# Supplementary material for: Research on combustion and emissions of heavy duty diesel engines under low-speed and low-load conditions in low temperature environments
Source: PLoS One. 2025 Feb 21;20(2):e0318933. doi: 10.1371/journal.pone.0318933 (PMC11844864; doi:10.1371/journal.pone.0318933)
Supplement: S1 File — (ZIP) [file pone.0318933.s001.zip › 1000rpm_30%/3-tigaojinqiwendu/Tin302K/mem_usage.out]

# CONVERGE Release Build 2.3.20/  Jan 30, 2017        Run Date:Wed Aug 30 22:30:00 2023
# column       1                2                3                4                5                6                7                8                9               10               11               12               13               14               15               16               17               18               19               20               21               22               23               24               25               26               27               28               29               30               31               32               33               34 
#          Crank        Total_MEM            Rank0            Rank1            Rank2            Rank3            Rank4            Rank5            Rank6            Rank7            Rank8            Rank9           Rank10           Rank11           Rank12           Rank13           Rank14           Rank15           Rank16           Rank17           Rank18           Rank19           Rank20           Rank21           Rank22           Rank23           Rank24           Rank25           Rank26           Rank27           Rank28           Rank29           Rank30           Rank31 
#          (DEG)             (KB)             (KB)             (KB)             (KB)             (KB)             (KB)             (KB)             (KB)             (KB)             (KB)             (KB)             (KB)             (KB)             (KB)             (KB)             (KB)             (KB)             (KB)             (KB)             (KB)             (KB)             (KB)             (KB)             (KB)             (KB)             (KB)             (KB)             (KB)             (KB)             (KB)             (KB)             (KB)             (KB) 
#                
  -1.4600000e+02          1962216            61784            57696            67436            61820            64656            61352            58908            61992            63424            58312            63388            62336            61324            60452            60316            60204            66668            59244            64760            61500            58772            58652            62364            63312            59756            58512            61964            60208            60324            59284            62164            59332 
  -1.4587230e+02          2034164            63440            59212            69780            63392            66328            63840            62508            63684            64536            60232            64788            64668            62592            61524            61576            61988            67808            60664            78116            66868            59752            59956            68868            64096            61876            59956            64204            61188            61508            60388            63756            61072 
  -1.4579372e+02          2036400            63636            59260            69856            63468            66380            63860            62552            63860            64544            60252            64808            64684            62812            61540            61584            62128            67816            60692            78136            66896            59776            60216            68876            64124            62104            60192            64244            61232            61596            60396            63780            61100 
  -1.4567094e+02          2039572            63680            59392            70040            63632            66500            63964            62704            63872            64652            60420            64884            64784            62884            61628            61672            62144            68012            60764            78248            66972            59868            60456            68920            64172            62124            60200            64348            61336            61648            60488            63952            61212 
  -1.4558567e+02          2042932            63840            59512            70220            63772            66648            64096            62772            63992            64700            60596            64976            64888            62984            61684            61772            62300            68108            60880            78316            67032            59932            60492            68968            64224            62252            60332            64480            61388            61740            60572            64136            61328 
  -1.4547909e+02          2044716            63896            59572            70296            63844            66732            64184            62836            64072            64752            60676            65016            64944            63056            61716            61804            62352            68156            60936            78344            67056            59956            60584            68988            64236            62328            60400            64536            61464            61788            60612            64204            61380 
  -1.4534587e+02          2046152            63964            59616            70384            63880            66820            64208            62864            64124            64780            60700            65052            64964            63128            61744            61844            62400            68256            61000            78380            67108            59988            60628            69008            64252            62384            60452            64580            61500            61820            60664            64276            61384 
  -1.4517933e+02          2047704            64012            59708            70512            63944            66912            64256            62912            64168            64812            60764            65072            65000            63156            61768            61856            62432            68304            61096            78412            67136            60000            60644            69052            64284            62448            60500            64612            61552            61844            60728            64364            61444 
  -1.4497117e+02          2057228            64144            59876            70592            64036            66956            64400            63024            64296            64920            60952            65140            65032            63336            61848            61900            62568            72504            61232            80636            67228            60036            60756            69184            64368            62628            60608            64708            61612            61888            60768            64564            61488 
  -1.4471096e+02          2057904            64144            59876            70760            64148            67092            64400            63024            64296            64920            60952            65140            65084            63336            61848            61900            62568            72504            61232            80636            67228            60116            60756            69184            64368            62628            60608            64708            61612            61952            60832            64564            61488 
  -1.4438570e+02          2059604            64216            59940            70836            64228            67156            64460            63048            64376            64948            60980            65172            65116            63444            61884            61956            62632            72532            61296            80652            67248            60168            60812            69212            64424            62680            60680            64768            61680            62008            60884            64648            61520 
  -1.4397912e+02          2062120            64316            60080            70932            64308            67216            64560            63104            64524            65016            61072            65228            65184            63556            61968            62032            62760            72616            61436            80720            67292            60184            60860            69272            64464            62764            60748            64840            61756            62060            60928            64684            61640 
  -1.4347090e+02          2064380            64432            60148            71128            64428            67332            64644            63144            64628            65060            61136            65276            65232            63652            62004            62060            62788            72640            61464            80744            67328            60292            60920            69272            64476            62884            60872            64880            61816            62148            61032            64820            61700 
  -1.4287090e+02          2065496            64492            60204            71128            64448            67372            64660            63172            64684            65092            61200            65304            65256            63668            62036            62072            62804            72712            61496            80772            67388            60312            60932            69324            64504            62932            60924            64888            61856            62180            61076            64872            61736 
  -1.4227090e+02          2065688            64492            60204            71200            64512            67372            64660            63172            64684            65092            61200            65304            65280            63668            62036            62072            62804            72712            61496            80772            67388            60312            60932            69324            64504            62932            60924            64888            61856            62180            61092            64888            61736 
  -1.4167090e+02          2069764            64636            60384            71288            64612            67528            64812            63284            64844            65224            61368            65400            65300            63792            62156            62160            62968            72780            61672            80892            67472            60360            61084            69392            64580            63116            61088            65064            62116            62240            61156            64988            62008 
  -1.4107090e+02          2070196            64636            60384            71400            64676            67584            64812            63284            64844            65224            61368            65400            65312            63792            62156            62160            62968            72780            61672            80892            67472            60384            61084            69392            64580            63116            61088            65064            62116            62272            61228            65048            62008 
  -1.4047090e+02          2073348            64712            60580            71500            64768            67728            64980            63372            65012            65372            61464            65572            65336            63828            62236            62188            62988            72912            61840            80952            67564            60408            61148            69484            64672            63228            61164            65148            62304            62340            61272            65152            62124 
  -1.3987090e+02          2075224            64784            60680            71572            64872            67788            65044            63448            65084            65504            61528            65604            65380            63880            62264            62216            63004            73012            61884            80980            67584            60440            61180            69536            64700            63288            61196            65216            62408            62404            61324            65232            62188 
  -1.3927090e+02          2075680            64784            60680            71664            64952            67876            65044            63448            65084            65504            61528            65604            65400            63880            62264            62216            63004            73012            61884            80980            67584            60464            61180            69536            64700            63288            61196            65216            62408            62464            61372            65276            62188 
  -1.3867090e+02          2081980            64920            60904            71748            65048            67964            65252            63580            65328            65664            61636            65660            65420            64008            62364            62316            63152            73156            62056            81056            69708            60604            61400            69628            64808            63492            61292            65408            62720            62556            61472            65332            62328 
  -1.3807090e+02          2082620            64920            60904            71812            65100            68048            65252            63580            65328            65664            61636            65660            65440            64008            62364            62316            63152            73156            62056            81056            69708            60708            61400            69628            64808            63492            61292            65408            62720            62668            61596            65412            62328 
  -1.3747090e+02          2085184            65012            61036            71900            65176            68132            65408            63636            65440            65764            61700            65744            65472            64072            62464            62360            63204            73264            62168            81100            69764            60748            61476            69720            64872            63580            61400            65460            62908            62716            61648            65472            62368 
  -1.3687090e+02          2086396            65024            61084            71968            65248            68184            65460            63640            65464            65836            61736            65776            65492            64088            62480            62376            63228            73304            62188            81120            69792            60784            61508            69760            64908            63616            61432            65508            62992            62760            61684            65528            62428 
  -1.3627090e+02          2086664            65024            61084            72020            65288            68224            65460            63640            65464            65836            61736            65776            65492            64088            62480            62376            63228            73304            62188            81120            69792            60804            61508            69760            64908            63616            61432            65508            62992            62808            61716            65564            62428 
  -1.3567090e+02          2090868            65088            61212            72092            65340            68268            65588            63704            65600            65928            61800            65828            65492            64156            62536            62396            63284            75412            62256            81164            69852            60848            61580            69816            64976            63704            61536            65580            63104            62832            61760            65604            62532 
  -1.3507090e+02          2091332            65100            61212            72204            65428            68324            65588            63704            65600            65928            61800            65828            65532            64156            62536            62396            63284            75412            62256            81164            69852            60876            61580            69816            64976            63704            61536            65580            63104            62872            61784            65668            62532 
  -1.3447090e+02          2093204            65144            61304            72264            65504            68384            65708            63744            65716            66016            61824            65856            65552            64176            62576            62436            63360            75464            62352            81192            69900            60896            61628            69836            65048            63772            61616            65640            63228            62900            61828            65704            62636 
  -1.3387090e+02          2094472            65160            61368            72308            65556            68436            65752            63796            65776            66080            61908            65872            65568            64196            62600            62456            63380            75488            62376            81208            69952            60916            61660            69880            65080            63796            61664            65668            63296            62936            61868            65792            62680 
  -1.3327090e+02          2094952            65160            61368            72432            65636            68476            65752            63796            65776            66080            61908            65872            65600            64196            62600            62456            63380            75488            62376            81232            69952            60948            61660            69880            65080            63796            61664            65668            63296            62972            61928            65844            62680 
  -1.3267090e+02          2096952            65216            61448            72512            65732            68504            65820            63872            65900            66156            61948            65904            65624            64260            62632            62476            63412            75548            62432            81252            70004            60972            61752            69956            65152            63852            61756            65740            63472            63020            61988            65896            62744 
  -1.3207090e+02          2098036            65232            61504            72640            65844            68588            65844            63900            65956            66156            61948            65960            65644            64280            62632            62488            63412            75588            62432            81252            70004            61004            61780            69960            65152            63888            61800            65784            63472            63120            62076            65952            62744 
  -1.3147090e+02          2099168            65280            61556            72652            65920            68608            65896            63920            65996            66220            62028            65976            65652            64308            62684            62500            63424            75600            62496            81276            70076            61024            61820            69988            65184            63908            61824            65808            63568            63136            62092            65960            62788 
  -1.3087090e+02          2100428            65296            61588            72728            65920            68608            65948            63928            66040            66264            62060            65996            65652            64316            62712            62508            63432            75640            63036            81284            70156            61048            61856            70004            65192            63932            61836            65824            63604            63144            62100            65964            62812 
  -1.3027090e+02          2100824            65296            61588            72808            65992            68648            65948            63928            66040            66264            62060            65996            65668            64316            62712            62508            63432            75640            63036            81284            70156            61068            61916            70004            65192            63932            61836            65824            63604            63180            62136            66000            62812 
  -1.2967090e+02          2102876            65356            61648            72840            66016            68688            65996            63960            66116            66320            62104            66016            65684            64332            62760            62512            63444            75716            63416            81300            70220            61084            62380            70032            65268            63968            61872            65892            63680            63196            62156            66028            62876 
  -1.2907090e+02          2103840            65356            61648            72904            66080            68708            65996            63960            66116            66320            62104            66016            65716            64332            62760            62512            63444            75716            63636            81300            70220            61084            62904            70032            65268            63968            61872            65892            63680            63208            62168            66044            62876 
  -1.2847090e+02          2105472            65384            61700            72936            66108            68732            66056            63976            66152            66360            62156            66036            65720            64336            62804            62532            63472            75764            63968            81304            70260            61088            63260            70068            65320            64000            61920            65948            63736            63228            62180            66064            62904 
  -1.2787090e+02          2106472            65408            61720            72976            66136            68768            66084            64012            66184            66400            62216            66044            65724            64344            62804            62532            63476            75804            64076            81316            70392            61100            63368            70076            65380            64020            61936            65960            63768            63232            62200            66084            62932 
  -1.2727090e+02          2106740            65408            61720            73052            66172            68820            66084            64012            66184            66400            62216            66044            65736            64344            62804            62532            63476            75804            64076            81316            70392            61100            63368            70076            65380            64020            61936            65960            63768            63260            62244            66104            62932 
  -1.2667090e+02          2111560            65436            61824            73104            66212            68872            66136            64080            66244            66476            62308            66084            65736            64352            62856            62568            63528            75928            64532            81332            70704            61148            65884            70108            65420            64056            62000            66056            63868            63268            62276            66140            63024 
  -1.2607090e+02          2112036            65436            61824            73180            66276            68900            66136            64080            66244            66476            62308            66084            65740            64352            62856            62568            63528            75928            64764            81332            70704            61164            65884            70108            65420            64056            62000            66056            63868            63288            62308            66144            63024 
  -1.2547090e+02          2116228            65472            61912            73244            66344            68944            66172            64132            66328            66536            62372            66116            65744            64404            62916            62640            63616            76044            66968            81344            70948            61188            65996            70128            65520            64140            62052            66140            63988            63296            62352            66152            63080 
  -1.2487090e+02          2117180            65504            61940            73292            66384            68976            66184            64136            66332            66568            62392            66124            65768            64428            62944            62660            63636            76072            66984            81352            70972            61216            66112            70136            65668            64156            62072            66168            64028            63304            62404            66184            63084 
  -1.2427090e+02          2117852            65504            61940            73320            66412            68988            66184            64136            66332            66568            62392            66124            65776            64428            62944            62660            63636            76072            66984            81356            70972            61228            66112            70136            66172            64156            62072            66168            64028            63316            62440            66212            63084 
  -1.2367090e+02          2121016            65556            61988            73376            66432            69012            66208            64152            66364            66624            62436            66132            65780            64428            62980            62672            63652            76116            67012            81368            71080            61244            66160            70164            68364            64176            62116            66204            64096            63328            62452            66228            63116 
  -1.2307090e+02          2121244            65556            61988            73436            66476            69052            66208            64152            66364            66624            62436            66132            65808            64428            62980            62672            63652            76116            67012            81368            71080            61252            66160            70164            68364            64176            62116            66204            64096            63328            62476            66252            63116 
  -1.2247090e+02          2124844            65636            62044            73456            66488            69092            66260            64204            66436            66672            62492            66160            65820            64448            63056            62708            63684            76184            67076            81400            71256            61264            68236            70180            68432            64220            62196            66284            64196            63348            62500            66256            63160 
  -1.2187090e+02          2125792            65652            62084            73532            66548            69108            66300            64244            66460            66724            62524            66172            65864            64448            63068            62716            63696            76244            67100            81408            71316            61284            68264            70228            68444            64240            62224            66296            64220            63364            62548            66284            63188 
  -1.2127090e+02          2128092            65652            62084            73592            66612            69152            66300            64244            66460            66724            62524            66172            65872            64448            63068            62716            63696            76244            69148            81408            71316            61296            68264            70228            68444            64240            62224            66296            64220            63380            62560            66320            63188 
  -1.2067611e+02          2129352            65684            62124            73640            66672            69160            66344            64316            66532            66764            62564            66196            65876            64472            63120            62744            63712            76288            69196            81408            71336            61324            68292            70244            68572            64288            62308            66320            64284            63400            62596            66328            63248 
  -1.2008717e+02          2129692            65684            62124            73736            66716            69196            66344            64316            66532            66764            62564            66196            65904            64472            63120            62744            63712            76288            69196            81412            71336            61352            68292            70252            68572            64288            62308            66320            64284            63436            62620            66364            63248 
  -1.1950389e+02          2130584            65708            62164            73780            66724            69220            66396            64340            66568            66788            62608            66208            65904            64492            63148            62764            63740            76336            69224            81412            71368            61368            68304            70252            68620            64316            62368            66356            64344            63464            62656            66384            63260 
  -1.1892610e+02          2131348            65728            62176            73804            66728            69240            66400            64352            66592            66800            62624            66212            65912            64492            63172            62788            63752            76352            69280            81416            71380            61628            68324            70256            68628            64332            62388            66380            64400            63476            62668            66392            63276 
  -1.1835364e+02          2131512            65728            62176            73832            66740            69256            66400            64352            66592            66800            62624            66212            65916            64492            63172            62788            63752            76352            69280            81416            71380            61656            68324            70264            68628            64332            62388            66380            64400            63496            62712            66396            63276 
  -1.1778632e+02          2132624            65780            62216            73836            66752            69296            66432            64380            66644            66852            62656            66256            65924            64532            63224            62816            63800            76400            69336            81416            71420            61708            68348            70268            68644            64352            62436            66428            64476            63528            62756            66408            63304 
  -1.1722396e+02          2132892            65780            62216            73880            66816            69328            66432            64380            66644            66852            62656            66256            65948            64532            63224            62816            63800            76400            69336            81420            71420            61748            68348            70276            68644            64352            62436            66428            64476            63552            62780            66412            63304 
  -1.1666646e+02          2135916            65788            62248            73892            66836            69352            66444            64412            66676            66884            62688            66264            65960            64540            63232            62832            63832            76436            69356            81424            71448            62052            70408            70276            68688            64372            62488            66464            64528            63560            62800            66412            63324 
  -1.1611365e+02          2136040            65788            62248            73924            66852            69376            66444            64412            66676            66884            62688            66264            65968            64540            63232            62832            63832            76436            69356            81432            71448            62052            70408            70276            68688            64372            62488            66464            64528            63560            62820            66428            63324 
  -1.1556538e+02          2137088            65816            62284            73948            66872            69400            66476            64456            66720            66936            62748            66272            65976            64540            63252            62840            63852            76448            69392            81432            71456            62308            70436            70276            68728            64400            62516            66500            64596            63572            62836            66436            63368 
  -1.1502155e+02          2137296            65844            62288            73976            66892            69412            66476            64456            66720            66940            62748            66272            65988            64540            63260            62840            63852            76452            69412            81432            71456            62308            70436            70284            68728            64400            62516            66500            64632            63580            62848            66440            63368 
  -1.1448200e+02          2140228            65844            62320            74012            66916            69440            66484            64488            66756            66956            62788            66296            66008            64560            63276            62840            63860            76484            71500            81432            71488            62548            70456            70284            68768            64432            62544            66516            64676            63584            62852            66448            63372 
  -1.1394661e+02          2141256            65852            62356            74028            66928            69460            66508            64496            66772            66968            62816            66316            66024            64564            63292            62868            63880            76508            71516            81436            71504            62616            70488            70288            68780            64488            62560            66524            65084            63600            62884            66472            63380 
  -1.1341530e+02          2144236            65852            62376            74112            67008            69500            66508            64508            66788            66968            62816            66332            66068            64572            63292            62868            63896            76524            71516            81440            71504            64760            70500            70288            68780            64708            62640            66592            65084            63632            62940            66484            63380 
  -1.1288790e+02          2145812            65876            62400            74164            67012            69520            66536            64524            66816            66984            62868            66352            66076            64572            63316            62892            63912            76544            71540            81440            71528            64784            70512            70288            68800            65196            62744            66784            65360            63656            62944            66488            63384 
  -1.1236435e+02          2147940            65876            62400            74184            67056            69520            66536            64524            66816            66984            62868            66352            66076            64572            63316            62892            63912            76544            71540            81440            71528            64784            70512            70288            68800            65196            62744            66784            67408            63656            62956            66492            63384 
  -1.1184453e+02          2149148            65884            62428            74224            67068            69540            66560            64536            66848            67020            62912            66368            66084            64584            63340            62912            63948            76552            71612            81448            71556            64812            70532            70288            68832            65388            62812            66936            67588            63664            62960            66504            63408 
  -1.1132833e+02          2152504            65884            62432            74252            67088            69568            66584            64536            66864            67020            62912            66372            66088            64592            63348            62912            63952            76572            71624            81448            71556            64816            70540            70292            68832            65476            65528            67028            67776            63672            63012            66520            63408 
  -1.1081566e+02          2154320            65896            62472            74320            67128            69588            66604            64596            66880            67048            63028            66396            66100            64600            63376            62964            64004            76584            71728            81448            71564            64844            70576            70292            68848            65732            65604            67520            67908            63684            63024            66520            63444 
  -1.1030642e+02          2155272            65896            62472            74364            67148            69600            66604            64596            66880            67048            63056            66396            66116            64600            63376            62964            64004            76584            71728            81448            71584            64844            70576            70292            68848            66240            65604            67780            67908            63700            63040            66520            63456 
  -1.0980052e+02          2159504            65932            62512            74416            67196            69604            66620            64640            66924            67080            63140            66416            66124            64628            63424            62984            64028            76608            71808            81448            71608            64892            70656            70292            68868            68732            65660            68496            67948            63720            63072            66532            63496 
  -1.0929789e+02          2163776            65932            62512            74476            67220            69608            66620            64640            66924            67080            63140            66416            66124            64628            63424            62984            64028            76608            71808            81448            71608            66940            70656            70296            68868            68732            65660            70544            67948            63756            63100            66552            63496 
  -1.0879844e+02          2164720            65944            62524            74516            67248            69616            66636            64656            66960            67104            63196            66416            66124            64632            63436            63008            64048            76632            71880            81448            71640            66956            70696            70296            68900            68796            65716            70740            68004            63772            63112            66560            63508 
  -1.0830207e+02          2164880            65944            62524            74588            67280            69620            66636            64656            66960            67104            63196            66416            66124            64632            63436            63024            64048            76632            71880            81448            71640            66956            70696            70296            68900            68796            65716            70740            68004            63788            63132            66560            63508 
  -1.0780872e+02          2169548            66048            62628            74616            67292            69632            66692            64884            67012            67208            63356            66532            66128            64684            63540            63136            64172            76668            72020            81448            71716            67092            70788            70296            68976            69032            65896            70816            70132            63800            63144            66568            63596 
  -1.0731831e+02          2170268            66048            62628            74752            67456            69704            66692            64884            67012            67208            63356            66532            66164            64684            63540            63136            64172            76668            72020            81452            71716            67092            70788            70296            68976            69032            65896            70816            70132            63884            63236            66700            63596 
  -1.0683077e+02          2171576            66068            62660            74796            67504            69716            66732            64912            67044            67240            63400            66580            66176            64692            63596            63184            64220            76696            72088            81452            71764            67144            70844            70296            69008            69136            65976            70876            70204            63936            63284            66736            63616 
  -1.0634601e+02          2173812            66068            62660            74844            67536            69748            66732            64912            67044            67240            63400            66580            66200            64692            63596            63184            64220            76696            72088            81456            71764            67144            70844            70304            69008            71184            65976            70876            70204            63960            63300            66736            63616 
  -1.0586398e+02          2174664            66084            62676            74880            67556            69764            66764            64932            67056            67264            63420            66636            66208            64708            63640            63200            64252            76700            72112            81456            71764            67212            70848            70304            69008            71204            65992            70988            70292            63988            63376            66752            63628 
  -1.0538460e+02          2174888            66084            62676            74928            67592            69784            66764            64932            67056            67264            63420            66636            66212            64708            63640            63200            64252            76708            72112            81456            71764            67212            70848            70304            69008            71204            65992            70988            70292            64044            63420            66760            63628 
  -1.0490780e+02          2178020            66096            62692            74960            67628            69788            66772            64972            67072            67268            63444            66652            66240            64708            63644            63212            64260            76708            72124            81460            71764            67252            70876            70304            69008            71248            66040            71036            70320            64072            65988            66760            63652 
  -1.0443354e+02          2180344            66096            62692            75004            67636            69796            66772            64972            67072            67268            63444            66652            66260            64708            63644            63212            64260            76720            72124            81460            71764            67252            70876            70304            69008            71248            66040            73084            70320            64112            66120            66772            63652 
  -1.0396174e+02          2180892            66108            62712            75028            67660            69796            66780            64984            67108            67268            63468            66672            66272            64728            63664            63220            64272            76724            72140            81460            71764            67276            70884            70304            69008            71276            66092            73108            70352            64120            66208            66776            63660 
  -1.0349235e+02          2181036            66108            62712            75064            67676            69836            66780            64984            67108            67268            63468            66672            66288            64728            63664            63220            64272            76732            72140            81460            71764            67276            70884            70304            69008            71276            66092            73108            70352            64136            66208            66788            63660 
  -1.0302529e+02          2181256            66112            62716            75084            67680            69852            66788            65000            67124            67276            63488            66680            66292            64732            63672            63224            64276            76736            72140            81460            71764            67288            70884            70308            69008            71284            66096            73116            70356            64140            66224            66788            63668 
  -1.0256053e+02          2181656            66116            62744            75116            67688            69868            66804            65008            67136            67280            63508            66692            66296            64744            63696            63232            64284            76736            72144            81460            71764            67328            70884            70308            69008            71304            66108            73132            70376            64144            66284            66792            63672 
  -1.0209800e+02          2181728            66116            62744            75132            67704            69872            66804            65008            67136            67280            63508            66692            66304            64744            63696            63232            64284            76736            72144            81460            71764            67328            70884            70308            69008            71304            66108            73132            70376            64156            66284            66808            63672 
  -1.0163764e+02          2182228            66140            62756            75148            67732            69880            66816            65036            67160            67292            63560            66700            66304            64752            63704            63252            64308            76740            72160            81464            71764            67348            70888            70308            69008            71332            66144            73148            70392            64172            66336            66808            63676 
  -1.0117943e+02          2182340            66140            62756            75192            67748            69884            66816            65036            67160            67292            63560            66700            66308            64752            63704            63252            64308            76744            72160            81464            71764            67348            70888            70308            69008            71332            66144            73148            70392            64204            66336            66816            63676 
  -1.0072328e+02          2210096            66840            63452            76192            68508            70508            67184            66044            67468            67632            64020            69340            66608            65084            64280            63732            64664            77260            72468            82308            72552            71764            71004            70620            71464            75152            66436            73848            70752            64668            66812            67340            64092 
  -1.0026915e+02          2211012            66840            63580            76192            68508            70508            67184            66188            67548            67632            64024            69340            66608            65084            64280            63732            64664            77260            72468            82308            72552            71764            71228            70620            71464            75152            66652            73884            70836            64668            66812            67340            64092 
  -9.9817011e+01          2216816            67196            63752            76620            68708            70740            67348            66284            67612            67704            64072            69516            66664            65120            64396            64012            64688            77644            72524            82692            72772            72116            71388            70784            71600            75476            66776            74108            70968            64892            66888            67548            64208 
  -9.9366792e+01          2217568            67196            63836            76620            68708            70740            67348            66380            67652            67704            64128            69516            66664            65120            64396            64012            64688            77644            72524            82692            72772            72116            71464            70784            71600            75476            66848            74272            71132            64892            66888            67548            64208 
  -9.8918464e+01          2222072            67488            63904            77028            68864            70872            67408            66440            67688            67788            64292            69676            66724            65156            64456            64160            64700            77864            72620            82848            72928            72380            71524            70976            71812            75728            66896            74304            71196            65264            67020            67740            64328 
  -9.8471966e+01          2223100            67488            64028            77028            68864            70872            67408            66560            67764            67788            64444            69676            66724            65156            64456            64160            64700            77864            72620            82848            72928            72640            71600            70976            71812            75728            66996            74340            71280            65264            67020            67740            64328 
  -9.8027267e+01          2225712            67576            64120            77232            68948            70984            67452            66596            67840            67832            64464            69764            66748            65168            64508            64220            64728            78056            72660            82988            73000            72764            71692            71100            71888            75764            67060            74488            71396            65412            67056            67780            64428 
  -9.7584316e+01          2228828            67788            64192            77532            69052            71092            67492            66664            67892            67912            64600            69872            66816            65176            64564            64324            64748            78240            72732            83128            73088            72920            71764            71292            71952            75848            67120            74540            71440            65540            67108            67856            64544 
  -9.7143069e+01          2229156            67788            64240            77532            69052            71092            67492            66680            67924            67912            64632            69872            66816            65176            64564            64324            64748            78240            72732            83128            73088            72920            71832            71292            71952            75848            67148            74604            71480            65540            67108            67856            64544 
  -9.6703497e+01          2231496            67944            64276            77780            69116            71152            67524            66700            67960            67968            64644            70004            66836            65192            64588            64368            64764            78424            72768            83260            73148            73060            71912            71416            72000            75948            67188            74676            71504            65624            67180            67932            64640 
  -9.6265535e+01          2231784            67944            64300            77780            69116            71152            67524            66728            68000            67968            64664            70004            66836            65192            64588            64368            64764            78424            72768            83260            73148            73060            71988            71416            72000            75948            67228            74712            71528            65624            67180            67932            64640 
  -9.5829177e+01          2235988            68216            64320            78080            69280            71320            67636            66752            68036            68048            64672            70168            66904            65224            64668            64460            64856            78676            72964            83396            73324            73232            72028            71584            72108            76280            67516            74748            71560            65768            67316            68092            64756 
  -9.5394356e+01          2236928            68216            64464            78080            69280            71320            67636            66884            68196            68048            64796            70168            66904            65224            64668            64460            64856            78676            72964            83396            73360            73232            72192            71584            72108            76280            67528            74820            71656            65768            67316            68092            64756 
  -9.4961038e+01          2239300            68340            64508            78264            69356            71380            67680            66916            68224            68128            64816            70276            66916            65232            64676            64500            64916            78804            73020            83500            73516            73268            72280            71708            72164            76360            67604            74844            71688            65880            67440            68188            64908 
  -9.4529204e+01          2239708            68340            64536            78264            69356            71380            67680            66976            68260            68128            64828            70276            66916            65232            64676            64500            64916            78804            73020            83516            73516            73268            72364            71708            72164            76360            67672            74884            71752            65880            67440            68188            64908 
  -9.4098795e+01          2240820            68372            64584            78336            69404            71400            67716            67016            68324            68152            64832            70288            66928            65244            64688            64512            64932            78840            73060            83552            73572            73292            72424            71812            72208            76392            67716            74900            71760            65912            67456            68224            64972 
  -9.3669779e+01          2242440            68460            64616            78424            69468            71476            67776            67024            68352            68196            64836            70408            66968            65244            64696            64536            64956            78920            73132            83636            73696            73308            72484            71936            72240            76400            67768            74908            71780            65960            67516            68256            65064 
  -9.3242139e+01          2242716            68460            64652            78424            69468            71476            67776            67056            68372            68196            64844            70408            66968            65244            64696            64536            64956            78920            73132            83636            73696            73308            72556            71936            72240            76400            67800            74952            71812            65960            67516            68256            65064 
  -9.2815820e+01          2244328            68536            64676            78496            69524            71532            67792            67096            68400            68220            64856            70488            66996            65248            64724            64568            64968            79000            73168            83692            73752            73332            72608            72036            72272            76456            67824            74972            71840            66000            67564            68292            65400 
  -9.2390790e+01          2244584            68536            64700            78496            69524            71532            67804            67100            68436            68236            64868            70488            66996            65248            64736            64568            64968            79000            73168            83692            73752            73332            72656            72036            72272            76456            67844            74976            71908            66000            67564            68292            65400 
  -9.1967022e+01          2246032            68640            64728            78568            69580            71560            67824            67144            68488            68260            64880            70604            67024            65268            64740            64604            64984            79072            73200            83744            73840            73348            72728            72164            72296            76508            67876            74996            71908            66060            67612            68324            65460 
  -9.1544487e+01          2246248            68640            64756            78568            69580            71560            67824            67212            68512            68260            64892            70604            67024            65268            64740            64604            64984            79072            73200            83744            73840            73348            72760            72164            72296            76508            67888            75008            71936            66060            67612            68324            65460 
  -9.1123141e+01          2246928            68696            64780            78592            69608            71584            67852            67240            68552            68276            64896            70656            67044            65268            64740            64616            64992            79100            73220            83756            73880            73364            72784            72196            72312            76512            67912            75008            71956            66080            67636            68348            65472 
  -9.0702955e+01          2248092            68744            64800            78660            69648            71640            67900            67264            68576            68308            64896            70732            67092            65292            64748            64652            65000            79156            73240            83800            73956            73368            72844            72296            72328            76552            67924            75016            71964            66116            67676            68380            65524 
  -9.0283896e+01          2248256            68756            64828            78660            69648            71640            67900            67296            68604            68308            64904            70732            67092            65292            64748            64652            65000            79156            73240            83800            73956            73368            72860            72296            72328            76552            67948            75028            71968            66116            67676            68380            65524 
  -8.9865945e+01          2249560            68812            64868            78712            69684            71676            67932            67340            68648            68352            64920            70820            67116            65300            64764            64704            65012            79196            73272            83848            74008            73376            72920            72372            72356            76600            68012            75048            71988            66164            67744            68412            65584 
  -8.9449062e+01          2249856            68812            64876            78728            69692            71684            67932            67356            68660            68352            64920            70824            67136            65308            64764            64728            65012            79232            73272            83848            74008            73376            72928            72412            72356            76608            68020            75048            71996            66200            67756            68428            65584 
  -8.9033215e+01          2250780            68840            64896            78736            69700            71708            67944            67364            68676            68360            64928            70892            67136            65308            64772            64728            65016            79240            73292            83860            74044            73376            72952            72412            72360            76640            68028            75056            72020            66204            67772            68444            66076 
  -8.8618375e+01          2252284            68904            64916            78764            69728            71772            67992            67376            68696            68384            64968            70976            67164            65312            64776            64776            65032            79256            73316            83892            74120            73392            72988            72508            72376            76660            68040            75060            72040            66512            67820            68512            66256 
  -8.8204513e+01          2252436            68904            64936            78764            69728            71772            67992            67380            68756            68384            64972            70976            67164            65312            64776            64776            65032            79256            73316            83892            74120            73392            73028            72508            72376            76660            68048            75068            72048            66512            67820            68512            66256 
  -8.7791601e+01          2254408            69136            64968            78856            69776            71816            68020            67388            68768            68456            64976            71064            67184            65380            64820            64832            65052            79332            73348            83956            74240            73404            73044            72748            72420            76696            68060            75068            72068            66676            67924            68588            66344 
  -8.7615552e+01          2270672            69276            65188            78900            70032            72052            68208            67760            69076            68728            65028            71092            67364            65852            65240            65320            65472            79980            73828            84136            74860            73540            73552            72804            72420            78748            68596            75388            72720            69132            68232            69272            68876 
  -8.7395492e+01          2275228            69464            65336            78956            70080            72152            68260            67772            69160            68772            65160            71240            67508            65884            65400            65472            65744            80380            74164            84260            74880            73644            73704            72852            72548            78940            68816            75496            73136            69332            68376            69300            69040 
  -8.7120417e+01          2278188            69660            65540            78976            70096            72216            68300            67876            69204            68816            65216            71296            67564            66112            65592            65704            65748            80436            74272            84300            75036            73688            73768            72864            72580            79160            68896            75584            73156            69492            68396            69516            69128 
  -8.6776572e+01          2282924            69892            65688            79000            70132            72388            68384            68056            69336            68868            65304            71360            67648            66376            65820            65968            65916            80888            74592            84444            75340            73760            73956            72896            72616            79380            69044            75700            73384            69624            68412            69548            69204 
  -8.6366807e+01          2283372            69892            65816            79000            70132            72388            68384            68056            69336            68868            65304            71412            67712            66376            65820            65968            65916            80888            74592            84444            75340            73760            73956            72896            72616            79380            69104            75700            73384            69716            68420            69560            69236 
  -8.5957798e+01          2285940            70012            65852            79004            70168            72476            68452            68100            69404            68924            65416            71448            67764            66508            65944            66056            66008            81200            74676            84540            75516            73832            74016            72924            72632            79484            69184            75764            73520            69804            68452            69600            69260 
  -8.5549586e+01          2286200            70012            65904            79004            70168            72476            68452            68100            69404            68924            65416            71464            67820            66508            65944            66056            66008            81200            74676            84540            75516            73832            74016            72924            72632            79484            69212            75764            73520            69868            68468            69616            69272 
  -8.5142145e+01          2287484            70052            65924            79016            70180            72520            68476            68128            69452            68952            65464            71500            67868            66576            66032            66120            66060            81300            74736            84588            75556            73836            74052            72940            72648            79540            69248            75792            73556            69972            68484            69632            69284 
  -8.4735447e+01          2289580            70100            65956            79024            70224            72612            68540            68200            69536            69016            65536            71536            67892            66680            66152            66224            66180            81420            74784            84728            75704            73876            74128            72988            72704            79612            69284            75848            73632            70032            68484            69664            69284 
  -8.4329467e+01          2289916            70100            66000            79024            70224            72612            68540            68200            69536            69016            65536            71576            67948            66680            66152            66224            66180            81420            74784            84728            75704            73876            74128            72988            72704            79612            69356            75848            73632            70088            68516            69684            69300 
  -8.3924177e+01          2292068            70148            66024            79036            70304            72684            68608            68248            69604            69060            65608            71612            68004            66824            66332            66344            66276            81508            74828            84844            75868            73964            74172            73020            72740            79720            69392            75892            73676            70164            68544            69692            69328 
  -8.3519553e+01          2292376            70148            66040            79036            70304            72684            68608            68248            69604            69060            65624            71664            68036            66824            66332            66344            66276            81508            74828            84844            75920            73964            74172            73020            72780            79720            69416            75892            73676            70204            68564            69704            69332 
  -8.3115569e+01          2293380            70168            66052            79044            70328            72740            68636            68272            69640            69096            65632            71692            68080            66860            66388            66368            66328            81544            74860            84908            75960            73996            74180            73044            72784            79776            69512            75904            73712            70248            68576            69712            69340 
  -8.2712199e+01          2295304            70192            66080            79056            70396            72808            68680            68328            69728            69132            65684            71744            68128            66908            66548            66432            66432            81620            74972            85012            76080            74072            74224            73076            72816            79884            69596            75940            73768            70288            68588            69720            69372 
  -8.2309417e+01          2295464            70192            66108            79056            70396            72808            68680            68328            69728            69132            65684            71760            68160            66908            66548            66432            66432            81620            74972            85012            76080            74072            74224            73076            72816            79884            69628            75940            73768            70300            68592            69740            69388 
  -8.1907199e+01          2296860            70204            66112            79072            70440            72856            68712            68364            69796            69164            65704            71784            68188            66972            66648            66492            66536            81704            75028            85084            76184            74164            74256            73084            72844            79936            69648            75960            73816            70352            68600            69752            69404 
  -8.1505519e+01          2297016            70204            66128            79072            70440            72856            68712            68364            69796            69164            65704            71796            68204            66972            66648            66492            66536            81704            75028            85084            76184            74164            74256            73084            72844            79936            69676            75960            73816            70396            68612            69760            69424 
  -8.1104354e+01          2297788            70212            66144            79080            70468            72884            68732            68384            69824            69188            65728            71808            68212            67040            66668            66544            66568            81716            75052            85132            76224            74196            74268            73092            72864            79960            69692            75976            73836            70452            68624            69772            69448 
  -8.0703677e+01          2299068            70232            66156            79104            70524            72920            68760            68416            69836            69216            65764            71840            68256            67112            66740            66612            66664            81792            75116            85188            76280            74268            74300            73108            72896            80000            69716            76004            73868            70508            68624            69796            69452 
  -8.0303464e+01          2299188            70232            66160            79104            70524            72920            68760            68416            69836            69216            65764            71876            68276            67112            66740            66612            66664            81792            75116            85188            76280            74268            74300            73108            72896            80000            69728            76004            73868            70552            68628            69796            69452 
  -7.9903691e+01          2300532            70256            66168            79112            70556            72964            68808            68444            69900            69260            65796            71896            68312            67200            66800            66652            66724            81832            75200            85296            76348            74328            74320            73140            72932            80072            69748            76060            73904            70584            68636            69820            69464 
  -7.9504334e+01          2300632            70256            66176            79112            70556            72964            68808            68444            69900            69260            65796            71912            68328            67200            66800            66652            66724            81832            75200            85296            76348            74328            74320            73140            72932            80072            69772            76060            73904            70608            68636            69820            69476 
  -7.9105367e+01          2301168            70256            66176            79128            70560            72984            68812            68460            69904            69276            65800            71924            68348            67228            66816            66672            66752            81848            75220            85320            76392            74372            74328            73152            72944            80108            69784            76084            73916            70636            68648            69824            69496 
  -7.8706767e+01          2302280            70284            66176            79132            70596            73024            68852            68492            69928            69320            65816            71940            68380            67284            66860            66732            66820            81880            75260            85388            76472            74420            74348            73188            72960            80196            69804            76116            73940            70664            68652            69856            69500 
  -7.8308510e+01          2302396            70284            66180            79132            70596            73024            68852            68492            69928            69320            65816            71976            68404            67284            66860            66732            66820            81880            75260            85388            76472            74420            74348            73188            72960            80196            69828            76116            73940            70676            68656            69856            69512 
  -7.7910572e+01          2303336            70304            66184            79136            70616            73044            68868            68532            69964            69368            65856            72000            68424            67332            66900            66760            66864            81924            75280            85444            76508            74472            74360            73216            72992            80260            69844            76136            73992            70700            68660            69876            69520 
  -7.7512927e+01          2303448            70304            66184            79136            70616            73044            68868            68532            69964            69368            65856            72016            68452            67332            66900            66760            66864            81924            75280            85444            76508            74472            74360            73216            72992            80260            69860            76136            73992            70732            68668            69876            69532 
  -7.7115554e+01          2303980            70304            66196            79140            70628            73064            68880            68544            69984            69388            65872            72028            68460            67360            66916            66776            66904            81940            75304            85476            76548            74496            74372            73220            73004            80280            69868            76144            74000            70776            68668            69892            69548 
  -7.6877600e+01          2326992            70500            66228            79292            70828            73368            69284            68896            70248            69824            66048            72192            68636            67452            67172            66952            67088            81956            75596            85940            77000            74816            75080            74252            73264            80488            70116            76360            74000            79312            70988            74148            69668 
  -7.6580159e+01          2328404            70500            66392            79292            71028            73368            69284            68896            70272            69824            66048            72192            68636            67452            67172            67108            67176            82048            75596            85940            77128            74816            75108            74500            73264            80488            70184            76400            74176            79312            70988            74148            69668 
  -7.6208357e+01          2329840            70520            66444            79336            71068            73392            69356            68924            70320            69852            66064            72300            68652            67460            67228            67184            67220            82048            75620            86040            77244            74848            75168            74532            73444            80496            70232            76412            74212            79320            71048            74156            69700 
  -7.5811708e+01          2332068            70532            66476            79388            71100            73448            69524            68972            70356            69888            66084            72396            68688            67468            67268            67244            67268            82068            75660            86204            77372            74900            75328            74788            73648            80504            70252            76424            74252            79388            71256            74180            69744 
  -7.5415221e+01          2332360            70536            66504            79388            71120            73448            69524            68972            70380            69888            66084            72396            68688            67468            67268            67256            67324            82068            75660            86204            77460            74900            75328            74788            73648            80504            70268            76436            74284            79388            71256            74180            69744 
  -7.5018878e+01          2333336            70544            66516            79412            71156            73460            69572            68996            70424            69916            66088            72420            68704            67476            67292            67320            67396            82076            75668            86256            77520            74912            75380            74852            73728            80516            70300            76452            74304            79464            71268            74188            69760 
  -7.4622654e+01          2334384            70564            66524            79448            71172            73516            69668            69036            70436            69932            66096            72456            68720            67476            67292            67360            67428            82080            75676            86352            77540            74948            75468            74952            73812            80520            70316            76472            74328            79504            71300            74196            69796 
  -7.4226526e+01          2334640            70564            66532            79448            71200            73516            69668            69036            70448            69932            66096            72456            68720            67476            67292            67400            67476            82080            75676            86352            77612            74948            75468            74952            73812            80520            70328            76488            74348            79504            71300            74196            69796 
  -7.3830469e+01          2337524            70576            66548            79476            71212            73532            69760            69056            70456            69932            66104            72476            68736            67480            67300            67420            67484            82084            75684            86468            77624            74980            75540            75004            73860            80520            70336            76500            74360            79584            71352            74204            71876 
  -7.3434459e+01          2337732            70576            66556            79476            71228            73532            69760            69056            70468            69932            66104            72476            68736            67480            67300            67448            67540            82084            75684            86504            77636            74980            75540            75004            73860            80520            70336            76516            74384            79584            71352            74204            71876 
  -7.3038472e+01          2338292            70576            66568            79488            71256            73540            69792            69060            70476            69940            66104            72492            68752            67484            67328            67480            67608            82096            75712            86540            77648            74988            75584            75036            73912            80520            70344            76544            74388            79584            71360            74204            71888 
  -7.2642482e+01          2339140            70588            66572            79496            71276            73580            69880            69096            70480            69952            66108            72512            68772            67500            67360            67536            67672            82104            75724            86584            77656            75004            75668            75084            73956            80540            70360            76564            74388            79612            71396            74208            71912 
  -7.2246467e+01          2339328            70588            66580            79496            71280            73580            69880            69096            70496            69952            66108            72512            68772            67500            67360            67572            67720            82104            75724            86584            77660            75004            75668            75084            73956            80540            70388            76588            74408            79612            71396            74208            71912 
  -7.1850401e+01          2340144            70596            66584            79512            71292            73612            69952            69124            70500            69976            66116            72528            68788            67512            67380            67616            67780            82104            75748            86628            77672            75024            75744            75128            73976            80552            70420            76604            74432            79660            71444            74208            71932 
  -7.1454259e+01          2340272            70596            66584            79512            71316            73612            69952            69124            70512            69976            66116            72528            68788            67512            67380            67640            67796            82104            75748            86628            77676            75024            75744            75128            73976            80552            70428            76612            74464            79660            71444            74208            71932 
  -7.1058016e+01          2340564            70596            66584            79520            71324            73612            69984            69152            70512            69980            66116            72532            68792            67516            67384            67660            67812            82104            75748            86664            77684            75044            75792            75128            73996            80552            70432            76624            74468            79660            71452            74208            71932 
  -7.0661648e+01          2341136            70608            66588            79536            71340            73632            70032            69172            70520            69992            66120            72548            68800            67520            67396            67676            67844            82104            75760            86736            77688            75064            75860            75164            74040            80556            70436            76648            74476            79668            71460            74208            71944 
  -7.0265129e+01          2341232            70608            66588            79536            71364            73632            70032            69172            70524            69992            66120            72548            68800            67520            67396            67692            67860            82104            75760            86736            77696            75064            75860            75164            74040            80556            70452            76660            74476            79668            71460            74208            71944 
  -6.9868434e+01          2341760            70628            66592            79540            71376            73644            70112            69192            70540            69996            66128            72568            68828            67532            67400            67712            67876            82108            75760            86804            77708            75084            75928            75172            74052            80556            70468            76676            74480            79668            71480            74208            71944 
  -6.9471536e+01          2341872            70628            66592            79540            71396            73644            70112            69192            70544            69996            66128            72568            68828            67532            67400            67724            67908            82108            75760            86804            77712            75084            75928            75172            74052            80556            70480            76704            74480            79668            71480            74208            71944 
  -6.9074411e+01          2342176            70636            66592            79540            71408            73656            70140            69192            70548            70020            66132            72576            68840            67536            67408            67736            67920            82112            75764            86832            77720            75092            75964            75176            74060            80556            70504            76708            74488            79668            71492            74208            71952 
  -6.8677031e+01          2342752            70640            66592            79560            71424            73688            70196            69204            70552            70048            66132            72588            68856            67544            67420            67748            67968            82116            75768            86884            77720            75116            76036            75196            74092            80572            70524            76720            74512            79668            71504            74208            71956 
  -6.8279372e+01          2342828            70640            66592            79560            71432            73688            70196            69204            70556            70048            66132            72588            68856            67544            67420            67756            67992            82116            75768            86884            77728            75116            76036            75196            74092            80572            70536            76732            74512            79668            71504            74208            71956 
  -6.7881405e+01          2343248            70660            66592            79576            71468            73704            70248            69216            70560            70064            66140            72600            68860            67544            67440            67760            68008            82120            75772            86928            77728            75140            76076            75200            74108            80576            70540            76736            74532            79672            71516            74208            71956 
  -6.7483105e+01          2343316            70660            66596            79576            71476            73704            70248            69216            70560            70064            66140            72600            68860            67544            67440            67772            68036            82120            75772            86928            77732            75140            76076            75200            74108            80576            70548            76740            74532            79672            71516            74208            71956 
  -6.7084444e+01          2343660            70660            66600            79588            71496            73708            70308            69228            70560            70076            66140            72604            68868            67556            67452            67784            68072            82132            75772            86940            77732            75152            76100            75204            74124            80576            70564            76760            74536            79672            71524            74208            71964 
  -6.6685394e+01          2344192            70668            66600            79608            71508            73716            70364            69260            70572            70120            66144            72616            68892            67556            67476            67800            68100            82136            75776            86996            77732            75192            76132            75208            74132            80576            70592            76776            74544            79680            71540            74208            71972 
  -6.6285928e+01          2344328            70668            66604            79608            71516            73716            70364            69260            70584            70120            66144            72616            68892            67556            67476            67824            68144            82136            75776            86996            77740            75192            76132            75208            74132            80576            70620            76784            74544            79680            71540            74208            71972 
  -6.5886018e+01          2345204            70680            66608            79624            71524            73736            70500            69316            70592            70128            66148            72628            68904            67572            67508            67844            68164            82144            75796            87044            77780            75224            76228            75228            74220            80592            70680            76812            74564            79684            71540            74208            71984 
  -6.5485634e+01          2345392            70680            66608            79624            71544            73736            70500            69316            70608            70128            66148            72628            68904            67572            67508            67912            68228            82144            75796            87044            77780            75224            76228            75228            74220            80592            70680            76828            74564            79684            71544            74208            71984 
  -6.5084749e+01          2345648            70688            66612            79632            71544            73740            70520            69316            70608            70144            66148            72636            68908            67580            67520            67932            68252            82144            75812            87048            77784            75232            76256            75232            74228            80596            70700            76848            74568            79684            71544            74208            71984 
  -6.4683333e+01          2346048            70692            66616            79632            71552            73744            70568            69324            70616            70164            66148            72640            68912            67580            67548            67956            68264            82148            75820            87092            77792            75236            76292            75248            74244            80596            70752            76860            74576            79684            71544            74208            72000 
  -6.4281355e+01          2346092            70692            66620            79632            71560            73744            70568            69324            70624            70164            66148            72640            68912            67580            67548            67964            68276            82148            75820            87092            77792            75236            76292            75248            74244            80596            70752            76864            74576            79684            71544            74208            72000 
  -6.3878786e+01          2346544            70692            66620            79648            71568            73756            70620            69336            70624            70180            66148            72652            68924            67588            67552            67988            68296            82164            75836            87116            77804            75252            76324            75268            74268            80600            70792            76884            74596            79688            71544            74208            72008 
  -6.3475595e+01          2346620            70692            66624            79648            71572            73756            70620            69336            70632            70180            66148            72652            68924            67588            67552            68020            68304            82164            75836            87116            77804            75252            76324            75268            74268            80600            70792            76900            74596            79688            71548            74208            72008 
  -6.3071752e+01          2347020            70704            66624            79668            71580            73760            70672            69380            70636            70192            66152            72664            68936            67588            67556            68052            68328            82176            75836            87128            77820            75260            76332            75268            74284            80600            70856            76912            74600            79688            71548            74208            72012 
  -6.2667223e+01          2347504            70704            66624            79680            71584            73760            70724            69380            70652            70228            66160            72672            68944            67596            67572            68052            68344            82184            75844            87184            77840            75308            76360            75284            74312            80600            70920            76916            74608            79688            71548            74208            72024 
  -6.2343600e+01          2347560            70704            66628            79680            71596            73760            70724            69380            70656            70228            66160            72672            68944            67596            67572            68052            68364            82184            75844            87184            77840            75308            76360            75284            74312            80600            70920            76932            74608            79688            71548            74208            72024 
  -6.1939072e+01          2348008            70708            66632            79696            71604            73776            70768            69432            70660            70248            66160            72688            68956            67596            67592            68076            68372            82196            75852            87212            77852            75312            76384            75296            74320            80600            70976            76936            74636            79688            71548            74208            72028 
  -6.1532456e+01          2348100            70708            66632            79696            71612            73776            70768            69432            70664            70248            66160            72688            68956            67596            67600            68100            68404            82196            75852            87212            77852            75312            76384            75296            74320            80600            70976            76952            74636            79688            71548            74208            72028 
  -6.1125031e+01          2348380            70716            66632            79704            71616            73780            70804            69432            70664            70256            66160            72696            68964            67596            67608            68128            68436            82196            75872            87236            77868            75312            76392            75300            74332            80600            70992            76968            74648            79688            71548            74208            72028 
  -6.0716762e+01          2355520            70820            66632            79708            71628            73864            70944            69640            70668            70276            66396            72784            69108            67676            67824            68524            68552            82244            76024            88068            78140            75504            76636            75436            75048            80600            71096            77036            74724            79736            73668            74352            72164 
  -6.0390147e+01          2356492            70820            66764            79812            71752            73864            70944            69784            70792            70276            66396            72784            69108            67676            67824            68676            68552            82244            76024            88068            78140            75572            76636            75436            75056            80708            71096            77036            74732            79736            73668            74352            72164 
  -5.9981877e+01          2358368            70852            66792            79812            71768            73940            71000            69816            70812            70276            66512            72852            69156            67696            67876            68820            68616            82256            76076            88304            78244            75620            76768            75532            75212            80800            71100            77040            74788            79744            73684            74408            72196 
  -5.9571054e+01          2358744            70852            66804            79816            71780            73940            71000            69856            70828            70280            66512            72852            69156            67696            67876            68864            68616            82256            76076            88304            78244            75652            76768            75532            75424            80800            71100            77040            74788            79744            73684            74408            72196 
  -5.9159250e+01          2359528            70864            66816            79820            71792            73948            71000            69880            70844            70280            66564            72872            69172            67696            67896            68888            68632            82264            76096            88408            78300            75692            76824            75564            75540            80808            71132            77040            74792            79744            73688            74420            72252 
  -5.8746426e+01          2360776            70884            66816            79840            71816            73960            71008            69936            70852            70280            66672            72944            69220            67732            68016            68936            68708            82272            76116            88472            78420            75720            76888            75636            75600            80824            71144            77044            74808            79744            73708            74436            72324 
  -5.8332543e+01          2361104            70884            66820            79844            71832            73960            71008            69948            70864            70280            66672            72944            69220            67732            68016            68984            68708            82272            76144            88472            78420            75752            76888            75636            75772            80824            71144            77044            74808            79744            73708            74436            72324 
  -5.7917562e+01          2362236            70948            66832            79844            71844            73968            71008            69956            70876            70280            66768            73020            69260            67756            68120            69032            68724            82276            76160            88516            78484            75788            76960            75692            75916            80868            71148            77044            74844            79748            73728            74444            72384 
  -5.7501442e+01          2362404            70948            66836            79844            71852            73968            71008            69972            70884            70280            66768            73020            69260            67756            68120            69040            68724            82276            76160            88516            78484            75828            76960            75692            76000            80868            71148            77044            74844            79748            73728            74444            72384 
  -5.7084141e+01          2363048            70980            66840            79852            71860            73968            71008            69976            70900            70280            66808            73044            69300            67756            68176            69056            68740            82280            76164            88556            78520            75892            77000            75736            76068            80876            71148            77044            74856            79748            73736            74460            72420 
  -5.6665607e+01          2364100            70984            66896            79856            71876            73972            71012            69988            70916            70284            66912            73084            69364            67764            68272            69080            68800            82284            76188            88596            78568            75948            77068            75840            76092            80924            71152            77052            74864            79748            73760            74488            72468 
  -5.6245804e+01          2364532            70984            66920            79856            71892            74004            71012            69996            70924            70284            66912            73104            69372            67800            68272            69116            68816            82288            76188            88596            78568            75976            77096            75880            76160            80964            71152            77052            74864            79748            73772            74496            72468 
  -5.5824689e+01          2365056            71020            66920            79856            71892            74008            71044            69996            70928            70284            66956            73112            69396            67804            68312            69156            68828            82292            76224            88620            78612            75976            77104            75924            76192            80992            71156            77056            74876            79752            73788            74504            72476 
  -5.5402216e+01          2365196            71020            66928            79864            71904            74008            71044            70000            70932            70284            66956            73112            69396            67804            68312            69184            68828            82292            76224            88620            78612            76000            77104            75948            76220            80992            71156            77056            74876            79752            73788            74504            72476 
  -5.4978339e+01          2366240            71052            66944            79864            71920            74028            71056            70004            70940            70284            67004            73144            69436            67836            68432            69200            68880            82308            76268            88640            78656            76040            77136            76060            76344            81012            71160            77060            74904            79752            73796            74544            72536 
  -5.4552992e+01          2366328            71052            66952            79864            71920            74028            71056            70008            70944            70284            67004            73144            69436            67836            68432            69272            68880            82308            76268            88640            78656            76040            77136            76060            76344            81012            71160            77060            74904            79752            73796            74544            72536 
  -5.4126140e+01          2366960            71076            66956            79864            71924            74044            71076            70012            70952            70284            67024            73164            69468            67880            68452            69348            68920            82312            76308            88668            78688            76060            77168            76088            76388            81040            71160            77060            74912            79752            73804            74552            72556 
  -5.3697734e+01          2367732            71108            66960            79864            71924            74052            71084            70016            70952            70284            67044            73180            69520            67900            68488            69352            68956            82320            76408            88724            78724            76132            77184            76168            76424            81048            71164            77060            74920            79752            73808            74620            72592 
  -5.3267721e+01          2367792            71108            66976            79864            71936            74052            71084            70016            70960            70284            67044            73180            69520            67900            68488            69376            68956            82320            76408            88724            78724            76132            77184            76168            76424            81048            71164            77060            74920            79752            73808            74620            72592 
  -5.2923710e+01          2368500            71132            66980            79864            71948            74056            71092            70016            70964            70284            67104            73196            69552            67936            68560            69400            68988            82324            76440            88764            78740            76196            77228            76240            76468            81048            71168            77064            74924            79752            73808            74640            72624 
  -5.2493696e+01          2368552            71132            66996            79868            71952            74056            71092            70016            70968            70284            67104            73196            69552            67936            68560            69424            68988            82324            76440            88764            78740            76196            77228            76240            76468            81048            71168            77064            74924            79752            73808            74640            72624 
  -5.2058878e+01          2368996            71140            67000            79868            71964            74056            71092            70016            70972            70288            67156            73212            69572            67948            68604            69452            69008            82324            76444            88780            78760            76248            77280            76284            76472            81052            71168            77064            74932            79756            73808            74644            72632 
  -5.1711023e+01          2369832            71164            67008            79868            71972            74072            71116            70036            70976            70288            67220            73228            69588            67972            68636            69488            69072            82332            76460            88828            78796            76340            77328            76336            76544            81064            71176            77072            74940            79756            73812            74676            72668 
  -5.1276204e+01          2369856            71164            67012            79868            71976            74072            71116            70036            70976            70288            67220            73228            69588            67972            68636            69504            69072            82332            76460            88828            78796            76340            77328            76336            76544            81064            71176            77072            74940            79756            73812            74676            72668 
  -5.0928349e+01          2370772            71196            67016            79868            71984            74096            71140            70040            70988            70288            67260            73240            69608            68008            68712            69520            69144            82336            76464            88868            78836            76364            77364            76396            76596            81104            71176            77072            74976            79768            73928            74712            72704 
  -5.0493531e+01          2370908            71196            67016            79868            71992            74096            71140            70048            71012            70288            67260            73240            69608            68008            68712            69556            69144            82336            76464            88868            78836            76364            77364            76396            76596            81104            71180            77072            74976            79772            73980            74712            72704 
  -5.0145676e+01          2371276            71212            67032            79876            71992            74104            71140            70048            71016            70288            67300            73252            69616            68036            68736            69560            69156            82344            76468            88900            78852            76384            77388            76412            76624            81108            71180            77072            74976            79772            73980            74740            72712 
  -4.9710858e+01          2371920            71240            67036            79876            72000            74144            71180            70048            71016            70288            67348            73276            69632            68068            68788            69568            69196            82360            76492            88964            78884            76420            77404            76452            76648            81108            71180            77072            74976            79772            73980            74776            72728 
  -4.9363003e+01          2371952            71240            67036            79880            72008            74144            71180            70048            71020            70288            67348            73276            69632            68068            68788            69580            69196            82360            76492            88964            78884            76420            77404            76452            76648            81108            71184            77072            74976            79772            73980            74776            72728 
  -4.8928184e+01          2372520            71272            67040            79880            72020            74148            71184            70048            71020            70288            67404            73288            69664            68096            68864            69596            69232            82368            76504            89004            78912            76436            77428            76484            76692            81108            71184            77072            74976            79772            73980            74808            72748 
  -4.8580329e+01          2372536            71272            67040            79880            72024            74148            71184            70048            71028            70288            67404            73288            69664            68096            68864            69600            69232            82368            76504            89004            78912            76436            77428            76484            76692            81108            71184            77072            74976            79772            73980            74808            72748 
  -4.8145511e+01          2372748            71288            67040            79880            72040            74152            71184            70048            71036            70288            67424            73288            69668            68100            68888            69600            69248            82368            76508            89016            78928            76448            77444            76496            76700            81108            71184            77072            74976            79772            73980            74824            72752 
  -4.7797656e+01          2373424            71324            67040            79880            72056            74172            71200            70060            71036            70300            67484            73300            69688            68132            68944            69616            69280            82372            76528            89064            78948            76488            77468            76548            76756            81112            71184            77072            74976            79772            73980            74884            72760 
  -4.7362838e+01          2373444            71324            67040            79880            72064            74172            71200            70060            71040            70300            67484            73300            69688            68132            68944            69620            69280            82372            76528            89064            78948            76488            77468            76548            76756            81112            71188            77072            74976            79772            73980            74884            72760 
  -4.7014983e+01          2373656            71344            67060            79884            72076            74172            71200            70060            71044            70300            67496            73308            69688            68144            68960            69632            69304            82372            76536            89064            78956            76496            77472            76564            76764            81112            71188            77072            74976            79772            73980            74892            72768 
  -4.6580164e+01          2374080            71372            67072            79888            72076            74176            71204            70064            71044            70304            67548            73316            69700            68176            68984            69636            69336            82372            76544            89076            78968            76512            77532            76608            76780            81112            71188            77072            74976            79772            73980            74912            72780 
  -4.6232309e+01          2374128            71372            67072            79888            72080            74176            71204            70072            71048            70308            67548            73316            69700            68176            68984            69664            69336            82372            76544            89076            78968            76512            77532            76608            76780            81112            71188            77072            74976            79772            73980            74912            72780 
  -4.5797491e+01          2374756            71400            67072            79892            72084            74180            71204            70072            71052            70320            67592            73328            69720            68228            69100            69676            69368            82376            76548            89112            79004            76524            77568            76644            76820            81112            71188            77072            74976            79772            73980            74964            72808 
  -4.5449636e+01          2374816            71400            67084            79892            72088            74180            71204            70072            71056            70320            67604            73328            69720            68228            69108            69696            69368            82376            76548            89112            79004            76524            77568            76644            76820            81112            71188            77072            74976            79772            73980            74964            72808 
  -4.5014818e+01          2374984            71408            67084            79892            72088            74180            71204            70072            71060            70320            67612            73336            69720            68236            69124            69708            69376            82376            76548            89120            79008            76536            77588            76660            76832            81112            71188            77072            74976            79772            73980            74980            72816 
  -4.4666963e+01          2375468            71428            67096            79904            72092            74188            71208            70072            71068            70320            67656            73360            69740            68276            69200            69712            69400            82384            76560            89148            79024            76540            77608            76684            76856            81116            71188            77072            74976            79772            73980            75008            72832 
  -4.4232144e+01          2375488            71428            67096            79904            72092            74188            71208            70072            71072            70320            67656            73360            69740            68276            69200            69728            69400            82384            76560            89148            79024            76540            77608            76684            76856            81116            71188            77072            74976            79772            73980            75008            72832 
  -4.3884290e+01          2375880            71460            67100            79904            72092            74192            71212            70072            71072            70320            67688            73380            69744            68304            69228            69748            69424            82388            76572            89180            79052            76552            77620            76720            76868            81116            71188            77072            74976            79772            73980            75040            72844 
  -4.3449471e+01          2376144            71460            67100            79904            72096            74192            71212            70076            71076            70320            67688            73380            69744            68304            69372            69856            69424            82388            76572            89180            79052            76552            77620            76720            76868            81116            71188            77072            74976            79772            73980            75040            72844 
  -4.3101616e+01          2376992            71476            67116            79904            72096            74196            71212            70076            71080            70320            67704            73384            69776            68376            69780            69856            69464            82392            76572            89196            79052            76564            77648            76848            76884            81116            71188            77072            74976            79772            73980            75064            72852 
  -4.2666798e+01          2378352            71544            67136            79932            72144            74236            71276            70152            71108            70320            67892            73404            69800            68460            69952            69940            69512            82392            76592            89240            79100            76652            77700            76892            76916            81120            71188            77072            74976            79772            73980            75100            72852 
  -4.2318943e+01          2380436            71544            67152            79932            72144            74236            71276            70152            71124            70320            69940            73404            69800            68460            69952            69940            69512            82396            76592            89240            79100            76652            77700            76892            76916            81120            71188            77072            74976            79772            73980            75100            72852 
  -4.1884124e+01          2382008            71564            67152            79932            72172            74260            71304            70364            71132            70320            70120            73424            69808            68592            70080            70352            69620            82396            76600            89248            79116            76736            77732            76964            76940            81124            71188            77072            74976            79772            73980            75116            72852 
  -4.1536270e+01          2382328            71564            67160            79932            72172            74260            71304            70364            71184            70320            70120            73424            69808            68592            70080            70612            69620            82396            76600            89248            79116            76736            77732            76964            76940            81124            71188            77072            74976            79772            73980            75116            72852 
  -4.1101451e+01          2382888            71576            67164            79932            72176            74260            71308            70580            71188            70324            70136            73424            69816            68636            70104            70624            69704            82396            76616            89248            79124            76784            77756            76964            76964            81124            71188            77072            74976            79772            73980            75120            72852 
  -4.0753596e+01          2384316            71584            67164            79932            72176            74284            71328            70980            71192            70324            70156            73452            69868            68716            70224            71060            69748            82396            76640            89248            79132            76852            77784            76972            77012            81124            71188            77072            74976            79772            73980            75128            72852 
  -4.0318778e+01          2384320            71584            67168            79932            72176            74284            71328            70980            71192            70324            70156            73452            69868            68716            70224            71060            69748            82396            76640            89248            79132            76852            77784            76972            77012            81124            71188            77072            74976            79772            73980            75128            72852 
  -3.9970923e+01          2392916            71624            67232            79932            72224            74368            71400            73568            71260            70436            70220            73588            69960            68788            70344            73376            69764            82400            76828            89260            79320            77028            78060            77148            77124            81152            71424            77108            75012            79892            74408            75144            73524 
  -3.9536104e+01          2393492            71624            67244            79964            72252            74368            71400            73568            71260            70436            70224            73588            69960            68788            70344            73376            69772            82404            76828            89260            79336            77028            78060            77148            77152            81152            71424            77108            75012            79892            74648            75144            73728 
  -3.9188250e+01          2395192            71660            67360            79972            72300            74392            71424            73600            71300            70536            70248            73668            69976            68828            70420            73460            69772            82404            77008            89260            79396            77108            78188            77268            77188            81184            71592            77144            75056            79912            74664            75144            73760 
  -3.8753431e+01          2396632            71660            67376            79972            72300            74468            71424            73604            71404            70708            70248            73768            69980            68896            70480            73468            69772            82408            77072            89260            79460            77168            78216            77324            77228            81188            71672            77176            75088            79932            74824            75144            73944 
  -3.8405576e+01          2396644            71660            67384            79972            72304            74468            71424            73604            71404            70708            70248            73768            69980            68896            70480            73468            69772            82408            77072            89260            79460            77168            78216            77324            77228            81188            71672            77176            75088            79932            74824            75144            73944 
  -3.7970758e+01          2397744            71664            67388            79972            72304            74484            71436            73604            71432            70896            70248            73836            70000            68948            70528            73520            69772            82408            77120            89260            79512            77220            78244            77424            77308            81200            71724            77204            75120            79960            74864            75144            74000 
  -3.7622903e+01          2397812            71664            67416            79984            72332            74484            71436            73604            71432            70896            70248            73836            70000            68948            70528            73520            69772            82408            77120            89260            79512            77220            78244            77424            77308            81200            71724            77204            75120            79960            74864            75144            74000 
  -3.7188084e+01          2398088            71664            67424            79984            72336            74484            71440            73604            71444            70936            70248            73860            70000            68956            70548            73520            69772            82408            77136            89260            79512            77228            78252            77444            77328            81200            71740            77216            75124            79968            74892            75144            74016 
  -3.6840230e+01          2398688            71664            67424            79984            72348            74484            71440            73604            71452            70984            70248            73928            70000            69008            70576            73556            69772            82408            77164            89260            79528            77252            78268            77468            77380            81204            71764            77240            75132            80008            74944            75144            74052 
  -3.6405411e+01          2398692            71664            67428            79984            72348            74484            71440            73604            71452            70984            70248            73928            70000            69008            70576            73556            69772            82408            77164            89260            79528            77252            78268            77468            77380            81204            71764            77240            75132            80008            74944            75144            74052 
  -3.6057556e+01          2398964            71664            67432            79984            72348            74488            71444            73604            71456            71004            70248            73956            70000            69012            70588            73576            69772            82408            77192            89260            79536            77252            78284            77472            77408            81212            71772            77252            75140            80012            74976            75144            74068 
  -3.5622738e+01          2399640            71664            67444            79984            72364            74488            71444            73604            71464            71100            70248            74040            70000            69044            70640            73628            69772            82412            77212            89260            79552            77260            78316            77508            77448            81220            71796            77264            75168            80028            75016            75144            74108 
  -3.5274883e+01          2399660            71664            67448            79984            72376            74488            71444            73608            71464            71100            70248            74040            70000            69044            70640            73628            69772            82412            77212            89260            79552            77260            78316            77508            77448            81220            71796            77264            75168            80028            75016            75144            74108 
  -3.4840064e+01          2400100            71668            67452            79988            72384            74492            71444            73608            71480            71164            70252            74088            70000            69068            70660            73640            69772            82412            77236            89260            79568            77272            78316            77536            77460            81220            71808            77276            75180            80044            75068            75144            74140 
  -3.4492210e+01          2400120            71668            67460            79988            72396            74492            71444            73608            71480            71164            70252            74088            70000            69068            70660            73640            69772            82412            77236            89260            79568            77272            78316            77536            77460            81220            71808            77276            75180            80044            75068            75144            74140 
  -3.4057391e+01          2400312            71668            67464            79988            72404            74496            71452            73608            71484            71180            70252            74100            70000            69072            70672            73648            69772            82412            77248            89260            79568            77280            78324            77544            77480            81220            71812            77284            75184            80056            75084            75144            74152 
  -3.3709536e+01          2400764            71668            67476            79988            72416            74496            71452            73608            71492            71212            70252            74144            70000            69096            70700            73656            69772            82412            77284            89260            79584            77304            78336            77564            77516            81220            71816            77300            75212            80080            75136            75144            74168 
  -3.3274718e+01          2400764            71668            67476            79988            72416            74496            71452            73608            71492            71212            70252            74144            70000            69096            70700            73656            69772            82412            77284            89260            79584            77304            78336            77564            77516            81220            71816            77300            75212            80080            75136            75144            74168 
  -3.2926863e+01          2401124            71676            67484            80000            72428            74496            71452            73608            71496            71240            70252            74180            70004            69116            70720            73684            69772            82412            77296            89260            79592            77320            78344            77568            77532            81224            71824            77316            75232            80092            75176            75144            74184 
  -3.2492044e+01          2401160            71676            67492            80000            72456            74496            71452            73608            71496            71240            70252            74180            70004            69116            70720            73684            69772            82412            77296            89260            79592            77320            78344            77568            77532            81224            71824            77316            75232            80092            75176            75144            74184 
  -3.2144190e+01          2401328            71676            67492            80000            72460            74500            71452            73608            71496            71268            70252            74204            70004            69136            70720            73692            69772            82412            77300            89260            79592            77324            78352            77580            77536            81224            71824            77324            75236            80108            75180            75144            74200 
  -3.1709371e+01          2401692            71676            67508            80000            72472            74508            71456            73608            71508            71296            70252            74264            70004            69156            70724            73712            69772            82412            77308            89260            79600            77328            78360            77600            77556            81228            71828            77328            75248            80132            75220            75144            74224 
  -3.1361516e+01          2401704            71676            67512            80000            72480            74508            71456            73608            71508            71296            70252            74264            70004            69156            70724            73712            69772            82412            77308            89260            79600            77328            78360            77600            77556            81228            71828            77328            75248            80132            75220            75144            74224 
  -3.0926698e+01          2401996            71676            67512            80000            72492            74524            71456            73608            71516            71336            70252            74320            70004            69160            70724            73736            69772            82412            77328            89260            79604            77328            78364            77604            77568            81228            71832            77340            75260            80140            75252            75144            74244 
  -3.0578843e+01          2402004            71676            67512            80000            72496            74524            71456            73608            71516            71336            70252            74320            70004            69160            70724            73736            69772            82416            77328            89260            79604            77328            78364            77604            77568            81228            71832            77340            75260            80140            75252            75144            74244 
  -3.0300559e+01          2402136            71680            67516            80000            72504            74528            71456            73608            71516            71340            70256            74324            70004            69164            70724            73736            69772            82420            77344            89260            79604            77328            78368            77612            77572            81228            71832            77348            75264            80152            75276            75144            74256 
  -2.9952704e+01          2402412            71680            67516            80000            72516            74532            71456            73608            71516            71360            70256            74372            70004            69188            70736            73744            69772            82420            77368            89260            79608            77336            78372            77628            77580            81228            71832            77352            75272            80192            75288            75144            74276 
  -2.9517886e+01          2402420            71680            67516            80000            72524            74532            71456            73608            71516            71360            70256            74372            70004            69188            70736            73744            69772            82420            77368            89260            79608            77336            78372            77628            77580            81228            71832            77352            75272            80192            75288            75144            74276 
  -2.9170031e+01          2402584            71680            67516            80000            72532            74536            71456            73608            71520            71384            70256            74404            70004            69192            70740            73756            69772            82420            77376            89260            79608            77336            78376            77632            77588            81228            71832            77360            75272            80208            75304            75144            74284 
  -2.8735213e+01          2402988            71700            67516            80000            72532            74544            71456            73608            71524            71420            70260            74468            70004            69216            70752            73756            69772            82420            77400            89260            79612            77340            78376            77632            77608            81228            71832            77368            75284            80300            75340            75144            74316 
  -2.8495172e+01          2406228            71700            67524            80000            72536            74544            71456            73608            71524            71468            70328            74468            70100            69300            70752            73756            69892            82420            77400            89324            79684            77340            78376            77632            77716            81228            74064            77456            75284            80300            75588            75144            74316 
  -2.8195121e+01          2407864            71712            67624            80000            72656            74544            71616            73608            71620            71496            70336            74492            70116            69308            70860            73784            69916            82420            77524            89328            79704            77456            78516            77656            77728            81232            74164            77460            75420            80300            75760            75144            74364 
  -2.7820057e+01          2408872            71712            67652            80000            72672            74544            71780            73608            71636            71516            70364            74492            70196            69340            70876            73784            69964            82420            77532            89352            79712            77508            78520            77656            77760            81232            74284            77548            75564            80300            75820            75144            74384 
  -2.7520006e+01          2410928            71712            67652            80000            72672            74544            71780            73608            71636            71516            70364            74492            70196            69340            70876            73788            69964            82420            77532            89352            79712            77508            78520            77660            77760            81232            74284            77548            77612            80300            75820            75144            74384 
  -2.7144942e+01          2411272            71712            67652            80000            72680            74544            71844            73608            71644            71524            70364            74492            70248            69352            70876            73788            70012            82420            77536            89364            79712            77512            78532            77660            77768            81232            74300            77584            77636            80300            75840            75144            74392 
  -2.6844891e+01          2411872            71712            67652            80000            72708            74544            71912            73608            71656            71568            70368            74492            70412            69372            70876            73788            70032            82420            77540            89376            79712            77520            78532            77660            77788            81232            74364            77612            77664            80300            75876            75144            74432 
  -2.6469827e+01          2411872            71712            67652            80000            72708            74544            71912            73608            71656            71568            70368            74492            70412            69372            70876            73788            70032            82420            77540            89376            79712            77520            78532            77660            77788            81232            74364            77612            77664            80300            75876            75144            74432 
  -2.6169776e+01          2412172            71712            67652            80000            72740            74544            71928            73608            71668            71576            70372            74492            70444            69376            70876            73788            70064            82420            77540            89376            79712            77528            78532            77660            77796            81232            74388            77656            77664            80300            75904            75144            74480 
  -2.5794712e+01          2412700            71712            67652            80000            72852            74544            72100            73608            71668            71632            70384            74492            70476            69380            70888            73788            70088            82420            77540            89380            79712            77536            78536            77660            77800            81232            74392            77720            77680            80300            75904            75144            74480 
  -2.5494661e+01          2412736            71712            67652            80000            72852            74544            72100            73608            71668            71632            70384            74492            70476            69380            70888            73788            70124            82420            77540            89380            79712            77536            78536            77660            77800            81232            74392            77720            77680            80300            75904            75144            74480 
  -2.5119597e+01          2412872            71712            67652            80000            72860            74544            72152            73608            71668            71636            70384            74492            70508            69388            70888            73788            70124            82420            77540            89384            79712            77540            78536            77660            77804            81232            74392            77728            77684            80300            75908            75144            74484 
  -2.4819546e+01          2413380            71712            67660            80000            72980            74544            72336            73608            71676            71660            70388            74492            70568            69392            70888            73792            70144            82420            77540            89388            79712            77544            78548            77660            77816            81232            74396            77748            77688            80300            75916            75144            74488 
  -2.4444482e+01          2413380            71712            67660            80000            72980            74544            72336            73608            71676            71660            70388            74492            70568            69392            70888            73792            70144            82420            77540            89388            79712            77544            78548            77660            77816            81232            74396            77748            77688            80300            75916            75144            74488 
  -2.4144431e+01          2413672            71712            67660            80000            73028            74544            72440            73608            71676            71708            70388            74492            70572            69408            70888            73792            70156            82420            77540            89392            79712            77576            78548            77660            77816            81232            74400            77760            77692            80300            75920            75144            74488 
  -2.3769367e+01          2414224            71712            67660            80000            73204            74544            72640            73608            71676            71740            70392            74492            70592            69428            70888            73792            70172            82420            77544            89404            79712            77584            78548            77660            77824            81232            74408            77784            77696            80300            75932            75144            74492 
  -2.3469316e+01          2414224            71712            67660            80000            73204            74544            72640            73608            71676            71740            70392            74492            70592            69428            70888            73792            70172            82420            77544            89404            79712            77584            78548            77660            77824            81232            74408            77784            77696            80300            75932            75144            74492 
  -2.3094252e+01          2414392            71712            67664            80000            73228            74544            72696            73608            71680            71744            70396            74492            70596            69448            70888            73792            70184            82420            77544            89412            79712            77584            78548            77660            77828            81232            74408            77804            77696            80300            75936            75144            74492 
  -2.2794201e+01          2419448            71712            67668            80000            75528            74544            73036            73608            71688            71796            70412            74492            70620            69472            70892            73792            70256            82420            77552            89412            79712            77588            78552            77660            77840            81232            76472            77832            77720            80300            76000            75144            74496 
  -2.2419137e+01          2427084            71712            68624            82140            75528            78744            73036            73608            72028            71796            70412            74492            70620            69472            70892            73792            70256            82420            77552            89412            79712            77588            78552            77660            77840            81232            76472            77832            77720            80300            76000            75144            74496 
  -2.2119086e+01          2428072            71712            68636            82152            75576            78836            73056            73608            72028            71796            70500            74608            70652            69524            70892            73792            70348            82420            77588            89412            79728            77604            78600            77660            77848            81232            76636            77836            77740            80300            76064            75160            74528 
  -2.1744022e+01          2430864            71712            70768            82176            75576            78868            73072            73608            72124            71796            70544            74696            70660            69528            70892            73792            70428            82420            77592            89412            79732            77608            78656            77660            77900            81232            76688            77836            77752            80300            76124            75172            74540 
  -2.1443971e+01          2430864            71712            70768            82176            75576            78868            73072            73608            72124            71796            70544            74696            70660            69528            70892            73792            70428            82420            77592            89412            79732            77608            78656            77660            77900            81232            76688            77836            77752            80300            76124            75172            74540 
  -2.1068907e+01          2431020            71712            70768            82176            75576            78872            73072            73608            72144            71796            70552            74724            70660            69532            70892            73792            70452            82420            77592            89412            79732            77608            78664            77660            77904            81232            76708            77836            77752            80300            76140            75188            74544 
  -2.0600078e+01          2431352            71712            70772            82184            75576            78876            73076            73608            72192            71796            70572            74776            70668            69540            70896            73792            70516            82420            77596            89412            79736            77608            78672            77660            77908            81232            76712            77836            77756            80300            76216            75188            74548 
  -2.0225014e+01          2431352            71712            70772            82184            75576            78876            73076            73608            72192            71796            70572            74776            70668            69540            70896            73792            70516            82420            77596            89412            79736            77608            78672            77660            77908            81232            76712            77836            77756            80300            76216            75188            74548 
  -1.9924963e+01          2662764            66728            89828            92320            70652            89080            68368            70468            93960            67048            90164            81580            81872            80348            76428            69108            92580            77688            81064            84412           106520            84604            90664            73136           105196            77392           104172            73164            81924            75712           101392            83836            81356 
  -1.9841744e+01          3020436            82244           102384            92580           100764            89340           109960            70476            99352           100316           100676           106344            81872            80608           106344            69108           104084            85140            89524            93132           119620            84864           110120            73144           121436            77400           118480            73172           102892            75720           126200            84096            89044 
  -1.9737721e+01          3030340            82888           102512            92708           102404            89464           111836            70476            99468           101036           100700           106860            82120            80780           107320            69108           104536            85216            89664            93132           120032            84924           110428            73144           121640            77400           118612            73172           103344            75720           126420            84148            89128 
  -1.9654502e+01          3035196            82952           102724            92720           103052            89476           113184            70476            99520           101660           100932           106888            82120            80788           107664            69108           104728            85420            89668            93132           120240            84936           110468            73144           121876            77400           118692            73172           103440            75720           126588            84152            89156 
  -1.9587927e+01          3038964            83264           102724            92748           104164            89504           114204            70476            99576           102052           100940           107068            82120            80788           107696            69108           104768            85468            89672            93132           120268            84936           110496            73144           121964            77400           118768            73172           103488            75720           126716            84152            89268 
  -1.9438134e+01          3043600            83332           102740            92764           104532            89516           115168            70476            99632           102212           101016           107104            82120            80788           107896            69108           104784            85476            89672            95180           120292            84936           110516            73144           122360            77400           118808            73172           103540            75720           126748            84152            89296 
  -1.9354915e+01          3054008            83444           102752            92764           104624            89516           115264            70476            99796           102236           101084           107220            82120            80788           107912            69108           105168            85512            89684            95188           120612            86984           111164            73144           124932            77400           119460            73172           103568            75720           129676            84152            89368 
  -1.9288341e+01          3054024            83444           102752            92768           104624            89520           115264            70476            99796           102236           101084           107220            82120            80792           107912            69108           105168            85512            89684            95188           120612            86984           111164            73144           124932            77400           119460            73172           103568            75720           129676            84156            89368 
  -1.9138547e+01          3054488            83444           102816            92768           104624            89520           115352            70476            99824           102248           101108           107240            82120            80792           107916            69108           105172            85516            89684            95188           120624            86984           111172            73144           125012            77400           119476            73172           103572            75720           129740            84156            89400 
  -1.9085287e+01          3055188            83444           102816            92768           104640            89520           115396            70476            99896           102284           101120           107284            82120            80792           107932            69108           105236            85540            89684            95196           120624            86984           111224            73144           125200            77400           119524            73172           103604            75720           129776            84156            89408 
  -1.8935494e+01          3035064            87464            98704            86600           106608            83352           120196            70468            95912            98212           101100           103240            73916            74632           109876            69100           103076            96336            87544            95172           114412            80816           111484            73136           134308            77392           133268            73164           104184            75712           130340            75956            89384 
  -1.8868919e+01          3438832           100852            99164            86608           126728            83360           120432            70476           138088            98336           101368           103496           128264            74640           128632            90728           106264            97080           128852            99736           120584            98312           125672            73144           158588            92520           147556            73172           139800            75720           142384            93088           115188 
  -1.8785700e+01          3448412           100852            99164            86608           126728            83360           120604            70476           138836            98500           101544           103536           131864            74640           128632            90988           106552            97080           131380            99736           120584            98312           125708            73144           158588            92776           147556            73172           140852            75720           142384            93088           115448 
  -1.8681677e+01          3449992           101056            99164            86608           126916            83364           120604            70476           138880            98500           101544           103536           131880            74640           128804            91164           106784            97080           131428            99740           120592            98424           125712            73144           158688            92840           147572            73172           140916            75720           142404            93096           115544 
  -1.8551648e+01          3451052           101056            99172            86608           127024            83364           120604            70476           138988            98500           101552           103536           131904            74640           128944            91188           106832            97080           131484            99744           120676            98432           125712            73144           158716            93028           147572            73172           140932            75720           142424            93120           115708 
  -1.8500000e+01          3451460           101056            99176            86608           127032            83364           120604            70476           139080            98500           101552           103536           131928            74640           128964            91216           106876            97080           131520            99744           120692            98432           125712            73144           158752            93044           147588            73172           140956            75720           142448            93136           115712 
  -1.8369971e+01          3452120           101096            99176            86608           127052            83364           120604            70476           139224            98500           101552           103536           132000            74640           128984            91264           106944            97080           131600            99744           120696            98432           125716            73144           158856            93048           147588            73172           140980            75720           142452            93140           115732 
  -1.8265948e+01          3452596           101096            99176            86608           127052            83364           120604            70476           139224            98500           101552           103536           132000            74640           128984            91740           106944            97080           131600            99744           120696            98432           125716            73144           158856            93048           147588            73172           140980            75720           142452            93140           115732 
  -1.8135919e+01          3464624           105500            99176            86608           127064            83364           120604            70476           139312            98500           101552           103536           132008            74640           128992            94996           106984            97080           131624           101792           120696            98432           125716            73144           158896            93048           147588            73172           143044            75720           142468            93144           115748 
  -1.8031896e+01          3471896           108276            99176            86608           127072            83364           120604            70476           139436            98508           101552           103536           132052            74640           129004            99196           107000            97080           131624           101792           120704            98432           125720            73144           158904            93076           147588            73172           143060            75720           142488            93144           115748 
  -1.7901867e+01          3510788           128240            99176            86608           127076            83364           120604            70476           139536            98512           101552           103536           132156            74640           129008           117488           107016            97080           131668           101796           120708            98432           125720            73144           158936            93328           147588            73172           143084            75720           142512            93156           115756 
  -1.7797843e+01          3553788           146572            99176            86608           127076            83364           120604            70476           139536            98512           101552           103536           132156            74640           129008           138060           107016            97080           133716           101796           120708            98432           125720            73144           158936            93328           147588            73172           145132            75720           142512            93156           115756 
  -1.7667814e+01          3590416           164756            99176            86608           127084            83364           120604            70476           139580            98512           101552           103536           132176            74640           129008           156316           107028            97080           133728           101800           120708            98432           125720            73144           158976            93328           147588            73172           145168            75720           142512            93160           115764 
  -1.7563791e+01          3666728           202928            99176            86608           127120            83364           120604            70476           139624            98512           101552           103536           132200            74640           129028           194076           107232            97080           133732           101800           120708            98432           125720            73144           159012            93328           147588            73172           145168            75720           142512            93160           115776 
  -1.7446474e+01          3765276           252272            99176            86608           127164            83364           120604            70476           139636            98512           101552           103536           132236            74640           129064           243080           107248            97080           133764           101800           120708            98436           125720            73144           159024            93328           147588            73172           145168            75720           142512            93160           115784 
  -1.7340927e+01          3913328           326864            99176            86608           127176            83364           120604            70476           139796            98512           101552           103536           132284            74640           129068           316200           107272            97080           133824           101800           120708            98436           125720            73144           159036            93328           147588            73172           145180            75720           142516            93164           115784 
  -1.7247316e+01          4097544           418744            99196            86624           127204            83364           120604            70476           139848            98512           101552           103536           132328            74640           129088           408320           107292            97080           133824           101800           120708            98436           125720            73144           159036            93328           147596            73172           145184            75720           142516            93168           115784 
  -1.7155983e+01          4193080           466660            99196            86644           127224            83384           120624            70496           139872            98524           101552           103552           132332            74640           129088           455752           107292            97080           133852           101800           120708            98436           125720            73144           159036            93328           147600            73172           145184            75720           142516            93168           115784 
  -1.7062223e+01          4285812           512936            99196            86644           127224            83384           120624            70496           139900            98528           101592           103552           132352            74640           129088           502012           107292            97080           133852           101800           120708            98512           125720            73144           159040            93328           147600            73172           145184            75720           142516            93184           115792 
  -1.7000000e+01          4326536           533180            99216            86644           127224            83400           120648            70496           139956            98532           101592           103572           132424            74664           129120           522096           107296            97080           133868           101804           120708            98536           125720            73144           159044            93328           147600            73172           145208            75720           142516            93224           115804 
  -1.6899819e+01          4403268           571228            99220            86652           127228            83404           120648            70500           140068            98556           101596           103576           132532            74668           129120           560200           107344            97084           133932           101820           120716            98568           125724            73148           159088            93352           147604            73176           145212            75724           142536            93232           115812 
  -1.6794943e+01          4467004           603248            99220            86652           127228            83404           120648            70500           140068            98556           101596           103576           132536            74668           129132           591844           107344            97084           133932           101820           120716            98568           125724            73148           159124            93352           147604            73176           145232            75724           142536            93232           115812 
  -1.6681996e+01          4528280           633580            99220            86652           127312            83404           120648            70500           140232            98556           101596           103576           132664            74668           129132           622176           107384            97100           134016           101844           120716            98584           125728            73148           159128            93352           147608            73176           145232            75724           142564            93244           115816 
  -1.6561970e+01          4582388           660376            99224            86652           127472            83404           120648            70500           140368            98556           101596           103576           132768            74672           129276           648720           107388            97120           134016           101844           120736            98624           125748            73168           159168            93352           147608            73176           145236            75724           142564            93272           115836 
  -1.6435102e+01          4656152           686564            99224            86652           129640            83404           120648            70500           142596            98556           101596           103576           135016            74672           131352           677112           107388            97120           136192           105944           120736            98644           127796            73168           159212            95400           147608            73176           145260            75724           142568            93272           115836 
  -1.6303156e+01          6019244           687336           124024            86652           145000           132488           112448           107916           143248            94460            95452            99480           125524            74700           121468           677988           725772           121436           144008            95852           142628            90600           139308           111220           157680            89508           137500            73172           133012            75720           130480            85232           737932 
  -1.6197600e+01          6053424           687336           124100            86664           146000           135444           112468           110368           143296            94468            95452            99492           125528            74716           121476           678016           737584           124260           144020            95868           143336            90672           139660           111252           157724            89536           137556            73208           133036            75752           130508            85316           749312 
  -1.6007599e+01          6108712           687340           126148            86664           146184           137524           112468           110376           143296            94468            95468            99492           125528            74724           121476           678016           762248           124260           144020            95868           144172            90672           139704           111256           157736            89556           137556            73208           133036            75752           130508            85316           774672 
  -1.5923154e+01          6139848           687340           126168            86664           146464           137644           112472           110492           143332            94468            95468            99492           125532            74728           121476           678016           780184           124316           144032            95868           144176            90672           139784           111304           157748            89556           137556            73208           133040            75772           130508            85316           787052 
  -1.5855598e+01          6140280           687340           126168            86708           146476           137648           112472           110504           143340            94468            95472            99496           125532            74732           121476           678024           780188           124316           144176            95868           144176            90676           139792           111304           157912            89556           137560            73208           133040            75772           130508            85320           787052 
  -1.5771153e+01          6159548           687340           126168            86708           146476           137676           112472           110504           143348            94468            95472            99496           125532            74732           121476           678028           786344           126388           144180            95868           144192            90676           139804           111308           157976            89556           137560            73208           133040            75772           130508            85320           797952 
  -1.5665596e+01          6183816           687344           126292            86744           146592           137856           112476           110524           143364            94472            95504            99500           125532            74748           121476           678028           797576           126416           144184            95868           144424            90680           139848           111320           157976            89560           137560            73212           133040            75776           130512            85324           810088 
  -1.5533651e+01          6210856           687348           126292            86784           146656           138000           112480           110548           143376            94476            95548            99504           125532            74764           121476           678028           810352           126444           144196            95868           144732            90680           139880           111332           157980            89560           137560            73212           133044            75776           130512            85324           823592 
  -1.5452051e+01          6212840           687348           126456            86908           146892           138184           112480           110652           143416            94480            95548            99508           125536            74824           121476           678028           810544           126516           144208            95872           144992            90680           140116           111444           158008            89568           137572            73216           133044            75780           130516            85324           823704 
  -1.5350052e+01          6243552           687348           126504            86964           146924           138252           112480           110680           143428            94480            95604            99508           125536            74824           121476           678028           828144           126524           144228            95872           145216            90680           140140           111484           158020            89568           137572            73216           133044            75780           130516            85324           836188 
  -1.5222553e+01          6256024           687348           126504            86964           146924           138252           112480           110680           143428            94480            95648            99508           125536            74824           121476           678052           832240           126524           144228            95872           145328            90680           140140           111484           158020            89568           137584            73216           133048            75784           130516            85324           844364 
  -1.5063178e+01          6296896           687348           126536            87080           147192           138336           112488           110740           143440            94492            95648            99520           125564            74848           121496           678056           851544           126548           144248            95880           145524            90680           140180           111552           158020            89576           137588            73224           133052            75788           130520            85328           864860 
  -1.4973408e+01          6624740           706856           114592           119044           136888           124212           132284           132424           135460            94492            95704            99520           125568            74852           121496           678072           966408           114444           153400            95884           148488           127432           127792           134020           150044            89576           137592            73220           133052            75788           130520            85328           990288 
  -1.4861196e+01          6635160           706924           114596           121064           136888           124220           133252           133696           135460            94500            95804            99520           125576            74860           121496           678080           966508           114492           153816            95888           148908           131684           127864           134528           150048            89624           137600            73224           133056            75788           130520            85328           990348 
  -1.4771426e+01          6636728           706964           114608           121588           136888           124224           133276           133696           135460            94540            95820            99520           125576            74860           121560           678080           966508           114496           153816            95888           148908           132460           127876           134528           150048            89624           137600            73232           133056            75788           130520            85328           990392 
  -1.4659214e+01          6637644           706964           114608           121636           136888           124224           133276           133968           135460            94548            95820            99528           125612            74932           121572           678108           966520           114500           153944            95896           148912           132540           127876           134620           150048            89640           137608            73236           133076            75792           130524            85336           990432 
  -1.4569444e+01          6638000           706968           114608           121636           136888           124224           133376           133968           135460            94548            95820            99528           125612            74932           121572           678116           966520           114500           153984            95896           148924           132732           127876           134620           150048            89640           137608            73236           133076            75792           130524            85336           990432 
  -1.4457232e+01          6638752           707060           114608           121672           136888           124224           133472           133996           135460            94548            95840            99528           125612            74932           121572           678124           966520           114500           154144            95896           149112           132816           127876           134624           150048            89640           137608            73236           133076            75792           130524            85336           990468 
  -1.4316966e+01          6640012           707188           114616           121892           136888           124224           133688           134020           135460            94560            95840            99532           125616            74972           121572           678124           966520           114504           154296            95900           149116           132996           127880           134760           150048            89652           137612            73240           133080            75796           130524            85336           990560 
  -1.4204754e+01          6642564           707220           114616           122044           136888           124224           133688           134020           135464            94572            95844            99540           125620            74996           121588           678136           966524           114504           154328            95900           149116           135076           127888           134824           150048            89684           137616            73244           133088            75804           130536            85344           990580 
  -1.4064489e+01          6644912           707304           114616           124116           136888           124224           133812           134040           135464            94572            95848            99540           125620            74996           121588           678136           966524           114504           154348            95904           149120           135076           127888           134836           150052            89684           137616            73244           133088            75804           130536            85344           990580 
  -1.3952276e+01          6645428           707304           114616           124312           136888           124224           133812           134052           135464            94572            95848            99540           125620            75052           121588           678140           966576           114504           154408            95904           149120           135120           127888           134836           150052            89692           137616            73260           133088            75804           130536            85344           990648 
  -1.3812011e+01          6646088           707360           114616           124348           136888           124256           133856           134100           135464            94576            95896            99540           125620            75096           121588           678148           966680           114504           154524            95904           149136           135148           127888           134840           150056            89708           137640            73260           133088            75804           130536            85344           990676 
  -1.3699799e+01          6646540           707392           114620           124384           136892           124256           133872           134136           135464            94616            95896            99544           125632            75152           121588           678160           966684           114508           154524            95908           149136           135152           127904           134852           150056            89772           137660            73268           133100            75816           130544            85352           990700 
  -1.3559533e+01          6646876           707392           114620           124388           136892           124268           133872           134136           135464            94628            95900            99548           125632            75156           121588           678164           966792           114508           154656            95916           149136           135152           127904           134856           150056            89784           137680            73272           133100            75820           130544            85352           990700 
  -1.3447321e+01          6647072           707452           114620           124400           136892           124268           133904           134164           135464            94628            95900            99548           125632            75156           121588           678164           966792           114508           154656            95916           149144           135168           127904           134856           150056            89784           137680            73272           133100            75820           130544            85356           990736 
  -1.3307055e+01          6648892           707504           114620           124580           136892           124324           134184           134364           135464            94632            95904            99548           125636            75184           121588           678180           967088           114508           154736            95920           149324           135248           127904           134980           150056            89796           137700            73272           133100            75820           130544            85356           990936 
  -1.3194843e+01          6659460           707508           114620           124580           136892           124324           140948           134364           135464            94656            95912            99548           125636            75184           121588           678204           967088           114512           154736            95920           152952           135248           127904           134980           150056            89804           137748            73272           133104            75820           130544            85356           990988 
  -1.3054578e+01          6662280           707528           114620           124732           136892           124324           142128           134428           135464            94656            95912            99556           125640            75192           121588           678204           967104           114516           154792            95928           154056           135332           127908           135012           150056            89816           137792            73280           133104            75828           130544            85360           990988 
  -1.2942365e+01          6701868           707528           114620           124824           136892           124324           165156           134428           135464            94668            95912            99556           125692            75192           121588           678208           967120           114516           154804            95928           170192           135356           127908           135088           150056            89820           137792            73280           133104            75828           130544            85360           991120 
  -1.2802100e+01          6723468           707560           114620           124964           136892           124364           181552           134628           135464            94668            95916            99556           125696            75192           121588           678216           967120           114516           154912            95928           174572           135440           127908           135228           150056            89820           137840            73280           133104            75828           130544            85360           991136 
  -1.2689888e+01          6730576           707560           114620           124964           136892           124364           181552           134628           135464            94668            95916            99556           125704            75192           121588           678216           967120           114516           154912            95928           181672           135440           127908           135228           150056            89820           137840            73280           133104            75828           130544            85360           991136 
  -1.2549622e+01          6744544           707600           114620           124976           136892           124364           183280           134644           135464            94676            95916            99556           125708            75196           121592           678220           967120           114516           154912            95928           193708           135448           127908           135236           150056            89820           137888            73280           133104            75828           130544            85360           991184 
  -1.2437410e+01          6746856           707604           114628           125016           136892           124364           185144           134684           135464            94684            95920            99564           125708            75204           121592           678224           967120           114516           154932            95932           193916           135484           127912           135260           150056            89824           137892            73284           133104            75832           130552            85364           991184 
  -1.2297145e+01          6764580           707636           114628           125080           136892           124364           195384           134740           135464            94692            95920            99568           125712            75272           121592           678240           967140           114516           154980            95936           200948           135524           127920           135288           150056            89828           137896            73284           133112            75832           130552            85364           991220 
  -1.2184932e+01          6764648           707636           114628           125080           136892           124364           195384           134740           135468            94692            95924            99568           125712            75272           121592           678252           967140           114516           154980            95936           200948           135524           127920           135288           150060            89832           137896            73288           133112            75836           130556            85368           991244 
  -1.2044667e+01          6778284           707648           114628           125232           136892           124364           202004           134740           135468            94692            95932            99568           125716            75272           121592           678264           967148           114516           154992            95936           207492           135552           127920           135416           150060            89832           137980            73288           133112            75836           130556            85368           991268 
  -1.1932455e+01          6779512           707656           114632           125576           136892           124392           202264           134828           135468            94696            95932            99568           125716            75272           121592           678272           967148           114516           155032            95936           207648           135576           127920           135680           150060            89832           137980            73288           133112            75836           130556            85368           991268 
  -1.1792189e+01          6794048           707696           114632           125648           136892           124400           208988           134880           135468            94700            95936            99568           125768            75280           121592           678288           967156           114516           155068            95936           214908           135636           127920           135780           150060            89832           138040            73300           133112            75836           130556            85368           991288 
  -1.1679977e+01          6794160           707724           114632           125648           136892           124412           208988           134880           135468            94704            95940            99568           125768            75280           121592           678292           967164           114516           155076            95936           214908           135636           127920           135780           150060            89832           138068            73300           133112            75836           130556            85368           991304 
  -1.1539711e+01          6808780           707724           114632           125648           136892           124412           216700           134880           135468            94704            95940            99568           125768            75280           121592           678296           967164           114516           155084            95936           221760           135664           127920           135788           150060            89832           138068            73300           133112            75836           130556            85368           991312 
  -1.1427499e+01          6809492           707728           114632           125656           136892           124420           216700           134880           135468            94712            95952            99568           125780            75280           121592           678296           967172           114516           155100            95936           222100           135696           127928           135804           150064            89832           138264            73300           133112            75836           130564            85368           991344 
  -1.1287234e+01          6826484           707776           114632           125696           136896           124420           225400           134912           135468            94720            95956            99572           125784            75284           121596           678316           967176           114520           155124            95940           230108           135700           127928           135820           150064            89836           138264            73304           133124            75844           130564            85368           991372 
  -1.1175021e+01          6827164           707776           114632           125720           136896           124420           225576           134912           135468            94720            95956            99572           125808            75292           121596           678324           967176           114520           155124            95940           230516           135700           127928           135828           150064            89836           138264            73304           133148            75844           130564            85368           991372 
  -1.1034756e+01          6846152           707792           114632           125720           136896           124444           235208           134912           135468            94724            95960            99572           125808            75292           121596           678328           967176           114520           155148            95940           239696           135748           127928           135828           150064            89836           138264            73304           133160            75844           130564            85368           991412 
  -1.0922544e+01          6850464           707800           114632           125728           136896           124444           237244           134940           135468            94728            95960            99572           125860            75296           121596           678332           967188           114520           155160            95940           241716           135792           127928           135844           150064            89836           138264            73304           133160            75844           130564            85368           991476 
  -1.0782278e+01          6876820           707800           114632           125728           136896           124444           250712           134940           135468            94728            95968            99572           125860            75296           121596           678332           967188           114520           155164            95940           254444           135792           127928           135844           150068            89836           138264            73304           133176            75844           130564            85368           991604 
  -1.0670066e+01          6891084           707824           114632           125812           136896           124468           257256           135096           135468            94732            95968            99572           125860            75296           121596           678332           967188           114520           155192            95940           261652           135856           127928           135920           150068            89836           138292            73304           133196            75844           130564            85368           991608 
  -1.0529801e+01          6891664           707824           114632           125828           136896           124492           257376           135244           135468            94736            95968            99572           125860            75296           121596           678332           967188           114520           155192            95940           261716           135972           127928           135920           150068            89836           138292            73304           133196            75844           130564            85368           991696 
  -1.0417588e+01          6942544           707828           114632           126036           136896           124492           282492           135304           135468            94736            95968            99572           125860            75296           121596           678336           967204           114520           155224            95940           286848           136068           127928           136068           150068            89844           138292            73304           133196            75844           130564            85368           991752 
  -1.0277323e+01          6942628           707828           114632           126036           136896           124516           282528           135304           135468            94736            95968            99572           125864            75296           121596           678340           967204           114520           155224            95940           286864           136068           127928           136068           150068            89844           138292            73304           133196            75844           130564            85368           991752 
  -1.0165110e+01          6987564           707840           114632           126044           136896           124516           305180           135360           135468            94736            95968            99572           125864            75296           121596           678348           967204           114520           155232            95940           308984           136092           127928           136076           150068            89844           138292            73304           133196            75844           130564            85368           991792 
  -1.0094978e+01          6988320           707868           114640           126076           136896           124568           305244           135396           135472            94740            96000            99572           125904            75296           121596           678360           967208           114520           155316            95940           309184           136120           127940           136076           150068            89844           138348            73304           133204            75844           130576            85376           991824 
  -9.9686156e+00          7404012           718260           141320           128388           155620           124676           318716           135884           316076            94772            96040            99620           126056            75336           121612           678384           974364           114520           155668           116720           317696           136320           127948           136416           324224            89856           138480            73308           133244            75864           130664            85400           942560 
  -9.8482249e+00          7439524           719244           141784           128428           155740           124744           318784           136064           330584            94808            96044            99628           126064            75388           121620           678388           974388           114544           155848           119076           317724           136420           127964           138496           338184            89892           138484            73420           133264            75872           130672            85400           942564 
  -9.7646202e+00          7465940           719252           141964           128428           155740           124780           318796           136064           343332            94816            96044            99636           126084            75396           121660           678388           974488           114548           155912           119140           317776           136420           127972           138496           351196            89900           138492            73428           133264            75880           130680            85400           942568 
  -9.6601143e+00          7483880           719296           142060           128436           155744           124780           318800           136064           352284            94816            96048            99636           126084            75396           121668           678392           974492           114548           155912           119140           317776           136424           127972           138524           359968            89900           138492            73428           133268            75880           130680            85404           942568 
  -9.5294820e+00          7484636           719296           142068           128448           155748           124844           318808           136064           352420            94820            96048            99636           126084            75408           121668           678396           974532           114548           155916           119144           317784           136428           127972           138528           360248            89900           138500            73428           133280            75880           130680            85404           942708 
  -9.3850810e+00          7524836           719364           142244           128468           155796           124864           318808           136064           371240            94820            96068            99636           126108            75420           121668           678396           974604           114608           155932           119156           317792           136428           127988           138528           380956            89900           138520            73428           133280            75880           130696            85404           942772 
  -9.2695602e+00          7545684           719476           142272           128480           155796           124868           318828           136076           381772            94852            96068            99656           126116            75444           121688           678428           974604           114608           155932           119156           317792           136512           127996           138600           390604            89920           138540            73464           133344            75888           130716            85416           942772 
  -9.1253184e+00          7588900           719532           142784           128484           156044           124872           318828           136092           402184            94852            96140            99664           126160            75484           121700           678468           974624           114612           155972           119220           317796           136528           128008           138624           411944            89952           138660            73472           133356            75896           130728            85416           942804 
  -9.0099250e+00          7590048           719676           143024           128484           156200           124872           318836           136092           402364            94884            96156            99664           126220            75484           121700           678480           974640           114612           155972           119220           317808           136528           128012           138644           412128            89952           138660            73472           133364            75912           130760            85420           942808 
  -8.8658481e+00          7600208           719900           143188           128500           156312           124908           318856           136120           407268            94896            96200            99676           126268            75628           121708           678492           974648           114656           155976           119320           317820           136560           128028           138668           416176            89972           138684            73484           133368            75912           130764            85436           942816 
  -8.7505865e+00          7600788           719908           143252           128516           156324           124920           318872           136140           407280            94916            96240            99704           126356            75648           121728           678504           974652           114660           155976           119320           317840           136576           128040           138692           416176            89988           138700            73504           133380            75924           130776            85452           942824 
  -8.6066736e+00          7637168           719980           143264           128516           156336           124928           318884           136140           425144            94940            96240            99712           126404            75704           121740           678504           974652           114664           155984           119476           317848           136632           128052           138692           434068            89992           138712            73508           133388            75928           130808            85500           942828 
  -8.4915433e+00          7638036           720016           143304           128536           156344           124932           318888           136144           425312            94956            96360            99720           126448            75808           121740           678512           974668           114664           155996           119488           317856           136632           128052           138708           434252            90000           138712            73508           133388            75928           130832            85500           942832 
  -8.3477889e+00          7638712           720076           143416           128572           156372           124936           318892           136152           425372            94980            96372            99732           126468            75812           121752           678520           974688           114668           156016           119500           317864           136652           128068           138736           434276            90004           138732            73516           133400            75948           130872            85508           942840 
  -8.2327854e+00          7639392           720088           143416           128580           156372           124948           318900           136196           425388            95000            96372            99744           126504            75836           121764           678568           974708           114680           156040           119524           317872           136680           128080           138756           434284            90020           138836            73532           133412            75968           130924            85552           942848 
  -8.0891866e+00          7639596           720096           143452           128580           156376           124948           318900           136200           425424            95004            96388            99744           126512            75848           121764           678568           974712           114680           156040           119524           317872           136680           128080           138768           434288            90020           138876            73532           133416            75968           130936            85552           942848 
  -7.9573091e+00          7641052           720132           143456           128592           156376           124996           318948           136228           425576            95044            96444            99744           126676            75916           121804           678628           974744           114680           156060           119528           317892           136884           128120           138784           434300            90080           138936            73532           133456            75968           131048            85604           942876 
  -7.8894653e+00          7642812           720176           143576           128696           156432           125036           318972           136280           425644            95064            96500            99832           126732            75992           121828           678660           974764           114704           156060           119608           317916           136928           128156           138860           434368            90100           138952            73636           133472            76108           131108            85732           942920 
  -7.7822578e+00          7645644           720248           143588           128696           156444           125068           318992           136336           425712            95156            96576            99956           127020            76208           121876           678772           974776           114732           156096           119724           317924           136960           128180           138928           434396            90208           139052            73768           133600            76564           131136            86028           942924 
  -7.6875129e+00          7650084           720300           143640           128828           156464           125068           319016           136356           425724            95236            96672           100024           127304            76484           121892           678836           974780           114748           156100           119724           317944           137052           128204           139032           434400            90576           139172            75832           133704            76788           131180            86072           942932 
  -7.5970406e+00          7655880           720364           143692           128888           156512           125136           319172           136536           425808            95264            96856           100224           127620            76804           121988           679084           974816           114868           156128           119992           318036           137276           128420           139260           434552            91224           139632            76096           133836            77208           131276            86352           942960 
  -7.4667577e+00          7667996           720616           143844           129248           156612           125400           319544           137308           426240            95428            97612           100464           128144            77124           122200           679448           974864           114976           156392           122480           318348           137536           128684           139460           434648            91600           140192            76336           134172            77944           131564            86412           943156 
  -7.3691978e+00          7672832           720644           144044           129300           156776           125512           319588           137784           426352            95640            98212           100536           128220            77180           122268           679640           974884           115328           156464           122716           318424           137576           128756           139476           434724            91628           140488            76376           134232            78388           131688            86764           943224 
  -7.2833587e+00          7679024           720728           144080           129336           156800           125660           319680           137868           426476            95752            98280           100592           128256            77232           122700           679768           974900           115396           156524           122752           318468           138328           129180           139688           434780            91668           140564            76424           134584            80692           131752            86860           943256 
  -7.1861433e+00          7685096           720728           144156           129492           156924           125704           319716           138156           426536            95824            98836           100692           128452            77496           123340           679780           974956           115544           156556           122856           318640           138876           130220           139736           434920            91872           140664            76472           135008            80732           131892            87048           943272 
  -7.0918712e+00          7689116           720848           144212           129608           156964           125704           319820           138156           426764            96144            98912           100792           128464            77532           123756           679924           974980           115544           156636           123016           318688           139252           130488           139776           434920            92148           140688            76516           135204            81096           132140            87116           943308 
  -6.9920939e+00          7691160           720892           144304           129648           157032           125736           319852           138232           426852            96200            98992           100840           128552            77744           123864           679956           975020           115604           156724           123060           318700           139340           130520           139808           434964            92240           140772            76548           135348            81132           132144            87172           943368 
  -6.8777538e+00          7693448           721024           144388           129796           157168           125748           319876           138256           427000            96260            99044           100944           128552            77880           123880           680080           975092           115608           156792           123176           318720           139416           130620           139816           435072            92328           140792            76676           135360            81304           132180            87208           943392 
  -6.7494600e+00          7695152           721052           144404           129852           157184           125788           319888           138308           427020            96260            99072           101088           128616            78112           123880           680080           975092           115616           156792           123176           318728           139520           130652           139888           435072            92392           140892            76888           135424            81396           132296            87332           943392 
  -6.6717999e+00          7695880           721052           144444           129860           157200           125804           319900           138312           427036            96308            99108           101088           128640            78136           123916           680144           975120           115616           156824           123404           318744           139520           130664           139888           435096            92392           140900            76888           135432            81396           132296            87332           943420 
  -6.5320117e+00          7696384           721064           144444           129900           157200           125832           319956           138316           427052            96328            99120           101112           128648            78168           123928           680156           975124           115616           156824           123424           318776           139528           130680           139888           435156            92392           140916            76900           135448            81396           132308            87344           943440 
  -6.4349365e+00          7697176           721080           144492           129932           157224           125848           319960           138388           427128            96376            99156           101136           128660            78228           123976           680200           975140           115616           156880           123452           318776           139528           130692           139896           435168            92396           140916            76924           135452            81408           132320            87356           943472 
  -6.3572764e+00          7697628           721108           144520           129952           157264           125868           319980           138388           427172            96388            99168           101152           128696            78244           123976           680212           975164           115616           156896           123464           318784           139528           130700           139908           435184            92404           140920            76928           135452            81408           132332            87364           943488 
  -6.2951483e+00          7697800           721108           144520           129952           157264           125872           319996           138388           427172            96400            99176           101212           128696            78280           123976           680212           975164           115616           156896           123468           318784           139532           130712           139908           435184            92404           140924            76928           135452            81408           132332            87376           943488 
  -6.1204130e+00          7698176           721112           144540           129996           157272           125872           319996           138388           427184            96400            99188           101232           128736            78284           123988           680252           975172           115616           156912           123468           318784           139568           130712           139908           435200            92404           140940            76928           135452            81408           132376            87388           943500 
  -6.0427529e+00          7698720           721144           144608           130004           157316           125876           319996           138412           427204            96428            99216           101288           128784            78296           124020           680252           975172           115616           156920           123488           318800           139568           130724           139916           435244            92404           140940            76936           135460            81412           132376            87388           943512 
  -5.9806248e+00          7699060           721148           144628           130008           157348           125876           320008           138424           427248            96428            99236           101300           128824            78300           124052           680252           975172           115616           156932           123504           318804           139580           130728           139916           435260            92404           140948            76936           135460            81424           132396            87388           943512 
  -5.8058896e+00          7699692           721160           144640           130012           157372           125876           320028           138424           427276            96428            99248           101332           128860            78308           124060           680424           975200           115616           156976           123516           318808           139580           130744           139916           435316            92404           140968            76936           135468            81444           132420            87396           943536 
  -5.7282294e+00          7700116           721164           144640           130032           157380           125896           320032           138452           427284            96436            99284           101360           128860            78336           124084           680468           975212           115616           157004           123528           318808           139620           130756           139916           435332            92404           140968            76944           135476            81452           132424            87412           943536 
  -5.6311543e+00          7700300           721176           144660           130032           157380           125900           320044           138464           427284            96440            99284           101360           128860            78364           124096           680480           975212           115616           157004           123536           318820           139620           130756           139916           435332            92404           140968            76944           135476            81452           132436            87436           943548 
  -5.5534942e+00          7700552           721176           144664           130048           157396           125912           320056           138472           427308            96452            99292           101364           128876            78376           124096           680500           975212           115616           157012           123552           318836           139620           130756           139916           435340            92404           140972            76944           135480            81452           132444            87448           943560 
  -5.4564190e+00          7700752           721180           144684           130064           157412           125912           320056           138476           427324            96464            99292           101384           128884            78404           124096           680532           975212           115616           157012           123556           318836           139620           130756           139916           435348            92404           140972            76944           135480            81452           132448            87452           943564 
  -5.3350751e+00          7701240           721200           144732           130084           157436           125924           320064           138488           427416            96476            99304           101396           128892            78412           124100           680560           975240           115616           157036           123568           318836           139620           130756           139916           435356            92412           140984            76948           135480            81464           132464            87460           943600 
  -5.2380000e+00          7701344           721200           144732           130084           157436           125944           320064           138504           427416            96476            99324           101396           128896            78412           124100           680564           975240           115616           157036           123568           318840           139620           130756           139916           435356            92412           140988            76948           135480            81464           132472            87484           943600 
  -5.1603398e+00          7701692           721220           144768           130112           157440           125944           320072           138504           427460            96492            99324           101412           128912            78416           124100           680588           975240           115616           157040           123600           318840           139620           130760           139916           435368            92420           140988            76948           135488            81488           132476            87512           943608 
  -5.0632647e+00          7702016           721236           144788           130124           157444           125960           320072           138520           427460            96504            99324           101432           128928            78440           124124           680608           975240           115616           157048           123624           318840           139628           130760           139916           435380            92424           141000            76948           135488            81504           132484            87532           943620 
  -4.9419207e+00          7702468           721288           144812           130372           157444           125960           320084           138520           427492            96504            99328           101432           128940            78440           124124           680608           975252           115616           157048           123640           318844           139628           130768           139916           435388            92428           141000            76956           135492            81504           132488            87532           943620 
  -4.8448456e+00          7702872           721356           144836           130380           157476           125960           320084           138520           427524            96504            99328           101456           128944            78456           124124           680608           975264           115616           157064           123648           318844           139628           130772           139932           435396            92436           141012            76976           135528            81508           132492            87568           943632 
  -4.7235017e+00          7702996           721356           144836           130380           157476           125960           320092           138528           427524            96504            99336           101476           128956            78460           124140           680608           975264           115628           157064           123648           318844           139636           130772           139932           435396            92436           141012            77000           135528            81508           132496            87568           943632 
  -4.6264265e+00          7703184           721372           144844           130380           157476           125968           320092           138528           427528            96504            99336           101488           128956            78476           124148           680616           975272           115628           157072           123652           318844           139640           130772           139932           435400            92436           141020            77056           135528            81508           132512            87568           943632 
  -4.5050826e+00          7703408           721384           144844           130396           157480           125988           320108           138532           427540            96516            99360           101488           128956            78496           124148           680616           975272           115628           157072           123656           318844           139644           130784           139932           435444            92436           141024            77060           135528            81508           132516            87576           943632 
  -4.4080074e+00          7703652           721396           144844           130404           157512           125996           320116           138540           427552            96516            99368           101496           128968            78508           124160           680628           975296           115628           157080           123676           318848           139644           130784           139936           435444            92436           141024            77060           135528            81508           132524            87576           943656 
  -4.2866635e+00          7703784           721396           144844           130404           157512           126012           320128           138552           427552            96520            99372           101496           128968            78524           124176           680652           975296           115628           157080           123676           318852           139648           130792           139936           435444            92440           141028            77060           135528            81508           132524            87580           943656 
  -4.1895884e+00          7704020           721404           144860           130412           157528           126028           320144           138564           427580            96532            99372           101520           128976            78540           124176           680652           975304           115628           157084           123680           318856           139652           130796           139936           435444            92440           141028            77060           135532            81508           132540            87588           943656 
  -4.0682444e+00          7704664           721632           144884           130520           157532           126028           320144           138584           427624            96540            99380           101540           128996            78544           124192           680664           975304           115628           157088           123728           318856           139652           130796           139940           435464            92440           141028            77092           135536            81508           132544            87588           943668 
  -3.9266742e+00          7704996           721644           144896           130624           157544           126040           320152           138584           427648            96540            99380           101548           128996            78564           124192           680688           975320           115628           157088           123756           318856           139652           130804           139948           435488            92440           141032            77092           135536            81508           132544            87592           943672 
  -3.8134181e+00          7707392           723752           144932           130628           157592           126048           320156           138584           427668            96540            99400           101548           129008            78576           124204           680688           975344           115628           157100           123768           318868           139652           130808           139948           435524            92440           141036            77092           135536            81508           132544            87596           943676 
  -3.6719224e+00          7707528           723752           144932           130628           157592           126072           320168           138588           427668            96540            99412           101548           129020            78604           124212           680696           975344           115628           157100           123768           318868           139652           130820           139948           435524            92440           141040            77092           135536            81508           132552            87600           943676 
  -3.5587259e+00          7707748           723760           144956           130636           157608           126092           320176           138588           427668            96548            99420           101548           129020            78616           124232           680696           975356           115628           157100           123784           318868           139652           130824           139952           435564            92440           141040            77092           135536            81508           132556            87604           943680 
  -3.4173014e+00          7708008           723760           144980           130652           157624           126116           320176           138588           427676            96616            99432           101556           129032            78624           124232           680696           975368           115628           157124           123800           318868           139652           130824           139952           435572            92440           141040            77092           135536            81508           132556            87604           943684 
  -3.2759301e+00          7708104           723760           144980           130652           157624           126140           320192           138588           427676            96620            99432           101556           129040            78632           124240           680696           975380           115628           157124           123800           318872           139664           130824           139952           435572            92440           141040            77092           135536            81508           132556            87604           943684 
  -3.1628331e+00          7708244           723768           144984           130660           157632           126140           320192           138596           427692            96636            99440           101564           129048            78632           124256           680700           975380           115628           157124           123808           318872           139664           130824           139952           435588            92440           141040            77092           135536            81508           132560            87604           943684 
  -3.0215061e+00          7708456           723784           145000           130668           157636           126148           320200           138604           427700            96644            99444           101572           129056            78632           124272           680704           975392           115628           157128           123820           318872           139668           130824           139988           435588            92440           141040            77092           135536            81516           132564            87612           943684 
  -2.8802412e+00          7708612           723792           145012           130680           157656           126148           320212           138612           427732            96648            99444           101572           129056            78632           124284           680704           975408           115628           157136           123820           318872           139668           130824           139988           435588            92440           141040            77096           135536            81516           132564            87612           943692 
  -2.7672293e+00          7708684           723792           145012           130680           157656           126148           320212           138612           427732            96660            99444           101584           129072            78636           124292           680712           975408           115628           157136           123820           318872           139668           130828           139988           435588            92440           141040            77096           135536            81516           132568            87616           943692 
  -2.6259943e+00          7708756           723792           145016           130688           157656           126148           320216           138612           427744            96660            99444           101584           129072            78644           124292           680720           975412           115628           157140           123820           318872           139668           130828           139988           435600            92440           141040            77096           135536            81516           132576            87616           943692 
  -2.4848093e+00          7708876           723800           145024           130696           157660           126156           320216           138620           427772            96664            99448           101584           129072            78656           124292           680728           975412           115628           157140           123820           318872           139668           130828           139988           435608            92440           141048            77096           135536            81516           132576            87616           943696 
  -2.3718614e+00          7709088           723816           145028           130712           157688           126164           320216           138632           427788            96692            99448           101592           129080            78664           124292           680736           975428           115628           157148           123824           318872           139668           130828           139988           435620            92440           141048            77096           135536            81516           132576            87620           943704 
  -2.2307045e+00          7709136           723816           145036           130712           157688           126164           320216           138632           427788            96696            99452           101596           129092            78664           124300           680736           975428           115628           157148           123824           318872           139676           130828           139988           435620            92440           141048            77096           135536            81516           132576            87620           943704 
  -2.0895859e+00          7709312           723816           145044           130732           157712           126176           320216           138664           427796            96704            99452           101604           129124            78668           124300           680736           975428           115628           157148           123832           318872           139688           130828           139988           435620            92440           141048            77096           135536            81516           132576            87620           943704 
  -1.9484865e+00          7709364           723816           145048           130732           157712           126176           320220           138664           427796            96712            99452           101608           129124            78676           124308           680744           975436           115628           157148           123832           318872           139688           130828           139988           435620            92440           141048            77096           135536            81516           132576            87620           943704 
  -1.8074138e+00          7709476           723824           145072           130736           157720           126176           320224           138672           427812            96712            99456           101608           129124            78680           124308           680752           975440           115628           157148           123832           318872           139688           130828           139988           435628            92440           141048            77096           135536            81516           132580            87620           943712 
  -1.6663558e+00          7709544           723824           145072           130736           157720           126192           320224           138680           427812            96712            99464           101632           129124            78680           124308           680760           975440           115628           157148           123832           318872           139688           130828           139988           435628            92440           141048            77100           135536            81516           132580            87620           943712 
  -1.5253151e+00          7709664           723824           145084           130736           157740           126192           320224           138680           427820            96712            99476           101632           129124            78680           124316           680760           975444           115628           157148           123844           318880           139688           130828           139988           435660            92440           141048            77100           135536            81516           132584            87620           943712 
  -1.3842886e+00          7709860           723832           145100           130756           157760           126192           320228           138684           427844            96720            99476           101640           129124            78680           124316           680760           975452           115628           157152           123884           318880           139688           130828           139988           435684            92440           141048            77100           135536            81516           132584            87620           943720 
  -1.2432738e+00          7709936           723832           145100           130756           157760           126192           320232           138692           427852            96724            99484           101640           129124            78680           124324           680772           975452           115632           157152           123884           318880           139696           130828           139996           435684            92440           141048            77100           135536            81516           132588            87620           943720 
  -1.1022681e+00          7709996           723832           145104           130756           157760           126192           320232           138692           427872            96728            99488           101640           129124            78688           124332           680772           975456           115632           157152           123884           318880           139696           130828           139996           435688            92444           141048            77100           135536            81516           132588            87620           943720 
  -9.6127008e-01          7710040           723832           145104           130756           157760           126192           320232           138692           427880            96728            99492           101644           129124            78688           124332           680780           975456           115632           157152           123884           318880           139696           130828           139996           435692            92444           141048            77100           135536            81516           132588            87628           943728 
  -8.2027808e-01          7710172           723844           145112           130768           157780           126192           320232           138692           427888            96728            99492           101652           129124            78688           124332           680788           975472           115632           157152           123892           318880           139696           130828           139996           435712            92444           141048            77100           135536            81516           132588            87628           943740 
  -6.7929098e-01          7710200           723844           145112           130768           157780           126200           320232           138692           427888            96728            99492           101652           129124            78688           124340           680788           975472           115632           157152           123892           318880           139696           130828           140004           435712            92444           141048            77100           135536            81516           132588            87632           943740 
  -5.3830735e-01          7710248           723844           145112           130768           157788           126200           320232           138692           427888            96728            99500           101652           129128            78688           124348           680788           975480           115632           157152           123892           318880           139700           130828           140004           435720            92444           141048            77100           135536            81516           132588            87632           943740 
  -3.9732551e-01          7825884           724256           145468           131128           158052           126208           320232           138700           428092            96728            99500           101684           129128            78688           124348           680796           983988           128028           157168           124176           319140           139700           137612           140004           435936           109836           150096            77100           150700           110008           141504            87632           950248 
  -2.5634394e-01          7828408           724256           145484           131292           158064           126208           320244           138708           428092            96736            99500           101688           129132            78696           124356           680800           983988           128028           157168           124176           319140           139700           137612           140004           435936           111884           150096            77108           150724           110008           141700            87632           950248 
  -1.1536107e-01          7828636           724264           145492           131300           158064           126212           320244           138716           428128            96752            99500           101696           129140            78704           124364           680804           984032           128028           157168           124180           319140           139700           137628           140004           435936           111884           150096            77108           150728           110008           141704            87632           950280 
   2.5624469e-02          7832944           724264           145500           131300           158064           126212           320244           138716           428156            96752            99500           101696           129140            78704           124372           680804           984056           130076           157168           124180           321188           139700           137632           140004           435944           111884           150096            77124           150832           110008           141704            87640           950284 
   1.6661432e-01          7833300           724264           145500           131308           158068           126212           320252           138720           428204            96752            99504           101708           129140            78704           124372           680812           984148           130076           157172           124180           321188           139700           137648           140004           435944           111904           150100            77124           150880           110024           141704            87640           950344 
   3.0760950e-01          7833340           724264           145500           131316           158072           126216           320252           138720           428204            96760            99508           101712           129144            78708           124372           680812           984148           130076           157172           124180           321188           139700           137648           140004           435944           111904           150100            77124           150880           110024           141704            87640           950344 
   4.4861176e-01          7833428           724264           145500           131320           158072           126216           320252           138720           428232            96760            99512           101712           129144            78712           124372           680812           984176           130076           157172           124184           321188           139700           137648           140004           435948           111908           150100            77124           150888           110024           141704            87640           950344 
   5.8962290e-01          7833696           724264           145500           131324           158072           126216           320252           138724           428324            96760            99512           101720           129144            78712           124372           680820           984252           130076           157172           124188           321188           139700           137652           140004           435948           111912           150100            77124           150892           110036           141708            87640           950388 
   7.3064432e-01          7833716           724264           145508           131328           158072           126216           320252           138724           428324            96760            99512           101720           129144            78720           124372           680820           984252           130076           157172           124188           321188           139700           137652           140004           435948           111912           150100            77124           150892           110036           141708            87640           950388 
   8.7167763e-01          7833796           724264           145508           131328           158072           126216           320252           138728           428356            96764            99512           101720           129144            78720           124380           680820           984268           130076           157172           124188           321192           139700           137656           140004           435948           111912           150100            77124           150896           110036           141712            87640           950388 
   1.0127244e+00          7833960           724264           145516           131340           158072           126216           320260           138728           428380            96764            99512           101720           129164            78720           124384           680820           984292           130076           157176           124188           321192           139708           137672           140004           435948           111912           150100            77124           150904           110036           141716            87640           950412 
   1.1537860e+00          7834160           724264           145516           131348           158072           126216           320260           138728           428436            96776            99512           101728           129168            78720           124384           680820           984320           130076           157176           124188           321192           139708           137680           140008           435956           111912           150100            77124           150908           110052           141720            87640           950452 
   1.2948643e+00          7834180           724264           145516           131348           158072           126216           320264           138732           428436            96780            99512           101728           129168            78720           124384           680820           984320           130076           157176           124188           321192           139708           137680           140008           435956           111912           150100            77132           150908           110052           141720            87640           950452 
   1.4447722e+00          7834276           724264           145516           131364           158072           126216           320264           138732           428460            96780            99520           101736           129168            78720           124384           680820           984356           130076           157176           124188           321192           139708           137680           140008           435956           111912           150100            77132           150908           110052           141720            87640           950456 
   1.5947236e+00          7834516           724264           145516           131364           158072           126216           320276           138732           428556            96788            99528           101736           129172            78720           124384           680828           984376           130076           157176           124188           321192           139708           137684           140012           435964           111912           150100            77132           150916           110060           141724            87644           950500 
   1.7447021e+00          7834544           724264           145516           131364           158072           126228           320276           138732           428556            96788            99528           101736           129172            78732           124388           680828           984376           130076           157176           124188           321192           139708           137684           140012           435964           111912           150100            77132           150916           110060           141724            87644           950500 
   1.8947049e+00          7834740           724264           145524           131372           158072           126228           320280           138736           428576            96792            99528           101744           129180            78736           124388           680840           984408           130076           157176           124192           321192           139708           137688           140012           435964           111916           150136            77136           150920           110064           141732            87648           950512 
   2.0447154e+00          7855636           724264           145524           131372           158072           126228           320280           138736           432680            96792            99536           101744           129184            78736           124388           680840           984448           132128           157208           130540           321192           139708           137712           140012           435964           111920           150136            77136           153032           114172           141732            87648           952572 
   2.1859038e+00          7892700           724640           145528           131576           158372           126232           320524           138748           432920            96800            99536           101756           129196            78744           124392           680860           984560           140008           159572           135292           321636           139712           149932           140608           436520           112256           150764            77148           153032           114444           141996            87660           957736 
   2.3271431e+00          7893488           724644           145536           131576           158372           126232           320524           138760           432920            96808            99548           101756           129196            78756           124392           680860           984560           140532           159572           135292           321636           139712           149932           140608           436520           112288           150764            77148           153032           114600           142016            87660           957736 
   2.4684092e+00          7896312           724644           145544           131584           158644           126240           320528           138768           432932            96816            99560           101756           129196            78756           124392           680860           984584           142836           159572           135316           321660           139712           149932           140616           436524           112288           150764            77148           153032           114608           142016            87660           957824 
   2.6097062e+00          7896884           724652           145548           131584           158728           126240           320552           138768           432948            96824            99568           101756           129196            78764           124400           680860           984640           142944           159572           135348           321692           139712           149940           140628           436524           112292           150764            77148           153032           114616           142020            87660           957964 
   2.7510365e+00          7896928           724652           145556           131584           158728           126240           320552           138772           432948            96824            99568           101756           129196            78772           124400           680868           984640           142944           159576           135348           321692           139716           149940           140628           436524           112292           150764            77148           153032           114620           142020            87664           957964 
   2.8923948e+00          7897176           724660           145556           131592           158736           126248           320556           138780           432948            96824            99568           101756           129204            78772           124408           680868           984700           142944           159576           135364           321712           139716           149948           140644           436524           112292           150764            77148           153036           114620           142020            87664           958028 
   2.9000000e+00          7897376           724660           145564           131620           158744           126256           320564           138788           432948            96832            99568           101756           129212            78772           124408           680876           984700           142944           159576           135380           321728           139716           149952           140660           436524           112292           150764            77148           153036           114620           142020            87664           958084 
   3.0408936e+00          7897604           724660           145564           131632           158748           126256           320580           138800           432952            96840            99568           101768           129220            78780           124416           680876           984732           142944           159576           135396           321744           139716           149956           140672           436528           112292           150764            77148           153036           114624           142020            87664           958132 
   3.1822710e+00          7898008           724668           145564           131664           158756           126264           320584           138804           432964            96840            99568           101768           129228            78788           124424           680884           984780           142948           159576           135432           321780           139716           149972           140672           436540           112292           150764            77148           153036           114624           142024            87664           958272 
   3.3145393e+00          7898036           724668           145572           131664           158756           126264           320584           138808           432964            96840            99568           101776           129228            78788           124424           680884           984780           142948           159576           135432           321780           139716           149972           140672           436540           112292           150764            77148           153036           114628           142028            87664           958272 
   3.4291118e+00          7898288           724668           145572           131664           158764           126264           320620           138808           433000            96848            99572           101776           129228            78796           124424           680884           984800           142948           159576           135448           321796           139716           149972           140676           436540           112292           150764            77148           153036           114628           142028            87664           958368 
   3.5298238e+00          7898880           724696           145576           131736           158764           126280           320652           138844           433016            96856            99580           101788           129248            78796           124424           680892           984932           142948           159580           135464           321812           139716           149996           140680           436540           112336           150764            77152           153036           114640           142028            87664           958444 
   3.6122588e+00          7899440           724712           145584           131764           158764           126308           320672           138860           433040            96856            99588           101796           129248            78796           124440           680900           984964           142956           159580           135536           321888           139716           150000           140680           436544           112344           150764            77152           153036           114644           142028            87664           958616 
   3.7072605e+00          7900184           724720           145588           131784           158772           126312           320700           138868           433048            96856            99600           101796           129260            78796           124448           680904           985008           142956           159584           135536           321888           139716           150000           140684           436544           112776           150764            77152           153036           114672           142028            87664           958724 
   3.8107918e+00          7900924           724744           145600           131884           158788           126320           320724           138900           433064            96896            99616           101820           129276            78812           124456           680904           985060           143004           159588           135600           321956           139716           150016           140704           436560           112780           150764            77152           153036           114672           142028            87664           958820 
   3.9028443e+00          7901456           724776           145616           131984           158804           126344           320772           138908           433072            96896            99620           101820           129296            78816           124460           680912           985092           143004           159592           135624           321972           139716           150028           140720           436572           112780           150768            77152           153036           114704           142028            87664           958908 
   4.0022681e+00          7901960           724780           145632           132000           158840           126360           320808           138924           433080            96904            99644           101836           129296            78840           124464           680924           985136           143004           159600           135692           322008           139716           150036           140728           436580           112780           150768            77152           153036           114708           142028            87664           958992 
   4.1059880e+00          7918708           724780           145644           132064           158848           126380           324136           138952           433084            96920            99644           101836           129304            78860           124472           680940           985188           143012           159600           135864           322044           139720           150336           140896           436584           112828           150768            77152           153036           114708           142036            87668           971404 
   4.2123470e+00          7919528           724792           145664           132084           158880           126424           324184           138968           433120            96948            99668           101860           129312            78904           124500           681016           985204           143024           159608           135908           322096           139720           150340           140904           436584           112900           150776            77156           153040           114720           142048            87680           971496 
   4.3091350e+00          7924300           724836           145692           132764           158940           126464           324272           139060           433156            96976            99724           101924           129340            78952           124536           681060           985268           143024           159656           138440           322172           139736           150364           141256           436612           112912           150804            77180           153064           114744           142088            87688           971596 
   4.4090887e+00          7930032           724968           146908           133008           159056           126584           324456           139224           433248            97116           100032           102072           129440            79116           124676           681228           985400           143120           159760           138596           322356           139888           150440           141700           436668           113008           150904            77296           153196           114832           142204            87832           971700 
   4.5017181e+00          7956676           725256           147492           133284           159196           126940           325304           140152           439984            97484           100548           102664           129780            79648           125360           682260           985752           143408           160016           138992           322716           140888           150608           142288           436880           113660           151352            78184           153560           115204           142748            89016           976052 
   4.6012644e+00          8104616           725972           150856           134192           161476           138212           333028           144168           440636            98176           101052           103512           130120            80268           125780           682872           996008           144352           160464           139760           323320           141456           153608           143316           437932           114676           152012            79380           235860           116092           143328            89568           983164 
   4.7008908e+00          8121608           726272           151236           134528           161652           138500           333496           144612           441132            98788           101348           104112           131088            81256           126204           683344           996560           144716           160848           140112           323588           141828           154016           143696           438552           115128           154104            80428           236424           116804           143824            90040           983372 
   4.8004811e+00          8144188           726420           151548           136968           161960           140868           333852           145032           441580            99292           101760           104580           131684            86080           126648           683652           997000           145000           161116           140296           323656           142012           154208           143956           438888           115408           154680            81188           236752           117128           144252            93160           983564 
   4.9001877e+00          8172852           726704           153956           137288           162324           141312           334416           147564           442216           103476           102208           105284           132156            86432           127112           684232           997688           145620           161544           140676           323996           142436           154608           144476           439512           116944           155204            82132           237208           119736           144792            95716           983884 
   5.0097412e+00          8200636           727364           154588           137868           162764           141900           335132           148204           443080           104168           103192           110568           132884            86960           127816           685004           998224           146048           162132           141228           324484           143008           155108           144984           440164           118584           155820            83432           237720           122448           145320            96252           984188 
   5.1093978e+00          8239328           729996           155016           138640           166216           142736           335832           148852           443584           106740           104120           111136           133520            89440           128320           685616           998808           146396           162772           143900           324916           143560           155704           145620           445056           120912           156344            84720           238324           123020           145812            98972           984728 
   5.2090366e+00          8276328           730724           155780           140032           168060           144324           336628           149592           444392           107972           111108           113948           134320            90228           129220           686524           999380           146788           163560           144836           325588           144236           156340           146372           445724           122196           156996            86184           239108           124628           146632            99716           985192 
   5.3085811e+00          8339460           738092           157416           141428           169412           158716           337424           151272           445296           109676           112720           114820           135688            91332           130216           687352          1000128           147164           164080           147284           326152           145036           157068           147112           455072           123992           157832            87892           239776           126308           147704           100356           985644 
   5.4082302e+00          8397392           738596           159048           142892           170796           171912           338388           153088           446168           111320           114412           115904           136768            93008           131308           688128          1000972           151744           164832           147796           326752           145848           160776           147876           455804           125728           158636            89496           240488           127936           152708           102016           986248 
   5.5079830e+00          8447524           739184           160728           144412           172232           175032           339288           154896           447164           113128           116196           117676           137652            94688           136476           689080          1001568           152712           168420           148828           327368           149684           161916           148852           456588           127436           159696            91268           241548           129756           153584           103772           986696 
   5.6075126e+00          8669812           739368           161368           145836           172828           176580           339608           156604           454672           129612           144696           119368           181484           121252           155480           689588          1001884           155652           215924           152896           327812           150852           164424           149976           457120           128840           160128            92520           242956           131296           155780           105100           988308 
   5.7071543e+00          8703724           739392           161396           145864           172836           177524           339616           157556           457104           130580           146904           120312           185600           122536           159540           689656          1001892           156588           218824           154156           327840           153656           165488           150536           457132           129828           160372            93600           243900           132384           156556           106176           988380 
   5.8067739e+00          8752304           739492           162120           146768           173388           178596           339720           158652           457208           131780           151552           121304           190948           123428           173492           689844          1001896           157492           219720           155356           327940           154740           166316           154024           457136           130720           160644            94784           244724           133380           159440           107240           988460 
   5.9044740e+00          8786664           739512           164972           147520           176220           179336           339736           159392           457772           132540           153528           122040           191832           124244           185256           689864          1001896           158228           220336           156120           327964           155488           167060           154616           457144           131460           160808            95528           245472           134132           160196           107984           988468 
   6.0052084e+00          8824476           739520           165768           150560           177004           180152           339748           160204           458568           133280           158532           122844           199572           125156           186460           689876          1001988           159004           223444           156916           327972           156292           167836           157640           457144           132232           160984            96328           246252           134916           160988           108784           988512 
   6.1058994e+00          8843816           739524           166412           151228           177644           180896           339768           160864           459376           133988           159384           123496           202764           125828           187136           689896          1001988           159644           224100           157536           328336           156948           168492           158288           457152           132868           161136            96984           246900           135568           161652           109432           988588 
   6.2035043e+00          8871284           739536           167024           151860           178240           181532           339796           161488           460024           134616           163368           124116           211872           126424           187744           689924          1001992           160240           224840           158224           328716           157572           169108           158900           457168           133464           161284            97608           247508           136160           162268           110052           988616 
   6.3032961e+00          8916008           739544           168132           152964           179320           182676           339812           162588           461228           135812           170280           125224           213304           127800           191152           689936          1004052           161336           225956           159340           329420           158684           170212           160008           457168           134564           167808            98612           248612           137292           163380           111164           988628 
   6.4015565e+00          8978952           739560           169968           154844           181144           184628           339888           164480           463104           137604           176584           127084           218228           129580           196384           689996          1004076           163160           227912           161212           334224           160548           172060           161852           457176           136368           170168           100584           250444           139140           165272           113020           988660 
   6.5054653e+00          9159052           739976           170856           155736           227436           185624           339908           165320           464196           146732           189064           127964           228428           130608           209452           690012          1004568           171192           232692           165084           335356           161440           194764           162760           461332           137244           174892           101476           276028           140048           166164           113916           988784 
   6.6041429e+00          9189920           740028           171220           156108           232136           186000           339924           165748           464844           147144           189088           128348           228744           131028           209464           690024          1004860           176560           233732           165516           335664           161812           205996           163136           461332           137604           175284           101848           276672           140424           166536           114292           988804 
   6.7044294e+00          9203556           740076           171296           156184           232300           186076           339924           165820           465100           147228           189104           128428           228816           131104           209464           690024          1004980           185716           233948           165588           335724           161888           208068           163208           461332           137680           175372           101924           276860           140496           166644           114372           988812 
   6.8026717e+00          9218568           746872           171296           156184           232492           186076           339924           165820           465200           147252           189104           128428           233172           131104           209464           690024          1005148           185840           235760           165588           335724           161888           209356           163208           461332           137680           175372           101924           277004           140500           166644           114376           988812 
   6.9065278e+00          9222280           747132           171296           156184           232628           186076           339924           165820           465300           147272           189120           128428           233504           131104           209464           690024          1005396           186140           236092           165588           335724           161888           210908           163208           461332           137680           175372           101924           277416           140504           166644           114376           988812 
   7.0020975e+00          9243760           747680           171988           156900           233092           186776           339952           166528           465996           147952           189140           129140           234208           131804           209488           690048          1005532           190168           236812           166288           336308           162592           212200           163912           461332           138360           176076           102628           278388           141208           167352           115092           988820 
   7.1085739e+00          9282952           749892           179804           157300           233368           187176           340004           166928           466412           148336           189196           129548           234668           132204           209540           690100          1016296           190584           243744           166640           336644           163000           214908           164316           461332           138708           176476           103028           279128           141608           167752           115492           988820 
   7.2010182e+00          9317236           758580           181936           165188           233576           187472           340004           167220           466748           148648           189276           129848           234996           132500           209540           690104          1016812           190904           244012           166900           336888           163296           223404           164612           461332           139004           176772           103324           279780           141904           168048           115788           988820 
   7.3001922e+00          9346864           758672           182344           165604           234084           187888           340028           167636           467152           149076           189680           130264           248860           132908           209556           690120          1017396           191304           244544           167352           337220           163712           228688           165016           461332           139404           177180           103740           280296           142312           168464           116208           988824 
   7.4003209e+00          9380996           758984           182580           167900           247036           188272           340028           168016           467548           149460           190068           130612           249408           133220           209556           690120          1017948           200900           244968           167732           337536           164092           229180           165396           461332           139784           177508           104120           280812           142692           168844           116520           988824 
   7.5004130e+00          9559628           759096           182968           168176           294356           188520           365136           168264           467816           149712           190184           130888           272584           133536           211912           690128          1021812           204256           245132           168240           343580           164336           229576           165640           463560           140024           177828           104364           299020           142932           185448           116832          1013772 
   7.6005889e+00          9574732           759132           183116           168324           297152           196104           365872           168412           467816           149812           190184           131040           272928           133684           212140           690128          1021968           204544           245132           168388           343728           164488           229576           165788           463760           140172           177976           104520           299276           143080           185736           116984          1013772 
   7.7006551e+00          9584860           759164           183268           168484           297952           198208           368620           168568           467948           150016           190184           131192           273404           133844           212336           690128          1022128           204784           245132           168544           343880           164640           229576           165944           463996           140324           178132           104672           299488           143236           186136           117152          1013780 
   7.8006529e+00          9595456           759204           183392           168612           298912           198332           374300           168692           468076           150144           190184           131316           273960           133972           212464           690128          1022260           205020           245132           168668           344008           164764           229576           166068           464192           140448           178256           104796           299688           143360           186460           117284          1013788 
   7.9093199e+00          9624772           759252           183840           169068           299996           198788           374840           169144           468516           150596           190192           131768           274836           134432           212924           690136          1022712           212424           245140           169120           344456           165216           229584           166516           466768           140896           178704           105248           300124           143812           194184           117752          1013788 
   8.0017771e+00          9648716           759284           184352           169580           300832           199300           377368           176784           469016           151112           190464           132284           275556           134944           213444           690144          1023236           213100           245148           169636           344960           165732           229592           167028           467292           141400           179216           105772           300688           144328           195060           118276          1013788 
   8.1000000e+00          9853928           759312           184596           169884           311220           199524           426340           177444           469612           151444           236452           132620           276572           157656           213700           690148          1023632           213204           254368           169968           345348           166068           229596           167364           475036           141732           179552           106108           306340           191344           195376           118560          1013808 
   8.2037025e+00          9862664           759344           184932           170164           311496           199804           426576           177784           469860           151700           238316           132852           276572           157864           214084           690148          1023892           213204           254904           170128           345604           166328           229596           167620           475376           141924           179808           106340           306620           191764           195376           118868          1013816 
   8.3061720e+00          9868820           759368           184952           170188           311536           199984           426836           177832           469912           151720           240636           132956           276584           158108           214140           690152          1023932           213204           256716           170312           345680           166416           229612           167664           475480           142032           179888           106388           306708           191764           195376           118920          1013824 
   8.4077189e+00          9872404           759388           185032           170264           311588           199984           426920           177892           469968           151812           241944           132992           276584           158272           214216           690160          1023992           213208           257344           170336           345712           166440           229612           167732           475572           142092           179920           106456           306760           191984           195392           119012          1013824 
   8.5098079e+00          9875576           759388           185072           170304           311600           200024           426976           177928           469980           151824           243424           133008           276584           158440           214232           690160          1024008           213208           258212           170352           345764           166456           229612           167756           475644           142108           179940           106496           306808           192012           195392           119036          1013828 
   8.6027562e+00         10001996           759428           185072           170304           345436           200024           428388           177928           473416           151824           244192           133008           291344           160548           214264           690160          1024020           213208           271748           170352           381204           166456           230068           167756           475720           161664           179940           106496           307444           192128           195392           119044          1014020 
   8.7022201e+00         10003316           759476           185072           170304           345728           200024           428580           177928           473416           151824           244192           133012           291616           160612           214292           690160          1024032           213208           271804           170352           381320           166456           230072           167756           475732           161744           179940           106496           307488           192196           195392           119060          1014032 
   8.8087040e+00         10004396           759528           185072           170304           346032           200024           428580           177928           473420           151824           244232           133012           291868           160612           214316           690160          1024064           213208           271804           170352           381396           166456           230072           167756           475752           161920           179940           106496           307556           192200           195392           119060          1014060 
   8.9114396e+00         10005412           759544           185072           170304           346408           200024           428580           177928           473420           151824           244324           133012           292024           160620           214348           690160          1024080           213208           271804           170352           381620           166456           230072           167756           475808           161920           179940           106496           307584           192208           195392           119060          1014064 
   9.0095785e+00         10008284           759552           185072           170304           346684           200024           428580           179788           473420           151824           244324           133012           292252           160776           214360           690160          1024084           213208           271804           170352           381744           166456           230072           167756           475824           162036           179940           106496           307636           192212           195392           119064          1014076 
   9.1004678e+00         10017444           759588           185072           170304           346908           200024           428580           179788           480964           151824           244324           133012           292760           160784           214368           690160          1024104           213208           271804           170352           381804           166456           230072           167756           475880           162400           179940           106496           307704           192472           195392           119064          1014080 
   9.2141941e+00         10019212           759600           185072           170304           347176           200024           428580           179788           481040           151824           244324           133012           293276           160788           214380           690160          1024116           213208           271804           170352           381964           166456           230072           167756           475940           162484           179940           106496           307752           192980           195392           119072          1014080 
   9.3048023e+00         10020552           759600           185072           170304           347612           200024           428580           179788           481040           151824           244324           133012           293532           160800           214392           690160          1024120           213208           271804           170352           382356           166456           230072           167756           475988           162552           179940           106496           307816           193020           195392           119080          1014080 
   9.4193689e+00         10025672           759604           185072           170304           348060           200024           428580           179788           481040           151824           244324           133012           293864           162656           214400           690160          1024132           213208           271804           170352           382864           166456           230072           167756           477848           162552           179940           106496           307908           193020           195392           119080          1014080 
   9.5211516e+00         10045052           759608           185072           170304           348144           200024           428580           179788           481040           151824           244324           133012           294012           162656           214400           690160          1024144           213208           271804           170352           383096           166456           230072           167756           496540           162552           179940           106496           308112           193020           195392           119080          1014084 
   9.6103516e+00         10065336           759608           185072           170304           348276           200024           428580           179788           481040           151824           244472           133016           294116           162660           214408           690160          1024152           213208           271804           170352           383140           166456           230072           167756           496580           162552           179940           106496           327900           193020           195392           119080          1014088 
   9.7064860e+00         10065628           759608           185072           170304           348344           200024           428580           179788           481040           151824           244500           133016           294164           162660           214408           690160          1024152           213208           271804           170352           383212           166456           230072           167756           496628           162552           179940           106496           327900           193020           195392           119080          1014116 
   9.8033461e+00         10066228           759616           185072           170304           348412           200024           428580           179788           481040           151824           244516           133016           294228           162932           214412           690160          1024160           213208           271804           170352           383224           166456           230072           167756           496676           162552           179940           106496           327976           193024           195392           119080          1014136 
   9.9017540e+00         10071648           759616           185072           170304           348488           200024           428580           179788           481040           151824           244528           133016           294280           167956           214416           690160          1024168           213208           271804           170352           383368           166456           230072           167756           496756           162552           179940           106496           327976           193044           195392           119080          1014136 
   1.0006082e+01         10072216           759620           185072           170304           348528           200024           428580           179788           481040           151824           244532           133016           294324           168124           214424           690160          1024168           213208           271804           170352           383448           166456           230072           167756           496848           162552           179940           106496           328088           193060           195392           119080          1014136 
   1.0112831e+01         10073232           759620           185072           170304           348640           200024           428580           179788           481040           151824           244536           133016           294368           168400           214424           690160          1024172           213208           271804           170352           383512           166456           230072           167756           497152           162552           179940           106496           328220           193072           195392           119080          1014200 
   1.0220162e+01         10074288           759620           185072           170304           348708           200024           428580           179788           481040           151824           244540           133016           294392           168400           214436           690160          1024176           213208           271804           170352           384044           166456           230072           167756           497264           162552           179940           106496           328412           193160           195392           119080          1014220 
   1.0303420e+01         10094916           759624           185072           170304           348776           200024           428580           179788           481040           151824           244544           133016           308012           168400           214436           690160          1024180           213208           271804           170352           390676           166456           230072           167756           497416           162552           179940           106496           328416           193176           195392           119080          1014344 
   1.0409631e+01         10101544           759624           185072           170304           348868           200024           428580           179788           481040           151824           244552           133016           313316           169144           214444           690160          1024180           213208           271804           170352           390712           166456           230072           167756           497704           162552           179940           106496           328416           193196           195392           119080          1014472 
   1.0526306e+01         10120504           759624           185072           170304           358316           200024           428580           179788           481040           151824           244556           133016           313348           169684           214448           690160          1024180           213208           271804           170352           390720           166456           230072           167756           506512           162552           179940           106496           328420           193212           195392           119104          1014544 
   1.0616483e+01         10379908           762212           191144           177196           359980           202100           416108           183396           545704           161212           246128           144388           313228           161876           219192           689412          1074116           203336           273332           173080           421072           170284           261560           174756           501516           169012           185448           122344           339144           198100           195428           125804          1018300 
   1.0707617e+01         10389548           762216           191144           177292           359984           202172           416108           183460           549628           161304           246132           144480           317328           161876           219404           689456          1074348           203336           273332           173144           421096           170284           261792           174780           501516           169012           185448           122436           339240           198108           195428           125900          1018364 
   1.0831837e+01         10395396           762232           191144           177372           359992           202252           416108           183544           551564           161392           246168           144560           317360           161876           219404           689492          1076672           203380           273332           173160           421104           170368           262080           174868           501516           169092           185448           122516           339320           198232           195428           125980          1018440 
   1.0926962e+01         10422544           762260           191144           177372           359992           202252           416108           183544           552024           161532           246204           144700           317392           161876           219404           689628          1076852           203452           273332           173164           421212           170504           262416           175004           501516           169092           185448           122516           364216           198468           195428           125984          1018508 
   1.1029183e+01         10427600           762260           191156           177508           360000           202388           416108           183680           555396           161540           246220           144700           317420           161876           219404           689628          1077036           203452           273332           173300           421308           170504           262664           175004           501516           169228           185448           122656           364240           198504           195428           126120          1018576 
   1.1134381e+01         10431452           762284           191156           177508           360004           202388           416108           183680           558432           161544           246264           144700           317440           161876           219404           689628          1077208           203452           273332           173300           421356           170504           262876           175004           501516           169228           185448           122656           364408           198556           195428           126120          1018644 
   1.1205525e+01         10432676           762288           191156           177508           360004           202388           416108           183680           558452           161544           246464           144700           317440           161876           219404           689628          1077408           203452           273332           173300           421356           170504           263016           175004           501984           169228           185448           122656           364432           198684           195428           126120          1018684 
   1.1313588e+01         10444912           770308           191156           177508           360008           202548           416108           183680           560540           161544           246780           144844           317452           161876           219404           689796          1077508           203536           273332           173376           421364           170668           263364           175080           501984           169304           185448           122656           364528           198916           195444           126120          1018732 
   1.1423200e+01         10446992           770408           191168           177676           360008           202556           416108           183844           560540           161724           246788           144864           317460           161876           219404           689852          1077516           203568           273332           173464           421400           170688           263460           175188           501984           169452           185448           122820           364660           199148           195556           126284          1018748 
   1.1535340e+01         10451764           770408           191172           177968           360008           202656           416108           184164           560544           161928           246944           145124           317472           161876           219404           690124          1077668           203740           273400           173776           421448           170744           263780           175556           501984           169688           185448           123076           364864           199588           195732           126580          1018792 
   1.1612838e+01         10455244           770408           191228           178200           360008           202656           416108           184172           560548           162264           247076           145404           317472           162020           219404           690184          1077872           203816           273552           173852           421528           170744           264036           175716           501984           169844           185448           123148           365080           199792           196004           126828          1018848 
   1.1733105e+01         10462996           770408           191488           178448           360008           202656           416108           184172           560576           162512           247320           145556           317928           162384           219404           690700          1078284           205240           273872           174368           421532           170744           264108           176080           501984           169936           186328           123148           365124           200112           196324           127168          1018976 
   1.1812196e+01         10471704           770408           191548           178580           360008           202656           416108           184172           560624           162524           247440           145556           317932           162564           219404           690700          1078492           205240           274040           174472           428016           170744           264232           176216           501984           169936           186328           123148           365176           200148           197132           127192          1018984 
   1.1926975e+01         10479256           770408           191992           179028           360012           202656           416108           184172           560680           162524           247684           145556           317936           162848           219404           691248          1078940           205240           274348           174552           431700           170744           264436           176228           501984           169936           186328           123148           365228           200184           197132           127388          1019484 
   1.2005521e+01         10486784           770408           192044           179048           360012           202656           416108           184172           560680           162532           247752           145556           317936           163004           219404           691320          1079052           205240           274440           174552           431756           170744           264644           176228           501984           169936           186328           123148           365268           200200           197132           127564          1025936 
   1.2127244e+01         10489428           770408           192436           179048           360012           202656           416108           184172           560880           162580           247960           145556           317936           163004           219524           691320          1079320           205240           274652           174552           431800           170744           264704           176232           501988           169936           186328           123148           365288           200260           197132           127564          1026940 
   1.2211237e+01         10494272           770408           192472           179048           360012           202656           416108           184172           560880           166124           248968           145556           317936           163004           219524           691320          1079368           205240           274676           174552           431800           170744           264756           176232           501988           169936           186328           123148           365352           200292           197132           127564          1026976 
   1.2340007e+01         10498876           774268           192472           179048           360012           202656           416108           184172           560940           166124           249004           145556           317936           163004           219524           691320          1079480           205240           274676           174552           431948           170744           264888           176232           501988           169936           186328           123148           365380           200376           197132           127564          1027120 
   1.2420605e+01         10499660           774508           192472           179048           360012           202656           416108           184172           560960           166316           249024           145556           317936           163004           219524           691320          1079584           205240           274676           174552           431948           170744           264968           176232           501988           169936           186328           123148           365452           200416           197132           127564          1027136 
   1.2511255e+01         10500432           774508           192476           179048           360012           202656           416108           184172           560976           166668           249052           145556           317936           163004           219524           691320          1079688           205240           274676           174552           431948           170744           265056           176232           501988           169936           186328           123148           365480           200416           197132           127564          1027288 
   1.2604220e+01         10500864           774508           192508           179048           360012           202656           416108           184172           561040           166752           249068           145556           317936           163004           219524           691320          1079700           205240           274676           174552           431984           170744           265092           176232           501988           169936           186328           123148           365528           200448           197132           127564          1027360 
   1.2745398e+01         10501496           774508           192508           179048           360012           202656           416108           184172           561040           167032           249204           145556           317936           163004           219524           691320          1079760           205240           274676           174552           432012           170744           265092           176232           501988           169936           186328           123148           365528           200512           197132           127564          1027424 
   1.2840008e+01         10502304           774508           192536           179048           360016           202656           416108           184172           561172           167288           249208           145556           317936           163004           219524           691320          1079804           205240           274676           174552           432012           170744           265172           176232           501988           169936           186328           123148           365560           200532           197132           127564          1027632 
   1.2934809e+01         10502812           774508           192536           179048           360024           202656           416108           184172           561172           167376           249220           145556           317936           163004           219524           691320          1079900           205240           274680           174552           432012           170744           265380           176232           501992           169936           186328           123148           365588           200560           197132           127564          1027664 
   1.3027832e+01         10503136           774508           192540           179048           360024           202656           416108           184172           561172           167380           249280           145556           317940           163004           219524           691320          1079916           205240           274684           174552           432068           170744           265380           176232           501992           169936           186328           123148           365600           200572           197132           127564          1027816 
   1.3121025e+01         10503392           774508           192544           179048           360024           202656           416108           184172           561224           167388           249280           145556           317940           163004           219524           691320          1079948           205240           274684           174552           432076           170744           265484           176232           501992           169936           186328           123148           365608           200588           197132           127568          1027836 
   1.3216645e+01         10503640           774508           192544           179048           360024           202656           416108           184172           561224           167388           249280           145556           317940           163004           219524           691320          1080048           205240           274688           174552           432076           170744           265580           176232           501996           169936           186328           123148           365608           200616           197132           127568          1027852 
   1.3312534e+01         10504844           774508           192544           179048           360024           202656           416760           184172           561316           167388           249348           145556           317940           163004           219524           691320          1080164           205240           274688           174552           432080           170744           265724           176304           501996           169936           186328           123148           365632           200648           197132           127568          1027852 
   1.3408601e+01         10505348           774508           192548           179048           360024           202656           416988           184172           561316           167388           249352           145556           317940           163004           219524           691320          1080276           205240           274688           174552           432132           170744           265732           176304           501996           169936           186328           123148           365684           200668           197132           127568          1027876 
   1.3504885e+01         10505608           774512           192548           179048           360024           202656           416988           184172           561332           167388           249352           145556           317940           163004           219524           691320          1080312           205240           274692           174552           432132           170744           265872           176304           502000           169936           186328           123148           365696           200712           197132           127568          1027876 
   1.3601483e+01         10506056           774512           192584           179048           360028           202656           416988           184172           561380           167388           249356           145556           317940           163004           219524           691320          1080344           205240           274692           174552           432300           170744           265932           176308           502000           169936           186328           123148           365756           200728           197132           127568          1027892 
   1.3746910e+01         10506404           774512           192584           179048           360032           202656           416988           184172           561380           167388           249360           145556           317940           163004           219524           691320          1080476           205240           274692           174552           432300           170744           266040           176316           502000           169936           186328           123148           365784           200744           197132           127568          1027940 
   1.3844180e+01         10506900           774512           192584           179048           360032           202656           416988           184172           561384           167388           249388           145556           317940           163004           219524           691320          1080536           205240           274692           174552           432452           170744           266080           176320           502000           169936           186328           123148           365820           200916           197132           127568          1027940 
   1.3941641e+01         10507276           774512           192588           179048           360036           202656           416988           184172           561420           167388           249400           145556           317940           163004           219524           691320          1080584           205240           274696           174552           432452           170744           266180           176324           502000           169936           186328           123148           365832           201064           197132           127568          1027944 
   1.4039327e+01         10507568           774516           192588           179048           360040           202656           416988           184172           561420           167388           249404           145556           317940           163004           219524           691320          1080608           205240           274700           174552           432560           170744           266220           176324           502004           169936           186328           123148           365832           201160           197132           127572          1027944 
   1.4137280e+01         10513616           774524           192592           179048           360040           202656           416988           184172           561440           167392           249404           145556           317940           163004           219524           691320          1080608           205240           274700           174552           432676           170744           272048           176324           502008           169936           186328           123148           365864           201160           197132           127572          1027976 
   1.4233866e+01         10517332           774536           192592           179048           360040           202656           416988           184172           561440           170800           249404           145556           317940           163004           219524           691320          1080636           205240           274700           174552           432768           170744           272216           176324           502008           169936           186328           123148           365868           201160           197132           127572          1027980 
   1.4332427e+01         10521532           774536           192608           179048           360040           202656           416988           184172           561488           174764           249408           145556           317940           163004           219524           691320          1080704           205240           274700           174552           432800           170744           272252           176324           502008           169936           186328           123148           365900           201160           197132           127572          1027980 
   1.4430652e+01         10521796           774540           192624           179048           360044           202656           416988           184188           561488           174780           249436           145560           317940           163024           219536           691324          1080752           205248           274704           174560           432804           170748           272280           176332           502012           169940           186328           123152           365904           201160           197132           127576          1027988 
   1.4529672e+01         10522084           774556           192624           179048           360044           202656           416988           184188           561540           174852           249444           145564           317940           163024           219536           691324          1080824           205248           274704           174560           432852           170748           272288           176332           502012           169940           186328           123152           365904           201160           197132           127576          1027996 
   1.4628072e+01         10522372           774560           192628           179048           360080           202656           416988           184188           561540           174852           249444           145564           317940           163024           219536           691324          1080872           205248           274704           174560           432960           170748           272308           176332           502012           169940           186328           123152           365964           201160           197132           127576          1028004 
   1.4726595e+01         10522584           774564           192628           179088           360084           202656           416988           184188           561556           174852           249444           145564           317940           163024           219536           691324          1080916           205248           274708           174560           433004           170748           272316           176332           502012           169940           186328           123152           366012           201160           197132           127576          1028004 
   1.4825661e+01         10763816           776840           216432           179088           360136           202660           417008           184204           597268           179476           249696           145564           322676           163052           219564           691324          1099536           205248           274972           174560           453132           170748           272324           176336           525044           169984           186696           123152           378064           201160           245028           155740          1047104 
   1.4923096e+01         10768368           776844           216636           179096           360136           202660           417008           184204           597364           179516           249696           145564           322704           163100           219564           691324          1099624           205248           274972           174560           453244           170748           272324           176336           525044           169984           186696           123152           378064           201160           248492           156200          1047104 
   1.5022461e+01         10769116           776856           216796           179096           360136           202660           417008           184204           597380           179636           249708           145564           322732           163100           219564           691324          1099660           205248           274972           174576           453384           170748           272324           176336           525084           169984           186696           123152           378064           201160           248544           156316          1047104 
   1.5120923e+01         10770164           776860           217160           179096           360136           202660           417008           184220           597428           179848           249708           145564           322732           163100           219564           691324          1099712           205248           274972           174576           453520           170748           272324           176336           525084           169984           186704           123152           378112           201160           248660           156360          1047104 
   1.5210419e+01         10771048           776860           217252           179096           360140           202660           417008           184220           597428           179848           249708           145564           322732           163100           219564           691324          1099748           205248           274972           174576           453592           170748           272328           176336           525084           169984           186704           123152           378112           201160           249328           156368          1047104 
   1.5309561e+01         10772316           776860           217464           179096           360140           202664           417016           184228           597536           179856           249744           145564           322732           163100           219564           691324          1099828           205248           274972           174576           453700           170752           272328           176336           525084           169984           186708           123152           378112           201164           250008           156372          1047104 
   1.5408694e+01         10773340           776860           217604           179096           360140           202664           417016           184228           597624           180060           249796           145564           322736           163100           219564           691324          1099896           205248           274972           174576           453724           170752           272328           176336           525104           169984           186808           123152           378124           201172           250216           156468          1047104 
   1.5506792e+01         10775036           776864           218588           179096           360140           202664           417016           184228           597636           180116           249820           145564           322736           163100           219564           691324          1099916           205248           274972           174576           453784           170752           272684           176336           525104           169984           186828           123152           378152           201180           250324           156484          1047104 
   1.5619317e+01         10584644           785188           229692           142556           364400           170748           417108           152784           616432           193092           262364           115200           320616           163236           180656           691400          1119116           173400           275100           144136           472552           138672           272704           176384           538000           133920           168152            91576           390576           201204           269200           167268          1047212 
   1.5715621e+01         10595036           785276           229880           146724           364504           172632           417176           153512           616484           193224           262440           115492           320696           163280           180896           691512          1119260           173488           275100           144520           472568           138884           272732           176384           538000           133924           168500            92232           390604           201224           269248           167352          1047288 
   1.5814860e+01         10607456           787324           230108           146832           364604           172884           417264           153588           618632           195272           262440           115668           324836           163384           180896           691512          1119308           173544           275156           144676           472640           138948           272732           176432           538016           134004           168500            92340           390604           201228           269360           167436          1047288 
   1.5913485e+01         10608532           787328           230328           146832           364604           172884           417316           153656           618632           195276           262440           115740           324836           163440           180896           691512          1119524           173644           275156           144676           472684           138948           272732           176432           538016           134004           168512            92348           390604           201236           269452           167436          1047408 
   1.6011645e+01         10611532           787424           230564           146964           364660           172972           417416           153700           618868           195436           262536           115752           324904           163544           180972           691652          1119712           173772           275272           144952           472924           138952           272736           176444           538028           134040           168512            92348           390612           201236           269520           167580          1047528 
   1.6111164e+01         10615528           787544           230748           147260           364996           173344           417460           153964           618932           195688           262640           115916           324984           163668           181136           691716          1119968           173872           275332           145080           473084           138968           272736           176448           538040           134080           168556            92384           390676           201244           269780           167664          1047620 
   1.6207037e+01         10616888           787648           230748           147260           365088           173352           417520           153964           618932           195688           262740           115916           325060           163668           181136           691812          1120240           174016           275332           145080           473084           138968           272736           176448           538068           134092           168616            92424           390680           201244           269968           167664          1047696 
   1.6304990e+01         10619196           787676           231096           147296           365176           173476           417548           154184           619104           195792           262740           115948           325084           163828           181212           691932          1120424           174016           275352           145144           473148           138968           272736           176448           538068           134092           168664            92544           390680           201252           270124           167720          1047724 
   1.6404440e+01         10621020           787804           231100           147440           365248           173568           417604           154312           619152           195852           262864           116072           325148           163828           181284           691932          1120556           174072           275352           145220           473264           138968           272736           176488           538068           134092           168740            92616           390680           201256           270188           167736          1047780 
   1.6502822e+01         10625788           788028           233488           147568           365352           173624           417608           154440           619268           196024           262968           116116           325220           163940           181336           692040          1120624           174112           275372           145264           473344           138968           272736           176488           538076           134096           168776            92656           390684           201272           270584           167752          1047964 
   1.6601716e+01         10628484           788132           233688           147580           365424           173828           417716           154596           619484           196128           263016           116132           325236           164056           181444           692136          1120752           174152           275404           145272           473472           138968           272736           176488           538092           134152           168856            92740           390684           201280           270868           167916          1048056 
   1.6701405e+01         10629772           788132           233712           147680           365464           173856           417768           154728           619484           196128           263016           116260           325276           164136           181452           692152          1121020           174316           275404           145336           473472           138968           272736           176488           538092           134152           168856            92748           390684           201280           270976           167944          1048056 
   1.6800128e+01         10631104           788148           233712           147800           365484           173908           417768           154728           619524           196176           263136           116280           325320           164184           181504           692260          1121176           174340           275412           145348           473520           138968           272736           176568           538092           134152           168856            92748           390684           201284           271080           168020          1048188 
   1.6948425e+01         10632480           788268           233828           147820           365524           173960           417776           154760           619596           196264           263152           116372           325340           164236           181540           692296          1121332           174480           275436           145372           473580           138968           272736           176568           538116           134168           168856            92748           390696           201332           271132           168028          1048200 
   1.7047224e+01         10634836           788268           233828           147936           365640           174088           418012           154992           619692           196432           263276           116424           325400           164376           181600           692380          1121448           174480           275436           145376           473676           138968           272736           176568           538116           134168           168916            92852           390696           201332           271468           168036          1048220 
   1.7146272e+01         10637176           788480           233912           148048           365684           174088           418056           155112           619884           196560           263328           116536           325448           164400           181692           692428          1121648           174660           275444           145376           473752           138968           272736           176568           538148           134204           168936            92920           390696           201336           271756           168096          1048276 
   1.7246669e+01         10638796           788524           233964           148124           365824           174212           418124           155216           619888           196580           263436           116552           325452           164556           181748           692448          1121832           174660           275444           145388           473840           138968           272736           176568           538148           134204           168936            92984           390696           201344           271892           168112          1048396 
   1.7346178e+01         10640236           788664           234036           148188           365824           174392           418156           155260           620036           196644           263616           116644           325504           164556           181748           692496          1121936           174660           275444           145400           473908           138968           272736           176568           538148           134204           168936            92984           390696           201348           271984           168152          1048400 
   1.7445941e+01         10641584           788664           234084           148248           365912           174532           418260           155340           620168           196644           263616           116644           325652           164628           181844           692496          1122044           174696           275444           145400           473908           138968           272736           176568           538148           134204           168936            93020           390712           201348           272104           168152          1048464 
   1.7545815e+01         10642904           788712           234108           148252           365988           174668           418272           155540           620168           196660           263644           116684           325652           164780           181876           692512          1122136           174708           275444           145408           473972           138968           272736           176568           538164           134204           168936            93036           390712           201360           272280           168212          1048544 
   1.7645554e+01         10644140           788760           234168           148420           366020           174668           418276           155540           620300           196712           263696           116684           325676           164804           181916           692564          1122256           174708           275444           145408           474056           138968           272736           176604           538164           134240           168936            93056           390712           201360           272460           168248          1048580 
   1.7745112e+01         10645104           788848           234228           148436           366132           174724           418284           155556           620384           196720           263740           116684           325716           164804           181944           692564          1122340           174708           275444           145408           474104           138968           272736           176644           538164           134240           168948            93060           390712           201360           272664           168260          1048580 
   1.7844044e+01         10645844           788856           234276           148532           366132           174840           418292           155640           620440           196768           263756           116684           325720           164860           181944           692564          1122352           174708           275448           145408           474140           138968           272736           176644           538184           134272           168948            93084           390712           201364           272704           168288          1048580 
   1.7944128e+01         10646960           788860           234344           148572           366184           174860           418292           155700           620440           196784           263756           116824           325752           164908           182036           692608          1122360           174708           275448           145428           474224           138968           272736           176644           538184           134272           168948            93148           390712           201372           273016           168292          1048580 
   1.8044692e+01         10648276           788900           234416           148648           366184           174992           418292           155800           620544           196880           263812           116824           325848           164940           182100           692652          1122364           174708           275448           145428           474292           138968           272736           176644           538184           134272           168952            93200           390728           201380           273228           168332          1048580 
   1.8144049e+01         10649256           788956           234448           148648           366296           175056           418336           155820           620564           196880           263840           116864           325896           164948           182152           692652          1122408           174708           275448           145428           474372           138968           272736           176644           538204           134272           168952            93220           390756           201392           273428           168368          1048596 
   1.8243377e+01         10650684           788988           234524           148776           366420           175116           418392           155868           620640           196880           263860           116908           325948           165016           182228           692700          1122540           174708           275448           145428           474376           138968           272736           176644           538208           134308           168952            93220           390760           201396           273736           168392          1048600 
   1.8343499e+01         10651860           789116           234936           148820           366436           175116           418392           155924           620640           196924           263864           116908           325948           165060           182260           692716          1122612           174748           275448           145432           474404           138968           272736           176644           538208           134308           168960            93220           390760           201400           273876           168436          1048640 
   1.8444292e+01         10652244           789120           235000           148820           366436           175128           418392           155964           620684           196952           263932           116956           325948           165080           182260           692716          1122636           174748           275448           145432           474408           138968           272736           176644           538208           134308           168960            93220           390760           201400           273896           168444          1048640 
   1.8544021e+01         10654484           789120           235000           148820           366444           175212           418484           155964           620684           197000           263972           116980           325948           165152           182284           692824          1122692           174748           275448           145432           475816           138968           272736           176644           538208           134344           168960            93220           390764           201400           274120           168456          1048640 
   1.8643136e+01         10659912           789120           235144           148864           366488           175300           418492           156004           620764           199068           264028           116980           325948           165152           182284           692868          1125240           174748           275448           145432           475844           138968           272736           176644           538228           134344           168960            93220           390764           201404           274264           168496          1048668 
   1.8742648e+01         10660652           789120           235144           148920           366544           175300           418548           156004           620764           199108           264036           116980           326012           165280           182284           692888          1125316           174748           275448           145432           475860           138968           272736           176644           538228           134344           168964            93220           390764           201404           274460           168516          1048668 
   1.8842879e+01         10661520           789224           235208           148968           366652           175328           418596           156004           620792           199108           264036           117036           326016           165280           182312           692948          1125392           174748           275448           145432           475876           138968           272736           176644           538228           134344           168964            93220           390764           201404           274640           168536          1048668 
   1.8942877e+01         10666428           789224           235256           149008           366652           175384           418620           156012           620832           199108           268096           117080           326084           165308           182384           692992          1125480           174804           275448           145432           475924           138968           272736           176644           538228           134344           168964            93220           390764           201404           274788           168536          1048704 
   1.9042978e+01         10672032           789280           236580           149008           366652           175440           418620           156056           620832           199216           271544           117096           326084           165336           182452           692992          1125480           174804           275448           145432           475928           138968           272736           176644           538240           134344           168964            93220           390764           201404           275200           168540          1048728 
   1.9143188e+01         10680568           789280           242204           149008           366680           175536           418668           156120           623072           199220           271544           117196           326092           165340           182480           693032          1125484           174804           275448           145432           476016           138968           272736           176644           538240           134344           168964            93220           390764           201404           275344           168556          1048728 
   1.9243476e+01         10681360           789320           242204           149024           366680           175592           418668           156120           623140           199220           271620           117220           326140           165340           182480           693064          1125524           174804           275448           145432           476040           138968           272736           176644           538240           134376           168964            93220           390764           201404           275676           168560          1048728 
   1.9343752e+01         10681956           789320           242212           149024           366724           175592           418708           156120           623296           199268           271652           117220           326188           165340           182536           693112          1125588           174804           275448           145432           476076           138968           272736           176644           538240           134376           168964            93220           390764           201404           275688           168564          1048728 
   1.9443939e+01         10682412           789412           242240           149096           366724           175592           418728           156120           623336           199276           271660           117224           326200           165340           182536           693112          1125684           174836           275448           145432           476076           138968           272736           176644           538240           134376           168964            93220           390764           201404           275700           168564          1048760 
   1.9544479e+01         10683340           789412           242268           149156           366784           175656           418776           156120           623336           199284           271680           117224           326200           165388           182548           693112          1125788           174840           275448           145432           476092           138968           272736           176644           538260           134376           168964            93220           390808           201404           276064           168580          1048772 
   1.9645105e+01         11234164           789588           340112           149156           367904           247332           423000           156120           625736           199572           271728           117276           374740           218856           212984           693196          1131112           174872           333672           145432           476384           138968           285444           176644           553892           134376           287488            93220           395140           201404           280560           168696          1069560 
   1.9735722e+01         11265692           789596           340148           149156           367904           257960           423000           156120           625736           199596           271748           117276           375924           229736           213036           693196          1131120           174872           340296           145432           476700           138968           285444           176644           553956           134376           288348            93220           395140           201404           280560           168940          1070140 
   1.9808216e+01         11266972           789596           340376           149192           367904           258180           423016           156120           625736           199640           271748           117276           375936           229740           213104           693196          1131288           174872           340432           145432           476700           138968           285444           176644           553960           134376           288468            93220           395140           201404           280588           168972          1070304 
   1.9949150e+01         11268296           789640           340728           149220           367916           258372           423016           156120           625736           199640           271748           117276           375980           230020           213180           693196          1131312           174900           340532           145432           476700           138968           285444           176644           553984           134408           288512            93220           395140           201404           280600           169000          1070308 
   2.0039647e+01         11269624           789640           340920           149224           367916           258576           423016           156120           625736           199640           271748           117276           376044           230384           213204           693196          1131324           174900           340912           145432           476700           138968           285444           176644           554004           134408           288564            93220           395140           201404           280604           169000          1070316 
   2.0130156e+01         11271892           789640           341188           149224           367916           259100           423020           156140           625736           199680           271748           117276           376248           231108           213220           693196          1131468           174900           341140           145432           476700           138968           285444           176644           554036           134408           288620            93220           395140           201404           280604           169004          1070320 
   2.0220633e+01         11273668           789640           341304           149224           367916           259716           423020           156140           625760           199680           271784           117276           376468           231320           213232           693196          1131616           174900           341336           145432           476700           138968           285444           176644           554060           134408           288656            93220           395140           201404           280608           169004          1070452 
   2.0321149e+01         11274640           789640           341444           149224           367916           259784           423020           156140           625760           199680           271784           117276           376564           231524           213280           693196          1131616           174900           341652           145432           476700           138968           285444           176644           554068           134408           288660            93220           395140           201404           280608           169004          1070540 
   2.0411615e+01         11306472           789684           347680           149268           367936           264264           425068           156140           625760           199680           271784           117276           378656           233572           213312           693196          1131664           174900           343952           145432           478756           138968           285444           176644           558180           134408           292856            93220           395140           201404           280608           169004          1072616 
   2.0502074e+01         11309016           789684           347940           149312           367936           265060           425068           156140           625760           199680           271784           117276           378692           234052           213420           693196          1131712           174900           344636           145432           478756           138968           285444           176644           558204           134408           292908            93220           395140           201404           280612           169012          1072616 
   2.0602593e+01         11311156           789684           348196           149392           367964           265432           425068           156140           625760           199680           271788           117276           378772           234380           213472           693196          1131728           174900           345164           145432           478756           138968           285444           176644           558300           134444           293116            93220           395140           201416           280612           169048          1072624 
   2.0737857e+01         11318044           789684           350532           149392           367964           265948           425068           156140           625760           199716           271788           117316           381092           235140           213572           693196          1131740           174900           345808           145432           478756           138968           285444           176676           558300           134444           293116            93220           395140           201416           280612           169048          1072716 
   2.0836854e+01         11319084           789768           350600           149420           367964           266360           425068           156140           625760           199716           271796           117316           381092           235412           213572           693196          1131744           174900           345892           145432           478756           138968           285444           176676           558312           134444           293152            93220           395140           201448           280612           169048          1072716 
   2.0937516e+01         11319884           789768           350708           149420           367976           266380           425068           156140           625760           199716           271796           117316           381112           235716           213584           693196          1131748           174900           346164           145432           478756           138968           285444           176676           558332           134444           293180            93220           395140           201448           280612           169048          1072716 
   2.1038235e+01         11321348           789808           350808           149420           367976           266788           425068           156140           625760           199716           271796           117316           381136           236268           213636           693196          1131748           174900           346308           145432           478756           138968           285444           176676           558372           134476           293252            93220           395140           201448           280612           169048          1072716 
   2.1138981e+01         11323988           789808           351104           149428           367980           267580           425068           156140           625768           199716           271796           117316           381188           236952           213644           693196          1131752           174900           346832           145432           478756           138968           285444           176676           558404           134476           293400            93252           395140           201448           280612           169048          1072764 
   2.1239759e+01         11324312           789820           351132           149428           367980           267580           425068           156140           625768           199716           271796           117316           381196           236984           213644           693196          1131752           174900           347000           145432           478756           138968           285444           176676           558404           134476           293432            93252           395140           201448           280624           169048          1072796 
   2.1340583e+01         11325296           789864           351260           149428           367980           267680           425068           156140           625956           199716           271796           117316           381224           237060           213724           693196          1131764           174900           347288           145432           478756           138968           285444           176676           558404           134476           293472            93252           395140           201448           280624           169048          1072796 
   2.1441444e+01         11327124           789864           351400           149428           367980           268184           425068           156140           625956           199716           271796           117316           381224           237716           213792           693196          1131780           174912           347540           145432           478756           138968           285444           176676           558432           134476           293580            93252           395140           201448           280624           169048          1072840 
   2.1542353e+01         11333004           789864           351516           149428           367980           269232           425068           156140           625956           199716           271796           117316           381280           238460           217232           693196          1131784           174912           347864           145432           478756           138968           285444           176676           558432           134508           293692            93252           395140           201448           280628           169048          1072840 
   2.1619054e+01         11339044           789864           351776           149440           367992           269696           425068           156140           625956           199716           271796           117316           381324           238804           221152           693196          1131788           174912           348172           145432           478756           138968           285444           176676           558432           134508           293708            93252           395140           201448           281116           169064          1072992 
   2.1715246e+01         11339976           789864           351848           149440           367992           269820           425068           156164           625956           199716           271796           117316           381356           239032           221152           693196          1131788           174912           348316           145432           478756           138968           285444           176676           558432           134508           293708            93284           395140           201504           281216           169064          1073112 
   2.1815055e+01         11340712           789864           352216           149516           368008           269920           425068           156164           625956           199716           271796           117316           381372           239060           221192           693196          1131788           174912           348376           145432           478756           138968           285444           176676           558432           134508           293728            93284           395140           201504           281228           169064          1073112 
   2.1906010e+01         11341860           789864           352220           149516           368008           270548           425068           156164           625956           199716           271796           117316           381380           239284           221192           693196          1131788           174912           348564           145432           478756           138968           285444           176676           558448           134508           293808            93284           395140           201504           281228           169064          1073112 
   2.2002412e+01         11343224           789912           352316           149516           368008           270828           425068           156164           625960           199716           271796           117316           381436           239556           221228           693196          1131788           174912           348980           145432           478756           138968           285444           176676           558448           134508           293852            93284           395140           201504           281248           169064          1073204 
   2.2135783e+01         11354672           789952           352516           149556           368008           271216           425072           156164           625960           199716           271796           117316           381504           240132           221232           693196          1141480           174912           349320           145432           478756           138968           285444           176676           558448           134508           293856            93284           395140           201504           281284           169064          1073260 
   2.2224579e+01         11357032           789952           352560           149572           368008           272096           425072           156164           625960           199716           271796           117316           381508           240928           221232           693236          1141964           174912           349368           145432           478756           138968           285444           176676           558448           134532           293880            93284           395140           201504           281284           169064          1073260 
   2.2313277e+01         11359340           789952           352824           149572           368008           272720           425072           156164           625960           199716           271796           117316           381552           241776           221232           693236          1141964           174912           349828           145432           478756           138968           285444           176676           558448           134532           293948            93284           395140           201504           281284           169064          1073260 
   2.2401893e+01         11370120           789952           352852           149572           368008           273748           425072           156164           634432           199716           271820           117316           381588           242588           221232           693236          1141964           174912           350112           145432           478756           138968           285444           176676           558448           134532           294016            93284           395140           201504           281284           169064          1073288 
   2.2534672e+01         11371036           789952           352992           149592           368008           273884           425072           156164           634608           199716           271820           117316           381684           242740           221256           693236          1141964           174912           350260           145432           478756           138968           285444           176676           558448           134532           294024            93284           395140           201504           281284           169064          1073304 
   2.2623108e+01         11372532           789952           353216           149592           368008           274700           425072           156164           634608           199716           271820           117316           381716           243020           221272           693236          1141992           174912           350352           145432           478756           138968           285444           176676           558456           134532           294024            93284           395140           201504           281284           169064          1073304 
   2.2711477e+01         11374264           789952           353240           149636           368008           275520           425072           156164           634608           199716           271820           117316           381748           243524           221276           693236          1141992           174912           350588           145432           478756           138968           285444           176676           558456           134532           294092            93284           395140           201504           281284           169064          1073304
[truncated: 273,289 more chars]
