# Supplementary material for: Research on combustion and emissions of heavy duty diesel engines under low-speed and low-load conditions in low temperature environments
Source: PLoS One. 2025 Feb 21;20(2):e0318933. doi: 10.1371/journal.pone.0318933 (PMC11844864; doi:10.1371/journal.pone.0318933)
Supplement: S1 File — (ZIP) [file pone.0318933.s001.zip › 1000rpm_30%/3-tigaojinqiwendu/Tin302K/metis_map.out]

      ncyc    total blocks       frozen blocks    processor id          blocks           cells
         0             136                   0               0               4             176
                                                             1               4             176
                                                             2               5             176
                                                             3               4             152
                                                             4               2             128
                                                             5               5             160
                                                             6               6             172
                                                             7               2             128
                                                             8               4             180
                                                             9               5             176
                                                            10               5             160
                                                            11               3             180
                                                            12               4             176
                                                            13               3             192
                                                            14               4             176
                                                            15               4             176
                                                            16               4             176
                                                            17               4             176
                                                            18               9             169
                                                            19               4             176
                                                            20               4             152
                                                            21               4             176
                                                            22               6             177
                                                            23               5             174
                                                            24               4             176
                                                            25               3             164
                                                            26               4             176
                                                            27               4             176
                                                            28               4             152
                                                            29               4             152
                                                            30               5             176
                                                            31               4             176
      ncyc    total blocks       frozen blocks    processor id          blocks           cells
       100             106                   0               0               3             128
                                                             1               2             128
                                                             2               5             108
                                                             3               2             128
                                                             4               6             120
                                                             5               2             128
                                                             6               3             128
                                                             7               2             128
                                                             8               3             136
                                                             9               2             116
                                                            10               5             148
                                                            11               3             128
                                                            12               4              96
                                                            13               2             128
                                                            14               2             128
                                                            15               2             128
                                                            16               3             136
                                                            17               2             128
                                                            18               8             129
                                                            19               3             124
                                                            20               5             127
                                                            21               2             104
                                                            22               5             137
                                                            23               5             137
                                                            24               5             130
                                                            25               2             116
                                                            26               4             124
                                                            27               4             152
                                                            28               3             112
                                                            29               3             112
                                                            30               2             128
                                                            31               2             128
      ncyc    total blocks       frozen blocks    processor id          blocks           cells
       131              92                   3               0               2              76
                                                             1               2              76
                                                             2               2             100
                                                             3               2             100
                                                             4               1              64
                                                             5               2             128
                                                             6               3             112
                                                             7               3             112
                                                             8               4             124
                                                             9               2             104
                                                            10               2             104
                                                            11               4             124
                                                            12               2             128
                                                            13               3             108
                                                            14               2             128
                                                            15               2             128
                                                            16               5             104
                                                            17               2             100
                                                            18               3             112
                                                            19               3             112
                                                            20               4             109
                                                            21               5             105
                                                            22               5             114
                                                            23               5             114
                                                            24               5             108
                                                            25               2             128
                                                            26               2             128
                                                            27               1              64
                                                            28               2             104
                                                            29               4             124
                                                            30               4             124
                                                            31               2             104
      ncyc    total blocks       frozen blocks    processor id          blocks           cells
       159              79                   5               0               2             100
                                                             1               2              76
                                                             2               2             100
                                                             3               2              76
                                                             4               1              64
                                                             5               4              96
                                                             6               2             128
                                                             7               1              64
                                                             8               2              76
                                                             9               2             100
                                                            10               2             116
                                                            11               2             100
                                                            12               4              96
                                                            13               2             104
                                                            14               3             100
                                                            15               2             104
                                                            16               2              76
                                                            17               2             100
                                                            18               2             100
                                                            19               3              88
                                                            20               2             100
                                                            21               2             128
                                                            22               6              93
                                                            23               1              64
                                                            24               5              74
                                                            25               2             104
                                                            26               3             100
                                                            27               2              76
                                                            28               3              92
                                                            29               2              89
                                                            30               5              78
                                                            31               2             104
      ncyc    total blocks       frozen blocks    processor id          blocks           cells
       200              58                   0               0               1              52
                                                             1               2              76
                                                             2               3              72
                                                             3               1              52
                                                             4               2              76
                                                             5               2              76
                                                             6               1              64
                                                             7               1              52
                                                             8               0               0
                                                             9               1              64
                                                            10               2              76
                                                            11               2             100
                                                            12               2             100
                                                            13               2             100
                                                            14               2              76
                                                            15               2              76
                                                            16               1              52
                                                            17               2              70
                                                            18               3              60
                                                            19               2              68
                                                            20               1              64
                                                            21               1              64
                                                            22               2             100
                                                            23               2              76
                                                            24               2              76
                                                            25               2              62
                                                            26               2              62
                                                            27               2              76
                                                            28               3              57
                                                            29               3              57
                                                            30               2              70
                                                            31               2              84
      ncyc    total blocks       frozen blocks    processor id          blocks           cells
       252              38                   3               0               1              24
                                                             1               1              52
                                                             2               1              24
                                                             3               1              52
                                                             4               1              52
                                                             5               2              38
                                                             6               4              32
                                                             7               1              52
                                                             8               1              52
                                                             9               1              24
                                                            10               1              52
                                                            11               1              24
                                                            12               1              64
                                                            13               1              36
                                                            14               1              64
                                                            15               0               0
                                                            16               0               0
                                                            17               1              64
                                                            18               0               0
                                                            19               1             120
                                                            20               3              26
                                                            21               1              64
                                                            22               1              64
                                                            23               1              36
                                                            24               1              36
                                                            25               2              24
                                                            26               2              36
                                                            27               1              64
                                                            28               2              38
                                                            29               2              52
                                                            30               0               0
                                                            31               1              64
      ncyc    total blocks       frozen blocks    processor id          blocks           cells
       282              29                   6               0               0               0
                                                             1               1              52
                                                             2               0               0
                                                             3               1              64
                                                             4               0               0
                                                             5               1              64
                                                             6               0               0
                                                             7               1              52
                                                             8               2              25
                                                             9               2              47
                                                            10               0               0
                                                            11               1              52
                                                            12               2              25
                                                            13               2              47
                                                            14               0               0
                                                            15               1              52
                                                            16               0               0
                                                            17               1              64
                                                            18               1              36
                                                            19               2              17
                                                            20               2              17
                                                            21               1              36
                                                            22               0               0
                                                            23               1              64
                                                            24               0               0
                                                            25               1              44
                                                            26               3              32
                                                            27               1              44
                                                            28               0               0
                                                            29               1              90
                                                            30               0               0
                                                            31               1              28
      ncyc    total blocks       frozen blocks    processor id          blocks           cells
       300              26                   0               0               0               0
                                                             1               1              52
                                                             2               1              35
                                                             3               2              13
                                                             4               1              35
                                                             5               2              13
                                                             6               0               0
                                                             7               1              52
                                                             8               0               0
                                                             9               1              52
                                                            10               1              24
                                                            11               1              17
                                                            12               1              24
                                                            13               1              17
                                                            14               0               0
                                                            15               1              52
                                                            16               0               0
                                                            17               1              12
                                                            18               0               0
                                                            19               1              64
                                                            20               2              27
                                                            21               1              36
                                                            22               0               0
                                                            23               1              64
                                                            24               0               0
                                                            25               1              64
                                                            26               0               0
                                                            27               1              12
                                                            28               0               0
                                                            29               1              64
                                                            30               2              27
                                                            31               1              36
      ncyc    total blocks       frozen blocks    processor id          blocks           cells
       308              22                   0               0               1            1035
                                                             1               2             550
                                                             2               0               0
                                                             3               1            2663
                                                             4               0               0
                                                             5               1            2690
                                                             6               0               0
                                                             7               1             265
                                                             8               1            1189
                                                             9               2             550
                                                            10               1            1189
                                                            11               0               0
                                                            12               0               0
                                                            13               1            2663
                                                            14               0               0
                                                            15               1            1035
                                                            16               1             910
                                                            17               1             474
                                                            18               1             474
                                                            19               1             910
                                                            20               0               0
                                                            21               1            1706
                                                            22               0               0
                                                            23               1            1765
                                                            24               0               0
                                                            25               1            1765
                                                            26               0               0
                                                            27               1            1706
                                                            28               0               0
                                                            29               1            2690
                                                            30               0               0
                                                            31               1             265
      ncyc    total blocks       frozen blocks    processor id          blocks           cells
       321              22                   0               0               1            1561
                                                             1               0               0
                                                             2               0               0
                                                             3               1            1995
                                                             4               0               0
                                                             5               0               0
                                                             6               0               0
                                                             7               1            5811
                                                             8               0               0
                                                             9               0               0
                                                            10               0               0
                                                            11               1            5811
                                                            12               0               0
                                                            13               1            1995
                                                            14               1            1561
                                                            15               2             880
                                                            16               0               0
                                                            17               1            2917
                                                            18               1             247
                                                            19               1             963
                                                            20               2             550
                                                            21               1            1135
                                                            22               0               0
                                                            23               1            2451
                                                            24               1             963
                                                            25               1             247
                                                            26               0               0
                                                            27               1            2917
                                                            28               0               0
                                                            29               1            2451
                                                            30               2             550
                                                            31               1            1135
      ncyc    total blocks       frozen blocks    processor id          blocks           cells
       345              22                   0               0               0               0
                                                             1               2            2109
                                                             2               0               0
                                                             3               1            3459
                                                             4               1            2855
                                                             5               0               0
                                                             6               4            1547
                                                             7               1            2230
                                                             8               0               0
                                                             9               0               0
                                                            10               0               0
                                                            11               0               0
                                                            12               0               0
                                                            13               0               0
                                                            14               0               0
                                                            15               1           32379
                                                            16               2            2109
                                                            17               2            2094
                                                            18               0               0
                                                            19               1            3459
                                                            20               0               0
                                                            21               1            2855
                                                            22               4            1547
                                                            23               1            2230
                                                            24               0               0
                                                            25               0               0
                                                            26               0               0
                                                            27               0               0
                                                            28               0               0
                                                            29               0               0
                                                            30               0               0
                                                            31               1           32544
      ncyc    total blocks       frozen blocks    processor id          blocks           cells
       358              20                   3               0               2            2839
                                                             1               0               0
                                                             2               4            3224
                                                             3               0               0
                                                             4               0               0
                                                             5               1            2094
                                                             6               2            1978
                                                             7               0               0
                                                             8               0               0
                                                             9               0               0
                                                            10               0               0
                                                            11               0               0
                                                            12               0               0
                                                            13               0               0
                                                            14               0               0
                                                            15               1           40748
                                                            16               0               0
                                                            17               2            3086
                                                            18               0               0
                                                            19               1            2094
                                                            20               2            2839
                                                            21               0               0
                                                            22               4            3224
                                                            23               0               0
                                                            24               0               0
                                                            25               0               0
                                                            26               0               0
                                                            27               0               0
                                                            28               0               0
                                                            29               0               0
                                                            30               0               0
                                                            31               1           41124
      ncyc    total blocks       frozen blocks    processor id          blocks           cells
       400              22                   0               0               5            2688
                                                             1               2            3179
                                                             2               5            2688
                                                             3               2            3179
                                                             4               0               0
                                                             5               0               0
                                                             6               0               0
                                                             7               1           11137
                                                             8               0               0
                                                             9               0               0
                                                            10               0               0
                                                            11               0               0
                                                            12               0               0
                                                            13               0               0
                                                            14               0               0
                                                            15               1           32260
                                                            16               0               0
                                                            17               2            1474
                                                            18               2            1474
                                                            19               0               0
                                                            20               0               0
                                                            21               0               0
                                                            22               0               0
                                                            23               1           11272
                                                            24               0               0
                                                            25               0               0
                                                            26               0               0
                                                            27               0               0
                                                            28               0               0
                                                            29               0               0
                                                            30               0               0
                                                            31               1           32489
      ncyc    total blocks       frozen blocks    processor id          blocks           cells
       500              22                   0               0               0               0
                                                             1               0               0
                                                             2               0               0
                                                             3               0               0
                                                             4               0               0
                                                             5               0               0
                                                             6               0               0
                                                             7               1            7745
                                                             8               0               0
                                                             9               0               0
                                                            10               0               0
                                                            11               0               0
                                                            12               0               0
                                                            13               0               0
                                                            14               0               0
                                                            15               1            7796
                                                            16               1             676
                                                            17               2            1228
                                                            18               2            1228
                                                            19               1             676
                                                            20               0               0
                                                            21               1            2136
                                                            22               0               0
                                                            23               1            2201
                                                            24               4             855
                                                            25               1            1162
                                                            26               0               0
                                                            27               1            2179
                                                            28               4             855
                                                            29               1            1162
                                                            30               0               0
                                                            31               1            2179
      ncyc    total blocks       frozen blocks    processor id          blocks           cells
       518              22                   0               0               1            1416
                                                             1               0               0
                                                             2               2             218
                                                             3               1            1416
                                                             4               0               0
                                                             5               1            2331
                                                             6               0               0
                                                             7               1            2319
                                                             8               0               0
                                                             9               0               0
                                                            10               0               0
                                                            11               0               0
                                                            12               0               0
                                                            13               0               0
                                                            14               0               0
                                                            15               1           10489
                                                            16               1            2426
                                                            17               0               0
                                                            18               3            1382
                                                            19               3            1322
                                                            20               0               0
                                                            21               1            2426
                                                            22               3            1382
                                                            23               3            1322
                                                            24               0               0
                                                            25               0               0
                                                            26               0               0
                                                            27               0               0
                                                            28               0               0
                                                            29               0               0
                                                            30               0               0
                                                            31               1           10480
      ncyc    total blocks       frozen blocks    processor id          blocks           cells
       600              22                   0               0               1            2448
                                                             1               6            1858
                                                             2               3            1805
                                                             3               2            1535
                                                             4               1            2448
                                                             5               0               0
                                                             6               2            1535
                                                             7               3            1805
                                                             8               0               0
                                                             9               0               0
                                                            10               0               0
                                                            11               0               0
                                                            12               0               0
                                                            13               0               0
                                                            14               0               0
                                                            15               1           13484
                                                            16               0               0
                                                            17               0               0
                                                            18               0               0
                                                            19               0               0
                                                            20               0               0
                                                            21               0               0
                                                            22               0               0
                                                            23               1           12883
                                                            24               0               0
                                                            25               0               0
                                                            26               0               0
                                                            27               1            7002
                                                            28               0               0
                                                            29               0               0
                                                            30               0               0
                                                            31               1            7262
      ncyc    total blocks       frozen blocks    processor id          blocks           cells
       700              22                   0               0               0               0
                                                             1               0               0
                                                             2               0               0
                                                             3               0               0
                                                             4               0               0
                                                             5               0               0
                                                             6               0               0
                                                             7               1           15399
                                                             8               1            1373
                                                             9               5            1697
                                                            10               0               0
                                                            11               1            4224
                                                            12               1            1373
                                                            13               5            1727
                                                            14               0               0
                                                            15               1            5284
                                                            16               0               0
                                                            17               1            5650
                                                            18               3            1707
                                                            19               1            1456
                                                            20               0               0
                                                            21               0               0
                                                            22               0               0
                                                            23               1            6064
                                                            24               0               0
                                                            25               0               0
                                                            26               0               0
                                                            27               0               0
                                                            28               0               0
                                                            29               0               0
                                                            30               0               0
                                                            31               1           15827
      ncyc    total blocks       frozen blocks    processor id          blocks           cells
       800              22                   0               0               2            1787
                                                             1               0               0
                                                             2               0               0
                                                             3               1            6091
                                                             4               0               0
                                                             5               0               0
                                                             6               0               0
                                                             7               1           12418
                                                             8               4             947
                                                             9               1            1375
                                                            10               0               0
                                                            11               1            3967
                                                            12               0               0
                                                            13               0               0
                                                            14               0               0
                                                            15               1            6761
                                                            16               1            4058
                                                            17               2            1807
                                                            18               1            1375
                                                            19               4             947
                                                            20               0               0
                                                            21               1            6901
                                                            22               0               0
                                                            23               0               0
                                                            24               0               0
                                                            25               0               0
                                                            26               0               0
                                                            27               1           12446
                                                            28               0               0
                                                            29               0               0
                                                            30               0               0
                                                            31               1            6014
      ncyc    total blocks       frozen blocks    processor id          blocks           cells
       900              22                   0               0               0               0
                                                             1               0               0
                                                             2               0               0
                                                             3               1            9244
                                                             4               0               0
                                                             5               1            6170
                                                             6               0               0
                                                             7               5            2381
                                                             8               0               0
                                                             9               0               0
                                                            10               0               0
                                                            11               1            9326
                                                            12               0               0
                                                            13               5            2381
                                                            14               0               0
                                                            15               1            6168
                                                            16               2            4037
                                                            17               0               0
                                                            18               0               0
                                                            19               1            6069
                                                            20               0               0
                                                            21               0               0
                                                            22               0               0
                                                            23               1           11637
                                                            24               0               0
                                                            25               0               0
                                                            26               0               0
                                                            27               1           11292
                                                            28               0               0
                                                            29               2            3930
                                                            30               0               0
                                                            31               1            6267
      ncyc    total blocks       frozen blocks    processor id          blocks           cells
       955              22                   0               0               0               0
                                                             1               0               0
                                                             2               0               0
                                                             3               1            6290
                                                             4               0               0
                                                             5               1           10532
                                                             6               0               0
                                                             7               0               0
                                                             8               0               0
                                                             9               1           10716
                                                            10               0               0
                                                            11               0               0
                                                            12               5            2385
                                                            13               5            2385
                                                            14               0               0
                                                            15               1            6287
                                                            16               0               0
                                                            17               2            5477
                                                            18               0               0
                                                            19               1            5472
                                                            20               0               0
                                                            21               0               0
                                                            22               0               0
                                                            23               1           11281
                                                            24               0               0
                                                            25               0               0
                                                            26               0               0
                                                            27               1           11095
                                                            28               2            5446
                                                            29               0               0
                                                            30               0               0
                                                            31               1            5570
      ncyc    total blocks       frozen blocks    processor id          blocks           cells
      1000              22                   0               0               0               0
                                                             1               0               0
                                                             2               0               0
                                                             3               1           11940
                                                             4               0               0
                                                             5               0               0
                                                             6               0               0
                                                             7               1            6401
                                                             8               0               0
                                                             9               0               0
                                                            10               0               0
                                                            11               1           11647
                                                            12               5            2393
                                                            13               5            2406
                                                            14               0               0
                                                            15               1            6380
                                                            16               0               0
                                                            17               0               0
                                                            18               0               0
                                                            19               1           10924
                                                            20               0               0
                                                            21               2            3776
                                                            22               0               0
                                                            23               1            6780
                                                            24               2            3746
                                                            25               0               0
                                                            26               0               0
                                                            27               1            6856
                                                            28               0               0
                                                            29               0               0
                                                            30               0               0
                                                            31               1           10835
      ncyc    total blocks       frozen blocks    processor id          blocks           cells
      1100              22                   0               0               1            2699
                                                             1               4            1149
                                                             2               0               0
                                                             3               1            6827
                                                             4               0               0
                                                             5               0               0
                                                             6               0               0
                                                             7               1           14871
                                                             8               4            1149
                                                             9               1            2487
                                                            10               0               0
                                                            11               1            6853
                                                            12               0               0
                                                            13               0               0
                                                            14               0               0
                                                            15               1           14751
                                                            16               0               0
                                                            17               1            3518
                                                            18               0               0
                                                            19               1           11133
                                                            20               0               0
                                                            21               1           10781
                                                            22               2             470
                                                            23               1            3463
                                                            24               0               0
                                                            25               0               0
                                                            26               0               0
                                                            27               1           13553
                                                            28               0               0
                                                            29               0               0
                                                            30               0               0
                                                            31               1           13558
      ncyc    total blocks       frozen blocks    processor id          blocks           cells
      1200              22                   0               0               4            2115
                                                             1               1            6892
                                                             2               0               0
                                                             3               1            8018
                                                             4               0               0
                                                             5               0               0
                                                             6               0               0
                                                             7               1           17127
                                                             8               4            2081
                                                             9               1            7259
                                                            10               0               0
                                                            11               1            8127
                                                            12               0               0
                                                            13               0               0
                                                            14               0               0
                                                            15               1           17445
                                                            16               0               0
                                                            17               0               0
                                                            18               0               0
                                                            19               1           16327
                                                            20               0               0
                                                            21               0               0
                                                            22               0               0
                                                            23               1           15977
                                                            24               0               0
                                                            25               2            3507
                                                            26               0               0
                                                            27               1           13577
                                                            28               0               0
                                                            29               1           13893
                                                            30               1            4480
                                                            31               1            4470
      ncyc    total blocks       frozen blocks    processor id          blocks           cells
      1300              22                   0               0               0               0
                                                             1               1           19449
                                                             2               0               0
                                                             3               0               0
                                                             4               1            9189
                                                             5               4            4204
                                                             6               0               0
                                                             7               1           12909
                                                             8               0               0
                                                             9               0               0
                                                            10               0               0
                                                            11               1           19736
                                                            12               1            9243
                                                            13               4            4169
                                                            14               0               0
                                                            15               1           12849
                                                            16               0               0
                                                            17               1           17061
                                                            18               0               0
                                                            19               1            2857
                                                            20               0               0
                                                            21               1            5293
                                                            22               0               0
                                                            23               1           16829
                                                            24               0               0
                                                            25               1           16685
                                                            26               0               0
                                                            27               1            2764
                                                            28               0               0
                                                            29               1            4720
                                                            30               0               0
                                                            31               1           16230
      ncyc    total blocks       frozen blocks    processor id          blocks           cells
      1400              28                   0               0               0               0
                                                             1               1           16864
                                                             2               2            2050
                                                             3               2            2151
                                                             4               0               0
                                                             5               1           10692
                                                             6               0               0
                                                             7               1           17466
                                                             8               1            4547
                                                             9               1            3996
                                                            10               1            5036
                                                            11               1            4094
                                                            12               0               0
                                                            13               1           12348
                                                            14               0               0
                                                            15               1           13922
                                                            16               0               0
                                                            17               1           18196
                                                            18               7            3491
                                                            19               1            3980
                                                            20               0               0
                                                            21               0               0
                                                            22               0               0
                                                            23               1           19912
                                                            24               0               0
                                                            25               2            5922
                                                            26               0               0
                                                            27               1           18110
                                                            28               0               0
                                                            29               1           18959
                                                            30               0               0
                                                            31               1           10686
      ncyc    total blocks       frozen blocks    processor id          blocks           cells
      1500              34                   0               0               2            9807
                                                             1               3            5460
                                                             2               0               0
                                                             3               1           10897
                                                             4               1            8906
                                                             5               1            4333
                                                             6               1            9866
                                                             7               1            4637
                                                             8               4            6058
                                                             9               2            6640
                                                            10               0               0
                                                            11               1           11714
                                                            12               0               0
                                                            13               1           13949
                                                            14               0               0
                                                            15               1           12327
                                                            16               0               0
                                                            17               0               0
                                                            18               0               0
                                                            19               1           20438
                                                            20               0               0
                                                            21               1           16912
                                                            22               4            3403
                                                            23               1            5699
                                                            24               0               0
                                                            25               0               0
                                                            26               0               0
                                                            27               1           21305
                                                            28               1            5867
                                                            29               5            3367
                                                            30               0               0
                                                            31               1           17012
      ncyc    total blocks       frozen blocks    processor id          blocks           cells
      1600              34                   0               0               0               0
                                                             1               1           11313
                                                             2               2            8475
                                                             3               3            7407
                                                             4               2            6304
                                                             5               3            5646
                                                             6               3            5666
                                                             7               1           10145
                                                             8               0               0
                                                             9               0               0
                                                            10               0               0
                                                            11               1           18174
                                                            12               0               0
                                                            13               1           20295
                                                            14               0               0
                                                            15               1            6472
                                                            16               0               0
                                                            17               1            8192
                                                            18               1            7128
                                                            19               1            5930
                                                            20               3            6821
                                                            21               1            5014
                                                            22               1            4228
                                                            23               2            7752
                                                            24               0               0
                                                            25               1            7674
                                                            26               0               0
                                                            27               1           15433
                                                            28               1           14853
                                                            29               2            3207
                                                            30               0               0
                                                            31               1            7290
      ncyc    total blocks       frozen blocks    processor id          blocks           cells
      1700              34                   0               0               0               0
                                                             1               1            9262
                                                             2               1            6430
                                                             3               1            6362
                                                             4               1           10896
                                                             5               0               0
                                                             6               2            6290
                                                             7               2            6624
                                                             8               0               0
                                                             9               0               0
                                                            10               0               0
                                                            11               1           18245
                                                            12               1            6129
                                                            13               5            6395
                                                            14               0               0
                                                            15               1           14182
                                                            16               0               0
                                                            17               1            7523
                                                            18               0               0
                                                            19               1           15523
                                                            20               0               0
                                                            21               1           16205
                                                            22               1            5722
                                                            23               3            6433
                                                            24               1            6663
                                                            25               1            4530
                                                            26               2            6240
                                                            27               2            6460
                                                            28               1            3543
                                                            29               1            9142
                                                            30               2            5046
                                                            31               1            6247
      ncyc    total blocks       frozen blocks    processor id          blocks           cells
      1753              40                   0               0               1            5347
                                                             1               1            6625
                                                             2               4            3263
                                                             3               1            6337
                                                             4               2            5032
                                                             5               2            5704
                                                             6               1            7599
                                                             7               2            5382
                                                             8               0               0
                                                             9               1            6203
                                                            10               1            8181
                                                            11               8            4640
                                                            12               3            6595
                                                            13               1            5485
                                                            14               1            9887
                                                            15               1            5703
                                                            16               0               0
                                                            17               1           17282
                                                            18               1            1866
                                                            19               1            5826
                                                            20               0               0
                                                            21               0               0
                                                            22               0               0
                                                            23               1           15704
                                                            24               0               0
                                                            25               1           14974
                                                            26               0               0
                                                            27               1           13427
                                                            28               1            6096
                                                            29               1            3719
                                                            30               1            3457
                                                            31               1            7215
      ncyc    total blocks       frozen blocks    processor id          blocks           cells
      1753              33                   9               0               0               0
                                                             1               1            8181
                                                             2               0               0
                                                             3               1           13427
                                                             4               1            5699
                                                             5               1            6192
                                                             6               6            6196
                                                             7               1            5826
                                                             8               0               0
                                                             9               1           14974
                                                            10               0               0
                                                            11               1           15699
                                                            12               0               0
                                                            13               0               0
                                                            14               0               0
                                                            15               1           17267
                                                            16               2            3177
                                                            17               1            5485
                                                            18               3            2772
                                                            19               1            2090
                                                            20               0               0
                                                            21               0               0
                                                            22               0               0
                                                            23               1           32583
                                                            24               2            5382
                                                            25               1            5347
                                                            26               2            5032
                                                            27               2            5704
                                                            28               1            6096
                                                            29               1            3720
                                                            30               1            7215
                                                            31               1            3458
      ncyc    total blocks       frozen blocks    processor id          blocks           cells
      1800              40                   0               0               1            3864
                                                             1               1            5173
                                                             2               2            4506
                                                             3               2            4964
                                                             4               2            5988
                                                             5               2            4521
                                                             6               2            5193
                                                             7               2            5480
                                                             8               4            4732
                                                             9               1            7158
                                                            10               1            5749
                                                            11               1            8105
                                                            12               1            6561
                                                            13               1            6940
                                                            14               6            4395
                                                            15               1            7082
                                                            16               0               0
                                                            17               1           12072
                                                            18               1            5486
                                                            19               1            1720
                                                            20               0               0
                                                            21               1           16575
                                                            22               0               0
                                                            23               1            5731
                                                            24               0               0
                                                            25               1           15773
                                                            26               0               0
                                                            27               1            5515
                                                            28               1            1916
                                                            29               1           13871
                                                            30               0               0
                                                            31               1            6564
      ncyc    total blocks       frozen blocks    processor id          blocks           cells
      1900              46                   0               0               1            5388
                                                             1               1            4807
                                                             2               2            4366
                                                             3               4            5399
                                                             4               1            4878
                                                             5               3            5691
                                                             6               2            4616
                                                             7               2            6024
                                                             8               2            5129
                                                             9               2            7740
                                                            10               7            5385
                                                            11               1            5186
                                                            12               1            5944
                                                            13               1            5935
                                                            14               2            5601
                                                            15               1            6376
                                                            16               0               0
                                                            17               0               0
                                                            18               0               0
                                                            19               1           15723
                                                            20               3            2625
                                                            21               1            5058
                                                            22               0               0
                                                            23               1           11199
                                                            24               0               0
                                                            25               0               0
                                                            26               0               0
                                                            27               1           15633
                                                            28               4            5936
                                                            29               1            5313
                                                            30               0               0
                                                            31               1           10292
      ncyc    total blocks       frozen blocks    processor id          blocks           cells
      1959              46                   0               0               3            2411
                                                             1               3            1928
                                                             2               6            1826
                                                             3               1            2194
                                                             4               1            2024
                                                             5               1            1010
                                                             6               3            1863
                                                             7               1            2097
                                                             8               1            1575
                                                             9               1            1766
                                                            10               5            1997
                                                            11               2            1605
                                                            12               2            1904
                                                            13               2            1318
                                                            14               2            2227
                                                            15               1            1320
                                                            16               0               0
                                                            17               1            2516
                                                            18               0               0
                                                            19               1            3302
                                                            20               0               0
                                                            21               1            4302
                                                            22               0               0
                                                            23               1            2714
                                                            24               1            2752
                                                            25               0               0
                                                            26               1            3281
                                                            27               2            2032
                                                            28               0               0
                                                            29               1            4114
                                                            30               1            1775
                                                            31               1            2311
      ncyc    total blocks       frozen blocks    processor id          blocks           cells
      2000              58                   0               0               3              93
                                                             1               1              65
                                                             2               1              72
                                                             3               1             103
                                                             4               0               0
                                                             5               1             274
                                                             6               0               0
                                                             7               2              83
                                                             8               0               0
                                                             9               0               0
                                                            10               0               0
                                                            11               1             336
                                                            12               0               0
                                                            13               1             144
                                                            14               3              94
                                                            15               1             106
                                                            16               8              87
                                                            17               3             100
                                                            18               3              85
                                                            19               2             108
                                                            20               1              76
                                                            21               1              67
                                                            22               5              92
                                                            23               3              91
                                                            24               2              76
                                                            25               2             117
                                                            26               2              77
                                                            27               2             117
                                                            28               2              76
                                                            29               2              98
                                                            30               3              80
                                                            31               2              91
      ncyc    total blocks       frozen blocks    processor id          blocks           cells
      2100              94                   0               0               4             140
                                                             1               3             147
                                                             2               4             142
                                                             3               2             150
                                                             4               1             141
                                                             5               1             108
                                                             6               2             140
                                                             7               2             170
                                                             8               2             135
                                                             9               2             164
                                                            10               5             140
                                                            11               2             173
                                                            12               1             105
                                                            13               1             127
                                                            14               3             141
                                                            15               2             131
                                                            16               4             152
                                                            17               4             152
                                                            18               3             145
                                                            19               4             141
                                                            20               4             104
                                                            21               2             143
                                                            22               3             131
                                                            23               2             182
                                                            24               6             154
                                                            25               3             138
                                                            26               3             146
                                                            27               4             148
                                                            28               4             140
                                                            29               4             140
                                                            30               3             142
                                                            31               4             152
