# Supplementary material for: Research on combustion and emissions of heavy duty diesel engines under low-speed and low-load conditions in low temperature environments
Source: PLoS One. 2025 Feb 21;20(2):e0318933. doi: 10.1371/journal.pone.0318933 (PMC11844864; doi:10.1371/journal.pone.0318933)
Supplement: S1 File — (ZIP) [file pone.0318933.s001.zip › 1000rpm_30%/3-tigaojinqiwendu/Tin302K/passive.out]

# CONVERGE Release Build 2.3.20/  Jan 30, 2017        Run Date:Wed Aug 30 22:30:00 2023
# column       1                2                3                4                5                6                7                8 
#          Crank              NOX         NOX_Mean       NOX_StdDev       HIROY_SOOT  HIROY_SOOT_Mean HIROY_SOOT_StdDev       Total_Mass 
#          (DEG)             (kg)         (kg/m^3)         (kg/m^3)             (kg)         (kg/m^3)         (kg/m^3)             (kg) 
#
  -1.4600000e+02    0.0000000e+00    0.0000000e+00    0.0000000e+00    0.0000000e+00    0.0000000e+00    0.0000000e+00    4.0431486e-03 
  -1.4587230e+02    0.0000000e+00    0.0000000e+00    0.0000000e+00    0.0000000e+00    0.0000000e+00    0.0000000e+00    4.0431486e-03 
  -1.4579372e+02    0.0000000e+00    0.0000000e+00    0.0000000e+00    0.0000000e+00    0.0000000e+00    0.0000000e+00    4.0431486e-03 
  -1.4567094e+02    0.0000000e+00    0.0000000e+00    0.0000000e+00    0.0000000e+00    0.0000000e+00    0.0000000e+00    4.0431486e-03 
  -1.4558567e+02    0.0000000e+00    0.0000000e+00    0.0000000e+00    0.0000000e+00    0.0000000e+00    0.0000000e+00    4.0431486e-03 
  -1.4547909e+02    0.0000000e+00    0.0000000e+00    0.0000000e+00    0.0000000e+00    0.0000000e+00    0.0000000e+00    4.0431486e-03 
  -1.4534587e+02    0.0000000e+00    0.0000000e+00    0.0000000e+00    0.0000000e+00    0.0000000e+00    0.0000000e+00    4.0431486e-03 
  -1.4517933e+02    0.0000000e+00    0.0000000e+00    0.0000000e+00    0.0000000e+00    0.0000000e+00    0.0000000e+00    4.0431486e-03 
  -1.4497117e+02    0.0000000e+00    0.0000000e+00    0.0000000e+00    0.0000000e+00    0.0000000e+00    0.0000000e+00    4.0431486e-03 
  -1.4471096e+02    0.0000000e+00    0.0000000e+00    0.0000000e+00    0.0000000e+00    0.0000000e+00    0.0000000e+00    4.0431486e-03 
  -1.4438570e+02    0.0000000e+00    0.0000000e+00    0.0000000e+00    0.0000000e+00    0.0000000e+00    0.0000000e+00    4.0431486e-03 
  -1.4397912e+02    0.0000000e+00    0.0000000e+00    0.0000000e+00    0.0000000e+00    0.0000000e+00    0.0000000e+00    4.0431486e-03 
  -1.4347090e+02    0.0000000e+00    0.0000000e+00    0.0000000e+00    0.0000000e+00    0.0000000e+00    0.0000000e+00    4.0431486e-03 
  -1.4287090e+02    0.0000000e+00    0.0000000e+00    0.0000000e+00    0.0000000e+00    0.0000000e+00    0.0000000e+00    4.0431486e-03 
  -1.4227090e+02    0.0000000e+00    0.0000000e+00    0.0000000e+00    0.0000000e+00    0.0000000e+00    0.0000000e+00    4.0431486e-03 
  -1.4167090e+02    0.0000000e+00    0.0000000e+00    0.0000000e+00    0.0000000e+00    0.0000000e+00    0.0000000e+00    4.0431486e-03 
  -1.4107090e+02    0.0000000e+00    0.0000000e+00    0.0000000e+00    0.0000000e+00    0.0000000e+00    0.0000000e+00    4.0431486e-03 
  -1.4047090e+02    0.0000000e+00    0.0000000e+00    0.0000000e+00    0.0000000e+00    0.0000000e+00    0.0000000e+00    4.0431486e-03 
  -1.3987090e+02    0.0000000e+00    0.0000000e+00    0.0000000e+00    0.0000000e+00    0.0000000e+00    0.0000000e+00    4.0431486e-03 
  -1.3927090e+02    0.0000000e+00    0.0000000e+00    0.0000000e+00    0.0000000e+00    0.0000000e+00    0.0000000e+00    4.0431486e-03 
  -1.3867090e+02    0.0000000e+00    0.0000000e+00    0.0000000e+00    0.0000000e+00    0.0000000e+00    0.0000000e+00    4.0431486e-03 
  -1.3807090e+02    0.0000000e+00    0.0000000e+00    0.0000000e+00    0.0000000e+00    0.0000000e+00    0.0000000e+00    4.0431486e-03 
  -1.3747090e+02    0.0000000e+00    0.0000000e+00    0.0000000e+00    0.0000000e+00    0.0000000e+00    0.0000000e+00    4.0431485e-03 
  -1.3687090e+02    0.0000000e+00    0.0000000e+00    0.0000000e+00    0.0000000e+00    0.0000000e+00    0.0000000e+00    4.0431485e-03 
  -1.3627090e+02    0.0000000e+00    0.0000000e+00    0.0000000e+00    0.0000000e+00    0.0000000e+00    0.0000000e+00    4.0431485e-03 
  -1.3567090e+02    0.0000000e+00    0.0000000e+00    0.0000000e+00    0.0000000e+00    0.0000000e+00    0.0000000e+00    4.0431485e-03 
  -1.3507090e+02    0.0000000e+00    0.0000000e+00    0.0000000e+00    0.0000000e+00    0.0000000e+00    0.0000000e+00    4.0431485e-03 
  -1.3447090e+02    0.0000000e+00    0.0000000e+00    0.0000000e+00    0.0000000e+00    0.0000000e+00    0.0000000e+00    4.0431485e-03 
  -1.3387090e+02    0.0000000e+00    0.0000000e+00    0.0000000e+00    0.0000000e+00    0.0000000e+00    0.0000000e+00    4.0431485e-03 
  -1.3327090e+02    0.0000000e+00    0.0000000e+00    0.0000000e+00    0.0000000e+00    0.0000000e+00    0.0000000e+00    4.0431485e-03 
  -1.3267090e+02    0.0000000e+00    0.0000000e+00    0.0000000e+00    0.0000000e+00    0.0000000e+00    0.0000000e+00    4.0431485e-03 
  -1.3207090e+02    0.0000000e+00    0.0000000e+00    0.0000000e+00    0.0000000e+00    0.0000000e+00    0.0000000e+00    4.0431485e-03 
  -1.3147090e+02    0.0000000e+00    0.0000000e+00    0.0000000e+00    0.0000000e+00    0.0000000e+00    0.0000000e+00    4.0431485e-03 
  -1.3087090e+02    0.0000000e+00    0.0000000e+00    0.0000000e+00    0.0000000e+00    0.0000000e+00    0.0000000e+00    4.0431485e-03 
  -1.3027090e+02    0.0000000e+00    0.0000000e+00    0.0000000e+00    0.0000000e+00    0.0000000e+00    0.0000000e+00    4.0431485e-03 
  -1.2967090e+02    0.0000000e+00    0.0000000e+00    0.0000000e+00    0.0000000e+00    0.0000000e+00    0.0000000e+00    4.0431485e-03 
  -1.2907090e+02    0.0000000e+00    0.0000000e+00    0.0000000e+00    0.0000000e+00    0.0000000e+00    0.0000000e+00    4.0431485e-03 
  -1.2847090e+02    0.0000000e+00    0.0000000e+00    0.0000000e+00    0.0000000e+00    0.0000000e+00    0.0000000e+00    4.0431485e-03 
  -1.2787090e+02    0.0000000e+00    0.0000000e+00    0.0000000e+00    0.0000000e+00    0.0000000e+00    0.0000000e+00    4.0431485e-03 
  -1.2727090e+02    0.0000000e+00    0.0000000e+00    0.0000000e+00    0.0000000e+00    0.0000000e+00    0.0000000e+00    4.0431485e-03 
  -1.2667090e+02    0.0000000e+00    0.0000000e+00    0.0000000e+00    0.0000000e+00    0.0000000e+00    0.0000000e+00    4.0431485e-03 
  -1.2607090e+02    0.0000000e+00    0.0000000e+00    0.0000000e+00    0.0000000e+00    0.0000000e+00    0.0000000e+00    4.0431485e-03 
  -1.2547090e+02    0.0000000e+00    0.0000000e+00    0.0000000e+00    0.0000000e+00    0.0000000e+00    0.0000000e+00    4.0431485e-03 
  -1.2487090e+02    0.0000000e+00    0.0000000e+00    0.0000000e+00    0.0000000e+00    0.0000000e+00    0.0000000e+00    4.0431485e-03 
  -1.2427090e+02    0.0000000e+00    0.0000000e+00    0.0000000e+00    0.0000000e+00    0.0000000e+00    0.0000000e+00    4.0431485e-03 
  -1.2367090e+02    0.0000000e+00    0.0000000e+00    0.0000000e+00    0.0000000e+00    0.0000000e+00    0.0000000e+00    4.0431485e-03 
  -1.2307090e+02    0.0000000e+00    0.0000000e+00    0.0000000e+00    0.0000000e+00    0.0000000e+00    0.0000000e+00    4.0431485e-03 
  -1.2247090e+02    0.0000000e+00    0.0000000e+00    0.0000000e+00    0.0000000e+00    0.0000000e+00    0.0000000e+00    4.0431485e-03 
  -1.2187090e+02    0.0000000e+00    0.0000000e+00    0.0000000e+00    0.0000000e+00    0.0000000e+00    0.0000000e+00    4.0431485e-03 
  -1.2127090e+02    0.0000000e+00    0.0000000e+00    0.0000000e+00    0.0000000e+00    0.0000000e+00    0.0000000e+00    4.0431485e-03 
  -1.2067611e+02    0.0000000e+00    0.0000000e+00    0.0000000e+00    0.0000000e+00    0.0000000e+00    0.0000000e+00    4.0431485e-03 
  -1.2008717e+02    0.0000000e+00    0.0000000e+00    0.0000000e+00    0.0000000e+00    0.0000000e+00    0.0000000e+00    4.0431485e-03 
  -1.1950389e+02    0.0000000e+00    0.0000000e+00    0.0000000e+00    0.0000000e+00    0.0000000e+00    0.0000000e+00    4.0431485e-03 
  -1.1892610e+02    0.0000000e+00    0.0000000e+00    0.0000000e+00    0.0000000e+00    0.0000000e+00    0.0000000e+00    4.0431485e-03 
  -1.1835364e+02    0.0000000e+00    0.0000000e+00    0.0000000e+00    0.0000000e+00    0.0000000e+00    0.0000000e+00    4.0431485e-03 
  -1.1778632e+02    0.0000000e+00    0.0000000e+00    0.0000000e+00    0.0000000e+00    0.0000000e+00    0.0000000e+00    4.0431485e-03 
  -1.1722396e+02    0.0000000e+00    0.0000000e+00    0.0000000e+00    0.0000000e+00    0.0000000e+00    0.0000000e+00    4.0431485e-03 
  -1.1666646e+02    0.0000000e+00    0.0000000e+00    0.0000000e+00    0.0000000e+00    0.0000000e+00    0.0000000e+00    4.0431485e-03 
  -1.1611365e+02    0.0000000e+00    0.0000000e+00    0.0000000e+00    0.0000000e+00    0.0000000e+00    0.0000000e+00    4.0431485e-03 
  -1.1556538e+02    0.0000000e+00    0.0000000e+00    0.0000000e+00    0.0000000e+00    0.0000000e+00    0.0000000e+00    4.0431485e-03 
  -1.1502155e+02    0.0000000e+00    0.0000000e+00    0.0000000e+00    0.0000000e+00    0.0000000e+00    0.0000000e+00    4.0431485e-03 
  -1.1448200e+02    0.0000000e+00    0.0000000e+00    0.0000000e+00    0.0000000e+00    0.0000000e+00    0.0000000e+00    4.0431485e-03 
  -1.1394661e+02    0.0000000e+00    0.0000000e+00    0.0000000e+00    0.0000000e+00    0.0000000e+00    0.0000000e+00    4.0431485e-03 
  -1.1341530e+02    0.0000000e+00    0.0000000e+00    0.0000000e+00    0.0000000e+00    0.0000000e+00    0.0000000e+00    4.0431486e-03 
  -1.1288790e+02    0.0000000e+00    0.0000000e+00    0.0000000e+00    0.0000000e+00    0.0000000e+00    0.0000000e+00    4.0431486e-03 
  -1.1236435e+02    0.0000000e+00    0.0000000e+00    0.0000000e+00    0.0000000e+00    0.0000000e+00    0.0000000e+00    4.0431486e-03 
  -1.1184453e+02    0.0000000e+00    0.0000000e+00    0.0000000e+00    0.0000000e+00    0.0000000e+00    0.0000000e+00    4.0431486e-03 
  -1.1132833e+02    0.0000000e+00    0.0000000e+00    0.0000000e+00    0.0000000e+00    0.0000000e+00    0.0000000e+00    4.0431486e-03 
  -1.1081566e+02    0.0000000e+00    0.0000000e+00    0.0000000e+00    0.0000000e+00    0.0000000e+00    0.0000000e+00    4.0431486e-03 
  -1.1030642e+02    0.0000000e+00    0.0000000e+00    0.0000000e+00    0.0000000e+00    0.0000000e+00    0.0000000e+00    4.0431487e-03 
  -1.0980052e+02    0.0000000e+00    0.0000000e+00    0.0000000e+00    0.0000000e+00    0.0000000e+00    0.0000000e+00    4.0431487e-03 
  -1.0929789e+02    0.0000000e+00    0.0000000e+00    0.0000000e+00    0.0000000e+00    0.0000000e+00    0.0000000e+00    4.0431487e-03 
  -1.0879844e+02    0.0000000e+00    0.0000000e+00    0.0000000e+00    0.0000000e+00    0.0000000e+00    0.0000000e+00    4.0431487e-03 
  -1.0830207e+02    0.0000000e+00    0.0000000e+00    0.0000000e+00    0.0000000e+00    0.0000000e+00    0.0000000e+00    4.0431488e-03 
  -1.0780872e+02    0.0000000e+00    0.0000000e+00    0.0000000e+00    0.0000000e+00    0.0000000e+00    0.0000000e+00    4.0431488e-03 
  -1.0731831e+02    0.0000000e+00    0.0000000e+00    0.0000000e+00    0.0000000e+00    0.0000000e+00    0.0000000e+00    4.0431488e-03 
  -1.0683077e+02    0.0000000e+00    0.0000000e+00    0.0000000e+00    0.0000000e+00    0.0000000e+00    0.0000000e+00    4.0431488e-03 
  -1.0634601e+02    0.0000000e+00    0.0000000e+00    0.0000000e+00    0.0000000e+00    0.0000000e+00    0.0000000e+00    4.0431488e-03 
  -1.0586398e+02    0.0000000e+00    0.0000000e+00    0.0000000e+00    0.0000000e+00    0.0000000e+00    0.0000000e+00    4.0431488e-03 
  -1.0538460e+02    0.0000000e+00    0.0000000e+00    0.0000000e+00    0.0000000e+00    0.0000000e+00    0.0000000e+00    4.0431488e-03 
  -1.0490780e+02    0.0000000e+00    0.0000000e+00    0.0000000e+00    0.0000000e+00    0.0000000e+00    0.0000000e+00    4.0431488e-03 
  -1.0443354e+02    0.0000000e+00    0.0000000e+00    0.0000000e+00    0.0000000e+00    0.0000000e+00    0.0000000e+00    4.0431488e-03 
  -1.0396174e+02    0.0000000e+00    0.0000000e+00    0.0000000e+00    0.0000000e+00    0.0000000e+00    0.0000000e+00    4.0431496e-03 
  -1.0349235e+02    0.0000000e+00    0.0000000e+00    0.0000000e+00    0.0000000e+00    0.0000000e+00    0.0000000e+00    4.0431496e-03 
  -1.0302529e+02    0.0000000e+00    0.0000000e+00    0.0000000e+00    0.0000000e+00    0.0000000e+00    0.0000000e+00    4.0431496e-03 
  -1.0256053e+02    0.0000000e+00    0.0000000e+00    0.0000000e+00    0.0000000e+00    0.0000000e+00    0.0000000e+00    4.0431496e-03 
  -1.0209800e+02    0.0000000e+00    0.0000000e+00    0.0000000e+00    0.0000000e+00    0.0000000e+00    0.0000000e+00    4.0431497e-03 
  -1.0163764e+02    0.0000000e+00    0.0000000e+00    0.0000000e+00    0.0000000e+00    0.0000000e+00    0.0000000e+00    4.0431496e-03 
  -1.0117943e+02    0.0000000e+00    0.0000000e+00    0.0000000e+00    0.0000000e+00    0.0000000e+00    0.0000000e+00    4.0431497e-03 
  -1.0072328e+02    0.0000000e+00    0.0000000e+00    0.0000000e+00    0.0000000e+00    0.0000000e+00    0.0000000e+00    4.0431497e-03 
  -1.0026915e+02    0.0000000e+00    0.0000000e+00    0.0000000e+00    0.0000000e+00    0.0000000e+00    0.0000000e+00    4.0431496e-03 
  -9.9817011e+01    0.0000000e+00    0.0000000e+00    0.0000000e+00    0.0000000e+00    0.0000000e+00    0.0000000e+00    4.0431496e-03 
  -9.9366792e+01    0.0000000e+00    0.0000000e+00    0.0000000e+00    0.0000000e+00    0.0000000e+00    0.0000000e+00    4.0431496e-03 
  -9.8918464e+01    0.0000000e+00    0.0000000e+00    0.0000000e+00    0.0000000e+00    0.0000000e+00    0.0000000e+00    4.0431497e-03 
  -9.8471966e+01    0.0000000e+00    0.0000000e+00    0.0000000e+00    0.0000000e+00    0.0000000e+00    0.0000000e+00    4.0431496e-03 
  -9.8027267e+01    0.0000000e+00    0.0000000e+00    0.0000000e+00    0.0000000e+00    0.0000000e+00    0.0000000e+00    4.0431495e-03 
  -9.7584316e+01    0.0000000e+00    0.0000000e+00    0.0000000e+00    0.0000000e+00    0.0000000e+00    0.0000000e+00    4.0431495e-03 
  -9.7143069e+01    0.0000000e+00    0.0000000e+00    0.0000000e+00    0.0000000e+00    0.0000000e+00    0.0000000e+00    4.0431495e-03 
  -9.6703497e+01    0.0000000e+00    0.0000000e+00    0.0000000e+00    0.0000000e+00    0.0000000e+00    0.0000000e+00    4.0431495e-03 
  -9.6265535e+01    0.0000000e+00    0.0000000e+00    0.0000000e+00    0.0000000e+00    0.0000000e+00    0.0000000e+00    4.0431495e-03 
  -9.5829177e+01    0.0000000e+00    0.0000000e+00    0.0000000e+00    0.0000000e+00    0.0000000e+00    0.0000000e+00    4.0431495e-03 
  -9.5394356e+01    0.0000000e+00    0.0000000e+00    0.0000000e+00    0.0000000e+00    0.0000000e+00    0.0000000e+00    4.0431495e-03 
  -9.4961038e+01    0.0000000e+00    0.0000000e+00    0.0000000e+00    0.0000000e+00    0.0000000e+00    0.0000000e+00    4.0431495e-03 
  -9.4529204e+01    0.0000000e+00    0.0000000e+00    0.0000000e+00    0.0000000e+00    0.0000000e+00    0.0000000e+00    4.0431495e-03 
  -9.4098795e+01    0.0000000e+00    0.0000000e+00    0.0000000e+00    0.0000000e+00    0.0000000e+00    0.0000000e+00    4.0431495e-03 
  -9.3669779e+01    0.0000000e+00    0.0000000e+00    0.0000000e+00    0.0000000e+00    0.0000000e+00    0.0000000e+00    4.0431495e-03 
  -9.3242139e+01    0.0000000e+00    0.0000000e+00    0.0000000e+00    0.0000000e+00    0.0000000e+00    0.0000000e+00    4.0431495e-03 
  -9.2815820e+01    0.0000000e+00    0.0000000e+00    0.0000000e+00    0.0000000e+00    0.0000000e+00    0.0000000e+00    4.0431495e-03 
  -9.2390790e+01    0.0000000e+00    0.0000000e+00    0.0000000e+00    0.0000000e+00    0.0000000e+00    0.0000000e+00    4.0431495e-03 
  -9.1967022e+01    0.0000000e+00    0.0000000e+00    0.0000000e+00    0.0000000e+00    0.0000000e+00    0.0000000e+00    4.0431495e-03 
  -9.1544487e+01    0.0000000e+00    0.0000000e+00    0.0000000e+00    0.0000000e+00    0.0000000e+00    0.0000000e+00    4.0431495e-03 
  -9.1123141e+01    0.0000000e+00    0.0000000e+00    0.0000000e+00    0.0000000e+00    0.0000000e+00    0.0000000e+00    4.0431495e-03 
  -9.0702955e+01    0.0000000e+00    0.0000000e+00    0.0000000e+00    0.0000000e+00    0.0000000e+00    0.0000000e+00    4.0431495e-03 
  -9.0283896e+01    0.0000000e+00    0.0000000e+00    0.0000000e+00    0.0000000e+00    0.0000000e+00    0.0000000e+00    4.0431495e-03 
  -8.9865945e+01    0.0000000e+00    0.0000000e+00    0.0000000e+00    0.0000000e+00    0.0000000e+00    0.0000000e+00    4.0431495e-03 
  -8.9449062e+01    0.0000000e+00    0.0000000e+00    0.0000000e+00    0.0000000e+00    0.0000000e+00    0.0000000e+00    4.0431495e-03 
  -8.9033215e+01    0.0000000e+00    0.0000000e+00    0.0000000e+00    0.0000000e+00    0.0000000e+00    0.0000000e+00    4.0431495e-03 
  -8.8618375e+01    0.0000000e+00    0.0000000e+00    0.0000000e+00    0.0000000e+00    0.0000000e+00    0.0000000e+00    4.0431495e-03 
  -8.8204513e+01    0.0000000e+00    0.0000000e+00    0.0000000e+00    0.0000000e+00    0.0000000e+00    0.0000000e+00    4.0431495e-03 
  -8.7791601e+01    0.0000000e+00    0.0000000e+00    0.0000000e+00    0.0000000e+00    0.0000000e+00    0.0000000e+00    4.0431495e-03 
  -8.7615552e+01    0.0000000e+00    0.0000000e+00    0.0000000e+00    0.0000000e+00    0.0000000e+00    0.0000000e+00    4.0431495e-03 
  -8.7395492e+01    0.0000000e+00    0.0000000e+00    0.0000000e+00    0.0000000e+00    0.0000000e+00    0.0000000e+00    4.0431495e-03 
  -8.7120417e+01    0.0000000e+00    0.0000000e+00    0.0000000e+00    0.0000000e+00    0.0000000e+00    0.0000000e+00    4.0431495e-03 
  -8.6776572e+01    0.0000000e+00    0.0000000e+00    0.0000000e+00    0.0000000e+00    0.0000000e+00    0.0000000e+00    4.0431495e-03 
  -8.6366807e+01    0.0000000e+00    0.0000000e+00    0.0000000e+00    0.0000000e+00    0.0000000e+00    0.0000000e+00    4.0431495e-03 
  -8.5957798e+01    0.0000000e+00    0.0000000e+00    0.0000000e+00    0.0000000e+00    0.0000000e+00    0.0000000e+00    4.0431495e-03 
  -8.5549586e+01    0.0000000e+00    0.0000000e+00    0.0000000e+00    0.0000000e+00    0.0000000e+00    0.0000000e+00    4.0431495e-03 
  -8.5142145e+01    0.0000000e+00    0.0000000e+00    0.0000000e+00    0.0000000e+00    0.0000000e+00    0.0000000e+00    4.0431496e-03 
  -8.4735447e+01    0.0000000e+00    0.0000000e+00    0.0000000e+00    0.0000000e+00    0.0000000e+00    0.0000000e+00    4.0431496e-03 
  -8.4329467e+01    0.0000000e+00    0.0000000e+00    0.0000000e+00    0.0000000e+00    0.0000000e+00    0.0000000e+00    4.0431495e-03 
  -8.3924177e+01    0.0000000e+00    0.0000000e+00    0.0000000e+00    0.0000000e+00    0.0000000e+00    0.0000000e+00    4.0431495e-03 
  -8.3519553e+01    0.0000000e+00    0.0000000e+00    0.0000000e+00    0.0000000e+00    0.0000000e+00    0.0000000e+00    4.0431496e-03 
  -8.3115569e+01    0.0000000e+00    0.0000000e+00    0.0000000e+00    0.0000000e+00    0.0000000e+00    0.0000000e+00    4.0431496e-03 
  -8.2712199e+01    0.0000000e+00    0.0000000e+00    0.0000000e+00    0.0000000e+00    0.0000000e+00    0.0000000e+00    4.0431496e-03 
  -8.2309417e+01    0.0000000e+00    0.0000000e+00    0.0000000e+00    0.0000000e+00    0.0000000e+00    0.0000000e+00    4.0431496e-03 
  -8.1907199e+01    0.0000000e+00    0.0000000e+00    0.0000000e+00    0.0000000e+00    0.0000000e+00    0.0000000e+00    4.0431496e-03 
  -8.1505519e+01    0.0000000e+00    0.0000000e+00    0.0000000e+00    0.0000000e+00    0.0000000e+00    0.0000000e+00    4.0431496e-03 
  -8.1104354e+01    0.0000000e+00    0.0000000e+00    0.0000000e+00    0.0000000e+00    0.0000000e+00    0.0000000e+00    4.0431496e-03 
  -8.0703677e+01    0.0000000e+00    0.0000000e+00    0.0000000e+00    0.0000000e+00    0.0000000e+00    0.0000000e+00    4.0431496e-03 
  -8.0303464e+01    0.0000000e+00    0.0000000e+00    0.0000000e+00    0.0000000e+00    0.0000000e+00    0.0000000e+00    4.0431496e-03 
  -7.9903691e+01    0.0000000e+00    0.0000000e+00    0.0000000e+00    0.0000000e+00    0.0000000e+00    0.0000000e+00    4.0431496e-03 
  -7.9504334e+01    0.0000000e+00    0.0000000e+00    0.0000000e+00    0.0000000e+00    0.0000000e+00    0.0000000e+00    4.0431496e-03 
  -7.9105367e+01    0.0000000e+00    0.0000000e+00    0.0000000e+00    0.0000000e+00    0.0000000e+00    0.0000000e+00    4.0431496e-03 
  -7.8706767e+01    0.0000000e+00    0.0000000e+00    0.0000000e+00    0.0000000e+00    0.0000000e+00    0.0000000e+00    4.0431497e-03 
  -7.8308510e+01    0.0000000e+00    0.0000000e+00    0.0000000e+00    0.0000000e+00    0.0000000e+00    0.0000000e+00    4.0431497e-03 
  -7.7910572e+01    0.0000000e+00    0.0000000e+00    0.0000000e+00    0.0000000e+00    0.0000000e+00    0.0000000e+00    4.0431497e-03 
  -7.7512927e+01    0.0000000e+00    0.0000000e+00    0.0000000e+00    0.0000000e+00    0.0000000e+00    0.0000000e+00    4.0431497e-03 
  -7.7115554e+01    0.0000000e+00    0.0000000e+00    0.0000000e+00    0.0000000e+00    0.0000000e+00    0.0000000e+00    4.0431497e-03 
  -7.6877600e+01    0.0000000e+00    0.0000000e+00    0.0000000e+00    0.0000000e+00    0.0000000e+00    0.0000000e+00    4.0431498e-03 
  -7.6580159e+01    0.0000000e+00    0.0000000e+00    0.0000000e+00    0.0000000e+00    0.0000000e+00    0.0000000e+00    4.0431498e-03 
  -7.6208357e+01    0.0000000e+00    0.0000000e+00    0.0000000e+00    0.0000000e+00    0.0000000e+00    0.0000000e+00    4.0431497e-03 
  -7.5811708e+01    0.0000000e+00    0.0000000e+00    0.0000000e+00    0.0000000e+00    0.0000000e+00    0.0000000e+00    4.0431496e-03 
  -7.5415221e+01    0.0000000e+00    0.0000000e+00    0.0000000e+00    0.0000000e+00    0.0000000e+00    0.0000000e+00    4.0431496e-03 
  -7.5018878e+01    0.0000000e+00    0.0000000e+00    0.0000000e+00    0.0000000e+00    0.0000000e+00    0.0000000e+00    4.0431496e-03 
  -7.4622654e+01    0.0000000e+00    0.0000000e+00    0.0000000e+00    0.0000000e+00    0.0000000e+00    0.0000000e+00    4.0431496e-03 
  -7.4226526e+01    0.0000000e+00    0.0000000e+00    0.0000000e+00    0.0000000e+00    0.0000000e+00    0.0000000e+00    4.0431496e-03 
  -7.3830469e+01    0.0000000e+00    0.0000000e+00    0.0000000e+00    0.0000000e+00    0.0000000e+00    0.0000000e+00    4.0431488e-03 
  -7.3434459e+01    0.0000000e+00    0.0000000e+00    0.0000000e+00    0.0000000e+00    0.0000000e+00    0.0000000e+00    4.0431488e-03 
  -7.3038472e+01    0.0000000e+00    0.0000000e+00    0.0000000e+00    0.0000000e+00    0.0000000e+00    0.0000000e+00    4.0431488e-03 
  -7.2642482e+01    0.0000000e+00    0.0000000e+00    0.0000000e+00    0.0000000e+00    0.0000000e+00    0.0000000e+00    4.0431488e-03 
  -7.2246467e+01    0.0000000e+00    0.0000000e+00    0.0000000e+00    0.0000000e+00    0.0000000e+00    0.0000000e+00    4.0431488e-03 
  -7.1850401e+01    0.0000000e+00    0.0000000e+00    0.0000000e+00    0.0000000e+00    0.0000000e+00    0.0000000e+00    4.0431488e-03 
  -7.1454259e+01    0.0000000e+00    0.0000000e+00    0.0000000e+00    0.0000000e+00    0.0000000e+00    0.0000000e+00    4.0431488e-03 
  -7.1058016e+01    0.0000000e+00    0.0000000e+00    0.0000000e+00    0.0000000e+00    0.0000000e+00    0.0000000e+00    4.0431488e-03 
  -7.0661648e+01    0.0000000e+00    0.0000000e+00    0.0000000e+00    0.0000000e+00    0.0000000e+00    0.0000000e+00    4.0431488e-03 
  -7.0265129e+01    0.0000000e+00    0.0000000e+00    0.0000000e+00    0.0000000e+00    0.0000000e+00    0.0000000e+00    4.0431488e-03 
  -6.9868434e+01    0.0000000e+00    0.0000000e+00    0.0000000e+00    0.0000000e+00    0.0000000e+00    0.0000000e+00    4.0431488e-03 
  -6.9471536e+01    0.0000000e+00    0.0000000e+00    0.0000000e+00    0.0000000e+00    0.0000000e+00    0.0000000e+00    4.0431488e-03 
  -6.9074411e+01    0.0000000e+00    0.0000000e+00    0.0000000e+00    0.0000000e+00    0.0000000e+00    0.0000000e+00    4.0431488e-03 
  -6.8677031e+01    0.0000000e+00    0.0000000e+00    0.0000000e+00    0.0000000e+00    0.0000000e+00    0.0000000e+00    4.0431488e-03 
  -6.8279372e+01    0.0000000e+00    0.0000000e+00    0.0000000e+00    0.0000000e+00    0.0000000e+00    0.0000000e+00    4.0431488e-03 
  -6.7881405e+01    0.0000000e+00    0.0000000e+00    0.0000000e+00    0.0000000e+00    0.0000000e+00    0.0000000e+00    4.0431488e-03 
  -6.7483105e+01    0.0000000e+00    0.0000000e+00    0.0000000e+00    0.0000000e+00    0.0000000e+00    0.0000000e+00    4.0431481e-03 
  -6.7084444e+01    0.0000000e+00    0.0000000e+00    0.0000000e+00    0.0000000e+00    0.0000000e+00    0.0000000e+00    4.0431482e-03 
  -6.6685394e+01    0.0000000e+00    0.0000000e+00    0.0000000e+00    0.0000000e+00    0.0000000e+00    0.0000000e+00    4.0431482e-03 
  -6.6285928e+01    0.0000000e+00    0.0000000e+00    0.0000000e+00    0.0000000e+00    0.0000000e+00    0.0000000e+00    4.0431470e-03 
  -6.5886018e+01    0.0000000e+00    0.0000000e+00    0.0000000e+00    0.0000000e+00    0.0000000e+00    0.0000000e+00    4.0431470e-03 
  -6.5485634e+01    0.0000000e+00    0.0000000e+00    0.0000000e+00    0.0000000e+00    0.0000000e+00    0.0000000e+00    4.0431469e-03 
  -6.5084749e+01    0.0000000e+00    0.0000000e+00    0.0000000e+00    0.0000000e+00    0.0000000e+00    0.0000000e+00    4.0431469e-03 
  -6.4683333e+01    0.0000000e+00    0.0000000e+00    0.0000000e+00    0.0000000e+00    0.0000000e+00    0.0000000e+00    4.0431469e-03 
  -6.4281355e+01    0.0000000e+00    0.0000000e+00    0.0000000e+00    0.0000000e+00    0.0000000e+00    0.0000000e+00    4.0431469e-03 
  -6.3878786e+01    0.0000000e+00    0.0000000e+00    0.0000000e+00    0.0000000e+00    0.0000000e+00    0.0000000e+00    4.0431469e-03 
  -6.3475595e+01    0.0000000e+00    0.0000000e+00    0.0000000e+00    0.0000000e+00    0.0000000e+00    0.0000000e+00    4.0431469e-03 
  -6.3071752e+01    0.0000000e+00    0.0000000e+00    0.0000000e+00    0.0000000e+00    0.0000000e+00    0.0000000e+00    4.0431458e-03 
  -6.2667223e+01    0.0000000e+00    0.0000000e+00    0.0000000e+00    0.0000000e+00    0.0000000e+00    0.0000000e+00    4.0431459e-03 
  -6.2343600e+01    0.0000000e+00    0.0000000e+00    0.0000000e+00    0.0000000e+00    0.0000000e+00    0.0000000e+00    4.0431459e-03 
  -6.1939072e+01    0.0000000e+00    0.0000000e+00    0.0000000e+00    0.0000000e+00    0.0000000e+00    0.0000000e+00    4.0431459e-03 
  -6.1532456e+01    0.0000000e+00    0.0000000e+00    0.0000000e+00    0.0000000e+00    0.0000000e+00    0.0000000e+00    4.0431459e-03 
  -6.1125031e+01    0.0000000e+00    0.0000000e+00    0.0000000e+00    0.0000000e+00    0.0000000e+00    0.0000000e+00    4.0431459e-03 
  -6.0716762e+01    0.0000000e+00    0.0000000e+00    0.0000000e+00    0.0000000e+00    0.0000000e+00    0.0000000e+00    4.0431459e-03 
  -6.0390147e+01    0.0000000e+00    0.0000000e+00    0.0000000e+00    0.0000000e+00    0.0000000e+00    0.0000000e+00    4.0431459e-03 
  -5.9981877e+01    0.0000000e+00    0.0000000e+00    0.0000000e+00    0.0000000e+00    0.0000000e+00    0.0000000e+00    4.0431459e-03 
  -5.9571054e+01    0.0000000e+00    0.0000000e+00    0.0000000e+00    0.0000000e+00    0.0000000e+00    0.0000000e+00    4.0431459e-03 
  -5.9159250e+01    0.0000000e+00    0.0000000e+00    0.0000000e+00    0.0000000e+00    0.0000000e+00    0.0000000e+00    4.0431459e-03 
  -5.8746426e+01    0.0000000e+00    0.0000000e+00    0.0000000e+00    0.0000000e+00    0.0000000e+00    0.0000000e+00    4.0431459e-03 
  -5.8332543e+01    0.0000000e+00    0.0000000e+00    0.0000000e+00    0.0000000e+00    0.0000000e+00    0.0000000e+00    4.0431459e-03 
  -5.7917562e+01    0.0000000e+00    0.0000000e+00    0.0000000e+00    0.0000000e+00    0.0000000e+00    0.0000000e+00    4.0431459e-03 
  -5.7501442e+01    0.0000000e+00    0.0000000e+00    0.0000000e+00    0.0000000e+00    0.0000000e+00    0.0000000e+00    4.0431459e-03 
  -5.7084141e+01    0.0000000e+00    0.0000000e+00    0.0000000e+00    0.0000000e+00    0.0000000e+00    0.0000000e+00    4.0431459e-03 
  -5.6665607e+01    0.0000000e+00    0.0000000e+00    0.0000000e+00    0.0000000e+00    0.0000000e+00    0.0000000e+00    4.0431459e-03 
  -5.6245804e+01    0.0000000e+00    0.0000000e+00    0.0000000e+00    0.0000000e+00    0.0000000e+00    0.0000000e+00    4.0431459e-03 
  -5.5824689e+01    0.0000000e+00    0.0000000e+00    0.0000000e+00    0.0000000e+00    0.0000000e+00    0.0000000e+00    4.0431460e-03 
  -5.5402216e+01    0.0000000e+00    0.0000000e+00    0.0000000e+00    0.0000000e+00    0.0000000e+00    0.0000000e+00    4.0431459e-03 
  -5.4978339e+01    0.0000000e+00    0.0000000e+00    0.0000000e+00    0.0000000e+00    0.0000000e+00    0.0000000e+00    4.0431459e-03 
  -5.4552992e+01    0.0000000e+00    0.0000000e+00    0.0000000e+00    0.0000000e+00    0.0000000e+00    0.0000000e+00    4.0431460e-03 
  -5.4126140e+01    0.0000000e+00    0.0000000e+00    0.0000000e+00    0.0000000e+00    0.0000000e+00    0.0000000e+00    4.0431460e-03 
  -5.3697734e+01    0.0000000e+00    0.0000000e+00    0.0000000e+00    0.0000000e+00    0.0000000e+00    0.0000000e+00    4.0431460e-03 
  -5.3267721e+01    0.0000000e+00    0.0000000e+00    0.0000000e+00    0.0000000e+00    0.0000000e+00    0.0000000e+00    4.0431461e-03 
  -5.2923710e+01    0.0000000e+00    0.0000000e+00    0.0000000e+00    0.0000000e+00    0.0000000e+00    0.0000000e+00    4.0431461e-03 
  -5.2493696e+01    0.0000000e+00    0.0000000e+00    0.0000000e+00    0.0000000e+00    0.0000000e+00    0.0000000e+00    4.0431460e-03 
  -5.2058878e+01    0.0000000e+00    0.0000000e+00    0.0000000e+00    0.0000000e+00    0.0000000e+00    0.0000000e+00    4.0431460e-03 
  -5.1711023e+01    0.0000000e+00    0.0000000e+00    0.0000000e+00    0.0000000e+00    0.0000000e+00    0.0000000e+00    4.0431459e-03 
  -5.1276204e+01    0.0000000e+00    0.0000000e+00    0.0000000e+00    0.0000000e+00    0.0000000e+00    0.0000000e+00    4.0431460e-03 
  -5.0928349e+01    0.0000000e+00    0.0000000e+00    0.0000000e+00    0.0000000e+00    0.0000000e+00    0.0000000e+00    4.0431460e-03 
  -5.0493531e+01    0.0000000e+00    0.0000000e+00    0.0000000e+00    0.0000000e+00    0.0000000e+00    0.0000000e+00    4.0431460e-03 
  -5.0145676e+01    0.0000000e+00    0.0000000e+00    0.0000000e+00    0.0000000e+00    0.0000000e+00    0.0000000e+00    4.0431460e-03 
  -4.9710858e+01    0.0000000e+00    0.0000000e+00    0.0000000e+00    0.0000000e+00    0.0000000e+00    0.0000000e+00    4.0431460e-03 
  -4.9363003e+01    0.0000000e+00    0.0000000e+00    0.0000000e+00    0.0000000e+00    0.0000000e+00    0.0000000e+00    4.0431460e-03 
  -4.8928184e+01    0.0000000e+00    0.0000000e+00    0.0000000e+00    0.0000000e+00    0.0000000e+00    0.0000000e+00    4.0431460e-03 
  -4.8580329e+01    0.0000000e+00    0.0000000e+00    0.0000000e+00    0.0000000e+00    0.0000000e+00    0.0000000e+00    4.0431460e-03 
  -4.8145511e+01    0.0000000e+00    0.0000000e+00    0.0000000e+00    0.0000000e+00    0.0000000e+00    0.0000000e+00    4.0431460e-03 
  -4.7797656e+01    0.0000000e+00    0.0000000e+00    0.0000000e+00    0.0000000e+00    0.0000000e+00    0.0000000e+00    4.0431460e-03 
  -4.7362838e+01    0.0000000e+00    0.0000000e+00    0.0000000e+00    0.0000000e+00    0.0000000e+00    0.0000000e+00    4.0431460e-03 
  -4.7014983e+01    0.0000000e+00    0.0000000e+00    0.0000000e+00    0.0000000e+00    0.0000000e+00    0.0000000e+00    4.0431460e-03 
  -4.6580164e+01    0.0000000e+00    0.0000000e+00    0.0000000e+00    0.0000000e+00    0.0000000e+00    0.0000000e+00    4.0431460e-03 
  -4.6232309e+01    0.0000000e+00    0.0000000e+00    0.0000000e+00    0.0000000e+00    0.0000000e+00    0.0000000e+00    4.0431460e-03 
  -4.5797491e+01    0.0000000e+00    0.0000000e+00    0.0000000e+00    0.0000000e+00    0.0000000e+00    0.0000000e+00    4.0431461e-03 
  -4.5449636e+01    0.0000000e+00    0.0000000e+00    0.0000000e+00    0.0000000e+00    0.0000000e+00    0.0000000e+00    4.0431462e-03 
  -4.5014818e+01    0.0000000e+00    0.0000000e+00    0.0000000e+00    0.0000000e+00    0.0000000e+00    0.0000000e+00    4.0431462e-03 
  -4.4666963e+01    0.0000000e+00    0.0000000e+00    0.0000000e+00    0.0000000e+00    0.0000000e+00    0.0000000e+00    4.0431462e-03 
  -4.4232144e+01    0.0000000e+00    0.0000000e+00    0.0000000e+00    0.0000000e+00    0.0000000e+00    0.0000000e+00    4.0431462e-03 
  -4.3884290e+01    0.0000000e+00    0.0000000e+00    0.0000000e+00    0.0000000e+00    0.0000000e+00    0.0000000e+00    4.0431462e-03 
  -4.3449471e+01    0.0000000e+00    0.0000000e+00    0.0000000e+00    0.0000000e+00    0.0000000e+00    0.0000000e+00    4.0431459e-03 
  -4.3101616e+01    0.0000000e+00    0.0000000e+00    0.0000000e+00    0.0000000e+00    0.0000000e+00    0.0000000e+00    4.0431450e-03 
  -4.2666798e+01    0.0000000e+00    0.0000000e+00    0.0000000e+00    0.0000000e+00    0.0000000e+00    0.0000000e+00    4.0431449e-03 
  -4.2318943e+01    0.0000000e+00    0.0000000e+00    0.0000000e+00    0.0000000e+00    0.0000000e+00    0.0000000e+00    4.0431450e-03 
  -4.1884124e+01    0.0000000e+00    0.0000000e+00    0.0000000e+00    0.0000000e+00    0.0000000e+00    0.0000000e+00    4.0431450e-03 
  -4.1536270e+01    0.0000000e+00    0.0000000e+00    0.0000000e+00    0.0000000e+00    0.0000000e+00    0.0000000e+00    4.0431450e-03 
  -4.1101451e+01    0.0000000e+00    0.0000000e+00    0.0000000e+00    0.0000000e+00    0.0000000e+00    0.0000000e+00    4.0431450e-03 
  -4.0753596e+01    0.0000000e+00    0.0000000e+00    0.0000000e+00    0.0000000e+00    0.0000000e+00    0.0000000e+00    4.0431451e-03 
  -4.0318778e+01    0.0000000e+00    0.0000000e+00    0.0000000e+00    0.0000000e+00    0.0000000e+00    0.0000000e+00    4.0431451e-03 
  -3.9970923e+01    0.0000000e+00    0.0000000e+00    0.0000000e+00    0.0000000e+00    0.0000000e+00    0.0000000e+00    4.0431451e-03 
  -3.9536104e+01    0.0000000e+00    0.0000000e+00    0.0000000e+00    0.0000000e+00    0.0000000e+00    0.0000000e+00    4.0431451e-03 
  -3.9188250e+01    0.0000000e+00    0.0000000e+00    0.0000000e+00    0.0000000e+00    0.0000000e+00    0.0000000e+00    4.0431450e-03 
  -3.8753431e+01    0.0000000e+00    0.0000000e+00    0.0000000e+00    0.0000000e+00    0.0000000e+00    0.0000000e+00    4.0431450e-03 
  -3.8405576e+01    0.0000000e+00    0.0000000e+00    0.0000000e+00    0.0000000e+00    0.0000000e+00    0.0000000e+00    4.0431450e-03 
  -3.7970758e+01    0.0000000e+00    0.0000000e+00    0.0000000e+00    0.0000000e+00    0.0000000e+00    0.0000000e+00    4.0431450e-03 
  -3.7622903e+01    0.0000000e+00    0.0000000e+00    0.0000000e+00    0.0000000e+00    0.0000000e+00    0.0000000e+00    4.0431450e-03 
  -3.7188084e+01    0.0000000e+00    0.0000000e+00    0.0000000e+00    0.0000000e+00    0.0000000e+00    0.0000000e+00    4.0431450e-03 
  -3.6840230e+01    0.0000000e+00    0.0000000e+00    0.0000000e+00    0.0000000e+00    0.0000000e+00    0.0000000e+00    4.0431450e-03 
  -3.6405411e+01    0.0000000e+00    0.0000000e+00    0.0000000e+00    0.0000000e+00    0.0000000e+00    0.0000000e+00    4.0431449e-03 
  -3.6057556e+01    0.0000000e+00    0.0000000e+00    0.0000000e+00    0.0000000e+00    0.0000000e+00    0.0000000e+00    4.0431449e-03 
  -3.5622738e+01    0.0000000e+00    0.0000000e+00    0.0000000e+00    0.0000000e+00    0.0000000e+00    0.0000000e+00    4.0431449e-03 
  -3.5274883e+01    0.0000000e+00    0.0000000e+00    0.0000000e+00    0.0000000e+00    0.0000000e+00    0.0000000e+00    4.0431449e-03 
  -3.4840064e+01    0.0000000e+00    0.0000000e+00    0.0000000e+00    0.0000000e+00    0.0000000e+00    0.0000000e+00    4.0431449e-03 
  -3.4492210e+01    0.0000000e+00    0.0000000e+00    0.0000000e+00    0.0000000e+00    0.0000000e+00    0.0000000e+00    4.0431449e-03 
  -3.4057391e+01    0.0000000e+00    0.0000000e+00    0.0000000e+00    0.0000000e+00    0.0000000e+00    0.0000000e+00    4.0431449e-03 
  -3.3709536e+01    0.0000000e+00    0.0000000e+00    0.0000000e+00    0.0000000e+00    0.0000000e+00    0.0000000e+00    4.0431449e-03 
  -3.3274718e+01    0.0000000e+00    0.0000000e+00    0.0000000e+00    0.0000000e+00    0.0000000e+00    0.0000000e+00    4.0431449e-03 
  -3.2926863e+01    0.0000000e+00    0.0000000e+00    0.0000000e+00    0.0000000e+00    0.0000000e+00    0.0000000e+00    4.0431449e-03 
  -3.2492044e+01    0.0000000e+00    0.0000000e+00    0.0000000e+00    0.0000000e+00    0.0000000e+00    0.0000000e+00    4.0431449e-03 
  -3.2144190e+01    0.0000000e+00    0.0000000e+00    0.0000000e+00    0.0000000e+00    0.0000000e+00    0.0000000e+00    4.0431449e-03 
  -3.1709371e+01    0.0000000e+00    0.0000000e+00    0.0000000e+00    0.0000000e+00    0.0000000e+00    0.0000000e+00    4.0431449e-03 
  -3.1361516e+01    0.0000000e+00    0.0000000e+00    0.0000000e+00    0.0000000e+00    0.0000000e+00    0.0000000e+00    4.0431449e-03 
  -3.0926698e+01    0.0000000e+00    0.0000000e+00    0.0000000e+00    0.0000000e+00    0.0000000e+00    0.0000000e+00    4.0431449e-03 
  -3.0578843e+01    0.0000000e+00    0.0000000e+00    0.0000000e+00    0.0000000e+00    0.0000000e+00    0.0000000e+00    4.0431442e-03 
  -3.0300559e+01    0.0000000e+00    0.0000000e+00    0.0000000e+00    0.0000000e+00    0.0000000e+00    0.0000000e+00    4.0431442e-03 
  -2.9952704e+01    0.0000000e+00    0.0000000e+00    0.0000000e+00    0.0000000e+00    0.0000000e+00    0.0000000e+00    4.0431442e-03 
  -2.9517886e+01    0.0000000e+00    0.0000000e+00    0.0000000e+00    0.0000000e+00    0.0000000e+00    0.0000000e+00    4.0431442e-03 
  -2.9170031e+01    0.0000000e+00    0.0000000e+00    0.0000000e+00    0.0000000e+00    0.0000000e+00    0.0000000e+00    4.0431442e-03 
  -2.8735213e+01    0.0000000e+00    0.0000000e+00    0.0000000e+00    0.0000000e+00    0.0000000e+00    0.0000000e+00    4.0431442e-03 
  -2.8495172e+01    0.0000000e+00    0.0000000e+00    0.0000000e+00    0.0000000e+00    0.0000000e+00    0.0000000e+00    4.0431432e-03 
  -2.8195121e+01    0.0000000e+00    0.0000000e+00    0.0000000e+00    0.0000000e+00    0.0000000e+00    0.0000000e+00    4.0431422e-03 
  -2.7820057e+01    0.0000000e+00    0.0000000e+00    0.0000000e+00    0.0000000e+00    0.0000000e+00    0.0000000e+00    4.0431412e-03 
  -2.7520006e+01    0.0000000e+00    0.0000000e+00    0.0000000e+00    0.0000000e+00    0.0000000e+00    0.0000000e+00    4.0431408e-03 
  -2.7144942e+01    0.0000000e+00    0.0000000e+00    0.0000000e+00    0.0000000e+00    0.0000000e+00    0.0000000e+00    4.0431411e-03 
  -2.6844891e+01    0.0000000e+00    0.0000000e+00    0.0000000e+00    0.0000000e+00    0.0000000e+00    0.0000000e+00    4.0431412e-03 
  -2.6469827e+01    0.0000000e+00    0.0000000e+00    0.0000000e+00    0.0000000e+00    0.0000000e+00    0.0000000e+00    4.0431413e-03 
  -2.6169776e+01    0.0000000e+00    0.0000000e+00    0.0000000e+00    0.0000000e+00    0.0000000e+00    0.0000000e+00    4.0431413e-03 
  -2.5794712e+01    0.0000000e+00    0.0000000e+00    0.0000000e+00    0.0000000e+00    0.0000000e+00    0.0000000e+00    4.0431413e-03 
  -2.5494661e+01    0.0000000e+00    0.0000000e+00    0.0000000e+00    0.0000000e+00    0.0000000e+00    0.0000000e+00    4.0431413e-03 
  -2.5119597e+01    0.0000000e+00    0.0000000e+00    0.0000000e+00    0.0000000e+00    0.0000000e+00    0.0000000e+00    4.0431413e-03 
  -2.4819546e+01    0.0000000e+00    0.0000000e+00    0.0000000e+00    0.0000000e+00    0.0000000e+00    0.0000000e+00    4.0431412e-03 
  -2.4444482e+01    0.0000000e+00    0.0000000e+00    0.0000000e+00    0.0000000e+00    0.0000000e+00    0.0000000e+00    4.0431412e-03 
  -2.4144431e+01    0.0000000e+00    0.0000000e+00    0.0000000e+00    0.0000000e+00    0.0000000e+00    0.0000000e+00    4.0431412e-03 
  -2.3769367e+01    0.0000000e+00    0.0000000e+00    0.0000000e+00    0.0000000e+00    0.0000000e+00    0.0000000e+00    4.0431409e-03 
  -2.3469316e+01    0.0000000e+00    0.0000000e+00    0.0000000e+00    0.0000000e+00    0.0000000e+00    0.0000000e+00    4.0431407e-03 
  -2.3094252e+01    0.0000000e+00    0.0000000e+00    0.0000000e+00    0.0000000e+00    0.0000000e+00    0.0000000e+00    4.0431407e-03 
  -2.2794201e+01    0.0000000e+00    0.0000000e+00    0.0000000e+00    0.0000000e+00    0.0000000e+00    0.0000000e+00    4.0431407e-03 
  -2.2419137e+01    0.0000000e+00    0.0000000e+00    0.0000000e+00    0.0000000e+00    0.0000000e+00    0.0000000e+00    4.0431407e-03 
  -2.2119086e+01    0.0000000e+00    0.0000000e+00    0.0000000e+00    0.0000000e+00    0.0000000e+00    0.0000000e+00    4.0431407e-03 
  -2.1744022e+01    0.0000000e+00    0.0000000e+00    0.0000000e+00    0.0000000e+00    0.0000000e+00    0.0000000e+00    4.0431407e-03 
  -2.1443971e+01    0.0000000e+00    0.0000000e+00    0.0000000e+00    0.0000000e+00    0.0000000e+00    0.0000000e+00    4.0431407e-03 
  -2.1068907e+01    0.0000000e+00    0.0000000e+00    0.0000000e+00    0.0000000e+00    0.0000000e+00    0.0000000e+00    4.0431406e-03 
  -2.0600078e+01    0.0000000e+00    0.0000000e+00    0.0000000e+00    0.0000000e+00    0.0000000e+00    0.0000000e+00    4.0431405e-03 
  -2.0225014e+01    0.0000000e+00    0.0000000e+00    0.0000000e+00    0.0000000e+00    0.0000000e+00    0.0000000e+00    4.0431405e-03 
  -1.9924963e+01    2.5203516e-34    1.2273927e-30    1.1023806e-30    0.0000000e+00    0.0000000e+00    0.0000000e+00    4.0431405e-03 
  -1.9841744e+01    3.5457768e-34    1.7324654e-30    1.5466278e-30    0.0000000e+00    0.0000000e+00    0.0000000e+00    4.0431405e-03 
  -1.9737721e+01    4.9699642e-34    2.4383382e-30    2.1625145e-30    0.0000000e+00    0.0000000e+00    0.0000000e+00    4.0431405e-03 
  -1.9654502e+01    6.2661969e-34    3.0844208e-30    2.7192918e-30    0.0000000e+00    0.0000000e+00    0.0000000e+00    4.0431405e-03 
  -1.9587927e+01    7.4155711e-34    3.6597990e-30    3.2105497e-30    0.0000000e+00    0.0000000e+00    0.0000000e+00    4.0431405e-03 
  -1.9438134e+01    1.0357842e-33    5.1422080e-30    4.4616780e-30    0.0000000e+00    0.0000000e+00    0.0000000e+00    4.0431405e-03 
  -1.9354915e+01    1.2233716e-33    6.0934616e-30    5.2555410e-30    0.0000000e+00    0.0000000e+00    0.0000000e+00    4.0431405e-03 
  -1.9288341e+01    1.3896726e-33    6.9399820e-30    5.9569364e-30    0.0000000e+00    0.0000000e+00    0.0000000e+00    4.0431405e-03 
  -1.9138547e+01    1.8154823e-33    9.1200814e-30    7.7485260e-30    0.0000000e+00    0.0000000e+00    0.0000000e+00    4.0431405e-03 
  -1.9085287e+01    1.9892630e-33    1.0014037e-29    8.4776116e-30    0.0000000e+00    0.0000000e+00    0.0000000e+00    4.0431405e-03 
  -1.8935494e+01    2.5360158e-33    1.2841769e-29    1.0769855e-29    0.0000000e+00    0.0000000e+00    0.0000000e+00    4.0431405e-03 
  -1.8868919e+01    2.8149761e-33    1.4291656e-29    1.1936889e-29    0.0000000e+00    0.0000000e+00    0.0000000e+00    4.0431405e-03 
  -1.8785700e+01    3.1934109e-33    1.6265991e-29    1.3519705e-29    0.0000000e+00    0.0000000e+00    0.0000000e+00    4.0431405e-03 
  -1.8681677e+01    3.7173262e-33    1.9011937e-29    1.5689480e-29    0.0000000e+00    0.0000000e+00    0.0000000e+00    4.0431405e-03 
  -1.8551648e+01    4.4600402e-33    2.2926814e-29    1.8776799e-29    0.0000000e+00    0.0000000e+00    0.0000000e+00    4.0431405e-03 
  -1.8500000e+01    4.8056752e-33    2.4753534e-29    2.0205532e-29    0.0000000e+00    0.0000000e+00    0.0000000e+00    4.0431405e-03 
  -1.8369971e+01    5.7323758e-33    2.9677104e-29    2.4043351e-29    0.0000000e+00    0.0000000e+00    0.0000000e+00    4.0431405e-03 
  -1.8265948e+01    6.6004836e-33    3.4310260e-29    2.7627430e-29    0.0000000e+00    0.0000000e+00    0.0000000e+00    4.0431405e-03 
  -1.8135919e+01    7.8314176e-33    4.0915432e-29    3.2707862e-29    0.0000000e+00    0.0000000e+00    0.0000000e+00    4.0431405e-03 
  -1.8031896e+01    8.9837891e-33    4.7126208e-29    3.7456029e-29    0.0000000e+00    0.0000000e+00    0.0000000e+00    4.0431405e-03 
  -1.7901867e+01    1.0617274e-32    5.5976859e-29    4.4194502e-29    0.0000000e+00    0.0000000e+00    0.0000000e+00    4.0431405e-03 
  -1.7797843e+01    1.2145363e-32    6.4291927e-29    5.0488686e-29    0.0000000e+00    0.0000000e+00    0.0000000e+00    4.0431405e-03 
  -1.7667814e+01    1.4309090e-32    7.6127480e-29    5.9406513e-29    0.0000000e+00    0.0000000e+00    0.0000000e+00    4.0431405e-03 
  -1.7563791e+01    1.6330890e-32    8.7233581e-29    6.7729668e-29    0.0000000e+00    0.0000000e+00    0.0000000e+00    4.0431405e-03 
  -1.7446474e+01    1.8911856e-32    1.0147802e-28    7.8362148e-29    0.0000000e+00    0.0000000e+00    0.0000000e+00    4.0431405e-03 
  -1.7340927e+01    2.1580978e-32    1.1627138e-28    8.9359036e-29    0.0000000e+00    0.0000000e+00    0.0000000e+00    4.0431405e-03 
  -1.7247316e+01    2.4263193e-32    1.3119326e-28    1.0041097e-28    9.7133577e-38    5.2520995e-34    1.3500168e-31    4.0431405e-03 
  -1.7155983e+01    2.7185533e-32    1.4751050e-28    1.1245831e-28    2.0437022e-37    1.1089263e-33    2.1193656e-31    4.0431405e-03 
  -1.7062223e+01    3.0525612e-32    1.6622985e-28    1.2623928e-28    4.6591941e-37    2.5372043e-33    2.7822323e-31    4.0431405e-03 
  -1.7000000e+01    3.2999645e-32    1.8013103e-28    1.3644120e-28    8.0423494e-37    4.3899766e-33    3.8863801e-31    4.0431406e-03 
  -1.6899819e+01    3.7283654e-32    2.0429577e-28    1.5379148e-28    3.3905331e-36    1.8578425e-32    1.5982855e-30    4.0431406e-03 
  -1.6794943e+01    4.2313193e-32    2.3278380e-28    1.7448130e-28    1.3532266e-35    7.4447048e-32    4.6122957e-30    4.0431407e-03 
  -1.6681996e+01    4.8428321e-32    2.6757283e-28    1.9959280e-28    5.3235538e-35    2.9413333e-31    1.3981028e-29    4.0431409e-03 
  -1.6561970e+01    5.5828925e-32    3.0987039e-28    2.2984819e-28    1.7881453e-34    9.9248429e-31    4.1902549e-29    4.0431413e-03 
  -1.6435102e+01    6.4803665e-32    3.6141552e-28    2.6647095e-28    5.4682362e-34    3.0496816e-30    1.2050242e-28    4.0431419e-03 
  -1.6303156e+01    7.5590625e-32    4.2368228e-28    3.1044900e-28    1.6801819e-33    9.4173488e-30    3.7137911e-28    4.0431429e-03 
  -1.6197600e+01    8.5620220e-32    4.8181000e-28    3.5137117e-28    3.6379746e-33    2.0471947e-29    7.9136223e-28    4.0431440e-03 
  -1.6007599e+01    1.0710841e-31    6.0704616e-28    4.3924435e-28    1.2807883e-32    7.2589782e-29    2.7058688e-27    4.0431469e-03 
  -1.5923154e+01    1.1831812e-31    6.7270084e-28    4.8518923e-28    2.1608864e-32    1.2285778e-28    4.4728610e-27    4.0431486e-03 
  -1.5855598e+01    1.2817592e-31    7.3058946e-28    5.2562890e-28    3.1699053e-32    1.8068132e-28    6.4132636e-27    4.0431503e-03 
  -1.5771153e+01    1.4146417e-31    8.0887605e-28    5.8020072e-28    5.1476720e-32    2.9433803e-28    1.0176499e-26    4.0431524e-03 
  -1.5665596e+01    1.5971307e-31    9.1681664e-28    6.5519410e-28    9.8237391e-32    5.6392174e-28    1.8767177e-26    4.0431554e-03 
  -1.5533651e+01    1.8535791e-31    1.0692526e-27    7.6060965e-28    2.1754243e-31    1.2549117e-27    3.9735012e-26    4.0431597e-03 
  -1.5452051e+01    2.0370633e-31    1.1786522e-27    8.3608841e-28    3.3586782e-31    1.9433434e-27    5.8611309e-26    4.0431624e-03 
  -1.5350052e+01    2.2879329e-31    1.3288035e-27    9.3920228e-28    5.7315930e-31    3.3288391e-27    9.5281833e-26    4.0431664e-03 
  -1.5222553e+01    2.6386056e-31    1.5396843e-27    1.0833187e-27    1.1118764e-30    6.4880431e-27    1.7872620e-25    4.0431716e-03 
  -1.5063178e+01    3.1423932e-31    1.8444080e-27    1.2903905e-27    2.4370527e-30    1.4304129e-26    3.7528458e-25    4.0431784e-03 
  -1.4973408e+01    3.4797461e-31    2.0491316e-27    1.4267809e-27    3.6222455e-30    2.1330459e-26    5.3338297e-25    4.0431824e-03 
  -1.4861196e+01    3.9435807e-31    2.3317924e-27    1.6170349e-27    5.8641482e-30    3.4674010e-26    8.3002816e-25    4.0431877e-03 
  -1.4771426e+01    4.3620941e-31    2.5876880e-27    1.7885348e-27    8.3516461e-30    4.9543761e-26    1.1482773e-24    4.0431921e-03 
  -1.4659214e+01    4.9378677e-31    2.9411891e-27    2.0244829e-27    1.2935035e-29    7.7046182e-26    1.7535303e-24    4.0431976e-03 
  -1.4569444e+01    5.4568267e-31    3.2608667e-27    2.2370073e-27    1.7968723e-29    1.0737671e-25    2.4091268e-24    4.0432023e-03 
  -1.4457232e+01    6.1701589e-31    3.7020754e-27    2.5291961e-27    2.7549729e-29    1.6529749e-25    3.6521342e-24    4.0432083e-03 
  -1.4316966e+01    7.1736382e-31    4.3258918e-27    2.9402733e-27    4.6117405e-29    2.7810004e-25    6.0680954e-24    4.0432162e-03 
  -1.4204754e+01    8.1034988e-31    4.9062728e-27    3.3213235e-27    6.7306993e-29    4.0751098e-25    8.6800812e-24    4.0432227e-03 
  -1.4064489e+01    9.4101812e-31    5.7259203e-27    3.8570282e-27    1.0815796e-28    6.5812106e-25    1.3642874e-23    4.0432311e-03 
  -1.3952276e+01    1.0618738e-30    6.4870642e-27    4.3523065e-27    1.5448542e-28    9.4376265e-25    1.8912179e-23    4.0432382e-03 
  -1.3812011e+01    1.2314133e-30    7.5601558e-27    5.0464531e-27    2.3964749e-28    1.4712951e-24    2.7589454e-23    4.0432471e-03 
  -1.3699799e+01    1.3879641e-30    8.5549771e-27    5.6871536e-27    3.3291063e-28    2.0519571e-24    3.6122543e-23    4.0432546e-03 
  -1.3559533e+01    1.6072803e-30    9.9554926e-27    6.5842393e-27    5.0331022e-28    3.1175031e-24    5.0407977e-23    4.0432643e-03 
  -1.3447321e+01    1.8093938e-30    1.1251277e-26    7.4108415e-27    6.8924600e-28    4.2859092e-24    6.6012297e-23    4.0432723e-03 
  -1.3307055e+01    2.0920844e-30    1.3072569e-26    8.5660344e-27    1.0210732e-27    6.3802636e-24    9.1840986e-23    4.0432824e-03 
  -1.3194843e+01    2.3521434e-30    1.4754589e-26    9.6283369e-27    1.3759663e-27    8.6311985e-24    1.1906494e-22    4.0432910e-03 
  -1.3054578e+01    2.7153426e-30    1.7115057e-26    1.1109638e-26    2.0076198e-27    1.2654214e-23    1.6759273e-22    4.0433017e-03 
  -1.2942365e+01    3.0487688e-30    1.9290476e-26    1.2468787e-26    2.6772488e-27    1.6939758e-23    2.1603447e-22    4.0433108e-03 
  -1.2802100e+01    3.5137182e-30    2.2338644e-26    1.4321958e-26    3.8527833e-27    2.4494267e-23    2.9895478e-22    4.0433220e-03 
  -1.2689888e+01    3.9389023e-30    2.5136920e-26    1.6043828e-26    5.0905640e-27    3.2486488e-23    3.8494202e-22    4.0433314e-03 
  -1.2549622e+01    4.5307168e-30    2.9050321e-26    1.8436586e-26    7.2514331e-27    4.6495174e-23    5.3271081e-22    4.0433431e-03 
  -1.2437410e+01    5.0716976e-30    3.2641255e-26    2.0620760e-26    9.5165432e-27    6.1248115e-23    6.8400773e-22    4.0433529e-03 
  -1.2297145e+01    5.8234811e-30    3.7654990e-26    2.3651754e-26    1.3433631e-26    8.6862689e-23    9.4577468e-22    4.0433652e-03 
  -1.2184932e+01    6.5094365e-30    4.2246764e-26    2.6414086e-26    1.7506631e-26    1.1361944e-22    1.2184070e-21    4.0433755e-03 
  -1.2044667e+01    7.4611206e-30    4.8646875e-26    3.0236845e-26    2.4525576e-26    1.5990797e-22    1.6914894e-21    4.0433884e-03 
  -1.1932455e+01    8.3275544e-30    5.4495423e-26    3.3717190e-26    3.1859448e-26    2.0848787e-22    2.1872495e-21    4.0433991e-03 
  -1.1792189e+01    9.5280049e-30    6.2635769e-26    3.8527201e-26    4.4506123e-26    2.9257702e-22    3.0525767e-21    4.0434124e-03 
  -1.1679977e+01    1.0618702e-29    7.0058847e-26    4.2893320e-26    5.7690818e-26    3.8062581e-22    3.9522067e-21    4.0434235e-03 
  -1.1539711e+01    1.2126762e-29    8.0368834e-26    4.8908241e-26    8.0534412e-26    5.3373332e-22    5.5400930e-21    4.0434372e-03 
  -1.1427499e+01    1.3493888e-29    8.9749326e-26    5.4356982e-26    1.0460478e-25    6.9573790e-22    7.2376410e-21    4.0434485e-03 
  -1.1287234e+01    1.5381032e-29    1.0275566e-25    6.1856421e-26    1.4711717e-25    9.8284187e-22    1.0341351e-20    4.0434624e-03 
  -1.1175021e+01    1.7088172e-29    1.1456324e-25    6.8634531e-26    1.9289069e-25    1.2931859e-21    1.3837776e-20    4.0434740e-03 
  -1.1034756e+01    1.9440330e-29    1.3090367e-25    7.7941837e-26    2.7754661e-25    1.8688916e-21    2.1020843e-20    4.0434884e-03 
  -1.0922544e+01    2.1563316e-29    1.4570419e-25    8.6333002e-26    3.7587529e-25    2.5398044e-21    3.0791734e-20    4.0435003e-03 
  -1.0782278e+01    2.4483470e-29    1.6615011e-25    9.7833369e-26    5.9876875e-25    4.0633739e-21    6.2639345e-20    4.0435149e-03 
  -1.0670066e+01    2.7113332e-29    1.8462718e-25    1.0817376e-25    9.7150196e-25    6.6154047e-21    1.4915460e-19    4.0435270e-03 
  -1.0529801e+01    3.0723965e-29    2.1010309e-25    1.2231952e-25    4.6848305e-24    3.2036795e-20    2.6048189e-18    4.0435420e-03 
  -1.0417588e+01    3.3968198e-29    2.3307213e-25    1.3501021e-25    4.9043966e-23    3.3651422e-19    3.0524830e-17    4.0435544e-03 
  -1.0277323e+01    3.8414329e-29    2.6468172e-25    1.5228980e-25    3.2957947e-21    2.2708626e-17    2.0371885e-15    4.0435695e-03 
  -1.0165110e+01    4.2399706e-29    2.9311068e-25    1.6681143e-25    2.2775442e-20    1.5744744e-16    1.0967959e-14    4.0435820e-03 
  -1.0094978e+01    4.5116771e-29    3.1253701e-25    1.7720403e-25    5.4581962e-20    3.7810514e-16    1.9359639e-14    4.0435906e-03 
  -9.9686156e+00    5.0491190e-29    3.5105662e-25    1.9768711e-25    2.0863990e-19    1.4506376e-15    4.9485752e-14    4.0436067e-03 
  -9.8482249e+00    5.6081717e-29    3.9128501e-25    2.1881311e-25    5.9597911e-19    4.1581768e-15    1.0952610e-13    4.0436214e-03 
  -9.7646202e+00    6.0260078e-29    4.2144720e-25    2.3449244e-25    1.0394259e-18    7.2695411e-15    1.7668161e-13    4.0436315e-03 
  -9.6601143e+00    6.5892517e-29    4.6221335e-25    2.5937425e-25    1.8167397e-18    1.2743804e-14    2.9967826e-13    4.0436441e-03 
  -9.5294820e+00    7.3929594e-29    5.2050776e-25    5.0030956e-25    3.2772913e-18    2.3074055e-14    5.3768719e-13    4.0436604e-03 
  -9.3850810e+00    8.5740596e-29    6.0610635e-25    2.6894339e-24    5.4135122e-18    3.8268502e-14    8.9645264e-13    4.0436793e-03 
  -9.2695602e+00    9.4756474e-29    6.7198421e-25    2.6400041e-24    7.2804593e-18    5.1630812e-14    1.2133534e-12    4.0436946e-03 
  -9.1253184e+00    1.1038027e-28    7.8588258e-25    5.2251720e-24    1.0191807e-17    7.2563360e-14    1.7005526e-12    4.0437145e-03 
  -9.0099250e+00    1.2174763e-28    8.6953240e-25    5.2924175e-24    1.2732361e-17    9.0935657e-14    2.1214241e-12    4.0437311e-03 
  -8.8658481e+00    1.4787480e-28    1.0602213e-24    1.1457548e-23    1.6761626e-17    1.2017621e-13    2.7805182e-12    4.0437534e-03 
  -8.7505865e+00    5.8038274e-28    4.1739232e-24    5.8600508e-22    2.1543222e-17    1.5493182e-13    3.6343741e-12    4.0437753e-03 
  -8.6066736e+00    7.0774153e-28    5.1091091e-24    4.9567240e-22    2.9036448e-17    2.0961096e-13    5.0096741e-12    4.0438064e-03 
  -8.4915433e+00    9.2012632e-28    6.6621492e-24    5.0548288e-22    3.6504952e-17    2.6431310e-13    6.3191438e-12    4.0438334e-03 
  -8.3477889e+00    3.5479960e-27    2.5783915e-23    2.1058475e-21    5.3759819e-17    3.9068212e-13    9.7169497e-12    4.0438740e-03 
  -8.2327854e+00    7.3174621e-27    5.3332396e-23    3.7207587e-21    7.5539299e-17    5.5055862e-13    1.4969687e-11    4.0439065e-03 
  -8.0891866e+00    5.2903395e-20    3.8696781e-16    6.6941196e-14    6.8054086e-16    4.9778923e-12    6.8134021e-10    4.0439493e-03 
  -7.9573091e+00    1.3990431e-11    1.0266795e-07    1.6187881e-05    7.8164040e-14    5.7360215e-10    5.1036215e-08    4.0439853e-03 
  -7.8894653e+00    1.7953313e-11    1.3196821e-07    1.6338038e-05    1.1031713e-12    8.1090068e-09    5.5119927e-07    4.0440201e-03 
  -7.7822578e+00    9.2752011e-11    6.8355798e-07    4.0809664e-05    5.0858848e-12    3.7481637e-08    1.9659326e-06    4.0441029e-03 
  -7.6875129e+00    2.3960566e-10    1.7698465e-06    6.9301978e-05    1.1514613e-11    8.5052651e-08    3.7330249e-06    4.0441808e-03 
  -7.5970406e+00    4.1359615e-10    3.0615983e-06    9.1413275e-05    2.2489037e-11    1.6647253e-07    6.2497480e-06    4.0442448e-03 
  -7.4667577e+00    7.0700043e-10    5.2494936e-06    1.2045431e-04    5.0405568e-11    3.7426244e-07    1.1495148e-05    4.0443065e-03 
  -7.3691978e+00    9.0804710e-10    6.7575273e-06    1.4023184e-04    8.4619386e-11    6.2972263e-07    1.6861099e-05    4.0443218e-03 
  -7.2833587e+00    1.0370580e-09    7.7328202e-06    1.5037726e-04    1.2289844e-10    9.1639186e-07    2.2540164e-05    4.0443281e-03 
  -7.1861433e+00    1.2438640e-09    9.2953582e-06    1.6565813e-04    1.7442073e-10    1.3034409e-06    2.9811686e-05    4.0443331e-03 
  -7.0918712e+00    1.4239308e-09    1.0663541e-05    1.8006135e-04    2.3016000e-10    1.7236236e-06    3.7782188e-05    4.0443370e-03 
  -6.9920939e+00    1.6616428e-09    1.2471306e-05    1.9812071e-04    2.9281000e-10    2.1976582e-06    4.6835584e-05    4.0443403e-03 
  -6.8777538e+00    1.9107748e-09    1.4377092e-05    2.2180828e-04    3.6710671e-10    2.7621921e-06    5.7974828e-05    4.0443435e-03 
  -6.7494600e+00    2.1573095e-09    1.6277069e-05    2.4571291e-04    4.5056069e-10    3.3995156e-06    7.0819353e-05    4.0443460e-03 
  -6.6717999e+00    2.2872575e-09    1.7286133e-05    2.5944395e-04    5.0029863e-10    3.7810472e-06    7.8625208e-05    4.0443471e-03 
  -6.5320117e+00    2.5225284e-09    1.9120293e-05    2.8426932e-04    5.8768490e-10    4.4545417e-06    9.2488617e-05    4.0443486e-03 
  -6.4349365e+00    2.6902091e-09    2.0432280e-05    3.0252012e-04    6.4630752e-10    4.9087395e-06    1.0188278e-04    4.0443493e-03 
  -6.3572764e+00    2.8289713e-09    2.1520333e-05    3.1703634e-04    6.9193290e-10    5.2636188e-06    1.0922012e-04    4.0443499e-03 
  -6.2951483e+00    2.9406057e-09    2.2397793e-05    3.2885467e-04    7.2764043e-10    5.5422391e-06    1.1502922e-04    4.0443502e-03 
  -6.1204130e+00    3.2593161e-09    2.4911877e-05    3.6306047e-04    8.2381595e-10    6.2966589e-06    1.3078138e-04    4.0443510e-03 
  -6.0427529e+00    3.4067737e-09    2.6078519e-05    3.7837580e-04    8.6441526e-10    6.6170140e-06    1.3747374e-04    4.0443513e-03 
  -5.9806248e+00    3.5249762e-09    2.7015891e-05    3.9063721e-04    8.9601980e-10    6.8672160e-06    1.4273778e-04    4.0443515e-03 
  -5.8058896e+00    3.8612676e-09    2.9691950e-05    4.2611112e-04    9.8070523e-10    7.5413190e-06    1.5688166e-04    4.0443519e-03 
  -5.7282294e+00    4.0158198e-09    3.0925167e-05    4.4188508e-04    1.0162436e-09    7.8259247e-06    1.6284439e-04    4.0443521e-03 
  -5.6311543e+00    4.2084286e-09    3.2466441e-05    4.6202837e-04    1.0590274e-09    8.1699977e-06    1.7008380e-04    4.0443524e-03 
  -5.5534942e+00    4.3662712e-09    3.3731700e-05    4.7797218e-04    1.0919159e-09    8.4356146e-06    1.7567118e-04    4.0443525e-03 
  -5.4564190e+00    4.5629421e-09    3.5312468e-05    4.9827886e-04    1.1315222e-09    8.7568158e-06    1.8244998e-04    4.0443527e-03 
  -5.3350751e+00    4.8130573e-09    3.7327758e-05    5.2368281e-04    1.1785017e-09    9.1398920e-06    1.9045445e-04    4.0443529e-03 
  -5.2380000e+00    5.0191238e-09    3.8991259e-05    5.4376950e-04    1.2138544e-09    9.4298750e-06    1.9653871e-04    4.0443531e-03 
  -5.1603398e+00    5.1829616e-09    4.0317298e-05    5.5953636e-04    1.2408706e-09    9.6525023e-06    2.0128377e-04    4.0443532e-03 
  -5.0632647e+00    5.3872035e-09    4.1974306e-05    5.7963849e-04    1.2735028e-09    9.9224759e-06    2.0703032e-04    4.0443534e-03 
  -4.9419207e+00    5.6466355e-09    4.4083486e-05    6.0505288e-04    1.3122708e-09    1.0244945e-05    2.1383749e-04    4.0443535e-03 
  -4.8448456e+00    5.8602940e-09    4.5823112e-05    6.2488425e-04    1.3412549e-09    1.0487609e-05    2.1894557e-04    4.0443537e-03 
  -4.7235017e+00    6.1236053e-09    4.7973809e-05    6.5008663e-04    1.3756943e-09    1.0777523e-05    2.2509558e-04    4.0443538e-03 
  -4.6264265e+00    6.3386571e-09    4.9733067e-05    6.6949954e-04    1.4014025e-09    1.0995396e-05    2.2968695e-04    4.0443539e-03 
  -4.5050826e+00    6.6034386e-09    5.1905742e-05    6.9452626e-04    1.4320206e-09    1.1256270e-05    2.3528561e-04    4.0443540e-03 
  -4.4080074e+00    6.8203787e-09    5.3687895e-05    7.1384004e-04    1.4548757e-09    1.1452328e-05    2.3943393e-04    4.0443541e-03 
  -4.2866635e+00    7.0873162e-09    5.5886910e-05    7.3863695e-04    1.4821392e-09    1.1687383e-05    2.4443221e-04    4.0443542e-03 
  -4.1895884e+00    7.3049576e-09    5.7682012e-05    7.5763550e-04    1.5022879e-09    1.1862490e-05    2.4811669e-04    4.0443543e-03 
  -4.0682444e+00    7.5731982e-09    5.9899882e-05    7.8237984e-04    1.5264386e-09    1.2073300e-05    2.5262573e-04    4.0443544e-03 
  -3.9266742e+00    7.8906110e-09    6.2528453e-05    8.1113772e-04    1.5528155e-09    1.2305150e-05    2.5740978e-04    4.0443545e-03 
  -3.8134181e+00    8.1495573e-09    6.4675241e-05    8.3347057e-04    1.5714530e-09    1.2471119e-05    2.6088208e-04    4.0443546e-03 
  -3.6719224e+00    8.4686146e-09    6.7326497e-05    8.6236045e-04    1.5935112e-09    1.2668604e-05    2.6512760e-04    4.0443548e-03 
  -3.5587259e+00    8.7316197e-09    6.9512734e-05    8.8403277e-04    1.6088718e-09    1.2808286e-05    2.6797028e-04    4.0443549e-03 
  -3.4173014e+00    9.0558584e-09    7.2213716e-05    9.1293335e-04    1.6268690e-09    1.2973067e-05    2.7158888e-04    4.0443550e-03 
  -3.2759301e+00    9.3889570e-09    7.4989191e-05    9.4124873e-04    1.6426054e-09    1.3119418e-05    2.7464231e-04    4.0443551e-03 
  -3.1628331e+00    9.6584377e-09    7.7236185e-05    9.6243971e-04    1.6525210e-09    1.3214810e-05    2.7662173e-04    4.0443551e-03 
  -3.0215061e+00    9.9929838e-09    8.0029517e-05    9.9246598e-04    1.6644867e-09    1.3330159e-05    2.7950974e-04    4.0443552e-03 
  -2.8802412e+00    1.0338874e-08    8.2916375e-05    1.0199064e-03    1.6741754e-09    1.3426662e-05    2.8134987e-04    4.0443553e-03 
  -2.7672293e+00    1.0618393e-08    8.5250032e-05    1.0419076e-03    1.6791733e-09    1.3481284e-05    2.8272189e-04    4.0443554e-03 
  -2.6259943e+00    1.0964836e-08    8.8145197e-05    1.0719533e-03    1.6853731e-09    1.3548542e-05    2.8460734e-04    4.0443555e-03 
  -2.4848093e+00    1.1322270e-08    9.1130184e-05    1.0998711e-03    1.6893778e-09    1.3597388e-05    2.8562864e-04    4.0443556e-03 
  -2.3718614e+00    1.1612470e-08    9.3552946e-05    1.1221665e-03    1.6900409e-09    1.3615390e-05    2.8634573e-04    4.0443556e-03 
  -2.2307045e+00    1.1968657e-08    9.6529046e-05    1.1514298e-03    1.6908568e-09    1.3637018e-05    2.8727438e-04    4.0443557e-03 
  -2.0895859e+00    1.2337377e-08    9.9606368e-05    1.1800862e-03    1.6897502e-09    1.3642274e-05    2.8764111e-04    4.0443558e-03 
  -1.9484865e+00    1.2706727e-08    1.0268772e-04    1.2091707e-03    1.6867382e-09    1.3631150e-05    2.8790617e-04    4.0443559e-03 
  -1.8074138e+00    1.3082380e-08    1.0581944e-04    1.2374793e-03    1.6821463e-09    1.3606377e-05    2.8772926e-04    4.0443559e-03 
  -1.6663558e+00    1.3459026e-08    1.0895685e-04    1.2655440e-03    1.6759435e-09    1.3567515e-05    2.8737622e-04    4.0443560e-03 
  -1.5253151e+00    1.3835457e-08    1.1209049e-04    1.2928966e-03    1.6684423e-09    1.3517191e-05    2.8676145e-04    4.0443561e-03 
  -1.3842886e+00    1.4210152e-08    1.1520709e-04    1.3193870e-03    1.6597094e-09    1.3455893e-05    2.8588327e-04    4.0443562e-03 
  -1.2432738e+00    1.4581012e-08    1.1828855e-04    1.3448593e-03    1.6498920e-09    1.3384758e-05    2.8479154e-04    4.0443562e-03 
  -1.1022681e+00    1.4946333e-08    1.2132137e-04    1.3693480e-03    1.6390565e-09    1.3304440e-05    2.8347340e-04    4.0443563e-03 
  -9.6127008e-01    1.5306855e-08    1.2430928e-04    1.3931151e-03    1.6273562e-09    1.3216006e-05    2.8196512e-04    4.0443564e-03 
  -8.2027808e-01    1.5662817e-08    1.2725505e-04    1.4159711e-03    1.6147210e-09    1.3119058e-05    2.8023602e-04    4.0443564e-03 
  -6.7929098e-01    1.6014307e-08    1.3015797e-04    1.4380536e-03    1.6013158e-09    1.3014863e-05    2.7835709e-04    4.0443565e-03 
  -5.3830735e-01    1.6360031e-08    1.3300687e-04    1.4591892e-03    1.5871622e-09    1.2903611e-05    2.7631736e-04    4.0443566e-03 
  -3.9732551e-01    1.6700206e-08    1.3580373e-04    1.4795286e-03    1.5722187e-09    1.2785061e-05    2.7408967e-04    4.0443566e-03 
  -2.5634394e-01    1.7034122e-08    1.3854047e-04    1.4987689e-03    1.5566002e-09    1.2660008e-05    2.7174234e-04    4.0443567e-03 
  -1.1536107e-01    1.7362395e-08    1.4122334e-04    1.5171263e-03    1.5402528e-09    1.2528205e-05    2.6923022e-04    4.0443568e-03 
   2.5624469e-02    1.7685025e-08    1.4385054e-04    1.5346693e-03    1.5232247e-09    1.2389956e-05    2.6656805e-04    4.0443569e-03 
   1.6661432e-01    1.8002476e-08    1.4642580e-04    1.5514293e-03    1.5055407e-09    1.2245538e-05    2.6375766e-04    4.0443570e-03 
   3.0760950e-01    1.8317554e-08    1.4897183e-04    1.5677004e-03    1.4871142e-09    1.2094306e-05    2.6081066e-04    4.0443570e-03 
   4.4861176e-01    1.8629521e-08    1.5148078e-04    1.5835511e-03    1.4679435e-09    1.1936175e-05    2.5773684e-04    4.0443571e-03 
   5.8962290e-01    1.8938113e-08    1.5395174e-04    1.5987647e-03    1.4478546e-09    1.1769902e-05    2.5455526e-04    4.0443572e-03 
   7.3064432e-01    1.9244430e-08    1.5639158e-04    1.6135046e-03    1.4268764e-09    1.1595639e-05    2.5125777e-04    4.0443573e-03 
   8.7167763e-01    1.9550095e-08    1.5881406e-04    1.6281452e-03    1.4050871e-09    1.1414144e-05    2.4785064e-04    4.0443574e-03 
   1.0127244e+00    1.9850964e-08    1.6118496e-04    1.6419828e-03    1.3828341e-09    1.1228274e-05    2.4434902e-04    4.0443574e-03 
   1.1537860e+00    2.0147604e-08    1.6350759e-04    1.6551749e-03    1.3603541e-09    1.1039934e-05    2.4075414e-04    4.0443575e-03 
   1.2948643e+00    2.0437407e-08    1.6576199e-04    1.6674608e-03    1.3377428e-09    1.0850050e-05    2.3712281e-04    4.0443576e-03 
   1.4447722e+00    2.0737489e-08    1.6807714e-04    1.6793500e-03    1.3141067e-09    1.0650822e-05    2.3310092e-04    4.0443577e-03 
   1.5947236e+00    2.1028621e-08    1.7030458e-04    1.6901736e-03    1.2900094e-09    1.0447405e-05    2.2902729e-04    4.0443578e-03 
   1.7447021e+00    2.1311598e-08    1.7244815e-04    1.7001921e-03    1.2656749e-09    1.0241526e-05    2.2491659e-04    4.0443579e-03 
   1.8947049e+00    2.1588102e-08    1.7452347e-04    1.7101199e-03    1.2414032e-09    1.0035806e-05    2.2089576e-04    4.0443580e-03 
   2.0447154e+00    2.1857753e-08    1.7652486e-04    1.7186779e-03    1.2171034e-09    9.8294190e-06    2.1672682e-04    4.0443581e-03 
   2.1859038e+00    2.2106193e-08    1.7835016e-04    1.7268235e-03    1.1934785e-09    9.6288436e-06    2.1291697e-04    4.0443582e-03 
   2.3271431e+00    2.2350176e-08    1.8012292e-04    1.7339677e-03    1.1700975e-09    9.4299653e-06    2.0897646e-04    4.0443583e-03 
   2.4684092e+00    2.2591548e-08    1.8185866e-04    1.7402550e-03    1.1462871e-09    9.2274432e-06    2.0496083e-04    4.0443584e-03 
   2.6097062e+00    2.2830189e-08    1.8355643e-04    1.7458066e-03    1.1218399e-09    9.0196769e-06    2.0089303e-04    4.0443585e-03 
   2.7510365e+00    2.3066564e-08    1.8521841e-04    1.7518317e-03    1.0969032e-09    8.8078431e-06    1.9691361e-04    4.0443586e-03 
   2.8923948e+00    2.3300981e-08    1.8684884e-04    1.7567419e-03    1.0717277e-09    8.5941052e-06    1.9281435e-04    4.0443587e-03 
   2.9000000e+00    2.3315570e-08    1.8695212e-04    1.7579742e-03    1.0695206e-09    8.5757773e-06    1.9270882e-04    4.0443587e-03 
   3.0408936e+00    2.3563292e-08    1.8867060e-04    1.7632538e-03    1.0453680e-09    8.3702315e-06    1.8904478e-04    4.0443588e-03 
   3.1822710e+00    2.3808274e-08    1.9034968e-04    1.7642887e-03    1.0207463e-09    8.1609754e-06    1.8448593e-04    4.0443589e-03 
   3.3145393e+00    2.4024452e-08    1.9180025e-04    1.7657042e-03    9.9616598e-10    7.9529340e-06    1.8041089e-04    4.0443591e-03 
   3.4291118e+00    2.4215904e-08    1.9307731e-04    1.7716905e-03    9.7186507e-10    7.7488373e-06    1.7748846e-04    4.0443592e-03 
   3.5298238e+00    2.4393075e-08    1.9426104e-04    1.7767503e-03    9.5170854e-10    7.5791959e-06    1.7477546e-04    4.0443713e-03 
   3.6122588e+00    2.4537553e-08    1.9521899e-04    1.7811010e-03    9.3613989e-10    7.4478608e-06    1.7262644e-04    4.0444111e-03 
   3.7072605e+00    2.4703101e-08    1.9630725e-04    1.7862432e-03    9.1897670e-10    7.3027991e-06    1.7021948e-04    4.0444818e-03 
   3.8107918e+00    2.4882868e-08    1.9747820e-04    1.7918466e-03    9.0098260e-10    7.1504790e-06    1.6764787e-04    4.0446091e-03 
   3.9028443e+00    2.5041840e-08    1.9850428e-04    1.7967408e-03    8.8544912e-10    7.0188708e-06    1.6541193e-04    4.0447910e-03 
   4.0022681e+00    2.5211912e-08    1.9959033e-04    1.8018457e-03    8.6913129e-10    6.8804860e-06    1.6305242e-04    4.0449940e-03 
   4.1059880e+00    2.5387849e-08    2.0070140e-04    1.8065693e-03    8.5249802e-10    6.7393478e-06    1.6059650e-04    4.0452690e-03 
   4.2123470e+00    2.5566665e-08    2.0181735e-04    1.8069421e-03    8.3525275e-10    6.5932924e-06    1.5769376e-04    4.0457284e-03 
   4.3091350e+00    2.5727305e-08    2.0280723e-04    1.7913316e-03    8.1659665e-10    6.4371962e-06    1.5336972e-04    4.0465119e-03 
   4.4090887e+00    2.5904043e-08    2.0390529e-04    1.7284399e-03    8.0110159e-10    6.3059213e-06    1.4460278e-04    4.0477156e-03 
   4.5017181e+00    2.6032189e-08    2.0463408e-04    1.6727230e-03    8.0296307e-10    6.3119397e-06    1.3832881e-04    4.0489322e-03 
   4.6012644e+00    2.6176027e-08    2.0545643e-04    1.6070135e-03    8.3910536e-10    6.5861634e-06    1.2893165e-04    4.0502706e-03 
   4.7008908e+00    2.6317694e-08    2.0625231e-04    1.5514125e-03    9.1513688e-10    7.1719468e-06    1.2145998e-04    4.0516112e-03 
   4.8004811e+00    2.6445051e-08    2.0692717e-04    1.5101598e-03    1.0061480e-09    7.8729045e-06    1.1913749e-04    4.0531281e-03 
   4.9001877e+00    2.6577668e-08    2.0763387e-04    1.4728715e-03    1.1028137e-09    8.6155595e-06    1.1902098e-04    4.0541230e-03 
   5.0097412e+00    2.6737569e-08    2.0851029e-04    1.4351336e-03    1.2168206e-09    9.4892551e-06    1.2104540e-04    4.0557736e-03 
   5.1093978e+00    2.6892060e-08    2.0936831e-04    1.4034841e-03    1.3345209e-09    1.0389922e-05    1.2467209e-04    4.0566762e-03 
   5.2090366e+00    2.7058117e-08    2.1030666e-04    1.3744250e-03    1.4705356e-09    1.1429599e-05    1.3003508e-04    4.0584269e-03 
   5.3085811e+00    2.7255336e-08    2.1147718e-04    1.3484539e-03    1.6311832e-09    1.2656531e-05    1.3712427e-04    4.0599804e-03 
   5.4082302e+00    2.7479617e-08    2.1284607e-04    1.3247725e-03    1.8246768e-09    1.4133213e-05    1.4562730e-04    4.0618119e-03 
   5.5079830e+00    2.7738917e-08    2.1447366e-04    1.3028159e-03    2.0568151e-09    1.5903024e-05    1.5553011e-04    4.0643937e-03 
   5.6075126e+00    2.8055771e-08    2.1653364e-04    1.2836530e-03    2.3374318e-09    1.8040232e-05    1.6712862e-04    4.0668417e-03 
   5.7071543e+00    2.8423971e-08    2.1897435e-04    1.2657834e-03    2.6729974e-09    2.0592402e-05    1.7960953e-04    4.0694794e-03 
   5.8067739e+00    2.8860943e-08    2.2192798e-04    1.2489094e-03    3.0689601e-09    2.3598956e-05    1.9297687e-04    4.0723855e-03 
   5.9044740e+00    2.9385802e-08    2.2554636e-04    1.2333776e-03    3.5170119e-09    2.6994303e-05    2.0689357e-04    4.0755525e-03 
   6.0052084e+00    3.0038542e-08    2.3011046e-04    1.2195321e-03    4.0522503e-09    3.1042293e-05    2.2234299e-04    4.0783748e-03 
   6.1058994e+00    3.0835456e-08    2.3575181e-04    1.2067027e-03    4.6750434e-09    3.5742943e-05    2.3837032e-04    4.0803612e-03 
   6.2035043e+00    3.1807209e-08    2.4271236e-04    1.1952461e-03    5.3802378e-09    4.1055164e-05    2.5455819e-04    4.0824408e-03 
   6.3032961e+00    3.2986799e-08    2.5121021e-04    1.1865734e-03    6.2002273e-09    4.7217688e-05    2.7268190e-04    4.0843461e-03 
   6.4015565e+00    3.4281277e-08    2.6054731e-04    1.1802700e-03    7.1221539e-09    5.4130367e-05    2.9180570e-04    4.0863630e-03 
   6.5054653e+00    3.5853805e-08    2.7191587e-04    1.1748779e-03    8.2571618e-09    6.2622456e-05    3.1242028e-04    4.0883669e-03 
   6.6041429e+00    3.7778350e-08    2.8592179e-04    1.1731883e-03    9.5435505e-09    7.2229440e-05    3.3234112e-04    4.0903926e-03 
   6.7044294e+00    4.0065859e-08    3.0259185e-04    1.1770584e-03    1.1080831e-08    8.3686442e-05    3.5491429e-04    4.0924064e-03 
   6.8026717e+00    4.2401658e-08    3.1955940e-04    1.1846409e-03    1.2841087e-08    9.6776640e-05    3.8180340e-04    4.0945145e-03 
   6.9065278e+00    4.4832535e-08    3.3711900e-04    1.1930391e-03    1.4965781e-08    1.1253544e-04    4.1546333e-04    4.0965433e-03 
   7.0020975e+00    4.7100565e-08    3.5343115e-04    1.1990508e-03    1.7155061e-08    1.2872739e-04    4.5127597e-04    4.0983089e-03 
   7.1085739e+00    4.9660625e-08    3.7175998e-04    1.2122188e-03    1.9832064e-08    1.4846305e-04    4.9611868e-04    4.1005053e-03 
   7.2010182e+00    5.1923534e-08    3.8789331e-04    1.2252737e-03    2.2321133e-08    1.6674940e-04    5.3639174e-04    4.1020717e-03 
   7.3001922e+00    5.4358088e-08    4.0516596e-04    1.2403573e-03    2.5160519e-08    1.8753761e-04    5.8126776e-04    4.1040851e-03 
   7.4003209e+00    5.6841515e-08    4.2270217e-04    1.2557132e-03    2.8206902e-08    2.0976075e-04    6.2915269e-04    4.1061873e-03 
   7.5004130e+00    5.9392962e-08    4.4064931e-04    1.2685789e-03    3.1431300e-08    2.3319565e-04    6.8003347e-04    4.1080429e-03 
   7.6005889e+00    6.2061523e-08    4.5936499e-04    1.2812348e-03    3.4862140e-08    2.5804147e-04    7.3334961e-04    4.1101084e-03 
   7.7006551e+00    6.4824549e-08    4.7867691e-04    1.2950324e-03    3.8490450e-08    2.8422087e-04    7.8745497e-04    4.1120167e-03 
   7.8006529e+00    6.7672738e-08    4.9851025e-04    1.3092137e-03    4.2300848e-08    3.1160859e-04    8.4212863e-04    4.1139827e-03 
   7.9093199e+00    7.0852349e-08    5.2055767e-04    1.3240779e-03    4.6671516e-08    3.4289922e-04    9.0330700e-04    4.1160102e-03 
   8.0017771e+00    7.3654946e-08    5.3992400e-04    1.3362291e-03    5.0618139e-08    3.7105380e-04    9.5841237e-04    4.1179693e-03 
   8.1000000e+00    7.6751578e-08    5.6125798e-04    1.3496265e-03    5.5081317e-08    4.0279079e-04    1.0212330e-03    4.1199849e-03 
   8.2037025e+00    8.0121283e-08    5.8438273e-04    1.3638398e-03    6.0107262e-08    4.3840593e-04    1.0908728e-03    4.1211773e-03 
   8.3061720e+00    8.3497867e-08    6.0743751e-04    1.3778530e-03    6.5388742e-08    4.7569568e-04    1.1618578e-03    4.1216636e-03 
   8.4077189e+00    8.6887343e-08    6.3046208e-04    1.3917497e-03    7.0959706e-08    5.1488977e-04    1.2350765e-03    4.1219554e-03 
   8.5098079e+00    9.0439438e-08    6.5451545e-04    1.4067868e-03    7.6952334e-08    5.5690849e-04    1.3132457e-03    4.1221205e-03 
   8.6027562e+00    9.3837921e-08    6.7747526e-04    1.4226342e-03    8.2768798e-08    5.9756026e-04    1.3888903e-03    4.1221985e-03 
   8.7022201e+00    9.7692676e-08    7.0347180e-04    1.4422401e-03    8.9412683e-08    6.4384869e-04    1.4746985e-03    4.1222443e-03 
   8.8087040e+00    1.0193237e-07    7.3193976e-04    1.4640413e-03    9.6983105e-08    6.9640086e-04    1.5711614e-03    4.1222766e-03 
   8.9114396e+00    1.0613146e-07    7.6000864e-04    1.4846733e-03    1.0471034e-07    7.4983194e-04    1.6675444e-03    4.1222976e-03 
   9.0095785e+00    1.1035151e-07    7.8814772e-04    1.5060779e-03    1.1245292e-07    8.0315630e-04    1.7634062e-03    4.1223107e-03 
   9.1004678e+00    1.1447126e-07    8.1556295e-04    1.5276342e-03    1.1989284e-07    8.5418958e-04    1.8556236e-03    4.1223225e-03 
   9.2141941e+00    1.1987536e-07    8.5141567e-04    1.5569231e-03    1.2948850e-07    9.1969305e-04    1.9734313e-03    4.1223341e-03 
   9.3048023e+00    1.2439601e-07    8.8132371e-04    1.5827688e-03    1.3730180e-07    9.7275896e-04    2.0686914e-03    4.1223404e-03 
   9.4193689e+00    1.3037219e-07    9.2073067e-04    1.6184866e-03    1.4731670e-07    1.0403983e-03    2.1897859e-03    4.1223486e-03 
   9.5211516e+00    1.3593653e-07    9.5729760e-04    1.6539950e-03    1.5625838e-07    1.1004089e-03    2.2981204e-03    4.1223552e-03 
   9.6103516e+00    1.4102483e-07    9.9063829e-04    1.6879492e-03    1.6409296e-07    1.1526819e-03    2.3936000e-03    4.1223611e-03 
   9.7064860e+00    1.4674758e-07    1.0280304e-03    1.7276442e-03    1.7249392e-07    1.2083947e-03    2.4968886e-03    4.1223653e-03 
   9.8033461e+00    1.5274571e-07    1.0670926e-03    1.7703908e-03    1.8086299e-07    1.2635220e-03    2.6010116e-03    4.1223695e-03 
   9.9017540e+00    1.5906434e-07    1.1080928e-03    1.8169289e-03    1.8925597e-07    1.3184173e-03    2.7051040e-03    4.1223738e-03 
   1.0006082e+01    1.6603640e-07    1.1531695e-03    1.8695666e-03    1.9797098e-07    1.3749642e-03    2.8132041e-03    4.1223772e-03 
   1.0112831e+01    1.7336320e-07    1.2003086e-03    1.9258460e-03    2.0662273e-07    1.4305864e-03    2.9217504e-03    4.1223807e-03 
   1.0220162e+01    1.8088154e-07    1.2484154e-03    1.9849767e-03    2.1506857e-07    1.4843687e-03    3.0289687e-03    4.1223838e-03 
   1.0303420e+01    1.8689161e-07    1.2867237e-03    2.0334489e-03    2.2145134e-07    1.5246628e-03    3.1109012e-03    4.1223864e-03 
   1.0409631e+01    1.9474184e-07    1.3365363e-03    2.0993706e-03    2.2936684e-07    1.5741717e-03    3.2143861e-03    4.1223899e-03 
   1.0526306e+01    2.0364818e-07    1.3927767e-03    2.1782849e-03    2.3787429e-07    1.6268536e-03    3.3259482e-03    4.1223941e-03 
   1.0616483e+01    2.1074577e-07    1.4374005e-03    2.2434613e-03    2.4426956e-07    1.6660509e-03    3.4119127e-03    4.1223970e-03 
   1.0707617e+01    2.1801749e-07    1.4828901e-03    2.3123957e-03    2.5063386e-07    1.7047369e-03    3.4978110e-03    4.1223996e-03 
   1.0831837e+01    2.2804577e-07    1.5452187e-03    2.4088995e-03    2.5917498e-07    1.7561476e-03    3.6129009e-03    4.1224039e-03 
   1.0926962e+01    2.3576447e-07    1.5928523e-03    2.4841595e-03    2.6564052e-07    1.7946984e-03    3.6989702e-03    4.1224068e-03 
   1.1029183e+01    2.4410951e-07    1.6440239e-03    2.5655483e-03    2.7248497e-07    1.8351264e-03    3.7892774e-03    4.1224099e-03 
   1.1134381e+01    2.5266147e-07    1.6960559e-03    2.6486354e-03    2.7941448e-07    1.8756425e-03    3.8789606e-03    4.1224136e-03 
   1.1205525e+01    2.5842470e-07    1.7308904e-03    2.7038803e-03    2.8401848e-07    1.9023139e-03    3.9379715e-03    4.1224158e-03 
   1.1313588e+01    2.6707064e-07    1.7827306e-03    2.7855051e-03    2.9087786e-07    1.9416468e-03    4.0243537e-03    4.1224190e-03 
   1.1423200e+01    2.7561830e-07    1.8334181e-03    2.8634783e-03    2.9765566e-07    1.9800111e-03    4.1082718e-03    4.1224225e-03 
   1.1535340e+01    2.8402360e-07    1.8825994e-03    2.9352228e-03    3.0443349e-07    2.0178826e-03    4.1902791e-03    4.1224257e-03 
   1.1612838e+01    2.8960140e-07    1.9148223e-03    2.9791527e-03    3.0903172e-07    2.0432941e-03    4.2445501e-03    4.1224277e-03 
   1.1733105e+01    2.9787512e-07    1.9619252e-03    3.0369835e-03    3.1600145e-07    2.0813125e-03    4.3247595e-03    4.1224311e-03 
   1.1812196e+01    3.0301438e-07    1.9906841e-03    3.0678218e-03    3.2046679e-07    2.1053394e-03    4.3748728e-03    4.1224334e-03 
   1.1926975e+01    3.1011157e-07    2.0297294e-03    3.1033967e-03    3.2675613e-07    2.1386707e-03    4.4435168e-03    4.1224364e-03 
   1.2005521e+01    3.1472093e-07    2.0546310e-03    3.1220429e-03    3.3094752e-07    2.1605650e-03    4.4871944e-03    4.1224387e-03 
   1.2127244e+01    3.2153038e-07    2.0907228e-03    3.1429941e-03    3.3721480e-07    2.1927094e-03    4.5494995e-03    4.1224416e-03 
   1.2211237e+01    3.2605260e-07    2.1142729e-03    3.1527721e-03    3.4134903e-07    2.2134619e-03    4.5887019e-03    4.1224430e-03 
   1.2340007e+01    3.3268652e-07    2.1481093e-03    3.1618358e-03    3.4737883e-07    2.2429754e-03    4.6426826e-03    4.1224450e-03 
   1.2420605e+01    3.3670383e-07    2.1682296e-03    3.1640363e-03    3.5091129e-07    2.2597196e-03    4.6740142e-03    4.1224464e-03 
   1.2511255e+01    3.4108077e-07    2.1897782e-03    3.1635199e-03    3.5478506e-07    2.2777614e-03    4.7036983e-03    4.1224480e-03 
   1.2604220e+01    3.4552210e-07    2.2113899e-03    3.1611475e-03    3.5852553e-07    2.2946137e-03    4.7323489e-03    4.1224499e-03 
   1.2745398e+01    3.5213123e-07    2.2429860e-03    3.1546815e-03    3.6378920e-07    2.3172443e-03    4.7698427e-03    4.1224524e-03 
   1.2840008e+01    3.5646451e-07    2.2633236e-03    3.1493925e-03    3.6706682e-07    2.3306415e-03    4.7910449e-03    4.1224538e-03 
   1.2934809e+01    3.6072047e-07    2.2829751e-03    3.1431515e-03    3.7016357e-07    2.3427398e-03    4.8091749e-03    4.1224555e-03 
   1.3027832e+01    3.6482691e-07    2.3016449e-03    3.1365797e-03    3.7302876e-07    2.3533892e-03    4.8241055e-03    4.1224573e-03 
   1.3121025e+01    3.6888652e-07    2.3198377e-03    3.1294112e-03    3.7574338e-07    2.3629588e-03    4.8358696e-03    4.1224588e-03 
   1.3216645e+01    3.7301973e-07    2.3381292e-03    3.1217898e-03    3.7836891e-07    2.3716584e-03    4.8452464e-03    4.1224602e-03 
   1.3312534e+01    3.7713571e-07    2.3561172e-03    3.1142048e-03    3.8078653e-07    2.3789253e-03    4.8519217e-03    4.1224615e-03 
   1.3408601e+01    3.8121751e-07    2.3737043e-03    3.1066012e-03    3.8299035e-07    2.3847432e-03    4.8557605e-03    4.1224629e-03 
   1.3504885e+01    3.8530117e-07    2.3911133e-03    3.0992130e-03    3.8498089e-07    2.3891257e-03    4.8569466e-03    4.1224642e-03 
   1.3601483e+01    3.8941896e-07    2.4085353e-03    3.0921439e-03    3.8677823e-07    2.3922025e-03    4.8558461e-03    4.1224660e-03 
   1.3746910e+01    3.9554418e-07    2.4339736e-03    3.0823174e-03    3.8917576e-07    2.3947856e-03    4.8502321e-03    4.1224681e-03 
   1.3844180e+01    3.9962103e-07    2.4506547e-03    3.0763026e-03    3.9054766e-07    2.3950127e-03    4.8442222e-03    4.1224696e-03 
   1.3941641e+01    4.0373245e-07    2.4673595e-03    3.0708033e-03    3.9172701e-07    2.3939897e-03    4.8361292e-03    4.1224711e-03 
   1.4039327e+01    4.0784969e-07    2.4839077e-03    3.0655496e-03    3.9276160e-07    2.3920174e-03    4.8262044e-03    4.1224724e-03 
   1.4137280e+01    4.1192830e-07    2.5000257e-03    3.0607892e-03    3.9362788e-07    2.3889589e-03    4.8143377e-03    4.1224736e-03 
   1.4233866e+01    4.1594794e-07    2.5157397e-03    3.0563490e-03    3.9428586e-07    2.3847230e-03    4.8009794e-03    4.1224748e-03 
   1.4332427e+01    4.2009226e-07    2.5318612e-03    3.0521457e-03    3.9482067e-07    2.3795515e-03    4.7858102e-03    4.1224758e-03 
   1.4430652e+01    4.2416335e-07    2.5474011e-03    3.0481309e-03    3.9520739e-07    2.3735001e-03    4.7689420e-03    4.1224768e-03 
   1.4529672e+01    4.2827869e-07    2.5629640e-03    3.0442943e-03    3.9543715e-07    2.3664292e-03    4.7501714e-03    4.1224777e-03 
   1.4628072e+01    4.3235921e-07    2.5782066e-03    3.0407762e-03    3.9552672e-07    2.3585703e-03    4.7302067e-03    4.1224785e-03 
   1.4726595e+01    4.3640625e-07    2.5930714e-03    3.0374577e-03    3.9548754e-07    2.3499375e-03    4.7089760e-03    4.1224797e-03 
   1.4825661e+01    4.4043996e-07    2.6076402e-03    3.0343828e-03    3.9530969e-07    2.3404449e-03    4.6863694e-03    4.1224806e-03 
   1.4923096e+01    4.4442347e-07    2.6219044e-03    3.0315701e-03    3.9498933e-07    2.3302646e-03    4.6628224e-03    4.1224815e-03 
   1.5022461e+01    4.4846096e-07    2.6361401e-03    3.0287112e-03    3.9454472e-07    2.3192101e-03    4.6376095e-03    4.1224823e-03 
   1.5120923e+01    4.5243419e-07    2.6499236e-03    3.0258050e-03    3.9396701e-07    2.3074792e-03    4.6115157e-03    4.1224831e-03 
   1.5210419e+01    4.5604288e-07    2.6623002e-03    3.0234465e-03    3.9327903e-07    2.2958956e-03    4.5878555e-03    4.1224837e-03 
   1.5309561e+01    4.6001835e-07    2.6757272e-03    3.0205154e-03    3.9248419e-07    2.2829102e-03    4.5591097e-03    4.1224845e-03 
   1.5408694e+01    4.6402098e-07    2.6891542e-03    3.0178710e-03    3.9155809e-07    2.2692079e-03    4.5303271e-03    4.1224854e-03 
   1.5506792e+01    4.6794437e-07    2.7020689e-03    3.0150590e-03    3.9053130e-07    2.2550597e-03    4.5010216e-03    4.1224861e-03 
   1.5619317e+01    4.7229923e-07    2.7158544e-03    3.0117505e-03    3.8898907e-07    2.2367974e-03    4.4664341e-03    4.1224869e-03 
   1.5715621e+01    4.7608849e-07    2.7278590e-03    3.0087317e-03    3.8783820e-07    2.2222086e-03    4.4358682e-03    4.1224877e-03 
   1.5814860e+01    4.8005069e-07    2.7404072e-03    3.0058862e-03    3.8651383e-07    2.2064447e-03    4.4043886e-03    4.1224885e-03 
   1.5913485e+01    4.8398603e-07    2.7527127e-03    3.0031748e-03    3.8509926e-07    2.1902856e-03    4.3724539e-03    4.1224891e-03 
   1.6011645e+01    4.8788459e-07    2.7647077e-03    3.0004860e-03    3.8359464e-07    2.1737252e-03    4.3404090e-03    4.1224897e-03 
   1.6111164e+01    4.9182685e-07    2.7766599e-03    2.9975964e-03    3.8198063e-07    2.1565116e-03    4.3072821e-03    4.1224905e-03 
   1.6207037e+01    4.9563444e-07    2.7880881e-03    2.9948083e-03    3.8029240e-07    2.1392555e-03    4.2752705e-03    4.1224910e-03 
   1.6304990e+01    4.9953441e-07    2.7996752e-03    2.9917757e-03    3.7849377e-07    2.1212945e-03    4.2416409e-03    4.1224916e-03 
   1.6404440e+01    5.0351217e-07    2.8113928e-03    2.9889407e-03    3.7660627e-07    2.1028055e-03    4.2072751e-03    4.1224923e-03 
   1.6502822e+01    5.0746405e-07    2.8229323e-03    2.9860598e-03    3.7466846e-07    2.0842140e-03    4.1729600e-03    4.1224929e-03 
   1.6601716e+01    5.1143845e-07    2.8343959e-03    2.9833049e-03    3.7266209e-07    2.0652962e-03    4.1381282e-03    4.1224936e-03 
   1.6701405e+01    5.1544734e-07    2.8458181e-03    2.9805539e-03    3.7059665e-07    2.0460880e-03    4.1027801e-03    4.1224941e-03 
   1.6800128e+01    5.1939535e-07    2.8568634e-03    2.9777351e-03    3.6849942e-07    2.0268809e-03    4.0675420e-03    4.1224945e-03 
   1.6948425e+01    5.2531690e-07    2.8731301e-03    2.9741217e-03    3.6525134e-07    1.9976791e-03    4.0143619e-03    4.1224953e-03 
   1.7047224e+01    5.2925557e-07    2.8837609e-03    2.9720194e-03    3.6302312e-07    1.9780083e-03    3.9788432e-03    4.1224957e-03 
   1.7146272e+01    5.3321003e-07    2.8943099e-03    2.9700318e-03    3.6073894e-07    1.9581220e-03    3.9430633e-03    4.1224961e-03 
   1.7246669e+01    5.3723724e-07    2.9049620e-03    2.9680288e-03    3.5838314e-07    1.9378579e-03    3.9066106e-03    4.1224965e-03 
   1.7346178e+01    5.4122096e-07    2.9153359e-03    2.9663831e-03    3.5600730e-07    1.9176657e-03    3.8705071e-03    4.1224970e-03 
   1.7445941e+01    5.4519509e-07    2.9254903e-03    2.9646525e-03    3.5360426e-07    1.8974232e-03    3.8339967e-03    4.1224974e-03 
   1.7545815e+01    5.4914998e-07    2.9353907e-03    2.9628905e-03    3.5117577e-07    1.8771522e-03    3.7975448e-03    4.1224978e-03 
   1.7645554e+01    5.5308041e-07    2.9450395e-03    2.9612000e-03    3.4873052e-07    1.8569184e-03    3.7610882e-03    4.1224981e-03 
   1.7745112e+01    5.5697783e-07    2.9543994e-03    2.9596010e-03    3.4626656e-07    1.8367153e-03    3.7247017e-03    4.1224985e-03 
   1.7844044e+01    5.6082901e-07    2.9634546e-03    2.9578365e-03    3.4379275e-07    1.8166218e-03    3.6885752e-03    4.1224989e-03 
   1.7944128e+01    5.6469894e-07    2.9723474e-03    2.9560151e-03    3.4128125e-07    1.7963668e-03    3.6519769e-03    4.1224992e-03 
   1.8044692e+01    5.6856369e-07    2.9810279e-03    2.9542571e-03    3.3873954e-07    1.7760403e-03    3.6153562e-03    4.1224995e-03 
   1.8144049e+01    5.7236190e-07    2.9893726e-03    2.9525989e-03    3.3620393e-07    1.7559499e-03    3.5794039e-03    4.1224999e-03 
   1.8243377e+01    5.7615029e-07    2.9975458e-03    2.9507007e-03    3.3365083e-07    1.7358902e-03    3.5435415e-03    4.1225002e-03 
   1.8343499e+01    5.7995620e-07    3.0055945e-03    2.9486567e-03    3.3106437e-07    1.7157248e-03    3.5075712e-03    4.1225007e-03 
   1.8444292e+01    5.8377222e-07    3.0134934e-03    2.9464031e-03    3.2844479e-07    1.6954665e-03    3.4715756e-03    4.1225010e-03 
   1.8544021e+01    5.8752516e-07    3.0210711e-03    2.9443188e-03    3.2582969e-07    1.6754255e-03    3.4361146e-03    4.1225013e-03 
   1.8643136e+01    5.9122438e-07    3.0283281e-03    2.9421680e-03    3.2321820e-07    1.6555656e-03    3.4009460e-03    4.1225016e-03 
   1.8742648e+01    5.9491108e-07    3.0353593e-03    2.9400678e-03    3.2059449e-07    1.6357394e-03    3.3658979e-03    4.1225019e-03 
   1.8842879e+01    5.9859411e-07    3.0421726e-03    2.9377780e-03    3.1795905e-07    1.6159302e-03    3.3308664e-03    4.1225022e-03 
   1.8942877e+01    6.0223574e-07    3.0486912e-03    2.9353568e-03    3.1533034e-07    1.5962932e-03    3.2961033e-03    4.1225026e-03 
   1.9042978e+01    6.0584446e-07    3.0549216e-03    2.9327019e-03    3.1270296e-07    1.5767793e-03    3.2616004e-03    4.1225029e-03 
   1.9143188e+01    6.0941846e-07    3.0608564e-03    2.9298320e-03    3.1007617e-07    1.5573841e-03    3.2273181e-03    4.1225033e-03 
   1.9243476e+01    6.1295965e-07    3.0665121e-03    2.9268585e-03    3.0744667e-07    1.5380930e-03    3.1932475e-03    4.1225036e-03 
   1.9343752e+01    6.1645980e-07    3.0718613e-03    2.9235843e-03    3.0481722e-07    1.5189251e-03    3.1595231e-03    4.1225039e-03 
   1.9443939e+01    6.1992871e-07    3.0769653e-03    2.9203377e-03    3.0219037e-07    1.4998971e-03    3.1261136e-03    4.1225042e-03 
   1.9544479e+01    6.2339308e-07    3.0819054e-03    2.9171839e-03    2.9956062e-07    1.4809556e-03    3.0929041e-03    4.1225045e-03 
   1.9645105e+01    6.2682983e-07    3.0866013e-03    2.9137999e-03    2.9693893e-07    1.4621705e-03    3.0598958e-03    4.1225049e-03 
   1.9735722e+01    6.2991730e-07    3.0907122e-03    2.9106746e-03    2.9453770e-07    1.4451600e-03    3.0305056e-03    4.1225053e-03 
   1.9808216e+01    6.3234550e-07    3.0937454e-03    2.9079530e-03    2.9257024e-07    1.4313976e-03    3.0070210e-03    4.1225055e-03 
   1.9949150e+01    6.3704538e-07    3.0993916e-03    2.9024656e-03    2.8892969e-07    1.4057181e-03    2.9615772e-03    4.1225059e-03 
   2.0039647e+01    6.4004097e-07    3.1028196e-03    2.8989377e-03    2.8657481e-07    1.3892703e-03    2.9328911e-03    4.1225061e-03 
   2.0130156e+01    6.4302510e-07    3.1061200e-03    2.8954278e-03    2.8421198e-07    1.3728804e-03    2.9046687e-03    4.1225064e-03 
   2.0220633e+01    6.4597764e-07    3.1092028e-03    2.8917510e-03    2.8186622e-07    1.3566712e-03    2.8764722e-03    4.1225066e-03 
   2.0321149e+01    6.4920994e-07    3.1123166e-03    2.8872801e-03    2.7931198e-07    1.3390234e-03    2.8454294e-03    4.1225069e-03 
   2.0411615e+01    6.5212543e-07    3.1150815e-03    2.8836416e-03    2.7696356e-07    1.3230032e-03    2.8180185e-03    4.1225071e-03 
   2.0502074e+01    6.5500535e-07    3.1176128e-03    2.8796688e-03    2.7463782e-07    1.3071868e-03    2.7907715e-03    4.1225073e-03 
   2.0602593e+01    6.5817933e-07    3.1202236e-03    2.8751871e-03    2.7211782e-07    1.2900260e-03    2.7606756e-03    4.1225075e-03 
   2.0737857e+01    6.6239485e-07    3.1233478e-03    2.8689072e-03    2.6855207e-07    1.2662863e-03    2.7208420e-03    4.1225079e-03 
   2.0836854e+01    6.6544084e-07    3.1253688e-03    2.8641182e-03    2.6612114e-07    1.2498883e-03    2.6918558e-03    4.1225080e-03 
   2.0937516e+01    6.6852379e-07    3.1272853e-03    2.8593046e-03    2.6363971e-07    1.2332794e-03    2.6630926e-03    4.1225083e-03 
   2.1038235e+01    6.7158886e-07    3.1290406e-03    2.8543805e-03    2.6116656e-07    1.2168170e-03    2.6345435e-03    4.1225085e-03 
   2.1138981e+01    6.7461718e-07    3.1305525e-03    2.8490685e-03    2.5870225e-07    1.2005045e-03    2.6062209e-03    4.1225086e-03 
   2.1239759e+01    6.7761580e-07    3.1318560e-03    2.8436992e-03    2.5625353e-07    1.1843719e-03    2.5783223e-03    4.1225088e-03 
   2.1340583e+01    6.8058931e-07    3.1329727e-03    2.8383518e-03    2.5381984e-07    1.1684148e-03    2.5507485e-03    4.1225089e-03 
   2.1441444e+01    6.8354717e-07    3.1339494e-03    2.8329755e-03    2.5140379e-07    1.1526443e-03    2.5235016e-03    4.1225090e-03 
   2.1542353e+01    6.8648587e-07    3.1347703e-03    2.8277331e-03    2.4900527e-07    1.1370581e-03    2.4965518e-03    4.1225092e-03 
   2.1619054e+01    6.8871532e-07    3.1353366e-03    2.8236716e-03    2.4704154e-07    1.1246423e-03    2.4763626e-03    4.1225094e-03 
   2.1715246e+01    6.9145244e-07    3.1357285e-03    2.8182854e-03    2.4471677e-07    1.1097876e-03    2.4510130e-03    4.1225095e-03 
   2.1815055e+01    6.9428150e-07    3.1360299e-03    2.8126594e-03    2.4245479e-07    1.0951544e-03    2.4251112e-03    4.1225096e-03 
   2.1906010e+01    6.9683080e-07    3.1361290e-03    2.8073834e-03    2.4036753e-07    1.0817886e-03    2.4019467e-03    4.1225097e-03 
   2.2002412e+01    6.9951705e-07    3.1361147e-03    2.8018157e-03    2.3807950e-07    1.0673716e-03    2.3774973e-03    4.1225099e-03 
   2.2135783e+01    7.0316809e-07    3.1357173e-03    2.7937611e-03    2.3509874e-07    1.0484025e-03    2.3441601e-03    4.1225101e-03 
   2.2224579e+01    7.0556857e-07    3.1352739e-03    2.7882651e-03    2.3313184e-07    1.0359477e-03    2.3223142e-03    4.1225102e-03 
   2.2313277e+01    7.0793920e-07    3.1346740e-03    2.7826368e-03    2.3118494e-07    1.0236605e-03    2.3006879e-03    4.1225103e-03 
   2.2401893e+01    7.1028205e-07    3.1339264e-03    2.7768509e-03    2.2925982e-07    1.0115466e-03    2.2791832e-03    4.1225104e-03 
   2.2534672e+01    7.1374772e-07    3.1325357e-03    2.7681176e-03    2.2641393e-07    9.9369807e-04    2.2475759e-03    4.1225106e-03 
   2.2623108e+01    7.1601889e-07    3.1314107e-03    2.7621445e-03    2.2454521e-07    9.8201775e-04    2.2268219e-03    4.1225107e-03 
   2.2711477e+01    7.1825571e-07    3.1301136e-03    2.7559545e-03    2.2269722e-07    9.7050060e-04    2.2063159e-03    4.1225109e-03 
   2.2843901e+01    7.2156465e-07    3.1279209e-03    2.7464069e-03    2.1996758e-07    9.5354059e-04    2.1758134e-03    4.1225111e-03 
   2.2932113e+01    7.2372633e-07    3.1262442e-03    2.7397964e-03    2.1817368e-07    9.4243388e-04    2.1557788e-03    4.1225112e-03 
   2.3020284e+01    7.2585593e-07    3.1244085e-03    2.7330443e-03    2.1639853e-07    9.3147606e-04    2.1359324e-03    4.1225113e-03 
   2.3108423e+01    7.2795784e-07    3.1224334e-03    2.7261750e-03    2.1464382e-07    9.2067288e-04    2.1163457e-03    4.1225114e-03 
   2.3231785e+01    7.3086518e-07    3.1194747e-03    2.7162854e-03    2.1219556e-07    9.0569195e-04    2.0891121e-03    4.1225117e-03 
   2.3311073e+01    7.3269544e-07    3.1173912e-03    2.7097585e-03    2.1064217e-07    8.9621694e-04    2.0718144e-03    4.1225118e-03 
   2.3434406e+01    7.3548505e-07    3.1138657e-03    2.6992760e-03    2.0827788e-07    8.8179814e-04    2.0452085e-03    4.1225119e-03 
   2.3522498e+01    7.3743849e-07    3.1111628e-03    2.6916878e-03    2.0662428e-07    8.7172257e-04    2.0264363e-03    4.1225120e-03 
   2.3610587e+01    7.3935723e-07    3.1082969e-03    2.6838974e-03    2.0499031e-07    8.6179009e-04    2.0078597e-03    4.1225122e-03 
   2.3742763e+01    7.4217046e-07    3.1036839e-03    2.6718011e-03    2.0257251e-07    8.4713833e-04    1.9802021e-03    4.1225123e-03 
   2.3830905e+01    7.4400752e-07    3.1004297e-03    2.6636274e-03    2.0098465e-07    8.3754366e-04    1.9620263e-03    4.1225125e-03 
   2.3919066e+01    7.4580854e-07    3.0970108e-03    2.6552391e-03    1.9941783e-07    8.2809346e-04    1.9440350e-03    4.1225126e-03 
   2.4007253e+01    7.4757712e-07    3.0934427e-03    2.6466962e-03    1.9787003e-07    8.1877786e-04    1.9261822e-03    4.1225127e-03 
   2.4139553e+01    7.5016751e-07    3.0878040e-03    2.6334856e-03    1.9558388e-07    8.0505309e-04    1.8995919e-03    4.1225128e-03 
   2.4227783e+01    7.5185424e-07    3.0838680e-03    2.6244943e-03    1.9408366e-07    7.9606970e-04    1.8821375e-03    4.1225130e-03 
   2.4316038e+01    7.5350465e-07    3.0797733e-03    2.6154042e-03    1.9260354e-07    7.8722173e-04    1.8648429e-03    4.1225131e-03 
   2.4404326e+01    7.5512127e-07    3.0755311e-03    2.6061630e-03    1.9114133e-07    7.7849897e-04    1.8476573e-03    4.1225132e-03 
   2.4536822e+01    7.5748070e-07    3.0688773e-03    2.5918682e-03    1.8897940e-07    7.6563612e-04    1.8220298e-03    4.1225133e-03 
   2.4638808e+01    7.5923775e-07    3.0635149e-03    2.5805342e-03    1.8737554e-07    7.5605797e-04    1.8025918e-03    4.1225134e-03 
   2.4740889e+01    7.6095310e-07    3.0579708e-03    2.5690409e-03    1.8578200e-07    7.4658468e-04    1.7833376e-03    4.1225135e-03 
   2.4842963e+01    7.6263103e-07    3.0522768e-03    2.5574475e-03    1.8420423e-07    7.3724026e-04    1.7642328e-03    4.1225136e-03 
   2.4945114e+01    7.6426764e-07    3.0464096e-03    2.5456773e-03    1.8264461e-07    7.2803071e-04    1.7453236e-03    4.1225137e-03 
   2.5047283e+01    7.6585716e-07    3.0403556e-03    2.5334661e-03    1.8110286e-07    7.1895534e-04    1.7264523e-03    4.1225138e-03 
   2.5149625e+01    7.6740555e-07    3.0341224e-03    2.5212257e-03    1.7957734e-07    7.1000220e-04    1.7078658e-03    4.1225139e-03 
   2.5200838e+01    7.6816802e-07    3.0309617e-03    2.5150935e-03    1.7882015e-07    7.0557096e-04    1.6986230e-03    4.1225139e-03 
   2.5303277e+01    7.6965449e-07    3.0244821e-03    2.5026706e-03    1.7731895e-07    6.9680357e-04    1.6803129e-03    4.1225140e-03 
   2.5405692e+01    7.7109934e-07    3.0178509e-03    2.4900850e-03    1.7583625e-07    6.8817020e-04    1.6621793e-03    4.1225141e-03 
   2.5508121e+01    7.7250776e-07    3.0110860e-03    2.4773985e-03    1.7436910e-07    6.7965704e-04    1.6441801e-03    4.1225142e-03 
   2.5610587e+01    7.7387522e-07    3.0041688e-03    2.4643480e-03    1.7291755e-07    6.7126265e-04    1.6262082e-03    4.1225143e-03 
   2.5713090e+01    7.7520711e-07    2.9971226e-03    2.4513692e-03    1.7148071e-07    6.6298246e-04    1.6085360e-03    4.1225143e-03 
   2.5815629e+01    7.7650253e-07    2.9899459e-03    2.4382960e-03    1.7005681e-07    6.5480877e-04    1.5910589e-03    4.1225144e-03 
   2.5918197e+01    7.7776195e-07    2.9826434e-03    2.4251708e-03    1.6864528e-07    6.4673865e-04    1.5737160e-03    4.1225145e-03 
   2.6020814e+01    7.7899077e-07    2.9752349e-03    2.4119695e-03    1.6724735e-07    6.3877544e-04    1.5565493e-03    4.1225145e-03 
   2.6123454e+01    7.8018293e-07    2.9677023e-03    2.3985044e-03    1.6586124e-07    6.3091201e-04    1.5394583e-03    4.1225146e-03 
   2.6226119e+01    7.8134217e-07    2.9600614e-03    2.3850379e-03    1.6448658e-07    6.2314615e-04    1.5225464e-03    4.1225147e-03 
   2.6328843e+01    7.8246916e-07    2.9523125e-03    2.3715672e-03    1.6312267e-07    6.1547358e-04    1.5058592e-03    4.1225148e-03 
   2.6431565e+01    7.8356543e-07    2.9444700e-03    2.3580715e-03    1.6177060e-07    6.0789905e-04    1.4893581e-03    4.1225148e-03 
   2.6534323e+01    7.8463013e-07    2.9365278e-03    2.3445194e-03    1.6042837e-07    6.0041332e-04    1.4729550e-03    4.1225149e-03 
   2.6636935e+01    7.8566776e-07    2.9285255e-03    2.3307007e-03    1.5909615e-07    5.9302055e-04    1.4563732e-03    4.1225149e-03 
   2.6739467e+01    7.8667457e-07    2.9204425e-03    2.3170640e-03    1.5777191e-07    5.8571080e-04    1.4402398e-03    4.1225150e-03 
   2.6842068e+01    7.8765439e-07    2.9122774e-03    2.3034965e-03    1.5645632e-07    5.7848240e-04    1.4243622e-03    4.1225151e-03 
   2.6944729e+01    7.8860766e-07    2.9040342e-03    2.2898264e-03    1.5514821e-07    5.7133062e-04    1.4085628e-03    4.1225152e-03 
   2.7047446e+01    7.8953607e-07    2.8957208e-03    2.2762024e-03    1.5384726e-07    5.6425376e-04    1.3929208e-03    4.1225154e-03 
   2.7150220e+01    7.9044041e-07    2.8873412e-03    2.2624500e-03    1.5255383e-07    5.5725258e-04    1.3773798e-03    4.1225155e-03 
   2.7201628e+01    7.9088358e-07    2.8831314e-03    2.2556085e-03    1.5190925e-07    5.5377850e-04    1.3696887e-03    4.1225156e-03 
   2.7304487e+01    7.9175212e-07    2.8746555e-03    2.2419838e-03    1.5062552e-07    5.4688390e-04    1.3543975e-03    4.1225157e-03 
   2.7407406e+01    7.9259776e-07    2.8661202e-03    2.2283630e-03    1.4934881e-07    5.4006162e-04    1.3392850e-03    4.1225158e-03 
   2.7510378e+01    7.9342116e-07    2.8575299e-03    2.2147748e-03    1.4807796e-07    5.3330718e-04    1.3242794e-03    4.1225159e-03 
   2.7613404e+01    7.9422237e-07    2.8488856e-03    2.2011751e-03    1.4681351e-07    5.2662190e-04    1.3094145e-03    4.1225160e-03 
   2.7716485e+01    7.9500285e-07    2.8401935e-03    2.1875162e-03    1.4555632e-07    5.2000834e-04    1.2946114e-03    4.1225161e-03 
   2.7819619e+01    7.9576404e-07    2.8314600e-03    2.1739738e-03    1.4430615e-07    5.1346515e-04    1.2800307e-03    4.1225161e-03 
   2.7922807e+01    7.9650499e-07    2.8226825e-03    2.1604618e-03    1.4306223e-07    5.0698899e-04    1.2655840e-03    4.1225162e-03 
   2.8026046e+01    7.9722666e-07    2.8138656e-03    2.1469685e-03    1.4182425e-07    5.0057830e-04    1.2512210e-03    4.1225162e-03 
   2.8129341e+01    7.9792975e-07    2.8050120e-03    2.1335470e-03    1.4059258e-07    4.9423383e-04    1.2370085e-03    4.1225163e-03 
   2.8232651e+01    7.9861695e-07    2.7961366e-03    2.1200884e-03    1.3936563e-07    4.8795026e-04    1.2228466e-03    4.1225164e-03 
   2.8336009e+01    7.9928474e-07    2.7872240e-03    2.1067280e-03    1.3814678e-07    4.8173823e-04    1.2089314e-03    4.1225164e-03 
   2.8439433e+01    7.9993490e-07    2.7782796e-03    2.0934876e-03    1.3693447e-07    4.7559151e-04    1.1951277e-03    4.1225165e-03 
   2.8542885e+01    8.0056814e-07    2.7693105e-03    2.0802903e-03    1.3572849e-07    4.6950948e-04    1.1814721e-03    4.1225166e-03 
   2.8646373e+01    8.0118478e-07    2.7603176e-03    2.0671638e-03    1.3452900e-07    4.6349202e-04    1.1679078e-03    4.1225166e-03 
   2.8749874e+01    8.0178627e-07    2.7513090e-03    2.0540019e-03    1.3333518e-07    4.5753624e-04    1.1544130e-03    4.1225168e-03 
   2.8801646e+01    8.0208089e-07    2.7467995e-03    2.0474765e-03    1.3274014e-07    4.5458078e-04    1.1477486e-03    4.1225168e-03 
   2.8905217e+01    8.0265885e-07    2.7377600e-03    2.0344827e-03    1.3155385e-07    4.4871225e-04    1.1345211e-03    4.1225169e-03 
   2.9004012e+01    8.0319784e-07    2.7291321e-03    2.0222051e-03    1.3042141e-07    4.4315016e-04    1.1220253e-03    4.1225170e-03 
   2.9107644e+01    8.0374609e-07    2.7200613e-03    2.0093514e-03    1.2925172e-07    4.3741752e-04    1.1090692e-03    4.1225171e-03 
   2.9211336e+01    8.0428037e-07    2.7109767e-03    1.9964726e-03    1.2808508e-07    4.3173461e-04    1.0961438e-03    4.1225172e-03 
   2.9314991e+01    8.0480224e-07    2.7018940e-03    1.9838003e-03    1.2692385e-07    4.2611061e-04    1.0834394e-03    4.1225171e-03 
   2.9418733e+01    8.0531083e-07    2.6927978e-03    1.9712102e-03    1.2576806e-07    4.2054314e-04    1.0708485e-03    4.1225172e-03 
   2.9522542e+01    8.0580368e-07    2.6836827e-03    1.9586618e-03    1.2461838e-07    4.1503433e-04    1.0583639e-03    4.1225172e-03 
   2.9626396e+01    8.0628611e-07    2.6745689e-03    1.9462269e-03    1.2347448e-07    4.0958291e-04    1.0459816e-03    4.1225173e-03 
   2.9730303e+01    8.0675630e-07    2.6654504e-03    1.9337680e-03    1.2233539e-07    4.0418514e-04    1.0336069e-03    4.1225174e-03 
   2.9834253e+01    8.0721552e-07    2.6563325e-03    1.9214833e-03    1.2120099e-07    3.9884036e-04    1.0214232e-03    4.1225175e-03 
   2.9938238e+01    8.0766274e-07    2.6472131e-03    1.9093040e-03    1.2007246e-07    3.9355214e-04    1.0093827e-03    4.1225176e-03 
   3.0042274e+01    8.0809806e-07    2.6380913e-03    1.8972167e-03    1.1895024e-07    3.8832117e-04    9.9747847e-04    4.1225177e-03 
   3.0146349e+01    8.0852327e-07    2.6289747e-03    1.8852405e-03    1.1783551e-07    3.8315109e-04    9.8571468e-04    4.1225178e-03 
   3.0250475e+01    8.0893745e-07    2.6198592e-03    1.8732459e-03    1.1672645e-07    3.7803524e-04    9.7396028e-04    4.1225179e-03 
   3.0302550e+01    8.0914085e-07    2.6153073e-03    1.8673133e-03    1.1617362e-07    3.7549668e-04    9.6816606e-04    4.1225178e-03 
   3.0406750e+01    8.0954015e-07    2.6061993e-03    1.8555061e-03    1.1507309e-07    3.7046144e-04    9.5665091e-04    4.1225177e-03 
   3.0511000e+01    8.0992679e-07    2.5970882e-03    1.8437985e-03    1.1397764e-07    3.6547745e-04    9.4526070e-04    4.1225178e-03 
   3.0615289e+01    8.1030597e-07    2.5879922e-03    1.8321740e-03    1.1288757e-07    3.6054547e-04    9.3395368e-04    4.1225178e-03 
   3.0719619e+01    8.1067570e-07    2.5789048e-03    1.8206468e-03    1.1180316e-07    3.5566590e-04    9.2276205e-04    4.1225179e-03 
   3.0823994e+01    8.1103622e-07    2.5698269e-03    1.8091064e-03    1.1072431e-07    3.5083800e-04    9.1158732e-04    4.1225179e-03 
   3.0928401e+01    8.1138588e-07    2.5607546e-03    1.7977499e-03    1.0965117e-07    3.4606190e-04    9.0065005e-04    4.1225180e-03 
   3.1032856e+01    8.1172706e-07    2.5516942e-03    1.7864931e-03    1.0858486e-07    3.4134053e-04    8.8980996e-04    4.1225180e-03 
   3.1137365e+01    8.1206259e-07    2.5426542e-03    1.7753037e-03    1.0752494e-07    3.3667199e-04    8.7896135e-04    4.1225181e-03 
   3.1241917e+01    8.1238940e-07    2.5336262e-03    1.7642310e-03    1.0647194e-07    3.3205762e-04    8.6834193e-04    4.1225181e-03 
   3.1346398e+01    8.1270746e-07    2.5246212e-03    1.7531859e-03    1.0542517e-07    3.2749623e-04    8.5784240e-04    4.1225181e-03 
   3.1450843e+01    8.1301565e-07    2.5156325e-03    1.7423007e-03    1.0438620e-07    3.2299172e-04    8.4749942e-04    4.1225180e-03 
   3.1503095e+01    8.1316558e-07    2.5111416e-03    1.7368884e-03    1.0386952e-07    3.2076009e-04    8.4234404e-04    4.1225180e-03 
   3.1607643e+01    8.1346360e-07    2.5021765e-03    1.7261201e-03    1.0283950e-07    3.1632956e-04    8.3207979e-04    4.1225180e-03 
   3.1712244e+01    8.1375446e-07    2.4932280e-03    1.7154628e-03    1.0181623e-07    3.1195046e-04    8.2198858e-04    4.1225181e-03 
   3.1816895e+01    8.1403819e-07    2.4842967e-03    1.7048183e-03    1.0079953e-07    3.0762187e-04    8.1197198e-04    4.1225181e-03 
   3.1921599e+01    8.1431478e-07    2.4753824e-03    1.6943035e-03    9.9789602e-08    3.0334390e-04    8.0203924e-04    4.1225182e-03 
   3.2026347e+01    8.1458317e-07    2.4664829e-03    1.6838979e-03    9.8786874e-08    2.9911756e-04    7.9225096e-04    4.1225182e-03 
   3.2131133e+01    8.1484594e-07    2.4576066e-03    1.6735804e-03    9.7790171e-08    2.9493890e-04    7.8256615e-04    4.1225183e-03 
   3.2235950e+01    8.1510181e-07    2.4487504e-03    1.6633500e-03    9.6800108e-08    2.9080945e-04    7.7298929e-04    4.1225183e-03 
   3.2340798e+01    8.1535151e-07    2.4399167e-03    1.6531583e-03    9.5816450e-08    2.8672806e-04    7.6342909e-04    4.1225184e-03 
   3.2445673e+01    8.1559503e-07    2.4311058e-03    1.6430914e-03    9.4838764e-08    2.8269308e-04    7.5401057e-04    4.1225182e-03 
   3.2550590e+01    8.1583047e-07    2.4223109e-03    1.6330951e-03    9.3868267e-08    2.7870757e-04    7.4466514e-04    4.1225183e-03 
   3.2603074e+01    8.1594713e-07    2.4179269e-03    1.6281357e-03    9.3384937e-08    2.7673111e-04    7.4001811e-04    4.1225183e-03 
   3.2708066e+01    8.1617373e-07    2.4091640e-03    1.6182682e-03    9.2423527e-08    2.7281378e-04    7.3087581e-04    4.1225183e-03 
   3.2813094e+01    8.1639229e-07    2.4004180e-03    1.6084968e-03    9.1470520e-08    2.6894851e-04    7.2183552e-04    4.1225183e-03 
   3.2918199e+01    8.1660763e-07    2.3916996e-03    1.5987292e-03    9.0522922e-08    2.6512566e-04    7.1282668e-04    4.1225183e-03 
   3.3023352e+01    8.1681734e-07    2.3830041e-03    1.5891045e-03    8.9581874e-08    2.6134848e-04    7.0393649e-04    4.1225183e-03 
   3.3128549e+01    8.1702381e-07    2.3743390e-03    1.5795564e-03    8.8646825e-08    2.5761503e-04    6.9513593e-04    4.1225184e-03 
   3.3233792e+01    8.1722303e-07    2.3656924e-03    1.5701029e-03    8.7719545e-08    2.5393002e-04    6.8645077e-04    4.1225184e-03 
   3.3339082e+01    8.1741525e-07    2.3570652e-03    1.5607046e-03    8.6799464e-08    2.5029139e-04    6.7783450e-04    4.1225184e-03 
   3.3444218e+01    8.1760559e-07    2.3484895e-03    1.5513515e-03    8.5886644e-08    2.4670072e-04    6.6930879e-04    4.1225183e-03 
   3.3549221e+01    8.1778949e-07    2.3399501e-03    1.5421322e-03    8.4982000e-08    2.4315994e-04    6.6096021e-04    4.1225184e-03 
   3.3601744e+01    8.1787875e-07    2.3356894e-03    1.5375576e-03    8.4532659e-08    2.4140746e-04    6.5681965e-04    4.1225184e-03 
   3.3706823e+01    8.1805556e-07    2.3271873e-03    1.5284544e-03    8.3639193e-08    2.3793503e-04    6.4858385e-04    4.1225184e-03 
   3.3811943e+01    8.1822824e-07    2.3187132e-03    1.5194081e-03    8.2752503e-08    2.3450587e-04    6.4040566e-04    4.1225185e-03 
   3.3917088e+01    8.1839756e-07    2.3102703e-03    1.5104113e-03    8.1872104e-08    2.3111835e-04    6.3231739e-04    4.1225185e-03 
   3.4022269e+01    8.1856142e-07    2.3018519e-03    1.5015253e-03    8.0998198e-08    2.2777259e-04    6.2436930e-04    4.1225186e-03 
   3.4127488e+01    8.1872268e-07    2.2934659e-03    1.4927215e-03    8.0130908e-08    2.2446856e-04    6.1651142e-04    4.1225186e-03 
   3.4232727e+01    8.1887850e-07    2.2851056e-03    1.4839920e-03    7.9271602e-08    2.2120984e-04    6.0874056e-04    4.1225186e-03 
   3.4327494e+01    8.1902014e-07    2.2776177e-03    1.4761829e-03    7.8492655e-08    2.1828067e-04    6.0174055e-04    4.1225186e-03 
   3.4403307e+01    8.1913126e-07    2.2716475e-03    1.4699521e-03    7.7862113e-08    2.1593032e-04    5.9616051e-04    4.1225186e-03 
   3.4539772e+01    8.1932549e-07    2.2609354e-03    1.4589108e-03    7.6737021e-08    2.1175644e-04    5.8631529e-04    4.1225187e-03 
   3.4600422e+01    8.1941064e-07    2.2561970e-03    1.4540490e-03    7.6238450e-08    2.0991791e-04    5.8199239e-04    4.1225187e-03 
   3.4709931e+01    8.1955912e-07    2.2476578e-03    1.4452865e-03    7.5365085e-08    2.0669030e-04    5.7426592e-04    4.1225187e-03 
   3.4812700e+01    8.1969486e-07    2.2396759e-03    1.4370989e-03    7.4549394e-08    2.0369346e-04    5.6707951e-04    4.1225188e-03 
   3.4922209e+01    8.1983560e-07    2.2312035e-03    1.4284772e-03    7.3695740e-08    2.0056484e-04    5.5954288e-04    4.1225188e-03 
   3.5024979e+01    8.1996458e-07    2.2232854e-03    1.4204646e-03    7.2901301e-08    1.9766757e-04    5.5255787e-04    4.1225188e-03 
   3.5100792e+01    8.2005739e-07    2.2174650e-03    1.4145550e-03    7.2324333e-08    1.9556763e-04    5.4741088e-04    4.1225189e-03 
   3.5222094e+01    8.2020295e-07    2.2081850e-03    1.4052556e-03    7.1390954e-08    1.9220174e-04    5.3928720e-04    4.1225189e-03 
   3.5316440e+01    8.2031310e-07    2.2009983e-03    1.3980896e-03    7.0678309e-08    1.8963836e-04    5.3308045e-04    4.1225189e-03 
   3.5434372e+01    8.2044616e-07    2.1920478e-03    1.3891546e-03    6.9813105e-08    1.8652493e-04    5.2541115e-04    4.1225189e-03 
   3.5528718e+01    8.2055071e-07    2.1849201e-03    1.3821079e-03    6.9112004e-08    1.8402788e-04    5.1935934e-04    4.1225189e-03 
   3.5604531e+01    8.2063246e-07    2.1792115e-03    1.3764640e-03    6.8563768e-08    1.8207293e-04    5.1456007e-04    4.1225189e-03 
   3.5739758e+01    8.2077389e-07    2.1690660e-03    1.3664510e-03    6.7609331e-08    1.7867174e-04    5.0610942e-04    4.1225190e-03 
   3.5814244e+01    8.2085005e-07    2.1635034e-03    1.3609654e-03    6.7077132e-08    1.7679429e-04    5.0145785e-04    4.1225190e-03 
   3.5921835e+01    8.2095774e-07    2.1554964e-03    1.3531333e-03    6.6313085e-08    1.7411081e-04    4.9485497e-04    4.1225190e-03 
   3.6022805e+01    8.2105632e-07    2.1480143e-03    1.3458559e-03    6.5603086e-08    1.7162814e-04    4.8874479e-04    4.1225191e-03 
   3.6148937e+01    8.2117560e-07    2.1387087e-03    1.3368185e-03    6.4743410e-08    1.6862081e-04    4.8123613e-04    4.1225191e-03 
   3.6223307e+01    8.2124446e-07    2.1332459e-03    1.3315183e-03    6.4231576e-08    1.6684648e-04    4.7684099e-04    4.1225191e-03 
   3.6338994e+01    8.2134824e-07    2.1247778e-03    1.3233604e-03    6.3449009e-08    1.6413872e-04    4.7010485e-04    4.1225190e-03 
   3.6413364e+01    8.2141357e-07    2.1193570e-03    1.3181587e-03    6.2949629e-08    1.6241847e-04    4.6584299e-04    4.1225191e-03 
   3.6520788e+01    8.2150605e-07    2.1115551e-03    1.3106980e-03    6.2232872e-08    1.5996003e-04    4.5972577e-04    4.1225191e-03 
   3.6636475e+01    8.2160228e-07    2.1031901e-03    1.3026923e-03    6.1475410e-08    1.5736869e-04    4.5318633e-04    4.1225191e-03 
   3.6729437e+01    8.2167714e-07    2.0964969e-03    1.2963192e-03    6.0882292e-08    1.5534026e-04    4.4803075e-04    4.1225192e-03 
   3.6821987e+01    8.2175093e-07    2.0898619e-03    1.2900456e-03    6.0274145e-08    1.5328810e-04    4.4290281e-04    4.1225192e-03 
   3.6937673e+01    8.2183964e-07    2.0816006e-03    1.2822104e-03    5.9538480e-08    1.5080233e-04    4.3661183e-04    4.1225192e-03 
   3.7012043e+01    8.2189526e-07    2.0763122e-03    1.2772306e-03    5.9067884e-08    1.4922019e-04    4.3261064e-04    4.1225193e-03 
   3.7105006e+01    8.2196283e-07    2.0697231e-03    1.2710346e-03    5.8495165e-08    1.4729230e-04    4.2769040e-04    4.1225193e-03 
   3.7231022e+01    8.2205203e-07    2.0608312e-03    1.2627141e-03    5.7717425e-08    1.4469385e-04    4.2111775e-04    4.1225193e-03 
   3.7305392e+01    8.2210342e-07    2.0556081e-03    1.2578493e-03    5.7258296e-08    1.4317009e-04    4.1727592e-04    4.1225193e-03 
   3.7439671e+01    8.2219285e-07    2.0462137e-03    1.2490799e-03    5.6452810e-08    1.4049565e-04    4.1042154e-04    4.1225194e-03 
   3.7514041e+01    8.2224132e-07    2.0410363e-03    1.2442868e-03    5.6003206e-08    1.3901585e-04    4.0667386e-04    4.1225194e-03 
   3.7621465e+01    8.2230953e-07    2.0335850e-03    1.2374060e-03    5.5359499e-08    1.3690495e-04    4.0131967e-04    4.1225194e-03 
   3.7737152e+01    8.2238061e-07    2.0255984e-03    1.2300260e-03    5.4680000e-08    1.3468182e-04    3.9561905e-04    4.1225194e-03 
   3.7830114e+01    8.2243585e-07    2.0192093e-03    1.2241442e-03    5.4148370e-08    1.3294276e-04    3.9112609e-04    4.1225195e-03 
   3.7923077e+01    8.2248964e-07    2.0128458e-03    1.2183070e-03    5.3620130e-08    1.3122239e-04    3.8666511e-04    4.1225195e-03 
   3.8016039e+01    8.2254245e-07    2.0065089e-03    1.2125151e-03    5.3096011e-08    1.2952234e-04    3.8225675e-04    4.1225196e-03 
   3.8108589e+01    8.2259425e-07    2.0002271e-03    1.2068074e-03    5.2561963e-08    1.2781011e-04    3.7790322e-04    4.1225196e-03 
   3.8224275e+01    8.2265641e-07    1.9924074e-03    1.1996744e-03    5.1916466e-08    1.2573749e-04    3.7251122e-04    4.1225197e-03 
   3.8331699e+01    8.2271224e-07    1.9851818e-03    1.1931255e-03    5.1320583e-08    1.2383514e-04    3.6760715e-04    4.1225197e-03 
   3.8406069e+01    8.2274991e-07    1.9802005e-03    1.1886210e-03    5.0913789e-08    1.2253968e-04    3.6424708e-04    4.1225197e-03 
   3.8521756e+01    8.2280732e-07    1.9724828e-03    1.1816627e-03    5.0289569e-08    1.2055715e-04    3.5908385e-04    4.1225197e-03 
   3.8614305e+01    8.2285222e-07    1.9663384e-03    1.1761203e-03    4.9787326e-08    1.1897486e-04    3.5496939e-04    4.1225198e-03 
   3.8729992e+01    8.2290607e-07    1.9586908e-03    1.1692615e-03    4.9178259e-08    1.1705468e-04    3.4992314e-04    4.1225198e-03 
   3.8804362e+01    8.2294006e-07    1.9537972e-03    1.1648882e-03    4.8789124e-08    1.1583354e-04    3.4672351e-04    4.1225198e-03 
   3.8930378e+01    8.2299555e-07    1.9455382e-03    1.1574828e-03    4.8144311e-08    1.1381179e-04    3.4132226e-04    4.1225199e-03 
   3.9004748e+01    8.2302767e-07    1.9406880e-03    1.1531751e-03    4.7760718e-08    1.1261912e-04    3.3820321e-04    4.1225197e-03 
   3.9139027e+01    8.2308427e-07    1.9319692e-03    1.1454418e-03    4.7086920e-08    1.1052389e-04    3.3260410e-04    4.1225197e-03 
   3.9231990e+01    8.2312163e-07    1.9259633e-03    1.1401264e-03    4.6625721e-08    1.0909618e-04    3.2878455e-04    4.1225198e-03 
   3.9306360e+01    8.2315102e-07    1.9211779e-03    1.1359094e-03    4.6252431e-08    1.0795000e-04    3.2574291e-04    4.1225198e-03 
   3.9413783e+01    8.2319257e-07    1.9142926e-03    1.1298246e-03    4.5716894e-08    1.0631232e-04    3.2136056e-04    4.1225198e-03 
   3.9506746e+01    8.2322737e-07    1.9083612e-03    1.1246072e-03    4.5269162e-08    1.0494053e-04    3.1767045e-04    4.1225198e-03 
   3.9622433e+01    8.2326956e-07    1.9010139e-03    1.1181803e-03    4.4706892e-08    1.0323280e-04    3.1313002e-04    4.1225199e-03 
   3.9714982e+01    8.2330244e-07    1.8951648e-03    1.1130648e-03    4.4255059e-08    1.0187098e-04    3.0950526e-04    4.1225199e-03 
   3.9830669e+01    8.2334190e-07    1.8878859e-03    1.1067286e-03    4.3706065e-08    1.0021604e-04    3.0504997e-04    4.1225199e-03 
   3.9905039e+01    8.2336676e-07    1.8832284e-03    1.1026870e-03    4.3355326e-08    9.9163560e-05    3.0222633e-04    4.1225199e-03 
   4.0012462e+01    8.2340161e-07    1.8765266e-03    1.0968209e-03    4.2852000e-08    9.7659413e-05    2.9806631e-04    4.1225200e-03 
   4.0128149e+01    8.2343797e-07    1.8693457e-03    1.0905926e-03    4.2319256e-08    9.6071986e-05    2.9370852e-04    4.1225200e-03 
   4.0230928e+01    8.2346966e-07    1.8629991e-03    1.0851006e-03    4.1861809e-08    9.4707208e-05    2.8993995e-04    4.1225200e-03 
   4.0336232e+01    8.2350132e-07    1.8565276e-03    1.0795187e-03    4.1396802e-08    9.3326269e-05    2.8615641e-04    4.1225201e-03 
   4.0431021e+01    8.2352848e-07    1.8507279e-03    1.0745499e-03    4.0978033e-08    9.2090545e-05    2.8279914e-04    4.1225201e-03 
   4.0536465e+01    8.2355652e-07    1.8443026e-03    1.0690636e-03    4.0520448e-08    9.0742973e-05    2.7911989e-04    4.1225201e-03 
   4.0641988e+01    8.2358549e-07    1.8379076e-03    1.0635355e-03    4.0064780e-08    8.9408281e-05    2.7535496e-04    4.1225201e-03 
   4.0747579e+01    8.2361374e-07    1.8315397e-03    1.0580955e-03    3.9612151e-08    8.8088900e-05    2.7171991e-04    4.1225201e-03 
   4.0800400e+01    8.2362762e-07    1.8283672e-03    1.0553959e-03    3.9387248e-08    8.7435575e-05    2.6992483e-04    4.1225202e-03 
   4.0948351e+01    8.2366422e-07    1.8195147e-03    1.0479206e-03    3.8760480e-08    8.5623803e-05    2.6497630e-04    4.1225202e-03 
   4.1001246e+01    8.2367715e-07    1.8163665e-03    1.0452492e-03    3.8539643e-08    8.4987326e-05    2.6322689e-04    4.1225202e-03 
   4.1106870e+01    8.2370274e-07    1.8101011e-03    1.0398897e-03    3.8101970e-08    8.3729741e-05    2.5969544e-04    4.1225203e-03 
   4.1202135e+01    8.2372487e-07    1.8044761e-03    1.0351450e-03    3.7707493e-08    8.2603150e-05    2.5657532e-04    4.1225203e-03 
   4.1308098e+01    8.2374884e-07    1.7982480e-03    1.0298912e-03    3.7275795e-08    8.1373253e-05    2.5315701e-04    4.1225203e-03 
   4.1403480e+01    8.2376967e-07    1.7926680e-03    1.0252091e-03    3.6887445e-08    8.0273584e-05    2.5012918e-04    4.1225204e-03 
   4.1509569e+01    8.2379235e-07    1.7864904e-03    1.0200427e-03    3.6463806e-08    7.9076046e-05    2.4680783e-04    4.1225204e-03 
   4.1615726e+01    8.2381337e-07    1.7803371e-03    1.0148866e-03    3.6044707e-08    7.7895954e-05    2.4350174e-04    4.1225204e-03 
   4.1721957e+01    8.2383459e-07    1.7742117e-03    1.0097536e-03    3.5628656e-08    7.6729937e-05    2.4022988e-04    4.1225204e-03 
   4.1817606e+01    8.2385329e-07    1.7687227e-03    1.0051810e-03    3.5254667e-08    7.5687906e-05    2.3734000e-04    4.1225205e-03 
   4.1923930e+01    8.2387220e-07    1.7626466e-03    1.0001532e-03    3.4847956e-08    7.4556018e-05    2.3418041e-04    4.1225205e-03 
   4.2019706e+01    8.2388960e-07    1.7572011e-03    9.9563124e-04    3.4480857e-08    7.3541165e-05    2.3134185e-04    4.1225205e-03 
   4.2126167e+01    8.2390864e-07    1.7511768e-03    9.9059672e-04    3.4080702e-08    7.2436835e-05    2.2819724e-04    4.1225205e-03 
   4.2222053e+01    8.2392512e-07    1.7457762e-03    9.8613362e-04    3.3719755e-08    7.1447204e-05    2.2543426e-04    4.1225206e-03 
   4.2328641e+01    8.2394282e-07    1.7398007e-03    9.8120660e-04    3.3326564e-08    7.0370874e-05    2.2237567e-04    4.1225206e-03 
   4.2435337e+01    8.2395922e-07    1.7338471e-03    9.7632170e-04    3.2937225e-08    6.9309390e-05    2.1937879e-04    4.1225206e-03 
   4.2542101e+01    8.2397591e-07    1.7279210e-03    9.7142955e-04    3.2550644e-08    6.8260420e-05    2.1642206e-04    4.1225206e-03 
   4.2648934e+01    8.2399239e-07    1.7220212e-03    9.6655592e-04    3.2168112e-08    6.7226557e-05    2.1344311e-04    4.1225207e-03 
   4.2744926e+01    8.2400682e-07    1.7167452e-03    9.6223708e-04    3.1824586e-08    6.6303707e-05    2.1082979e-04    4.1225207e-03 
   4.2851896e+01    8.2402232e-07    1.7108934e-03    9.5745456e-04    3.1448666e-08    6.5295944e-05    2.0798105e-04    4.1225207e-03 
   4.2948185e+01    8.2403571e-07    1.7056505e-03    9.5317574e-04    3.1111358e-08    6.4396605e-05    2.0543535e-04    4.1225207e-03 
   4.3001728e+01    8.2404314e-07    1.7027465e-03    9.5080578e-04    3.0926900e-08    6.3905236e-05    2.0404890e-04    4.1225207e-03 
   4.3108869e+01    8.2405740e-07    1.6969546e-03    9.4610254e-04    3.0560964e-08    6.2933200e-05    2.0128486e-04    4.1225208e-03 
   4.3216077e+01    8.2407147e-07    1.6911885e-03    9.4138265e-04    3.0197243e-08    6.1971846e-05    1.9848949e-04    4.1225207e-03 
   4.3323350e+01    8.2408501e-07    1.6854476e-03    9.3673181e-04    2.9836548e-08    6.1022755e-05    1.9578142e-04    4.1225207e-03 
   4.3430689e+01    8.2409799e-07    1.6797316e-03    9.3210933e-04    2.9479198e-08    6.0086470e-05    1.9309692e-04    4.1225207e-03 
   4.3538095e+01    8.2411065e-07    1.6740409e-03    9.2751777e-04    2.9125370e-08    5.9163244e-05    1.9044493e-04    4.1225208e-03 
   4.3645566e+01    8.2412300e-07    1.6683753e-03    9.2295415e-04    2.8774963e-08    5.8252759e-05    1.8782262e-04    4.1225208e-03 
   4.3742306e+01    8.2413380e-07    1.6632999e-03    9.1884170e-04    2.8459555e-08    5.7438217e-05    1.8543078e-04    4.1225208e-03 
   4.3849897e+01    8.2414544e-07    1.6576820e-03    9.1432679e-04    2.8114492e-08    5.6549347e-05    1.8286682e-04    4.1225208e-03 
   4.3903716e+01    8.2415120e-07    1.6548834e-03    9.1208213e-04    2.7943210e-08    5.6109551e-05    1.8159319e-04    4.1225209e-03 
   4.4000619e+01    8.2416096e-07    1.6498599e-03    9.0806208e-04    2.7634596e-08    5.5320763e-05    1.7932413e-04    4.1225209e-03 
   4.4108331e+01    8.2417176e-07    1.6443029e-03    9.0362321e-04    2.7298143e-08    5.4462455e-05    1.7684208e-04    4.1225209e-03 
   4.4216133e+01    8.2418193e-07    1.6387687e-03    8.9918081e-04    2.6965060e-08    5.3616192e-05    1.7433883e-04    4.1225210e-03 
   4.4313168e+01    8.2419111e-07    1.6338119e-03    8.9523672e-04    2.6664537e-08    5.2857689e-05    1.7213414e-04    4.1225210e-03 
   4.4420956e+01    8.2420086e-07    1.6283315e-03    8.9087499e-04    2.6336839e-08    5.2032346e-05    1.6971827e-04    4.1225210e-03 
   4.4518122e+01    8.2420899e-07    1.6234142e-03    8.8697210e-04    2.6042265e-08    5.1294494e-05    1.6758372e-04    4.1225210e-03 
   4.4626126e+01    8.2421822e-07    1.6179752e-03    8.8265864e-04    2.5721307e-08    5.0492014e-05    1.6522563e-04    4.1225210e-03 
   4.4734219e+01    8.2422686e-07    1.6125587e-03    8.7834736e-04    2.5403589e-08    4.9700855e-05    1.6287355e-04    4.1225211e-03 
   4.4842370e+01    8.2423510e-07    1.6071664e-03    8.7408866e-04    2.5087570e-08    4.8917960e-05    1.6057026e-04    4.1225211e-03 
   4.4950581e+01    8.2424319e-07    1.6017985e-03    8.6986820e-04    2.4775474e-08    4.8147584e-05    1.5829817e-04    4.1225211e-03 
   4.5004708e+01    8.2424733e-07    1.5991248e-03    8.6776618e-04    2.4620692e-08    4.7766680e-05    1.5717627e-04    4.1225211e-03 
   4.5113004e+01    8.2425540e-07    1.5937938e-03    8.6357942e-04    2.4313690e-08    4.7013350e-05    1.5495327e-04    4.1225211e-03 
   4.5221222e+01    8.2426316e-07    1.5884934e-03    8.5942910e-04    2.4010531e-08    4.6272321e-05    1.5275117e-04    4.1225212e-03 
   4.5310781e+01    8.2426977e-07    1.5841283e-03    8.5599811e-04    2.3758592e-08    4.5660606e-05    1.5090923e-04    4.1225211e-03 
   4.5403141e+01    8.2427610e-07    1.5796450e-03    8.5250318e-04    2.3501601e-08    4.5038534e-05    1.4905658e-04    4.1225212e-03 
   4.5541550e+01    8.2428479e-07    1.5729606e-03    8.4730328e-04    2.3121534e-08    4.4122203e-05    1.4633814e-04    4.1225212e-03 
   4.5633739e+01    8.2429035e-07    1.5685327e-03    8.4386829e-04    2.2871861e-08    4.3522603e-05    1.4453520e-04    4.1225212e-03 
   4.5725884e+01    8.2429606e-07    1.5641266e-03    8.4043990e-04    2.2625209e-08    4.2932016e-05    1.4275249e-04    4.1225213e-03 
   4.5817974e+01    8.2430068e-07    1.5597402e-03    8.3703382e-04    2.2380433e-08    4.2348214e-05    1.4100374e-04    4.1225213e-03 
   4.5910018e+01    8.2430573e-07    1.5553759e-03    8.3365769e-04    2.2138540e-08    4.1773035e-05    1.3925605e-04    4.1225213e-03 
   4.6002013e+01    8.2431059e-07    1.5510325e-03    8.3030596e-04    2.1898921e-08    4.1205268e-05    1.3753914e-04    4.1225213e-03 
   4.6139928e+01    8.2431802e-07    1.5445556e-03    8.2532038e-04    2.1544190e-08    4.0368158e-05    1.3501127e-04    4.1225214e-03 
   4.6231817e+01    8.2432254e-07    1.5402633e-03    8.2199227e-04    2.1310327e-08    3.9818777e-05    1.3332197e-04    4.1225214e-03 
   4.6323657e+01    8.2432691e-07    1.5359916e-03    8.1871754e-04    2.1078723e-08    3.9276581e-05    1.3166669e-04    4.1225214e-03 
   4.6415457e+01    8.2433147e-07    1.5317406e-03    8.1547121e-04    2.0849549e-08    3.8741820e-05    1.3004150e-04    4.1225214e-03 
   4.6507219e+01    8.2433583e-07    1.5275094e-03    8.1223992e-04    2.0622513e-08    3.8213893e-05    1.2843452e-04    4.1225214e-03 
   4.6644785e+01    8.2434203e-07    1.5211987e-03    8.0741218e-04    2.0286366e-08    3.7435424e-05    1.2605779e-04    4.1225215e-03 
   4.6736460e+01    8.2434617e-07    1.5170162e-03    8.0422797e-04    2.0064770e-08    3.6924513e-05    1.2448499e-04    4.1225215e-03 
   4.6828105e+01    8.2435036e-07    1.5128532e-03    8.0106702e-04    1.9845584e-08    3.6420746e-05    1.2293483e-04    4.1225215e-03 
   4.6919713e+01    8.2435450e-07    1.5087097e-03    7.9791852e-04    1.9628301e-08    3.5923147e-05    1.2139810e-04    4.1225215e-03 
   4.7011281e+01    8.2435852e-07    1.5045856e-03    7.9479418e-04    1.9413311e-08    3.5432383e-05    1.1987037e-04    4.1225215e-03 
   4.7102813e+01    8.2436212e-07    1.5004800e-03    7.9166291e-04    1.9200139e-08    3.4947535e-05    1.1835961e-04    4.1225216e-03 
   4.7240075e+01    8.2436723e-07    1.4943547e-03    7.8703920e-04    1.8883878e-08    3.4231361e-05    1.1613470e-04    4.1225216e-03 
   4.7331551e+01    8.2437068e-07    1.4902949e-03    7.8397543e-04    1.8675627e-08    3.3761744e-05    1.1466609e-04    4.1225216e-03 
   4.7423002e+01    8.2437400e-07    1.4862534e-03    7.8092951e-04    1.8469295e-08    3.3298056e-05    1.1321170e-04    4.1225216e-03 
   4.7514425e+01    8.2437694e-07    1.4822296e-03    7.7790070e-04    1.8265023e-08    3.2840510e-05    1.1177743e-04    4.1225216e-03 
   4.7605815e+01    8.2437967e-07    1.4782242e-03    7.7486585e-04    1.8062608e-08    3.2388698e-05    1.1035643e-04    4.1225217e-03 
   4.7742854e+01    8.2438426e-07    1.4722499e-03    7.7038465e-04    1.7762745e-08    3.1722100e-05    1.0825872e-04    4.1225217e-03 
   4.7834192e+01    8.2438727e-07    1.4682895e-03    7.6742167e-04    1.7565285e-08    3.1284961e-05    1.0687835e-04    4.1225217e-03 
   4.7925497e+01    8.2439008e-07    1.4643470e-03    7.6447653e-04    1.7369696e-08    3.0853432e-05    1.0550539e-04    4.1225217e-03 
   4.8016786e+01    8.2439295e-07    1.4604221e-03    7.6153024e-04    1.7176093e-08    3.0427657e-05    1.0414318e-04    4.1225217e-03 
   4.8108078e+01    8.2439535e-07    1.4565128e-03    7.5860927e-04    1.6983738e-08    3.0006272e-05    1.0280089e-04    4.1225218e-03 
   4.8245056e+01    8.2439903e-07    1.4506777e-03    7.5427165e-04    1.6698390e-08    2.9383807e-05    1.0081743e-04    4.1225218e-03 
   4.8336373e+01    8.2440149e-07    1.4468085e-03    7.5139863e-04    1.6510520e-08    2.8975640e-05    9.9512110e-05    4.1225218e-03 
   4.8427672e+01    8.2440398e-07    1.4429566e-03    7.4854101e-04    1.6324404e-08    2.8572649e-05    9.8214449e-05    4.1225218e-03 
   4.8518947e+01    8.2440623e-07    1.4391215e-03    7.4567565e-04    1.6139865e-08    2.8174493e-05    9.6924385e-05    4.1225218e-03 
   4.8610204e+01    8.2440874e-07    1.4353040e-03    7.4285520e-04    1.5957236e-08    2.7781710e-05    9.5647768e-05    4.1225219e-03 
   4.8701451e+01    8.2441101e-07    1.4315024e-03    7.4004673e-04    1.5776330e-08    2.7393926e-05    9.4392945e-05    4.1225219e-03 
   4.8838287e+01    8.2441434e-07    1.4258306e-03    7.3586162e-04    1.5508371e-08    2.6821840e-05    9.2540736e-05    4.1225219e-03 
   4.8929493e+01    8.2441648e-07    1.4220703e-03    7.3306994e-04    1.5331801e-08    2.6446463e-05    9.1301465e-05    4.1225219e-03 
   4.9020677e+01    8.2441854e-07    1.4183266e-03    7.3031170e-04    1.5156518e-08    2.6075218e-05    9.0089796e-05    4.1225219e-03 
   4.9111843e+01    8.2442064e-07    1.4145995e-03    7.2756865e-04    1.4982916e-08    2.5708751e-05    8.8880256e-05    4.1225219e-03 
   4.9202984e+01    8.2442256e-07    1.4108887e-03    7.2484384e-04    1.4811052e-08    2.5347130e-05    8.7696674e-05    4.1225220e-03 
   4.9339639e+01    8.2442533e-07    1.4053529e-03    7.2078649e-04    1.4556450e-08    2.4813588e-05    8.5946446e-05    4.1225220e-03 
   4.9430721e+01    8.2442699e-07    1.4016827e-03    7.1807463e-04    1.4388505e-08    2.4463195e-05    8.4781190e-05    4.1225220e-03 
   4.9512667e+01    8.2442852e-07    1.3983939e-03    7.1567421e-04    1.4238034e-08    2.4150522e-05    8.3744133e-05    4.1225220e-03 
   4.9603720e+01    8.2443041e-07    1.3947543e-03    7.1302350e-04    1.4073180e-08    2.3808714e-05    8.2604689e-05    4.1225220e-03 
   4.9740253e+01    8.2443283e-07    1.3893238e-03    7.0907639e-04    1.3828759e-08    2.3304050e-05    8.0935704e-05    4.1225221e-03 
   4.9831249e+01    8.2443438e-07    1.3857236e-03    7.0643669e-04    1.3667789e-08    2.2973058e-05    7.9821457e-05    4.1225221e-03 
   4.9922225e+01    8.2443562e-07    1.3821387e-03    7.0383391e-04    1.3508024e-08    2.2645750e-05    7.8729360e-05    4.1225221e-03 
   5.0013187e+01    8.2443711e-07    1.3785697e-03    6.9522952e-04    1.3349838e-08    2.2322725e-05    7.5738465e-05    4.1225221e-03 
   5.0104776e+01    8.2443647e-07    1.3749875e-03    6.9233807e-04    1.3118562e-08    2.1879016e-05    7.4269671e-05    4.1225221e-03 
   5.0241589e+01    8.2443846e-07    1.3696686e-03    6.8810448e-04    1.2782290e-08    2.1235668e-05    7.2190203e-05    4.1225222e-03 
   5.0344045e+01    8.2443951e-07    1.3657067e-03    6.8329912e-04    1.2538215e-08    2.0769896e-05    7.0630831e-05    4.1225222e-03 
   5.0415196e+01    8.2444048e-07    1.3629668e-03    6.8117645e-04    1.2376342e-08    2.0460596e-05    6.9675740e-05    4.1225222e-03 
   5.0504133e+01    8.2444135e-07    1.3595538e-03    6.7853491e-04    1.2183360e-08    2.0091100e-05    6.8520506e-05    4.1225222e-03 
   5.0615306e+01    8.2444312e-07    1.3553077e-03    6.7525348e-04    1.1954479e-08    1.9652050e-05    6.7127934e-05    4.1225222e-03 
   5.0726408e+01    8.2444438e-07    1.3510848e-03    6.7201550e-04    1.1731978e-08    1.9226157e-05    6.5764288e-05    4.1225223e-03 
   5.0826401e+01    8.2444527e-07    1.3473021e-03    6.6913747e-04    1.1523362e-08    1.8831390e-05    6.4512787e-05    4.1225223e-03 
   5.0939240e+01    8.2444652e-07    1.3430544e-03    6.6591939e-04    1.1297839e-08    1.8404604e-05    6.3139823e-05    4.1225223e-03 
   5.1061301e+01    8.2444808e-07    1.3384843e-03    6.6246977e-04    1.1062218e-08    1.7959415e-05    6.1684571e-05    4.1225224e-03 
   5.1146065e+01    8.2444897e-07    1.3353251e-03    6.5467956e-04    1.0906443e-08    1.7664705e-05    5.9734481e-05    4.1225224e-03 
   5.1252021e+01    8.2444998e-07    1.3313931e-03    6.5167660e-04    1.0682248e-08    1.7250618e-05    5.8437054e-05    4.1225224e-03 
   5.1384466e+01    8.2444976e-07    1.3265023e-03    6.4788749e-04    1.0419980e-08    1.6765275e-05    5.6882736e-05    4.1225224e-03 
   5.1550022e+01    8.2444627e-07    1.3204241e-03    6.4314788e-04    1.0113715e-08    1.6198015e-05    5.5013678e-05    4.1225225e-03 
   5.1751442e+01    8.2443843e-07    1.3130848e-03    6.3743398e-04    9.7664542e-09    1.5555052e-05    5.2849865e-05    4.1225225e-03 
   5.1953158e+01    8.2443012e-07    1.3058004e-03    6.3183083e-04    9.4301436e-09    1.4936239e-05    5.0743105e-05    4.1225226e-03 
   5.2155097e+01    8.2442181e-07    1.2985740e-03    6.2634451e-04    9.1042467e-09    1.4340399e-05    4.8683450e-05    4.1225227e-03 
   5.2357250e+01    8.2441256e-07    1.2914038e-03    6.2095277e-04    8.7888404e-09    1.3767308e-05    4.6687482e-05    4.1225227e-03 
   5.2559606e+01    8.2440339e-07    1.2842913e-03    6.1564745e-04    8.4842688e-09    1.3217161e-05    4.4754831e-05    4.1225228e-03 
   5.2762170e+01    8.2439430e-07    1.2772358e-03    6.1043728e-04    8.1901138e-09    1.2688960e-05    4.2873498e-05    4.1225228e-03 
   5.2964948e+01    8.2438657e-07    1.2702387e-03    5.9807999e-04    7.9056608e-09    1.2181271e-05    4.0741259e-05    4.1225228e-03 
   5.3218421e+01    8.2436484e-07    1.2615624e-03    5.9174673e-04    7.5412482e-09    1.1540709e-05    3.8449709e-05    4.1225227e-03 
   5.3535262e+01    8.2434168e-07    1.2508595e-03    5.8387477e-04    7.1302967e-09    1.0819542e-05    3.5768965e-05    4.1225227e-03 
   5.3788735e+01    8.2431689e-07    1.2423957e-03    5.7779212e-04    6.7980667e-09    1.0245925e-05    3.3618677e-05    4.1225227e-03 
   5.4105576e+01    8.2429441e-07    1.2319613e-03    5.7030613e-04    6.4228375e-09    9.5993462e-06    3.1123186e-05    4.1225229e-03 
   5.4359049e+01    8.2427389e-07    1.2237142e-03    5.6452944e-04    6.1197443e-09    9.0853514e-06    2.9109934e-05    4.1225229e-03 
   5.4675890e+01    8.2424995e-07    1.2135368e-03    5.5732687e-04    5.7764619e-09    8.5046400e-06    2.6759098e-05    4.1225231e-03 
   5.4929363e+01    8.2422735e-07    1.2054912e-03    5.5173871e-04    5.4977562e-09    8.0408597e-06    2.4877853e-05    4.1225231e-03 
   5.5246204e+01    8.2420630e-07    1.1955694e-03    5.4484211e-04    5.1821864e-09    7.5171270e-06    2.2702680e-05    4.1225232e-03 
   5.5499677e+01    8.2418257e-07    1.1877207e-03    5.3947462e-04    4.9275813e-09    7.1010848e-06    2.0968330e-05    4.1225233e-03 
   5.5816518e+01    8.2416044e-07    1.1780413e-03    5.3284268e-04    4.6393586e-09    6.6314223e-06    1.8974316e-05    4.1225233e-03 
   5.6069991e+01    8.2413856e-07    1.1703873e-03    5.2771302e-04    4.4104717e-09    6.2634612e-06    1.7406491e-05    4.1225234e-03 
   5.6386832e+01    8.2411447e-07    1.1609421e-03    5.2136768e-04    4.1529545e-09    5.8503278e-06    1.5634304e-05    4.1225235e-03 
   5.6640305e+01    8.2409547e-07    1.1534788e-03    5.1645384e-04    3.9533278e-09    5.5334364e-06    1.4267311e-05    4.1225235e-03 
   5.6957147e+01    8.2404704e-07    1.1442296e-03    5.1010155e-04    3.7309039e-09    5.1805425e-06    1.2707964e-05    4.1225236e-03 
   5.7321950e+01    8.2399353e-07    1.1337386e-03    5.0302709e-04    3.5020582e-09    4.8185069e-06    1.1118128e-05    4.1225238e-03 
   5.7613792e+01    8.2395252e-07    1.1254656e-03    4.9782759e-04    3.3305730e-09    4.5493463e-06    9.9083652e-06    4.1225238e-03 
   5.7978595e+01    8.2390407e-07    1.1152723e-03    4.9111739e-04    3.1452202e-09    4.2575066e-06    8.6052905e-06    4.1225240e-03 
   5.8270437e+01    8.2385960e-07    1.1072234e-03    4.8605450e-04    3.0101264e-09    4.0454496e-06    7.6392846e-06    4.1225240e-03 
   5.8635241e+01    8.2379864e-07    1.0972947e-03    4.7948623e-04    2.8651194e-09    3.8163212e-06    6.6053587e-06    4.1225241e-03 
   5.9002750e+01    8.2374575e-07    1.0874578e-03    4.7325668e-04    2.7384768e-09    3.6151663e-06    5.7021611e-06    4.1225242e-03 
   5.9296758e+01    8.2370360e-07    1.0796975e-03    4.6861451e-04    2.6485570e-09    3.4716864e-06    5.0840954e-06    4.1225243e-03 
   5.9664268e+01    8.2364534e-07    1.0701241e-03    4.6246733e-04    2.5539337e-09    3.3182073e-06    4.4592956e-06    4.1225244e-03 
   6.0033319e+01    8.2359159e-07    1.0606643e-03    4.5659273e-04    2.4743878e-09    3.1866461e-06    3.9843452e-06    4.1225245e-03 
   6.0328559e+01    8.2355097e-07    1.0532041e-03    4.5219859e-04    2.4202305e-09    3.0951292e-06    3.7010583e-06    4.1225246e-03 
   6.0697610e+01    8.2349202e-07    1.0439969e-03    4.4638539e-04    2.3648124e-09    2.9980337e-06    3.4507710e-06    4.1225247e-03 
   6.1068190e+01    8.2343989e-07    1.0349013e-03    4.4083246e-04    2.3199804e-09    2.9157572e-06    3.2831074e-06    4.1225248e-03 
   6.1364654e+01    8.2340036e-07    1.0277276e-03    4.3670061e-04    2.2905122e-09    2.8589042e-06    3.1919836e-06    4.1225248e-03 
   6.1735233e+01    8.2334292e-07    1.0188733e-03    4.3120973e-04    2.2608147e-09    2.7977211e-06    3.1146215e-06    4.1225249e-03 
   6.2107347e+01    8.2329161e-07    1.0101253e-03    4.2596053e-04    2.2373579e-09    2.7450929e-06    3.0598918e-06    4.1225250e-03 
   6.2405039e+01    8.2325275e-07    1.0032252e-03    4.2203174e-04    2.2222818e-09    2.7080980e-06    3.0247477e-06    4.1225251e-03 
   6.2777153e+01    8.2319669e-07    9.9470834e-04    4.1685038e-04    2.2071148e-09    2.6669635e-06    2.9870695e-06    4.1225252e-03 
   6.3150814e+01    8.2314787e-07    9.8629425e-04    4.1189962e-04    2.1950683e-09    2.6301268e-06    2.9506126e-06    4.1225253e-03 
   6.3449743e+01    8.2310997e-07    9.7965588e-04    4.0820385e-04    2.1872069e-09    2.6031881e-06    2.9239021e-06    4.1225254e-03 
   6.3823405e+01    8.2305467e-07    9.7146101e-04    4.0326408e-04    2.1790541e-09    2.5719629e-06    2.8915134e-06    4.1225254e-03 
   6.4198537e+01    8.2300375e-07    9.6336296e-04    3.9856094e-04    2.1723010e-09    2.5427762e-06    2.8597409e-06    4.1225255e-03 
   6.4498642e+01    8.2296761e-07    9.5697739e-04    3.9507070e-04    2.1676868e-09    2.5206669e-06    2.8345783e-06    4.1225255e-03 
   6.4873774e+01    8.2291494e-07    9.4909426e-04    3.9039127e-04    2.1626716e-09    2.4942787e-06    2.8034220e-06    4.1225255e-03 
   6.5250344e+01    8.2286645e-07    9.4130422e-04    3.8592106e-04    2.1582966e-09    2.4689471e-06    2.7717041e-06    4.1225256e-03 
   6.5551600e+01    8.2282816e-07    9.3515658e-04    3.8260418e-04    2.1551690e-09    2.4493820e-06    2.7470745e-06    4.1225256e-03 
   6.5928171e+01    8.2277685e-07    9.2757111e-04    3.7816731e-04    2.1516286e-09    2.4256741e-06    2.7155107e-06    4.1225257e-03 
   6.6306173e+01    8.2273041e-07    9.2007568e-04    3.7393397e-04    2.1484059e-09    2.4026047e-06    2.6851058e-06    4.1225258e-03 
   6.6608574e+01    8.2269546e-07    9.1416192e-04    3.7077933e-04    2.1460217e-09    2.3846143e-06    2.6610428e-06    4.1225259e-03 
   6.6986576e+01    8.2264534e-07    9.0686113e-04    3.6656966e-04    2.1432527e-09    2.3626616e-06    2.6323301e-06    4.1225260e-03 
   6.7365999e+01    8.2260064e-07    8.9964733e-04    3.6256383e-04    2.1406653e-09    2.3411650e-06    2.6038870e-06    4.1225261e-03 
   6.7669538e+01    8.2256708e-07    8.9395546e-04    3.5956527e-04    2.1387160e-09    2.3243294e-06    2.5812670e-06    4.1225261e-03 
   6.8048961e+01    8.2251905e-07    8.8692834e-04    3.5556973e-04    2.1364111e-09    2.3037078e-06    2.5540957e-06    4.1225262e-03 
   6.8429793e+01    8.2247542e-07    8.7998372e-04    3.5174417e-04    2.1342246e-09    2.2834517e-06    2.5269917e-06    4.1225263e-03 
   6.8734458e+01    8.2244303e-07    8.7450419e-04    3.4888725e-04    2.1325564e-09    2.2675485e-06    2.5053799e-06    4.1225264e-03 
   6.9115290e+01    8.2239566e-07    8.6773779e-04    3.4507238e-04    2.1305681e-09    2.2480353e-06    2.4792477e-06    4.1225265e-03 
   6.9497523e+01    8.2235379e-07    8.6105173e-04    3.4143024e-04    2.1286616e-09    2.2288312e-06    2.4533687e-06    4.1225265e-03 
   6.9803310e+01    8.2232228e-07    8.5577530e-04    3.3871229e-04    2.1271981e-09    2.2137350e-06    2.4331821e-06    4.1225266e-03 
   7.0185542e+01    8.2227579e-07    8.4925888e-04    3.3506383e-04    2.1254473e-09    2.1951942e-06    2.4084675e-06    4.1225267e-03 
   7.0568941e+01    8.2223499e-07    8.4282360e-04    3.3158177e-04    2.1237606e-09    2.1769392e-06    2.3837384e-06    4.1225267e-03 
   7.0875660e+01    8.2220379e-07    8.3774416e-04    3.2898196e-04    2.1224601e-09    2.1625764e-06    2.3643339e-06    4.1225268e-03 
   7.1259058e+01    8.2215862e-07    8.3147136e-04    3.2551831e-04    2.1208979e-09    2.1449216e-06    2.3403251e-06    4.1225268e-03 
   7.1644062e+01    8.2211833e-07    8.2526846e-04    3.2219968e-04    2.1193831e-09    2.1275040e-06    2.3171702e-06    4.1225269e-03 
   7.1952066e+01    8.2208702e-07    8.2037163e-04    3.1972780e-04    2.1182126e-09    2.1137927e-06    2.2989630e-06    4.1225269e-03 
   7.2337070e+01    8.2204266e-07    8.1432482e-04    3.1642495e-04    2.1168016e-09    2.0969278e-06    2.2769287e-06    4.1225270e-03 
   7.2723440e+01    8.2199495e-07    8.0834073e-04    3.1320395e-04    2.1154444e-09    2.0803046e-06    2.2550518e-06    4.1225270e-03 
   7.3110320e+01    8.2195539e-07    8.0244288e-04    3.1016249e-04    2.1141245e-09    2.0639370e-06    2.2331524e-06    4.1225270e-03 
   7.3419824e+01    8.2192574e-07    7.9778752e-04    3.0785871e-04    2.1131016e-09    2.0510443e-06    2.2159264e-06    4.1225270e-03 
   7.3806704e+01    8.2188262e-07    7.9203741e-04    3.0475190e-04    2.1118677e-09    2.0351790e-06    2.1945614e-06    4.1225270e-03 
   7.4194187e+01    8.2183623e-07    7.8635745e-04    3.0171979e-04    2.1106760e-09    2.0195578e-06    2.1740446e-06    4.1225270e-03 
   7.4582793e+01    8.2178957e-07    7.8074214e-04    2.9878430e-04    2.1095217e-09    2.0041535e-06    2.1537680e-06    4.1225270e-03 
   7.4971852e+01    8.2174317e-07    7.7520065e-04    2.9591574e-04    2.1084020e-09    1.9889847e-06    2.1338951e-06    4.1225270e-03 
   7.5361364e+01    8.2169747e-07    7.6973228e-04    2.9309874e-04    2.1073195e-09    1.9740500e-06    2.1143031e-06    4.1225270e-03 
   7.5751332e+01    8.2165273e-07    7.6433613e-04    2.9031655e-04    2.1062700e-09    1.9593415e-06    2.0948842e-06    4.1225270e-03 
   7.6141756e+01    8.2160928e-07    7.5901142e-04    2.8758159e-04    2.1052514e-09    1.9448537e-06    2.0758278e-06    4.1225270e-03 
   7.6532636e+01    8.2156549e-07    7.5375558e-04    2.8488732e-04    2.1042649e-09    1.9305843e-06    2.0568191e-06    4.1225270e-03 
   7.6923965e+01    8.2152181e-07    7.4856809e-04    2.8223687e-04    2.1033066e-09    1.9165263e-06    2.0385245e-06    4.1225269e-03 
   7.7315743e+01    8.2147856e-07    7.4344822e-04    2.7963207e-04    2.1023764e-09    1.9026765e-06    2.0205472e-06    4.1225269e-03 
   7.7707965e+01    8.2143559e-07    7.3839488e-04    2.7706707e-04    2.1014731e-09    1.8890306e-06    2.0028855e-06    4.1225269e-03 
   7.8099680e+01    8.2139372e-07    7.3341975e-04    2.7455765e-04    2.1005984e-09    1.8756174e-06    1.9855250e-06    4.1225269e-03 
   7.8492476e+01    8.2135172e-07    7.2850064e-04    2.7206749e-04    2.0997482e-09    1.8623787e-06    1.9683195e-06    4.1225268e-03 
   7.8885935e+01    8.2130974e-07    7.2364215e-04    2.6961600e-04    2.0989223e-09    1.8493250e-06    1.9514059e-06    4.1225268e-03 
   7.9279906e+01    8.2126827e-07    7.1884571e-04    2.6720562e-04    2.0981194e-09    1.8364573e-06    1.9342553e-06    4.1225268e-03 
   7.9674309e+01    8.2122719e-07    7.1411128e-04    2.6482282e-04    2.0973374e-09    1.8237734e-06    1.9179126e-06    4.1225267e-03 
   8.0069160e+01    8.2118629e-07    7.0943755e-04    2.6248122e-04    2.0965762e-09    1.8112697e-06    1.9018327e-06    4.1225267e-03 
   8.0464449e+01    8.2114619e-07    7.0482432e-04    2.6017668e-04    2.0958367e-09    1.7989448e-06    1.8860228e-06    4.1225266e-03 
   8.0860169e+01    8.2110620e-07    7.0027016e-04    2.5790431e-04    2.0951179e-09    1.7867952e-06    1.8704121e-06    4.1225266e-03 
   8.1256322e+01    8.2106652e-07    6.9577438e-04    2.5566471e-04    2.0944189e-09    1.7748172e-06    1.8550071e-06    4.1225266e-03 
   8.1652905e+01    8.2102718e-07    6.9133618e-04    2.5345865e-04    2.0937392e-09    1.7630083e-06    1.8396674e-06    4.1225265e-03 
   8.2048690e+01    8.2098848e-07    6.8696835e-04    2.5129358e-04    2.0930796e-09    1.7514003e-06    1.8248663e-06    4.1225265e-03 
   8.2445525e+01    8.2094982e-07    6.8264915e-04    2.4915630e-04    2.0924352e-09    1.7399347e-06    1.8102035e-06    4.1225264e-03 
   8.2843030e+01    8.2091178e-07    6.7838260e-04    2.4705424e-04    2.0918059e-09    1.7286202e-06    1.7957876e-06    4.1225264e-03 
   8.3241071e+01    8.2087412e-07    6.7416918e-04    2.4498198e-04    2.0911944e-09    1.7174605e-06    1.7815951e-06    4.1225264e-03 
   8.3639578e+01    8.2083647e-07    6.7000859e-04    2.4293639e-04    2.0905997e-09    1.7064541e-06    1.7675649e-06    4.1225263e-03 
   8.4038530e+01    8.2079927e-07    6.6590065e-04    2.4091774e-04    2.0900202e-09    1.6955983e-06    1.7537525e-06    4.1225263e-03 
   8.4437908e+01    8.2076249e-07    6.6184480e-04    2.3893221e-04    2.0894561e-09    1.6848914e-06    1.7400338e-06    4.1225262e-03 
   8.4837698e+01    8.2072591e-07    6.5784024e-04    2.3697177e-04    2.0889048e-09    1.6743295e-06    1.7266424e-06    4.1225262e-03 
   8.5237901e+01    8.2068964e-07    6.5388632e-04    2.3504492e-04    2.0883679e-09    1.6639118e-06    1.7134695e-06    4.1225261e-03 
   8.5638506e+01    8.2065374e-07    6.4998246e-04    2.3314657e-04    2.0878436e-09    1.6536349e-06    1.7005111e-06    4.1225261e-03 
   8.6038200e+01    8.2061881e-07    6.4614088e-04    2.3128501e-04    2.0873352e-09    1.6435312e-06    1.6877616e-06    4.1225260e-03 
   8.6438909e+01    8.2058412e-07    6.4234178e-04    2.2944130e-04    2.0868389e-09    1.6335483e-06    1.6751145e-06    4.1225260e-03 
   8.6840258e+01    8.2054958e-07    6.3858810e-04    2.2762104e-04    2.0863548e-09    1.6236940e-06    1.6626845e-06    4.1225259e-03 
   8.7242136e+01    8.2051534e-07    6.3488041e-04    2.2582728e-04    2.0858834e-09    1.6139692e-06    1.6503092e-06    4.1225258e-03 
   8.7644478e+01    8.2048132e-07    6.3121857e-04    2.2405695e-04    2.0854221e-09    1.6043719e-06    1.6382497e-06    4.1225258e-03 
   8.8047253e+01    8.2044770e-07    6.2760240e-04    2.2231544e-04    2.0849720e-09    1.5949017e-06    1.6263822e-06    4.1225257e-03 
   8.8450435e+01    8.2041411e-07    6.2403120e-04    2.2059613e-04    2.0845330e-09    1.5855573e-06    1.6146834e-06    4.1225257e-03 
   8.8854012e+01    8.2038130e-07    6.2050501e-04    2.1890208e-04    2.0841046e-09    1.5763369e-06    1.6031323e-06    4.1225256e-03 
   8.9257972e+01    8.2034869e-07    6.1702288e-04    2.1723068e-04    2.0836871e-09    1.5672392e-06    1.5917104e-06    4.1225256e-03 
   8.9662310e+01    8.2031641e-07    6.1358432e-04    2.1558127e-04    2.0832798e-09    1.5582619e-06    1.5804874e-06    4.1225255e-03 
   9.0065746e+01    8.2028472e-07    6.1019953e-04    2.1396141e-04    2.0828835e-09    1.5494309e-06    1.5693218e-06    4.1225255e-03 
   9.0470159e+01    8.2025326e-07    6.0685185e-04    2.1236179e-04    2.0824949e-09    1.5407020e-06    1.5584159e-06    4.1225254e-03 
   9.0875185e+01    8.2021524e-07    6.0353886e-04    2.1074305e-04    2.0821203e-09    1.5320863e-06    1.5477355e-06    4.1225254e-03 
   9.1280775e+01    8.2018316e-07    6.0026966e-04    2.0920913e-04    2.0817505e-09    1.5235763e-06    1.5371387e-06    4.1225253e-03 
   9.1686752e+01    8.2014583e-07    5.9703693e-04    2.0765221e-04    2.0813937e-09    1.5151804e-06    1.5267449e-06    4.1225253e-03 
   9.2093193e+01    8.2011436e-07    5.9384761e-04    2.0616430e-04    2.0810423e-09    1.5068898e-06    1.5163725e-06    4.1225252e-03 
   9.2499971e+01    8.2007750e-07    5.9069401e-04    2.0464633e-04    2.0807028e-09    1.4987104e-06    1.5062440e-06    4.1225252e-03 
   9.2907178e+01    8.2004678e-07    5.8758322e-04    2.0319743e-04    2.0803677e-09    1.4906335e-06    1.4960549e-06    4.1225251e-03 
   9.3314694e+01    8.2001074e-07    5.8450737e-04    2.0172133e-04    2.0800427e-09    1.4826639e-06    1.4862003e-06    4.1225251e-03 
   9.3722622e+01    8.1997411e-07    5.8146857e-04    2.0027384e-04    2.0797259e-09    1.4747969e-06    1.4764737e-06    4.1225251e-03 
   9.4129698e+01    8.1993779e-07    5.7847610e-04    1.9886580e-04    2.0794176e-09    1.4670544e-06    1.4669152e-06    4.1225250e-03 
   9.4537724e+01    8.1991098e-07    5.7552271e-04    1.9752839e-04    2.0791039e-09    1.4593920e-06    1.4573244e-06    4.1225250e-03 
   9.4946285e+01    8.1987990e-07    5.7260127e-04    1.9614604e-04    2.0787984e-09    1.4518255e-06    1.4479810e-06    4.1225250e-03 
   9.5355377e+01    8.1984795e-07    5.6971376e-04    1.9477573e-04    2.0785014e-09    1.4443542e-06    1.4387625e-06    4.1225251e-03 
   9.5764901e+01    8.1981618e-07    5.6686117e-04    1.9343222e-04    2.0782113e-09    1.4369774e-06    1.4295776e-06    4.1225251e-03 
   9.6174810e+01    8.1978462e-07    5.6404339e-04    1.9211023e-04    2.0779267e-09    1.4296936e-06    1.4206108e-06    4.1225250e-03 
   9.6585085e+01    8.1975336e-07    5.6126015e-04    1.9080894e-04    2.0776475e-09    1.4225020e-06    1.4117673e-06    4.1225250e-03 
   9.6995712e+01    8.1972244e-07    5.5851110e-04    1.8952652e-04    2.0773743e-09    1.4154018e-06    1.4030479e-06    4.1225250e-03 
   9.7406682e+01    8.1969200e-07    5.5579598e-04    1.8826099e-04    2.0771075e-09    1.4083924e-06    1.3944528e-06    4.1225250e-03 
   9.7817991e+01    8.1966181e-07    5.5311421e-04    1.8701149e-04    2.0768471e-09    1.4014727e-06    1.3859630e-06    4.1225250e-03 
   9.8228493e+01    8.1963189e-07    5.5047258e-04    1.8578219e-04    2.0765935e-09    1.3946600e-06    1.3776218e-06    4.1225250e-03 
   9.8639907e+01    8.1960246e-07    5.4785977e-04    1.8456513e-04    2.0763448e-09    1.3879238e-06    1.3692608e-06    4.1225247e-03 
   9.9051865e+01    8.1957329e-07    5.4527762e-04    1.8336232e-04    2.0761003e-09    1.3812688e-06    1.3610885e-06    4.1225247e-03 
   9.9464270e+01    8.1954441e-07    5.4272636e-04    1.8217817e-04    2.0758611e-09    1.3746961e-06    1.3530440e-06    4.1225247e-03 
   9.9877073e+01    8.1951579e-07    5.4020588e-04    1.8100935e-04    2.0756268e-09    1.3682052e-06    1.3451230e-06    4.1225247e-03 
   1.0029024e+02    8.1948771e-07    5.3771615e-04    1.7985673e-04    2.0753979e-09    1.3617958e-06    1.3373112e-06    4.1225246e-03 
   1.0070376e+02    8.1945984e-07    5.3525668e-04    1.7871844e-04    2.0751742e-09    1.3554671e-06    1.3295921e-06    4.1225246e-03 
   1.0111762e+02    8.1943220e-07    5.3282722e-04    1.7759514e-04    2.0749550e-09    1.3492178e-06    1.3219741e-06    4.1225246e-03 
   1.0153180e+02    8.1940491e-07    5.3042744e-04    1.7648513e-04    2.0747413e-09    1.3430475e-06    1.3143536e-06    4.1225245e-03 
   1.0194631e+02    8.1937773e-07    5.2805687e-04    1.7538793e-04    2.0745305e-09    1.3369537e-06    1.3069127e-06    4.1225245e-03 
   1.0236005e+02    8.1935102e-07    5.2572130e-04    1.7431172e-04    2.0743250e-09    1.3309520e-06    1.2996135e-06    4.1225245e-03 
   1.0277466e+02    8.1932453e-07    5.2341113e-04    1.7324697e-04    2.0741229e-09    1.3250171e-06    1.2924099e-06    4.1225244e-03 
   1.0318978e+02    8.1929834e-07    5.2112803e-04    1.7219606e-04    2.0739258e-09    1.3191542e-06    1.2853024e-06    4.1225244e-03 
   1.0360532e+02    8.1927241e-07    5.1887216e-04    1.7115767e-04    2.0737326e-09    1.3133630e-06    1.2782650e-06    4.1225244e-03 
   1.0402124e+02    8.1924671e-07    5.1664346e-04    1.7013199e-04    2.0735436e-09    1.3076436e-06    1.2713272e-06    4.1225243e-03 
   1.0443750e+02    8.1922124e-07    5.1444168e-04    1.6911903e-04    2.0733587e-09    1.3019952e-06    1.2644179e-06    4.1225243e-03 
   1.0485409e+02    8.1919604e-07    5.1226660e-04    1.6811907e-04    2.0731775e-09    1.2964169e-06    1.2576188e-06    4.1225243e-03 
   1.0527099e+02    8.1917104e-07    5.1011790e-04    1.6713234e-04    2.0729989e-09    1.2909073e-06    1.2509131e-06    4.1225242e-03 
   1.0568820e+02    8.1914641e-07    5.0799539e-04    1.6615849e-04    2.0728236e-09    1.2854660e-06    1.2443025e-06    4.1225242e-03 
   1.0610571e+02    8.1912194e-07    5.0589870e-04    1.6519715e-04    2.0726520e-09    1.2800926e-06    1.2377922e-06    4.1225241e-03 
   1.0652253e+02    8.1909804e-07    5.0383260e-04    1.6425164e-04    2.0724844e-09    1.2747988e-06    1.2313961e-06    4.1225241e-03 
   1.0694016e+02    8.1907430e-07    5.0178908e-04    1.6331578e-04    2.0723204e-09    1.2695646e-06    1.2250616e-06    4.1225241e-03 
   1.0735826e+02    8.1905074e-07    4.9976945e-04    1.6239098e-04    2.0721594e-09    1.2643929e-06    1.2187803e-06    4.1225240e-03 
   1.0777676e+02    8.1902255e-07    4.9777093e-04    1.6144900e-04    2.0720018e-09    1.2592844e-06    1.2125586e-06    4.1225240e-03 
   1.0819567e+02    8.1899846e-07    4.9579845e-04    1.6055865e-04    2.0718475e-09    1.2542378e-06    1.2064191e-06    4.1225239e-03 
   1.0861485e+02    8.1897063e-07    4.9384773e-04    1.5965158e-04    2.0716946e-09    1.2492532e-06    1.2003865e-06    4.1225239e-03 
   1.0903439e+02    8.1894705e-07    4.9192283e-04    1.5878925e-04    2.0715458e-09    1.2443303e-06    1.1944049e-06    4.1225238e-03 
   1.0945417e+02    8.1892012e-07    4.9001940e-04    1.5790733e-04    2.0713984e-09    1.2394682e-06    1.1885238e-06    4.1225238e-03 
   1.0987429e+02    8.1889714e-07    4.8814108e-04    1.5706565e-04    2.0712556e-09    1.2346666e-06    1.1826806e-06    4.1225237e-03 
   1.1029464e+02    8.1887045e-07    4.8628350e-04    1.5620367e-04    2.0711143e-09    1.2299243e-06    1.1769334e-06    4.1225237e-03 
   1.1071439e+02    8.1884321e-07    4.8445187e-04    1.5535897e-04    2.0709773e-09    1.2252514e-06    1.1712681e-06    4.1225236e-03 
   1.1113493e+02    8.1881612e-07    4.8264032e-04    1.5452930e-04    2.0708434e-09    1.2206312e-06    1.1656149e-06    4.1225235e-03 
   1.1155591e+02    8.1878929e-07    4.8085012e-04    1.5371229e-04    2.0707104e-09    1.2160654e-06    1.1600633e-06    4.1225235e-03 
   1.1197725e+02    8.1876260e-07    4.7908128e-04    1.5290587e-04    2.0705795e-09    1.2115550e-06    1.1545687e-06    4.1225234e-03 
   1.1239892e+02    8.1873630e-07    4.7733384e-04    1.5211124e-04    2.0704503e-09    1.2070993e-06    1.1491362e-06    4.1225234e-03 
   1.1282088e+02    8.1871038e-07    4.7560778e-04    1.5132693e-04    2.0703242e-09    1.2026991e-06    1.1437827e-06    4.1225233e-03 
   1.1324313e+02    8.1868470e-07    4.7390270e-04    1.5055173e-04    2.0702004e-09    1.1983533e-06    1.1384823e-06    4.1225233e-03 
   1.1366566e+02    8.1865930e-07    4.7221841e-04    1.4978482e-04    2.0700793e-09    1.1940615e-06    1.1332460e-06    4.1225232e-03 
   1.1408845e+02    8.1863420e-07    4.7055469e-04    1.4902677e-04    2.0699603e-09    1.1898227e-06    1.1280639e-06    4.1225231e-03 
   1.1451151e+02    8.1860934e-07    4.6891135e-04    1.4827700e-04    2.0698439e-09    1.1856368e-06    1.1228939e-06    4.1225231e-03 
   1.1493398e+02    8.1858484e-07    4.6729141e-04    1.4753921e-04    2.0697294e-09    1.1815107e-06    1.1178341e-06    4.1225230e-03 
   1.1535717e+02    8.1856059e-07    4.6568956e-04    1.4680973e-04    2.0696160e-09    1.1774309e-06    1.1128534e-06    4.1225230e-03 
   1.1578077e+02    8.1853658e-07    4.6410674e-04    1.4608900e-04    2.0695041e-09    1.1734000e-06    1.1079385e-06    4.1225229e-03 
   1.1620470e+02    8.1851279e-07    4.6254301e-04    1.4537726e-04    2.0693945e-09    1.1694185e-06    1.1030887e-06    4.1225229e-03 
   1.1662894e+02    8.1848942e-07    4.6099848e-04    1.4467407e-04    2.0692872e-09    1.1654863e-06    1.0982787e-06    4.1225228e-03 
   1.1705345e+02    8.1846610e-07    4.5947268e-04    1.4397774e-04    2.0691818e-09    1.1616028e-06    1.0935004e-06    4.1225228e-03 
   1.1747823e+02    8.1844304e-07    4.5796558e-04    1.4328994e-04    2.0690782e-09    1.1577673e-06    1.0888004e-06    4.1225227e-03 
   1.1790327e+02    8.1842021e-07    4.5647698e-04    1.4261101e-04    2.0689764e-09    1.1539795e-06    1.0841483e-06    4.1225227e-03 
   1.1832856e+02    8.1839777e-07    4.5500690e-04    1.4194010e-04    2.0688769e-09    1.1502393e-06    1.0795048e-06    4.1225226e-03 
   1.1875409e+02    8.1837545e-07    4.5355486e-04    1.4127663e-04    2.0687777e-09    1.1465449e-06    1.0749785e-06    4.1225226e-03 
   1.1917910e+02    8.1835343e-07    4.5212331e-04    1.4062422e-04    2.0686807e-09    1.1429032e-06    1.0705149e-06    4.1225225e-03 
   1.1960476e+02    8.1833168e-07    4.5070808e-04    1.3997913e-04    2.0685844e-09    1.1393030e-06    1.0661048e-06    4.1225225e-03 
   1.2003080e+02    8.1831017e-07    4.4931001e-04    1.3934091e-04    2.0684898e-09    1.1357468e-06    1.0617375e-06    4.1225224e-03 
   1.2045715e+02    8.1828904e-07    4.4792907e-04    1.3871109e-04    2.0683973e-09    1.1322347e-06    1.0574223e-06    4.1225224e-03 
   1.2088378e+02    8.1826794e-07    4.4656500e-04    1.3808768e-04    2.0683065e-09    1.1287663e-06    1.0531676e-06    4.1225223e-03 
   1.2131067e+02    8.1824705e-07    4.4521782e-04    1.3747233e-04    2.0682174e-09    1.1253413e-06    1.0489705e-06    4.1225223e-03 
