# Supplementary material for: Research on combustion and emissions of heavy duty diesel engines under low-speed and low-load conditions in low temperature environments
Source: PLoS One. 2025 Feb 21;20(2):e0318933. doi: 10.1371/journal.pone.0318933 (PMC11844864; doi:10.1371/journal.pone.0318933)
Supplement: S1 File — (ZIP) [file pone.0318933.s001.zip › 1000rpm_30%/3-tigaojinqiwendu/Tin302K/react_ratio_bin.out]

# CONVERGE Release Build 2.3.20/  Jan 30, 2017        Run Date:Wed Aug 30 22:30:00 2023
# column       1                2                3                4                5                6                7                8                9               10               11               12               13               14               15               16               17               18               19               20               21 
#          Crank          0.0-0.1          0.1-0.2          0.2-0.3          0.3-0.4          0.4-0.5          0.5-0.6          0.6-0.7          0.7-0.8          0.8-0.9          0.9-1.0          1.0-1.1          1.1-1.2          1.2-1.3          1.3-1.4          1.4-1.5          1.5-1.6          1.6-1.7          1.7-1.8          1.8-1.9          1.9-2.0
#          (DEG)           (None)           (None)           (None)           (None)           (None)           (None)           (None)           (None)           (None)           (None)           (None)           (None)           (None)           (None)           (None)           (None)           (None)           (None)           (None)           (None)
#
  -1.4600000e+02    1.0000000e+00    0.0000000e+00    0.0000000e+00    0.0000000e+00    0.0000000e+00    0.0000000e+00    0.0000000e+00    0.0000000e+00    0.0000000e+00    0.0000000e+00    0.0000000e+00    0.0000000e+00    0.0000000e+00    0.0000000e+00    0.0000000e+00    0.0000000e+00    0.0000000e+00    0.0000000e+00    0.0000000e+00    0.0000000e+00
  -1.4587230e+02    1.0000000e+00    0.0000000e+00    0.0000000e+00    0.0000000e+00    0.0000000e+00    0.0000000e+00    0.0000000e+00    0.0000000e+00    0.0000000e+00    0.0000000e+00    0.0000000e+00    0.0000000e+00    0.0000000e+00    0.0000000e+00    0.0000000e+00    0.0000000e+00    0.0000000e+00    0.0000000e+00    0.0000000e+00    0.0000000e+00
  -1.4579372e+02    1.0000000e+00    0.0000000e+00    0.0000000e+00    0.0000000e+00    0.0000000e+00    0.0000000e+00    0.0000000e+00    0.0000000e+00    0.0000000e+00    0.0000000e+00    0.0000000e+00    0.0000000e+00    0.0000000e+00    0.0000000e+00    0.0000000e+00    0.0000000e+00    0.0000000e+00    0.0000000e+00    0.0000000e+00    0.0000000e+00
  -1.4567094e+02    1.0000000e+00    0.0000000e+00    0.0000000e+00    0.0000000e+00    0.0000000e+00    0.0000000e+00    0.0000000e+00    0.0000000e+00    0.0000000e+00    0.0000000e+00    0.0000000e+00    0.0000000e+00    0.0000000e+00    0.0000000e+00    0.0000000e+00    0.0000000e+00    0.0000000e+00    0.0000000e+00    0.0000000e+00    0.0000000e+00
  -1.4558567e+02    1.0000000e+00    0.0000000e+00    0.0000000e+00    0.0000000e+00    0.0000000e+00    0.0000000e+00    0.0000000e+00    0.0000000e+00    0.0000000e+00    0.0000000e+00    0.0000000e+00    0.0000000e+00    0.0000000e+00    0.0000000e+00    0.0000000e+00    0.0000000e+00    0.0000000e+00    0.0000000e+00    0.0000000e+00    0.0000000e+00
  -1.4547909e+02    1.0000000e+00    0.0000000e+00    0.0000000e+00    0.0000000e+00    0.0000000e+00    0.0000000e+00    0.0000000e+00    0.0000000e+00    0.0000000e+00    0.0000000e+00    0.0000000e+00    0.0000000e+00    0.0000000e+00    0.0000000e+00    0.0000000e+00    0.0000000e+00    0.0000000e+00    0.0000000e+00    0.0000000e+00    0.0000000e+00
  -1.4534587e+02    1.0000000e+00    0.0000000e+00    0.0000000e+00    0.0000000e+00    0.0000000e+00    0.0000000e+00    0.0000000e+00    0.0000000e+00    0.0000000e+00    0.0000000e+00    0.0000000e+00    0.0000000e+00    0.0000000e+00    0.0000000e+00    0.0000000e+00    0.0000000e+00    0.0000000e+00    0.0000000e+00    0.0000000e+00    0.0000000e+00
  -1.4517933e+02    1.0000000e+00    0.0000000e+00    0.0000000e+00    0.0000000e+00    0.0000000e+00    0.0000000e+00    0.0000000e+00    0.0000000e+00    0.0000000e+00    0.0000000e+00    0.0000000e+00    0.0000000e+00    0.0000000e+00    0.0000000e+00    0.0000000e+00    0.0000000e+00    0.0000000e+00    0.0000000e+00    0.0000000e+00    0.0000000e+00
  -1.4497117e+02    1.0000000e+00    0.0000000e+00    0.0000000e+00    0.0000000e+00    0.0000000e+00    0.0000000e+00    0.0000000e+00    0.0000000e+00    0.0000000e+00    0.0000000e+00    0.0000000e+00    0.0000000e+00    0.0000000e+00    0.0000000e+00    0.0000000e+00    0.0000000e+00    0.0000000e+00    0.0000000e+00    0.0000000e+00    0.0000000e+00
  -1.4471096e+02    1.0000000e+00    0.0000000e+00    0.0000000e+00    0.0000000e+00    0.0000000e+00    0.0000000e+00    0.0000000e+00    0.0000000e+00    0.0000000e+00    0.0000000e+00    0.0000000e+00    0.0000000e+00    0.0000000e+00    0.0000000e+00    0.0000000e+00    0.0000000e+00    0.0000000e+00    0.0000000e+00    0.0000000e+00    0.0000000e+00
  -1.4438570e+02    1.0000000e+00    0.0000000e+00    0.0000000e+00    0.0000000e+00    0.0000000e+00    0.0000000e+00    0.0000000e+00    0.0000000e+00    0.0000000e+00    0.0000000e+00    0.0000000e+00    0.0000000e+00    0.0000000e+00    0.0000000e+00    0.0000000e+00    0.0000000e+00    0.0000000e+00    0.0000000e+00    0.0000000e+00    0.0000000e+00
  -1.4397912e+02    1.0000000e+00    0.0000000e+00    0.0000000e+00    0.0000000e+00    0.0000000e+00    0.0000000e+00    0.0000000e+00    0.0000000e+00    0.0000000e+00    0.0000000e+00    0.0000000e+00    0.0000000e+00    0.0000000e+00    0.0000000e+00    0.0000000e+00    0.0000000e+00    0.0000000e+00    0.0000000e+00    0.0000000e+00    0.0000000e+00
  -1.4347090e+02    1.0000000e+00    0.0000000e+00    0.0000000e+00    0.0000000e+00    0.0000000e+00    0.0000000e+00    0.0000000e+00    0.0000000e+00    0.0000000e+00    0.0000000e+00    0.0000000e+00    0.0000000e+00    0.0000000e+00    0.0000000e+00    0.0000000e+00    0.0000000e+00    0.0000000e+00    0.0000000e+00    0.0000000e+00    0.0000000e+00
  -1.4287090e+02    1.0000000e+00    0.0000000e+00    0.0000000e+00    0.0000000e+00    0.0000000e+00    0.0000000e+00    0.0000000e+00    0.0000000e+00    0.0000000e+00    0.0000000e+00    0.0000000e+00    0.0000000e+00    0.0000000e+00    0.0000000e+00    0.0000000e+00    0.0000000e+00    0.0000000e+00    0.0000000e+00    0.0000000e+00    0.0000000e+00
  -1.4227090e+02    1.0000000e+00    0.0000000e+00    0.0000000e+00    0.0000000e+00    0.0000000e+00    0.0000000e+00    0.0000000e+00    0.0000000e+00    0.0000000e+00    0.0000000e+00    0.0000000e+00    0.0000000e+00    0.0000000e+00    0.0000000e+00    0.0000000e+00    0.0000000e+00    0.0000000e+00    0.0000000e+00    0.0000000e+00    0.0000000e+00
  -1.4167090e+02    1.0000000e+00    0.0000000e+00    0.0000000e+00    0.0000000e+00    0.0000000e+00    0.0000000e+00    0.0000000e+00    0.0000000e+00    0.0000000e+00    0.0000000e+00    0.0000000e+00    0.0000000e+00    0.0000000e+00    0.0000000e+00    0.0000000e+00    0.0000000e+00    0.0000000e+00    0.0000000e+00    0.0000000e+00    0.0000000e+00
  -1.4107090e+02    1.0000000e+00    0.0000000e+00    0.0000000e+00    0.0000000e+00    0.0000000e+00    0.0000000e+00    0.0000000e+00    0.0000000e+00    0.0000000e+00    0.0000000e+00    0.0000000e+00    0.0000000e+00    0.0000000e+00    0.0000000e+00    0.0000000e+00    0.0000000e+00    0.0000000e+00    0.0000000e+00    0.0000000e+00    0.0000000e+00
  -1.4047090e+02    1.0000000e+00    0.0000000e+00    0.0000000e+00    0.0000000e+00    0.0000000e+00    0.0000000e+00    0.0000000e+00    0.0000000e+00    0.0000000e+00    0.0000000e+00    0.0000000e+00    0.0000000e+00    0.0000000e+00    0.0000000e+00    0.0000000e+00    0.0000000e+00    0.0000000e+00    0.0000000e+00    0.0000000e+00    0.0000000e+00
  -1.3987090e+02    1.0000000e+00    0.0000000e+00    0.0000000e+00    0.0000000e+00    0.0000000e+00    0.0000000e+00    0.0000000e+00    0.0000000e+00    0.0000000e+00    0.0000000e+00    0.0000000e+00    0.0000000e+00    0.0000000e+00    0.0000000e+00    0.0000000e+00    0.0000000e+00    0.0000000e+00    0.0000000e+00    0.0000000e+00    0.0000000e+00
  -1.3927090e+02    1.0000000e+00    0.0000000e+00    0.0000000e+00    0.0000000e+00    0.0000000e+00    0.0000000e+00    0.0000000e+00    0.0000000e+00    0.0000000e+00    0.0000000e+00    0.0000000e+00    0.0000000e+00    0.0000000e+00    0.0000000e+00    0.0000000e+00    0.0000000e+00    0.0000000e+00    0.0000000e+00    0.0000000e+00    0.0000000e+00
  -1.3867090e+02    1.0000000e+00    0.0000000e+00    0.0000000e+00    0.0000000e+00    0.0000000e+00    0.0000000e+00    0.0000000e+00    0.0000000e+00    0.0000000e+00    0.0000000e+00    0.0000000e+00    0.0000000e+00    0.0000000e+00    0.0000000e+00    0.0000000e+00    0.0000000e+00    0.0000000e+00    0.0000000e+00    0.0000000e+00    0.0000000e+00
  -1.3807090e+02    1.0000000e+00    0.0000000e+00    0.0000000e+00    0.0000000e+00    0.0000000e+00    0.0000000e+00    0.0000000e+00    0.0000000e+00    0.0000000e+00    0.0000000e+00    0.0000000e+00    0.0000000e+00    0.0000000e+00    0.0000000e+00    0.0000000e+00    0.0000000e+00    0.0000000e+00    0.0000000e+00    0.0000000e+00    0.0000000e+00
  -1.3747090e+02    1.0000000e+00    0.0000000e+00    0.0000000e+00    0.0000000e+00    0.0000000e+00    0.0000000e+00    0.0000000e+00    0.0000000e+00    0.0000000e+00    0.0000000e+00    0.0000000e+00    0.0000000e+00    0.0000000e+00    0.0000000e+00    0.0000000e+00    0.0000000e+00    0.0000000e+00    0.0000000e+00    0.0000000e+00    0.0000000e+00
  -1.3687090e+02    1.0000000e+00    0.0000000e+00    0.0000000e+00    0.0000000e+00    0.0000000e+00    0.0000000e+00    0.0000000e+00    0.0000000e+00    0.0000000e+00    0.0000000e+00    0.0000000e+00    0.0000000e+00    0.0000000e+00    0.0000000e+00    0.0000000e+00    0.0000000e+00    0.0000000e+00    0.0000000e+00    0.0000000e+00    0.0000000e+00
  -1.3627090e+02    1.0000000e+00    0.0000000e+00    0.0000000e+00    0.0000000e+00    0.0000000e+00    0.0000000e+00    0.0000000e+00    0.0000000e+00    0.0000000e+00    0.0000000e+00    0.0000000e+00    0.0000000e+00    0.0000000e+00    0.0000000e+00    0.0000000e+00    0.0000000e+00    0.0000000e+00    0.0000000e+00    0.0000000e+00    0.0000000e+00
  -1.3567090e+02    1.0000000e+00    0.0000000e+00    0.0000000e+00    0.0000000e+00    0.0000000e+00    0.0000000e+00    0.0000000e+00    0.0000000e+00    0.0000000e+00    0.0000000e+00    0.0000000e+00    0.0000000e+00    0.0000000e+00    0.0000000e+00    0.0000000e+00    0.0000000e+00    0.0000000e+00    0.0000000e+00    0.0000000e+00    0.0000000e+00
  -1.3507090e+02    1.0000000e+00    0.0000000e+00    0.0000000e+00    0.0000000e+00    0.0000000e+00    0.0000000e+00    0.0000000e+00    0.0000000e+00    0.0000000e+00    0.0000000e+00    0.0000000e+00    0.0000000e+00    0.0000000e+00    0.0000000e+00    0.0000000e+00    0.0000000e+00    0.0000000e+00    0.0000000e+00    0.0000000e+00    0.0000000e+00
  -1.3447090e+02    1.0000000e+00    0.0000000e+00    0.0000000e+00    0.0000000e+00    0.0000000e+00    0.0000000e+00    0.0000000e+00    0.0000000e+00    0.0000000e+00    0.0000000e+00    0.0000000e+00    0.0000000e+00    0.0000000e+00    0.0000000e+00    0.0000000e+00    0.0000000e+00    0.0000000e+00    0.0000000e+00    0.0000000e+00    0.0000000e+00
  -1.3387090e+02    1.0000000e+00    0.0000000e+00    0.0000000e+00    0.0000000e+00    0.0000000e+00    0.0000000e+00    0.0000000e+00    0.0000000e+00    0.0000000e+00    0.0000000e+00    0.0000000e+00    0.0000000e+00    0.0000000e+00    0.0000000e+00    0.0000000e+00    0.0000000e+00    0.0000000e+00    0.0000000e+00    0.0000000e+00    0.0000000e+00
  -1.3327090e+02    1.0000000e+00    0.0000000e+00    0.0000000e+00    0.0000000e+00    0.0000000e+00    0.0000000e+00    0.0000000e+00    0.0000000e+00    0.0000000e+00    0.0000000e+00    0.0000000e+00    0.0000000e+00    0.0000000e+00    0.0000000e+00    0.0000000e+00    0.0000000e+00    0.0000000e+00    0.0000000e+00    0.0000000e+00    0.0000000e+00
  -1.3267090e+02    1.0000000e+00    0.0000000e+00    0.0000000e+00    0.0000000e+00    0.0000000e+00    0.0000000e+00    0.0000000e+00    0.0000000e+00    0.0000000e+00    0.0000000e+00    0.0000000e+00    0.0000000e+00    0.0000000e+00    0.0000000e+00    0.0000000e+00    0.0000000e+00    0.0000000e+00    0.0000000e+00    0.0000000e+00    0.0000000e+00
  -1.3207090e+02    1.0000000e+00    0.0000000e+00    0.0000000e+00    0.0000000e+00    0.0000000e+00    0.0000000e+00    0.0000000e+00    0.0000000e+00    0.0000000e+00    0.0000000e+00    0.0000000e+00    0.0000000e+00    0.0000000e+00    0.0000000e+00    0.0000000e+00    0.0000000e+00    0.0000000e+00    0.0000000e+00    0.0000000e+00    0.0000000e+00
  -1.3147090e+02    1.0000000e+00    0.0000000e+00    0.0000000e+00    0.0000000e+00    0.0000000e+00    0.0000000e+00    0.0000000e+00    0.0000000e+00    0.0000000e+00    0.0000000e+00    0.0000000e+00    0.0000000e+00    0.0000000e+00    0.0000000e+00    0.0000000e+00    0.0000000e+00    0.0000000e+00    0.0000000e+00    0.0000000e+00    0.0000000e+00
  -1.3087090e+02    1.0000000e+00    0.0000000e+00    0.0000000e+00    0.0000000e+00    0.0000000e+00    0.0000000e+00    0.0000000e+00    0.0000000e+00    0.0000000e+00    0.0000000e+00    0.0000000e+00    0.0000000e+00    0.0000000e+00    0.0000000e+00    0.0000000e+00    0.0000000e+00    0.0000000e+00    0.0000000e+00    0.0000000e+00    0.0000000e+00
  -1.3027090e+02    1.0000000e+00    0.0000000e+00    0.0000000e+00    0.0000000e+00    0.0000000e+00    0.0000000e+00    0.0000000e+00    0.0000000e+00    0.0000000e+00    0.0000000e+00    0.0000000e+00    0.0000000e+00    0.0000000e+00    0.0000000e+00    0.0000000e+00    0.0000000e+00    0.0000000e+00    0.0000000e+00    0.0000000e+00    0.0000000e+00
  -1.2967090e+02    1.0000000e+00    0.0000000e+00    0.0000000e+00    0.0000000e+00    0.0000000e+00    0.0000000e+00    0.0000000e+00    0.0000000e+00    0.0000000e+00    0.0000000e+00    0.0000000e+00    0.0000000e+00    0.0000000e+00    0.0000000e+00    0.0000000e+00    0.0000000e+00    0.0000000e+00    0.0000000e+00    0.0000000e+00    0.0000000e+00
  -1.2907090e+02    1.0000000e+00    0.0000000e+00    0.0000000e+00    0.0000000e+00    0.0000000e+00    0.0000000e+00    0.0000000e+00    0.0000000e+00    0.0000000e+00    0.0000000e+00    0.0000000e+00    0.0000000e+00    0.0000000e+00    0.0000000e+00    0.0000000e+00    0.0000000e+00    0.0000000e+00    0.0000000e+00    0.0000000e+00    0.0000000e+00
  -1.2847090e+02    1.0000000e+00    0.0000000e+00    0.0000000e+00    0.0000000e+00    0.0000000e+00    0.0000000e+00    0.0000000e+00    0.0000000e+00    0.0000000e+00    0.0000000e+00    0.0000000e+00    0.0000000e+00    0.0000000e+00    0.0000000e+00    0.0000000e+00    0.0000000e+00    0.0000000e+00    0.0000000e+00    0.0000000e+00    0.0000000e+00
  -1.2787090e+02    1.0000000e+00    0.0000000e+00    0.0000000e+00    0.0000000e+00    0.0000000e+00    0.0000000e+00    0.0000000e+00    0.0000000e+00    0.0000000e+00    0.0000000e+00    0.0000000e+00    0.0000000e+00    0.0000000e+00    0.0000000e+00    0.0000000e+00    0.0000000e+00    0.0000000e+00    0.0000000e+00    0.0000000e+00    0.0000000e+00
  -1.2727090e+02    1.0000000e+00    0.0000000e+00    0.0000000e+00    0.0000000e+00    0.0000000e+00    0.0000000e+00    0.0000000e+00    0.0000000e+00    0.0000000e+00    0.0000000e+00    0.0000000e+00    0.0000000e+00    0.0000000e+00    0.0000000e+00    0.0000000e+00    0.0000000e+00    0.0000000e+00    0.0000000e+00    0.0000000e+00    0.0000000e+00
  -1.2667090e+02    1.0000000e+00    0.0000000e+00    0.0000000e+00    0.0000000e+00    0.0000000e+00    0.0000000e+00    0.0000000e+00    0.0000000e+00    0.0000000e+00    0.0000000e+00    0.0000000e+00    0.0000000e+00    0.0000000e+00    0.0000000e+00    0.0000000e+00    0.0000000e+00    0.0000000e+00    0.0000000e+00    0.0000000e+00    0.0000000e+00
  -1.2607090e+02    1.0000000e+00    0.0000000e+00    0.0000000e+00    0.0000000e+00    0.0000000e+00    0.0000000e+00    0.0000000e+00    0.0000000e+00    0.0000000e+00    0.0000000e+00    0.0000000e+00    0.0000000e+00    0.0000000e+00    0.0000000e+00    0.0000000e+00    0.0000000e+00    0.0000000e+00    0.0000000e+00    0.0000000e+00    0.0000000e+00
  -1.2547090e+02    1.0000000e+00    0.0000000e+00    0.0000000e+00    0.0000000e+00    0.0000000e+00    0.0000000e+00    0.0000000e+00    0.0000000e+00    0.0000000e+00    0.0000000e+00    0.0000000e+00    0.0000000e+00    0.0000000e+00    0.0000000e+00    0.0000000e+00    0.0000000e+00    0.0000000e+00    0.0000000e+00    0.0000000e+00    0.0000000e+00
  -1.2487090e+02    1.0000000e+00    0.0000000e+00    0.0000000e+00    0.0000000e+00    0.0000000e+00    0.0000000e+00    0.0000000e+00    0.0000000e+00    0.0000000e+00    0.0000000e+00    0.0000000e+00    0.0000000e+00    0.0000000e+00    0.0000000e+00    0.0000000e+00    0.0000000e+00    0.0000000e+00    0.0000000e+00    0.0000000e+00    0.0000000e+00
  -1.2427090e+02    1.0000000e+00    0.0000000e+00    0.0000000e+00    0.0000000e+00    0.0000000e+00    0.0000000e+00    0.0000000e+00    0.0000000e+00    0.0000000e+00    0.0000000e+00    0.0000000e+00    0.0000000e+00    0.0000000e+00    0.0000000e+00    0.0000000e+00    0.0000000e+00    0.0000000e+00    0.0000000e+00    0.0000000e+00    0.0000000e+00
  -1.2367090e+02    1.0000000e+00    0.0000000e+00    0.0000000e+00    0.0000000e+00    0.0000000e+00    0.0000000e+00    0.0000000e+00    0.0000000e+00    0.0000000e+00    0.0000000e+00    0.0000000e+00    0.0000000e+00    0.0000000e+00    0.0000000e+00    0.0000000e+00    0.0000000e+00    0.0000000e+00    0.0000000e+00    0.0000000e+00    0.0000000e+00
  -1.2307090e+02    1.0000000e+00    0.0000000e+00    0.0000000e+00    0.0000000e+00    0.0000000e+00    0.0000000e+00    0.0000000e+00    0.0000000e+00    0.0000000e+00    0.0000000e+00    0.0000000e+00    0.0000000e+00    0.0000000e+00    0.0000000e+00    0.0000000e+00    0.0000000e+00    0.0000000e+00    0.0000000e+00    0.0000000e+00    0.0000000e+00
  -1.2247090e+02    1.0000000e+00    0.0000000e+00    0.0000000e+00    0.0000000e+00    0.0000000e+00    0.0000000e+00    0.0000000e+00    0.0000000e+00    0.0000000e+00    0.0000000e+00    0.0000000e+00    0.0000000e+00    0.0000000e+00    0.0000000e+00    0.0000000e+00    0.0000000e+00    0.0000000e+00    0.0000000e+00    0.0000000e+00    0.0000000e+00
  -1.2187090e+02    1.0000000e+00    0.0000000e+00    0.0000000e+00    0.0000000e+00    0.0000000e+00    0.0000000e+00    0.0000000e+00    0.0000000e+00    0.0000000e+00    0.0000000e+00    0.0000000e+00    0.0000000e+00    0.0000000e+00    0.0000000e+00    0.0000000e+00    0.0000000e+00    0.0000000e+00    0.0000000e+00    0.0000000e+00    0.0000000e+00
  -1.2127090e+02    1.0000000e+00    0.0000000e+00    0.0000000e+00    0.0000000e+00    0.0000000e+00    0.0000000e+00    0.0000000e+00    0.0000000e+00    0.0000000e+00    0.0000000e+00    0.0000000e+00    0.0000000e+00    0.0000000e+00    0.0000000e+00    0.0000000e+00    0.0000000e+00    0.0000000e+00    0.0000000e+00    0.0000000e+00    0.0000000e+00
  -1.2067611e+02    1.0000000e+00    0.0000000e+00    0.0000000e+00    0.0000000e+00    0.0000000e+00    0.0000000e+00    0.0000000e+00    0.0000000e+00    0.0000000e+00    0.0000000e+00    0.0000000e+00    0.0000000e+00    0.0000000e+00    0.0000000e+00    0.0000000e+00    0.0000000e+00    0.0000000e+00    0.0000000e+00    0.0000000e+00    0.0000000e+00
  -1.2008717e+02    1.0000000e+00    0.0000000e+00    0.0000000e+00    0.0000000e+00    0.0000000e+00    0.0000000e+00    0.0000000e+00    0.0000000e+00    0.0000000e+00    0.0000000e+00    0.0000000e+00    0.0000000e+00    0.0000000e+00    0.0000000e+00    0.0000000e+00    0.0000000e+00    0.0000000e+00    0.0000000e+00    0.0000000e+00    0.0000000e+00
  -1.1950389e+02    1.0000000e+00    0.0000000e+00    0.0000000e+00    0.0000000e+00    0.0000000e+00    0.0000000e+00    0.0000000e+00    0.0000000e+00    0.0000000e+00    0.0000000e+00    0.0000000e+00    0.0000000e+00    0.0000000e+00    0.0000000e+00    0.0000000e+00    0.0000000e+00    0.0000000e+00    0.0000000e+00    0.0000000e+00    0.0000000e+00
  -1.1892610e+02    1.0000000e+00    0.0000000e+00    0.0000000e+00    0.0000000e+00    0.0000000e+00    0.0000000e+00    0.0000000e+00    0.0000000e+00    0.0000000e+00    0.0000000e+00    0.0000000e+00    0.0000000e+00    0.0000000e+00    0.0000000e+00    0.0000000e+00    0.0000000e+00    0.0000000e+00    0.0000000e+00    0.0000000e+00    0.0000000e+00
  -1.1835364e+02    1.0000000e+00    0.0000000e+00    0.0000000e+00    0.0000000e+00    0.0000000e+00    0.0000000e+00    0.0000000e+00    0.0000000e+00    0.0000000e+00    0.0000000e+00    0.0000000e+00    0.0000000e+00    0.0000000e+00    0.0000000e+00    0.0000000e+00    0.0000000e+00    0.0000000e+00    0.0000000e+00    0.0000000e+00    0.0000000e+00
  -1.1778632e+02    1.0000000e+00    0.0000000e+00    0.0000000e+00    0.0000000e+00    0.0000000e+00    0.0000000e+00    0.0000000e+00    0.0000000e+00    0.0000000e+00    0.0000000e+00    0.0000000e+00    0.0000000e+00    0.0000000e+00    0.0000000e+00    0.0000000e+00    0.0000000e+00    0.0000000e+00    0.0000000e+00    0.0000000e+00    0.0000000e+00
  -1.1722396e+02    1.0000000e+00    0.0000000e+00    0.0000000e+00    0.0000000e+00    0.0000000e+00    0.0000000e+00    0.0000000e+00    0.0000000e+00    0.0000000e+00    0.0000000e+00    0.0000000e+00    0.0000000e+00    0.0000000e+00    0.0000000e+00    0.0000000e+00    0.0000000e+00    0.0000000e+00    0.0000000e+00    0.0000000e+00    0.0000000e+00
  -1.1666646e+02    1.0000000e+00    0.0000000e+00    0.0000000e+00    0.0000000e+00    0.0000000e+00    0.0000000e+00    0.0000000e+00    0.0000000e+00    0.0000000e+00    0.0000000e+00    0.0000000e+00    0.0000000e+00    0.0000000e+00    0.0000000e+00    0.0000000e+00    0.0000000e+00    0.0000000e+00    0.0000000e+00    0.0000000e+00    0.0000000e+00
  -1.1611365e+02    1.0000000e+00    0.0000000e+00    0.0000000e+00    0.0000000e+00    0.0000000e+00    0.0000000e+00    0.0000000e+00    0.0000000e+00    0.0000000e+00    0.0000000e+00    0.0000000e+00    0.0000000e+00    0.0000000e+00    0.0000000e+00    0.0000000e+00    0.0000000e+00    0.0000000e+00    0.0000000e+00    0.0000000e+00    0.0000000e+00
  -1.1556538e+02    1.0000000e+00    0.0000000e+00    0.0000000e+00    0.0000000e+00    0.0000000e+00    0.0000000e+00    0.0000000e+00    0.0000000e+00    0.0000000e+00    0.0000000e+00    0.0000000e+00    0.0000000e+00    0.0000000e+00    0.0000000e+00    0.0000000e+00    0.0000000e+00    0.0000000e+00    0.0000000e+00    0.0000000e+00    0.0000000e+00
  -1.1502155e+02    1.0000000e+00    0.0000000e+00    0.0000000e+00    0.0000000e+00    0.0000000e+00    0.0000000e+00    0.0000000e+00    0.0000000e+00    0.0000000e+00    0.0000000e+00    0.0000000e+00    0.0000000e+00    0.0000000e+00    0.0000000e+00    0.0000000e+00    0.0000000e+00    0.0000000e+00    0.0000000e+00    0.0000000e+00    0.0000000e+00
  -1.1448200e+02    1.0000000e+00    0.0000000e+00    0.0000000e+00    0.0000000e+00    0.0000000e+00    0.0000000e+00    0.0000000e+00    0.0000000e+00    0.0000000e+00    0.0000000e+00    0.0000000e+00    0.0000000e+00    0.0000000e+00    0.0000000e+00    0.0000000e+00    0.0000000e+00    0.0000000e+00    0.0000000e+00    0.0000000e+00    0.0000000e+00
  -1.1394661e+02    1.0000000e+00    0.0000000e+00    0.0000000e+00    0.0000000e+00    0.0000000e+00    0.0000000e+00    0.0000000e+00    0.0000000e+00    0.0000000e+00    0.0000000e+00    0.0000000e+00    0.0000000e+00    0.0000000e+00    0.0000000e+00    0.0000000e+00    0.0000000e+00    0.0000000e+00    0.0000000e+00    0.0000000e+00    0.0000000e+00
  -1.1341530e+02    1.0000000e+00    0.0000000e+00    0.0000000e+00    0.0000000e+00    0.0000000e+00    0.0000000e+00    0.0000000e+00    0.0000000e+00    0.0000000e+00    0.0000000e+00    0.0000000e+00    0.0000000e+00    0.0000000e+00    0.0000000e+00    0.0000000e+00    0.0000000e+00    0.0000000e+00    0.0000000e+00    0.0000000e+00    0.0000000e+00
  -1.1288790e+02    1.0000000e+00    0.0000000e+00    0.0000000e+00    0.0000000e+00    0.0000000e+00    0.0000000e+00    0.0000000e+00    0.0000000e+00    0.0000000e+00    0.0000000e+00    0.0000000e+00    0.0000000e+00    0.0000000e+00    0.0000000e+00    0.0000000e+00    0.0000000e+00    0.0000000e+00    0.0000000e+00    0.0000000e+00    0.0000000e+00
  -1.1236435e+02    1.0000000e+00    0.0000000e+00    0.0000000e+00    0.0000000e+00    0.0000000e+00    0.0000000e+00    0.0000000e+00    0.0000000e+00    0.0000000e+00    0.0000000e+00    0.0000000e+00    0.0000000e+00    0.0000000e+00    0.0000000e+00    0.0000000e+00    0.0000000e+00    0.0000000e+00    0.0000000e+00    0.0000000e+00    0.0000000e+00
  -1.1184453e+02    1.0000000e+00    0.0000000e+00    0.0000000e+00    0.0000000e+00    0.0000000e+00    0.0000000e+00    0.0000000e+00    0.0000000e+00    0.0000000e+00    0.0000000e+00    0.0000000e+00    0.0000000e+00    0.0000000e+00    0.0000000e+00    0.0000000e+00    0.0000000e+00    0.0000000e+00    0.0000000e+00    0.0000000e+00    0.0000000e+00
  -1.1132833e+02    1.0000000e+00    0.0000000e+00    0.0000000e+00    0.0000000e+00    0.0000000e+00    0.0000000e+00    0.0000000e+00    0.0000000e+00    0.0000000e+00    0.0000000e+00    0.0000000e+00    0.0000000e+00    0.0000000e+00    0.0000000e+00    0.0000000e+00    0.0000000e+00    0.0000000e+00    0.0000000e+00    0.0000000e+00    0.0000000e+00
  -1.1081566e+02    1.0000000e+00    0.0000000e+00    0.0000000e+00    0.0000000e+00    0.0000000e+00    0.0000000e+00    0.0000000e+00    0.0000000e+00    0.0000000e+00    0.0000000e+00    0.0000000e+00    0.0000000e+00    0.0000000e+00    0.0000000e+00    0.0000000e+00    0.0000000e+00    0.0000000e+00    0.0000000e+00    0.0000000e+00    0.0000000e+00
  -1.1030642e+02    1.0000000e+00    0.0000000e+00    0.0000000e+00    0.0000000e+00    0.0000000e+00    0.0000000e+00    0.0000000e+00    0.0000000e+00    0.0000000e+00    0.0000000e+00    0.0000000e+00    0.0000000e+00    0.0000000e+00    0.0000000e+00    0.0000000e+00    0.0000000e+00    0.0000000e+00    0.0000000e+00    0.0000000e+00    0.0000000e+00
  -1.0980052e+02    1.0000000e+00    0.0000000e+00    0.0000000e+00    0.0000000e+00    0.0000000e+00    0.0000000e+00    0.0000000e+00    0.0000000e+00    0.0000000e+00    0.0000000e+00    0.0000000e+00    0.0000000e+00    0.0000000e+00    0.0000000e+00    0.0000000e+00    0.0000000e+00    0.0000000e+00    0.0000000e+00    0.0000000e+00    0.0000000e+00
  -1.0929789e+02    1.0000000e+00    0.0000000e+00    0.0000000e+00    0.0000000e+00    0.0000000e+00    0.0000000e+00    0.0000000e+00    0.0000000e+00    0.0000000e+00    0.0000000e+00    0.0000000e+00    0.0000000e+00    0.0000000e+00    0.0000000e+00    0.0000000e+00    0.0000000e+00    0.0000000e+00    0.0000000e+00    0.0000000e+00    0.0000000e+00
  -1.0879844e+02    1.0000000e+00    0.0000000e+00    0.0000000e+00    0.0000000e+00    0.0000000e+00    0.0000000e+00    0.0000000e+00    0.0000000e+00    0.0000000e+00    0.0000000e+00    0.0000000e+00    0.0000000e+00    0.0000000e+00    0.0000000e+00    0.0000000e+00    0.0000000e+00    0.0000000e+00    0.0000000e+00    0.0000000e+00    0.0000000e+00
  -1.0830207e+02    1.0000000e+00    0.0000000e+00    0.0000000e+00    0.0000000e+00    0.0000000e+00    0.0000000e+00    0.0000000e+00    0.0000000e+00    0.0000000e+00    0.0000000e+00    0.0000000e+00    0.0000000e+00    0.0000000e+00    0.0000000e+00    0.0000000e+00    0.0000000e+00    0.0000000e+00    0.0000000e+00    0.0000000e+00    0.0000000e+00
  -1.0780872e+02    1.0000000e+00    0.0000000e+00    0.0000000e+00    0.0000000e+00    0.0000000e+00    0.0000000e+00    0.0000000e+00    0.0000000e+00    0.0000000e+00    0.0000000e+00    0.0000000e+00    0.0000000e+00    0.0000000e+00    0.0000000e+00    0.0000000e+00    0.0000000e+00    0.0000000e+00    0.0000000e+00    0.0000000e+00    0.0000000e+00
  -1.0731831e+02    1.0000000e+00    0.0000000e+00    0.0000000e+00    0.0000000e+00    0.0000000e+00    0.0000000e+00    0.0000000e+00    0.0000000e+00    0.0000000e+00    0.0000000e+00    0.0000000e+00    0.0000000e+00    0.0000000e+00    0.0000000e+00    0.0000000e+00    0.0000000e+00    0.0000000e+00    0.0000000e+00    0.0000000e+00    0.0000000e+00
  -1.0683077e+02    1.0000000e+00    0.0000000e+00    0.0000000e+00    0.0000000e+00    0.0000000e+00    0.0000000e+00    0.0000000e+00    0.0000000e+00    0.0000000e+00    0.0000000e+00    0.0000000e+00    0.0000000e+00    0.0000000e+00    0.0000000e+00    0.0000000e+00    0.0000000e+00    0.0000000e+00    0.0000000e+00    0.0000000e+00    0.0000000e+00
  -1.0634601e+02    1.0000000e+00    0.0000000e+00    0.0000000e+00    0.0000000e+00    0.0000000e+00    0.0000000e+00    0.0000000e+00    0.0000000e+00    0.0000000e+00    0.0000000e+00    0.0000000e+00    0.0000000e+00    0.0000000e+00    0.0000000e+00    0.0000000e+00    0.0000000e+00    0.0000000e+00    0.0000000e+00    0.0000000e+00    0.0000000e+00
  -1.0586398e+02    1.0000000e+00    0.0000000e+00    0.0000000e+00    0.0000000e+00    0.0000000e+00    0.0000000e+00    0.0000000e+00    0.0000000e+00    0.0000000e+00    0.0000000e+00    0.0000000e+00    0.0000000e+00    0.0000000e+00    0.0000000e+00    0.0000000e+00    0.0000000e+00    0.0000000e+00    0.0000000e+00    0.0000000e+00    0.0000000e+00
  -1.0538460e+02    1.0000000e+00    0.0000000e+00    0.0000000e+00    0.0000000e+00    0.0000000e+00    0.0000000e+00    0.0000000e+00    0.0000000e+00    0.0000000e+00    0.0000000e+00    0.0000000e+00    0.0000000e+00    0.0000000e+00    0.0000000e+00    0.0000000e+00    0.0000000e+00    0.0000000e+00    0.0000000e+00    0.0000000e+00    0.0000000e+00
  -1.0490780e+02    1.0000000e+00    0.0000000e+00    0.0000000e+00    0.0000000e+00    0.0000000e+00    0.0000000e+00    0.0000000e+00    0.0000000e+00    0.0000000e+00    0.0000000e+00    0.0000000e+00    0.0000000e+00    0.0000000e+00    0.0000000e+00    0.0000000e+00    0.0000000e+00    0.0000000e+00    0.0000000e+00    0.0000000e+00    0.0000000e+00
  -1.0443354e+02    1.0000000e+00    0.0000000e+00    0.0000000e+00    0.0000000e+00    0.0000000e+00    0.0000000e+00    0.0000000e+00    0.0000000e+00    0.0000000e+00    0.0000000e+00    0.0000000e+00    0.0000000e+00    0.0000000e+00    0.0000000e+00    0.0000000e+00    0.0000000e+00    0.0000000e+00    0.0000000e+00    0.0000000e+00    0.0000000e+00
  -1.0396174e+02    1.0000000e+00    0.0000000e+00    0.0000000e+00    0.0000000e+00    0.0000000e+00    0.0000000e+00    0.0000000e+00    0.0000000e+00    0.0000000e+00    0.0000000e+00    0.0000000e+00    0.0000000e+00    0.0000000e+00    0.0000000e+00    0.0000000e+00    0.0000000e+00    0.0000000e+00    0.0000000e+00    0.0000000e+00    0.0000000e+00
  -1.0349235e+02    1.0000000e+00    0.0000000e+00    0.0000000e+00    0.0000000e+00    0.0000000e+00    0.0000000e+00    0.0000000e+00    0.0000000e+00    0.0000000e+00    0.0000000e+00    0.0000000e+00    0.0000000e+00    0.0000000e+00    0.0000000e+00    0.0000000e+00    0.0000000e+00    0.0000000e+00    0.0000000e+00    0.0000000e+00    0.0000000e+00
  -1.0302529e+02    1.0000000e+00    0.0000000e+00    0.0000000e+00    0.0000000e+00    0.0000000e+00    0.0000000e+00    0.0000000e+00    0.0000000e+00    0.0000000e+00    0.0000000e+00    0.0000000e+00    0.0000000e+00    0.0000000e+00    0.0000000e+00    0.0000000e+00    0.0000000e+00    0.0000000e+00    0.0000000e+00    0.0000000e+00    0.0000000e+00
  -1.0256053e+02    1.0000000e+00    0.0000000e+00    0.0000000e+00    0.0000000e+00    0.0000000e+00    0.0000000e+00    0.0000000e+00    0.0000000e+00    0.0000000e+00    0.0000000e+00    0.0000000e+00    0.0000000e+00    0.0000000e+00    0.0000000e+00    0.0000000e+00    0.0000000e+00    0.0000000e+00    0.0000000e+00    0.0000000e+00    0.0000000e+00
  -1.0209800e+02    1.0000000e+00    0.0000000e+00    0.0000000e+00    0.0000000e+00    0.0000000e+00    0.0000000e+00    0.0000000e+00    0.0000000e+00    0.0000000e+00    0.0000000e+00    0.0000000e+00    0.0000000e+00    0.0000000e+00    0.0000000e+00    0.0000000e+00    0.0000000e+00    0.0000000e+00    0.0000000e+00    0.0000000e+00    0.0000000e+00
  -1.0163764e+02    1.0000000e+00    0.0000000e+00    0.0000000e+00    0.0000000e+00    0.0000000e+00    0.0000000e+00    0.0000000e+00    0.0000000e+00    0.0000000e+00    0.0000000e+00    0.0000000e+00    0.0000000e+00    0.0000000e+00    0.0000000e+00    0.0000000e+00    0.0000000e+00    0.0000000e+00    0.0000000e+00    0.0000000e+00    0.0000000e+00
  -1.0117943e+02    1.0000000e+00    0.0000000e+00    0.0000000e+00    0.0000000e+00    0.0000000e+00    0.0000000e+00    0.0000000e+00    0.0000000e+00    0.0000000e+00    0.0000000e+00    0.0000000e+00    0.0000000e+00    0.0000000e+00    0.0000000e+00    0.0000000e+00    0.0000000e+00    0.0000000e+00    0.0000000e+00    0.0000000e+00    0.0000000e+00
  -1.0072328e+02    1.0000000e+00    0.0000000e+00    0.0000000e+00    0.0000000e+00    0.0000000e+00    0.0000000e+00    0.0000000e+00    0.0000000e+00    0.0000000e+00    0.0000000e+00    0.0000000e+00    0.0000000e+00    0.0000000e+00    0.0000000e+00    0.0000000e+00    0.0000000e+00    0.0000000e+00    0.0000000e+00    0.0000000e+00    0.0000000e+00
  -1.0026915e+02    1.0000000e+00    0.0000000e+00    0.0000000e+00    0.0000000e+00    0.0000000e+00    0.0000000e+00    0.0000000e+00    0.0000000e+00    0.0000000e+00    0.0000000e+00    0.0000000e+00    0.0000000e+00    0.0000000e+00    0.0000000e+00    0.0000000e+00    0.0000000e+00    0.0000000e+00    0.0000000e+00    0.0000000e+00    0.0000000e+00
  -9.9817011e+01    1.0000000e+00    0.0000000e+00    0.0000000e+00    0.0000000e+00    0.0000000e+00    0.0000000e+00    0.0000000e+00    0.0000000e+00    0.0000000e+00    0.0000000e+00    0.0000000e+00    0.0000000e+00    0.0000000e+00    0.0000000e+00    0.0000000e+00    0.0000000e+00    0.0000000e+00    0.0000000e+00    0.0000000e+00    0.0000000e+00
  -9.9366792e+01    1.0000000e+00    0.0000000e+00    0.0000000e+00    0.0000000e+00    0.0000000e+00    0.0000000e+00    0.0000000e+00    0.0000000e+00    0.0000000e+00    0.0000000e+00    0.0000000e+00    0.0000000e+00    0.0000000e+00    0.0000000e+00    0.0000000e+00    0.0000000e+00    0.0000000e+00    0.0000000e+00    0.0000000e+00    0.0000000e+00
  -9.8918464e+01    1.0000000e+00    0.0000000e+00    0.0000000e+00    0.0000000e+00    0.0000000e+00    0.0000000e+00    0.0000000e+00    0.0000000e+00    0.0000000e+00    0.0000000e+00    0.0000000e+00    0.0000000e+00    0.0000000e+00    0.0000000e+00    0.0000000e+00    0.0000000e+00    0.0000000e+00    0.0000000e+00    0.0000000e+00    0.0000000e+00
  -9.8471966e+01    1.0000000e+00    0.0000000e+00    0.0000000e+00    0.0000000e+00    0.0000000e+00    0.0000000e+00    0.0000000e+00    0.0000000e+00    0.0000000e+00    0.0000000e+00    0.0000000e+00    0.0000000e+00    0.0000000e+00    0.0000000e+00    0.0000000e+00    0.0000000e+00    0.0000000e+00    0.0000000e+00    0.0000000e+00    0.0000000e+00
  -9.8027267e+01    1.0000000e+00    0.0000000e+00    0.0000000e+00    0.0000000e+00    0.0000000e+00    0.0000000e+00    0.0000000e+00    0.0000000e+00    0.0000000e+00    0.0000000e+00    0.0000000e+00    0.0000000e+00    0.0000000e+00    0.0000000e+00    0.0000000e+00    0.0000000e+00    0.0000000e+00    0.0000000e+00    0.0000000e+00    0.0000000e+00
  -9.7584316e+01    1.0000000e+00    0.0000000e+00    0.0000000e+00    0.0000000e+00    0.0000000e+00    0.0000000e+00    0.0000000e+00    0.0000000e+00    0.0000000e+00    0.0000000e+00    0.0000000e+00    0.0000000e+00    0.0000000e+00    0.0000000e+00    0.0000000e+00    0.0000000e+00    0.0000000e+00    0.0000000e+00    0.0000000e+00    0.0000000e+00
  -9.7143069e+01    1.0000000e+00    0.0000000e+00    0.0000000e+00    0.0000000e+00    0.0000000e+00    0.0000000e+00    0.0000000e+00    0.0000000e+00    0.0000000e+00    0.0000000e+00    0.0000000e+00    0.0000000e+00    0.0000000e+00    0.0000000e+00    0.0000000e+00    0.0000000e+00    0.0000000e+00    0.0000000e+00    0.0000000e+00    0.0000000e+00
  -9.6703497e+01    1.0000000e+00    0.0000000e+00    0.0000000e+00    0.0000000e+00    0.0000000e+00    0.0000000e+00    0.0000000e+00    0.0000000e+00    0.0000000e+00    0.0000000e+00    0.0000000e+00    0.0000000e+00    0.0000000e+00    0.0000000e+00    0.0000000e+00    0.0000000e+00    0.0000000e+00    0.0000000e+00    0.0000000e+00    0.0000000e+00
  -9.6265535e+01    1.0000000e+00    0.0000000e+00    0.0000000e+00    0.0000000e+00    0.0000000e+00    0.0000000e+00    0.0000000e+00    0.0000000e+00    0.0000000e+00    0.0000000e+00    0.0000000e+00    0.0000000e+00    0.0000000e+00    0.0000000e+00    0.0000000e+00    0.0000000e+00    0.0000000e+00    0.0000000e+00    0.0000000e+00    0.0000000e+00
  -9.5829177e+01    1.0000000e+00    0.0000000e+00    0.0000000e+00    0.0000000e+00    0.0000000e+00    0.0000000e+00    0.0000000e+00    0.0000000e+00    0.0000000e+00    0.0000000e+00    0.0000000e+00    0.0000000e+00    0.0000000e+00    0.0000000e+00    0.0000000e+00    0.0000000e+00    0.0000000e+00    0.0000000e+00    0.0000000e+00    0.0000000e+00
  -9.5394356e+01    1.0000000e+00    0.0000000e+00    0.0000000e+00    0.0000000e+00    0.0000000e+00    0.0000000e+00    0.0000000e+00    0.0000000e+00    0.0000000e+00    0.0000000e+00    0.0000000e+00    0.0000000e+00    0.0000000e+00    0.0000000e+00    0.0000000e+00    0.0000000e+00    0.0000000e+00    0.0000000e+00    0.0000000e+00    0.0000000e+00
  -9.4961038e+01    1.0000000e+00    0.0000000e+00    0.0000000e+00    0.0000000e+00    0.0000000e+00    0.0000000e+00    0.0000000e+00    0.0000000e+00    0.0000000e+00    0.0000000e+00    0.0000000e+00    0.0000000e+00    0.0000000e+00    0.0000000e+00    0.0000000e+00    0.0000000e+00    0.0000000e+00    0.0000000e+00    0.0000000e+00    0.0000000e+00
  -9.4529204e+01    1.0000000e+00    0.0000000e+00    0.0000000e+00    0.0000000e+00    0.0000000e+00    0.0000000e+00    0.0000000e+00    0.0000000e+00    0.0000000e+00    0.0000000e+00    0.0000000e+00    0.0000000e+00    0.0000000e+00    0.0000000e+00    0.0000000e+00    0.0000000e+00    0.0000000e+00    0.0000000e+00    0.0000000e+00    0.0000000e+00
  -9.4098795e+01    1.0000000e+00    0.0000000e+00    0.0000000e+00    0.0000000e+00    0.0000000e+00    0.0000000e+00    0.0000000e+00    0.0000000e+00    0.0000000e+00    0.0000000e+00    0.0000000e+00    0.0000000e+00    0.0000000e+00    0.0000000e+00    0.0000000e+00    0.0000000e+00    0.0000000e+00    0.0000000e+00    0.0000000e+00    0.0000000e+00
  -9.3669779e+01    1.0000000e+00    0.0000000e+00    0.0000000e+00    0.0000000e+00    0.0000000e+00    0.0000000e+00    0.0000000e+00    0.0000000e+00    0.0000000e+00    0.0000000e+00    0.0000000e+00    0.0000000e+00    0.0000000e+00    0.0000000e+00    0.0000000e+00    0.0000000e+00    0.0000000e+00    0.0000000e+00    0.0000000e+00    0.0000000e+00
  -9.3242139e+01    1.0000000e+00    0.0000000e+00    0.0000000e+00    0.0000000e+00    0.0000000e+00    0.0000000e+00    0.0000000e+00    0.0000000e+00    0.0000000e+00    0.0000000e+00    0.0000000e+00    0.0000000e+00    0.0000000e+00    0.0000000e+00    0.0000000e+00    0.0000000e+00    0.0000000e+00    0.0000000e+00    0.0000000e+00    0.0000000e+00
  -9.2815820e+01    1.0000000e+00    0.0000000e+00    0.0000000e+00    0.0000000e+00    0.0000000e+00    0.0000000e+00    0.0000000e+00    0.0000000e+00    0.0000000e+00    0.0000000e+00    0.0000000e+00    0.0000000e+00    0.0000000e+00    0.0000000e+00    0.0000000e+00    0.0000000e+00    0.0000000e+00    0.0000000e+00    0.0000000e+00    0.0000000e+00
  -9.2390790e+01    1.0000000e+00    0.0000000e+00    0.0000000e+00    0.0000000e+00    0.0000000e+00    0.0000000e+00    0.0000000e+00    0.0000000e+00    0.0000000e+00    0.0000000e+00    0.0000000e+00    0.0000000e+00    0.0000000e+00    0.0000000e+00    0.0000000e+00    0.0000000e+00    0.0000000e+00    0.0000000e+00    0.0000000e+00    0.0000000e+00
  -9.1967022e+01    1.0000000e+00    0.0000000e+00    0.0000000e+00    0.0000000e+00    0.0000000e+00    0.0000000e+00    0.0000000e+00    0.0000000e+00    0.0000000e+00    0.0000000e+00    0.0000000e+00    0.0000000e+00    0.0000000e+00    0.0000000e+00    0.0000000e+00    0.0000000e+00    0.0000000e+00    0.0000000e+00    0.0000000e+00    0.0000000e+00
  -9.1544487e+01    1.0000000e+00    0.0000000e+00    0.0000000e+00    0.0000000e+00    0.0000000e+00    0.0000000e+00    0.0000000e+00    0.0000000e+00    0.0000000e+00    0.0000000e+00    0.0000000e+00    0.0000000e+00    0.0000000e+00    0.0000000e+00    0.0000000e+00    0.0000000e+00    0.0000000e+00    0.0000000e+00    0.0000000e+00    0.0000000e+00
  -9.1123141e+01    1.0000000e+00    0.0000000e+00    0.0000000e+00    0.0000000e+00    0.0000000e+00    0.0000000e+00    0.0000000e+00    0.0000000e+00    0.0000000e+00    0.0000000e+00    0.0000000e+00    0.0000000e+00    0.0000000e+00    0.0000000e+00    0.0000000e+00    0.0000000e+00    0.0000000e+00    0.0000000e+00    0.0000000e+00    0.0000000e+00
  -9.0702955e+01    1.0000000e+00    0.0000000e+00    0.0000000e+00    0.0000000e+00    0.0000000e+00    0.0000000e+00    0.0000000e+00    0.0000000e+00    0.0000000e+00    0.0000000e+00    0.0000000e+00    0.0000000e+00    0.0000000e+00    0.0000000e+00    0.0000000e+00    0.0000000e+00    0.0000000e+00    0.0000000e+00    0.0000000e+00    0.0000000e+00
  -9.0283896e+01    1.0000000e+00    0.0000000e+00    0.0000000e+00    0.0000000e+00    0.0000000e+00    0.0000000e+00    0.0000000e+00    0.0000000e+00    0.0000000e+00    0.0000000e+00    0.0000000e+00    0.0000000e+00    0.0000000e+00    0.0000000e+00    0.0000000e+00    0.0000000e+00    0.0000000e+00    0.0000000e+00    0.0000000e+00    0.0000000e+00
  -8.9865945e+01    1.0000000e+00    0.0000000e+00    0.0000000e+00    0.0000000e+00    0.0000000e+00    0.0000000e+00    0.0000000e+00    0.0000000e+00    0.0000000e+00    0.0000000e+00    0.0000000e+00    0.0000000e+00    0.0000000e+00    0.0000000e+00    0.0000000e+00    0.0000000e+00    0.0000000e+00    0.0000000e+00    0.0000000e+00    0.0000000e+00
  -8.9449062e+01    1.0000000e+00    0.0000000e+00    0.0000000e+00    0.0000000e+00    0.0000000e+00    0.0000000e+00    0.0000000e+00    0.0000000e+00    0.0000000e+00    0.0000000e+00    0.0000000e+00    0.0000000e+00    0.0000000e+00    0.0000000e+00    0.0000000e+00    0.0000000e+00    0.0000000e+00    0.0000000e+00    0.0000000e+00    0.0000000e+00
  -8.9033215e+01    1.0000000e+00    0.0000000e+00    0.0000000e+00    0.0000000e+00    0.0000000e+00    0.0000000e+00    0.0000000e+00    0.0000000e+00    0.0000000e+00    0.0000000e+00    0.0000000e+00    0.0000000e+00    0.0000000e+00    0.0000000e+00    0.0000000e+00    0.0000000e+00    0.0000000e+00    0.0000000e+00    0.0000000e+00    0.0000000e+00
  -8.8618375e+01    1.0000000e+00    0.0000000e+00    0.0000000e+00    0.0000000e+00    0.0000000e+00    0.0000000e+00    0.0000000e+00    0.0000000e+00    0.0000000e+00    0.0000000e+00    0.0000000e+00    0.0000000e+00    0.0000000e+00    0.0000000e+00    0.0000000e+00    0.0000000e+00    0.0000000e+00    0.0000000e+00    0.0000000e+00    0.0000000e+00
  -8.8204513e+01    1.0000000e+00    0.0000000e+00    0.0000000e+00    0.0000000e+00    0.0000000e+00    0.0000000e+00    0.0000000e+00    0.0000000e+00    0.0000000e+00    0.0000000e+00    0.0000000e+00    0.0000000e+00    0.0000000e+00    0.0000000e+00    0.0000000e+00    0.0000000e+00    0.0000000e+00    0.0000000e+00    0.0000000e+00    0.0000000e+00
  -8.7791601e+01    1.0000000e+00    0.0000000e+00    0.0000000e+00    0.0000000e+00    0.0000000e+00    0.0000000e+00    0.0000000e+00    0.0000000e+00    0.0000000e+00    0.0000000e+00    0.0000000e+00    0.0000000e+00    0.0000000e+00    0.0000000e+00    0.0000000e+00    0.0000000e+00    0.0000000e+00    0.0000000e+00    0.0000000e+00    0.0000000e+00
  -8.7615552e+01    1.0000000e+00    0.0000000e+00    0.0000000e+00    0.0000000e+00    0.0000000e+00    0.0000000e+00    0.0000000e+00    0.0000000e+00    0.0000000e+00    0.0000000e+00    0.0000000e+00    0.0000000e+00    0.0000000e+00    0.0000000e+00    0.0000000e+00    0.0000000e+00    0.0000000e+00    0.0000000e+00    0.0000000e+00    0.0000000e+00
  -8.7395492e+01    1.0000000e+00    0.0000000e+00    0.0000000e+00    0.0000000e+00    0.0000000e+00    0.0000000e+00    0.0000000e+00    0.0000000e+00    0.0000000e+00    0.0000000e+00    0.0000000e+00    0.0000000e+00    0.0000000e+00    0.0000000e+00    0.0000000e+00    0.0000000e+00    0.0000000e+00    0.0000000e+00    0.0000000e+00    0.0000000e+00
  -8.7120417e+01    1.0000000e+00    0.0000000e+00    0.0000000e+00    0.0000000e+00    0.0000000e+00    0.0000000e+00    0.0000000e+00    0.0000000e+00    0.0000000e+00    0.0000000e+00    0.0000000e+00    0.0000000e+00    0.0000000e+00    0.0000000e+00    0.0000000e+00    0.0000000e+00    0.0000000e+00    0.0000000e+00    0.0000000e+00    0.0000000e+00
  -8.6776572e+01    1.0000000e+00    0.0000000e+00    0.0000000e+00    0.0000000e+00    0.0000000e+00    0.0000000e+00    0.0000000e+00    0.0000000e+00    0.0000000e+00    0.0000000e+00    0.0000000e+00    0.0000000e+00    0.0000000e+00    0.0000000e+00    0.0000000e+00    0.0000000e+00    0.0000000e+00    0.0000000e+00    0.0000000e+00    0.0000000e+00
  -8.6366807e+01    1.0000000e+00    0.0000000e+00    0.0000000e+00    0.0000000e+00    0.0000000e+00    0.0000000e+00    0.0000000e+00    0.0000000e+00    0.0000000e+00    0.0000000e+00    0.0000000e+00    0.0000000e+00    0.0000000e+00    0.0000000e+00    0.0000000e+00    0.0000000e+00    0.0000000e+00    0.0000000e+00    0.0000000e+00    0.0000000e+00
  -8.5957798e+01    1.0000000e+00    0.0000000e+00    0.0000000e+00    0.0000000e+00    0.0000000e+00    0.0000000e+00    0.0000000e+00    0.0000000e+00    0.0000000e+00    0.0000000e+00    0.0000000e+00    0.0000000e+00    0.0000000e+00    0.0000000e+00    0.0000000e+00    0.0000000e+00    0.0000000e+00    0.0000000e+00    0.0000000e+00    0.0000000e+00
  -8.5549586e+01    1.0000000e+00    0.0000000e+00    0.0000000e+00    0.0000000e+00    0.0000000e+00    0.0000000e+00    0.0000000e+00    0.0000000e+00    0.0000000e+00    0.0000000e+00    0.0000000e+00    0.0000000e+00    0.0000000e+00    0.0000000e+00    0.0000000e+00    0.0000000e+00    0.0000000e+00    0.0000000e+00    0.0000000e+00    0.0000000e+00
  -8.5142145e+01    1.0000000e+00    0.0000000e+00    0.0000000e+00    0.0000000e+00    0.0000000e+00    0.0000000e+00    0.0000000e+00    0.0000000e+00    0.0000000e+00    0.0000000e+00    0.0000000e+00    0.0000000e+00    0.0000000e+00    0.0000000e+00    0.0000000e+00    0.0000000e+00    0.0000000e+00    0.0000000e+00    0.0000000e+00    0.0000000e+00
  -8.4735447e+01    1.0000000e+00    0.0000000e+00    0.0000000e+00    0.0000000e+00    0.0000000e+00    0.0000000e+00    0.0000000e+00    0.0000000e+00    0.0000000e+00    0.0000000e+00    0.0000000e+00    0.0000000e+00    0.0000000e+00    0.0000000e+00    0.0000000e+00    0.0000000e+00    0.0000000e+00    0.0000000e+00    0.0000000e+00    0.0000000e+00
  -8.4329467e+01    1.0000000e+00    0.0000000e+00    0.0000000e+00    0.0000000e+00    0.0000000e+00    0.0000000e+00    0.0000000e+00    0.0000000e+00    0.0000000e+00    0.0000000e+00    0.0000000e+00    0.0000000e+00    0.0000000e+00    0.0000000e+00    0.0000000e+00    0.0000000e+00    0.0000000e+00    0.0000000e+00    0.0000000e+00    0.0000000e+00
  -8.3924177e+01    1.0000000e+00    0.0000000e+00    0.0000000e+00    0.0000000e+00    0.0000000e+00    0.0000000e+00    0.0000000e+00    0.0000000e+00    0.0000000e+00    0.0000000e+00    0.0000000e+00    0.0000000e+00    0.0000000e+00    0.0000000e+00    0.0000000e+00    0.0000000e+00    0.0000000e+00    0.0000000e+00    0.0000000e+00    0.0000000e+00
  -8.3519553e+01    1.0000000e+00    0.0000000e+00    0.0000000e+00    0.0000000e+00    0.0000000e+00    0.0000000e+00    0.0000000e+00    0.0000000e+00    0.0000000e+00    0.0000000e+00    0.0000000e+00    0.0000000e+00    0.0000000e+00    0.0000000e+00    0.0000000e+00    0.0000000e+00    0.0000000e+00    0.0000000e+00    0.0000000e+00    0.0000000e+00
  -8.3115569e+01    1.0000000e+00    0.0000000e+00    0.0000000e+00    0.0000000e+00    0.0000000e+00    0.0000000e+00    0.0000000e+00    0.0000000e+00    0.0000000e+00    0.0000000e+00    0.0000000e+00    0.0000000e+00    0.0000000e+00    0.0000000e+00    0.0000000e+00    0.0000000e+00    0.0000000e+00    0.0000000e+00    0.0000000e+00    0.0000000e+00
  -8.2712199e+01    1.0000000e+00    0.0000000e+00    0.0000000e+00    0.0000000e+00    0.0000000e+00    0.0000000e+00    0.0000000e+00    0.0000000e+00    0.0000000e+00    0.0000000e+00    0.0000000e+00    0.0000000e+00    0.0000000e+00    0.0000000e+00    0.0000000e+00    0.0000000e+00    0.0000000e+00    0.0000000e+00    0.0000000e+00    0.0000000e+00
  -8.2309417e+01    1.0000000e+00    0.0000000e+00    0.0000000e+00    0.0000000e+00    0.0000000e+00    0.0000000e+00    0.0000000e+00    0.0000000e+00    0.0000000e+00    0.0000000e+00    0.0000000e+00    0.0000000e+00    0.0000000e+00    0.0000000e+00    0.0000000e+00    0.0000000e+00    0.0000000e+00    0.0000000e+00    0.0000000e+00    0.0000000e+00
  -8.1907199e+01    1.0000000e+00    0.0000000e+00    0.0000000e+00    0.0000000e+00    0.0000000e+00    0.0000000e+00    0.0000000e+00    0.0000000e+00    0.0000000e+00    0.0000000e+00    0.0000000e+00    0.0000000e+00    0.0000000e+00    0.0000000e+00    0.0000000e+00    0.0000000e+00    0.0000000e+00    0.0000000e+00    0.0000000e+00    0.0000000e+00
  -8.1505519e+01    1.0000000e+00    0.0000000e+00    0.0000000e+00    0.0000000e+00    0.0000000e+00    0.0000000e+00    0.0000000e+00    0.0000000e+00    0.0000000e+00    0.0000000e+00    0.0000000e+00    0.0000000e+00    0.0000000e+00    0.0000000e+00    0.0000000e+00    0.0000000e+00    0.0000000e+00    0.0000000e+00    0.0000000e+00    0.0000000e+00
  -8.1104354e+01    1.0000000e+00    0.0000000e+00    0.0000000e+00    0.0000000e+00    0.0000000e+00    0.0000000e+00    0.0000000e+00    0.0000000e+00    0.0000000e+00    0.0000000e+00    0.0000000e+00    0.0000000e+00    0.0000000e+00    0.0000000e+00    0.0000000e+00    0.0000000e+00    0.0000000e+00    0.0000000e+00    0.0000000e+00    0.0000000e+00
  -8.0703677e+01    1.0000000e+00    0.0000000e+00    0.0000000e+00    0.0000000e+00    0.0000000e+00    0.0000000e+00    0.0000000e+00    0.0000000e+00    0.0000000e+00    0.0000000e+00    0.0000000e+00    0.0000000e+00    0.0000000e+00    0.0000000e+00    0.0000000e+00    0.0000000e+00    0.0000000e+00    0.0000000e+00    0.0000000e+00    0.0000000e+00
  -8.0303464e+01    1.0000000e+00    0.0000000e+00    0.0000000e+00    0.0000000e+00    0.0000000e+00    0.0000000e+00    0.0000000e+00    0.0000000e+00    0.0000000e+00    0.0000000e+00    0.0000000e+00    0.0000000e+00    0.0000000e+00    0.0000000e+00    0.0000000e+00    0.0000000e+00    0.0000000e+00    0.0000000e+00    0.0000000e+00    0.0000000e+00
  -7.9903691e+01    1.0000000e+00    0.0000000e+00    0.0000000e+00    0.0000000e+00    0.0000000e+00    0.0000000e+00    0.0000000e+00    0.0000000e+00    0.0000000e+00    0.0000000e+00    0.0000000e+00    0.0000000e+00    0.0000000e+00    0.0000000e+00    0.0000000e+00    0.0000000e+00    0.0000000e+00    0.0000000e+00    0.0000000e+00    0.0000000e+00
  -7.9504334e+01    1.0000000e+00    0.0000000e+00    0.0000000e+00    0.0000000e+00    0.0000000e+00    0.0000000e+00    0.0000000e+00    0.0000000e+00    0.0000000e+00    0.0000000e+00    0.0000000e+00    0.0000000e+00    0.0000000e+00    0.0000000e+00    0.0000000e+00    0.0000000e+00    0.0000000e+00    0.0000000e+00    0.0000000e+00    0.0000000e+00
  -7.9105367e+01    1.0000000e+00    0.0000000e+00    0.0000000e+00    0.0000000e+00    0.0000000e+00    0.0000000e+00    0.0000000e+00    0.0000000e+00    0.0000000e+00    0.0000000e+00    0.0000000e+00    0.0000000e+00    0.0000000e+00    0.0000000e+00    0.0000000e+00    0.0000000e+00    0.0000000e+00    0.0000000e+00    0.0000000e+00    0.0000000e+00
  -7.8706767e+01    1.0000000e+00    0.0000000e+00    0.0000000e+00    0.0000000e+00    0.0000000e+00    0.0000000e+00    0.0000000e+00    0.0000000e+00    0.0000000e+00    0.0000000e+00    0.0000000e+00    0.0000000e+00    0.0000000e+00    0.0000000e+00    0.0000000e+00    0.0000000e+00    0.0000000e+00    0.0000000e+00    0.0000000e+00    0.0000000e+00
  -7.8308510e+01    1.0000000e+00    0.0000000e+00    0.0000000e+00    0.0000000e+00    0.0000000e+00    0.0000000e+00    0.0000000e+00    0.0000000e+00    0.0000000e+00    0.0000000e+00    0.0000000e+00    0.0000000e+00    0.0000000e+00    0.0000000e+00    0.0000000e+00    0.0000000e+00    0.0000000e+00    0.0000000e+00    0.0000000e+00    0.0000000e+00
  -7.7910572e+01    1.0000000e+00    0.0000000e+00    0.0000000e+00    0.0000000e+00    0.0000000e+00    0.0000000e+00    0.0000000e+00    0.0000000e+00    0.0000000e+00    0.0000000e+00    0.0000000e+00    0.0000000e+00    0.0000000e+00    0.0000000e+00    0.0000000e+00    0.0000000e+00    0.0000000e+00    0.0000000e+00    0.0000000e+00    0.0000000e+00
  -7.7512927e+01    1.0000000e+00    0.0000000e+00    0.0000000e+00    0.0000000e+00    0.0000000e+00    0.0000000e+00    0.0000000e+00    0.0000000e+00    0.0000000e+00    0.0000000e+00    0.0000000e+00    0.0000000e+00    0.0000000e+00    0.0000000e+00    0.0000000e+00    0.0000000e+00    0.0000000e+00    0.0000000e+00    0.0000000e+00    0.0000000e+00
  -7.7115554e+01    1.0000000e+00    0.0000000e+00    0.0000000e+00    0.0000000e+00    0.0000000e+00    0.0000000e+00    0.0000000e+00    0.0000000e+00    0.0000000e+00    0.0000000e+00    0.0000000e+00    0.0000000e+00    0.0000000e+00    0.0000000e+00    0.0000000e+00    0.0000000e+00    0.0000000e+00    0.0000000e+00    0.0000000e+00    0.0000000e+00
  -7.6877600e+01    1.0000000e+00    0.0000000e+00    0.0000000e+00    0.0000000e+00    0.0000000e+00    0.0000000e+00    0.0000000e+00    0.0000000e+00    0.0000000e+00    0.0000000e+00    0.0000000e+00    0.0000000e+00    0.0000000e+00    0.0000000e+00    0.0000000e+00    0.0000000e+00    0.0000000e+00    0.0000000e+00    0.0000000e+00    0.0000000e+00
  -7.6580159e+01    1.0000000e+00    0.0000000e+00    0.0000000e+00    0.0000000e+00    0.0000000e+00    0.0000000e+00    0.0000000e+00    0.0000000e+00    0.0000000e+00    0.0000000e+00    0.0000000e+00    0.0000000e+00    0.0000000e+00    0.0000000e+00    0.0000000e+00    0.0000000e+00    0.0000000e+00    0.0000000e+00    0.0000000e+00    0.0000000e+00
  -7.6208357e+01    1.0000000e+00    0.0000000e+00    0.0000000e+00    0.0000000e+00    0.0000000e+00    0.0000000e+00    0.0000000e+00    0.0000000e+00    0.0000000e+00    0.0000000e+00    0.0000000e+00    0.0000000e+00    0.0000000e+00    0.0000000e+00    0.0000000e+00    0.0000000e+00    0.0000000e+00    0.0000000e+00    0.0000000e+00    0.0000000e+00
  -7.5811708e+01    1.0000000e+00    0.0000000e+00    0.0000000e+00    0.0000000e+00    0.0000000e+00    0.0000000e+00    0.0000000e+00    0.0000000e+00    0.0000000e+00    0.0000000e+00    0.0000000e+00    0.0000000e+00    0.0000000e+00    0.0000000e+00    0.0000000e+00    0.0000000e+00    0.0000000e+00    0.0000000e+00    0.0000000e+00    0.0000000e+00
  -7.5415221e+01    1.0000000e+00    0.0000000e+00    0.0000000e+00    0.0000000e+00    0.0000000e+00    0.0000000e+00    0.0000000e+00    0.0000000e+00    0.0000000e+00    0.0000000e+00    0.0000000e+00    0.0000000e+00    0.0000000e+00    0.0000000e+00    0.0000000e+00    0.0000000e+00    0.0000000e+00    0.0000000e+00    0.0000000e+00    0.0000000e+00
  -7.5018878e+01    1.0000000e+00    0.0000000e+00    0.0000000e+00    0.0000000e+00    0.0000000e+00    0.0000000e+00    0.0000000e+00    0.0000000e+00    0.0000000e+00    0.0000000e+00    0.0000000e+00    0.0000000e+00    0.0000000e+00    0.0000000e+00    0.0000000e+00    0.0000000e+00    0.0000000e+00    0.0000000e+00    0.0000000e+00    0.0000000e+00
  -7.4622654e+01    1.0000000e+00    0.0000000e+00    0.0000000e+00    0.0000000e+00    0.0000000e+00    0.0000000e+00    0.0000000e+00    0.0000000e+00    0.0000000e+00    0.0000000e+00    0.0000000e+00    0.0000000e+00    0.0000000e+00    0.0000000e+00    0.0000000e+00    0.0000000e+00    0.0000000e+00    0.0000000e+00    0.0000000e+00    0.0000000e+00
  -7.4226526e+01    1.0000000e+00    0.0000000e+00    0.0000000e+00    0.0000000e+00    0.0000000e+00    0.0000000e+00    0.0000000e+00    0.0000000e+00    0.0000000e+00    0.0000000e+00    0.0000000e+00    0.0000000e+00    0.0000000e+00    0.0000000e+00    0.0000000e+00    0.0000000e+00    0.0000000e+00    0.0000000e+00    0.0000000e+00    0.0000000e+00
  -7.3830469e+01    1.0000000e+00    0.0000000e+00    0.0000000e+00    0.0000000e+00    0.0000000e+00    0.0000000e+00    0.0000000e+00    0.0000000e+00    0.0000000e+00    0.0000000e+00    0.0000000e+00    0.0000000e+00    0.0000000e+00    0.0000000e+00    0.0000000e+00    0.0000000e+00    0.0000000e+00    0.0000000e+00    0.0000000e+00    0.0000000e+00
  -7.3434459e+01    1.0000000e+00    0.0000000e+00    0.0000000e+00    0.0000000e+00    0.0000000e+00    0.0000000e+00    0.0000000e+00    0.0000000e+00    0.0000000e+00    0.0000000e+00    0.0000000e+00    0.0000000e+00    0.0000000e+00    0.0000000e+00    0.0000000e+00    0.0000000e+00    0.0000000e+00    0.0000000e+00    0.0000000e+00    0.0000000e+00
  -7.3038472e+01    1.0000000e+00    0.0000000e+00    0.0000000e+00    0.0000000e+00    0.0000000e+00    0.0000000e+00    0.0000000e+00    0.0000000e+00    0.0000000e+00    0.0000000e+00    0.0000000e+00    0.0000000e+00    0.0000000e+00    0.0000000e+00    0.0000000e+00    0.0000000e+00    0.0000000e+00    0.0000000e+00    0.0000000e+00    0.0000000e+00
  -7.2642482e+01    1.0000000e+00    0.0000000e+00    0.0000000e+00    0.0000000e+00    0.0000000e+00    0.0000000e+00    0.0000000e+00    0.0000000e+00    0.0000000e+00    0.0000000e+00    0.0000000e+00    0.0000000e+00    0.0000000e+00    0.0000000e+00    0.0000000e+00    0.0000000e+00    0.0000000e+00    0.0000000e+00    0.0000000e+00    0.0000000e+00
  -7.2246467e+01    1.0000000e+00    0.0000000e+00    0.0000000e+00    0.0000000e+00    0.0000000e+00    0.0000000e+00    0.0000000e+00    0.0000000e+00    0.0000000e+00    0.0000000e+00    0.0000000e+00    0.0000000e+00    0.0000000e+00    0.0000000e+00    0.0000000e+00    0.0000000e+00    0.0000000e+00    0.0000000e+00    0.0000000e+00    0.0000000e+00
  -7.1850401e+01    1.0000000e+00    0.0000000e+00    0.0000000e+00    0.0000000e+00    0.0000000e+00    0.0000000e+00    0.0000000e+00    0.0000000e+00    0.0000000e+00    0.0000000e+00    0.0000000e+00    0.0000000e+00    0.0000000e+00    0.0000000e+00    0.0000000e+00    0.0000000e+00    0.0000000e+00    0.0000000e+00    0.0000000e+00    0.0000000e+00
  -7.1454259e+01    1.0000000e+00    0.0000000e+00    0.0000000e+00    0.0000000e+00    0.0000000e+00    0.0000000e+00    0.0000000e+00    0.0000000e+00    0.0000000e+00    0.0000000e+00    0.0000000e+00    0.0000000e+00    0.0000000e+00    0.0000000e+00    0.0000000e+00    0.0000000e+00    0.0000000e+00    0.0000000e+00    0.0000000e+00    0.0000000e+00
  -7.1058016e+01    1.0000000e+00    0.0000000e+00    0.0000000e+00    0.0000000e+00    0.0000000e+00    0.0000000e+00    0.0000000e+00    0.0000000e+00    0.0000000e+00    0.0000000e+00    0.0000000e+00    0.0000000e+00    0.0000000e+00    0.0000000e+00    0.0000000e+00    0.0000000e+00    0.0000000e+00    0.0000000e+00    0.0000000e+00    0.0000000e+00
  -7.0661648e+01    1.0000000e+00    0.0000000e+00    0.0000000e+00    0.0000000e+00    0.0000000e+00    0.0000000e+00    0.0000000e+00    0.0000000e+00    0.0000000e+00    0.0000000e+00    0.0000000e+00    0.0000000e+00    0.0000000e+00    0.0000000e+00    0.0000000e+00    0.0000000e+00    0.0000000e+00    0.0000000e+00    0.0000000e+00    0.0000000e+00
  -7.0265129e+01    1.0000000e+00    0.0000000e+00    0.0000000e+00    0.0000000e+00    0.0000000e+00    0.0000000e+00    0.0000000e+00    0.0000000e+00    0.0000000e+00    0.0000000e+00    0.0000000e+00    0.0000000e+00    0.0000000e+00    0.0000000e+00    0.0000000e+00    0.0000000e+00    0.0000000e+00    0.0000000e+00    0.0000000e+00    0.0000000e+00
  -6.9868434e+01    1.0000000e+00    0.0000000e+00    0.0000000e+00    0.0000000e+00    0.0000000e+00    0.0000000e+00    0.0000000e+00    0.0000000e+00    0.0000000e+00    0.0000000e+00    0.0000000e+00    0.0000000e+00    0.0000000e+00    0.0000000e+00    0.0000000e+00    0.0000000e+00    0.0000000e+00    0.0000000e+00    0.0000000e+00    0.0000000e+00
  -6.9471536e+01    1.0000000e+00    0.0000000e+00    0.0000000e+00    0.0000000e+00    0.0000000e+00    0.0000000e+00    0.0000000e+00    0.0000000e+00    0.0000000e+00    0.0000000e+00    0.0000000e+00    0.0000000e+00    0.0000000e+00    0.0000000e+00    0.0000000e+00    0.0000000e+00    0.0000000e+00    0.0000000e+00    0.0000000e+00    0.0000000e+00
  -6.9074411e+01    1.0000000e+00    0.0000000e+00    0.0000000e+00    0.0000000e+00    0.0000000e+00    0.0000000e+00    0.0000000e+00    0.0000000e+00    0.0000000e+00    0.0000000e+00    0.0000000e+00    0.0000000e+00    0.0000000e+00    0.0000000e+00    0.0000000e+00    0.0000000e+00    0.0000000e+00    0.0000000e+00    0.0000000e+00    0.0000000e+00
  -6.8677031e+01    1.0000000e+00    0.0000000e+00    0.0000000e+00    0.0000000e+00    0.0000000e+00    0.0000000e+00    0.0000000e+00    0.0000000e+00    0.0000000e+00    0.0000000e+00    0.0000000e+00    0.0000000e+00    0.0000000e+00    0.0000000e+00    0.0000000e+00    0.0000000e+00    0.0000000e+00    0.0000000e+00    0.0000000e+00    0.0000000e+00
  -6.8279372e+01    1.0000000e+00    0.0000000e+00    0.0000000e+00    0.0000000e+00    0.0000000e+00    0.0000000e+00    0.0000000e+00    0.0000000e+00    0.0000000e+00    0.0000000e+00    0.0000000e+00    0.0000000e+00    0.0000000e+00    0.0000000e+00    0.0000000e+00    0.0000000e+00    0.0000000e+00    0.0000000e+00    0.0000000e+00    0.0000000e+00
  -6.7881405e+01    1.0000000e+00    0.0000000e+00    0.0000000e+00    0.0000000e+00    0.0000000e+00    0.0000000e+00    0.0000000e+00    0.0000000e+00    0.0000000e+00    0.0000000e+00    0.0000000e+00    0.0000000e+00    0.0000000e+00    0.0000000e+00    0.0000000e+00    0.0000000e+00    0.0000000e+00    0.0000000e+00    0.0000000e+00    0.0000000e+00
  -6.7483105e+01    1.0000000e+00    0.0000000e+00    0.0000000e+00    0.0000000e+00    0.0000000e+00    0.0000000e+00    0.0000000e+00    0.0000000e+00    0.0000000e+00    0.0000000e+00    0.0000000e+00    0.0000000e+00    0.0000000e+00    0.0000000e+00    0.0000000e+00    0.0000000e+00    0.0000000e+00    0.0000000e+00    0.0000000e+00    0.0000000e+00
  -6.7084444e+01    1.0000000e+00    0.0000000e+00    0.0000000e+00    0.0000000e+00    0.0000000e+00    0.0000000e+00    0.0000000e+00    0.0000000e+00    0.0000000e+00    0.0000000e+00    0.0000000e+00    0.0000000e+00    0.0000000e+00    0.0000000e+00    0.0000000e+00    0.0000000e+00    0.0000000e+00    0.0000000e+00    0.0000000e+00    0.0000000e+00
  -6.6685394e+01    1.0000000e+00    0.0000000e+00    0.0000000e+00    0.0000000e+00    0.0000000e+00    0.0000000e+00    0.0000000e+00    0.0000000e+00    0.0000000e+00    0.0000000e+00    0.0000000e+00    0.0000000e+00    0.0000000e+00    0.0000000e+00    0.0000000e+00    0.0000000e+00    0.0000000e+00    0.0000000e+00    0.0000000e+00    0.0000000e+00
  -6.6285928e+01    1.0000000e+00    0.0000000e+00    0.0000000e+00    0.0000000e+00    0.0000000e+00    0.0000000e+00    0.0000000e+00    0.0000000e+00    0.0000000e+00    0.0000000e+00    0.0000000e+00    0.0000000e+00    0.0000000e+00    0.0000000e+00    0.0000000e+00    0.0000000e+00    0.0000000e+00    0.0000000e+00    0.0000000e+00    0.0000000e+00
  -6.5886018e+01    1.0000000e+00    0.0000000e+00    0.0000000e+00    0.0000000e+00    0.0000000e+00    0.0000000e+00    0.0000000e+00    0.0000000e+00    0.0000000e+00    0.0000000e+00    0.0000000e+00    0.0000000e+00    0.0000000e+00    0.0000000e+00    0.0000000e+00    0.0000000e+00    0.0000000e+00    0.0000000e+00    0.0000000e+00    0.0000000e+00
  -6.5485634e+01    1.0000000e+00    0.0000000e+00    0.0000000e+00    0.0000000e+00    0.0000000e+00    0.0000000e+00    0.0000000e+00    0.0000000e+00    0.0000000e+00    0.0000000e+00    0.0000000e+00    0.0000000e+00    0.0000000e+00    0.0000000e+00    0.0000000e+00    0.0000000e+00    0.0000000e+00    0.0000000e+00    0.0000000e+00    0.0000000e+00
  -6.5084749e+01    1.0000000e+00    0.0000000e+00    0.0000000e+00    0.0000000e+00    0.0000000e+00    0.0000000e+00    0.0000000e+00    0.0000000e+00    0.0000000e+00    0.0000000e+00    0.0000000e+00    0.0000000e+00    0.0000000e+00    0.0000000e+00    0.0000000e+00    0.0000000e+00    0.0000000e+00    0.0000000e+00    0.0000000e+00    0.0000000e+00
  -6.4683333e+01    1.0000000e+00    0.0000000e+00    0.0000000e+00    0.0000000e+00    0.0000000e+00    0.0000000e+00    0.0000000e+00    0.0000000e+00    0.0000000e+00    0.0000000e+00    0.0000000e+00    0.0000000e+00    0.0000000e+00    0.0000000e+00    0.0000000e+00    0.0000000e+00    0.0000000e+00    0.0000000e+00    0.0000000e+00    0.0000000e+00
  -6.4281355e+01    1.0000000e+00    0.0000000e+00    0.0000000e+00    0.0000000e+00    0.0000000e+00    0.0000000e+00    0.0000000e+00    0.0000000e+00    0.0000000e+00    0.0000000e+00    0.0000000e+00    0.0000000e+00    0.0000000e+00    0.0000000e+00    0.0000000e+00    0.0000000e+00    0.0000000e+00    0.0000000e+00    0.0000000e+00    0.0000000e+00
  -6.3878786e+01    1.0000000e+00    0.0000000e+00    0.0000000e+00    0.0000000e+00    0.0000000e+00    0.0000000e+00    0.0000000e+00    0.0000000e+00    0.0000000e+00    0.0000000e+00    0.0000000e+00    0.0000000e+00    0.0000000e+00    0.0000000e+00    0.0000000e+00    0.0000000e+00    0.0000000e+00    0.0000000e+00    0.0000000e+00    0.0000000e+00
  -6.3475595e+01    1.0000000e+00    0.0000000e+00    0.0000000e+00    0.0000000e+00    0.0000000e+00    0.0000000e+00    0.0000000e+00    0.0000000e+00    0.0000000e+00    0.0000000e+00    0.0000000e+00    0.0000000e+00    0.0000000e+00    0.0000000e+00    0.0000000e+00    0.0000000e+00    0.0000000e+00    0.0000000e+00    0.0000000e+00    0.0000000e+00
  -6.3071752e+01    1.0000000e+00    0.0000000e+00    0.0000000e+00    0.0000000e+00    0.0000000e+00    0.0000000e+00    0.0000000e+00    0.0000000e+00    0.0000000e+00    0.0000000e+00    0.0000000e+00    0.0000000e+00    0.0000000e+00    0.0000000e+00    0.0000000e+00    0.0000000e+00    0.0000000e+00    0.0000000e+00    0.0000000e+00    0.0000000e+00
  -6.2667223e+01    1.0000000e+00    0.0000000e+00    0.0000000e+00    0.0000000e+00    0.0000000e+00    0.0000000e+00    0.0000000e+00    0.0000000e+00    0.0000000e+00    0.0000000e+00    0.0000000e+00    0.0000000e+00    0.0000000e+00    0.0000000e+00    0.0000000e+00    0.0000000e+00    0.0000000e+00    0.0000000e+00    0.0000000e+00    0.0000000e+00
  -6.2343600e+01    1.0000000e+00    0.0000000e+00    0.0000000e+00    0.0000000e+00    0.0000000e+00    0.0000000e+00    0.0000000e+00    0.0000000e+00    0.0000000e+00    0.0000000e+00    0.0000000e+00    0.0000000e+00    0.0000000e+00    0.0000000e+00    0.0000000e+00    0.0000000e+00    0.0000000e+00    0.0000000e+00    0.0000000e+00    0.0000000e+00
  -6.1939072e+01    1.0000000e+00    0.0000000e+00    0.0000000e+00    0.0000000e+00    0.0000000e+00    0.0000000e+00    0.0000000e+00    0.0000000e+00    0.0000000e+00    0.0000000e+00    0.0000000e+00    0.0000000e+00    0.0000000e+00    0.0000000e+00    0.0000000e+00    0.0000000e+00    0.0000000e+00    0.0000000e+00    0.0000000e+00    0.0000000e+00
  -6.1532456e+01    1.0000000e+00    0.0000000e+00    0.0000000e+00    0.0000000e+00    0.0000000e+00    0.0000000e+00    0.0000000e+00    0.0000000e+00    0.0000000e+00    0.0000000e+00    0.0000000e+00    0.0000000e+00    0.0000000e+00    0.0000000e+00    0.0000000e+00    0.0000000e+00    0.0000000e+00    0.0000000e+00    0.0000000e+00    0.0000000e+00
  -6.1125031e+01    1.0000000e+00    0.0000000e+00    0.0000000e+00    0.0000000e+00    0.0000000e+00    0.0000000e+00    0.0000000e+00    0.0000000e+00    0.0000000e+00    0.0000000e+00    0.0000000e+00    0.0000000e+00    0.0000000e+00    0.0000000e+00    0.0000000e+00    0.0000000e+00    0.0000000e+00    0.0000000e+00    0.0000000e+00    0.0000000e+00
  -6.0716762e+01    1.0000000e+00    0.0000000e+00    0.0000000e+00    0.0000000e+00    0.0000000e+00    0.0000000e+00    0.0000000e+00    0.0000000e+00    0.0000000e+00    0.0000000e+00    0.0000000e+00    0.0000000e+00    0.0000000e+00    0.0000000e+00    0.0000000e+00    0.0000000e+00    0.0000000e+00    0.0000000e+00    0.0000000e+00    0.0000000e+00
  -6.0390147e+01    1.0000000e+00    0.0000000e+00    0.0000000e+00    0.0000000e+00    0.0000000e+00    0.0000000e+00    0.0000000e+00    0.0000000e+00    0.0000000e+00    0.0000000e+00    0.0000000e+00    0.0000000e+00    0.0000000e+00    0.0000000e+00    0.0000000e+00    0.0000000e+00    0.0000000e+00    0.0000000e+00    0.0000000e+00    0.0000000e+00
  -5.9981877e+01    1.0000000e+00    0.0000000e+00    0.0000000e+00    0.0000000e+00    0.0000000e+00    0.0000000e+00    0.0000000e+00    0.0000000e+00    0.0000000e+00    0.0000000e+00    0.0000000e+00    0.0000000e+00    0.0000000e+00    0.0000000e+00    0.0000000e+00    0.0000000e+00    0.0000000e+00    0.0000000e+00    0.0000000e+00    0.0000000e+00
  -5.9571054e+01    1.0000000e+00    0.0000000e+00    0.0000000e+00    0.0000000e+00    0.0000000e+00    0.0000000e+00    0.0000000e+00    0.0000000e+00    0.0000000e+00    0.0000000e+00    0.0000000e+00    0.0000000e+00    0.0000000e+00    0.0000000e+00    0.0000000e+00    0.0000000e+00    0.0000000e+00    0.0000000e+00    0.0000000e+00    0.0000000e+00
  -5.9159250e+01    1.0000000e+00    0.0000000e+00    0.0000000e+00    0.0000000e+00    0.0000000e+00    0.0000000e+00    0.0000000e+00    0.0000000e+00    0.0000000e+00    0.0000000e+00    0.0000000e+00    0.0000000e+00    0.0000000e+00    0.0000000e+00    0.0000000e+00    0.0000000e+00    0.0000000e+00    0.0000000e+00    0.0000000e+00    0.0000000e+00
  -5.8746426e+01    1.0000000e+00    0.0000000e+00    0.0000000e+00    0.0000000e+00    0.0000000e+00    0.0000000e+00    0.0000000e+00    0.0000000e+00    0.0000000e+00    0.0000000e+00    0.0000000e+00    0.0000000e+00    0.0000000e+00    0.0000000e+00    0.0000000e+00    0.0000000e+00    0.0000000e+00    0.0000000e+00    0.0000000e+00    0.0000000e+00
  -5.8332543e+01    1.0000000e+00    0.0000000e+00    0.0000000e+00    0.0000000e+00    0.0000000e+00    0.0000000e+00    0.0000000e+00    0.0000000e+00    0.0000000e+00    0.0000000e+00    0.0000000e+00    0.0000000e+00    0.0000000e+00    0.0000000e+00    0.0000000e+00    0.0000000e+00    0.0000000e+00    0.0000000e+00    0.0000000e+00    0.0000000e+00
  -5.7917562e+01    1.0000000e+00    0.0000000e+00    0.0000000e+00    0.0000000e+00    0.0000000e+00    0.0000000e+00    0.0000000e+00    0.0000000e+00    0.0000000e+00    0.0000000e+00    0.0000000e+00    0.0000000e+00    0.0000000e+00    0.0000000e+00    0.0000000e+00    0.0000000e+00    0.0000000e+00    0.0000000e+00    0.0000000e+00    0.0000000e+00
  -5.7501442e+01    1.0000000e+00    0.0000000e+00    0.0000000e+00    0.0000000e+00    0.0000000e+00    0.0000000e+00    0.0000000e+00    0.0000000e+00    0.0000000e+00    0.0000000e+00    0.0000000e+00    0.0000000e+00    0.0000000e+00    0.0000000e+00    0.0000000e+00    0.0000000e+00    0.0000000e+00    0.0000000e+00    0.0000000e+00    0.0000000e+00
  -5.7084141e+01    1.0000000e+00    0.0000000e+00    0.0000000e+00    0.0000000e+00    0.0000000e+00    0.0000000e+00    0.0000000e+00    0.0000000e+00    0.0000000e+00    0.0000000e+00    0.0000000e+00    0.0000000e+00    0.0000000e+00    0.0000000e+00    0.0000000e+00    0.0000000e+00    0.0000000e+00    0.0000000e+00    0.0000000e+00    0.0000000e+00
  -5.6665607e+01    1.0000000e+00    0.0000000e+00    0.0000000e+00    0.0000000e+00    0.0000000e+00    0.0000000e+00    0.0000000e+00    0.0000000e+00    0.0000000e+00    0.0000000e+00    0.0000000e+00    0.0000000e+00    0.0000000e+00    0.0000000e+00    0.0000000e+00    0.0000000e+00    0.0000000e+00    0.0000000e+00    0.0000000e+00    0.0000000e+00
  -5.6245804e+01    1.0000000e+00    0.0000000e+00    0.0000000e+00    0.0000000e+00    0.0000000e+00    0.0000000e+00    0.0000000e+00    0.0000000e+00    0.0000000e+00    0.0000000e+00    0.0000000e+00    0.0000000e+00    0.0000000e+00    0.0000000e+00    0.0000000e+00    0.0000000e+00    0.0000000e+00    0.0000000e+00    0.0000000e+00    0.0000000e+00
  -5.5824689e+01    1.0000000e+00    0.0000000e+00    0.0000000e+00    0.0000000e+00    0.0000000e+00    0.0000000e+00    0.0000000e+00    0.0000000e+00    0.0000000e+00    0.0000000e+00    0.0000000e+00    0.0000000e+00    0.0000000e+00    0.0000000e+00    0.0000000e+00    0.0000000e+00    0.0000000e+00    0.0000000e+00    0.0000000e+00    0.0000000e+00
  -5.5402216e+01    1.0000000e+00    0.0000000e+00    0.0000000e+00    0.0000000e+00    0.0000000e+00    0.0000000e+00    0.0000000e+00    0.0000000e+00    0.0000000e+00    0.0000000e+00    0.0000000e+00    0.0000000e+00    0.0000000e+00    0.0000000e+00    0.0000000e+00    0.0000000e+00    0.0000000e+00    0.0000000e+00    0.0000000e+00    0.0000000e+00
  -5.4978339e+01    1.0000000e+00    0.0000000e+00    0.0000000e+00    0.0000000e+00    0.0000000e+00    0.0000000e+00    0.0000000e+00    0.0000000e+00    0.0000000e+00    0.0000000e+00    0.0000000e+00    0.0000000e+00    0.0000000e+00    0.0000000e+00    0.0000000e+00    0.0000000e+00    0.0000000e+00    0.0000000e+00    0.0000000e+00    0.0000000e+00
  -5.4552992e+01    1.0000000e+00    0.0000000e+00    0.0000000e+00    0.0000000e+00    0.0000000e+00    0.0000000e+00    0.0000000e+00    0.0000000e+00    0.0000000e+00    0.0000000e+00    0.0000000e+00    0.0000000e+00    0.0000000e+00    0.0000000e+00    0.0000000e+00    0.0000000e+00    0.0000000e+00    0.0000000e+00    0.0000000e+00    0.0000000e+00
  -5.4126140e+01    1.0000000e+00    0.0000000e+00    0.0000000e+00    0.0000000e+00    0.0000000e+00    0.0000000e+00    0.0000000e+00    0.0000000e+00    0.0000000e+00    0.0000000e+00    0.0000000e+00    0.0000000e+00    0.0000000e+00    0.0000000e+00    0.0000000e+00    0.0000000e+00    0.0000000e+00    0.0000000e+00    0.0000000e+00    0.0000000e+00
  -5.3697734e+01    1.0000000e+00    0.0000000e+00    0.0000000e+00    0.0000000e+00    0.0000000e+00    0.0000000e+00    0.0000000e+00    0.0000000e+00    0.0000000e+00    0.0000000e+00    0.0000000e+00    0.0000000e+00    0.0000000e+00    0.0000000e+00    0.0000000e+00    0.0000000e+00    0.0000000e+00    0.0000000e+00    0.0000000e+00    0.0000000e+00
  -5.3267721e+01    1.0000000e+00    0.0000000e+00    0.0000000e+00    0.0000000e+00    0.0000000e+00    0.0000000e+00    0.0000000e+00    0.0000000e+00    0.0000000e+00    0.0000000e+00    0.0000000e+00    0.0000000e+00    0.0000000e+00    0.0000000e+00    0.0000000e+00    0.0000000e+00    0.0000000e+00    0.0000000e+00    0.0000000e+00    0.0000000e+00
  -5.2923710e+01    1.0000000e+00    0.0000000e+00    0.0000000e+00    0.0000000e+00    0.0000000e+00    0.0000000e+00    0.0000000e+00    0.0000000e+00    0.0000000e+00    0.0000000e+00    0.0000000e+00    0.0000000e+00    0.0000000e+00    0.0000000e+00    0.0000000e+00    0.0000000e+00    0.0000000e+00    0.0000000e+00    0.0000000e+00    0.0000000e+00
  -5.2493696e+01    1.0000000e+00    0.0000000e+00    0.0000000e+00    0.0000000e+00    0.0000000e+00    0.0000000e+00    0.0000000e+00    0.0000000e+00    0.0000000e+00    0.0000000e+00    0.0000000e+00    0.0000000e+00    0.0000000e+00    0.0000000e+00    0.0000000e+00    0.0000000e+00    0.0000000e+00    0.0000000e+00    0.0000000e+00    0.0000000e+00
  -5.2058878e+01    1.0000000e+00    0.0000000e+00    0.0000000e+00    0.0000000e+00    0.0000000e+00    0.0000000e+00    0.0000000e+00    0.0000000e+00    0.0000000e+00    0.0000000e+00    0.0000000e+00    0.0000000e+00    0.0000000e+00    0.0000000e+00    0.0000000e+00    0.0000000e+00    0.0000000e+00    0.0000000e+00    0.0000000e+00    0.0000000e+00
  -5.1711023e+01    1.0000000e+00    0.0000000e+00    0.0000000e+00    0.0000000e+00    0.0000000e+00    0.0000000e+00    0.0000000e+00    0.0000000e+00    0.0000000e+00    0.0000000e+00    0.0000000e+00    0.0000000e+00    0.0000000e+00    0.0000000e+00    0.0000000e+00    0.0000000e+00    0.0000000e+00    0.0000000e+00    0.0000000e+00    0.0000000e+00
  -5.1276204e+01    1.0000000e+00    0.0000000e+00    0.0000000e+00    0.0000000e+00    0.0000000e+00    0.0000000e+00    0.0000000e+00    0.0000000e+00    0.0000000e+00    0.0000000e+00    0.0000000e+00    0.0000000e+00    0.0000000e+00    0.0000000e+00    0.0000000e+00    0.0000000e+00    0.0000000e+00    0.0000000e+00    0.0000000e+00    0.0000000e+00
  -5.0928349e+01    1.0000000e+00    0.0000000e+00    0.0000000e+00    0.0000000e+00    0.0000000e+00    0.0000000e+00    0.0000000e+00    0.0000000e+00    0.0000000e+00    0.0000000e+00    0.0000000e+00    0.0000000e+00    0.0000000e+00    0.0000000e+00    0.0000000e+00    0.0000000e+00    0.0000000e+00    0.0000000e+00    0.0000000e+00    0.0000000e+00
  -5.0493531e+01    1.0000000e+00    0.0000000e+00    0.0000000e+00    0.0000000e+00    0.0000000e+00    0.0000000e+00    0.0000000e+00    0.0000000e+00    0.0000000e+00    0.0000000e+00    0.0000000e+00    0.0000000e+00    0.0000000e+00    0.0000000e+00    0.0000000e+00    0.0000000e+00    0.0000000e+00    0.0000000e+00    0.0000000e+00    0.0000000e+00
  -5.0145676e+01    1.0000000e+00    0.0000000e+00    0.0000000e+00    0.0000000e+00    0.0000000e+00    0.0000000e+00    0.0000000e+00    0.0000000e+00    0.0000000e+00    0.0000000e+00    0.0000000e+00    0.0000000e+00    0.0000000e+00    0.0000000e+00    0.0000000e+00    0.0000000e+00    0.0000000e+00    0.0000000e+00    0.0000000e+00    0.0000000e+00
  -4.9710858e+01    1.0000000e+00    0.0000000e+00    0.0000000e+00    0.0000000e+00    0.0000000e+00    0.0000000e+00    0.0000000e+00    0.0000000e+00    0.0000000e+00    0.0000000e+00    0.0000000e+00    0.0000000e+00    0.0000000e+00    0.0000000e+00    0.0000000e+00    0.0000000e+00    0.0000000e+00    0.0000000e+00    0.0000000e+00    0.0000000e+00
  -4.9363003e+01    1.0000000e+00    0.0000000e+00    0.0000000e+00    0.0000000e+00    0.0000000e+00    0.0000000e+00    0.0000000e+00    0.0000000e+00    0.0000000e+00    0.0000000e+00    0.0000000e+00    0.0000000e+00    0.0000000e+00    0.0000000e+00    0.0000000e+00    0.0000000e+00    0.0000000e+00    0.0000000e+00    0.0000000e+00    0.0000000e+00
  -4.8928184e+01    1.0000000e+00    0.0000000e+00    0.0000000e+00    0.0000000e+00    0.0000000e+00    0.0000000e+00    0.0000000e+00    0.0000000e+00    0.0000000e+00    0.0000000e+00    0.0000000e+00    0.0000000e+00    0.0000000e+00    0.0000000e+00    0.0000000e+00    0.0000000e+00    0.0000000e+00    0.0000000e+00    0.0000000e+00    0.0000000e+00
  -4.8580329e+01    1.0000000e+00    0.0000000e+00    0.0000000e+00    0.0000000e+00    0.0000000e+00    0.0000000e+00    0.0000000e+00    0.0000000e+00    0.0000000e+00    0.0000000e+00    0.0000000e+00    0.0000000e+00    0.0000000e+00    0.0000000e+00    0.0000000e+00    0.0000000e+00    0.0000000e+00    0.0000000e+00    0.0000000e+00    0.0000000e+00
  -4.8145511e+01    1.0000000e+00    0.0000000e+00    0.0000000e+00    0.0000000e+00    0.0000000e+00    0.0000000e+00    0.0000000e+00    0.0000000e+00    0.0000000e+00    0.0000000e+00    0.0000000e+00    0.0000000e+00    0.0000000e+00    0.0000000e+00    0.0000000e+00    0.0000000e+00    0.0000000e+00    0.0000000e+00    0.0000000e+00    0.0000000e+00
  -4.7797656e+01    1.0000000e+00    0.0000000e+00    0.0000000e+00    0.0000000e+00    0.0000000e+00    0.0000000e+00    0.0000000e+00    0.0000000e+00    0.0000000e+00    0.0000000e+00    0.0000000e+00    0.0000000e+00    0.0000000e+00    0.0000000e+00    0.0000000e+00    0.0000000e+00    0.0000000e+00    0.0000000e+00    0.0000000e+00    0.0000000e+00
  -4.7362838e+01    1.0000000e+00    0.0000000e+00    0.0000000e+00    0.0000000e+00    0.0000000e+00    0.0000000e+00    0.0000000e+00    0.0000000e+00    0.0000000e+00    0.0000000e+00    0.0000000e+00    0.0000000e+00    0.0000000e+00    0.0000000e+00    0.0000000e+00    0.0000000e+00    0.0000000e+00    0.0000000e+00    0.0000000e+00    0.0000000e+00
  -4.7014983e+01    1.0000000e+00    0.0000000e+00    0.0000000e+00    0.0000000e+00    0.0000000e+00    0.0000000e+00    0.0000000e+00    0.0000000e+00    0.0000000e+00    0.0000000e+00    0.0000000e+00    0.0000000e+00    0.0000000e+00    0.0000000e+00    0.0000000e+00    0.0000000e+00    0.0000000e+00    0.0000000e+00    0.0000000e+00    0.0000000e+00
  -4.6580164e+01    1.0000000e+00    0.0000000e+00    0.0000000e+00    0.0000000e+00    0.0000000e+00    0.0000000e+00    0.0000000e+00    0.0000000e+00    0.0000000e+00    0.0000000e+00    0.0000000e+00    0.0000000e+00    0.0000000e+00    0.0000000e+00    0.0000000e+00    0.0000000e+00    0.0000000e+00    0.0000000e+00    0.0000000e+00    0.0000000e+00
  -4.6232309e+01    1.0000000e+00    0.0000000e+00    0.0000000e+00    0.0000000e+00    0.0000000e+00    0.0000000e+00    0.0000000e+00    0.0000000e+00    0.0000000e+00    0.0000000e+00    0.0000000e+00    0.0000000e+00    0.0000000e+00    0.0000000e+00    0.0000000e+00    0.0000000e+00    0.0000000e+00    0.0000000e+00    0.0000000e+00    0.0000000e+00
  -4.5797491e+01    1.0000000e+00    0.0000000e+00    0.0000000e+00    0.0000000e+00    0.0000000e+00    0.0000000e+00    0.0000000e+00    0.0000000e+00    0.0000000e+00    0.0000000e+00    0.0000000e+00    0.0000000e+00    0.0000000e+00    0.0000000e+00    0.0000000e+00    0.0000000e+00    0.0000000e+00    0.0000000e+00    0.0000000e+00    0.0000000e+00
  -4.5449636e+01    1.0000000e+00    0.0000000e+00    0.0000000e+00    0.0000000e+00    0.0000000e+00    0.0000000e+00    0.0000000e+00    0.0000000e+00    0.0000000e+00    0.0000000e+00    0.0000000e+00    0.0000000e+00    0.0000000e+00    0.0000000e+00    0.0000000e+00    0.0000000e+00    0.0000000e+00    0.0000000e+00    0.0000000e+00    0.0000000e+00
  -4.5014818e+01    1.0000000e+00    0.0000000e+00    0.0000000e+00    0.0000000e+00    0.0000000e+00    0.0000000e+00    0.0000000e+00    0.0000000e+00    0.0000000e+00    0.0000000e+00    0.0000000e+00    0.0000000e+00    0.0000000e+00    0.0000000e+00    0.0000000e+00    0.0000000e+00    0.0000000e+00    0.0000000e+00    0.0000000e+00    0.0000000e+00
  -4.4666963e+01    1.0000000e+00    0.0000000e+00    0.0000000e+00    0.0000000e+00    0.0000000e+00    0.0000000e+00    0.0000000e+00    0.0000000e+00    0.0000000e+00    0.0000000e+00    0.0000000e+00    0.0000000e+00    0.0000000e+00    0.0000000e+00    0.0000000e+00    0.0000000e+00    0.0000000e+00    0.0000000e+00    0.0000000e+00    0.0000000e+00
  -4.4232144e+01    1.0000000e+00    0.0000000e+00    0.0000000e+00    0.0000000e+00    0.0000000e+00    0.0000000e+00    0.0000000e+00    0.0000000e+00    0.0000000e+00    0.0000000e+00    0.0000000e+00    0.0000000e+00    0.0000000e+00    0.0000000e+00    0.0000000e+00    0.0000000e+00    0.0000000e+00    0.0000000e+00    0.0000000e+00    0.0000000e+00
  -4.3884290e+01    1.0000000e+00    0.0000000e+00    0.0000000e+00    0.0000000e+00    0.0000000e+00    0.0000000e+00    0.0000000e+00    0.0000000e+00    0.0000000e+00    0.0000000e+00    0.0000000e+00    0.0000000e+00    0.0000000e+00    0.0000000e+00    0.0000000e+00    0.0000000e+00    0.0000000e+00    0.0000000e+00    0.0000000e+00    0.0000000e+00
  -4.3449471e+01    1.0000000e+00    0.0000000e+00    0.0000000e+00    0.0000000e+00    0.0000000e+00    0.0000000e+00    0.0000000e+00    0.0000000e+00    0.0000000e+00    0.0000000e+00    0.0000000e+00    0.0000000e+00    0.0000000e+00    0.0000000e+00    0.0000000e+00    0.0000000e+00    0.0000000e+00    0.0000000e+00    0.0000000e+00    0.0000000e+00
  -4.3101616e+01    1.0000000e+00    0.0000000e+00    0.0000000e+00    0.0000000e+00    0.0000000e+00    0.0000000e+00    0.0000000e+00    0.0000000e+00    0.0000000e+00    0.0000000e+00    0.0000000e+00    0.0000000e+00    0.0000000e+00    0.0000000e+00    0.0000000e+00    0.0000000e+00    0.0000000e+00    0.0000000e+00    0.0000000e+00    0.0000000e+00
  -4.2666798e+01    1.0000000e+00    0.0000000e+00    0.0000000e+00    0.0000000e+00    0.0000000e+00    0.0000000e+00    0.0000000e+00    0.0000000e+00    0.0000000e+00    0.0000000e+00    0.0000000e+00    0.0000000e+00    0.0000000e+00    0.0000000e+00    0.0000000e+00    0.0000000e+00    0.0000000e+00    0.0000000e+00    0.0000000e+00    0.0000000e+00
  -4.2318943e+01    1.0000000e+00    0.0000000e+00    0.0000000e+00    0.0000000e+00    0.0000000e+00    0.0000000e+00    0.0000000e+00    0.0000000e+00    0.0000000e+00    0.0000000e+00    0.0000000e+00    0.0000000e+00    0.0000000e+00    0.0000000e+00    0.0000000e+00    0.0000000e+00    0.0000000e+00    0.0000000e+00    0.0000000e+00    0.0000000e+00
  -4.1884124e+01    1.0000000e+00    0.0000000e+00    0.0000000e+00    0.0000000e+00    0.0000000e+00    0.0000000e+00    0.0000000e+00    0.0000000e+00    0.0000000e+00    0.0000000e+00    0.0000000e+00    0.0000000e+00    0.0000000e+00    0.0000000e+00    0.0000000e+00    0.0000000e+00    0.0000000e+00    0.0000000e+00    0.0000000e+00    0.0000000e+00
  -4.1536270e+01    1.0000000e+00    0.0000000e+00    0.0000000e+00    0.0000000e+00    0.0000000e+00    0.0000000e+00    0.0000000e+00    0.0000000e+00    0.0000000e+00    0.0000000e+00    0.0000000e+00    0.0000000e+00    0.0000000e+00    0.0000000e+00    0.0000000e+00    0.0000000e+00    0.0000000e+00    0.0000000e+00    0.0000000e+00    0.0000000e+00
  -4.1101451e+01    1.0000000e+00    0.0000000e+00    0.0000000e+00    0.0000000e+00    0.0000000e+00    0.0000000e+00    0.0000000e+00    0.0000000e+00    0.0000000e+00    0.0000000e+00    0.0000000e+00    0.0000000e+00    0.0000000e+00    0.0000000e+00    0.0000000e+00    0.0000000e+00    0.0000000e+00    0.0000000e+00    0.0000000e+00    0.0000000e+00
  -4.0753596e+01    1.0000000e+00    0.0000000e+00    0.0000000e+00    0.0000000e+00    0.0000000e+00    0.0000000e+00    0.0000000e+00    0.0000000e+00    0.0000000e+00    0.0000000e+00    0.0000000e+00    0.0000000e+00    0.0000000e+00    0.0000000e+00    0.0000000e+00    0.0000000e+00    0.0000000e+00    0.0000000e+00    0.0000000e+00    0.0000000e+00
  -4.0318778e+01    1.0000000e+00    0.0000000e+00    0.0000000e+00    0.0000000e+00    0.0000000e+00    0.0000000e+00    0.0000000e+00    0.0000000e+00    0.0000000e+00    0.0000000e+00    0.0000000e+00    0.0000000e+00    0.0000000e+00    0.0000000e+00    0.0000000e+00    0.0000000e+00    0.0000000e+00    0.0000000e+00    0.0000000e+00    0.0000000e+00
  -3.9970923e+01    1.0000000e+00    0.0000000e+00    0.0000000e+00    0.0000000e+00    0.0000000e+00    0.0000000e+00    0.0000000e+00    0.0000000e+00    0.0000000e+00    0.0000000e+00    0.0000000e+00    0.0000000e+00    0.0000000e+00    0.0000000e+00    0.0000000e+00    0.0000000e+00    0.0000000e+00    0.0000000e+00    0.0000000e+00    0.0000000e+00
  -3.9536104e+01    1.0000000e+00    0.0000000e+00    0.0000000e+00    0.0000000e+00    0.0000000e+00    0.0000000e+00    0.0000000e+00    0.0000000e+00    0.0000000e+00    0.0000000e+00    0.0000000e+00    0.0000000e+00    0.0000000e+00    0.0000000e+00    0.0000000e+00    0.0000000e+00    0.0000000e+00    0.0000000e+00    0.0000000e+00    0.0000000e+00
  -3.9188250e+01    1.0000000e+00    0.0000000e+00    0.0000000e+00    0.0000000e+00    0.0000000e+00    0.0000000e+00    0.0000000e+00    0.0000000e+00    0.0000000e+00    0.0000000e+00    0.0000000e+00    0.0000000e+00    0.0000000e+00    0.0000000e+00    0.0000000e+00    0.0000000e+00    0.0000000e+00    0.0000000e+00    0.0000000e+00    0.0000000e+00
  -3.8753431e+01    1.0000000e+00    0.0000000e+00    0.0000000e+00    0.0000000e+00    0.0000000e+00    0.0000000e+00    0.0000000e+00    0.0000000e+00    0.0000000e+00    0.0000000e+00    0.0000000e+00    0.0000000e+00    0.0000000e+00    0.0000000e+00    0.0000000e+00    0.0000000e+00    0.0000000e+00    0.0000000e+00    0.0000000e+00    0.0000000e+00
  -3.8405576e+01    1.0000000e+00    0.0000000e+00    0.0000000e+00    0.0000000e+00    0.0000000e+00    0.0000000e+00    0.0000000e+00    0.0000000e+00    0.0000000e+00    0.0000000e+00    0.0000000e+00    0.0000000e+00    0.0000000e+00    0.0000000e+00    0.0000000e+00    0.0000000e+00    0.0000000e+00    0.0000000e+00    0.0000000e+00    0.0000000e+00
  -3.7970758e+01    1.0000000e+00    0.0000000e+00    0.0000000e+00    0.0000000e+00    0.0000000e+00    0.0000000e+00    0.0000000e+00    0.0000000e+00    0.0000000e+00    0.0000000e+00    0.0000000e+00    0.0000000e+00    0.0000000e+00    0.0000000e+00    0.0000000e+00    0.0000000e+00    0.0000000e+00    0.0000000e+00    0.0000000e+00    0.0000000e+00
  -3.7622903e+01    1.0000000e+00    0.0000000e+00    0.0000000e+00    0.0000000e+00    0.0000000e+00    0.0000000e+00    0.0000000e+00    0.0000000e+00    0.0000000e+00    0.0000000e+00    0.0000000e+00    0.0000000e+00    0.0000000e+00    0.0000000e+00    0.0000000e+00    0.0000000e+00    0.0000000e+00    0.0000000e+00    0.0000000e+00    0.0000000e+00
  -3.7188084e+01    1.0000000e+00    0.0000000e+00    0.0000000e+00    0.0000000e+00    0.0000000e+00    0.0000000e+00    0.0000000e+00    0.0000000e+00    0.0000000e+00    0.0000000e+00    0.0000000e+00    0.0000000e+00    0.0000000e+00    0.0000000e+00    0.0000000e+00    0.0000000e+00    0.0000000e+00    0.0000000e+00    0.0000000e+00    0.0000000e+00
  -3.6840230e+01    1.0000000e+00    0.0000000e+00    0.0000000e+00    0.0000000e+00    0.0000000e+00    0.0000000e+00    0.0000000e+00    0.0000000e+00    0.0000000e+00    0.0000000e+00    0.0000000e+00    0.0000000e+00    0.0000000e+00    0.0000000e+00    0.0000000e+00    0.0000000e+00    0.0000000e+00    0.0000000e+00    0.0000000e+00    0.0000000e+00
  -3.6405411e+01    1.0000000e+00    0.0000000e+00    0.0000000e+00    0.0000000e+00    0.0000000e+00    0.0000000e+00    0.0000000e+00    0.0000000e+00    0.0000000e+00    0.0000000e+00    0.0000000e+00    0.0000000e+00    0.0000000e+00    0.0000000e+00    0.0000000e+00    0.0000000e+00    0.0000000e+00    0.0000000e+00    0.0000000e+00    0.0000000e+00
  -3.6057556e+01    1.0000000e+00    0.0000000e+00    0.0000000e+00    0.0000000e+00    0.0000000e+00    0.0000000e+00    0.0000000e+00    0.0000000e+00    0.0000000e+00    0.0000000e+00    0.0000000e+00    0.0000000e+00    0.0000000e+00    0.0000000e+00    0.0000000e+00    0.0000000e+00    0.0000000e+00    0.0000000e+00    0.0000000e+00    0.0000000e+00
  -3.5622738e+01    1.0000000e+00    0.0000000e+00    0.0000000e+00    0.0000000e+00    0.0000000e+00    0.0000000e+00    0.0000000e+00    0.0000000e+00    0.0000000e+00    0.0000000e+00    0.0000000e+00    0.0000000e+00    0.0000000e+00    0.0000000e+00    0.0000000e+00    0.0000000e+00    0.0000000e+00    0.0000000e+00    0.0000000e+00    0.0000000e+00
  -3.5274883e+01    1.0000000e+00    0.0000000e+00    0.0000000e+00    0.0000000e+00    0.0000000e+00    0.0000000e+00    0.0000000e+00    0.0000000e+00    0.0000000e+00    0.0000000e+00    0.0000000e+00    0.0000000e+00    0.0000000e+00    0.0000000e+00    0.0000000e+00    0.0000000e+00    0.0000000e+00    0.0000000e+00    0.0000000e+00    0.0000000e+00
  -3.4840064e+01    1.0000000e+00    0.0000000e+00    0.0000000e+00    0.0000000e+00    0.0000000e+00    0.0000000e+00    0.0000000e+00    0.0000000e+00    0.0000000e+00    0.0000000e+00    0.0000000e+00    0.0000000e+00    0.0000000e+00    0.0000000e+00    0.0000000e+00    0.0000000e+00    0.0000000e+00    0.0000000e+00    0.0000000e+00    0.0000000e+00
  -3.4492210e+01    1.0000000e+00    0.0000000e+00    0.0000000e+00    0.0000000e+00    0.0000000e+00    0.0000000e+00    0.0000000e+00    0.0000000e+00    0.0000000e+00    0.0000000e+00    0.0000000e+00    0.0000000e+00    0.0000000e+00    0.0000000e+00    0.0000000e+00    0.0000000e+00    0.0000000e+00    0.0000000e+00    0.0000000e+00    0.0000000e+00
  -3.4057391e+01    1.0000000e+00    0.0000000e+00    0.0000000e+00    0.0000000e+00    0.0000000e+00    0.0000000e+00    0.0000000e+00    0.0000000e+00    0.0000000e+00    0.0000000e+00    0.0000000e+00    0.0000000e+00    0.0000000e+00    0.0000000e+00    0.0000000e+00    0.0000000e+00    0.0000000e+00    0.0000000e+00    0.0000000e+00    0.0000000e+00
  -3.3709536e+01    1.0000000e+00    0.0000000e+00    0.0000000e+00    0.0000000e+00    0.0000000e+00    0.0000000e+00    0.0000000e+00    0.0000000e+00    0.0000000e+00    0.0000000e+00    0.0000000e+00    0.0000000e+00    0.0000000e+00    0.0000000e+00    0.0000000e+00    0.0000000e+00    0.0000000e+00    0.0000000e+00    0.0000000e+00    0.0000000e+00
  -3.3274718e+01    1.0000000e+00    0.0000000e+00    0.0000000e+00    0.0000000e+00    0.0000000e+00    0.0000000e+00    0.0000000e+00    0.0000000e+00    0.0000000e+00    0.0000000e+00    0.0000000e+00    0.0000000e+00    0.0000000e+00    0.0000000e+00    0.0000000e+00    0.0000000e+00    0.0000000e+00    0.0000000e+00    0.0000000e+00    0.0000000e+00
  -3.2926863e+01    1.0000000e+00    0.0000000e+00    0.0000000e+00    0.0000000e+00    0.0000000e+00    0.0000000e+00    0.0000000e+00    0.0000000e+00    0.0000000e+00    0.0000000e+00    0.0000000e+00    0.0000000e+00    0.0000000e+00    0.0000000e+00    0.0000000e+00    0.0000000e+00    0.0000000e+00    0.0000000e+00    0.0000000e+00    0.0000000e+00
  -3.2492044e+01    1.0000000e+00    0.0000000e+00    0.0000000e+00    0.0000000e+00    0.0000000e+00    0.0000000e+00    0.0000000e+00    0.0000000e+00    0.0000000e+00    0.0000000e+00    0.0000000e+00    0.0000000e+00    0.0000000e+00    0.0000000e+00    0.0000000e+00    0.0000000e+00    0.0000000e+00    0.0000000e+00    0.0000000e+00    0.0000000e+00
  -3.2144190e+01    1.0000000e+00    0.0000000e+00    0.0000000e+00    0.0000000e+00    0.0000000e+00    0.0000000e+00    0.0000000e+00    0.0000000e+00    0.0000000e+00    0.0000000e+00    0.0000000e+00    0.0000000e+00    0.0000000e+00    0.0000000e+00    0.0000000e+00    0.0000000e+00    0.0000000e+00    0.0000000e+00    0.0000000e+00    0.0000000e+00
  -3.1709371e+01    1.0000000e+00    0.0000000e+00    0.0000000e+00    0.0000000e+00    0.0000000e+00    0.0000000e+00    0.0000000e+00    0.0000000e+00    0.0000000e+00    0.0000000e+00    0.0000000e+00    0.0000000e+00    0.0000000e+00    0.0000000e+00    0.0000000e+00    0.0000000e+00    0.0000000e+00    0.0000000e+00    0.0000000e+00    0.0000000e+00
  -3.1361516e+01    1.0000000e+00    0.0000000e+00    0.0000000e+00    0.0000000e+00    0.0000000e+00    0.0000000e+00    0.0000000e+00    0.0000000e+00    0.0000000e+00    0.0000000e+00    0.0000000e+00    0.0000000e+00    0.0000000e+00    0.0000000e+00    0.0000000e+00    0.0000000e+00    0.0000000e+00    0.0000000e+00    0.0000000e+00    0.0000000e+00
  -3.0926698e+01    1.0000000e+00    0.0000000e+00    0.0000000e+00    0.0000000e+00    0.0000000e+00    0.0000000e+00    0.0000000e+00    0.0000000e+00    0.0000000e+00    0.0000000e+00    0.0000000e+00    0.0000000e+00    0.0000000e+00    0.0000000e+00    0.0000000e+00    0.0000000e+00    0.0000000e+00    0.0000000e+00    0.0000000e+00    0.0000000e+00
  -3.0578843e+01    1.0000000e+00    0.0000000e+00    0.0000000e+00    0.0000000e+00    0.0000000e+00    0.0000000e+00    0.0000000e+00    0.0000000e+00    0.0000000e+00    0.0000000e+00    0.0000000e+00    0.0000000e+00    0.0000000e+00    0.0000000e+00    0.0000000e+00    0.0000000e+00    0.0000000e+00    0.0000000e+00    0.0000000e+00    0.0000000e+00
  -3.0300559e+01    1.0000000e+00    0.0000000e+00    0.0000000e+00    0.0000000e+00    0.0000000e+00    0.0000000e+00    0.0000000e+00    0.0000000e+00    0.0000000e+00    0.0000000e+00    0.0000000e+00    0.0000000e+00    0.0000000e+00    0.0000000e+00    0.0000000e+00    0.0000000e+00    0.0000000e+00    0.0000000e+00    0.0000000e+00    0.0000000e+00
  -2.9952704e+01    1.0000000e+00    0.0000000e+00    0.0000000e+00    0.0000000e+00    0.0000000e+00    0.0000000e+00    0.0000000e+00    0.0000000e+00    0.0000000e+00    0.0000000e+00    0.0000000e+00    0.0000000e+00    0.0000000e+00    0.0000000e+00    0.0000000e+00    0.0000000e+00    0.0000000e+00    0.0000000e+00    0.0000000e+00    0.0000000e+00
  -2.9517886e+01    1.0000000e+00    0.0000000e+00    0.0000000e+00    0.0000000e+00    0.0000000e+00    0.0000000e+00    0.0000000e+00    0.0000000e+00    0.0000000e+00    0.0000000e+00    0.0000000e+00    0.0000000e+00    0.0000000e+00    0.0000000e+00    0.0000000e+00    0.0000000e+00    0.0000000e+00    0.0000000e+00    0.0000000e+00    0.0000000e+00
  -2.9170031e+01    1.0000000e+00    0.0000000e+00    0.0000000e+00    0.0000000e+00    0.0000000e+00    0.0000000e+00    0.0000000e+00    0.0000000e+00    0.0000000e+00    0.0000000e+00    0.0000000e+00    0.0000000e+00    0.0000000e+00    0.0000000e+00    0.0000000e+00    0.0000000e+00    0.0000000e+00    0.0000000e+00    0.0000000e+00    0.0000000e+00
  -2.8735213e+01    1.0000000e+00    0.0000000e+00    0.0000000e+00    0.0000000e+00    0.0000000e+00    0.0000000e+00    0.0000000e+00    0.0000000e+00    0.0000000e+00    0.0000000e+00    0.0000000e+00    0.0000000e+00    0.0000000e+00    0.0000000e+00    0.0000000e+00    0.0000000e+00    0.0000000e+00    0.0000000e+00    0.0000000e+00    0.0000000e+00
  -2.8495172e+01    1.0000000e+00    0.0000000e+00    0.0000000e+00    0.0000000e+00    0.0000000e+00    0.0000000e+00    0.0000000e+00    0.0000000e+00    0.0000000e+00    0.0000000e+00    0.0000000e+00    0.0000000e+00    0.0000000e+00    0.0000000e+00    0.0000000e+00    0.0000000e+00    0.0000000e+00    0.0000000e+00    0.0000000e+00    0.0000000e+00
  -2.8195121e+01    1.0000000e+00    0.0000000e+00    0.0000000e+00    0.0000000e+00    0.0000000e+00    0.0000000e+00    0.0000000e+00    0.0000000e+00    0.0000000e+00    0.0000000e+00    0.0000000e+00    0.0000000e+00    0.0000000e+00    0.0000000e+00    0.0000000e+00    0.0000000e+00    0.0000000e+00    0.0000000e+00    0.0000000e+00    0.0000000e+00
  -2.7820057e+01    1.0000000e+00    0.0000000e+00    0.0000000e+00    0.0000000e+00    0.0000000e+00    0.0000000e+00    0.0000000e+00    0.0000000e+00    0.0000000e+00    0.0000000e+00    0.0000000e+00    0.0000000e+00    0.0000000e+00    0.0000000e+00    0.0000000e+00    0.0000000e+00    0.0000000e+00    0.0000000e+00    0.0000000e+00    0.0000000e+00
  -2.7520006e+01    1.0000000e+00    0.0000000e+00    0.0000000e+00    0.0000000e+00    0.0000000e+00    0.0000000e+00    0.0000000e+00    0.0000000e+00    0.0000000e+00    0.0000000e+00    0.0000000e+00    0.0000000e+00    0.0000000e+00    0.0000000e+00    0.0000000e+00    0.0000000e+00    0.0000000e+00    0.0000000e+00    0.0000000e+00    0.0000000e+00
  -2.7144942e+01    1.0000000e+00    0.0000000e+00    0.0000000e+00    0.0000000e+00    0.0000000e+00    0.0000000e+00    0.0000000e+00    0.0000000e+00    0.0000000e+00    0.0000000e+00    0.0000000e+00    0.0000000e+00    0.0000000e+00    0.0000000e+00    0.0000000e+00    0.0000000e+00    0.0000000e+00    0.0000000e+00    0.0000000e+00    0.0000000e+00
  -2.6844891e+01    1.0000000e+00    0.0000000e+00    0.0000000e+00    0.0000000e+00    0.0000000e+00    0.0000000e+00    0.0000000e+00    0.0000000e+00    0.0000000e+00    0.0000000e+00    0.0000000e+00    0.0000000e+00    0.0000000e+00    0.0000000e+00    0.0000000e+00    0.0000000e+00    0.0000000e+00    0.0000000e+00    0.0000000e+00    0.0000000e+00
  -2.6469827e+01    1.0000000e+00    0.0000000e+00    0.0000000e+00    0.0000000e+00    0.0000000e+00    0.0000000e+00    0.0000000e+00    0.0000000e+00    0.0000000e+00    0.0000000e+00    0.0000000e+00    0.0000000e+00    0.0000000e+00    0.0000000e+00    0.0000000e+00    0.0000000e+00    0.0000000e+00    0.0000000e+00    0.0000000e+00    0.0000000e+00
  -2.6169776e+01    1.0000000e+00    0.0000000e+00    0.0000000e+00    0.0000000e+00    0.0000000e+00    0.0000000e+00    0.0000000e+00    0.0000000e+00    0.0000000e+00    0.0000000e+00    0.0000000e+00    0.0000000e+00    0.0000000e+00    0.0000000e+00    0.0000000e+00    0.0000000e+00    0.0000000e+00    0.0000000e+00    0.0000000e+00    0.0000000e+00
  -2.5794712e+01    1.0000000e+00    0.0000000e+00    0.0000000e+00    0.0000000e+00    0.0000000e+00    0.0000000e+00    0.0000000e+00    0.0000000e+00    0.0000000e+00    0.0000000e+00    0.0000000e+00    0.0000000e+00    0.0000000e+00    0.0000000e+00    0.0000000e+00    0.0000000e+00    0.0000000e+00    0.0000000e+00    0.0000000e+00    0.0000000e+00
  -2.5494661e+01    1.0000000e+00    0.0000000e+00    0.0000000e+00    0.0000000e+00    0.0000000e+00    0.0000000e+00    0.0000000e+00    0.0000000e+00    0.0000000e+00    0.0000000e+00    0.0000000e+00    0.0000000e+00    0.0000000e+00    0.0000000e+00    0.0000000e+00    0.0000000e+00    0.0000000e+00    0.0000000e+00    0.0000000e+00    0.0000000e+00
  -2.5119597e+01    1.0000000e+00    0.0000000e+00    0.0000000e+00    0.0000000e+00    0.0000000e+00    0.0000000e+00    0.0000000e+00    0.0000000e+00    0.0000000e+00    0.0000000e+00    0.0000000e+00    0.0000000e+00    0.0000000e+00    0.0000000e+00    0.0000000e+00    0.0000000e+00    0.0000000e+00    0.0000000e+00    0.0000000e+00    0.0000000e+00
  -2.4819546e+01    1.0000000e+00    0.0000000e+00    0.0000000e+00    0.0000000e+00    0.0000000e+00    0.0000000e+00    0.0000000e+00    0.0000000e+00    0.0000000e+00    0.0000000e+00    0.0000000e+00    0.0000000e+00    0.0000000e+00    0.0000000e+00    0.0000000e+00    0.0000000e+00    0.0000000e+00    0.0000000e+00    0.0000000e+00    0.0000000e+00
  -2.4444482e+01    1.0000000e+00    0.0000000e+00    0.0000000e+00    0.0000000e+00    0.0000000e+00    0.0000000e+00    0.0000000e+00    0.0000000e+00    0.0000000e+00    0.0000000e+00    0.0000000e+00    0.0000000e+00    0.0000000e+00    0.0000000e+00    0.0000000e+00    0.0000000e+00    0.0000000e+00    0.0000000e+00    0.0000000e+00    0.0000000e+00
  -2.4144431e+01    1.0000000e+00    0.0000000e+00    0.0000000e+00    0.0000000e+00    0.0000000e+00    0.0000000e+00    0.0000000e+00    0.0000000e+00    0.0000000e+00    0.0000000e+00    0.0000000e+00    0.0000000e+00    0.0000000e+00    0.0000000e+00    0.0000000e+00    0.0000000e+00    0.0000000e+00    0.0000000e+00    0.0000000e+00    0.0000000e+00
  -2.3769367e+01    1.0000000e+00    0.0000000e+00    0.0000000e+00    0.0000000e+00    0.0000000e+00    0.0000000e+00    0.0000000e+00    0.0000000e+00    0.0000000e+00    0.0000000e+00    0.0000000e+00    0.0000000e+00    0.0000000e+00    0.0000000e+00    0.0000000e+00    0.0000000e+00    0.0000000e+00    0.0000000e+00    0.0000000e+00    0.0000000e+00
  -2.3469316e+01    1.0000000e+00    0.0000000e+00    0.0000000e+00    0.0000000e+00    0.0000000e+00    0.0000000e+00    0.0000000e+00    0.0000000e+00    0.0000000e+00    0.0000000e+00    0.0000000e+00    0.0000000e+00    0.0000000e+00    0.0000000e+00    0.0000000e+00    0.0000000e+00    0.0000000e+00    0.0000000e+00    0.0000000e+00    0.0000000e+00
  -2.3094252e+01    1.0000000e+00    0.0000000e+00    0.0000000e+00    0.0000000e+00    0.0000000e+00    0.0000000e+00    0.0000000e+00    0.0000000e+00    0.0000000e+00    0.0000000e+00    0.0000000e+00    0.0000000e+00    0.0000000e+00    0.0000000e+00    0.0000000e+00    0.0000000e+00    0.0000000e+00    0.0000000e+00    0.0000000e+00    0.0000000e+00
  -2.2794201e+01    1.0000000e+00    0.0000000e+00    0.0000000e+00    0.0000000e+00    0.0000000e+00    0.0000000e+00    0.0000000e+00    0.0000000e+00    0.0000000e+00    0.0000000e+00    0.0000000e+00    0.0000000e+00    0.0000000e+00    0.0000000e+00    0.0000000e+00    0.0000000e+00    0.0000000e+00    0.0000000e+00    0.0000000e+00    0.0000000e+00
  -2.2419137e+01    1.0000000e+00    0.0000000e+00    0.0000000e+00    0.0000000e+00    0.0000000e+00    0.0000000e+00    0.0000000e+00    0.0000000e+00    0.0000000e+00    0.0000000e+00    0.0000000e+00    0.0000000e+00    0.0000000e+00    0.0000000e+00    0.0000000e+00    0.0000000e+00    0.0000000e+00    0.0000000e+00    0.0000000e+00    0.0000000e+00
  -2.2119086e+01    1.0000000e+00    0.0000000e+00    0.0000000e+00    0.0000000e+00    0.0000000e+00    0.0000000e+00    0.0000000e+00    0.0000000e+00    0.0000000e+00    0.0000000e+00    0.0000000e+00    0.0000000e+00    0.0000000e+00    0.0000000e+00    0.0000000e+00    0.0000000e+00    0.0000000e+00    0.0000000e+00    0.0000000e+00    0.0000000e+00
  -2.1744022e+01    1.0000000e+00    0.0000000e+00    0.0000000e+00    0.0000000e+00    0.0000000e+00    0.0000000e+00    0.0000000e+00    0.0000000e+00    0.0000000e+00    0.0000000e+00    0.0000000e+00    0.0000000e+00    0.0000000e+00    0.0000000e+00    0.0000000e+00    0.0000000e+00    0.0000000e+00    0.0000000e+00    0.0000000e+00    0.0000000e+00
  -2.1443971e+01    1.0000000e+00    0.0000000e+00    0.0000000e+00    0.0000000e+00    0.0000000e+00    0.0000000e+00    0.0000000e+00    0.0000000e+00    0.0000000e+00    0.0000000e+00    0.0000000e+00    0.0000000e+00    0.0000000e+00    0.0000000e+00    0.0000000e+00    0.0000000e+00    0.0000000e+00    0.0000000e+00    0.0000000e+00    0.0000000e+00
  -2.1068907e+01    1.0000000e+00    0.0000000e+00    0.0000000e+00    0.0000000e+00    0.0000000e+00    0.0000000e+00    0.0000000e+00    0.0000000e+00    0.0000000e+00    0.0000000e+00    0.0000000e+00    0.0000000e+00    0.0000000e+00    0.0000000e+00    0.0000000e+00    0.0000000e+00    0.0000000e+00    0.0000000e+00    0.0000000e+00    0.0000000e+00
  -2.0600078e+01    1.0000000e+00    0.0000000e+00    0.0000000e+00    0.0000000e+00    0.0000000e+00    0.0000000e+00    0.0000000e+00    0.0000000e+00    0.0000000e+00    0.0000000e+00    0.0000000e+00    0.0000000e+00    0.0000000e+00    0.0000000e+00    0.0000000e+00    0.0000000e+00    0.0000000e+00    0.0000000e+00    0.0000000e+00    0.0000000e+00
  -2.0225014e+01    1.0000000e+00    0.0000000e+00    0.0000000e+00    0.0000000e+00    0.0000000e+00    0.0000000e+00    0.0000000e+00    0.0000000e+00    0.0000000e+00    0.0000000e+00    0.0000000e+00    0.0000000e+00    0.0000000e+00    0.0000000e+00    0.0000000e+00    0.0000000e+00    0.0000000e+00    0.0000000e+00    0.0000000e+00    0.0000000e+00
  -1.9924963e+01    1.0000000e+00    0.0000000e+00    0.0000000e+00    0.0000000e+00    0.0000000e+00    0.0000000e+00    0.0000000e+00    0.0000000e+00    0.0000000e+00    0.0000000e+00    0.0000000e+00    0.0000000e+00    0.0000000e+00    0.0000000e+00    0.0000000e+00    0.0000000e+00    0.0000000e+00    0.0000000e+00    0.0000000e+00    0.0000000e+00
  -1.9841744e+01    1.0000000e+00    0.0000000e+00    0.0000000e+00    0.0000000e+00    0.0000000e+00    0.0000000e+00    0.0000000e+00    0.0000000e+00    0.0000000e+00    0.0000000e+00    0.0000000e+00    0.0000000e+00    0.0000000e+00    0.0000000e+00    0.0000000e+00    0.0000000e+00    0.0000000e+00    0.0000000e+00    0.0000000e+00    0.0000000e+00
  -1.9737721e+01    1.0000000e+00    0.0000000e+00    0.0000000e+00    0.0000000e+00    0.0000000e+00    0.0000000e+00    0.0000000e+00    0.0000000e+00    0.0000000e+00    0.0000000e+00    0.0000000e+00    0.0000000e+00    0.0000000e+00    0.0000000e+00    0.0000000e+00    0.0000000e+00    0.0000000e+00    0.0000000e+00    0.0000000e+00    0.0000000e+00
  -1.9654502e+01    1.0000000e+00    0.0000000e+00    0.0000000e+00    0.0000000e+00    0.0000000e+00    0.0000000e+00    0.0000000e+00    0.0000000e+00    0.0000000e+00    0.0000000e+00    0.0000000e+00    0.0000000e+00    0.0000000e+00    0.0000000e+00    0.0000000e+00    0.0000000e+00    0.0000000e+00    0.0000000e+00    0.0000000e+00    0.0000000e+00
  -1.9587927e+01    1.0000000e+00    0.0000000e+00    0.0000000e+00    0.0000000e+00    0.0000000e+00    0.0000000e+00    0.0000000e+00    0.0000000e+00    0.0000000e+00    0.0000000e+00    0.0000000e+00    0.0000000e+00    0.0000000e+00    0.0000000e+00    0.0000000e+00    0.0000000e+00    0.0000000e+00    0.0000000e+00    0.0000000e+00    0.0000000e+00
  -1.9438134e+01    1.0000000e+00    0.0000000e+00    0.0000000e+00    0.0000000e+00    0.0000000e+00    0.0000000e+00    0.0000000e+00    0.0000000e+00    0.0000000e+00    0.0000000e+00    0.0000000e+00    0.0000000e+00    0.0000000e+00    0.0000000e+00    0.0000000e+00    0.0000000e+00    0.0000000e+00    0.0000000e+00    0.0000000e+00    0.0000000e+00
  -1.9354915e+01    1.0000000e+00    0.0000000e+00    0.0000000e+00    0.0000000e+00    0.0000000e+00    0.0000000e+00    0.0000000e+00    0.0000000e+00    0.0000000e+00    0.0000000e+00    0.0000000e+00    0.0000000e+00    0.0000000e+00    0.0000000e+00    0.0000000e+00    0.0000000e+00    0.0000000e+00    0.0000000e+00    0.0000000e+00    0.0000000e+00
  -1.9288341e+01    1.0000000e+00    0.0000000e+00    0.0000000e+00    0.0000000e+00    0.0000000e+00    0.0000000e+00    0.0000000e+00    0.0000000e+00    0.0000000e+00    0.0000000e+00    0.0000000e+00    0.0000000e+00    0.0000000e+00    0.0000000e+00    0.0000000e+00    0.0000000e+00    0.0000000e+00    0.0000000e+00    0.0000000e+00    0.0000000e+00
  -1.9138547e+01    1.0000000e+00    0.0000000e+00    0.0000000e+00    0.0000000e+00    0.0000000e+00    0.0000000e+00    0.0000000e+00    0.0000000e+00    0.0000000e+00    0.0000000e+00    0.0000000e+00    0.0000000e+00    0.0000000e+00    0.0000000e+00    0.0000000e+00    0.0000000e+00    0.0000000e+00    0.0000000e+00    0.0000000e+00    0.0000000e+00
  -1.9085287e+01    1.0000000e+00    0.0000000e+00    0.0000000e+00    0.0000000e+00    0.0000000e+00    0.0000000e+00    0.0000000e+00    0.0000000e+00    0.0000000e+00    0.0000000e+00    0.0000000e+00    0.0000000e+00    0.0000000e+00    0.0000000e+00    0.0000000e+00    0.0000000e+00    0.0000000e+00    0.0000000e+00    0.0000000e+00    0.0000000e+00
  -1.8935494e+01    1.0000000e+00    0.0000000e+00    0.0000000e+00    0.0000000e+00    0.0000000e+00    0.0000000e+00    0.0000000e+00    0.0000000e+00    0.0000000e+00    0.0000000e+00    0.0000000e+00    0.0000000e+00    0.0000000e+00    0.0000000e+00    0.0000000e+00    0.0000000e+00    0.0000000e+00    0.0000000e+00    0.0000000e+00    0.0000000e+00
  -1.8868919e+01    1.0000000e+00    0.0000000e+00    0.0000000e+00    0.0000000e+00    0.0000000e+00    0.0000000e+00    0.0000000e+00    0.0000000e+00    0.0000000e+00    0.0000000e+00    0.0000000e+00    0.0000000e+00    0.0000000e+00    0.0000000e+00    0.0000000e+00    0.0000000e+00    0.0000000e+00    0.0000000e+00    0.0000000e+00    0.0000000e+00
  -1.8785700e+01    1.0000000e+00    0.0000000e+00    0.0000000e+00    0.0000000e+00    0.0000000e+00    0.0000000e+00    0.0000000e+00    0.0000000e+00    0.0000000e+00    0.0000000e+00    0.0000000e+00    0.0000000e+00    0.0000000e+00    0.0000000e+00    0.0000000e+00    0.0000000e+00    0.0000000e+00    0.0000000e+00    0.0000000e+00    0.0000000e+00
  -1.8681677e+01    1.0000000e+00    0.0000000e+00    0.0000000e+00    0.0000000e+00    0.0000000e+00    0.0000000e+00    0.0000000e+00    0.0000000e+00    0.0000000e+00    0.0000000e+00    0.0000000e+00    0.0000000e+00    0.0000000e+00    0.0000000e+00    0.0000000e+00    0.0000000e+00    0.0000000e+00    0.0000000e+00    0.0000000e+00    0.0000000e+00
  -1.8551648e+01    1.0000000e+00    0.0000000e+00    0.0000000e+00    0.0000000e+00    0.0000000e+00    0.0000000e+00    0.0000000e+00    0.0000000e+00    0.0000000e+00    0.0000000e+00    0.0000000e+00    0.0000000e+00    0.0000000e+00    0.0000000e+00    0.0000000e+00    0.0000000e+00    0.0000000e+00    0.0000000e+00    0.0000000e+00    0.0000000e+00
  -1.8500000e+01    1.0000000e+00    0.0000000e+00    0.0000000e+00    0.0000000e+00    0.0000000e+00    0.0000000e+00    0.0000000e+00    0.0000000e+00    0.0000000e+00    0.0000000e+00    0.0000000e+00    0.0000000e+00    0.0000000e+00    0.0000000e+00    0.0000000e+00    0.0000000e+00    0.0000000e+00    0.0000000e+00    0.0000000e+00    0.0000000e+00
  -1.8369971e+01    1.0000000e+00    0.0000000e+00    0.0000000e+00    0.0000000e+00    0.0000000e+00    0.0000000e+00    0.0000000e+00    0.0000000e+00    0.0000000e+00    0.0000000e+00    0.0000000e+00    0.0000000e+00    0.0000000e+00    0.0000000e+00    0.0000000e+00    0.0000000e+00    0.0000000e+00    0.0000000e+00    0.0000000e+00    0.0000000e+00
  -1.8265948e+01    1.0000000e+00    0.0000000e+00    0.0000000e+00    0.0000000e+00    0.0000000e+00    0.0000000e+00    0.0000000e+00    0.0000000e+00    0.0000000e+00    0.0000000e+00    0.0000000e+00    0.0000000e+00    0.0000000e+00    0.0000000e+00    0.0000000e+00    0.0000000e+00    0.0000000e+00    0.0000000e+00    0.0000000e+00    0.0000000e+00
  -1.8135919e+01    1.0000000e+00    0.0000000e+00    0.0000000e+00    0.0000000e+00    0.0000000e+00    0.0000000e+00    0.0000000e+00    0.0000000e+00    0.0000000e+00    0.0000000e+00    0.0000000e+00    0.0000000e+00    0.0000000e+00    0.0000000e+00    0.0000000e+00    0.0000000e+00    0.0000000e+00    0.0000000e+00    0.0000000e+00    0.0000000e+00
  -1.8031896e+01    1.0000000e+00    0.0000000e+00    0.0000000e+00    0.0000000e+00    0.0000000e+00    0.0000000e+00    0.0000000e+00    0.0000000e+00    0.0000000e+00    0.0000000e+00    0.0000000e+00    0.0000000e+00    0.0000000e+00    0.0000000e+00    0.0000000e+00    0.0000000e+00    0.0000000e+00    0.0000000e+00    0.0000000e+00    0.0000000e+00
  -1.7901867e+01    1.0000000e+00    0.0000000e+00    0.0000000e+00    0.0000000e+00    0.0000000e+00    0.0000000e+00    0.0000000e+00    0.0000000e+00    0.0000000e+00    0.0000000e+00    0.0000000e+00    0.0000000e+00    0.0000000e+00    0.0000000e+00    0.0000000e+00    0.0000000e+00    0.0000000e+00    0.0000000e+00    0.0000000e+00    0.0000000e+00
  -1.7797843e+01    1.0000000e+00    0.0000000e+00    0.0000000e+00    0.0000000e+00    0.0000000e+00    0.0000000e+00    0.0000000e+00    0.0000000e+00    0.0000000e+00    0.0000000e+00    0.0000000e+00    0.0000000e+00    0.0000000e+00    0.0000000e+00    0.0000000e+00    0.0000000e+00    0.0000000e+00    0.0000000e+00    0.0000000e+00    0.0000000e+00
  -1.7667814e+01    1.0000000e+00    0.0000000e+00    0.0000000e+00    0.0000000e+00    0.0000000e+00    0.0000000e+00    0.0000000e+00    0.0000000e+00    0.0000000e+00    0.0000000e+00    0.0000000e+00    0.0000000e+00    0.0000000e+00    0.0000000e+00    0.0000000e+00    0.0000000e+00    0.0000000e+00    0.0000000e+00    0.0000000e+00    0.0000000e+00
  -1.7563791e+01    1.0000000e+00    0.0000000e+00    0.0000000e+00    0.0000000e+00    0.0000000e+00    0.0000000e+00    0.0000000e+00    0.0000000e+00    0.0000000e+00    0.0000000e+00    0.0000000e+00    0.0000000e+00    0.0000000e+00    0.0000000e+00    0.0000000e+00    0.0000000e+00    0.0000000e+00    0.0000000e+00    0.0000000e+00    0.0000000e+00
  -1.7446474e+01    1.0000000e+00    0.0000000e+00    0.0000000e+00    0.0000000e+00    0.0000000e+00    0.0000000e+00    0.0000000e+00    0.0000000e+00    0.0000000e+00    0.0000000e+00    0.0000000e+00    0.0000000e+00    0.0000000e+00    0.0000000e+00    0.0000000e+00    0.0000000e+00    0.0000000e+00    0.0000000e+00    0.0000000e+00    0.0000000e+00
  -1.7340927e+01    1.0000000e+00    0.0000000e+00    0.0000000e+00    0.0000000e+00    0.0000000e+00    0.0000000e+00    0.0000000e+00    0.0000000e+00    0.0000000e+00    0.0000000e+00    0.0000000e+00    0.0000000e+00    0.0000000e+00    0.0000000e+00    0.0000000e+00    0.0000000e+00    0.0000000e+00    0.0000000e+00    0.0000000e+00    0.0000000e+00
  -1.7247316e+01    1.0000000e+00    0.0000000e+00    0.0000000e+00    0.0000000e+00    0.0000000e+00    0.0000000e+00    0.0000000e+00    0.0000000e+00    0.0000000e+00    0.0000000e+00    0.0000000e+00    0.0000000e+00    0.0000000e+00    0.0000000e+00    0.0000000e+00    0.0000000e+00    0.0000000e+00    0.0000000e+00    0.0000000e+00    0.0000000e+00
  -1.7155983e+01    1.0000000e+00    0.0000000e+00    0.0000000e+00    0.0000000e+00    0.0000000e+00    0.0000000e+00    0.0000000e+00    0.0000000e+00    0.0000000e+00    0.0000000e+00    0.0000000e+00    0.0000000e+00    0.0000000e+00    0.0000000e+00    0.0000000e+00    0.0000000e+00    0.0000000e+00    0.0000000e+00    0.0000000e+00    0.0000000e+00
  -1.7062223e+01    1.0000000e+00    0.0000000e+00    0.0000000e+00    0.0000000e+00    0.0000000e+00    0.0000000e+00    0.0000000e+00    0.0000000e+00    0.0000000e+00    0.0000000e+00    0.0000000e+00    0.0000000e+00    0.0000000e+00    0.0000000e+00    0.0000000e+00    0.0000000e+00    0.0000000e+00    0.0000000e+00    0.0000000e+00    0.0000000e+00
  -1.7000000e+01    1.0000000e+00    0.0000000e+00    0.0000000e+00    0.0000000e+00    0.0000000e+00    0.0000000e+00    0.0000000e+00    0.0000000e+00    0.0000000e+00    0.0000000e+00    0.0000000e+00    0.0000000e+00    0.0000000e+00    0.0000000e+00    0.0000000e+00    0.0000000e+00    0.0000000e+00    0.0000000e+00    0.0000000e+00    0.0000000e+00
  -1.6899819e+01    1.0000000e+00    0.0000000e+00    0.0000000e+00    0.0000000e+00    0.0000000e+00    0.0000000e+00    0.0000000e+00    0.0000000e+00    0.0000000e+00    0.0000000e+00    0.0000000e+00    0.0000000e+00    0.0000000e+00    0.0000000e+00    0.0000000e+00    0.0000000e+00    0.0000000e+00    0.0000000e+00    0.0000000e+00    0.0000000e+00
  -1.6794943e+01    1.0000000e+00    0.0000000e+00    0.0000000e+00    0.0000000e+00    0.0000000e+00    0.0000000e+00    0.0000000e+00    0.0000000e+00    0.0000000e+00    0.0000000e+00    0.0000000e+00    0.0000000e+00    0.0000000e+00    0.0000000e+00    0.0000000e+00    0.0000000e+00    0.0000000e+00    0.0000000e+00    0.0000000e+00    0.0000000e+00
  -1.6681996e+01    1.0000000e+00    0.0000000e+00    0.0000000e+00    0.0000000e+00    0.0000000e+00    0.0000000e+00    0.0000000e+00    0.0000000e+00    0.0000000e+00    0.0000000e+00    0.0000000e+00    0.0000000e+00    0.0000000e+00    0.0000000e+00    0.0000000e+00    0.0000000e+00    0.0000000e+00    0.0000000e+00    0.0000000e+00    0.0000000e+00
  -1.6561970e+01    1.0000000e+00    0.0000000e+00    0.0000000e+00    0.0000000e+00    0.0000000e+00    0.0000000e+00    0.0000000e+00    0.0000000e+00    0.0000000e+00    0.0000000e+00    0.0000000e+00    0.0000000e+00    0.0000000e+00    0.0000000e+00    0.0000000e+00    0.0000000e+00    0.0000000e+00    0.0000000e+00    0.0000000e+00    0.0000000e+00
  -1.6435102e+01    1.0000000e+00    0.0000000e+00    0.0000000e+00    0.0000000e+00    0.0000000e+00    0.0000000e+00    0.0000000e+00    0.0000000e+00    0.0000000e+00    0.0000000e+00    0.0000000e+00    0.0000000e+00    0.0000000e+00    0.0000000e+00    0.0000000e+00    0.0000000e+00    0.0000000e+00    0.0000000e+00    0.0000000e+00    0.0000000e+00
  -1.6303156e+01    1.0000000e+00    0.0000000e+00    0.0000000e+00    0.0000000e+00    0.0000000e+00    0.0000000e+00    0.0000000e+00    0.0000000e+00    0.0000000e+00    0.0000000e+00    0.0000000e+00    0.0000000e+00    0.0000000e+00    0.0000000e+00    0.0000000e+00    0.0000000e+00    0.0000000e+00    0.0000000e+00    0.0000000e+00    0.0000000e+00
  -1.6197600e+01    1.0000000e+00    0.0000000e+00    0.0000000e+00    0.0000000e+00    0.0000000e+00    0.0000000e+00    0.0000000e+00    0.0000000e+00    0.0000000e+00    0.0000000e+00    0.0000000e+00    0.0000000e+00    0.0000000e+00    0.0000000e+00    0.0000000e+00    0.0000000e+00    0.0000000e+00    0.0000000e+00    0.0000000e+00    0.0000000e+00
  -1.6007599e+01    9.9996879e-01    3.1206974e-05    0.0000000e+00    0.0000000e+00    0.0000000e+00    0.0000000e+00    0.0000000e+00    0.0000000e+00    0.0000000e+00    0.0000000e+00    0.0000000e+00    0.0000000e+00    0.0000000e+00    0.0000000e+00    0.0000000e+00    0.0000000e+00    0.0000000e+00    0.0000000e+00    0.0000000e+00    0.0000000e+00
  -1.5923154e+01    9.9993709e-01    6.2905683e-05    0.0000000e+00    0.0000000e+00    0.0000000e+00    0.0000000e+00    0.0000000e+00    0.0000000e+00    0.0000000e+00    0.0000000e+00    0.0000000e+00    0.0000000e+00    0.0000000e+00    0.0000000e+00    0.0000000e+00    0.0000000e+00    0.0000000e+00    0.0000000e+00    0.0000000e+00    0.0000000e+00
  -1.5855598e+01    9.9990923e-01    9.0769521e-05    0.0000000e+00    0.0000000e+00    0.0000000e+00    0.0000000e+00    0.0000000e+00    0.0000000e+00    0.0000000e+00    0.0000000e+00    0.0000000e+00    0.0000000e+00    0.0000000e+00    0.0000000e+00    0.0000000e+00    0.0000000e+00    0.0000000e+00    0.0000000e+00    0.0000000e+00    0.0000000e+00
  -1.5771153e+01    9.9985107e-01    1.4892735e-04    0.0000000e+00    0.0000000e+00    0.0000000e+00    0.0000000e+00    0.0000000e+00    0.0000000e+00    0.0000000e+00    0.0000000e+00    0.0000000e+00    0.0000000e+00    0.0000000e+00    0.0000000e+00    0.0000000e+00    0.0000000e+00    0.0000000e+00    0.0000000e+00    0.0000000e+00    0.0000000e+00
  -1.5665596e+01    9.9977842e-01    1.9780658e-04    2.3773219e-05    0.0000000e+00    0.0000000e+00    0.0000000e+00    0.0000000e+00    0.0000000e+00    0.0000000e+00    0.0000000e+00    0.0000000e+00    0.0000000e+00    0.0000000e+00    0.0000000e+00    0.0000000e+00    0.0000000e+00    0.0000000e+00    0.0000000e+00    0.0000000e+00    0.0000000e+00
  -1.5533651e+01    9.9970818e-01    2.1660362e-04    7.5220331e-05    0.0000000e+00    0.0000000e+00    0.0000000e+00    0.0000000e+00    0.0000000e+00    0.0000000e+00    0.0000000e+00    0.0000000e+00    0.0000000e+00    0.0000000e+00    0.0000000e+00    0.0000000e+00    0.0000000e+00    0.0000000e+00    0.0000000e+00    0.0000000e+00    0.0000000e+00
  -1.5452051e+01    9.9963017e-01    2.7353139e-04    9.6296485e-05    0.0000000e+00    0.0000000e+00    0.0000000e+00    0.0000000e+00    0.0000000e+00    0.0000000e+00    0.0000000e+00    0.0000000e+00    0.0000000e+00    0.0000000e+00    0.0000000e+00    0.0000000e+00    0.0000000e+00    0.0000000e+00    0.0000000e+00    0.0000000e+00    0.0000000e+00
  -1.5350052e+01    9.9960251e-01    2.1854054e-04    1.7895020e-04    0.0000000e+00    0.0000000e+00    0.0000000e+00    0.0000000e+00    0.0000000e+00    0.0000000e+00    0.0000000e+00    0.0000000e+00    0.0000000e+00    0.0000000e+00    0.0000000e+00    0.0000000e+00    0.0000000e+00    0.0000000e+00    0.0000000e+00    0.0000000e+00    0.0000000e+00
  -1.5222553e+01    9.9952810e-01    2.4612147e-04    1.9685585e-04    2.8924861e-05    0.0000000e+00    0.0000000e+00    0.0000000e+00    0.0000000e+00    0.0000000e+00    0.0000000e+00    0.0000000e+00    0.0000000e+00    0.0000000e+00    0.0000000e+00    0.0000000e+00    0.0000000e+00    0.0000000e+00    0.0000000e+00    0.0000000e+00    0.0000000e+00
  -1.5063178e+01    9.9948190e-01    2.5689251e-04    1.7687533e-04    8.4332140e-05    0.0000000e+00    0.0000000e+00    0.0000000e+00    0.0000000e+00    0.0000000e+00    0.0000000e+00    0.0000000e+00    0.0000000e+00    0.0000000e+00    0.0000000e+00    0.0000000e+00    0.0000000e+00    0.0000000e+00    0.0000000e+00    0.0000000e+00    0.0000000e+00
  -1.4973408e+01    9.9941230e-01    2.5399977e-04    2.3385056e-04    7.1189570e-05    2.8660392e-05    0.0000000e+00    0.0000000e+00    0.0000000e+00    0.0000000e+00    0.0000000e+00    0.0000000e+00    0.0000000e+00    0.0000000e+00    0.0000000e+00    0.0000000e+00    0.0000000e+00    0.0000000e+00    0.0000000e+00    0.0000000e+00    0.0000000e+00
  -1.4861196e+01    9.9934148e-01    2.8744696e-04    2.2487653e-04    8.6601580e-05    5.9597935e-05    0.0000000e+00    0.0000000e+00    0.0000000e+00    0.0000000e+00    0.0000000e+00    0.0000000e+00    0.0000000e+00    0.0000000e+00    0.0000000e+00    0.0000000e+00    0.0000000e+00    0.0000000e+00    0.0000000e+00    0.0000000e+00    0.0000000e+00
  -1.4771426e+01    9.9930497e-01    2.8483125e-04    2.2714950e-04    1.3071686e-04    5.2333109e-05    0.0000000e+00    0.0000000e+00    0.0000000e+00    0.0000000e+00    0.0000000e+00    0.0000000e+00    0.0000000e+00    0.0000000e+00    0.0000000e+00    0.0000000e+00    0.0000000e+00    0.0000000e+00    0.0000000e+00    0.0000000e+00    0.0000000e+00
  -1.4659214e+01    9.9929180e-01    2.2800801e-04    2.5791202e-04    1.5337366e-04    6.8905527e-05    0.0000000e+00    0.0000000e+00    0.0000000e+00    0.0000000e+00    0.0000000e+00    0.0000000e+00    0.0000000e+00    0.0000000e+00    0.0000000e+00    0.0000000e+00    0.0000000e+00    0.0000000e+00    0.0000000e+00    0.0000000e+00    0.0000000e+00
  -1.4569444e+01    9.9926168e-01    2.1441843e-04    2.7990325e-04    1.3662152e-04    1.0737882e-04    0.0000000e+00    0.0000000e+00    0.0000000e+00    0.0000000e+00    0.0000000e+00    0.0000000e+00    0.0000000e+00    0.0000000e+00    0.0000000e+00    0.0000000e+00    0.0000000e+00    0.0000000e+00    0.0000000e+00    0.0000000e+00    0.0000000e+00
  -1.4457232e+01    9.9921816e-01    2.2563194e-04    2.1877984e-04    1.9938994e-04    1.3804270e-04    0.0000000e+00    0.0000000e+00    0.0000000e+00    0.0000000e+00    0.0000000e+00    0.0000000e+00    0.0000000e+00    0.0000000e+00    0.0000000e+00    0.0000000e+00    0.0000000e+00    0.0000000e+00    0.0000000e+00    0.0000000e+00    0.0000000e+00
  -1.4316966e+01    9.9914256e-01    2.4094568e-04    2.5424020e-04    1.7715200e-04    1.3916506e-04    4.5939251e-05    0.0000000e+00    0.0000000e+00    0.0000000e+00    0.0000000e+00    0.0000000e+00    0.0000000e+00    0.0000000e+00    0.0000000e+00    0.0000000e+00    0.0000000e+00    0.0000000e+00    0.0000000e+00    0.0000000e+00    0.0000000e+00
  -1.4204754e+01    9.9909852e-01    2.9046418e-04    1.8571528e-04    1.9916756e-04    1.4954973e-04    7.6584231e-05    0.0000000e+00    0.0000000e+00    0.0000000e+00    0.0000000e+00    0.0000000e+00    0.0000000e+00    0.0000000e+00    0.0000000e+00    0.0000000e+00    0.0000000e+00    0.0000000e+00    0.0000000e+00    0.0000000e+00    0.0000000e+00
  -1.4064489e+01    9.9905265e-01    2.2430432e-04    2.5873690e-04    1.8135585e-04    1.9066344e-04    7.7039865e-05    1.5248817e-05    0.0000000e+00    0.0000000e+00    0.0000000e+00    0.0000000e+00    0.0000000e+00    0.0000000e+00    0.0000000e+00    0.0000000e+00    0.0000000e+00    0.0000000e+00    0.0000000e+00    0.0000000e+00    0.0000000e+00
  -1.3952276e+01    9.9895357e-01    2.9939063e-04    2.2004806e-04    1.9025752e-04    1.9687155e-04    1.0880420e-04    3.1061743e-05    0.0000000e+00    0.0000000e+00    0.0000000e+00    0.0000000e+00    0.0000000e+00    0.0000000e+00    0.0000000e+00    0.0000000e+00    0.0000000e+00    0.0000000e+00    0.0000000e+00    0.0000000e+00    0.0000000e+00
  -1.3812011e+01    9.9890258e-01    3.1549952e-04    2.2383561e-04    1.7883402e-04    1.8163284e-04    1.5053963e-04    4.7082894e-05    0.0000000e+00    0.0000000e+00    0.0000000e+00    0.0000000e+00    0.0000000e+00    0.0000000e+00    0.0000000e+00    0.0000000e+00    0.0000000e+00    0.0000000e+00    0.0000000e+00    0.0000000e+00    0.0000000e+00
  -1.3699799e+01    9.9884794e-01    3.4616343e-04    2.1495417e-04    2.1977111e-04    1.0041371e-04    2.2387075e-04    4.6886510e-05    0.0000000e+00    0.0000000e+00    0.0000000e+00    0.0000000e+00    0.0000000e+00    0.0000000e+00    0.0000000e+00    0.0000000e+00    0.0000000e+00    0.0000000e+00    0.0000000e+00    0.0000000e+00    0.0000000e+00
  -1.3559533e+01    9.9875337e-01    3.8788439e-04    2.1173052e-04    2.1690455e-04    1.2779798e-04    2.2284237e-04    5.5721351e-05    2.3751435e-05    0.0000000e+00    0.0000000e+00    0.0000000e+00    0.0000000e+00    0.0000000e+00    0.0000000e+00    0.0000000e+00    0.0000000e+00    0.0000000e+00    0.0000000e+00    0.0000000e+00    0.0000000e+00
  -1.3447321e+01    9.9867264e-01    4.2003712e-04    2.5806016e-04    1.6404832e-04    1.7361694e-04    1.9747996e-04    8.2425315e-05    3.1691070e-05    0.0000000e+00    0.0000000e+00    0.0000000e+00    0.0000000e+00    0.0000000e+00    0.0000000e+00    0.0000000e+00    0.0000000e+00    0.0000000e+00    0.0000000e+00    0.0000000e+00    0.0000000e+00
  -1.3307055e+01    9.9853602e-01    4.8839027e-04    2.4130428e-04    1.7696826e-04    2.2037827e-04    1.7255813e-04    9.9713453e-05    6.4672033e-05    0.0000000e+00    0.0000000e+00    0.0000000e+00    0.0000000e+00    0.0000000e+00    0.0000000e+00    0.0000000e+00    0.0000000e+00    0.0000000e+00    0.0000000e+00    0.0000000e+00    0.0000000e+00
  -1.3194843e+01    9.9852920e-01    4.6423353e-04    2.5486150e-04    1.7809971e-04    1.6224923e-04    2.3037690e-04    9.9849540e-05    8.1126831e-05    0.0000000e+00    0.0000000e+00    0.0000000e+00    0.0000000e+00    0.0000000e+00    0.0000000e+00    0.0000000e+00    0.0000000e+00    0.0000000e+00    0.0000000e+00    0.0000000e+00    0.0000000e+00
  -1.3054578e+01    9.9845851e-01    4.8746167e-04    2.7510069e-04    1.3412774e-04    2.0167082e-04    2.2932624e-04    1.0753785e-04    1.0626796e-04    0.0000000e+00    0.0000000e+00    0.0000000e+00    0.0000000e+00    0.0000000e+00    0.0000000e+00    0.0000000e+00    0.0000000e+00    0.0000000e+00    0.0000000e+00    0.0000000e+00    0.0000000e+00
  -1.2942365e+01    9.9843125e-01    4.3011493e-04    3.2741919e-04    1.7103215e-04    1.2315794e-04    2.5053896e-04    1.3448955e-04    1.1501146e-04    1.6987483e-05    0.0000000e+00    0.0000000e+00    0.0000000e+00    0.0000000e+00    0.0000000e+00    0.0000000e+00    0.0000000e+00    0.0000000e+00    0.0000000e+00    0.0000000e+00    0.0000000e+00
  -1.2802100e+01    9.9828338e-01    5.1586405e-04    3.6345132e-04    1.3125287e-04    1.6275486e-04    2.5102049e-04    1.2690141e-04    1.0721819e-04    5.8155348e-05    0.0000000e+00    0.0000000e+00    0.0000000e+00    0.0000000e+00    0.0000000e+00    0.0000000e+00    0.0000000e+00    0.0000000e+00    0.0000000e+00    0.0000000e+00    0.0000000e+00
  -1.2689888e+01    9.9821482e-01    5.2301240e-04    3.5686031e-04    1.8179686e-04    1.6186010e-04    2.3582347e-04    1.2491190e-04    1.0933565e-04    9.1579737e-05    0.0000000e+00    0.0000000e+00    0.0000000e+00    0.0000000e+00    0.0000000e+00    0.0000000e+00    0.0000000e+00    0.0000000e+00    0.0000000e+00    0.0000000e+00    0.0000000e+00
  -1.2549622e+01    9.9819215e-01    5.0155835e-04    3.0835228e-04    2.8891885e-04    1.2031498e-04    2.0372488e-04    9.9736408e-05    2.0185301e-04    4.9142372e-05    3.4248649e-05    0.0000000e+00    0.0000000e+00    0.0000000e+00    0.0000000e+00    0.0000000e+00    0.0000000e+00    0.0000000e+00    0.0000000e+00    0.0000000e+00    0.0000000e+00
  -1.2437410e+01    9.9809965e-01    5.3907807e-04    2.9707732e-04    2.9069136e-04    1.7692992e-04    1.9550762e-04    1.0686180e-04    1.6819732e-04    9.1807472e-05    3.4203598e-05    0.0000000e+00    0.0000000e+00    0.0000000e+00    0.0000000e+00    0.0000000e+00    0.0000000e+00    0.0000000e+00    0.0000000e+00    0.0000000e+00    0.0000000e+00
  -1.2297145e+01    9.9806020e-01    5.0795487e-04    3.9176211e-04    1.6944936e-04    2.0966382e-04    2.0231481e-04    1.3753045e-04    1.4966031e-04    1.0240317e-04    6.9057382e-05    0.0000000e+00    0.0000000e+00    0.0000000e+00    0.0000000e+00    0.0000000e+00    0.0000000e+00    0.0000000e+00    0.0000000e+00    0.0000000e+00    0.0000000e+00
  -1.2184932e+01    9.9800420e-01    4.6345914e-04    4.5302740e-04    1.7661280e-04    1.9036115e-04    2.5963143e-04    1.1477493e-04    1.5797479e-04    9.3370227e-05    8.6592931e-05    0.0000000e+00    0.0000000e+00    0.0000000e+00    0.0000000e+00    0.0000000e+00    0.0000000e+00    0.0000000e+00    0.0000000e+00    0.0000000e+00    0.0000000e+00
  -1.2044667e+01    9.9797164e-01    4.3670984e-04    3.8599714e-04    2.9825754e-04    1.7596566e-04    2.1907843e-04    1.2368011e-04    1.6491193e-04    1.1956676e-04    8.6448041e-05    1.7739876e-05    0.0000000e+00    0.0000000e+00    0.0000000e+00    0.0000000e+00    0.0000000e+00    0.0000000e+00    0.0000000e+00    0.0000000e+00    0.0000000e+00
  -1.1932455e+01    9.9787296e-01    5.2998853e-04    3.5779843e-04    2.6838635e-04    2.2864690e-04    1.9656588e-04    1.0534590e-04    2.0784409e-04    1.1059361e-04    7.8077280e-05    4.3797930e-05    0.0000000e+00    0.0000000e+00    0.0000000e+00    0.0000000e+00    0.0000000e+00    0.0000000e+00    0.0000000e+00    0.0000000e+00    0.0000000e+00
  -1.1792189e+01    9.9775649e-01    5.7977844e-04    3.6553024e-04    2.4648940e-04    2.6681979e-04    1.7185876e-04    1.5526266e-04    1.8251003e-04    1.5315653e-04    3.4103241e-05    8.8000383e-05    0.0000000e+00    0.0000000e+00    0.0000000e+00    0.0000000e+00    0.0000000e+00    0.0000000e+00    0.0000000e+00    0.0000000e+00    0.0000000e+00
  -1.1679977e+01    9.9771314e-01    5.9421948e-04    3.5302993e-04    2.3061354e-04    2.9706610e-04    1.8056562e-04    1.4622973e-04    1.8359792e-04    1.3528224e-04    7.8161797e-05    5.2176921e-05    3.5912716e-05    0.0000000e+00    0.0000000e+00    0.0000000e+00    0.0000000e+00    0.0000000e+00    0.0000000e+00    0.0000000e+00    0.0000000e+00
  -1.1539711e+01    9.9759469e-01    6.4658746e-04    3.6799777e-04    2.2272528e-04    2.9768409e-04    1.9629607e-04    1.6084391e-04    1.5901305e-04    1.3467471e-04    1.1371434e-04    6.9747601e-05    3.6030196e-05    0.0000000e+00    0.0000000e+00    0.0000000e+00    0.0000000e+00    0.0000000e+00    0.0000000e+00    0.0000000e+00    0.0000000e+00
  -1.1427499e+01    9.9754352e-01    6.3982596e-04    4.3494137e-04    2.0215812e-04    2.5938065e-04    1.8786130e-04    1.6808877e-04    2.0105106e-04    1.4265162e-04    9.6927830e-05    8.7488006e-05    3.6107232e-05    0.0000000e+00    0.0000000e+00    0.0000000e+00    0.0000000e+00    0.0000000e+00    0.0000000e+00    0.0000000e+00    0.0000000e+00
  -1.1287234e+01    9.9750181e-01    6.1322612e-04    4.2186199e-04    2.6197529e-04    2.2887321e-04    1.5630026e-04    2.4879506e-04    1.6751183e-04    1.6050263e-04    9.7266907e-05    8.7657699e-05    4.5135187e-05    9.0874975e-06    0.0000000e+00    0.0000000e+00    0.0000000e+00    0.0000000e+00    0.0000000e+00    0.0000000e+00    0.0000000e+00
  -1.1175021e+01    9.9744257e-01    5.9300440e-04    4.5118629e-04    2.5401092e-04    2.6866541e-04    1.9584964e-04    2.0991301e-04    1.3253029e-04    1.7754889e-04    7.9563343e-05    1.4075063e-04    3.6182321e-05    1.8225764e-05    0.0000000e+00    0.0000000e+00    0.0000000e+00    0.0000000e+00    0.0000000e+00    0.0000000e+00    0.0000000e+00
  -1.1034756e+01    9.9736499e-01    6.6023725e-04    4.0141012e-04    2.9988504e-04    2.3073645e-04    1.9540106e-04    1.9493814e-04    1.8193326e-04    1.6841251e-04    7.0740653e-05    1.5014006e-04    3.5602313e-05    4.5577530e-05    0.0000000e+00    0.0000000e+00    0.0000000e+00    0.0000000e+00    0.0000000e+00    0.0000000e+00    0.0000000e+00
  -1.0922544e+01    9.9728392e-01    7.4889367e-04    3.2837969e-04    3.0743262e-04    2.6998925e-04    1.6344079e-04    2.1945657e-04    1.6521765e-04    1.7577317e-04    1.0581581e-04    1.1394780e-04    7.2094330e-05    4.5634289e-05    0.0000000e+00    0.0000000e+00    0.0000000e+00    0.0000000e+00    0.0000000e+00    0.0000000e+00    0.0000000e+00
  -1.0782278e+01    9.9716362e-01    7.2703942e-04    4.1022599e-04    2.9271835e-04    3.0866420e-04    1.8835539e-04    1.6115848e-04    2.0787423e-04    1.7590396e-04    1.2303911e-04    1.1404737e-04    5.4556312e-05    7.2796901e-05    0.0000000e+00    0.0000000e+00    0.0000000e+00    0.0000000e+00    0.0000000e+00    0.0000000e+00    0.0000000e+00
  -1.0670066e+01    9.9710383e-01    7.5764004e-04    3.9540711e-04    3.0132870e-04    3.0848580e-04    1.9752421e-04    1.6116427e-04    2.2309439e-04    1.6099811e-04    1.2181913e-04    1.1420839e-04    7.2561205e-05    7.2828828e-05    9.1105809e-06    0.0000000e+00    0.0000000e+00    0.0000000e+00    0.0000000e+00    0.0000000e+00    0.0000000e+00
  -1.0529801e+01    9.9699579e-01    8.4750029e-04    3.6678497e-04    2.7989958e-04    3.3148381e-04    1.9008748e-04    1.9486625e-04    1.8058473e-04    1.9536563e-04    1.6537279e-04    8.8087640e-05    5.5003811e-05    9.0824419e-05    1.8347045e-05    0.0000000e+00    0.0000000e+00    0.0000000e+00    0.0000000e+00    0.0000000e+00    0.0000000e+00
  -1.0417588e+01    9.9694201e-01    8.5013128e-04    4.0449898e-04    2.6425303e-04    3.1713888e-04    1.5812379e-04    2.3525506e-04    2.0529231e-04    1.7025497e-04    1.6514574e-04    1.1448612e-04    4.5558831e-05    5.4347094e-05    6.4269782e-05    9.2325799e-06    0.0000000e+00    0.0000000e+00    0.0000000e+00    0.0000000e+00    0.0000000e+00
  -1.0277323e+01    9.9684140e-01    8.4386562e-04    5.1084201e-04    2.6657461e-04    2.6928743e-04    1.9031988e-04    1.8840579e-04    2.3840950e-04    1.6212960e-04    1.7375533e-04    1.2288216e-04    4.5245826e-05    7.3031464e-05    4.6070975e-05    2.7778741e-05    0.0000000e+00    0.0000000e+00    0.0000000e+00    0.0000000e+00    0.0000000e+00
  -1.0165110e+01    9.9676194e-01    8.9401507e-04    5.0416201e-04    2.7456889e-04    2.9384955e-04    1.4979466e-04    1.8792050e-04    2.4817570e-04    1.5239869e-04    2.0875582e-04    1.3198193e-04    4.5308906e-05    7.3078930e-05    3.6872813e-05    3.7174747e-05    0.0000000e+00    0.0000000e+00    0.0000000e+00    0.0000000e+00    0.0000000e+00
  -1.0094978e+01    9.9671001e-01    8.3254651e-04    5.3863858e-04    3.1182077e-04    3.3329679e-04    1.4215313e-04    1.7055845e-04    2.4927428e-04    1.9463374e-04    1.3960572e-04    1.5862968e-04    7.1618582e-05    7.3084786e-05    3.6881640e-05    3.7250216e-05    0.0000000e+00    0.0000000e+00    0.0000000e+00    0.0000000e+00    0.0000000e+00
  -9.9686156e+00    9.9670621e-01    8.1763228e-04    5.4340957e-04    2.9667238e-04    2.9497776e-04    1.8982482e-04    1.9535200e-04    1.2310124e-04    2.7162443e-04    1.6504501e-04    1.4153178e-04    1.0694810e-04    5.4870206e-05    5.5433672e-05    1.8636060e-05    1.8726975e-05    0.0000000e+00    0.0000000e+00    0.0000000e+00    0.0000000e+00
  -9.8482249e+00    9.9663172e-01    8.3557066e-04    5.3218465e-04    3.4545679e-04    2.7732190e-04    1.9930428e-04    2.0341109e-04    1.3138265e-04    2.2902000e-04    1.4765600e-04    1.6702585e-04    1.1587845e-04    9.1146688e-05    5.5461122e-05    1.8663132e-05    1.8796487e-05    0.0000000e+00    0.0000000e+00    0.0000000e+00    0.0000000e+00
  -9.7646202e+00    9.9659199e-01    8.5602973e-04    5.1753913e-04    3.6395498e-04    2.7456127e-04    1.4196602e-04    2.6088443e-04    1.3099292e-04    2.2899652e-04    1.2099549e-04    1.9374223e-04    1.3391949e-04    7.3140840e-05    7.3761356e-05    1.8681982e-05    1.8843968e-05    0.0000000e+00    0.0000000e+00    0.0000000e+00    0.0000000e+00
  -9.6601143e+00    9.9653999e-01    8.5761418e-04    5.5932005e-04    3.5624716e-04    2.2723258e-04    1.9507269e-04    2.1130083e-04    1.8920737e-04    2.0308316e-04    1.3803189e-04    1.6863797e-04    1.6031469e-04    8.2403748e-05    5.5479490e-05    3.7172472e-05    1.8894004e-05    0.0000000e+00    0.0000000e+00    0.0000000e+00    0.0000000e+00
  -9.5294820e+00    9.9646214e-01    8.5262102e-04    6.4289860e-04    3.1288961e-04    2.6049434e-04    1.8106707e-04    1.8474359e-04    2.1923573e-04    1.8727940e-04    1.5489884e-04    1.5078460e-04    1.2427081e-04    1.3689317e-04    7.3456406e-05    3.7378832e-05    1.8952637e-05    0.0000000e+00    0.0000000e+00    0.0000000e+00    0.0000000e+00
  -9.3850810e+00    9.9635055e-01    9.5604916e-04    4.8412262e-04    4.5285091e-04    1.9545336e-04    3.0382744e-04    1.3625245e-04    1.8957627e-04    1.6544723e-04    1.7096652e-04    2.1249282e-04    7.1363654e-05    1.7198210e-04    8.2552363e-05    1.8716850e-05    3.7797236e-05    0.0000000e+00    0.0000000e+00    0.0000000e+00    0.0000000e+00
  -9.2695602e+00    9.9629086e-01    9.4438224e-04    5.4329366e-04    3.8810058e-04    2.5732162e-04    2.6999398e-04    1.7670638e-04    1.8382569e-04    1.4708466e-04    2.2106203e-04    1.5044049e-04    8.8785029e-05    1.6299625e-04    1.1855179e-04    1.8689883e-05    3.7906656e-05    0.0000000e+00    0.0000000e+00    0.0000000e+00    0.0000000e+00
  -9.1253184e+00    9.9614430e-01    1.0055057e-03    5.3243907e-04    3.9258806e-04    2.8227792e-04    2.9468220e-04    1.7801827e-04    1.7904402e-04    1.6578020e-04    1.4896195e-04    2.5713211e-04    5.3510323e-05    1.4478734e-04    1.6428616e-04    1.8651012e-05    3.8039825e-05    0.0000000e+00    0.0000000e+00    0.0000000e+00    0.0000000e+00
  -9.0099250e+00    9.9610115e-01    1.0379137e-03    4.9541214e-04    4.2397974e-04    2.4393401e-04    2.9724678e-04    2.1201858e-04    1.4110529e-04    2.1116883e-04    1.4654910e-04    1.8657911e-04    1.3721575e-04    1.0856375e-04    1.2768334e-04    9.1396696e-05    2.8536877e-05    9.5476980e-06    0.0000000e+00    0.0000000e+00    0.0000000e+00
  -8.8658481e+00    9.9599725e-01    1.0630760e-03    5.0414468e-04    4.4511862e-04    2.4603872e-04    2.6555505e-04    2.3105866e-04    1.8760887e-04    2.0022806e-04    7.8392960e-05    2.2142210e-04    1.4864325e-04    1.1992240e-04    1.0751396e-04    1.3695078e-04    3.7521912e-05    9.5543955e-06    0.0000000e+00    0.0000000e+00    0.0000000e+00
  -8.7505865e+00    9.9588700e-01    1.0502710e-03    6.2163902e-04    4.0105652e-04    2.7404250e-04    2.2356453e-04    2.4243155e-04    1.6500178e-04    2.3069499e-04    1.1395300e-04    1.4770767e-04    1.7434552e-04    1.4772860e-04    8.7774716e-05    1.4488384e-04    5.5078004e-05    1.9012609e-05    0.0000000e+00    0.0000000e+00    1.3814809e-05
  -8.6066736e+00    9.9573159e-01    1.1265065e-03    6.3020391e-04    4.3914940e-04    2.4220285e-04    2.3139276e-04    2.5059656e-04    2.0499505e-04    1.6680641e-04    1.0352001e-04    1.7642232e-04    1.4224385e-04    1.5265433e-04    1.1435764e-04    1.0625609e-04    1.0534195e-04    5.3813499e-05    0.0000000e+00    0.0000000e+00    2.1949471e-05
  -8.4915433e+00    9.9563034e-01    1.1284146e-03    6.3824125e-04    4.8374408e-04    2.5668892e-04    2.3716170e-04    2.4216415e-04    1.8347051e-04    2.0694001e-04    8.0064331e-05    1.7290158e-04    1.0334736e-04    1.4281889e-04    1.2457988e-04    1.3620091e-04    1.2889718e-04    6.8018635e-05    7.0796128e-06    0.0000000e+00    2.8924998e-05
  -8.3477889e+00    9.9548347e-01    1.1905843e-03    6.9052100e-04    4.3373323e-04    3.1478160e-04    1.9930400e-04    2.4218310e-04    1.8187621e-04    2.1675890e-04    1.0118342e-04    1.6594793e-04    9.2903984e-05    1.0634455e-04    8.6910530e-05    1.3962258e-04    1.2897464e-04    6.1893925e-05    5.4084481e-05    3.0365724e-05    7.8557658e-05
  -8.2327854e+00    9.9538169e-01    1.1921194e-03    7.0664648e-04    4.7022965e-04    2.4244863e-04    2.7880334e-04    2.1945900e-04    1.9563066e-04    1.8743581e-04    1.3477418e-04    1.2940746e-04    1.4257179e-04    1.1836407e-04    7.3063400e-05    1.0316483e-04    1.1630532e-04    1.0017248e-04    2.7050608e-05    4.0550913e-05    1.4011291e-04
  -8.0891866e+00    9.9518843e-01    1.2836217e-03    6.7139943e-04    5.8776968e-04    2.4304319e-04    1.8955302e-04    3.1339569e-04    1.8707288e-04    1.6369146e-04    1.2539578e-04    1.0084249e-04    1.4696761e-04    1.2682871e-04    1.1612927e-04    8.2608125e-05    7.4078684e-05    4.9721560e-05    8.3640108e-05    7.4220655e-05    1.9158663e-04
  -7.9573091e+00    9.9504202e-01    1.3440218e-03    6.1987332e-04    6.0934099e-04    3.8619002e-04    1.8190609e-04    1.7531700e-04    1.9935291e-04    2.3464605e-04    2.1622495e-04    4.6862795e-05    5.8892752e-05    1.4577614e-04    1.0947843e-04    6.7524550e-05    8.1822388e-05    6.4437978e-05    7.8926910e-05    4.5962833e-05    2.9142499e-04
  -7.8894653e+00    9.9493856e-01    1.3601761e-03    6.5623766e-04    5.6997062e-04    4.0482205e-04    2.6356743e-04    2.1399254e-04    1.2077429e-04    1.4052179e-04    2.1070226e-04    1.4435131e-04    1.2050546e-04    7.8549740e-05    8.7623209e-05    9.9145522e-05    2.4281773e-05    5.2063922e-05    8.1007209e-05    8.3696451e-05    3.4945177e-04
  -7.7822578e+00    9.9467992e-01    1.4163425e-03    7.8941179e-04    4.3910391e-04    3.8593476e-04    4.4591650e-04    1.9379995e-04    1.8633407e-04    1.5217487e-04    1.1446169e-04    5.2870232e-05    1.0983225e-04    1.0584396e-04    5.6032174e-05    1.4251630e-04    8.1684770e-05    4.8603455e-05    3.5405408e-05    2.5338442e-05    5.3846803e-04
  -7.6875129e+00    9.9443808e-01    1.3819168e-03    1.0176323e-03    5.6511935e-04    3.3019237e-04    2.9787309e-04    1.9950599e-04    2.3298398e-04    1.3559957e-04    1.1857486e-04    1.4046679e-04    3.9338017e-05    6.5594619e-05    6.4570299e-05    7.8775695e-05    1.0393643e-04    9.1152341e-06    2.5351586e-05    4.4387699e-05    7.1098674e-04
  -7.5970406e+00    9.9415494e-01    1.6859993e-03    8.4809246e-04    7.2151751e-04    4.9061706e-04    2.8114253e-04    1.1205457e-04    1.6932531e-04    7.9057591e-05    6.3915790e-05    1.1462165e-04    8.2708306e-05    5.4624148e-05    6.7033258e-05    6.8340483e-05    6.2809309e-05    4.5875626e-05    4.5168004e-05    6.7998529e-05    7.8416015e-04
  -7.4667577e+00    9.9390048e-01    2.0761399e-03    9.2075730e-04    7.0689781e-04    4.0118685e-04    1.9523846e-04    1.5846218e-04    1.1138105e-04    8.4884803e-05    1.2967970e-04    4.8606341e-05    7.2936539e-06    5.1382340e-05    4.0837330e-05    3.4309209e-05    5.0071036e-05    5.3930206e-05    2.3720172e-05    4.0395687e-05    9.6434655e-04
  -7.3691978e+00    9.9398931e-01    2.2456127e-03    9.0468215e-04    7.4289988e-04    2.5649725e-04    1.4830754e-04    1.1478221e-04    1.2004021e-04    5.9872059e-05    5.2980130e-05    7.2210061e-05    6.7598413e-05    3.3127216e-05    4.5667950e-05    3.1406239e-05    7.1998788e-06    3.9467034e-05    4.4793867e-05    3.6740812e-05    9.8680325e-04
  -7.2833587e+00    9.9411667e-01    2.3441553e-03    1.0230770e-03    4.8933691e-04    2.5718011e-04    1.3014469e-04    1.1523627e-04    7.6371993e-05    4.6189692e-05    6.9232216e-05    2.3989126e-05    5.1407447e-05    6.5259931e-05    3.0436011e-05    2.7971677e-05    1.5389212e-05    3.1674168e-05    1.4615345e-05    2.1691217e-05    1.0499755e-03
  -7.1861433e+00    9.9433138e-01    2.4354166e-03    9.2303566e-04    4.8198980e-04    1.4394221e-04    1.4487925e-04    7.6586704e-05    7.2379143e-05    2.0023077e-05    6.2908283e-05    2.8408117e-05    2.4370278e-05    3.4348654e-05    1.2176433e-05    1.9742330e-05    2.9921662e-05    3.2955256e-05    2.3401763e-05    1.4591012e-05    1.0875453e-03
  -7.0918712e+00    9.9452229e-01    2.4804882e-03    9.0190688e-04    4.0171198e-04    1.4421100e-04    8.8500890e-05    2.7974765e-05    5.8771628e-05    4.4838450e-05    2.5772812e-05    2.0769763e-05    4.4336149e-05    0.0000000e+00    4.9891521e-06    1.4865260e-05    2.4365455e-05    1.6950586e-05    1.9374305e-05    1.4545035e-05    1.1433369e-03
  -6.9920939e+00    9.9484009e-01    2.4589729e-03    8.7937246e-04    2.6832931e-04    1.2013871e-04    4.5682260e-05    2.6353401e-05    7.4013427e-06    2.9951393e-05    2.9044230e-05    2.6972909e-05    4.9477472e-06    9.7530872e-06    1.2664512e-05    1.2282580e-05    7.2994298e-06    1.2255200e-05    2.1911888e-05    2.6871971e-05    1.1597047e-03
  -6.8777538e+00    9.9527674e-01    2.3107528e-03    7.4764009e-04    2.2441268e-04    4.7986144e-05    1.9745777e-05    2.0003962e-05    2.0041265e-05    9.9704369e-06    1.6251221e-05    1.3748904e-05    1.9668630e-05    1.2241898e-05    9.8461082e-06    7.3073534e-06    4.8649040e-06    1.7156090e-05    1.4609025e-05    2.1941126e-05    1.1850758e-03
  -6.7494600e+00    9.9571385e-01    2.2077740e-03    5.6048866e-04    9.7817647e-05    4.5103988e-05    1.2553564e-05    7.4895517e-06    2.7854203e-05    1.4870909e-05    9.8435594e-06    2.4683060e-06    1.7202082e-05    1.4799226e-05    1.2309382e-05    7.3840558e-06    0.0000000e+00    2.9539497e-05    1.2291497e-05    3.1934526e-05    1.1744298e-03
  -6.6717999e+00    9.9586446e-01    2.1874031e-03    4.8021942e-04    5.7884953e-05    3.3953683e-05    1.5144445e-05    1.7721799e-05    1.2489939e-05    1.9860971e-05    7.4092026e-06    5.0430512e-06    1.4825777e-05    1.9720277e-05    9.8262238e-06    0.0000000e+00    1.7184571e-05    1.2228134e-05    2.4653331e-05    2.4541519e-05    1.1754327e-03
  -6.5320117e+00    9.9607815e-01    2.1423844e-03    3.3037147e-04    4.9776148e-05    2.7991066e-05    2.2731146e-05    5.0136422e-06    2.5032313e-05    9.9903020e-06    4.9787845e-06    4.9566400e-06    1.4887621e-05    1.7286280e-05    1.2372266e-05    1.2374069e-05    1.7260921e-05    2.2210979e-05    1.9648388e-05    1.9729181e-05    1.1628521e-03
  -6.4349365e+00    9.9630220e-01    1.9348452e-03    3.2060582e-04    4.2262368e-05    2.8056899e-05    2.0276916e-05    1.5156968e-05    1.5053485e-05    1.0008772e-05    1.0053284e-05    1.0012568e-05    1.4899251e-05    1.2426347e-05    1.7369226e-05    1.9825415e-05    1.9835810e-05    1.4844707e-05    1.9765021e-05    1.9756339e-05    1.1527458e-03
  -6.3572764e+00    9.9648588e-01    1.7898414e-03    2.9089748e-04    3.0907791e-05    2.8088145e-05    2.5391038e-05    1.5137285e-05    2.0140247e-05    7.5075963e-06    1.0009720e-05    1.2477021e-05    7.4600508e-06    2.2345926e-05    1.2371607e-05    1.7345034e-05    1.7290619e-05    1.2337023e-05    1.9734151e-05    1.7283174e-05    1.1575551e-03
  -6.2951483e+00    9.9664714e-01    1.6664566e-03    2.5793577e-04    2.5732573e-05    3.3188110e-05    2.0286777e-05    2.0172788e-05    1.5076650e-05    1.0016959e-05    1.2507919e-05    1.4947883e-05    0.0000000e+00    2.4778146e-05    1.4864402e-05    1.7331548e-05    1.2338091e-05    1.7287173e-05    1.2319917e-05    1.4802286e-05    1.1628187e-03
  -6.1204130e+00    9.9697748e-01    1.3928691e-03    1.9057309e-04    3.1111058e-05    2.8300153e-05    3.0651231e-05    1.7769190e-05    1.5181490e-05    2.0189215e-05    1.5088625e-05    1.5066268e-05    2.2502794e-05    1.2487433e-05    1.2479793e-05    7.4611103e-06    1.9882655e-05    1.4915117e-05    1.2433053e-05    2.4922557e-05    1.1386386e-03
  -6.0427529e+00    9.9711955e-01    1.3056839e-03    1.3848375e-04    3.6277239e-05    2.5677003e-05    1.7883855e-05    2.2882428e-05    2.0249955e-05    2.2705507e-05    2.2605164e-05    1.0024372e-05    2.2516583e-05    7.4922550e-06    9.9553277e-06    9.9402827e-06    1.2404081e-05    1.7388432e-05    1.4911636e-05    1.2441340e-05    1.1509265e-03
  -5.9806248e+00    9.9721432e-01    1.2135598e-03    1.4070610e-04    3.3655490e-05    2.5680566e-05    1.5306394e-05    2.2893448e-05    2.7858179e-05    1.5128269e-05    2.5131327e-05    1.7553623e-05    1.7513713e-05    4.9945354e-06    4.9742157e-06    1.4917817e-05    1.2421316e-05    1.2409918e-05    1.9891881e-05    1.2427165e-05    1.1486527e-03
  -5.8058896e+00    9.9747749e-01    9.8862561e-04    1.0000438e-04    2.8665542e-05    2.5867013e-05    2.3151666e-05    3.0693233e-05    1.7849624e-05    3.3009606e-05    1.7699263e-05    1.5150733e-05    1.2598152e-05    1.0059897e-05    1.0030766e-05    1.7521182e-05    1.0013675e-05    1.7544593e-05    1.5012999e-05    2.2551918e-05    1.1264651e-03
  -5.7282294e+00    9.9750708e-01    1.0008769e-03    5.8377558e-05    2.6070412e-05    3.6211967e-05    2.0569111e-05    2.5598610e-05    2.2908641e-05    2.5365852e-05    2.2806198e-05    1.0081650e-05    1.5134222e-05    1.2560126e-05    7.5178427e-06    1.7532906e-05    9.9838482e-06    1.7527872e-05    7.4997481e-06    2.4997188e-05    1.1312965e-03
  -5.6311543e+00    9.9755180e-01    9.6110908e-04    5.5698718e-05    2.3502128e-05    4.1536295e-05    2.5807603e-05    2.0513384e-05    2.2982870e-05    2.0372149e-05    1.2727155e-05    1.7749009e-05    2.0218551e-05    2.2707022e-05    7.5481731e-06    1.0055052e-05    1.5085660e-05    7.5195185e-06    2.5128927e-05    1.5071883e-05    1.1228717e-03
  -5.5534942e+00    9.9759230e-01    9.2838782e-04    4.2417872e-05    3.4034889e-05    5.4462695e-05    1.0308885e-05    3.0772920e-05    1.5301708e-05    1.7821758e-05    1.0166870e-05    1.2697227e-05    2.7814984e-05    2.2704620e-05    5.0267338e-06    1.0068213e-05    1.2562472e-05    7.5125832e-06    2.2584919e-05    2.0067710e-05    1.1229808e-03
  -5.4564190e+00    9.9760951e-01    9.0768365e-04    5.0542994e-05    3.4109969e-05    4.9473454e-05    1.0355119e-05    3.3471405e-05    1.7944531e-05    1.0224404e-05    1.2750140e-05    1.5262620e-05    2.7928902e-05    2.0271018e-05    1.5178701e-05    7.5660212e-06    1.2640939e-05    1.5127193e-05    1.7627964e-05    2.0177313e-05    1.1121553e-03
  -5.3350751e+00    9.9766314e-01    8.4227997e-04    5.8936120e-05    4.7433586e-05    3.6612817e-05    2.3420862e-05    2.3263632e-05    2.3180258e-05    7.6941050e-06    1.7904543e-05    1.0207056e-05    2.8064873e-05    2.2881788e-05    2.0344553e-05    1.2691100e-05    2.5313468e-06    1.5192917e-05    1.7708569e-05    2.2797071e-05    1.1037191e-03
  -5.2380000e+00    9.9770315e-01    8.1869529e-04    4.0098585e-05    5.2751331e-05    4.4439330e-05    1.8186080e-05    2.3269415e-05    1.8014442e-05    1.2846825e-05    1.2777732e-05    1.7863283e-05    1.2742632e-05    3.3067732e-05    1.2720810e-05    2.0254271e-05    5.0696456e-06    5.0410480e-06    1.7688653e-05    2.5286454e-05    1.1060320e-03
  -5.1603398e+00    9.9774375e-01    7.7772431e-04    5.6026669e-05    4.4776927e-05    4.1812842e-05    2.0769350e-05    1.5485522e-05    2.3208966e-05    1.5370453e-05    1.0247029e-05    1.2751679e-05    1.7832630e-05    2.2888405e-05    1.7794805e-05    1.7737682e-05    7.6079232e-06    1.2638990e-05    1.0101423e-05    2.0207995e-05    1.1112623e-03
  -5.0632647e+00    9.9777344e-01    7.4454380e-04    6.4315515e-05    4.2288441e-05    3.6734010e-05    2.0850732e-05    2.5937358e-05    1.8087424e-05    2.0638505e-05    7.7117101e-06    1.7911752e-05    1.7862795e-05    1.7878545e-05    1.2743863e-05    1.5276990e-05    1.7806357e-05    7.6236657e-06    1.7775398e-05    1.7739674e-05    1.1028333e-03
  -4.9419207e+00    9.9780701e-01    7.0921186e-04    6.2020346e-05    3.9966994e-05    3.6899446e-05    2.8852428e-05    2.3471145e-05    3.6416981e-05    5.1570506e-06    1.0323822e-05    2.0579502e-05    1.5385772e-05    1.0270134e-05    1.2794690e-05    2.3023641e-05    1.5325574e-05    1.7888246e-05    1.0183529e-05    1.5282955e-05    1.0999393e-03
  -4.8448456e+00    9.9785659e-01    6.6803838e-04    7.0004648e-05    2.9236289e-05    3.9490369e-05    3.4057631e-05    2.8685266e-05    1.5582834e-05    1.0344109e-05    1.0320646e-05    2.3119851e-05    1.5375561e-05    5.1384385e-06    2.0470834e-05    5.1041105e-06    2.0421593e-05    2.0429894e-05    5.0906482e-06    1.2701410e-05    1.1098016e-03
  -4.7235017e+00    9.9788705e-01    6.3378918e-04    6.7769273e-05    3.4727301e-05    4.2330250e-05    3.9484683e-05    2.0908865e-05    2.0864685e-05    7.7761493e-06    2.3284706e-05    2.3209887e-05    2.5790324e-06    1.5446655e-05    7.7148863e-06    1.5376155e-05    1.0260541e-05    2.0471585e-05    1.2796688e-05    2.3025750e-05    1.0911296e-03
  -4.6264265e+00    9.9795287e-01    5.8458653e-04    5.4225525e-05    4.8022841e-05    3.9668390e-05    2.6242273e-05    2.6169133e-05    1.8237200e-05    1.0368055e-05    2.0679962e-05    1.8044897e-05    7.7263954e-06    1.5428653e-05    1.0269248e-05    7.6839660e-06    7.6934104e-06    1.7884382e-05    1.7922766e-05    1.5320334e-05    1.1009591e-03
  -4.5050826e+00    9.9795539e-01    5.8343255e-04    5.1713534e-05    5.3668499e-05    3.1869425e-05    3.6919956e-05    2.1013311e-05    1.8300515e-05    1.8221909e-05    2.5951771e-05    1.2963089e-05    1.0335776e-05    1.2931852e-05    2.5913550e-06    7.7129283e-06    2.5613735e-06    1.7999787e-05    2.3100558e-05    3.8528390e-05    1.0747953e-03
  -4.4080074e+00    9.9801446e-01    5.3554153e-04    5.7071045e-05    4.2845218e-05    3.1863734e-05    2.9022565e-05    2.6237834e-05    2.0907111e-05    2.3405199e-05    1.8172295e-05    1.2937933e-05    1.2933842e-05    7.7396382e-06    2.5830058e-06    7.7116825e-06    2.5594283e-06    1.0279698e-05    2.0523204e-05    3.8510792e-05    1.0846967e-03
  -4.2866635e+00    9.9802320e-01    5.2608914e-04    5.7413604e-05    4.5719151e-05    3.4624091e-05    1.8545694e-05    2.8970695e-05    3.1487664e-05    1.5679413e-05    2.0858342e-05    1.5601603e-05    1.0386909e-05    7.7783140e-06    2.5782761e-06    7.7438771e-06    5.1671108e-06    7.7319519e-06    2.8356395e-05    3.3473209e-05    1.0785941e-03
  -4.1895884e+00    9.9803175e-01    5.2620288e-04    5.7356689e-05    4.0318860e-05    3.4612009e-05    2.6433056e-05    2.8943707e-05    2.8823386e-05    1.5654774e-05    2.0847941e-05    1.0393096e-05    1.2958193e-05    2.5982428e-06    2.5758709e-06    5.1592772e-06    1.0314303e-05    5.1482456e-06    1.5446830e-05    3.6029178e-05    1.0884343e-03
  -4.0682444e+00    9.9804912e-01    5.0490384e-04    6.8596949e-05    3.2349000e-05    3.2073445e-05    3.1892779e-05    3.4334865e-05    2.6302648e-05    2.6218357e-05    5.2328160e-06    1.0441262e-05    1.0417758e-05    7.8036234e-06    7.7862401e-06    0.0000000e+00    1.2948172e-05    1.0349478e-05    1.5528246e-05    4.9143643e-05    1.0645542e-03
  -3.9266742e+00    9.9808881e-01    4.4834925e-04    9.0937966e-05    2.4300610e-05    3.4920787e-05    4.0049798e-05    2.9141684e-05    2.9061308e-05    1.8405961e-05    7.8807150e-06    1.5700704e-05    7.8535633e-06    7.8182366e-06    7.8130058e-06    5.2008561e-06    7.7943433e-06    1.5586614e-05    1.5616445e-05    4.4095662e-05    1.0606650e-03
  -3.8134181e+00    9.9812946e-01    4.3341755e-04    7.1357189e-05    2.6997451e-05    3.7544494e-05    3.4683131e-05    2.1203952e-05    3.1662466e-05    1.8397071e-05    1.0492968e-05    1.3094288e-05    7.8409717e-06    1.0423593e-05    7.8062140e-06    2.5889344e-06    1.0381961e-05    1.2970097e-05    1.2999351e-05    2.8482949e-05    1.0781994e-03
  -3.6719224e+00    9.9817464e-01    3.8088803e-04    6.8942563e-05    4.0839508e-05    3.7731110e-05    2.9498482e-05    2.6637106e-05    2.3852140e-05    2.1157100e-05    1.0551017e-05    1.3156746e-05    2.3612181e-05    0.0000000e+00    5.2179920e-06    1.0454973e-05    1.0438276e-05    1.3070854e-05    1.5715774e-05    5.2086863e-05    1.0415081e-03
  -3.5587259e+00    9.9824482e-01    3.2084631e-04    5.7817383e-05    5.7074580e-05    3.2277798e-05    2.6744000e-05    2.3947584e-05    2.3841055e-05    2.1107322e-05    1.0524797e-05    1.3148710e-05    1.5706415e-05    5.2359106e-06    1.0433942e-05    7.8099518e-06    1.0437184e-05    5.2050967e-06    2.3455533e-05    3.1185032e-05    1.0583844e-03
  -3.4173014e+00    9.9829458e-01    2.7183280e-04    5.8072915e-05    5.1946540e-05    3.7900537e-05    2.6864291e-05    2.4055725e-05    2.9256635e-05    1.5926379e-05    1.5844154e-05    1.0548575e-05    1.3169946e-05    1.5753588e-05    7.8838070e-06    5.2547723e-06    1.5737246e-05    1.5740816e-05    1.0492877e-05    4.1820076e-05    1.0373197e-03
  -3.2759301e+00    9.9836175e-01    1.9523418e-04    7.7675880e-05    4.9216618e-05    3.5226961e-05    2.4189359e-05    2.4094347e-05    2.9334910e-05    1.5934623e-05    1.5882483e-05    1.0580672e-05    2.1068680e-05    1.0536487e-05    5.2584554e-06    1.0511502e-05    1.8379808e-05    1.0513508e-05    1.0471667e-05    3.9290223e-05    1.0348511e-03
  -3.1628331e+00    9.9839885e-01    1.6336741e-04    7.7536683e-05    4.9169643e-05    2.4331690e-05    3.4967907e-05    1.8697621e-05    2.9285435e-05    2.3873662e-05    1.3209447e-05    1.3168010e-05    1.5797625e-05    1.0507382e-05    2.6222442e-06    1.8345832e-05    1.5705624e-05    1.0475732e-05    1.0461920e-05    3.3954312e-05    1.0356704e-03
  -3.0215061e+00    9.9842968e-01    1.4247144e-04    6.9631973e-05    4.6727679e-05    2.9922035e-05    2.4322236e-05    3.7605218e-05    1.6053492e-05    2.4058047e-05    2.3916076e-05    1.0612696e-05    1.0616976e-05    1.5867934e-05    1.0573158e-05    1.5854276e-05    1.0521674e-05    1.0561755e-05    2.3716081e-05    3.1650864e-05    1.0156388e-03
  -2.8802412e+00    9.9845563e-01    1.1542074e-04    7.2536364e-05    4.4052773e-05    2.9907343e-05    1.8941334e-05    4.8391450e-05    1.8746310e-05    2.4037406e-05    2.1255963e-05    1.0636498e-05    1.5882002e-05    1.5851655e-05    1.3204796e-05    5.2768903e-06    1.5800445e-05    7.9004729e-06    2.3655084e-05    2.9006934e-05    1.0138658e-03
  -2.7672293e+00    9.9847884e-01    1.0194476e-04    7.2344005e-05    3.2974265e-05    4.0723921e-05    1.0812718e-05    5.1009972e-05    2.1425376e-05    1.5985537e-05    3.1886457e-05    7.9689943e-06    1.5846297e-05    1.3195662e-05    1.0546329e-05    1.8434881e-05    2.6370302e-06    1.3142182e-05    2.3635722e-05    2.1038416e-05    1.0156109e-03
  -2.6259943e+00    9.9847002e-01    9.4220160e-05    8.6929740e-05    3.5809537e-05    3.8220997e-05    2.4361846e-05    4.3209218e-05    2.6900653e-05    2.1441609e-05    1.6001347e-05    2.1332384e-05    1.3291342e-05    7.9509323e-06    2.1220015e-05    7.9722600e-06    5.2942351e-06    2.6463832e-05    1.0565960e-05    3.4389383e-05    9.9440551e-04
  -2.4848093e+00    9.9846832e-01    1.1139713e-04    6.7254332e-05    3.5864538e-05    4.3728950e-05    3.7974354e-05    3.5092130e-05    2.1523039e-05    1.8774706e-05    3.2051646e-05    1.0657053e-05    2.1260838e-05    7.9626501e-06    1.5895456e-05    7.9604288e-06    1.3242881e-05    1.5827343e-05    1.3221771e-05    3.4357092e-05    9.8763267e-04
  -2.3718614e+00    9.9848380e-01    1.0284369e-04    6.9717947e-05    4.1211522e-05    3.8197610e-05    4.0622475e-05    3.2369330e-05    1.6108821e-05    2.1423963e-05    2.3995224e-05    2.3958077e-05    1.0628607e-05    1.3239458e-05    1.3236079e-05    1.3219203e-05    1.0562989e-05    1.3181989e-05    7.9297588e-06    3.1693858e-05    9.9205934e-04
  -2.2307045e+00    9.9847639e-01    1.1206239e-04    5.0401697e-05    5.5339862e-05    4.9273532e-05    4.6252332e-05    2.4356308e-05    1.8917511e-05    2.1503605e-05    2.4117756e-05    2.1388297e-05    1.0687106e-05    1.5953842e-05    1.5962391e-05    1.3274886e-05    1.3251970e-05    1.0631287e-05    2.1251295e-05    3.1806828e-05    9.6717575e-04
  -2.0895859e+00    9.9848764e-01    1.1240810e-04    3.9073814e-05    5.2581563e-05    5.7543201e-05    4.3632020e-05    2.9833086e-05    1.8921125e-05    2.6915499e-05    1.8787331e-05    1.8700480e-05    8.0166512e-06    1.5994205e-05    1.8621339e-05    1.8539981e-05    1.0625591e-05    1.3307034e-05    1.5892181e-05    3.9778942e-05    9.5318982e-04
  -1.9484865e+00    9.9850057e-01    1.0375048e-04    3.9060912e-05    3.6044318e-05    8.2427230e-05    4.3689824e-05    2.7149256e-05    2.7075596e-05    1.6177662e-05    2.1494661e-05    1.3380182e-05    1.3390748e-05    8.0095170e-06    1.5951399e-05    2.6576930e-05    1.5971922e-05    1.0627089e-05    1.8600202e-05    2.9192037e-05    9.5085783e-04
  -1.8074138e+00    9.9848861e-01    1.1593169e-04    3.6318749e-05    5.2693369e-05    5.7770650e-05    5.1969364e-05    4.6218800e-05    1.6242632e-05    2.1582495e-05    2.1524933e-05    1.3393417e-05    8.0261856e-06    5.3582568e-06    2.1291697e-05    1.8613691e-05    2.1256846e-05    1.3286205e-05    2.1256606e-05    2.1242998e-05    9.4740807e-04
  -1.6663558e+00    9.9850268e-01    1.0136782e-04    3.9307248e-05    6.3887666e-05    5.2299259e-05    4.6455621e-05    4.0812071e-05    2.9831071e-05    2.7004021e-05    1.3475443e-05    8.0483426e-06    1.3384027e-05    1.6009516e-05    1.0686610e-05    1.0636642e-05    2.1229393e-05    2.3940049e-05    2.1282781e-05    1.8579738e-05    9.3908089e-04
  -1.5253151e+00    9.9850516e-01    9.8725162e-05    5.0625545e-05    6.9525955e-05    5.4981781e-05    2.4601175e-05    4.0845812e-05    4.6106703e-05    2.1606616e-05    1.3485902e-05    2.6742356e-06    2.4090091e-05    1.3375803e-05    5.3436462e-06    7.9894215e-06    1.5977911e-05    3.4555527e-05    1.5921079e-05    2.6618654e-05    9.2778845e-04
  -1.3842886e+00    9.9850832e-01    9.8367493e-05    7.3218593e-05    4.7276525e-05    6.3334720e-05    3.8272617e-05    2.1781077e-05    2.7118089e-05    4.3234089e-05    8.0846878e-06    2.1495019e-05    1.0698035e-05    1.6034250e-05    0.0000000e+00    1.3347472e-05    1.5982917e-05    1.8604836e-05    2.1256374e-05    3.7215989e-05    9.1635913e-04
  -1.2432738e+00    9.9851424e-01    9.8364104e-05    7.0592009e-05    6.1121289e-05    5.7869031e-05    3.5593976e-05    1.9060965e-05    1.6240755e-05    3.5132734e-05    3.7721170e-05    2.1453713e-05    5.3622491e-06    5.3333416e-06    1.0711562e-05    1.0670212e-05    1.6039335e-05    7.9509184e-06    3.7178750e-05    1.8654966e-05    9.2070800e-04
  -1.1022681e+00    9.9852308e-01    1.1271162e-04    5.3495749e-05    7.2311553e-05    6.3372764e-05    2.1852380e-05    1.0880954e-05    2.4408720e-05    3.2402438e-05    2.9609406e-05    2.4162392e-05    8.0788945e-06    8.0108665e-06    1.6044281e-05    1.6051518e-05    2.6550211e-06    1.3289512e-05    2.6574576e-05    3.4538159e-05    9.0647122e-04
  -9.6127008e-01    9.9851446e-01    1.2739282e-04    5.9367774e-05    6.9425027e-05    5.5183764e-05    2.1865026e-05    2.7229766e-05    1.3587242e-05    3.7788531e-05    1.6169172e-05    1.8798257e-05    1.6065120e-05    2.1462879e-05    1.3359430e-05    5.3362053e-06    7.9953690e-06    1.5974370e-05    2.3890923e-05    3.1911780e-05    9.0273759e-04
  -8.2027808e-01    9.9852945e-01    1.1863484e-04    6.5151771e-05    6.3854868e-05    4.4097842e-05    4.1097828e-05    2.9927512e-05    1.8988136e-05    1.3498740e-05    2.9649670e-05    8.0330102e-06    1.8763902e-05    2.1409111e-05    1.8699078e-05    8.0175656e-06    1.0627623e-05    7.9900320e-06    1.8590493e-05    3.4589886e-05    8.9893148e-04
  -6.7929098e-01    9.9853884e-01    1.1856651e-04    7.0657097e-05    4.7212080e-05    5.7883405e-05    4.1050323e-05    2.9954536e-05    1.3573314e-05    2.4304671e-05    8.0777499e-06    1.6121598e-05    1.6113126e-05    2.1396246e-05    1.3333274e-05    2.3962072e-05    5.3369318e-06    7.9987016e-06    2.3927337e-05    2.1250919e-05    9.0044504e-04
  -5.3830735e-01    9.9854520e-01    1.3008977e-04    6.4809696e-05    4.7216551e-05    6.3375790e-05    3.5589275e-05    2.7190959e-05    1.3561143e-05    1.6233978e-05    1.6170644e-05    1.3447187e-05    1.0751805e-05    1.6021372e-05    2.1327067e-05    1.5972310e-05    1.5988126e-05    1.3332582e-05    1.5908358e-05    2.6607299e-05    8.9121084e-04
  -3.9732551e-01    9.9854602e-01    1.3297233e-04    7.3328344e-05    5.5499337e-05    5.7789577e-05    3.0079829e-05    2.7222631e-05    5.4231370e-06    1.8937592e-05    1.6179577e-05    2.1493866e-05    1.0711864e-05    1.0660968e-05    1.8671797e-05    1.6008198e-05    1.3290598e-05    1.8628294e-05    1.3274049e-05    2.9192874e-05    8.8461416e-04
  -2.5634394e-01    9.9855282e-01    1.2987196e-04    7.6299987e-05    5.2784334e-05    5.7851665e-05    3.5550222e-05    2.1779946e-05    1.0841497e-05    1.3529822e-05    1.6160930e-05    2.1482274e-05    1.6061176e-05    1.3361904e-05    8.0099576e-06    1.8616633e-05    5.3378188e-06    2.3894211e-05    2.1238987e-05    3.4516966e-05    8.6998823e-04
  -1.1536107e-01    9.9856551e-01    1.2978706e-04    7.3259793e-05    6.6606983e-05    4.1293439e-05    3.5532225e-05    2.7195144e-05    2.7312877e-06    1.8931192e-05    1.8810271e-05    1.8781372e-05    1.8727449e-05    5.3477603e-06    8.0235605e-06    1.0641992e-05    1.5924050e-05    1.5925180e-05    2.1216684e-05    5.0495659e-05    8.5525786e-04
   2.5624469e-02    9.9857818e-01    1.2675475e-04    7.8779928e-05    6.3892767e-05    2.7517203e-05    3.8235963e-05    2.9971633e-05    8.1458616e-06    1.8876537e-05    1.8827302e-05    2.6786009e-05    8.0353413e-06    2.6707215e-06    7.9959792e-06    7.9815169e-06    1.8576953e-05    1.8577532e-05    3.1908751e-05    2.9199490e-05    8.5908709e-04
   1.6661432e-01    9.9857623e-01    1.4425711e-04    7.5700342e-05    4.9940804e-05    4.6847087e-05    2.1861088e-05    2.7234412e-05    2.1677183e-05    1.6166394e-05    2.9533789e-05    8.0373471e-06    1.0698155e-05    2.6675572e-06    5.3287353e-06    5.3040784e-06    1.8630793e-05    4.2512961e-05    1.5908538e-05    3.4560376e-05    8.4690686e-04
   3.0760950e-01    9.9859180e-01    1.4136811e-04    6.4387195e-05    5.2817571e-05    4.9647326e-05    2.1880896e-05    2.1740177e-05    2.4304436e-05    3.2305844e-05    1.8798632e-05    2.6761507e-06    1.0683614e-05    5.3245545e-06    5.3543637e-06    1.5960180e-05    1.5972853e-05    3.1817810e-05    2.3938644e-05    2.3840906e-05    8.4538403e-04
   4.4861176e-01    9.9858424e-01    1.7301063e-04    5.8673744e-05    5.2626210e-05    2.7587742e-05    2.4681111e-05    2.7131730e-05    3.2365325e-05    2.6905284e-05    1.0747753e-05    1.0707287e-05    1.3361770e-05    5.3374934e-06    1.3323637e-05    1.5944236e-05    2.1298658e-05    1.8533058e-05    1.8535198e-05    2.6546337e-05    8.3844275e-04
   5.8962290e-01    9.9860607e-01    1.6401537e-04    6.1518566e-05    4.1529217e-05    2.2000251e-05    2.7333650e-05    4.0640046e-05    2.1564685e-05    2.1538436e-05    1.3410373e-05    2.4115274e-05    7.9918999e-06    1.0655858e-05    2.1316282e-05    1.0614246e-05    1.3257297e-05    1.0626433e-05    2.3824135e-05    2.3859808e-05    8.3411585e-04
   7.3064432e-01    9.9861049e-01    1.6671889e-04    6.4546642e-05    3.0420726e-05    2.7428014e-05    2.1816326e-05    4.6045722e-05    1.8910544e-05    2.9630067e-05    8.0467974e-06    2.4032441e-05    1.8712998e-05    1.5954215e-05    1.3281516e-05    1.3247459e-05    5.3313222e-06    7.9799147e-06    2.3794522e-05    3.7092266e-05    8.1651744e-04
   8.7167763e-01    9.9860906e-01    1.8955843e-04    5.3290825e-05    3.0296557e-05    2.4736417e-05    2.9873113e-05    2.9781574e-05    2.6953571e-05    3.4981102e-05    1.3376255e-05    2.1307095e-05    1.5981151e-05    1.5954517e-05    1.3296541e-05    1.0602071e-05    2.6752649e-06    1.0583971e-05    2.6491454e-05    3.1676637e-05    8.0952537e-04
   1.0127244e+00    9.9863073e-01    1.8066317e-04    5.0492258e-05    2.7631193e-05    3.5618344e-05    2.4406687e-05    1.8964917e-05    3.4976272e-05    2.6816410e-05    1.6054887e-05    2.6686598e-05    1.8623155e-05    1.5915643e-05    7.9903315e-06    1.3231002e-05    5.3266532e-06    1.5892790e-05    2.9008101e-05    2.3795463e-05    7.9717609e-04
   1.1537860e+00    9.9865561e-01    1.5464790e-04    7.0007784e-05    2.4841256e-05    3.8321398e-05    1.8981835e-05    1.3457987e-05    3.2196102e-05    2.6855315e-05    2.6659423e-05    2.1317304e-05    1.5986441e-05    1.8548039e-05    7.9610626e-06    7.9687946e-06    1.0591728e-05    2.6369560e-05    2.1121444e-05    1.5836763e-05    7.9272114e-04
   1.2948643e+00    9.9865725e-01    1.6037732e-04    6.9941471e-05    2.7728629e-05    4.0938563e-05    1.3545792e-05    1.8845034e-05    2.4115851e-05    4.5495186e-05    1.3317227e-05    1.0635546e-05    2.1276700e-05    1.0630016e-05    1.5862480e-05    1.3218805e-05    1.3204097e-05    2.9003620e-05    7.8967066e-06    2.1181104e-05    7.8553544e-04
   1.4447722e+00    9.9866527e-01    1.6296711e-04    6.7267232e-05    3.0393254e-05    3.8213993e-05    1.6199848e-05    1.8820927e-05    3.4783060e-05    2.6713743e-05    2.9360220e-05    5.3132657e-06    1.0609851e-05    5.2831013e-06    2.3767973e-05    2.3783877e-05    2.1033850e-05    1.3190616e-05    1.0566143e-05    2.1147298e-05    7.7531489e-04
   1.5947236e+00    9.9867020e-01    1.8010479e-04    4.4800033e-05    4.4100180e-05    3.8174908e-05    1.6146086e-05    2.9536090e-05    2.9439960e-05    1.8648974e-05    1.5943009e-05    1.5938618e-05    1.0601040e-05    2.1141649e-05    5.2592496e-06    1.8425651e-05    2.3654796e-05    1.3178689e-05    1.3188450e-05    2.3713058e-05    7.6780002e-04
   1.7447021e+00    9.9868416e-01    1.6574663e-04    5.5916153e-05    4.6734946e-05    2.9809429e-05    3.7808976e-05    1.8721211e-05    2.9372196e-05    1.0646111e-05    1.5916010e-05    1.3234090e-05    2.1173999e-05    1.3207111e-05    1.3130376e-05    1.0521798e-05    1.3154581e-05    1.5746555e-05    2.3683154e-05    2.6312262e-05    7.5500794e-04
   1.8947049e+00    9.9870270e-01    1.6287772e-04    6.3842655e-05    3.5650282e-05    3.5252611e-05    2.1506092e-05    3.7505627e-05    2.1358948e-05    1.0626575e-05    1.5899940e-05    1.3245007e-05    1.3207350e-05    2.6379211e-05    5.2443934e-06    5.2411665e-06    5.2415244e-06    2.1007114e-05    2.3644728e-05    3.6858057e-05    7.4271231e-04
   2.0447154e+00    9.9873447e-01    1.3084825e-04    7.4987217e-05    4.1051243e-05    2.9760118e-05    2.6896785e-05    2.4049018e-05    2.9292418e-05    1.0651698e-05    2.1144388e-05    7.9439530e-06    1.3164631e-05    1.8405830e-05    5.2508362e-06    7.8758407e-06    7.8670569e-06    2.0996520e-05    2.1019022e-05    4.7196220e-05    7.2712879e-04
   2.1859038e+00    9.9874462e-01    1.1939894e-04    8.8915398e-05    3.8218979e-05    3.5155512e-05    2.4178350e-05    2.3967088e-05    2.6654008e-05    1.5913025e-05    1.3198398e-05    5.2539362e-06    1.5785717e-05    7.8947609e-06    1.3150539e-05    7.8279634e-06    1.3102060e-05    2.6286743e-05    2.8785017e-05    2.8775732e-05    7.2291806e-04
   2.3271431e+00    9.9875236e-01    1.2211653e-04    9.6816328e-05    4.0911577e-05    2.6934638e-05    2.4157591e-05    2.9283407e-05    1.3282897e-05    1.5885761e-05    1.0539951e-05    1.5819748e-05    7.8875265e-06    5.2500411e-06    7.8899831e-06    1.5775040e-05    3.1391352e-05    1.3072963e-05    3.1365423e-05    2.6093171e-05    7.1316386e-04
   2.4684092e+00    9.9876893e-01    1.2739553e-04    7.9997404e-05    4.9122250e-05    2.1491418e-05    2.6724923e-05    2.3966133e-05    2.1178450e-05    7.9536475e-06    1.8410426e-05    2.6320787e-06    1.0523480e-05    1.5810064e-05    1.0475364e-05    1.5662494e-05    2.3510480e-05    2.0837674e-05    2.8688228e-05    3.6561742e-05    6.9013263e-04
   2.6097062e+00    9.9877963e-01    1.3021395e-04    7.4331666e-05    4.9118599e-05    2.6785016e-05    2.1342841e-05    2.9187648e-05    1.5884015e-05    1.0580696e-05    1.0525103e-05    1.3202599e-05    7.8709550e-06    1.0468969e-05    1.8264707e-05    1.5661588e-05    2.3408446e-05    2.0840963e-05    2.8652792e-05    3.6448839e-05    6.7758201e-04
   2.7510365e+00    9.9878409e-01    1.4953880e-04    5.2266068e-05    5.4332407e-05    2.9583148e-05    2.6609126e-05    1.8602827e-05    2.1146649e-05    1.8540596e-05    7.8561066e-06    5.2503791e-06    7.8581000e-06    1.5648157e-05    1.3050955e-05    1.8218857e-05    1.5567868e-05    4.1719499e-05    1.8173154e-05    3.6384311e-05    6.6556388e-04
   2.8923948e+00    9.9878994e-01    1.5214995e-04    4.9434652e-05    4.8624214e-05    4.0349566e-05    2.9331908e-05    2.1211208e-05    1.0549334e-05    1.8440783e-05    7.8666679e-06    1.0435671e-05    7.8297547e-06    1.0428835e-05    1.8207127e-05    2.0788863e-05    2.0810885e-05    2.8539783e-05    2.3324507e-05    3.6270947e-05    6.5546667e-04
   2.9000000e+00    9.9882890e-01    1.3990778e-04    3.5455775e-05    4.5888629e-05    4.0202909e-05    2.9301132e-05    1.3240839e-05    1.3166926e-05    1.5813602e-05    7.8449447e-06    7.8439169e-06    7.8308751e-06    7.8165655e-06    1.5612740e-05    1.2987643e-05    2.8608493e-05    2.0751303e-05    2.3312365e-05    3.6279203e-05    6.6923872e-04
   3.0408936e+00    9.9881692e-01    1.4098856e-04    3.8432619e-05    5.7019724e-05    4.5724953e-05    2.1408914e-05    2.1327811e-05    7.9421462e-06    1.5795025e-05    1.3133315e-05    7.8799767e-06    7.8748198e-06    1.5740375e-05    2.3485582e-05    1.0434717e-05    2.3482341e-05    2.3460037e-05    3.8989956e-05    3.6439213e-05    6.3351558e-04
   3.1822710e+00    9.9884331e-01    8.9890149e-05    7.9919424e-05    5.4022820e-05    4.0129812e-05    2.1322193e-05    1.8525290e-05    1.5819437e-05    7.8515419e-06    5.2152721e-06    2.8756063e-05    1.3044771e-05    1.0425731e-05    1.2989973e-05    1.0373287e-05    2.0719470e-05    2.3322614e-05    4.1403825e-05    4.6608938e-05    6.1634841e-04
   3.3145393e+00    9.9885206e-01    9.2479756e-05    9.0346843e-05    4.8475255e-05    2.6631732e-05    2.3916883e-05    1.8455479e-05    1.0547777e-05    1.8343712e-05    1.8265531e-05    7.8252976e-06    2.0802866e-05    7.7777445e-06    7.7712795e-06    1.8103283e-05    3.3655645e-05    2.0668198e-05    3.3615840e-05    4.1273334e-05    6.0898044e-04
   3.4291118e+00    9.9889060e-01    1.0535472e-04    6.7830422e-05    4.0243140e-05    2.9221880e-05    7.9476747e-06    2.3732805e-05    1.3145633e-05    1.0452344e-05    1.0423714e-05    1.5619783e-05    1.0386646e-05    7.7647589e-06    2.0694967e-05    7.7627389e-06    2.3256304e-05    2.5849703e-05    3.3513534e-05    3.0970752e-05    6.2522688e-04
   3.5298238e+00    9.9874097e-01    1.4641657e-04    1.4161959e-04    5.7929344e-05    5.3334151e-05    1.3209926e-05    2.1035934e-05    1.0468538e-05    7.8240454e-06    1.3019828e-05    7.7919105e-06    1.2952855e-05    1.8097767e-05    1.5496810e-05    7.7511442e-06    2.5790452e-05    2.5794186e-05    3.0889694e-05    2.8324698e-05    6.2127930e-04
   3.6122588e+00    9.9853795e-01    1.4695448e-04    1.2540250e-04    7.7294502e-05    7.3351910e-05    5.7478938e-05    7.4991906e-05    4.3572445e-05    1.0415295e-05    4.7558974e-05    7.7941169e-06    3.5513634e-05    1.0336451e-05    7.7503156e-06    2.3200642e-05    2.5758877e-05    2.5749092e-05    3.3405132e-05    2.5717201e-05    6.0980481e-04
   3.7072605e+00    9.9816896e-01    2.5375147e-04    1.1688620e-04    7.5381714e-05    1.1230005e-04    1.3639363e-04    1.5721491e-05    6.8324422e-05    9.3489504e-05    2.1374864e-05    7.4499874e-05    5.0423903e-05    1.2917641e-05    2.3449090e-05    2.8308359e-05    4.1571199e-05    2.0539434e-05    2.5675082e-05    4.3667264e-05    6.1636464e-04
   3.8107918e+00    9.9767622e-01    2.6233631e-04    1.4932081e-04    1.6078889e-04    1.7000276e-04    9.4081294e-05    3.3015288e-05    5.6003982e-05    1.2597659e-04    9.1271282e-05    1.1584799e-04    9.2334558e-05    4.8479291e-05    9.5765253e-05    2.8900897e-05    4.2084461e-05    3.6304072e-05    4.0376158e-05    3.0733038e-05    6.5015659e-04
   3.9028443e+00    9.9702518e-01    3.7472416e-04    1.9616501e-04    1.2049525e-04    1.4621726e-04    1.7788170e-04    1.6367359e-04    1.0282002e-04    9.7834902e-05    1.0561457e-04    1.4407307e-04    1.4411400e-04    6.0717844e-05    1.1611228e-04    8.8697324e-05    3.9378140e-05    7.7848882e-05    2.8814478e-05    5.0130039e-05    7.3950941e-04
   4.0022681e+00    9.9626575e-01    4.4162774e-04    3.1595326e-04    1.5017833e-04    1.1785466e-04    2.0204404e-04    2.3353940e-04    1.1826433e-04    7.7994794e-05    2.1472654e-04    1.9728402e-04    2.5898807e-04    1.6336829e-04    8.6987047e-05    5.8350207e-05    4.7136019e-05    4.5073704e-05    3.7993548e-05    3.9715879e-05    9.2716527e-04
   4.1059880e+00    9.9517812e-01    6.5718708e-04    3.6616867e-04    1.8850642e-04    1.5826373e-04    2.5760564e-04    1.9483915e-04    1.1725374e-04    3.0173714e-04    2.3031350e-04    2.4898419e-04    3.8777012e-04    1.6345998e-04    1.5052493e-04    1.4732679e-04    4.3480818e-05    6.9553994e-05    3.0819274e-05    2.5480542e-05    1.0826032e-03
   4.2123470e+00    9.9390647e-01    7.5970005e-04    4.1595340e-04    2.7719086e-04    2.3638937e-04    1.9796806e-04    1.9639427e-04    2.6103359e-04    2.0664839e-04    1.9792868e-04    3.0831280e-04    4.8122282e-04    3.7802763e-04    2.2310196e-04    2.2024688e-04    1.5061643e-04    8.6740255e-05    4.6531021e-05    4.2363495e-05    1.4071593e-03
   4.3091350e+00    9.9247916e-01    9.2961245e-04    3.8086039e-04    3.2460812e-04    2.8510380e-04    2.4860661e-04    2.1633456e-04    1.8572227e-04    1.6125973e-04    3.4901669e-04    2.1620565e-04    3.9009845e-04    6.1033309e-04    3.2299042e-04    2.4838190e-04    1.2409948e-04    1.6676899e-04    1.0409813e-04    1.9163651e-04    2.0651031e-03
   4.4090887e+00    9.9150710e-01    8.2716153e-04    4.1084849e-04    3.1027586e-04    1.9831478e-04    2.2288359e-04    1.9534894e-04    3.5879525e-04    2.0463076e-04    2.0405007e-04    2.2531554e-04    2.9750423e-04    5.4567146e-04    4.1383768e-04    2.8502603e-04    2.2186170e-04    1.9477360e-04    1.5318063e-04    8.3909057e-05    3.1395077e-03
   4.5017181e+00    9.9048085e-01    7.4178922e-04    4.6274901e-04    2.7516744e-04    2.2569720e-04    2.4292329e-04    2.6414780e-04    2.2047117e-04    1.1893973e-04    2.4101599e-04    2.9165149e-04    3.5439114e-04    7.1298846e-04    3.9345144e-04    3.7503945e-04    3.0433549e-04    1.2213231e-04    1.3350638e-04    1.6123053e-04    3.8775240e-03
   4.6012644e+00    9.8914735e-01    7.1229023e-04    4.0883442e-04    3.2317203e-04    2.5710034e-04    3.5176749e-04    1.4836437e-04    2.2152803e-04    1.8104552e-04    2.4184062e-04    2.8375190e-04    2.8340020e-04    6.4946812e-04    6.9029950e-04    4.4984526e-04    2.9550560e-04    2.3280515e-04    1.7223174e-04    1.5600102e-04    4.7933986e-03
   4.7008908e+00    9.8711049e-01    9.7355725e-04    5.1752303e-04    3.3939814e-04    3.9723243e-04    2.5045556e-04    1.8462232e-04    2.8442525e-04    2.0169579e-04    2.5627506e-04    2.0082128e-04    3.3731973e-04    4.5254069e-04    1.0034172e-03    6.5311229e-04    4.8821148e-04    2.3495902e-04    1.6845087e-04    9.8161475e-05    5.8473330e-03
   4.8004811e+00    9.8451671e-01    1.1240513e-03    7.2436500e-04    4.9019125e-04    4.3372007e-04    3.6387688e-04    3.1591971e-04    2.4502731e-04    2.8841507e-04    2.4080322e-04    2.8408901e-04    3.7169653e-04    4.0914871e-04    6.1347062e-04    1.2509615e-03    6.8130192e-04    3.5449492e-04    2.5451835e-04    1.9750768e-04    6.8397282e-03
   4.9001877e+00    9.8174403e-01    1.5078201e-03    8.6470787e-04    6.2468253e-04    4.7492867e-04    4.8946473e-04    3.6215751e-04    4.5443870e-04    3.3422334e-04    2.9347252e-04    3.7250156e-04    3.2663504e-04    4.8342108e-04    6.0473756e-04    8.4767486e-04    9.4687238e-04    4.9487082e-04    2.3153322e-04    2.4268893e-04    8.2991402e-03
   5.0097412e+00    9.7822516e-01    1.9498396e-03    1.0270272e-03    8.9447099e-04    6.1176938e-04    6.1903290e-04    4.2078808e-04    4.3266346e-04    4.0568041e-04    4.1534471e-04    4.2699336e-04    4.3470367e-04    6.0736938e-04    6.1823391e-04    7.8208292e-04    8.0335331e-04    5.0637020e-04    5.1097324e-04    3.1533173e-04    9.9928161e-03
   5.1093978e+00    9.7508404e-01    2.3944139e-03    1.4084449e-03    8.4101926e-04    8.3064758e-04    6.4866252e-04    6.1716606e-04    4.7750837e-04    4.4298197e-04    4.4048195e-04    5.3261116e-04    4.4929638e-04    5.2283426e-04    7.5152885e-04    8.9766076e-04    6.7039695e-04    4.8555104e-04    4.0148061e-04    5.1897271e-04    1.1584301e-02
   5.2090366e+00    9.7142725e-01    2.8730008e-03    1.6615138e-03    1.1135239e-03    9.6914095e-04    6.6719127e-04    6.7914240e-04    5.5129563e-04    5.2524611e-04    5.4661364e-04    4.7059842e-04    5.7535822e-04    7.0209603e-04    7.6857664e-04    9.2868010e-04    7.0487848e-04    4.8457369e-04    3.9218997e-04    4.9704424e-04    1.3462084e-02
   5.3085811e+00    9.6755266e-01    3.5142958e-03    1.9979862e-03    1.3151661e-03    1.0373623e-03    8.1685311e-04    8.1848136e-04    6.7471226e-04    6.3561221e-04    4.4836520e-04    5.7748632e-04    7.7644237e-04    8.0618996e-04    6.7812810e-04    8.5159466e-04    7.4881848e-04    5.6531980e-04    5.6159703e-04    5.8383005e-04    1.5039099e-02
   5.4082302e+00    9.6299759e-01    4.0892246e-03    2.3145645e-03    2.0680119e-03    1.2841720e-03    1.1270507e-03    7.9238691e-04    6.4374838e-04    7.1438191e-04    6.3792361e-04    6.4961493e-04    7.7758038e-04    7.8701866e-04    9.1204901e-04    1.0056510e-03    6.3277662e-04    5.8949976e-04    4.7339268e-04    5.2158211e-04    1.6981779e-02
   5.5079830e+00    9.5737753e-01    5.8049580e-03    2.5488039e-03    2.2753012e-03    1.3769479e-03    1.4344658e-03    1.1466721e-03    1.0565184e-03    8.6546830e-04    7.8608853e-04    7.7643668e-04    6.4013547e-04    7.0007993e-04    7.6734921e-04    6.9607509e-04    6.9128228e-04    5.6261369e-04    6.6669744e-04    5.2513753e-04    1.9301440e-02
   5.6075126e+00    9.5255382e-01    6.4550291e-03    3.8270698e-03    2.4388358e-03    1.6465034e-03    1.2865430e-03    1.2087014e-03    9.7072500e-04    9.1797010e-04    8.5573076e-04    8.0667649e-04    6.9052111e-04    8.3884953e-04    8.9932223e-04    8.7456549e-04    6.5917486e-04    5.6032440e-04    5.5936096e-04    4.8186651e-04    2.1468410e-02
   5.7071543e+00    9.4876870e-01    6.7454537e-03    4.2836739e-03    2.7711628e-03    2.0556106e-03    1.6348856e-03    9.2743124e-04    1.0606011e-03    8.7316486e-04    6.6231740e-04    7.5212461e-04    7.9877619e-04    8.9965543e-04    9.6248825e-04    6.8127181e-04    5.9709881e-04    7.0871453e-04    6.3954008e-04    5.5149288e-04    2.3625832e-02
   5.8067739e+00    9.4397367e-01    8.7991365e-03    4.5964600e-03    2.7765419e-03    1.8522191e-03    1.7136610e-03    1.3696552e-03    9.6593786e-04    8.8342624e-04    7.7990504e-04    8.8686766e-04    6.9434000e-04    7.4967078e-04    8.5467805e-04    8.7136601e-04    6.9748875e-04    5.6767802e-04    5.5156957e-04    4.3885857e-04    2.5976866e-02
   5.9044740e+00    9.3927415e-01    9.8188428e-03    5.0713163e-03    2.5996570e-03    2.7278354e-03    1.6926190e-03    1.3017838e-03    1.2636947e-03    9.0117982e-04    1.0247259e-03    7.9042206e-04    7.2799609e-04    8.7095269e-04    6.8886969e-04    7.9363446e-04    6.6591231e-04    5.2262227e-04    4.6784819e-04    6.4837722e-04    2.8147559e-02
   6.0052084e+00    9.3473348e-01    1.1190519e-02    5.2178660e-03    2.9987787e-03    2.6116122e-03    1.5653639e-03    1.3978016e-03    1.1571104e-03    1.1815232e-03    9.8279780e-04    1.0416333e-03    1.0014400e-03    8.7871390e-04    5.8489237e-04    8.6107850e-04    7.0042548e-04    5.2434041e-04    5.4025644e-04    5.7193733e-04    3.0258427e-02
   6.1058994e+00    9.3082996e-01    1.1743647e-02    5.5686893e-03    3.5327849e-03    2.5806122e-03    2.0736452e-03    1.2245955e-03    1.2151014e-03    1.0813277e-03    9.7388697e-04    9.0648780e-04    6.1640223e-04    8.6401733e-04    8.8179190e-04    8.4345243e-04    1.0477598e-03    5.6389859e-04    7.7901190e-04    4.2585598e-04    3.2247072e-02
   6.2035043e+00    9.2686023e-01    1.3452830e-02    5.9943123e-03    3.6283506e-03    2.7490588e-03    1.7010848e-03    1.5394722e-03    1.0818430e-03    9.0080696e-04    9.0192458e-04    9.1164467e-04    7.1750846e-04    7.9351153e-04    9.1615056e-04    8.3558899e-04    7.8984950e-04    6.0719262e-04    4.1511535e-04    6.4621244e-04    3.4557311e-02
   6.3032961e+00    9.2387468e-01    1.4948343e-02    5.8391159e-03    4.3061056e-03    2.6443609e-03    1.5673423e-03    1.1002246e-03    1.0358160e-03    1.0200060e-03    5.9673369e-04    1.0082213e-03    8.6528335e-04    8.9570751e-04    7.1935220e-04    6.9595455e-04    8.5462287e-04    6.0613136e-04    4.5559415e-04    5.1573031e-04    3.6450677e-02
   6.4015565e+00    9.2120111e-01    1.6539383e-02    6.4115302e-03    3.3279152e-03    2.1728050e-03    1.4366170e-03    1.2449630e-03    1.0831748e-03    8.7502726e-04    8.6234610e-04    8.9695844e-04    7.6701530e-04    6.4837276e-04    8.2129189e-04    7.6911862e-04    7.6951063e-04    6.9114066e-04    5.6398572e-04    5.4975150e-04    3.8367982e-02
   6.5054653e+00    9.2108176e-01    1.6677710e-02    5.1220391e-03    2.9467565e-03    2.0528937e-03    1.7604411e-03    1.1495020e-03    1.0964792e-03    9.0285586e-04    8.2107233e-04    7.5781478e-04    8.4971086e-04    5.9789892e-04    6.5612419e-04    6.6204876e-04    5.7092598e-04    7.3270167e-04    4.8981735e-04    4.3026257e-04    4.0641182e-02
   6.6041429e+00    9.2175601e-01    1.5623206e-02    5.0445522e-03    2.9840632e-03    2.1702387e-03    1.5445653e-03    1.0644733e-03    7.7917320e-04    6.5529830e-04    6.2478632e-04    4.9446097e-04    5.7714424e-04    5.4549761e-04    5.1089128e-04    6.1876710e-04    6.0951009e-04    4.3273332e-04    4.3436422e-04    3.7340681e-04    4.3156854e-02
   6.7044294e+00    9.2390711e-01    1.4639332e-02    5.7547247e-03    2.3939148e-03    1.1588176e-03    1.0077636e-03    5.2307293e-04    4.4191167e-04    3.5796601e-04    3.4427032e-04    3.7959083e-04    3.5825092e-04    4.8180605e-04    3.8169105e-04    5.5248926e-04    3.6131288e-04    3.3264087e-04    4.7549123e-04    3.8048605e-04    4.5767355e-02
   6.8026717e+00    9.2610743e-01    1.5104572e-02    3.6492291e-03    1.2885789e-03    5.6015326e-04    4.9069702e-04    3.6722428e-04    2.6088425e-04    2.6285529e-04    3.0212465e-04    3.0636469e-04    3.4959327e-04    4.2606338e-04    3.1401239e-04    3.3090033e-04    5.7712981e-04    3.4809275e-04    3.4210025e-04    4.4715571e-04    4.8164840e-02
   6.9065278e+00    9.2789712e-01    1.3164384e-02    2.0145348e-03    6.6239155e-04    5.2116435e-04    5.0251961e-04    3.2433232e-04    2.7508686e-04    3.0523149e-04    2.6415874e-04    2.5738096e-04    2.5311474e-04    3.8045248e-04    3.8306314e-04    3.9146461e-04    4.9599274e-04    3.9839921e-04    3.5713286e-04    3.7809171e-04    5.0773987e-02
   7.0020975e+00    9.2942718e-01    9.9673248e-03    1.2507433e-03    7.0912867e-04    4.9747996e-04    4.5497515e-04    3.1771239e-04    3.3977582e-04    2.5044906e-04    3.0475852e-04    2.8626309e-04    3.6642883e-04    3.3111992e-04    4.5968876e-04    3.6714715e-04    4.4897347e-04    5.0656150e-04    3.5463838e-04    2.5460946e-04    5.3105039e-02
   7.1085739e+00    9.2895898e-01    7.9568780e-03    1.0526955e-03    6.8503901e-04    5.2263151e-04    5.0551237e-04    3.5963238e-04    2.6640672e-04    2.2962248e-04    2.8390277e-04    3.0370150e-04    3.3431869e-04    3.7133782e-04    4.3544174e-04    3.2458785e-04    5.1027674e-04    3.7440869e-04    3.3500010e-04    3.1775146e-04    5.5871871e-02
   7.2010182e+00    9.2828123e-01    6.3321261e-03    1.1438706e-03    6.5907649e-04    5.1086938e-04    4.6108853e-04    3.3150407e-04    3.0816705e-04    2.7833764e-04    2.9063278e-04    2.7816038e-04    3.7595777e-04    3.2711633e-04    3.8445519e-04    3.2441603e-04    4.4899151e-04    4.4397537e-04    3.3832009e-04    3.5405208e-04    5.8127653e-02
   7.3001922e+00    9.2661995e-01    5.4367722e-03    1.0973048e-03    6.6396004e-04    5.3283126e-04    4.5661580e-04    3.5750005e-04    3.5161237e-04    3.0070034e-04    2.0488849e-04    3.0419934e-04    3.0838220e-04    3.7837671e-04    3.5011471e-04    3.6941930e-04    3.2694297e-04    5.7211180e-04    3.4547428e-04    3.0603707e-04    6.0716805e-02
   7.4003209e+00    9.2461054e-01    4.6894493e-03    1.0965235e-03    6.7596053e-04    5.4884754e-04    5.2829316e-04    3.7728088e-04    2.8365651e-04    2.8377179e-04    2.5220520e-04    2.4968477e-04    3.3344405e-04    3.1979159e-04    3.2338701e-04    3.8809128e-04    2.7273912e-04    3.8228222e-04    4.6278244e-04    3.5455617e-04    6.3566710e-02
   7.5004130e+00    9.2235070e-01    4.0201935e-03    1.1760278e-03    8.4014257e-04    5.1912164e-04    4.3192386e-04    4.1660278e-04    3.2595459e-04    2.6411747e-04    2.0665501e-04    2.0235924e-04    3.7665658e-04    2.9201826e-04    3.3234934e-04    3.9912901e-04    3.8480729e-04    3.5697614e-04    4.0456997e-04    4.5562774e-04    6.6244066e-02
   7.6005889e+00    9.1971999e-01    3.6725691e-03    1.2335732e-03    7.7233355e-04    5.5622462e-04    4.8701063e-04    4.5091584e-04    3.8451263e-04    2.6010160e-04    2.1623855e-04    2.2444895e-04    3.3518868e-04    3.0932513e-04    3.3764880e-04    3.1941545e-04    3.8206180e-04    3.3095653e-04    4.4369966e-04    4.6285641e-04    6.9100933e-02
   7.7006551e+00    9.1708113e-01    3.4692494e-03    1.0841044e-03    8.6929951e-04    5.9601564e-04    4.6807598e-04    4.7072323e-04    3.2427282e-04    3.3572741e-04    2.6300839e-04    2.5269118e-04    3.2028669e-04    3.6040723e-04    2.8095519e-04    3.7415569e-04    3.2579368e-04    4.4133349e-04    3.8079825e-04    4.5004955e-04    7.1851926e-02
   7.8006529e+00    9.1434687e-01    3.3024861e-03    1.1604094e-03    7.6220266e-04    6.2365397e-04    4.7117666e-04    4.5550860e-04    3.5901654e-04    2.5774070e-04    2.6994990e-04    2.6871616e-04    2.5276535e-04    4.2297311e-04    2.8388991e-04    4.3802688e-04    3.5850999e-04    3.2080583e-04    3.4392721e-04    5.6125419e-04    7.4740116e-02
   7.9093199e+00    9.1110165e-01    3.1669107e-03    1.1906067e-03    8.0569329e-04    5.9800192e-04    5.1546812e-04    4.7296412e-04    4.5734713e-04    2.7763048e-04    2.9800100e-04    2.5388531e-04    3.5097616e-04    3.2230183e-04    2.7171548e-04    4.1298993e-04    3.4843838e-04    4.2665211e-04    4.0529827e-04    4.4146530e-04    7.7882006e-02
   8.0017771e+00    9.0852463e-01    2.9101993e-03    1.3283036e-03    9.2597462e-04    6.2299719e-04    4.1832982e-04    4.4617340e-04    3.4158759e-04    3.6280007e-04    2.8068167e-04    2.7848160e-04    2.8370812e-04    3.2770103e-04    2.7576672e-04    3.2621934e-04    4.3815472e-04    3.3786174e-04    3.6527075e-04    4.7678853e-04    8.0728366e-02
   8.1000000e+00    9.0581549e-01    2.9332794e-03    1.1858833e-03    8.8985005e-04    6.5695153e-04    5.4167522e-04    4.5852880e-04    3.7985577e-04    2.9174835e-04    3.0051080e-04    2.9698770e-04    2.2956357e-04    2.6928927e-04    2.7315856e-04    2.8441602e-04    3.2509098e-04    3.0484698e-04    3.7480151e-04    3.9254933e-04    8.3795525e-02
   8.2037025e+00    9.0280551e-01    3.0766433e-03    1.2279849e-03    9.8447168e-04    7.2939879e-04    4.9535362e-04    5.1167569e-04    3.1822833e-04    3.3229262e-04    2.9191902e-04    2.5475356e-04    2.2574160e-04    2.4262498e-04    2.6937370e-04    2.1003900e-04    3.3449250e-04    2.7511435e-04    3.8572946e-04    3.4722864e-04    8.6681422e-02
   8.3061720e+00    9.0052568e-01    2.8617578e-03    1.4343739e-03    1.0232094e-03    6.6487914e-04    4.9660041e-04    3.9420188e-04    3.4362237e-04    3.3664965e-04    2.6501608e-04    2.3827261e-04    2.4574282e-04    2.4783778e-04    2.2261566e-04    2.5780279e-04    2.6514549e-04    2.6171041e-04    3.5496112e-04    3.7888144e-04    8.9181038e-02
   8.4077189e+00    8.9823220e-01    2.9374612e-03    1.4480218e-03    9.1016080e-04    7.0244978e-04    5.2344031e-04    4.5011340e-04    2.9782056e-04    2.7112611e-04    2.6458616e-04    2.6482411e-04    2.5983919e-04    2.4377875e-04    2.2898147e-04    2.6396579e-04    2.9460621e-04    2.9036087e-04    2.7091686e-04    4.2914526e-04    9.1416205e-02
   8.5098079e+00    8.9604491e-01    2.8242487e-03    1.4023925e-03    8.4530695e-04    6.8048690e-04    5.7857643e-04    3.9610869e-04    3.6756671e-04    3.3590394e-04    3.2316297e-04    2.5008980e-04    2.9202248e-04    2.8554576e-04    2.8797263e-04    2.5406367e-04    2.7639295e-04    2.8705053e-04    4.1637969e-04    3.5515358e-04    9.3496662e-02
   8.6027562e+00    8.9392109e-01    2.7946912e-03    1.3795012e-03    9.8479504e-04    6.9487104e-04    5.8437257e-04    4.7041716e-04    3.8225377e-04    3.7253014e-04    3.4873758e-04    2.8049275e-04    2.9800643e-04    2.7019535e-04    3.2226474e-04    2.7718836e-04    2.6285576e-04    2.9334239e-04    3.3256152e-04    3.7853871e-04    9.5351295e-02
   8.7022201e+00    8.9168176e-01    2.9073694e-03    1.4361182e-03    9.9873386e-04    6.6570352e-04    5.5566939e-04    4.8091952e-04    3.9868678e-04    3.9513725e-04    3.1277300e-04    3.3440144e-04    3.4943455e-04    3.0479594e-04    2.6646952e-04    2.6290918e-04    3.2542774e-04    3.2168234e-04    3.4716938e-04    4.5891787e-04    9.7195923e-02
   8.8087040e+00    8.8973958e-01    2.7689744e-03    1.5118874e-03    9.6684835e-04    6.8341613e-04    5.4393077e-04    5.1123931e-04    3.7558377e-04    3.8771880e-04    3.9761359e-04    3.1018839e-04    3.1220036e-04    2.9634649e-04    2.9520201e-04    2.7628640e-04    2.7982703e-04    3.4840621e-04    3.7823172e-04    4.4916940e-04    9.9167351e-02
   8.9114396e+00    8.8764461e-01    2.9557428e-03    1.4948913e-03    9.6132056e-04    6.8092118e-04    6.3900875e-04    4.3028914e-04    4.3558656e-04    3.9559514e-04    3.4693387e-04    3.6685689e-04    3.3096101e-04    2.6259082e-04    2.9563976e-04    3.4373864e-04    3.0663490e-04    4.1823378e-04    4.1301909e-04    4.2389139e-04    1.0085353e-01
   9.0095785e+00    8.8563320e-01    3.0330379e-03    1.5777262e-03    1.0598205e-03    7.7459750e-04    6.2983542e-04    5.2863966e-04    5.2418107e-04    3.9492029e-04    3.2683348e-04    2.9630074e-04    3.1200247e-04    3.6177809e-04    3.1411610e-04    3.1345669e-04    3.1824001e-04    3.7345510e-04    4.3133361e-04    4.4414571e-04    1.0235238e-01
   9.1004678e+00    8.8388700e-01    3.2693259e-03    1.6350720e-03    9.8426999e-04    8.7326810e-04    6.7916735e-04    5.2897816e-04    4.4599527e-04    3.5542655e-04    3.5956047e-04    3.4809246e-04    3.4143165e-04    2.8664219e-04    2.7511316e-04    3.6584200e-04    3.7007814e-04    3.9132583e-04    4.0948948e-04    5.4938233e-04    1.0364453e-01
   9.2141941e+00    8.8199994e-01    3.1214507e-03    1.7735403e-03    1.0612707e-03    8.6622465e-04    6.9111005e-04    5.9476561e-04    4.7570920e-04    3.8189231e-04    3.6860974e-04    3.8590329e-04    3.4250157e-04    2.9733125e-04    2.9850519e-04    3.2810497e-04    3.4158010e-04    3.9973879e-04    4.5959520e-04    5.1691720e-04    1.0529531e-01
   9.3048023e+00    8.8059172e-01    3.2385804e-03    1.7344983e-03    1.1750789e-03    7.7053341e-04    6.7358517e-04    5.5474757e-04    4.4788340e-04    4.2480705e-04    3.5700344e-04    3.4737975e-04    3.9842682e-04    3.2707116e-04    3.5137010e-04    3.1859538e-04    3.8178106e-04    4.5485371e-04    4.8687739e-04    5.5551451e-04    1.0640970e-01
   9.4193689e+00    8.7865595e-01    3.4880088e-03    1.7386114e-03    1.1812150e-03    8.3051689e-04    6.3173787e-04    5.8266271e-04    4.9728271e-04    4.5833109e-04    3.5361652e-04    3.6928198e-04    3.7833304e-04    3.7461986e-04    3.5942570e-04    4.2390961e-04    4.5310088e-04    4.8705213e-04    4.3918598e-04    6.2736267e-04    1.0766980e-01
   9.5211516e+00    8.7722385e-01    3.5408932e-03    1.6450277e-03    1.2605388e-03    8.3320982e-04    7.6479009e-04    6.3373932e-04    4.9893134e-04    4.5221078e-04    4.2538437e-04    3.5905728e-04    3.6705323e-04    4.1057802e-04    3.8540692e-04    4.1856398e-04    4.7322307e-04    4.3141649e-04    5.0371213e-04    6.0959459e-04    1.0876282e-01
   9.6103516e+00    8.7578977e-01    3.7348320e-03    1.7823858e-03    1.2315423e-03    9.0964368e-04    7.1884893e-04    6.5593407e-04    6.2825076e-04    4.1746858e-04    4.1667108e-04    4.1374902e-04    3.5680120e-04    3.8678193e-04    3.5748251e-04    4.2286629e-04    4.5879345e-04    5.0278052e-04    6.5659700e-04    6.5435255e-04    1.0950445e-01
   9.7064860e+00    8.7434394e-01    3.8872437e-03    1.8881154e-03    1.2673963e-03    8.9851808e-04    7.7852005e-04    6.2813990e-04    5.6547504e-04    5.0854275e-04    4.2894357e-04    4.3465690e-04    4.1442428e-04    4.0609300e-04    4.3092113e-04    4.9385509e-04    5.3024071e-04    5.6474487e-04    6.1703050e-04    7.0681784e-04    1.1020639e-01
   9.8033461e+00    8.7343593e-01    3.7494317e-03    1.9071452e-03    1.2279437e-03    1.0222521e-03    8.0899557e-04    5.8837389e-04    6.1497184e-04    4.9718052e-04    4.6465517e-04    4.4036501e-04    4.4612863e-04    4.2390454e-04    4.0848273e-04    4.8058640e-04    5.1931885e-04    6.5319556e-04    5.9950215e-04    6.7572855e-04    1.1103591e-01
   9.9017540e+00    8.7230029e-01    3.7243540e-03    1.9506159e-03    1.3449462e-03    9.5086467e-04    7.9677251e-04    7.0082722e-04    7.0152398e-04    5.6429087e-04    4.3943908e-04    4.3650752e-04    4.3612605e-04    4.5355309e-04    4.8481054e-04    5.2004459e-04    5.4982727e-04    6.3472642e-04    5.9460466e-04    7.1469709e-04    1.1170118e-01
   1.0006082e+01    8.7094037e-01    3.9012258e-03    2.1221118e-03    1.4644798e-03    9.8960592e-04    8.1601036e-04    7.6213552e-04    6.1953483e-04    5.8872894e-04    5.8828442e-04    5.3693501e-04    4.6094949e-04    4.1553616e-04    4.1570197e-04    5.0439898e-04    5.0092189e-04    5.7930187e-04    6.6855270e-04    7.7515544e-04    1.1235006e-01
   1.0112831e+01    8.6970555e-01    4.3939249e-03    2.1060447e-03    1.3696417e-03    1.0634380e-03    9.7173867e-04    7.4574323e-04    5.9389308e-04    5.7168980e-04    5.3008539e-04    4.7405075e-04    4.9601024e-04    4.5643392e-04    4.6836801e-04    4.4036699e-04    5.4713150e-04    5.6563256e-04    7.6841359e-04    8.7147790e-04    1.1286037e-01
   1.0220162e+01    8.6896982e-01    4.2238905e-03    2.2407324e-03    1.4400061e-03    1.0374564e-03    9.6268738e-04    7.5407853e-04    6.2642954e-04    6.0031848e-04    4.9493034e-04    5.3229562e-04    4.4259559e-04    4.7693509e-04    4.8747795e-04    5.3788113e-04    6.6876527e-04    7.5351183e-04    8.0769699e-04    9.0461765e-04    1.1303787e-01
   1.0303420e+01    8.6830563e-01    4.2848327e-03    2.2001362e-03    1.5483796e-03    1.1039119e-03    8.5186579e-04    7.9410837e-04    6.6526391e-04    5.7147457e-04    6.2638449e-04    5.0581059e-04    5.5535713e-04    5.5091915e-04    5.7416390e-04    5.7691641e-04    6.6452370e-04    6.6137737e-04    7.3157195e-04    9.7555385e-04    1.1325182e-01
   1.0409631e+01    8.6788462e-01    4.2983170e-03    2.1407267e-03    1.4434996e-03    1.2607500e-03    8.8232549e-04    7.1522846e-04    6.4872661e-04    6.4395382e-04    6.7249484e-04    5.7184615e-04    5.7197377e-04    5.8112283e-04    5.4381507e-04    5.7170306e-04    5.8818243e-04    6.8841922e-04    8.7169271e-04    8.8131660e-04    1.1353928e-01
   1.0526306e+01    8.6697646e-01    4.5085144e-03    2.1331866e-03    1.6197050e-03    1.1934970e-03    9.1748570e-04    8.2037257e-04    8.0678292e-04    7.0899500e-04    6.2702536e-04    6.5372258e-04    5.9269723e-04    5.8643375e-04    5.4348348e-04    6.5184858e-04    6.0398903e-04    7.1887695e-04    7.9570815e-04    9.3418858e-04    1.1360703e-01
   1.0616483e+01    8.6667013e-01    4.3937729e-03    2.2270491e-03    1.5059107e-03    1.3540297e-03    1.1049927e-03    8.1599365e-04    7.8238216e-04    6.6457135e-04    6.0322676e-04    6.4207895e-04    5.8696382e-04    6.3551458e-04    5.3049344e-04    5.7959450e-04    6.6154419e-04    6.4004411e-04    8.4664247e-04    9.4761163e-04    1.1380746e-01
   1.0707617e+01    8.6626312e-01    4.3167987e-03    2.3654762e-03    1.7825365e-03    1.3050945e-03    1.0102052e-03    8.8445506e-04    7.5825686e-04    7.0005183e-04    6.2453457e-04    6.3588156e-04    5.4600974e-04    5.3538682e-04    5.2398203e-04    6.1360597e-04    6.7582632e-04    7.5056175e-04    7.6882008e-04    9.8486301e-04    1.1395453e-01
   1.0831837e+01    8.6562357e-01    4.5533421e-03    2.5000183e-03    1.7368473e-03    1.2437419e-03    1.0583192e-03    9.1747701e-04    7.5640845e-04    7.2139189e-04    5.8462654e-04    5.6457729e-04    5.8512923e-04    6.2460616e-04    6.3828795e-04    5.7815986e-04    6.5183000e-04    7.8908294e-04    8.5878842e-04    9.4121518e-04    1.1407258e-01
   1.0926962e+01    8.6501697e-01    4.8621701e-03    2.6879260e-03    1.7099193e-03    1.3575656e-03    1.0922914e-03    7.8713424e-04    7.3272410e-04    6.4684757e-04    5.9597236e-04    6.4809478e-04    5.6484142e-04    5.4572931e-04    6.1790513e-04    6.3531319e-04    6.6349421e-04    7.5467951e-04    8.5604766e-04    1.0889930e-03    1.1413539e-01
   1.1029183e+01    8.6474407e-01    5.0827582e-03    2.5296464e-03    1.7108614e-03    1.3323905e-03    1.0403515e-03    8.9249663e-04    7.4059087e-04    6.3406052e-04    6.7802606e-04    7.5294237e-04    5.4577196e-04    6.1482980e-04    5.6052968e-04    5.9441503e-04    7.0088438e-04    7.0453819e-04    9.4840924e-04    9.5996622e-04    1.1423246e-01
   1.1134381e+01    8.6452739e-01    5.0337206e-03    2.5123406e-03    1.7883605e-03    1.3879110e-03    1.0555206e-03    8.8470439e-04    9.1047544e-04    6.4482834e-04    6.9513891e-04    6.2697262e-04    6.1550126e-04    5.3472071e-04    5.9912286e-04    6.5912201e-04    6.7709900e-04    8.5603526e-04    9.1261559e-04    1.1294312e-03    1.1394899e-01
   1.1205525e+01    8.6449283e-01    4.9802112e-03    2.7139572e-03    1.7606378e-03    1.2832413e-03    1.0623393e-03    9.6232587e-04    7.6420866e-04    7.7651363e-04    6.2902866e-04    5.8395519e-04    5.8835829e-04    6.4206871e-04    6.2035656e-04    6.6426748e-04    7.5190978e-04    8.8013736e-04    8.6553187e-04    9.7555246e-04    1.1400257e-01
   1.1313588e+01    8.6440052e-01    5.1672181e-03    2.5788960e-03    1.6825326e-03    1.4219864e-03    9.9479233e-04    9.3913292e-04    7.8472979e-04    7.7008548e-04    7.0453528e-04    7.2360388e-04    5.7999342e-04    6.5619821e-04    6.7799484e-04    6.7159824e-04    6.6513777e-04    7.8182716e-04    9.5997371e-04    1.0230280e-03    1.1381621e-01
   1.1423200e+01    8.6448209e-01    5.1723887e-03    2.4412767e-03    1.7680279e-03    1.4053596e-03    1.1208388e-03    9.1259484e-04    9.2760621e-04    7.3950288e-04    7.1132387e-04    5.8321213e-04    6.3722070e-04    5.8398390e-04    6.1785369e-04    6.6637130e-04    7.4604918e-04    7.7539910e-04    8.7344707e-04    1.0039494e-03    1.1383150e-01
   1.1535340e+01    8.6462239e-01    5.0548063e-03    2.6618789e-03    1.6383649e-03    1.4036277e-03    1.1665682e-03    9.2156250e-04    8.6150403e-04    6.7857550e-04    5.7951490e-04    7.0822035e-04    6.9654776e-04    5.4506575e-04    6.4159740e-04    7.0148628e-04    6.4264194e-04    7.1144278e-04    8.7295760e-04    1.0865407e-03    1.1380471e-01
   1.1612838e+01    8.6467787e-01    5.0502632e-03    2.5986565e-03    1.8863852e-03    1.2495105e-03    1.0611185e-03    9.1853935e-04    7.5071056e-04    8.6149824e-04    6.7329170e-04    5.2501599e-04    6.8017022e-04    6.5219312e-04    5.7183321e-04    6.2964649e-04    6.5665935e-04    7.7720853e-04    9.0078413e-04    1.0477715e-03    1.1383087e-01
   1.1733105e+01    8.6478953e-01    4.9052434e-03    2.7161457e-03    1.8139982e-03    1.3908853e-03    1.0248269e-03    9.6861088e-04    7.8478561e-04    6.4252778e-04    6.3631235e-04    6.0681316e-04    5.0399166e-04    6.4520942e-04    6.5865384e-04    5.8513908e-04    7.2280654e-04    7.6413419e-04    8.7151183e-04    1.0296513e-03    1.1393922e-01
   1.1812196e+01    8.6491090e-01    5.0083219e-03    2.6364123e-03    1.7184469e-03    1.2613343e-03    1.1018950e-03    9.1537149e-04    8.2122302e-04    6.8821719e-04    6.2763751e-04    6.2862738e-04    5.9945633e-04    5.4089677e-04    6.1629496e-04    6.2711648e-04    6.2392885e-04    7.6156976e-04    8.4576613e-04    1.0622135e-03    1.1400437e-01
   1.1926975e+01    8.6518042e-01    4.8644320e-03    2.6141821e-03    1.7033787e-03    1.3125084e-03    9.8533270e-04    8.3478740e-04    6.9222161e-04    6.7921543e-04    6.5330268e-04    5.9080269e-04    6.0297588e-04    5.5980874e-04    6.1989752e-04    6.5822344e-04    6.1786710e-04    8.1437703e-04    9.3255008e-04    1.0675694e-03    1.1401614e-01
   1.2005521e+01    8.6502739e-01    5.0650782e-03    2.5559459e-03    1.6869472e-03    1.2083473e-03    1.1038042e-03    8.5737422e-04    6.6067051e-04    7.2458255e-04    5.8902122e-04    5.5304526e-04    6.0760573e-04    5.1737523e-04    6.2761876e-04    6.2861888e-04    7.1252297e-04    8.6587531e-04    1.0276072e-03    1.1242546e-03    1.1385632e-01
   1.2127244e+01    8.6509698e-01    5.0608569e-03    2.3990983e-03    1.7121537e-03    1.3259443e-03    1.0360384e-03    8.2030292e-04    7.3928136e-04    6.4677183e-04    6.2756045e-04    6.2893263e-04    5.9838734e-04    5.9858777e-04    6.6622506e-04    7.1117230e-04    6.9519857e-04    7.9642197e-04    8.1449594e-04    1.0276096e-03    1.1399799e-01
   1.2211237e+01    8.6514561e-01    5.0147055e-03    2.4249015e-03    1.7033828e-03    1.2658422e-03    9.2619508e-04    8.4088954e-04    8.7777067e-04    7.5368378e-04    6.9499317e-04    6.0217883e-04    6.3794941e-04    5.4347476e-04    6.0013492e-04    6.7444953e-04    6.9282786e-04    6.8450125e-04    8.6877842e-04    9.6142034e-04    1.1408631e-01
   1.2340007e+01    8.6500609e-01    5.0824842e-03    2.5004874e-03    1.6746694e-03    1.4367395e-03    1.0321758e-03    9.1122771e-04    7.0882069e-04    6.2500920e-04    6.4864718e-04    5.6971690e-04    5.7727847e-04    6.7144494e-04    5.8417235e-04    6.4408070e-04    6.2245767e-04    7.3564512e-04    8.5274624e-04    1.0820325e-03    1.1403408e-01
   1.2420605e+01    8.6555965e-01    4.8776833e-03    2.6157766e-03    1.6443280e-03    1.1588114e-03    9.4343330e-04    7.4676917e-04    7.9233246e-04    6.4195561e-04    5.8761080e-04    5.8844062e-04    5.8688456e-04    5.9926231e-04    5.3068906e-04    6.1679392e-04    6.9391094e-04    7.0175812e-04    8.3045825e-04    1.0734768e-03    1.1420998e-01
   1.2511255e+01    8.6486652e-01    5.2526693e-03    2.5392484e-03    1.6601643e-03    1.2872204e-03    1.0371512e-03    8.0385970e-04    7.7823053e-04    6.6446872e-04    6.4280392e-04    6.1150643e-04    6.7553701e-04    5.7630596e-04    6.6783001e-04    6.4464736e-04    7.0139354e-04    7.6498237e-04    1.0177203e-03    1.2228102e-03    1.1358494e-01
   1.2604220e+01    8.6514383e-01    4.9344898e-03    2.5663241e-03    1.6393401e-03    1.2711149e-03    9.6680500e-04    9.7202715e-04    8.1708459e-04    6.5162174e-04    7.1479484e-04    6.4688010e-04    5.5237129e-04    6.6563384e-04    5.8265398e-04    7.1833377e-04    7.0849320e-04    9.4700634e-04    9.4779467e-04    1.1815922e-03    1.1337181e-01
   1.2745398e+01    8.6526504e-01    4.8812083e-03    2.6043122e-03    1.6121829e-03    1.2926963e-03    1.0016546e-03    9.8502230e-04    7.2064034e-04    8.1597439e-04    7.1650194e-04    6.4656099e-04    7.2324237e-04    6.2871275e-04    6.7695744e-04    6.6436070e-04    6.5980405e-04    6.5680610e-04    8.7121501e-04    1.0131813e-03    1.1356393e-01
   1.2840008e+01    8.6523343e-01    5.1612345e-03    2.5176456e-03    1.7101733e-03    1.3325980e-03    1.0918059e-03    8.6740606e-04    8.0469041e-04    6.8288037e-04    7.5735315e-04    5.6229743e-04    6.2335072e-04    5.4242001e-04    5.6213969e-04    5.4317296e-04    6.1462778e-04    7.2898398e-04    8.1505459e-04    9.7731543e-04    1.1387142e-01
   1.2934809e+01    8.6545719e-01    5.2852093e-03    2.4614593e-03    1.6692383e-03    1.3432742e-03    1.0565411e-03    7.7937317e-04    6.7644084e-04    6.7658429e-04    5.5203328e-04    5.8714473e-04    5.3154069e-04    5.8333390e-04    5.8464958e-04    6.2074027e-04    6.1788115e-04    6.9151731e-04    8.5490401e-04    9.8295947e-04    1.1398798e-01
   1.3027832e+01    8.6614428e-01    4.7944450e-03    2.3778729e-03    1.6387782e-03    1.1479057e-03    9.6030698e-04    8.2651127e-04    6.7040845e-04    6.3873263e-04    6.3319186e-04    5.9094570e-04    5.5268407e-04    5.5872882e-04    6.3961912e-04    5.2513671e-04    5.5425586e-04    6.6962036e-04    7.2805165e-04    1.0046109e-03    1.1434391e-01
   1.3121025e+01    8.6627952e-01    4.5972475e-03    2.2574851e-03    1.5635296e-03    1.1560578e-03    1.0719945e-03    7.9913849e-04    7.0829674e-04    6.8673280e-04    6.2169140e-04    5.1420978e-04    5.2814628e-04    5.4637498e-04    5.6194445e-04    5.7770913e-04    6.3459308e-04    6.5848742e-04    8.5488038e-04    9.6173847e-04    1.1442022e-01
   1.3216645e+01    8.6604105e-01    4.7058775e-03    2.3338157e-03    1.4687031e-03    1.2238851e-03    9.9113399e-04    8.4290083e-04    7.3241889e-04    5.8903880e-04    6.1024244e-04    5.3018154e-04    4.8912779e-04    5.2216879e-04    5.3633678e-04    6.6862078e-04    6.3452370e-04    7.2247176e-04    8.2447884e-04    9.6145808e-04    1.1457156e-01
   1.3312534e+01    8.6588412e-01    4.6433085e-03    2.4913407e-03    1.5064890e-03    1.1584059e-03    9.1443729e-04    7.3237414e-04    6.6699267e-04    5.6371134e-04    6.2041501e-04    6.3388116e-04    5.5395411e-04    5.8036468e-04    5.4340328e-04    6.5202099e-04    4.9382747e-04    6.8363070e-04    8.9700300e-04    9.2010071e-04    1.1486022e-01
   1.3408601e+01    8.6571302e-01    4.6808474e-03    2.3374474e-03    1.5472573e-03    1.1145438e-03    9.3326491e-04    8.4142423e-04    6.7373896e-04    6.3315655e-04    6.1020878e-04    5.6713049e-04    6.0345964e-04    4.9480211e-04    5.7655849e-04    5.3513614e-04    6.2981503e-04    7.2287704e-04    7.9482978e-04    9.7314967e-04    1.1501733e-01
   1.3504885e+01    8.6551847e-01    4.5759143e-03    2.3614496e-03    1.5202671e-03    1.2352970e-03    1.0076581e-03    7.7430956e-04    6.5021599e-04    5.6602148e-04    6.5609473e-04    5.4135652e-04    5.7108742e-04    5.5316137e-04    6.3488088e-04    6.0443425e-04    6.5785877e-04    6.4597995e-04    7.9261689e-04    9.1128027e-04    1.1522165e-01
   1.3601483e+01    8.6536144e-01    4.5264632e-03    2.2844363e-03    1.6264568e-03    1.0660517e-03    1.0195760e-03    8.2502481e-04    6.8381321e-04    6.1098431e-04    5.7480406e-04    5.7361284e-04    6.5684600e-04    5.6124261e-04    5.7551474e-04    5.2841579e-04    6.5758324e-04    7.2043420e-04    7.9491033e-04    1.1023134e-03    1.1525008e-01
   1.3746910e+01    8.6478254e-01    4.7609729e-03    2.3808894e-03    1.5423100e-03    1.1442511e-03    9.7212185e-04    7.8292279e-04    6.8310663e-04    6.4377124e-04    6.3012228e-04    5.7238425e-04    5.3413730e-04    5.5198300e-04    5.6763632e-04    5.9065082e-04    6.8251233e-04    6.9291099e-04    9.5427122e-04    1.0167522e-03    1.1551376e-01
   1.3844180e+01    8.6462077e-01    4.5499740e-03    2.4596499e-03    1.5456360e-03    1.1755790e-03    1.0917749e-03    7.8337226e-04    7.1748410e-04    6.6068853e-04    5.6538546e-04    5.5313483e-04    5.3343857e-04    5.3647714e-04    5.2209827e-04    7.0198363e-04    6.5995751e-04    6.9738619e-04    8.4416539e-04    1.1052775e-03    1.1567576e-01
   1.3941641e+01    8.6439553e-01    4.6653955e-03    2.2327701e-03    1.6184359e-03    1.1920056e-03    9.4579187e-04    8.6263373e-04    7.1240550e-04    5.9267423e-04    6.3504891e-04    6.4027337e-04    6.5759261e-04    5.5614222e-04    4.9787480e-04    6.8146023e-04    6.5979997e-04    7.0771023e-04    9.2158338e-04    1.0922821e-03    1.1573259e-01
   1.4039327e+01    8.6404893e-01    4.9017099e-03    2.2661859e-03    1.4633876e-03    1.1200082e-03    8.7879962e-04    8.9763785e-04    7.2220235e-04    6.6592580e-04    6.0582254e-04    6.4166990e-04    7.1155814e-04    5.4559807e-04    5.5666978e-04    6.6561231e-04    6.3814563e-04    7.5252454e-04    8.4488463e-04    1.0638548e-03    1.1600887e-01
   1.4137280e+01    8.6380202e-01    4.7211487e-03    2.2963687e-03    1.6356562e-03    1.1621123e-03    1.0117897e-03    8.2554101e-04    7.5544133e-04    6.9353479e-04    6.0304512e-04    5.5542455e-04    5.5081484e-04    6.0004878e-04    5.6393763e-04    6.7986542e-04    6.3738211e-04    7.7836387e-04    8.6095091e-04    1.1022849e-03    1.1616427e-01
   1.4233866e+01    8.6376622e-01    4.3818754e-03    2.3591865e-03    1.5888177e-03    1.2197675e-03    1.1025544e-03    8.3190403e-04    7.9982829e-04    6.6483847e-04    6.7526403e-04    5.6830711e-04    6.0551341e-04    5.4692025e-04    6.0448135e-04    6.8682580e-04    6.2285054e-04    7.6045407e-04    8.4426586e-04    1.0543025e-03    1.1631583e-01
   1.4332427e+01    8.6332267e-01    4.4494647e-03    2.5006374e-03    1.7426884e-03    1.1983909e-03    1.0248036e-03    8.0679804e-04    7.1139611e-04    6.4001329e-04    6.1915273e-04    6.1921586e-04    6.4975643e-04    6.1779991e-04    5.4136154e-04    6.6119167e-04    6.9665643e-04    7.8029741e-04    9.3245293e-04    9.8100670e-04    1.1650425e-01
   1.4430652e+01    8.6305353e-01    4.4374827e-03    2.5650945e-03    1.6807165e-03    1.2374433e-03    1.1278591e-03    7.6125404e-04    7.3193286e-04    7.6108751e-04    5.7778192e-04    5.8874783e-04    5.4676137e-04    5.9053660e-04    6.1042058e-04    6.2481102e-04    6.7627630e-04    7.2366788e-04    8.4438513e-04    1.0723006e-03    1.1678791e-01
   1.4529672e+01    8.6278352e-01    4.5208910e-03    2.5445973e-03    1.6348526e-03    1.1628727e-03    9.9168770e-04    9.2026303e-04    8.6123817e-04    6.8120773e-04    7.0743377e-04    6.0238804e-04    5.3468184e-04    5.3288483e-04    5.7335424e-04    6.6825131e-04    6.6840934e-04    7.3867842e-04    8.6486110e-04    1.1693274e-03    1.1683860e-01
   1.4628072e+01    8.6254992e-01    4.4948108e-03    2.5234477e-03    1.6466415e-03    1.2853763e-03    1.0316993e-03    8.8105032e-04    7.5124734e-04    5.9819087e-04    6.7439184e-04    6.4616654e-04    5.5797608e-04    6.0456120e-04    6.6858864e-04    5.8150695e-04    7.2442960e-04    7.7981504e-04    8.4970927e-04    1.0581343e-03    1.1709234e-01
   1.4726595e+01    8.6215518e-01    4.8058252e-03    2.4179769e-03    1.6711317e-03    1.1029319e-03    9.7462845e-04    1.0487181e-03    7.7104863e-04    6.7623427e-04    6.2585399e-04    5.9941333e-04    5.9626699e-04    6.3011132e-04    6.1259796e-04    5.9254901e-04    7.0593310e-04    7.6185714e-04    9.5829513e-04    1.1386132e-03    1.1715483e-01
   1.4825661e+01    8.6189700e-01    4.6852592e-03    2.5574923e-03    1.5922779e-03    1.2617333e-03    9.6126481e-04    9.5626782e-04    7.0206281e-04    7.4485747e-04    6.7553871e-04    5.7285663e-04    6.0930627e-04    6.3556229e-04    5.8314295e-04    6.7176935e-04    7.2369238e-04    7.8369283e-04    9.7175599e-04    1.0829211e-03    1.1733155e-01
   1.4923096e+01    8.6170142e-01    4.6786437e-03    2.4742321e-03    1.5776456e-03    1.2030036e-03    1.0599076e-03    9.2118423e-04    7.9995622e-04    7.6739849e-04    6.1933007e-04    5.8091946e-04    6.2542411e-04    6.3525238e-04    5.9312305e-04    6.5213959e-04    8.0109023e-04    8.2483641e-04    1.0126868e-03    1.1443556e-03    1.1732745e-01
   1.5022461e+01    8.6139283e-01    4.7417953e-03    2.3689466e-03    1.6900659e-03    1.2681915e-03    1.1234945e-03    8.3984767e-04    7.8144293e-04    6.9824284e-04    6.1908688e-04    6.5125241e-04    6.9920849e-04    5.6996664e-04    6.7015105e-04    7.0414206e-04    7.1059956e-04    8.1408019e-04    9.1415652e-04    1.1662336e-03    1.1757626e-01
   1.5120923e+01    8.6110327e-01    4.5598188e-03    2.6241845e-03    1.7091283e-03    1.3403979e-03    9.6305656e-04    8.6894257e-04    8.0702216e-04    7.6992610e-04    6.0192376e-04    6.4989473e-04    6.4455640e-04    6.6652482e-04    6.2838675e-04    7.0421679e-04    7.7417170e-04    8.3760551e-04    9.8881246e-04    1.2767294e-03    1.1748143e-01
   1.5210419e+01    8.6136615e-01    4.5073117e-03    2.4001302e-03    1.6017649e-03    1.2476789e-03    1.1410906e-03    8.4512039e-04    7.3389801e-04    7.1944250e-04    6.9430439e-04    6.2702378e-04    6.3898747e-04    5.5871026e-04    6.2705234e-04    6.8444853e-04    7.6645952e-04    8.5865768e-04    9.3137931e-04    1.2230919e-03    1.1782730e-01
   1.5309561e+01    8.6056213e-01    4.7123868e-03    2.4672240e-03    1.6242795e-03    1.4003014e-03    1.0550459e-03    8.6121027e-04    7.8806820e-04    8.5634138e-04    7.7483892e-04    6.9234672e-04    5.8277156e-04    6.4255035e-04    6.8484323e-04    7.4377966e-04    7.4593534e-04    8.8609364e-04    1.0488750e-03    1.2039339e-03    1.1766704e-01
   1.5408694e+01    8.6045874e-01    4.4993530e-03    2.5455385e-03    1.7525529e-03    1.2054318e-03    1.0264268e-03    1.0176458e-03    8.7826828e-04    8.2331511e-04    6.8802099e-04    6.5339542e-04    6.6517400e-04    6.4292134e-04    6.6568134e-04    7.0289342e-04    8.2290902e-04    8.8622527e-04    1.0093040e-03    1.2034809e-03    1.1785272e-01
   1.5506792e+01    8.6006317e-01    4.7722653e-03    2.4486041e-03    1.6831195e-03    1.3651444e-03    1.0842168e-03    9.3971715e-04    9.2813124e-04    8.2624512e-04    5.7507673e-04    6.9383163e-04    6.4992526e-04    6.2439484e-04    6.6174951e-04    7.9010095e-04    7.4987830e-04    8.7940948e-04    1.0251688e-03    1.2341694e-03    1.1800569e-01
   1.5619317e+01    8.6016369e-01    4.7000774e-03    2.5030234e-03    1.6256317e-03    1.2490117e-03    1.0590436e-03    9.1662353e-04    9.3855874e-04    7.2962279e-04    6.9860654e-04    6.1774334e-04    6.0277606e-04    6.4218494e-04    6.4867334e-04    7.2530336e-04    7.6094961e-04    8.1164826e-04    9.2253814e-04    1.3282149e-03    1.1835608e-01
   1.5715621e+01    8.5947570e-01    4.7287941e-03    2.5630846e-03    1.8369002e-03    1.3188934e-03    1.1119754e-03    1.0020253e-03    8.1959588e-04    8.3643948e-04    7.1718331e-04    6.5114554e-04    7.2471651e-04    6.7534982e-04    6.5023125e-04    7.8322139e-04    8.2781762e-04    8.2193124e-04    1.1143733e-03    1.2542004e-03    1.1808643e-01
   1.5814860e+01    8.5911062e-01    4.9225455e-03    2.4931201e-03    1.7861975e-03    1.3190744e-03    1.1541196e-03    1.0654850e-03    8.6696897e-04    8.3037843e-04    7.1967774e-04    6.9306876e-04    6.9276975e-04    7.3428828e-04    7.0442911e-04    6.6083429e-04    8.0402810e-04    8.9951949e-04    1.1106540e-03    1.3221909e-03    1.1811003e-01
   1.5913485e+01    8.5880715e-01    5.0242872e-03    2.5903913e-03    1.6931378e-03    1.3425147e-03    1.1424851e-03    1.0511337e-03    9.4015000e-04    7.7528758e-04    6.9655378e-04    7.1800242e-04    7.2967101e-04    6.8521224e-04    7.0302472e-04    7.5134355e-04    9.0485676e-04    9.2696838e-04    9.8709728e-04    1.3608044e-03    1.1816993e-01
   1.6011645e+01    8.5857766e-01    5.0417636e-03    2.5830451e-03    1.7042806e-03    1.4776873e-03    1.1355088e-03    1.0122643e-03    9.2249730e-04    7.8373670e-04    7.1730850e-04    7.3203598e-04    6.0233257e-04    7.4337557e-04    7.4221178e-04    7.9638575e-04    8.2297067e-04    9.5428336e-04    1.1289631e-03    1.3393425e-03    1.1818234e-01
   1.6111164e+01    8.5831807e-01    4.9572749e-03    2.5583039e-03    2.0030376e-03    1.4293809e-03    1.1828729e-03    9.4647777e-04    9.7079401e-04    7.4686712e-04    7.5220524e-04    6.6299847e-04    7.1563664e-04    7.4488597e-04    7.3340068e-04    8.0754570e-04    8.6116139e-04    9.2288909e-04    1.1146399e-03    1.3357733e-03    1.1823579e-01
   1.6207037e+01    8.5813403e-01    5.0403210e-03    2.5745656e-03    1.8909078e-03    1.4531485e-03    1.2194432e-03    9.6448899e-04    9.3454282e-04    8.6364328e-04    7.6536837e-04    7.6379926e-04    7.3785887e-04    6.8085022e-04    6.6533785e-04    7.6676425e-04    7.5359608e-04    1.0296684e-03    1.0441484e-03    1.4317554e-03    1.1828576e-01
   1.6304990e+01    8.5774777e-01    5.0056122e-03    2.7163281e-03    1.9722692e-03    1.4190564e-03    1.1343594e-03    1.1387571e-03    9.4369157e-04    8.3487488e-04    8.4012071e-04    8.1877313e-04    6.7896247e-04    7.1383271e-04    6.4625191e-04    7.4762739e-04    8.8611199e-04    9.8586920e-04    1.2403200e-03    1.4416571e-03    1.1808775e-01
   1.6404440e+01    8.5734326e-01    5.1349576e-03    2.8263054e-03    1.8887693e-03    1.5094716e-03    1.1980140e-03    1.0592913e-03    9.9323207e-04    8.1156984e-04    7.7986649e-04    7.4265220e-04    7.2435920e-04    7.9492125e-04    8.0462529e-04    7.8140045e-04    9.3362137e-04    9.5654790e-04    1.2415536e-03    1.4057758e-03    1.1806980e-01
   1.6502822e+01    8.5722436e-01    5.0621000e-03    2.8082507e-03    1.9252546e-03    1.4878887e-03    1.3110616e-03    1.0237049e-03    9.3185268e-04    8.7676008e-04    7.2927824e-04    7.7849727e-04    7.3472377e-04    7.9809006e-04    8.1975958e-04    8.6451660e-04    9.7825354e-04    1.0448453e-03    1.1501753e-03    1.4695087e-03    1.1798112e-01
   1.6601716e+01    8.5706204e-01    5.0821399e-03    2.6374952e-03    1.9469516e-03    1.5799636e-03    1.3877946e-03    9.7045493e-04    1.0421615e-03    8.7514054e-04    7.5538372e-04    7.1674298e-04    7.8124908e-04    8.7503056e-04    7.9333019e-04    8.5903232e-04    9.4271981e-04    1.0365754e-03    1.1963752e-03    1.4937452e-03    1.1796568e-01
   1.6701405e+01    8.5674368e-01    5.1117487e-03    2.8218207e-03    1.8905227e-03    1.5548420e-03    1.3341518e-03    1.1064502e-03    9.9297644e-04    8.9892997e-04    8.4295763e-04    7.3836802e-04    7.3180902e-04    8.6011527e-04    7.7539394e-04    9.3389706e-04    9.6497533e-04    9.7421268e-04    1.3434029e-03    1.5651979e-03    1.1781455e-01
   1.6800128e+01    8.5643835e-01    5.1890872e-03    2.9349067e-03    2.0271007e-03    1.5496883e-03    1.2056119e-03    1.0896347e-03    9.9688203e-04    8.9551824e-04    7.9665255e-04    8.3448745e-04    8.3877864e-04    7.7873602e-04    9.0059098e-04    8.2933680e-04    8.8635196e-04    1.0705905e-03    1.3056877e-03    1.5685384e-03    1.1786346e-01
   1.6948425e+01    8.5609194e-01    5.4246264e-03    2.8586673e-03    2.0705480e-03    1.5938663e-03    1.2132293e-03    1.1236606e-03    9.4877235e-04    8.7934533e-04    9.2445854e-04    8.5756740e-04    8.1553839e-04    7.3805592e-04    8.7496692e-04    8.7673170e-04    9.9967914e-04    1.1303007e-03    1.2204441e-03    1.6385625e-03    1.1771904e-01
   1.7047224e+01    8.5591432e-01    5.3773316e-03    2.9952584e-03    2.1193476e-03    1.5754429e-03    1.2649958e-03    1.1431616e-03    1.0009691e-03    9.5916787e-04    7.7009370e-04    7.8530833e-04    8.3246398e-04    8.5091535e-04    8.9828903e-04    9.4075764e-04    9.6784500e-04    1.0106028e-03    1.3882192e-03    1.6506065e-03    1.1755491e-01
   1.7146272e+01    8.5563587e-01    5.4764918e-03    2.9865308e-03    2.1433082e-03    1.6284740e-03    1.3614524e-03    1.1067152e-03    9.6695010e-04    9.1019416e-04    9.4266329e-04    8.5982319e-04    9.1961895e-04    8.4001729e-04    8.8796991e-04    7.9841262e-04    9.9040623e-04    1.1659670e-03    1.3555827e-03    1.6285493e-03    1.1739500e-01
   1.7246669e+01    8.5545110e-01    5.4537695e-03    3.1340540e-03    2.1331845e-03    1.6294268e-03    1.2770829e-03    1.0950474e-03    1.1496965e-03    9.5177863e-04    9.2811050e-04    8.3878980e-04    9.1264160e-04    8.9856335e-04    8.5221382e-04    9.0705538e-04    1.0311480e-03    1.2154923e-03    1.2889153e-03    1.6487858e-03    1.1720314e-01
   1.7346178e+01    8.5550815e-01    5.4040296e-03    2.9841498e-03    2.1814271e-03    1.6171115e-03    1.3653158e-03    1.1793968e-03    1.0263790e-03    1.0133679e-03    9.2636300e-04    8.9078764e-04    8.6549521e-04    8.2031387e-04    9.3899202e-04    9.4988204e-04    1.1306526e-03    1.1552440e-03    1.3279897e-03    1.6820566e-03    1.1703289e-01
   1.7445941e+01    8.5532518e-01    5.5382156e-03    3.0050175e-03    2.1328555e-03    1.6803361e-03    1.3010807e-03    1.2054424e-03    1.0528505e-03    1.1184618e-03    8.6591651e-04    9.2758993e-04    8.2331190e-04    8.2884097e-04    9.7570583e-04    9.8875608e-04    1.0639906e-03    1.1640537e-03    1.3978922e-03    1.7746902e-03    1.1682982e-01
   1.7545815e+01    8.5526009e-01    5.4320658e-03    3.1159074e-03    2.1686365e-03    1.6193937e-03    1.3773024e-03    1.2667102e-03    1.0259939e-03    1.0390158e-03    9.1059895e-04    9.8592008e-04    8.1089245e-04    9.1376814e-04    9.1556616e-04    9.8925451e-04    1.0273199e-03    1.2456946e-03    1.4056291e-03    1.7690078e-03    1.1672123e-01
   1.7645554e+01    8.5497238e-01    5.6443667e-03    3.1466993e-03    2.1271905e-03    1.7438897e-03    1.4136559e-03    1.2331139e-03    1.0346837e-03    9.8327272e-04    9.9987446e-04    9.3495086e-04    8.6951716e-04    8.3910328e-04    9.9700130e-04    9.8427296e-04    1.0895356e-03    1.1450961e-03    1.4735327e-03    1.7654107e-03    1.1660245e-01
   1.7745112e+01    8.5494321e-01    5.6743426e-03    3.0825970e-03    2.2113907e-03    1.7338295e-03    1.4284894e-03    1.2056148e-03    9.9604482e-04    1.0273422e-03    1.0700383e-03    9.7278525e-04    9.1576480e-04    8.4731437e-04    9.1489878e-04    9.5068820e-04    1.0815800e-03    1.3003965e-03    1.3939251e-03    1.7471090e-03    1.1650264e-01
   1.7844044e+01    8.5477740e-01    5.8255502e-03    3.1690433e-03    2.1625026e-03    1.6877199e-03    1.4900096e-03    1.2096801e-03    1.0552400e-03    1.0842266e-03    1.0244883e-03    8.7025884e-04    8.6544593e-04    9.0379358e-04    9.8669013e-04    1.0249152e-03    1.1003450e-03    1.2403941e-03    1.4932232e-03    1.8267932e-03    1.1620228e-01
   1.7944128e+01    8.5456726e-01    5.9008470e-03    3.2916540e-03    2.2980127e-03    1.7057547e-03    1.4083239e-03    1.1789359e-03    1.1203392e-03    1.1125693e-03    9.6440602e-04    9.1360877e-04    8.6386470e-04    9.6965139e-04    9.4836674e-04    9.4385262e-04    1.0572867e-03    1.3074548e-03    1.3955487e-03    1.9887621e-03    1.1606350e-01
   1.8044692e+01    8.5448694e-01    5.8956291e-03    3.3118318e-03    2.3615534e-03    1.9248024e-03    1.3362589e-03    1.2455296e-03    1.0950528e-03    9.7991983e-04    8.8209928e-04    9.9602746e-04    9.0318369e-04    9.9272979e-04    9.3174885e-04    1.0195698e-03    1.0328697e-03    1.2592157e-03    1.4804040e-03    1.9458387e-03    1.1591880e-01
   1.8144049e+01    8.5442991e-01    5.9146505e-03    3.2970034e-03    2.3667667e-03    1.8824083e-03    1.5211596e-03    1.2889100e-03    1.1393473e-03    9.3259909e-04    1.0050294e-03    9.1872362e-04    9.4439965e-04    9.2353643e-04    8.6153668e-04    9.4293588e-04    1.1588808e-03    1.2501085e-03    1.6558451e-03    1.9188126e-03    1.1564744e-01
   1.8243377e+01    8.5437085e-01    5.8873766e-03    3.3784591e-03    2.3774329e-03    1.8942163e-03    1.4793063e-03    1.4023837e-03    1.1364468e-03    1.0825057e-03    9.8996290e-04    9.0546379e-04    8.2230844e-04    9.2388690e-04    9.4318197e-04    1.0146454e-03    1.1460316e-03    1.3481140e-03    1.5058252e-03    1.8731156e-03    1.1551849e-01
   1.8343499e+01    8.5429518e-01    6.0006985e-03    3.3638731e-03    2.4360261e-03    1.8545011e-03    1.5270842e-03    1.3332223e-03    1.1768469e-03    1.1309215e-03    9.8912620e-04    9.1877980e-04    8.8455034e-04    9.6232166e-04    9.4566760e-04    1.0525515e-03    1.1995861e-03    1.2856656e-03    1.4693529e-03    2.0090404e-03    1.1516501e-01
   1.8444292e+01    8.5424010e-01    6.1906735e-03    3.3444789e-03    2.2544522e-03    1.8863562e-03    1.6353244e-03    1.3659953e-03    1.2271932e-03    1.1227519e-03    9.6771338e-04    9.5596535e-04    9.3328823e-04    9.6689236e-04    1.0018077e-03    1.0674968e-03    1.1643389e-03    1.2523105e-03    1.5678942e-03    1.9756849e-03    1.1487928e-01
   1.8544021e+01    8.5425759e-01    6.3039263e-03    3.1924841e-03    2.4042753e-03    1.9143329e-03    1.5531364e-03    1.4262365e-03    1.1858106e-03    1.1687865e-03    9.7769006e-04    1.0003820e-03    9.7182970e-04    9.5384230e-04    9.4342740e-04    1.1092435e-03    1.1199196e-03    1.3467187e-03    1.5240994e-03    2.0284963e-03    1.1461778e-01
   1.8643136e+01    8.5429740e-01    6.2859042e-03    3.3003158e-03    2.4121967e-03    1.8683755e-03    1.5613970e-03    1.3519817e-03    1.2489304e-03    1.1999925e-03    1.0156134e-03    9.4921852e-04    1.0334540e-03    1.0131337e-03    9.5529218e-04    1.1063168e-03    1.1394514e-03    1.3625796e-03    1.4609860e-03    2.0759787e-03    1.1436148e-01
   1.8742648e+01    8.5430429e-01    6.3044615e-03    3.3408600e-03    2.5029333e-03    1.7799478e-03    1.6051070e-03    1.3963011e-03    1.1914005e-03    1.1377046e-03    1.0699736e-03    1.0444378e-03    9.9930097e-04    1.0400102e-03    1.0053426e-03    1.0634565e-03    1.0780856e-03    1.4251581e-03    1.5837968e-03    2.0566505e-03    1.1407078e-01
   1.8842879e+01    8.5436164e-01    6.2654142e-03    3.4773226e-03    2.4336871e-03    1.8245160e-03    1.6443537e-03    1.3963696e-03    1.1655919e-03    1.1301709e-03    1.1240884e-03    1.0402665e-03    9.8123561e-04    9.5211995e-04    1.0612434e-03    1.0242073e-03    1.1966360e-03    1.4686491e-03    1.5512421e-03    2.0604443e-03    1.1384080e-01
   1.8942877e+01    8.5434751e-01    6.4590037e-03    3.4743185e-03    2.3686115e-03    1.8973608e-03    1.5933450e-03    1.3443955e-03    1.1951243e-03    1.2184559e-03    1.0634624e-03    1.0048831e-03    9.9108887e-04    1.0210168e-03    1.0643066e-03    1.0369621e-03    1.2505083e-03    1.4809945e-03    1.5465530e-03    2.1875087e-03    1.1345459e-01
   1.9042978e+01    8.5438435e-01    6.5382658e-03    3.4796741e-03    2.4230399e-03    1.8522320e-03    1.6399152e-03    1.2765585e-03    1.2548144e-03    1.1412729e-03    1.1358613e-03    9.7257799e-04    1.0816927e-03    1.0241965e-03    1.0620458e-03    1.0590442e-03    1.1729068e-03    1.5086160e-03    1.6700110e-03    2.0808427e-03    1.1324208e-01
   1.9143188e+01    8.5445695e-01    6.5160162e-03    3.6094246e-03    2.4391498e-03    1.8728163e-03    1.5374378e-03    1.3595137e-03    1.2069092e-03    1.1975937e-03    1.0377773e-03    1.0739624e-03    1.1192319e-03    1.0712857e-03    9.9981763e-04    1.0881551e-03    1.2302756e-03    1.3560376e-03    1.6725526e-03    2.1060447e-03    1.1304905e-01
   1.9243476e+01    8.5448913e-01    6.5570740e-03    3.6611680e-03    2.3962862e-03    1.9652220e-03    1.6424790e-03    1.2384295e-03    1.2760725e-03    1.1561343e-03    1.0959393e-03    1.0266922e-03    1.0841785e-03    1.0305759e-03    1.1101437e-03    1.1110740e-03    1.2551491e-03    1.4380881e-03    1.6665924e-03    2.0586147e-03    1.1274096e-01
   1.9343752e+01    8.5450763e-01    6.5654684e-03    3.7452510e-03    2.3909835e-03    2.1002029e-03    1.6041734e-03    1.3687311e-03    1.1956868e-03    1.1064901e-03    1.0666095e-03    1.0140227e-03    1.0976555e-03    1.1480229e-03    1.0998529e-03    1.1226794e-03    1.2144056e-03    1.4492019e-03    1.6492820e-03    2.1415916e-03    1.1241205e-01
   1.9443939e+01    8.5453762e-01    6.6341404e-03    3.6406392e-03    2.6059628e-03    2.0585344e-03    1.5446099e-03    1.3917942e-03    1.2426395e-03    1.1835475e-03    1.0879065e-03    1.1387033e-03    1.0295307e-03    1.0363271e-03    1.1617083e-03    1.1428001e-03    1.3283290e-03    1.3099358e-03    1.6835069e-03    2.1785242e-03    1.1206324e-01
   1.9544479e+01    8.5464200e-01    6.6706227e-03    3.6688879e-03    2.5171331e-03    2.0520195e-03    1.6572507e-03    1.3731474e-03    1.2486610e-03    1.2845632e-03    1.0585041e-03    1.1166920e-03    1.0565397e-03    1.1241512e-03    1.1223715e-03    1.1092015e-03    1.2552719e-03    1.4238812e-03    1.7838421e-03    2.1841581e-03    1.1165110e-01
   1.9645105e+01    8.5473255e-01    6.8071026e-03    3.6089098e-03    2.4749225e-03    2.0198960e-03    1.6930099e-03    1.5290605e-03    1.2933935e-03    1.1310752e-03    1.1331255e-03    1.0894770e-03    1.0909594e-03    1.0901861e-03    1.1398013e-03    1.2407395e-03    1.2028825e-03    1.3752407e-03    1.7563671e-03    2.3672636e-03    1.1122404e-01
   1.9735722e+01    8.5510865e-01    6.7733575e-03    3.5140468e-03    2.5375841e-03    2.0400424e-03    1.5965677e-03    1.5434600e-03    1.3031527e-03    1.1242298e-03    1.1126739e-03    1.1105374e-03    1.0883024e-03    1.0125891e-03    1.2182688e-03    1.0399122e-03    1.2025754e-03    1.4592383e-03    1.8472275e-03    2.2209019e-03    1.1114668e-01
   1.9808216e+01    8.5520166e-01    6.8701235e-03    3.5503883e-03    2.4899959e-03    1.9899798e-03    1.6924451e-03    1.4378875e-03    1.3614283e-03    1.2359812e-03    1.1087015e-03    1.0554443e-03    1.0274920e-03    1.0512337e-03    1.0642083e-03    1.1717754e-03    1.2467399e-03    1.4445475e-03    1.8008555e-03    2.3610270e-03    1.1083809e-01
   1.9949150e+01    8.5505611e-01    6.9265012e-03    3.6085372e-03    2.6786587e-03    1.9874972e-03    1.7273998e-03    1.5031156e-03    1.4483650e-03    1.2287864e-03    1.0889384e-03    1.1343734e-03    1.1371251e-03    1.0890150e-03    1.1206936e-03    1.1710127e-03    1.2755856e-03    1.5544393e-03    1.8389128e-03    2.3649587e-03    1.1005997e-01
   2.0039647e+01    8.5525469e-01    6.9099998e-03    3.6455697e-03    2.6988336e-03    1.9381953e-03    1.7862370e-03    1.4626259e-03    1.4056946e-03    1.2859214e-03    1.1827640e-03    1.1426565e-03    1.1088860e-03    1.0320953e-03    1.1421590e-03    1.1990684e-03    1.3452313e-03    1.6080573e-03    1.8917402e-03    2.3235476e-03    1.0963603e-01
   2.0130156e+01    8.5577416e-01    6.7373433e-03    3.6054683e-03    2.7107857e-03    2.0092906e-03    1.6826163e-03    1.4697321e-03    1.4106497e-03    1.2271466e-03    1.1635698e-03    1.1072946e-03    1.1560648e-03    1.1268581e-03    1.0970127e-03    1.1637559e-03    1.3357482e-03    1.7237577e-03    1.8295597e-03    2.2566571e-03    1.0941253e-01
   2.0220633e+01    8.5585281e-01    6.8677495e-03    3.5886011e-03    2.7271499e-03    2.0584644e-03    1.7120001e-03    1.4691927e-03    1.3826591e-03    1.2211415e-03    1.1402935e-03    1.1302776e-03    1.2017865e-03    1.1829212e-03    1.1454003e-03    1.2161464e-03    1.2537178e-03    1.6306359e-03    1.8189238e-03    2.4012039e-03    1.0899892e-01
   2.0321149e+01    8.5564565e-01    6.9833677e-03    3.7547513e-03    2.6885466e-03    2.1220747e-03    1.8194381e-03    1.5169610e-03    1.3791282e-03    1.2465457e-03    1.2117909e-03    1.1892994e-03    1.2102175e-03    1.1959044e-03    1.1528766e-03    1.2882676e-03    1.3568690e-03    1.5750939e-03    1.8878760e-03    2.4760341e-03    1.0829931e-01
   2.0411615e+01    8.5603743e-01    7.0679932e-03    3.6961711e-03    2.6464775e-03    2.1726559e-03    1.7179145e-03    1.4717366e-03    1.4251812e-03    1.2030786e-03    1.3046284e-03    1.1348926e-03    1.1422700e-03    1.1415391e-03    1.1965367e-03    1.2885655e-03    1.4109910e-03    1.5217362e-03    1.9514500e-03    2.5088454e-03    1.0795991e-01
   2.0502074e+01    8.5623554e-01    7.0191536e-03    3.7509398e-03    2.7554092e-03    2.0748919e-03    1.7177653e-03    1.5607127e-03    1.3715987e-03    1.2609792e-03    1.1916084e-03    1.2228704e-03    1.1358232e-03    1.1973061e-03    1.2167317e-03    1.3021467e-03    1.3488898e-03    1.6449018e-03    2.0382701e-03    2.4051676e-03    1.0754930e-01
   2.0602593e+01    8.5608787e-01    7.0530965e-03    3.8568404e-03    2.9014931e-03    2.2365110e-03    1.6815170e-03    1.5336481e-03    1.3902211e-03    1.2745086e-03    1.3135286e-03    1.1820012e-03    1.2701121e-03    1.2157425e-03    1.1388141e-03    1.2922293e-03    1.4977501e-03    1.7296756e-03    2.0928624e-03    2.4383664e-03    1.0681321e-01
   2.0737857e+01    8.5668690e-01    7.0888174e-03    3.8476765e-03    2.7591267e-03    2.2365159e-03    1.7121528e-03    1.4912696e-03    1.4430035e-03    1.2400673e-03    1.2701692e-03    1.2805143e-03    1.1340875e-03    1.2356772e-03    1.2169926e-03    1.2989600e-03    1.5003110e-03    1.6520685e-03    1.9171833e-03    2.6161886e-03    1.0637232e-01
   2.0836854e+01    8.5640123e-01    7.3273448e-03    3.8931693e-03    2.8451756e-03    2.1979869e-03    1.8059904e-03    1.5945848e-03    1.4471356e-03    1.4864527e-03    1.2744623e-03    1.1967494e-03    1.2121656e-03    1.2483752e-03    1.2989985e-03    1.3169856e-03    1.4993104e-03    1.7264425e-03    2.1000947e-03    2.4115399e-03    1.0571580e-01
   2.0937516e+01    8.5655502e-01    7.2824572e-03    4.1636788e-03    2.7750613e-03    2.1068023e-03    1.9096679e-03    1.5954647e-03    1.4860622e-03    1.4879469e-03    1.2881630e-03    1.2834830e-03    1.2475706e-03    1.2541270e-03    1.2138662e-03    1.3122570e-03    1.6905070e-03    1.6291563e-03    2.1133713e-03    2.4645986e-03    1.0514074e-01
   2.1038235e+01    8.5676931e-01    7.2948137e-03    4.1104015e-03    2.9109507e-03    2.1371657e-03    1.9213102e-03    1.5860620e-03    1.5911991e-03    1.4280282e-03    1.3431554e-03    1.2575715e-03    1.2904708e-03    1.2827754e-03    1.2647737e-03    1.4270661e-03    1.5142962e-03    1.7523093e-03    2.0274595e-03    2.5131361e-03    1.0457774e-01
   2.1138981e+01    8.5686091e-01    7.4809226e-03    4.0668392e-03    2.9531077e-03    2.1770019e-03    1.9021276e-03    1.7606239e-03    1.4686509e-03    1.4994492e-03    1.3486877e-03    1.2459918e-03    1.3446776e-03    1.2283012e-03    1.3066517e-03    1.3988584e-03    1.5969352e-03    1.7708532e-03    2.1164973e-03    2.3993837e-03    1.0407352e-01
   2.1239759e+01    8.5705189e-01    7.6376814e-03    4.0339937e-03    2.8921919e-03    2.2779187e-03    1.9413736e-03    1.6621026e-03    1.6375996e-03    1.5157462e-03    1.3736285e-03    1.2330370e-03    1.1965921e-03    1.3280890e-03    1.4020622e-03    1.4145542e-03    1.5165568e-03    1.7782823e-03    2.1997756e-03    2.4659813e-03    1.0344094e-01
   2.1340583e+01    8.5716094e-01    7.7965922e-03    4.0605289e-03    2.9112394e-03    2.3230228e-03    1.9606154e-03    1.7642180e-03    1.5988942e-03    1.5136677e-03    1.3218596e-03    1.3176192e-03    1.2794321e-03    1.3076509e-03    1.3375919e-03    1.4148515e-03    1.5933017e-03    1.8311988e-03    2.1943488e-03    2.4255830e-03    1.0288684e-01
   2.1441444e+01    8.5729867e-01    7.9342088e-03    4.1763483e-03    2.8611710e-03    2.3165549e-03    2.0249162e-03    1.7829638e-03    1.6153814e-03    1.5260216e-03    1.3867442e-03    1.3102841e-03    1.3220863e-03    1.3283851e-03    1.2311596e-03    1.5838403e-03    1.5655110e-03    1.6437644e-03    2.2277706e-03    2.4188490e-03    1.0244537e-01
   2.1542353e+01    8.5759867e-01    7.8469840e-03    4.2336630e-03    2.9204919e-03    2.3806532e-03    2.0437580e-03    1.7312072e-03    1.6560834e-03    1.5222999e-03    1.4760753e-03    1.4307332e-03    1.3562354e-03    1.2211890e-03    1.3538008e-03    1.4877301e-03    1.5903610e-03    1.7931598e-03    1.9837983e-03    2.5403797e-03    1.0183272e-01
   2.1619054e+01    8.5849383e-01    7.6964631e-03    4.1735127e-03    2.8508802e-03    2.3636604e-03    1.9585751e-03    1.7425543e-03    1.6492913e-03    1.4776882e-03    1.3997275e-03    1.3772869e-03    1.2973002e-03    1.2507425e-03    1.2930366e-03    1.4066955e-03    1.6041352e-03    1.5575936e-03    1.9527336e-03    2.4430609e-03    1.0201123e-01
   2.1715246e+01    8.5821197e-01    7.8807803e-03    4.3031364e-03    2.9244147e-03    2.5789687e-03    2.0040383e-03    1.8952851e-03    1.5634648e-03    1.4849287e-03    1.5567834e-03    1.3310048e-03    1.2334197e-03    1.4055857e-03    1.2971169e-03    1.3677502e-03    1.5456969e-03    1.7355602e-03    1.9544410e-03    2.4388202e-03    1.0128684e-01
   2.1815055e+01    8.5810780e-01    8.0013153e-03    4.4348390e-03    3.0772489e-03    2.5536156e-03    2.1126679e-03    1.9713997e-03    1.5700409e-03    1.5986296e-03    1.4650402e-03    1.3795408e-03    1.2246786e-03    1.4399329e-03    1.4925886e-03    1.4024966e-03    1.5086409e-03    1.6428337e-03    2.0285360e-03    2.5184835e-03    1.0046967e-01
   2.1906010e+01    8.5821670e-01    8.1033514e-03    4.5710945e-03    3.1531531e-03    2.4841641e-03    2.2130112e-03    1.9425424e-03    1.6953666e-03    1.5940385e-03    1.4262635e-03    1.3058180e-03    1.3453712e-03    1.3909496e-03    1.4457977e-03    1.4532684e-03    1.4506866e-03    1.6987440e-03    1.9385047e-03    2.4825203e-03    1.0008865e-01
   2.2002412e+01    8.5887921e-01    7.8739964e-03    4.6867571e-03    3.1401869e-03    2.5306331e-03    2.2658810e-03    1.8373407e-03    1.7329386e-03    1.5424800e-03    1.4524032e-03    1.2619570e-03    1.3599519e-03    1.3822987e-03    1.4423091e-03    1.2743867e-03    1.5754533e-03    1.5399219e-03    2.0544470e-03    2.4075676e-03    9.9759876e-02
   2.2135783e+01    8.5902073e-01    8.1553661e-03    4.7577534e-03    3.1491052e-03    2.6539240e-03    2.2875834e-03    1.9053300e-03    1.6997509e-03    1.5409140e-03    1.4527837e-03    1.3022241e-03    1.5160779e-03    1.3823414e-03    1.2215546e-03    1.4329393e-03    1.4926035e-03    1.5765487e-03    2.1588673e-03    2.3572384e-03    9.8936367e-02
   2.2224579e+01    8.5926532e-01    8.2463230e-03    4.6930458e-03    3.2593521e-03    2.7416892e-03    2.2421033e-03    2.0121579e-03    1.6961537e-03    1.5227476e-03    1.4847341e-03    1.3808095e-03    1.4000884e-03    1.2733982e-03    1.3253166e-03    1.3508973e-03    1.4887885e-03    1.6830726e-03    2.0129790e-03    2.5522386e-03    9.8368780e-02
   2.2313277e+01    8.5940980e-01    8.3099444e-03    4.7856598e-03    3.3976958e-03    2.7667022e-03    2.2429680e-03    2.0304643e-03    1.7614225e-03    1.4898082e-03    1.5114792e-03    1.3316543e-03    1.4160679e-03    1.2497134e-03    1.2437993e-03    1.4283893e-03    1.5238890e-03    1.6724023e-03    1.9719093e-03    2.5309920e-03    9.7925242e-02
   2.2401893e+01    8.5961620e-01    8.5500776e-03    4.7947391e-03    3.4317586e-03    2.7914124e-03    2.2728613e-03    2.0687320e-03    1.7592718e-03    1.4475492e-03    1.5232930e-03    1.2469821e-03    1.2630847e-03    1.2972200e-03    1.3284959e-03    1.3817556e-03    1.5257227e-03    1.7528955e-03    2.0285987e-03    2.4699026e-03    9.7449450e-02
   2.2534672e+01    8.5991776e-01    8.7570894e-03    4.9378425e-03    3.4197370e-03    2.8419714e-03    2.4416989e-03    1.9304254e-03    1.6648846e-03    1.6266254e-03    1.3639564e-03    1.2231918e-03    1.3275336e-03    1.3231586e-03    1.2818568e-03    1.4411632e-03    1.5068373e-03    1.7686957e-03    1.9342395e-03    2.5533164e-03    9.6738012e-02
   2.2623108e+01    8.6018361e-01    8.8762517e-03    4.9733849e-03    3.5860723e-03    2.7659428e-03    2.4870611e-03    1.9163976e-03    1.5316671e-03    1.6162557e-03    1.3629313e-03    1.2940338e-03    1.3570483e-03    1.4064544e-03    1.2016170e-03    1.3802538e-03    1.6067872e-03    1.7394659e-03    1.9683323e-03    2.4518619e-03    9.6294568e-02
   2.2711477e+01    8.6041905e-01    9.0332332e-03    5.0130338e-03    3.6446136e-03    2.7869622e-03    2.3617142e-03    1.9054099e-03    1.7063718e-03    1.5278232e-03    1.3735782e-03    1.3702550e-03    1.2710355e-03    1.3618657e-03    1.2010412e-03    1.4333071e-03    1.6099939e-03    1.7591608e-03    2.0702138e-03    2.2819307e-03    9.5869410e-02
   2.2843901e+01    8.6088127e-01    9.1240525e-03    5.2173256e-03    3.6361033e-03    2.7729762e-03    2.3140957e-03    1.8933578e-03    1.7237735e-03    1.4944449e-03    1.5683201e-03    1.2932945e-03    1.2656534e-03    1.2960062e-03    1.3025294e-03    1.4767700e-03    1.4505248e-03    1.7346689e-03    2.0571896e-03    2.4291952e-03    9.5068452e-02
   2.2932113e+01    8.6110863e-01    9.3383928e-03    5.2593371e-03    3.6701329e-03    2.7736446e-03    2.2263199e-03    1.9442406e-03    1.7876020e-03    1.4709947e-03    1.4539208e-03    1.3497965e-03    1.3501246e-03    1.3248857e-03    1.2651255e-03    1.3639298e-03    1.4845134e-03    1.8240395e-03    1.9872166e-03    2.3303003e-03    9.4686850e-02
   2.3020284e+01    8.6143069e-01    9.4303119e-03    5.2498032e-03    3.7056262e-03    2.7893959e-03    2.3490240e-03    1.8753523e-03    1.7777604e-03    1.5140666e-03    1.4442459e-03    1.2708186e-03    1.4217907e-03    1.2583421e-03    1.3014776e-03    1.3306495e-03    1.6504128e-03    1.6332403e-03    2.0058514e-03    2.3535064e-03    9.4207638e-02
   2.3108423e+01    8.6176594e-01    9.5822180e-03    5.1633448e-03    3.7055279e-03    2.9592538e-03    2.2566620e-03    1.9253929e-03    1.7417553e-03    1.5044057e-03    1.3966712e-03    1.4523752e-03    1.2838856e-03    1.2555657e-03    1.3098726e-03    1.3520195e-03    1.6342051e-03    1.7082829e-03    1.8238979e-03    2.4634760e-03    9.3715251e-02
   2.3231785e+01    8.6255426e-01    9.4894193e-03    5.2145655e-03    3.7742771e-03    3.0075969e-03    2.0888784e-03    1.9012538e-03    1.8053835e-03    1.4346534e-03    1.4873325e-03    1.3749013e-03    1.2568678e-03    1.2376359e-03    1.3622684e-03    1.4310043e-03    1.3612966e-03    1.6881241e-03    2.0095920e-03    2.4116308e-03    9.3109055e-02
   2.3311073e+01    8.6279812e-01    9.5684604e-03    5.2628375e-03    3.8785191e-03    2.9639866e-03    2.1295128e-03    1.9280035e-03    1.7619280e-03    1.4488230e-03    1.5172082e-03    1.2660828e-03    1.3330375e-03    1.2754246e-03    1.3579013e-03    1.3071134e-03    1.4660341e-03    1.6211476e-03    1.9670457e-03    2.3365042e-03    9.2812311e-02
   2.3434406e+01    8.6303699e-01    9.9183424e-03    5.3287726e-03    4.0466877e-03    2.7720359e-03    2.3003944e-03    1.8878269e-03    1.6372091e-03    1.5002205e-03    1.4373543e-03    1.3651576e-03    1.3051989e-03    1.2686396e-03    1.3172171e-03    1.3042839e-03    1.6062056e-03    1.5813952e-03    1.9409893e-03    2.3179295e-03    9.2127146e-02
   2.3522498e+01    8.6348118e-01    9.8679193e-03    5.3602750e-03    4.0482382e-03    2.8359137e-03    2.3058273e-03    1.9149502e-03    1.5790729e-03    1.5174204e-03    1.4280811e-03    1.4011819e-03    1.2119353e-03    1.3208618e-03    1.3356911e-03    1.2872605e-03    1.6569488e-03    1.5719598e-03    1.8257472e-03    2.3893410e-03    9.1660195e-02
   2.3610587e+01    8.6391835e-01    9.9221404e-03    5.4506237e-03    3.9049031e-03    2.9444169e-03    2.2567574e-03    1.8696188e-03    1.6825730e-03    1.4552228e-03    1.4536422e-03    1.2770268e-03    1.3508238e-03    1.3322424e-03    1.2699654e-03    1.3642205e-03    1.4762020e-03    1.6254710e-03    1.8494224e-03    2.2097046e-03    9.1386677e-02
   2.3742763e+01    8.6457834e-01    1.0013353e-02    5.5300060e-03    3.8175655e-03    2.8790948e-03    2.2375671e-03    1.9825934e-03    1.6643454e-03    1.5039436e-03    1.4063064e-03    1.3399173e-03    1.2282997e-03    1.2791146e-03    1.2446814e-03    1.4761583e-03    1.5316510e-03    1.4689815e-03    1.7016429e-03    2.2193258e-03    9.0897110e-02
   2.3830905e+01    8.6500002e-01    9.8966682e-03    5.6822402e-03    3.8733241e-03    2.8616453e-03    2.2555185e-03    1.9491498e-03    1.6605376e-03    1.5407608e-03    1.3241520e-03    1.3218610e-03    1.3866366e-03    1.1674586e-03    1.3012726e-03    1.4228074e-03    1.3585342e-03    1.6159042e-03    1.6741941e-03    2.1527725e-03    9.0554539e-02
   2.3919066e+01    8.6542416e-01    9.8967289e-03    5.7592817e-03    3.8729895e-03    2.8001373e-03    2.2899102e-03    2.0101841e-03    1.6663849e-03    1.5336218e-03    1.2795189e-03    1.3236398e-03    1.2737098e-03    1.2551964e-03    1.3490079e-03    1.3496138e-03    1.3250287e-03    1.5348708e-03    1.6481236e-03    2.1558813e-03    9.0252012e-02
   2.4007253e+01    8.6600765e-01    9.8888798e-03    5.6750803e-03    3.7663856e-03    2.9034631e-03    2.2739372e-03    1.9756814e-03    1.7693281e-03    1.4467783e-03    1.2957295e-03    1.3052807e-03    1.2518276e-03    1.2927390e-03    1.2851208e-03    1.3234498e-03    1.2994787e-03    1.4548094e-03    1.7360962e-03    2.1176995e-03    8.9930587e-02
   2.4139553e+01    8.6666890e-01    9.9066258e-03    5.7076074e-03    3.8044733e-03    2.8562178e-03    2.3694209e-03    1.9454510e-03    1.7178344e-03    1.5939978e-03    1.1814766e-03    1.3437934e-03    1.1943698e-03    1.2143331e-03    1.2380413e-03    1.2289242e-03    1.2736522e-03    1.5522352e-03    1.6264655e-03    2.1632320e-03    8.9412951e-02
   2.4227783e+01    8.6699423e-01    1.0049911e-02    5.6113063e-03    3.8096068e-03    3.0744676e-03    2.2965334e-03    1.8919864e-03    1.6979663e-03    1.5249669e-03    1.3371357e-03    1.2312929e-03    1.1707517e-03    1.2344038e-03    1.1315498e-03    1.2889222e-03    1.2095380e-03    1.4770958e-03    1.7781722e-03    2.1662575e-03    8.9023910e-02
   2.4316038e+01    8.6746811e-01    9.9988037e-03    5.5693996e-03    3.9436524e-03    3.1272714e-03    2.2123547e-03    1.8900363e-03    1.6617388e-03    1.4837355e-03    1.2831701e-03    1.3042894e-03    1.2049489e-03    1.1436061e-03    1.1711667e-03    1.2058493e-03    1.2444506e-03    1.4271668e-03    1.7506750e-03    2.1705229e-03    8.8739055e-02
   2.4404326e+01    8.6787376e-01    1.0128837e-02    5.5437344e-03    4.0259414e-03    2.9615972e-03    2.3024208e-03    1.9341150e-03    1.5818871e-03    1.4448227e-03    1.2763397e-03    1.1727587e-03    1.2164254e-03    1.1722707e-03    1.1635712e-03    1.1796799e-03    1.3013386e-03    1.4338763e-03    1.7365790e-03    2.0200004e-03    8.8530048e-02
   2.4536822e+01    8.6842947e-01    1.0326833e-02    5.4751584e-03    4.1921805e-03    2.8439816e-03    2.2014056e-03    1.9894200e-03    1.5832103e-03    1.2407904e-03    1.2946866e-03    1.2423828e-03    1.2014753e-03    1.1222152e-03    1.2104471e-03    1.1777389e-03    1.2489479e-03    1.4122995e-03    1.6443377e-03    2.1062549e-03    8.8056760e-02
   2.4638808e+01    8.6880802e-01    1.0362768e-02    5.6628040e-03    4.0775183e-03    2.9262511e-03    2.3730485e-03    1.7850338e-03    1.4293483e-03    1.3933919e-03    1.3028770e-03    1.1354248e-03    1.1767759e-03    1.1333950e-03    1.1233018e-03    1.3080443e-03    1.1523554e-03    1.3890085e-03    1.6219354e-03    2.1789386e-03    8.7659755e-02
   2.4740889e+01    8.6945481e-01    1.0390749e-02    5.5985309e-03    4.0772543e-03    2.8474583e-03    2.3091620e-03    1.7300060e-03    1.5928659e-03    1.3450676e-03    1.1572197e-03    1.2456605e-03    1.0600714e-03    1.0383819e-03    1.2345810e-03    1.1381287e-03    1.2920956e-03    1.3883554e-03    1.5590850e-03    2.1331254e-03    8.7407394e-02
   2.4842963e+01    8.6997616e-01    1.0428469e-02    5.6336540e-03    3.9814123e-03    2.9582109e-03    2.2342450e-03    1.7268809e-03    1.4565196e-03    1.3282908e-03    1.1632020e-03    1.2398227e-03    1.0499576e-03    1.0014129e-03    1.1178263e-03    1.2521563e-03    1.2569124e-03    1.4114062e-03    1.6867804e-03    1.9813224e-03    8.7115361e-02
   2.4945114e+01    8.7052167e-01    1.0366588e-02    5.7980944e-03    3.9616352e-03    2.9008962e-03    2.1646425e-03    1.6045593e-03    1.3852226e-03    1.3631643e-03    1.1870713e-03    1.1796429e-03    1.0937748e-03    9.6053853e-04    1.1883678e-03    1.1826224e-03    1.2574285e-03    1.4463419e-03    1.5173959e-03    2.1467797e-03    8.6773563e-02
   2.5047283e+01    8.7099704e-01    1.0521793e-02    5.7813262e-03    3.8599507e-03    2.7947840e-03    2.1901596e-03    1.5670553e-03    1.3609144e-03    1.3324590e-03    1.2044574e-03    1.2037793e-03    1.0058032e-03    1.1350777e-03    1.0740277e-03    1.1009217e-03    1.2635927e-03    1.3916757e-03    1.5561241e-03    2.1510684e-03    8.6507994e-02
   2.5149625e+01    8.7157595e-01    1.0511363e-02    5.7848473e-03    3.6860421e-03    2.8869941e-03    2.1718870e-03    1.5157926e-03    1.3948058e-03    1.2088495e-03    1.1897699e-03    1.1253111e-03    1.1151566e-03    1.0032794e-03    1.1167854e-03    1.1594037e-03    1.1820549e-03    1.3959382e-03    1.6344991e-03    2.0926413e-03    8.6248633e-02
   2.5200838e+01    8.7178937e-01    1.0640649e-02    5.7320361e-03    3.6977076e-03    2.7382335e-03    2.1134992e-03    1.6218653e-03    1.4289820e-03    1.1011066e-03    1.2644025e-03    1.0675899e-03    1.0834894e-03    1.0190569e-03    1.0758299e-03    1.2251010e-03    1.1246460e-03    1.4645889e-03    1.6162700e-03    2.2076337e-03    8.5987944e-02
   2.5303277e+01    8.7220903e-01    1.0970142e-02    5.4757127e-03    3.5850537e-03    2.7199122e-03    2.0554565e-03    1.7765446e-03    1.3378700e-03    1.1266045e-03    1.1177254e-03    1.1367273e-03    1.0514745e-03    9.9078506e-04    1.0981636e-03    1.0871344e-03    1.2935838e-03    1.4922354e-03    1.5709858e-03    2.1821405e-03    8.5722720e-02
   2.5405692e+01    8.7268996e-01    1.1008169e-02    5.5265136e-03    3.5043862e-03    2.7160085e-03    1.9471368e-03    1.6818992e-03    1.4168045e-03    1.0486090e-03    1.1229649e-03    1.1399869e-03    1.0677210e-03    9.1077685e-04    1.0725687e-03    1.1297667e-03    1.3282436e-03    1.5343510e-03    1.6090491e-03    2.1563949e-03    8.5388690e-02
   2.5508121e+01    8.7331141e-01    1.1055631e-02    5.3515672e-03    3.4684310e-03    2.5687854e-03    1.9572159e-03    1.6644213e-03    1.3339854e-03    1.2038477e-03    1.0704252e-03    1.1030616e-03    1.0286583e-03    9.7424475e-04    1.0194128e-03    1.1842563e-03    1.3541473e-03    1.5316140e-03    1.5616673e-03    2.1945628e-03    8.5062658e-02
   2.5610587e+01    8.7389296e-01    1.1150839e-02    5.2414608e-03    3.3792700e-03    2.5099583e-03    1.8438931e-03    1.6011647e-03    1.3982557e-03    1.2495930e-03    1.0298089e-03    1.0504524e-03    1.0513122e-03    9.9820050e-04    1.0231043e-03    1.1700470e-03    1.3139212e-03    1.4286424e-03    1.6048290e-03    2.3112541e-03    8.4751037e-02
   2.5713090e+01    8.7452618e-01    1.1112964e-02    5.1711957e-03    3.3891290e-03    2.3282620e-03    1.8237966e-03    1.5103555e-03    1.4126641e-03    1.2047934e-03    1.0756523e-03    1.0326400e-03    1.0384383e-03    1.0307752e-03    1.0917580e-03    1.1505061e-03    1.3293521e-03    1.4075417e-03    1.6763507e-03    2.2113010e-03    8.4476343e-02
   2.5815629e+01    8.7498548e-01    1.1089270e-02    5.2787339e-03    3.2221779e-03    2.2877034e-03    1.7981945e-03    1.5523026e-03    1.2048767e-03    1.2220998e-03    1.1825463e-03    1.0298481e-03    1.0196619e-03    1.1889730e-03    9.9394547e-04    1.2267763e-03    1.2326203e-03    1.4138002e-03    1.6136412e-03    2.1283031e-03    8.4329043e-02
   2.5918197e+01    8.7571969e-01    1.0865973e-02    5.2778476e-03    3.1205863e-03    2.2744863e-03    1.7622727e-03    1.3737767e-03    1.2871738e-03    1.1279765e-03    1.1216687e-03    1.1516986e-03    1.0986594e-03    1.1607188e-03    1.0664205e-03    1.1764930e-03    1.3039048e-03    1.2695377e-03    1.6350113e-03    2.1089246e-03    8.4097181e-02
   2.6020814e+01    8.7635663e-01    1.0621532e-02    5.3121103e-03    3.1136746e-03    2.1397678e-03    1.7473468e-03    1.2270626e-03    1.4306817e-03    1.1085459e-03    1.1583431e-03    1.1664182e-03    1.0494179e-03    1.1873368e-03    1.1019837e-03    1.1526710e-03    1.1937751e-03    1.3446368e-03    1.6647368e-03    2.2140105e-03    8.3709323e-02
   2.6123454e+01    8.7680312e-01    1.0601494e-02    5.1979608e-03    3.0756561e-03    2.1641864e-03    1.6998758e-03    1.3734379e-03    1.2379236e-03    1.2520216e-03    1.1689198e-03    1.0544403e-03    9.6847777e-04    1.1579262e-03    1.2963162e-03    1.1319051e-03    1.1347294e-03    1.3955585e-03    1.6014173e-03    2.2140057e-03    8.3470626e-02
   2.6226119e+01    8.7750102e-01    1.0334420e-02    4.9955556e-03    3.1672840e-03    2.1810078e-03    1.6742183e-03    1.3641849e-03    1.2521359e-03    1.2174724e-03    1.1771146e-03    9.8990836e-04    9.7494750e-04    1.1607689e-03    1.1867250e-03    1.1972793e-03    1.3186367e-03    1.3430017e-03    1.6608001e-03    2.0492385e-03    8.3254281e-02
   2.6328843e+01    8.7815148e-01    1.0125013e-02    4.9404491e-03    3.0122491e-03    2.2448632e-03    1.6456599e-03    1.4514668e-03    1.1439716e-03    1.2610495e-03    1.1105047e-03    1.0388593e-03    1.0998846e-03    9.8342316e-04    1.1098799e-03    1.2709010e-03    1.4185291e-03    1.3289200e-03    1.7135065e-03    1.9388092e-03    8.3010581e-02
   2.6431565e+01    8.7872564e-01    1.0054187e-02    4.7750567e-03    2.9638246e-03    2.2262040e-03    1.6614021e-03    1.4656296e-03    1.2014889e-03    1.2229336e-03    1.1065905e-03    1.1392270e-03    9.7195443e-04    9.5036947e-04    1.1658236e-03    1.1568502e-03    1.3444761e-03    1.3980931e-03    1.7728541e-03    1.9779064e-03    8.2719486e-02
   2.6534323e+01    8.7930313e-01    9.9040986e-03    4.6516303e-03    2.9176663e-03    2.1408199e-03    1.8161251e-03    1.4172653e-03    1.3278472e-03    1.0837477e-03    1.2317458e-03    9.9589239e-04    9.9360241e-04    9.6489117e-04    1.0734551e-03    1.1626593e-03    1.2719836e-03    1.5092938e-03    1.8121458e-03    2.0865346e-03    8.2335470e-02
   2.6636935e+01    8.7987761e-01    9.7873699e-03    4.5547064e-03    2.8600185e-03    2.1155641e-03    1.8626964e-03    1.4039443e-03    1.3126072e-03    1.1226516e-03    1.0649011e-03    1.0531214e-03    1.0207048e-03    9.9406223e-04    1.1565577e-03    1.0831467e-03    1.2050892e-03    1.5667648e-03    1.7304114e-03    2.2087959e-03    8.2019277e-02
   2.6739467e+01    8.8029194e-01    9.7814758e-03    4.5692962e-03    2.7757547e-03    2.0503807e-03    1.8511333e-03    1.4613229e-03    1.2310224e-03    1.0910834e-03    1.0490993e-03    1.1662266e-03    1.0664494e-03    9.6165544e-04    1.1204060e-03    1.0488793e-03    1.2427423e-03    1.5398625e-03    1.7446331e-03    2.2078733e-03    8.1748764e-02
   2.6842068e+01    8.8083245e-01    9.5426268e-03    4.5990978e-03    2.7088653e-03    2.0752996e-03    1.7766900e-03    1.4515964e-03    1.2370821e-03    1.1275907e-03    1.0962305e-03    1.1395434e-03    9.9170516e-04    1.0899513e-03    1.0293286e-03    1.1590409e-03    1.3204675e-03    1.3108071e-03    1.7974763e-03    2.2316067e-03    8.1482548e-02
   2.6944729e+01    8.8133421e-01    9.3382287e-03    4.5612228e-03    2.7302630e-03    2.0959938e-03    1.6800509e-03    1.5018051e-03    1.3107999e-03    1.1352707e-03    1.0326169e-03    1.1158738e-03    1.0855110e-03    1.0662257e-03    1.0043739e-03    1.1165594e-03    1.2544651e-03    1.4445710e-03    1.7204185e-03    2.2371335e-03    8.1234410e-02
   2.7047446e+01    8.8186028e-01    9.1937855e-03    4.4965844e-03    2.6942836e-03    2.1280847e-03    1.6730030e-03    1.4706829e-03    1.2885439e-03    1.2163473e-03    9.9639764e-04    1.0781666e-03    1.1280117e-03    1.0807826e-03    9.8121625e-04    1.1075731e-03    1.1965080e-03    1.5246028e-03    1.7855554e-03    2.0488152e-03    8.1050780e-02
   2.7150220e+01    8.8224676e-01    9.1067955e-03    4.5144972e-03    2.6920324e-03    2.1663606e-03    1.5772573e-03    1.4277904e-03    1.4444670e-03    1.0446097e-03    1.1463751e-03    1.0088640e-03    1.1195464e-03    1.0044237e-03    1.0944322e-03    1.0652985e-03    1.2228813e-03    1.5363318e-03    1.7933039e-03    2.0625238e-03    8.0725446e-02
   2.7201628e+01    8.8254444e-01    9.0212435e-03    4.4497286e-03    2.6982174e-03    2.1415494e-03    1.6179831e-03    1.4072932e-03    1.4385491e-03    1.0966432e-03    1.1283931e-03    1.0204882e-03    1.0001174e-03    1.0533353e-03    1.1488331e-03    1.0928786e-03    1.1558795e-03    1.6105980e-03    1.7186796e-03    2.0860150e-03    8.0569138e-02
   2.7304487e+01    8.8295852e-01    8.9091969e-03    4.4285820e-03    2.7568197e-03    2.1251974e-03    1.6297570e-03    1.3691415e-03    1.3785259e-03    1.1431529e-03    1.1154992e-03    1.0764077e-03    9.7353010e-04    1.0466597e-03    1.0527138e-03    1.2012915e-03    1.2271390e-03    1.4674712e-03    1.7450840e-03    2.1014407e-03    8.0293869e-02
   2.7407406e+01    8.8339972e-01    8.8204169e-03    4.3763892e-03    2.7253081e-03    2.1939380e-03    1.6486456e-03    1.2824822e-03    1.3159808e-03    1.1699272e-03    1.1390526e-03    1.0571936e-03    1.0779055e-03    9.7075203e-04    1.0665287e-03    1.2252329e-03    1.2747214e-03    1.3379660e-03    1.8166913e-03    2.0157207e-03    8.0085430e-02
   2.7510378e+01    8.8364972e-01    8.8898696e-03    4.3190124e-03    2.7831245e-03    2.1375050e-03    1.6900424e-03    1.2440795e-03    1.2988225e-03    1.1829736e-03    1.1251343e-03    1.0613007e-03    1.0593919e-03    1.0876894e-03    1.1118068e-03    1.1758527e-03    1.2510583e-03    1.3481612e-03    1.7710364e-03    2.1067432e-03    7.9706678e-02
   2.7613404e+01    8.8416806e-01    8.7197842e-03    4.2413281e-03    2.8302860e-03    2.0660298e-03    1.6834866e-03    1.3939081e-03    1.2086356e-03    1.1354659e-03    1.0644696e-03    1.2049782e-03    9.0257538e-04    1.2638369e-03    1.0846661e-03    1.1202680e-03    1.2365609e-03    1.3949083e-03    1.6855859e-03    2.1925283e-03    7.9402637e-02
   2.7716485e+01    8.8465053e-01    8.4466485e-03    4.4110868e-03    2.6516582e-03    2.2307933e-03    1.6504541e-03    1.3860667e-03    1.1876168e-03    1.1845040e-03    1.0137963e-03    1.0947947e-03    1.1472357e-03    1.1102335e-03    1.0151172e-03    1.2918580e-03    1.1596669e-03    1.3737138e-03    1.6427304e-03    2.3274478e-03    7.9024050e-02
   2.7819619e+01    8.8501140e-01    8.4525476e-03    4.3261379e-03    2.7025032e-03    2.1691468e-03    1.6323476e-03    1.3980314e-03    1.2729124e-03    1.1537518e-03    1.0512039e-03    1.0757320e-03    1.0463490e-03    1.0987133e-03    1.1376734e-03    1.2060733e-03    1.2448601e-03    1.2965367e-03    1.6758031e-03    2.2926088e-03    7.8755671e-02
   2.7922807e+01    8.8533791e-01    8.4871414e-03    4.2906323e-03    2.6915253e-03    2.1469392e-03    1.6438045e-03    1.3602618e-03    1.3318658e-03    1.1837157e-03    1.1020269e-03    9.5466371e-04    9.8337734e-04    1.1036408e-03    1.2284642e-03    1.1505676e-03    1.2312986e-03    1.3100953e-03    1.7909711e-03    2.1450209e-03    7.8526078e-02
   2.8026046e+01    8.8572285e-01    8.4473993e-03    4.1984731e-03    2.7648491e-03    2.0522338e-03    1.7023547e-03    1.4819380e-03    1.2866526e-03    1.1542682e-03    1.0683288e-03    9.4012478e-04    9.4595917e-04    1.1697886e-03    1.1925311e-03    1.1662103e-03    1.2437598e-03    1.2578253e-03    1.8744063e-03    2.1696092e-03    7.8160443e-02
   2.8129341e+01    8.8613946e-01    8.3798996e-03    4.1257810e-03    2.8101130e-03    2.0459885e-03    1.6604369e-03    1.4853519e-03    1.3317431e-03    1.1340136e-03    1.0469551e-03    9.8983038e-04    9.4489810e-04    1.1524074e-03    1.1816198e-03    1.1193174e-03    1.2466981e-03    1.3809763e-03    1.7398537e-03    2.1213699e-03    7.7963289e-02
   2.8232651e+01    8.8652972e-01    8.3275859e-03    4.0591046e-03    2.8523585e-03    2.0307788e-03    1.7368385e-03    1.4438449e-03    1.2775516e-03    1.1737687e-03    1.0412399e-03    9.3352861e-04    1.0421817e-03    1.0419550e-03    1.2010227e-03    1.1116959e-03    1.2727573e-03    1.3791811e-03    1.8783741e-03    1.9473562e-03    7.7719154e-02
   2.8336009e+01    8.8684195e-01    8.3678342e-03    3.9456421e-03    2.9118631e-03    2.0110188e-03    1.7100107e-03    1.4365772e-03    1.3617161e-03    1.1284357e-03    1.0479593e-03    9.1240874e-04    1.0801907e-03    1.1375103e-03    1.0200855e-03    1.2487890e-03    1.2146310e-03    1.4653905e-03    1.6782414e-03    2.1538200e-03    7.7325922e-02
   2.8439433e+01    8.8725282e-01    8.2491406e-03    3.9403173e-03    2.8885225e-03    2.0743811e-03    1.6626710e-03    1.4668669e-03    1.3772902e-03    1.1063892e-03    1.0197325e-03    1.0060353e-03    1.0950226e-03    1.0595591e-03    9.7798649e-04    1.3027853e-03    1.2193100e-03    1.3162950e-03    1.9517015e-03    1.9824828e-03    7.7050695e-02
   2.8542885e+01    8.8769219e-01    8.1978378e-03    3.9084725e-03    2.8459413e-03    2.0986212e-03    1.6081448e-03    1.4075590e-03    1.3588970e-03    1.1954370e-03    1.0447778e-03    1.0061650e-03    1.0932648e-03    1.0392238e-03    1.0581536e-03    1.1708796e-03    1.2573490e-03    1.3897171e-03    1.8446034e-03    1.8830383e-03    7.6899730e-02
   2.8646373e+01    8.8794394e-01    8.2113054e-03    3.9776526e-03    2.7174464e-03    2.2108582e-03    1.5954955e-03    1.3302265e-03    1.4301858e-03    1.2510161e-03    9.9212863e-04    1.0798718e-03    9.2800082e-04    1.1602853e-03    1.0452290e-03    1.1638675e-03    1.2175245e-03    1.4647654e-03    1.7090906e-03    2.0045372e-03    7.6566576e-02
   2.8749874e+01    8.8824029e-01    8.3308268e-03    3.8367877e-03    2.8060711e-03    2.1386360e-03    1.6796719e-03    1.3131981e-03    1.3611251e-03    1.1916276e-03    1.0407775e-03    1.0556844e-03    1.0418201e-03    1.0588919e-03    1.1457564e-03    1.1352555e-03    1.2421275e-03    1.4715413e-03    1.6464350e-03    2.0323464e-03    7.6231128e-02
   2.8801646e+01    8.8851399e-01    8.1611621e-03    3.8344171e-03    2.7813415e-03    2.1957528e-03    1.7322468e-03    1.2895815e-03    1.2706037e-03    1.2042329e-03    1.1482692e-03    9.8999201e-04    1.0276395e-03    1.1003728e-03    1.1689566e-03    1.0644373e-03    1.3439535e-03    1.4454722e-03    1.5761009e-03    2.0330868e-03    7.6118390e-02
   2.8905217e+01    8.8880866e-01    8.2303910e-03    3.8536594e-03    2.7436482e-03    2.2354743e-03    1.5850312e-03    1.3789582e-03    1.1986650e-03    1.2211332e-03    1.1505609e-03    9.9468540e-04    1.1175258e-03    1.0646405e-03    1.0560179e-03    1.2265411e-03    1.2907803e-03    1.3421395e-03    1.6713934e-03    2.0099905e-03    7.5820100e-02
   2.9004012e+01    8.8922519e-01    8.1572527e-03    3.7490259e-03    2.8065335e-03    2.1532310e-03    1.7056717e-03    1.3398541e-03    1.2319768e-03    1.1275014e-03    1.1708988e-03    1.0768419e-03    1.0408701e-03    1.1211973e-03    1.0639780e-03    1.1623817e-03    1.3626601e-03    1.3467463e-03    1.6322227e-03    1.9471419e-03    7.5578824e-02
   2.9107644e+01    8.8954692e-01    8.1127859e-03    3.8094757e-03    2.8107108e-03    2.1243114e-03    1.6284797e-03    1.4128334e-03    1.1592960e-03    1.2946506e-03    1.1622506e-03    1.0285089e-03    1.0079087e-03    1.0913055e-03    1.0540491e-03    1.2715989e-03    1.2303318e-03    1.4202675e-03    1.6479152e-03    1.9443997e-03    7.5241999e-02
   2.9211336e+01    8.8978242e-01    8.1380294e-03    3.9221174e-03    2.7214102e-03    2.1417194e-03    1.6891728e-03    1.3452553e-03    1.2607100e-03    1.1553678e-03    1.2272731e-03    9.5432145e-04    1.1145726e-03    1.0720942e-03    1.0735819e-03    1.2023665e-03    1.2814279e-03    1.4323767e-03    1.6546192e-03    1.8566536e-03    7.4974509e-02
   2.9314991e+01    8.9008981e-01    8.1753018e-03    3.9451745e-03    2.6674619e-03    2.0847453e-03    1.6912739e-03    1.3754310e-03    1.2567597e-03    1.2328607e-03    1.1897822e-03    9.6537988e-04    1.0303341e-03    1.1814584e-03    1.0413491e-03    1.2492224e-03    1.1655497e-03    1.4391574e-03    1.7004048e-03    1.9523151e-03    7.4566227e-02
   2.9418733e+01    8.9059637e-01    7.8595920e-03    4.1389762e-03    2.6427213e-03    2.0848106e-03    1.6117109e-03    1.3574203e-03    1.3275036e-03    1.2869169e-03    1.0427636e-03    1.0012507e-03    1.1024354e-03    1.2307624e-03    1.0446132e-03    1.0443472e-03    1.3364872e-03    1.4063000e-03    1.5266452e-03    2.2522933e-03    7.4106076e-02
   2.9522542e+01    8.9089631e-01    7.9062705e-03    4.0987582e-03    2.6991096e-03    1.9766984e-03    1.7015595e-03    1.4075439e-03    1.2601004e-03    1.1813160e-03    1.1545560e-03    1.1079978e-03    1.0995017e-03    1.1280226e-03    9.1923455e-04    1.1640283e-03    1.4122645e-03    1.2785133e-03    1.5195633e-03    2.3017755e-03    7.3786876e-02
   2.9626396e+01    8.9123435e-01    7.9858326e-03    3.9961653e-03    2.6845190e-03    1.9191192e-03    1.7340077e-03    1.4826895e-03    1.2278778e-03    1.2371575e-03    1.0884487e-03    1.1006911e-03    1.1403610e-03    9.8413187e-04    1.0002508e-03    1.3331909e-03    1.1566976e-03    1.2640423e-03    1.7226364e-03    2.2409353e-03    7.3466900e-02
   2.9730303e+01    8.9158886e-01    8.0191598e-03    3.9412805e-03    2.6145745e-03    2.1004407e-03    1.7199416e-03    1.4023843e-03    1.2326046e-03    1.1876984e-03    1.1597043e-03    9.0194285e-04    1.1859903e-03    1.0403634e-03    1.1286826e-03    1.1970341e-03    1.1943873e-03    1.4066986e-03    1.7043958e-03    2.0928350e-03    7.3181022e-02
   2.9834253e+01    8.9199711e-01    7.9479725e-03    4.0171547e-03    2.5850274e-03    2.0473630e-03    1.6766043e-03    1.4696655e-03    1.1625720e-03    1.1958650e-03    1.0747289e-03    1.0382107e-03    1.0819743e-03    1.1003471e-03    1.1992926e-03    1.1512057e-03    1.1884989e-03    1.4672862e-03    1.5905408e-03    2.1669519e-03    7.2841628e-02
   2.9938238e+01    8.9241129e-01    7.8758653e-03    3.9452686e-03    2.5946052e-03    2.0688433e-03    1.6727025e-03    1.3861701e-03    1.3122624e-03    1.1535802e-03    1.1109882e-03    9.9695285e-04    1.1229638e-03    1.0987725e-03    1.1056320e-03    1.2214146e-03    1.3071180e-03    1.3176009e-03    1.5717752e-03    2.1658443e-03    7.2560350e-02
   3.0042274e+01    8.9283161e-01    7.8187503e-03    3.9636291e-03    2.5821340e-03    2.0089747e-03    1.6740310e-03    1.3719635e-03    1.3055173e-03    1.2223396e-03    1.1621334e-03    9.9668526e-04    1.0785882e-03    1.0253876e-03    1.1527220e-03    1.2480455e-03    1.1907733e-03    1.4107981e-03    1.6168859e-03    2.0480672e-03    7.2290962e-02
   3.0146349e+01    8.9296304e-01    8.0103498e-03    3.9861512e-03    2.5707330e-03    1.9469973e-03    1.7679563e-03    1.3064274e-03    1.3072573e-03    1.3005914e-03    1.0527543e-03    1.0750958e-03    1.0279005e-03    1.0635264e-03    1.1211249e-03    1.2372499e-03    1.2807486e-03    1.2278896e-03    1.7626625e-03    1.9998786e-03    7.1991661e-02
   3.0250475e+01    8.9351757e-01    7.8493090e-03    3.9203245e-03    2.5951547e-03    2.0014575e-03    1.6323804e-03    1.4163846e-03    1.2005496e-03    1.3621373e-03    1.1313859e-03    1.0070840e-03    1.0583116e-03    1.0592731e-03    1.1065702e-03    1.2257636e-03    1.1439499e-03    1.3060896e-03    1.8355212e-03    1.9482252e-03    7.1682557e-02
   3.0302550e+01    8.9382723e-01    7.7191133e-03    3.8913371e-03    2.6221256e-03    1.9396567e-03    1.6416898e-03    1.4047323e-03    1.2241987e-03    1.3807724e-03    1.1618101e-03    1.0210840e-03    9.8099130e-04    1.0702120e-03    1.1519270e-03    1.1448356e-03    1.1949566e-03    1.3388187e-03    1.8420449e-03    1.9413978e-03    7.1501063e-02
   3.0406750e+01    8.9409012e-01    7.7968531e-03    3.8671778e-03    2.7147570e-03    1.8413564e-03    1.6313961e-03    1.4711855e-03    1.3434499e-03    1.2013803e-03    1.1155166e-03    1.0596243e-03    9.7115538e-04    1.2171205e-03    9.8622958e-04    1.2153434e-03    1.2315991e-03    1.3328307e-03    1.7845605e-03    2.0638017e-03    7.1064538e-02
   3.0511000e+01    8.9444492e-01    7.8571285e-03    3.7823075e-03    2.5905362e-03    1.9784272e-03    1.6876510e-03    1.4496059e-03    1.2624183e-03    1.1491002e-03    1.1958765e-03    1.0371564e-03    1.0881899e-03    1.0996436e-03    1.1129966e-03    1.1089404e-03    1.1635096e-03    1.4830171e-03    1.7008509e-03    2.1051962e-03    7.0702529e-02
   3.0615289e+01    8.9475397e-01    7.6836897e-03    3.9648440e-03    2.6498904e-03    1.9149062e-03    1.6616970e-03    1.5194316e-03    1.3046027e-03    1.1368199e-03    1.1008540e-03    1.0829140e-03    1.0529019e-03    1.1414193e-03    1.0279574e-03    1.2374800e-03    1.0588516e-03    1.5323545e-03    1.7433154e-03    1.9127721e-03    7.0519329e-02
   3.0719619e+01    8.9522015e-01    7.4705681e-03    4.1537858e-03    2.5444407e-03    1.9465295e-03    1.6213778e-03    1.5707752e-03    1.2918282e-03    1.1238010e-03    1.0939147e-03    1.0386058e-03    1.0826911e-03    1.0669685e-03    1.1423518e-03    1.0946774e-03    1.1926638e-03    1.4705339e-03    1.7939145e-03    1.9910977e-03    7.0089321e-02
   3.0823994e+01    8.9559703e-01    7.5725086e-03    4.0323870e-03    2.5214903e-03    1.8243293e-03    1.8203426e-03    1.4716995e-03    1.2469942e-03    1.1258322e-03    1.1521413e-03    1.0153815e-03    1.1111936e-03    1.0451648e-03    1.0865105e-03    1.2290177e-03    1.2556255e-03    1.3861083e-03    1.7279074e-03    1.9711786e-03    6.9807153e-02
   3.0928401e+01    8.9590210e-01    7.6075978e-03    3.9931622e-03    2.5565154e-03    1.8717032e-03    1.7495858e-03    1.4598977e-03    1.3054067e-03    1.0896054e-03    1.0630097e-03    1.1250360e-03    1.0252959e-03    1.1062227e-03    1.0521825e-03    1.2328871e-03    1.2914191e-03    1.4345331e-03    1.7110372e-03    1.9532882e-03    6.9469515e-02
   3.1032856e+01    8.9633383e-01    7.4710603e-03    4.0051261e-03    2.6135970e-03    1.8824994e-03    1.6538355e-03    1.5526622e-03    1.2177257e-03    1.0763496e-03    1.1653096e-03    1.0455528e-03    1.1210002e-03    1.0735845e-03    1.0325933e-03    1.1869949e-03    1.3686797e-03    1.4005094e-03    1.6954052e-03    2.0611767e-03    6.9042508e-02
   3.1137365e+01    8.9658001e-01    7.6224397e-03    3.9261385e-03    2.6937851e-03    1.8051022e-03    1.6106506e-03    1.5161094e-03    1.2763750e-03    1.1092693e-03    1.2349465e-03    9.8690462e-04    1.1804289e-03    9.8994454e-04    1.1230298e-03    1.1495286e-03    1.3281038e-03    1.3835973e-03    1.6827273e-03    2.0484602e-03    6.8752452e-02
   3.1241917e+01    8.9692758e-01    7.6329050e-03    3.9267801e-03    2.6554225e-03    1.8411590e-03    1.5921089e-03    1.4822084e-03    1.3940574e-03    1.1244937e-03    1.0847078e-03    1.0860527e-03    1.0508992e-03    1.1399512e-03    1.1064044e-03    1.0806839e-03    1.3659058e-03    1.3901838e-03    1.6403796e-03    2.1160514e-03    6.8362064e-02
   3.1346398e+01    8.9725893e-01    7.5871224e-03    4.0339435e-03    2.5830700e-03    1.9465051e-03    1.5428642e-03    1.3562541e-03    1.4555907e-03    1.1249259e-03    1.1465627e-03    1.0712617e-03    1.2772125e-03    9.6366363e-04    1.0170181e-03    1.1956587e-03    1.1968603e-03    1.4771266e-03    1.6433603e-03    2.0056952e-03    6.8116370e-02
   3.1450843e+01    8.9765183e-01    7.5387909e-03    3.9121189e-03    2.6899112e-03    1.9346319e-03    1.5012969e-03    1.5032527e-03    1.3483254e-03    1.1919516e-03    1.0792117e-03    1.1577403e-03    1.2206292e-03    9.3654646e-04    9.8382502e-04    1.1805562e-03    1.1891443e-03    1.5968437e-03    1.5403987e-03    1.9657081e-03    6.7877285e-02
   3.1503095e+01    8.9795706e-01    7.4490490e-03    3.9323394e-03    2.6603906e-03    1.9237529e-03    1.4491392e-03    1.4817691e-03    1.3810644e-03    1.1773832e-03    1.1273755e-03    1.1491161e-03    1.2493304e-03    8.8597688e-04    9.8875481e-04    1.1556083e-03    1.2558964e-03    1.5806509e-03    1.6041261e-03    1.8449119e-03    6.7746302e-02
   3.1607643e+01    8.9831929e-01    7.4263282e-03    3.9001757e-03    2.6772780e-03    1.9350103e-03    1.5093420e-03    1.4240613e-03    1.3973210e-03    1.1821281e-03    1.2029886e-03    1.1131008e-03    1.1450897e-03    8.2680866e-04    1.0974084e-03    1.1289200e-03    1.3302161e-03    1.4641994e-03    1.5611639e-03    1.9681046e-03    6.7391064e-02
   3.1712244e+01    8.9854616e-01    7.5927749e-03    3.8562745e-03    2.6101014e-03    1.9432058e-03    1.5761114e-03    1.5135043e-03    1.2806235e-03    1.1329714e-03    1.2594486e-03    1.0384233e-03    1.1076471e-03    9.8189745e-04    1.0837580e-03    1.1653384e-03    1.2995712e-03    1.4482245e-03    1.5832367e-03    2.0875891e-03    6.6893138e-02
   3.1816895e+01    8.9893420e-01    7.5368911e-03    3.8623355e-03    2.6056822e-03    1.9347340e-03    1.6081456e-03    1.4667630e-03    1.4052961e-03    1.1238601e-03    1.1439686e-03    1.1243825e-03    1.0041575e-03    1.0343050e-03    1.0694917e-03    1.1913835e-03    1.2352085e-03    1.4352908e-03    1.5593747e-03    2.2584186e-03    6.6466108e-02
   3.1921599e+01    8.9930187e-01    7.4478755e-03    4.0249338e-03    2.5628015e-03    1.8266888e-03    1.6852095e-03    1.4161744e-03    1.4540602e-03    1.0479099e-03    1.0801462e-03    1.2087229e-03    1.0339506e-03    1.0473721e-03    1.0153018e-03    1.2127345e-03    1.2490313e-03    1.4100936e-03    1.5706906e-03    2.1855765e-03    6.6218853e-02
   3.2026347e+01    8.9950309e-01    7.6628172e-03    3.8885923e-03    2.5532823e-03    1.8804027e-03    1.5870946e-03    1.6311762e-03    1.2640567e-03    1.0869523e-03    1.0916653e-03    1.3351290e-03    9.9310376e-04    9.8159071e-04    1.0323832e-03    1.2300852e-03    1.2491973e-03    1.4323350e-03    1.7153160e-03    2.0270238e-03    6.5854711e-02
   3.2131133e+01    9.0000751e-01    7.5355329e-03    3.8367555e-03    2.5870209e-03    1.8257721e-03    1.6532947e-03    1.5453967e-03    1.3053970e-03    1.1291681e-03    1.1462849e-03    1.2023622e-03    1.0227579e-03    1.0203066e-03    1.0489026e-03    1.2228225e-03    1.1683029e-03    1.3940871e-03    1.8723195e-03    1.9157515e-03    6.5560250e-02
   3.2235950e+01    9.0042393e-01    7.4840966e-03    3.7780625e-03    2.5140109e-03    1.9535035e-03    1.7064554e-03    1.4902076e-03    1.2785232e-03    1.1226080e-03    1.2189726e-03    1.2022851e-03    9.7593757e-04    9.6000117e-04    1.1862430e-03    1.1735377e-03    1.1266870e-03    1.4390415e-03    1.7641489e-03    1.9673161e-03    6.5234430e-02
   3.2340798e+01    9.0079763e-01    7.4716095e-03    3.7854757e-03    2.5723465e-03    1.8913253e-03    1.7022020e-03    1.3768426e-03    1.1827750e-03    1.2940515e-03    1.2389085e-03    1.2045130e-03    9.6470159e-04    1.0899202e-03    1.0903470e-03    1.1010810e-03    1.2860745e-03    1.3920914e-03    1.6758997e-03    1.8706744e-03    6.5011533e-02
   3.2445673e+01    9.0115705e-01    7.4764490e-03    3.6713101e-03    2.7104120e-03    1.8023209e-03    1.7358819e-03    1.2552130e-03    1.3642369e-03    1.2684954e-03    1.2889915e-03    1.1188077e-03    1.0118427e-03    1.0662459e-03    1.0839673e-03    1.0973783e-03    1.3116682e-03    1.3120590e-03    1.6159203e-03    2.0264339e-03    6.4625317e-02
   3.2550590e+01    9.0148061e-01    7.5141237e-03    3.7032753e-03    2.6071763e-03    1.8334670e-03    1.6774322e-03    1.3675468e-03    1.3265093e-03    1.3033257e-03    1.1944703e-03    1.2070533e-03    1.0136876e-03    1.0659300e-03    1.0706426e-03    1.0022697e-03    1.3552623e-03    1.3245593e-03    1.5956507e-03    2.1199651e-03    6.4237038e-02
   3.2603074e+01    9.0162039e-01    7.5358517e-03    3.6737210e-03    2.7284354e-03    1.6678862e-03    1.8053349e-03    1.3730688e-03    1.2993309e-03    1.3018172e-03    1.1682430e-03    1.1891640e-03    1.0502432e-03    1.0892912e-03    9.4786428e-04    1.0864374e-03    1.3590524e-03    1.2815860e-03    1.6150137e-03    2.1647918e-03    6.4042478e-02
   3.2708066e+01    9.0204928e-01    7.5262513e-03    3.5940046e-03    2.6444892e-03    1.8237740e-03    1.7493389e-03    1.3617918e-03    1.3419502e-03    1.2258201e-03    1.2037607e-03    1.1501756e-03    1.0636227e-03    1.0697258e-03    9.5115406e-04    1.1745913e-03    1.2626202e-03    1.2831466e-03    1.6601142e-03    2.1755475e-03    6.3688843e-02
   3.2813094e+01    9.0227386e-01    7.6147665e-03    3.6793594e-03    2.6365411e-03    1.8232143e-03    1.5906639e-03    1.5431316e-03    1.3240168e-03    1.1422115e-03    1.1757085e-03    1.1933863e-03    1.0265003e-03    1.1303604e-03    9.7046838e-04    1.1031438e-03    1.2047085e-03    1.3792192e-03    1.7462725e-03    2.0636212e-03    6.3378846e-02
   3.2918199e+01    9.0256481e-01    7.6808672e-03    3.6684670e-03    2.5929930e-03    1.9172364e-03    1.4954257e-03    1.5640932e-03    1.3224464e-03    1.1734652e-03    1.2102475e-03    1.1623854e-03    1.0510592e-03    1.0523131e-03    9.9417167e-04    1.1751623e-03    1.1659495e-03    1.4556804e-03    1.7199844e-03    2.0704383e-03    6.2962799e-02
   3.3023352e+01    9.0298385e-01    7.6318692e-03    3.5642578e-03    2.6767024e-03    1.9249343e-03    1.5030630e-03    1.4698848e-03    1.4717934e-03    1.1565483e-03    1.2172220e-03    1.0637637e-03    1.0436538e-03    1.0399977e-03    1.0659145e-03    1.1586712e-03    1.1536946e-03    1.4461322e-03    1.7122739e-03    2.1710150e-03    6.2544757e-02
   3.3128549e+01    9.0333491e-01    7.5655831e-03    3.5624681e-03    2.7911628e-03    1.9573292e-03    1.4653326e-03    1.4657932e-03    1.3944408e-03    1.2228196e-03    1.1611576e-03    1.1762767e-03    9.2045593e-04    9.8429999e-04    1.2495223e-03    1.0623648e-03    1.2209285e-03    1.3105038e-03    1.8051840e-03    2.1351436e-03    6.2214319e-02
   3.3233792e+01    9.0363825e-01    7.6083334e-03    3.5964362e-03    2.7923291e-03    1.9302422e-03    1.4507383e-03    1.4307687e-03    1.4844309e-03    1.1746262e-03    1.2077042e-03    1.0727217e-03    8.5245687e-04    1.0832325e-03    1.3054731e-03    9.8285483e-04    1.1617941e-03    1.4657900e-03    1.7418178e-03    2.1944540e-03    6.1825545e-02
   3.3339082e+01    9.0408163e-01    7.5181730e-03    3.6192321e-03    2.8194643e-03    1.8745012e-03    1.4500209e-03    1.4119262e-03    1.4356524e-03    1.1919826e-03    1.2181026e-03    1.0886564e-03    9.9120918e-04    1.0118958e-03    1.1669917e-03    1.1340099e-03    1.1070402e-03    1.4774409e-03    1.6397564e-03    2.2877635e-03    6.1474547e-02
   3.3444218e+01    9.0451646e-01    7.4049568e-03    3.6942866e-03    2.7169837e-03    1.8339841e-03    1.5596812e-03    1.4071565e-03    1.4338351e-03    1.1741454e-03    1.2848730e-03    9.9023936e-04    1.0181862e-03    1.0029372e-03    1.1952280e-03    1.1121719e-03    1.1483705e-03    1.5277434e-03    1.5667675e-03    2.3332572e-03    6.1078736e-02
   3.3549221e+01    9.0484176e-01    7.2810652e-03    3.8966661e-03    2.6288579e-03    1.9069026e-03    1.5787221e-03    1.3692886e-03    1.3877869e-03    1.2030475e-03    1.1995386e-03    1.1178991e-03    9.3453912e-04    1.0706885e-03    1.1607452e-03    1.1943505e-03    1.0547588e-03    1.5034416e-03    1.6288847e-03    2.3319949e-03    6.0709059e-02
   3.3601744e+01    9.0512279e-01    7.1895543e-03    3.8266940e-03    2.5958775e-03    2.0489288e-03    1.5208970e-03    1.3879035e-03    1.3495872e-03    1.2544665e-03    1.1657410e-03    1.1190130e-03    9.5521131e-04    1.0277530e-03    1.1627018e-03    1.1583436e-03    1.1057643e-03    1.4761377e-03    1.7060685e-03    2.2980656e-03    6.0528497e-02
   3.3706823e+01    9.0547717e-01    7.2709828e-03    3.7539549e-03    2.5797699e-03    2.0145097e-03    1.5880595e-03    1.3680439e-03    1.3170024e-03    1.2017938e-03    1.2804641e-03    1.0767199e-03    1.0455854e-03    9.8881311e-04    1.1517319e-03    1.0434934e-03    1.1781580e-03    1.5386596e-03    1.5818231e-03    2.3406526e-03    6.0202607e-02
   3.3811943e+01    9.0580228e-01    7.3217097e-03    3.7049433e-03    2.5578986e-03    1.9359405e-03    1.7224580e-03    1.3382156e-03    1.3309761e-03    1.2591835e-03    1.2172905e-03    1.0056529e-03    1.0568866e-03    1.1044766e-03    1.0754012e-03    1.1095054e-03    1.0987974e-03    1.5409272e-03    1.6517356e-03    2.3354566e-03    5.9830266e-02
   3.3917088e+01    9.0620212e-01    7.2968355e-03    3.6562115e-03    2.5683234e-03    1.9216895e-03    1.7450089e-03    1.3914573e-03    1.3103946e-03    1.2318184e-03    1.1589392e-03    1.1280340e-03    9.9155540e-04    1.1644025e-03    9.7279328e-04    1.1282619e-03    1.1661118e-03    1.4515178e-03    1.6525047e-03    2.2936165e-03    5.9568407e-02
   3.4022269e+01    9.0645942e-01    7.3151323e-03    3.6547814e-03    2.6499473e-03    1.9385989e-03    1.8145846e-03    1.3303345e-03    1.3057240e-03    1.2711522e-03    1.1385506e-03    1.1415128e-03    9.0012965e-04    1.0881897e-03    1.0985084e-03    1.1411132e-03    1.1121409e-03    1.4582879e-03    1.7877042e-03    2.1414994e-03    5.9252684e-02
   3.4127488e+01    9.0670874e-01    7.4059905e-03    3.7207578e-03    2.5382980e-03    2.0401836e-03    1.8402248e-03    1.2249561e-03    1.3240834e-03    1.2569434e-03    1.1328598e-03    1.0908645e-03    1.0041180e-03    1.0145854e-03    1.2083847e-03    1.0160606e-03    1.2106822e-03    1.4297174e-03    1.7516818e-03    2.0630162e-03    5.9017850e-02
   3.4232727e+01    9.0711021e-01    7.3153008e-03    3.8743043e-03    2.4381134e-03    2.0881811e-03    1.7703568e-03    1.2966991e-03    1.2657855e-03    1.2396778e-03    1.1331797e-03    1.0906246e-03    9.7953251e-04    1.0584227e-03    1.0985895e-03    1.1302873e-03    1.1783162e-03    1.5640393e-03    1.6398346e-03    2.0835626e-03    5.8644980e-02
   3.4327494e+01    9.0761808e-01    7.2261941e-03    3.7882985e-03    2.3732686e-03    2.0785875e-03    1.8228326e-03    1.2950186e-03    1.2356542e-03    1.3331846e-03    1.0754697e-03    1.0259744e-03    1.1096290e-03    1.0135279e-03    9.9900585e-04    1.1894413e-03    1.2374698e-03    1.4081260e-03    1.7658705e-03    1.9415212e-03    5.8462843e-02
   3.4403307e+01    9.0782342e-01    7.2548174e-03    3.7807773e-03    2.4568158e-03    2.1265275e-03    1.6808854e-03    1.3054029e-03    1.2677765e-03    1.3412790e-03    1.0934117e-03    1.0421712e-03    9.7857384e-04    1.0822702e-03    1.0268693e-03    1.2248783e-03    1.1626255e-03    1.3854502e-03    1.8261658e-03    1.8377569e-03    5.8302125e-02
   3.4539772e+01    9.0839513e-01    7.1679421e-03    3.7633046e-03    2.4118831e-03    2.1029480e-03    1.7702726e-03    1.3648489e-03    1.1519902e-03    1.2732653e-03    1.1988126e-03    9.9575038e-04    1.0706343e-03    1.0306382e-03    9.4965769e-04    1.1982173e-03    1.2562879e-03    1.4331173e-03    1.7379961e-03    1.8841699e-03    5.7843129e-02
   3.4600422e+01    9.0873696e-01    7.1185444e-03    3.6773910e-03    2.4976413e-03    2.0817549e-03    1.7296429e-03    1.3600347e-03    1.1513717e-03    1.3224212e-03    1.1284754e-03    9.3748289e-04    1.1340582e-03    9.2466936e-04    1.0554188e-03    1.1228749e-03    1.3303989e-03    1.4102222e-03    1.7040937e-03    1.8348449e-03    5.7741697e-02
   3.4709931e+01    9.0898075e-01    7.2369097e-03    3.6472749e-03    2.5644935e-03    2.0845261e-03    1.7161366e-03    1.3473582e-03    1.1478342e-03    1.2085417e-03    1.1119960e-03    1.1078523e-03    1.0497835e-03    9.6958994e-04    1.1058581e-03    1.0876999e-03    1.2650283e-03    1.3989076e-03    1.7094950e-03    1.9637461e-03    5.7296216e-02
   3.4812700e+01    9.0941933e-01    7.1699934e-03    3.6877466e-03    2.6126738e-03    2.0006685e-03    1.6606471e-03    1.3767326e-03    1.1489088e-03    1.1312043e-03    1.1927312e-03    1.1730630e-03    9.8221510e-04    9.7082117e-04    1.0609610e-03    1.0726307e-03    1.3380950e-03    1.4232921e-03    1.6795025e-03    1.9097067e-03    5.6989077e-02
   3.4922209e+01    9.0966611e-01    7.2121678e-03    3.7669588e-03    2.6433931e-03    1.9717186e-03    1.5226641e-03    1.3670255e-03    1.3420477e-03    1.1095734e-03    1.1632876e-03    1.1404037e-03    1.0063648e-03    1.0187482e-03    9.5271940e-04    1.1778649e-03    1.2913048e-03    1.3204684e-03    1.7113069e-03    2.0215995e-03    5.6594274e-02
   3.5024979e+01    9.1006406e-01    7.0756559e-03    3.8643596e-03    2.5027499e-03    2.0207022e-03    1.6453979e-03    1.3586843e-03    1.3130743e-03    1.2403128e-03    1.0496553e-03    1.0125180e-03    1.0305428e-03    1.0732501e-03    8.8636730e-04    1.3519137e-03    1.1741150e-03    1.3656321e-03    1.6397255e-03    2.1427717e-03    5.6188515e-02
   3.5100792e+01    9.1033087e-01    7.0371213e-03    3.8844736e-03    2.4371874e-03    2.0810558e-03    1.6425730e-03    1.3882976e-03    1.3438294e-03    1.1936830e-03    9.5711610e-04    1.0523323e-03    1.0735491e-03    1.0114229e-03    1.0906072e-03    1.1963989e-03    1.2950163e-03    1.3333116e-03    1.5282851e-03    2.1974643e-03    5.5925410e-02
   3.5222094e+01    9.1087606e-01    6.9857090e-03    3.8036865e-03    2.4497396e-03    2.1964402e-03    1.5083560e-03    1.4209360e-03    1.2863437e-03    1.1462282e-03    1.0034891e-03    1.0336716e-03    1.0942838e-03    1.0700195e-03    1.0810938e-03    1.1390604e-03    1.3255600e-03    1.1877731e-03    1.6557543e-03    2.1393399e-03    5.5596456e-02
   3.5316440e+01    9.1115723e-01    7.0540306e-03    3.7337946e-03    2.5141199e-03    2.1161715e-03    1.5674731e-03    1.3750525e-03    1.3194654e-03    1.0731823e-03    1.0179033e-03    1.1164875e-03    1.0856564e-03    9.8457325e-04    1.1871445e-03    1.1528111e-03    1.2121724e-03    1.2841301e-03    1.6518807e-03    2.0982753e-03    5.5298444e-02
   3.5434372e+01    9.1153318e-01    7.0211661e-03    3.7819161e-03    2.5147591e-03    2.0778491e-03    1.5909171e-03    1.3998137e-03    1.2853012e-03    1.1092920e-03    1.1108145e-03    1.0372242e-03    9.9352607e-04    1.1519646e-03    1.1945421e-03    1.0305481e-03    1.1177277e-03    1.4496238e-03    1.6099091e-03    2.1490767e-03    5.4840845e-02
   3.5528718e+01    9.1189573e-01    6.9254865e-03    3.8463418e-03    2.4728727e-03    2.1233483e-03    1.6290309e-03    1.3551399e-03    1.2367060e-03    1.1685229e-03    1.1008603e-03    1.0073063e-03    1.0314024e-03    1.1223445e-03    1.1559634e-03    1.0672512e-03    1.0447354e-03    1.5160426e-03    1.6096886e-03    2.1060556e-03    5.4585168e-02
   3.5604531e+01    9.1210913e-01    7.0022828e-03    3.8322259e-03    2.4152180e-03    2.0923392e-03    1.6010614e-03    1.4294504e-03    1.3318385e-03    1.0709185e-03    1.1367853e-03    9.2676696e-04    1.1573592e-03    1.0637378e-03    1.1060967e-03    1.0530976e-03    1.1334192e-03    1.5062397e-03    1.5643599e-03    2.0963034e-03    5.4371375e-02
   3.5739758e+01    9.1256624e-01    7.0498860e-03    3.6938929e-03    2.6236716e-03    1.9544663e-03    1.6234991e-03    1.4117031e-03    1.3095156e-03    1.1364096e-03    1.0326504e-03    1.0015033e-03    1.0484600e-03    1.1619001e-03    1.1441309e-03    1.0232325e-03    1.2040692e-03    1.4239599e-03    1.6430813e-03    2.0519635e-03    5.3895767e-02
   3.5814244e+01    9.1274885e-01    7.1673622e-03    3.6427177e-03    2.5993381e-03    1.9401456e-03    1.6334921e-03    1.4618397e-03    1.2719157e-03    1.1690853e-03    9.4709335e-04    1.0834099e-03    1.0162580e-03    1.2632947e-03    1.0051603e-03    1.0259026e-03    1.2795021e-03    1.3378565e-03    1.6794411e-03    2.1242886e-03    5.3603045e-02
   3.5921835e+01    9.1322341e-01    6.9928285e-03    3.7332125e-03    2.5524704e-03    1.9746686e-03    1.5860076e-03    1.4801059e-03    1.3337585e-03    1.0274746e-03    9.8182533e-04    1.1166043e-03    1.1482716e-03    1.0773200e-03    1.0213502e-03    1.0639539e-03    1.2329122e-03    1.4249107e-03    1.5787482e-03    2.0550121e-03    5.3395152e-02
   3.6022805e+01    9.1349861e-01    6.9364524e-03    3.9204447e-03    2.5327255e-03    1.8811757e-03    1.6725082e-03    1.4187092e-03    1.3069216e-03    1.0806450e-03    1.0268748e-03    1.0582315e-03    1.1755515e-03    9.0376839e-04    1.1523051e-03    1.0397091e-03    1.2860360e-03    1.3630519e-03    1.6325784e-03    2.0770266e-03    5.3036677e-02
   3.6148937e+01    9.1383665e-01    6.9689322e-03    3.9878504e-03    2.3934780e-03    1.9413955e-03    1.7612840e-03    1.4058310e-03    1.2261617e-03    1.1148872e-03    1.1472864e-03    9.9188805e-04    1.0733839e-03    1.0155554e-03    9.8948691e-04    1.1825937e-03    1.2664775e-03    1.3675678e-03    1.6159529e-03    2.0958616e-03    5.2617473e-02
   3.6223307e+01    9.1416596e-01    7.0325328e-03    3.8748446e-03    2.3819904e-03    2.0228748e-03    1.6552625e-03    1.3542576e-03    1.2398838e-03    1.1540628e-03    1.1253301e-03    1.0600707e-03    9.6957507e-04    1.0463575e-03    9.6962323e-04    1.3094264e-03    1.2332123e-03    1.2649597e-03    1.5695382e-03    2.1265796e-03    5.2443660e-02
   3.6338994e+01    9.1463176e-01    6.9516833e-03    3.8930120e-03    2.3351401e-03    2.0816426e-03    1.5495780e-03    1.3418122e-03    1.3830059e-03    1.0936263e-03    1.2152174e-03    9.2709010e-04    9.6834114e-04    9.7007089e-04    1.1432332e-03    1.2431772e-03    1.2824773e-03    1.1633489e-03    1.6167998e-03    2.1273848e-03    5.2081598e-02
   3.6413364e+01    9.1489915e-01    6.9494121e-03    3.8596188e-03    2.2980562e-03    2.0842451e-03    1.5647010e-03    1.4448498e-03    1.2382671e-03    1.1575864e-03    1.1431107e-03    1.0459625e-03    8.4110970e-04    1.0717584e-03    1.0974828e-03    1.2998328e-03    1.2624493e-03    1.1681489e-03    1.5869586e-03    2.0936478e-03    5.1893653e-02
   3.6520788e+01    9.1528678e-01    6.9178951e-03    3.8706284e-03    2.2621259e-03    2.0561910e-03    1.6301751e-03    1.4153338e-03    1.3084909e-03    1.1549551e-03    1.0772232e-03    9.3059526e-04    1.0177824e-03    9.7839419e-04    1.0762145e-03    1.3673576e-03    1.2141833e-03    1.1563289e-03    1.5855826e-03    2.1612366e-03    5.1532528e-02
   3.6636475e+01    9.1566030e-01    6.9596205e-03    3.8951982e-03    2.3118737e-03    1.9571828e-03    1.6072901e-03    1.3466811e-03    1.3399162e-03    1.1389672e-03    1.1019142e-03    1.0207869e-03    9.7173328e-04    1.0039458e-03    1.0060316e-03    1.3539983e-03    1.1924089e-03    1.2641960e-03    1.4902060e-03    2.1787369e-03    5.1199012e-02
   3.6729437e+01    9.1595830e-01    6.8611328e-03    3.9756826e-03    2.3037726e-03    1.9272341e-03    1.6012294e-03    1.4585702e-03    1.3441612e-03    1.1607690e-03    1.0568769e-03    9.4784361e-04    1.0959960e-03    9.3745384e-04    9.8834495e-04    1.2877637e-03    1.3132013e-03    1.2602867e-03    1.4438442e-03    2.0597922e-03    5.1017748e-02
   3.6821987e+01    9.1631751e-01    6.8910655e-03    3.8605913e-03    2.3849891e-03    1.8065363e-03    1.7377068e-03    1.3099554e-03    1.4057953e-03    1.2084773e-03    9.3543840e-04    1.0294975e-03    1.0254788e-03    9.8102210e-04    1.0658083e-03    1.1837661e-03    1.3072468e-03    1.2448746e-03    1.5138267e-03    2.0162519e-03    5.0774159e-02
   3.6937673e+01    9.1665624e-01    7.0525439e-03    3.7283365e-03    2.3966856e-03    1.7699547e-03    1.6148270e-03    1.5218170e-03    1.3021389e-03    1.2163627e-03    1.0014334e-03    9.8610149e-04    9.5797647e-04    1.0373843e-03    1.1375367e-03    1.1092589e-03    1.2839194e-03    1.2242605e-03    1.5668547e-03    2.0125604e-03    5.0423808e-02
   3.7012043e+01    9.1686528e-01    7.1019126e-03    3.7487781e-03    2.4114926e-03    1.7769209e-03    1.5559334e-03    1.5549139e-03    1.3056165e-03    1.1720503e-03    1.0052491e-03    9.9360012e-04    9.2979415e-04    1.0797274e-03    1.0978934e-03    1.0671328e-03    1.3274832e-03    1.2562395e-03    1.5144228e-03    2.0516885e-03    5.0183866e-02
   3.7105006e+01    9.1712209e-01    7.2040858e-03    3.6006975e-03    2.4525571e-03    1.7657415e-03    1.6491472e-03    1.5737290e-03    1.2555551e-03    1.1484515e-03    1.0159366e-03    9.9978943e-04    9.4659398e-04    1.0502500e-03    1.0870907e-03    1.0832756e-03    1.2964372e-03    1.3632492e-03    1.4734177e-03    2.0005914e-03    4.9911313e-02
   3.7231022e+01    9.1757595e-01    7.1792901e-03    3.6231832e-03    2.3412071e-03    1.8745895e-03    1.6250599e-03    1.4557120e-03    1.3471732e-03    1.0956392e-03    9.9699022e-04    1.0364809e-03    9.8753803e-04    1.0395272e-03    1.0731400e-03    1.1415187e-03    1.1087303e-03    1.4519173e-03    1.5293258e-03    1.9774235e-03    4.9539600e-02
   3.7305392e+01    9.1784720e-01    7.1429318e-03    3.6059557e-03    2.3860203e-03    1.9110090e-03    1.5494758e-03    1.4117746e-03    1.3572768e-03    1.1420921e-03    1.0113413e-03    1.0803865e-03    9.1012095e-04    1.0762586e-03    1.1121748e-03    1.0211300e-03    1.1991149e-03    1.3965558e-03    1.4751200e-03    2.0669336e-03    4.9297123e-02
   3.7439671e+01    9.1845756e-01    6.9421153e-03    3.6767323e-03    2.3633093e-03    1.7586139e-03    1.6322102e-03    1.4809550e-03    1.3143509e-03    1.1711547e-03    1.0892181e-03    8.9055961e-04    1.0038677e-03    1.0276665e-03    1.0359115e-03    1.0998022e-03    1.3052835e-03    1.2831704e-03    1.5553669e-03    2.0585565e-03    4.8853593e-02
   3.7514041e+01    9.1864364e-01    7.0238993e-03    3.6413373e-03    2.3857288e-03    1.7460992e-03    1.6248926e-03    1.5300939e-03    1.1908166e-03    1.3060862e-03    9.2645078e-04    1.0133066e-03    1.0292915e-03    9.0561867e-04    1.0925519e-03    1.1320881e-03    1.2035575e-03    1.3259473e-03    1.6067728e-03    1.9912716e-03    4.8680549e-02
   3.7621465e+01    9.1894355e-01    7.0877511e-03    3.6649922e-03    2.3537677e-03    1.7366494e-03    1.6628033e-03    1.4588786e-03    1.2349057e-03    1.2211295e-03    9.5093559e-04    1.0666703e-03    9.7636970e-04    8.9992020e-04    1.0972187e-03    1.0852663e-03    1.2759914e-03    1.3416693e-03    1.6006582e-03    1.9316547e-03    4.8409214e-02
   3.7737152e+01    9.1939501e-01    6.8644223e-03    3.7333951e-03    2.4187096e-03    1.7366369e-03    1.6626484e-03    1.4126359e-03    1.3276698e-03    1.1587750e-03    1.0303391e-03    9.2114283e-04    1.0274306e-03    9.4996894e-04    1.0809991e-03    1.1183501e-03    1.1860181e-03    1.3623694e-03    1.5623632e-03    1.8584651e-03    4.8192647e-02
   3.7830114e+01    9.1970211e-01    6.8494849e-03    3.7254241e-03    2.4593516e-03    1.7352563e-03    1.6419524e-03    1.3044046e-03    1.3880506e-03    1.1269719e-03    1.0843575e-03    8.8589453e-04    1.0738844e-03    9.8029383e-04    1.0069722e-03    1.1537298e-03    1.1811539e-03    1.3708220e-03    1.5982096e-03    1.8255798e-03    4.7906092e-02
   3.7923077e+01    9.2017738e-01    6.7252256e-03    3.6381697e-03    2.5286272e-03    1.7422341e-03    1.5402849e-03    1.4047457e-03    1.3350653e-03    1.0890525e-03    1.0485641e-03    1.0054215e-03    9.7893998e-04    1.1171146e-03    1.0032933e-03    9.5738143e-04    1.3249672e-03    1.2918173e-03    1.5809635e-03    1.9737142e-03    4.7537041e-02
   3.8016039e+01    9.2039830e-01    6.8379015e-03    3.6692748e-03    2.4846039e-03    1.7179611e-03    1.4535058e-03    1.4966537e-03    1.2346848e-03    1.1169741e-03    1.1212079e-03    9.9545522e-04    9.5888945e-04    1.1124468e-03    1.0387578e-03    9.9459426e-04    1.1539711e-03    1.3879584e-03    1.5612094e-03    1.9576777e-03    4.7307972e-02
   3.8108589e+01    9.2070479e-01    6.8775661e-03    3.5723407e-03    2.5105225e-03    1.7554569e-03    1.5360630e-03    1.4128779e-03    1.2151176e-03    1.0546455e-03    1.1218830e-03    1.0993300e-03    9.3167266e-04    9.4114943e-04    1.1474583e-03    1.0311681e-03    1.0565708e-03    1.4520572e-03    1.5551904e-03    1.9365195e-03    4.7087616e-02
   3.8224275e+01    9.2109041e-01    6.8186992e-03    3.5772485e-03    2.4725140e-03    1.7752639e-03    1.6048969e-03    1.3027262e-03    1.2658064e-03    1.1593708e-03    1.0122662e-03    1.0828620e-03    9.5299838e-04    9.8861163e-04    1.1355787e-03    8.9080439e-04    1.1972336e-03    1.4863789e-03    1.5149607e-03    1.9051150e-03    4.6766251e-02
   3.8331699e+01    9.2154091e-01    6.8021122e-03    3.4438899e-03    2.5651576e-03    1.8241405e-03    1.4638847e-03    1.2988076e-03    1.2824105e-03    1.1048599e-03    1.1079552e-03    9.9890135e-04    1.0308269e-03    8.7243491e-04    1.0924983e-03    9.9961585e-04    1.0900151e-03    1.5054525e-03    1.6304336e-03    1.9217175e-03    4.6423979e-02
   3.8406069e+01    9.2183896e-01    6.7264031e-03    3.4338448e-03    2.5644227e-03    1.8613264e-03    1.4520292e-03    1.2834214e-03    1.2671717e-03    1.1476750e-03    1.1043780e-03    9.7872825e-04    1.0285477e-03    9.1904441e-04    9.8495974e-04    1.0823277e-03    1.0809746e-03    1.5311836e-03    1.5840700e-03    1.8831811e-03    4.6247349e-02
   3.8521756e+01    9.2218239e-01    6.6840114e-03    3.4435476e-03    2.6281658e-03    1.8040096e-03    1.4680686e-03    1.2863407e-03    1.1820045e-03    1.1807594e-03    1.0677152e-03    1.1087608e-03    8.6880838e-04    1.0132391e-03    9.2031412e-04    1.0880308e-03    1.2455341e-03    1.4158257e-03    1.6268056e-03    1.8364821e-03    4.5949185e-02
   3.8614305e+01    9.2253169e-01    6.6608760e-03    3.4150282e-03    2.7093540e-03    1.6762082e-03    1.5345460e-03    1.3084655e-03    1.1082966e-03    1.2097809e-03    1.1199415e-03    9.3384275e-04    1.0393136e-03    8.8817633e-04    9.0816736e-04    1.1169073e-03    1.2904532e-03    1.4357139e-03    1.5436668e-03    1.8756976e-03    4.5693879e-02
   3.8729992e+01    9.2286009e-01    6.6349690e-03    3.5233300e-03    2.6229246e-03    1.7450646e-03    1.4775563e-03    1.2815291e-03    1.1318020e-03    1.2484075e-03    1.1043250e-03    9.2968929e-04    9.9153406e-04    8.9147128e-04    8.7781203e-04    1.1826638e-03    1.3839137e-03    1.3540420e-03    1.5747277e-03    1.7877409e-03    4.5396408e-02
   3.8804362e+01    9.2307329e-01    6.7250328e-03    3.4442511e-03    2.4849713e-03    1.8854442e-03    1.4696757e-03    1.2671512e-03    1.1709932e-03    1.2328335e-03    1.0064875e-03    1.0030336e-03    9.1735726e-04    9.2680398e-04    9.9179355e-04    1.1322787e-03    1.3136055e-03    1.4253258e-03    1.5906146e-03    1.7272677e-03    4.5211785e-02
   3.8930378e+01    9.2334838e-01    6.7409155e-03    3.4939030e-03    2.4810808e-03    1.9098628e-03    1.4231918e-03    1.2206947e-03    1.2730631e-03    1.1922773e-03    1.0797436e-03    9.0068414e-04    9.3109665e-04    1.0126832e-03    8.9413885e-04    1.2689805e-03    1.1786843e-03    1.4681936e-03    1.5519232e-03    1.7425005e-03    4.4888003e-02
   3.9004748e+01    9.2367246e-01    6.6607727e-03    3.5515562e-03    2.4132668e-03    1.9172578e-03    1.4225878e-03    1.2600029e-03    1.2120587e-03    1.1879363e-03    1.0503972e-03    9.0951812e-04    9.3946008e-04    9.7943389e-04    9.8227786e-04    1.1836663e-03    1.2830902e-03    1.5185518e-03    1.3629246e-03    1.7899146e-03    4.4702867e-02
   3.9139027e+01    9.2407267e-01    6.6261895e-03    3.5023326e-03    2.5146306e-03    1.9117184e-03    1.4212129e-03    1.3266699e-03    1.1575346e-03    1.1854118e-03    9.3178052e-04    9.8620039e-04    9.9398799e-04    9.2541147e-04    1.0639455e-03    1.0520216e-03    1.3731310e-03    1.4740424e-03    1.3385536e-03    1.7392254e-03    4.4403325e-02
   3.9231990e+01    9.2439775e-01    6.5161488e-03    3.5950750e-03    2.4788114e-03    1.8425043e-03    1.4143442e-03    1.3578316e-03    1.2098763e-03    1.0851911e-03    1.0061974e-03    9.4739231e-04    9.7461452e-04    1.0053712e-03    1.0597990e-03    1.1173843e-03    1.3542493e-03    1.3519925e-03    1.4012286e-03    1.7577781e-03    4.4126464e-02
   3.9306360e+01    9.2470736e-01    6.4265484e-03    3.6344084e-03    2.4267831e-03    1.7766355e-03    1.5168967e-03    1.3079322e-03    1.2868674e-03    1.0175325e-03    9.9900426e-04    1.0555808e-03    9.3907022e-04    9.6352405e-04    9.9160206e-04    1.0790260e-03    1.4224870e-03    1.3631834e-03    1.3560255e-03    1.7316512e-03    4.3997880e-02
   3.9413783e+01    9.2512859e-01    6.4288721e-03    3.5253434e-03    2.3861020e-03    1.7389424e-03    1.6685264e-03    1.2417092e-03    1.1560772e-03    1.0163818e-03    1.1346591e-03    1.0876253e-03    8.7440781e-04    9.6370767e-04    1.0147211e-03    1.1230234e-03    1.2548649e-03    1.2865896e-03    1.5444391e-03    1.6614843e-03    4.3763935e-02
   3.9506746e+01    9.2529315e-01    6.5497806e-03    3.4446399e-03    2.5267083e-03    1.6342981e-03    1.6640182e-03    1.2604131e-03    1.1443154e-03    1.0375264e-03    1.1554560e-03    1.0025405e-03    9.7855675e-04    9.4176580e-04    9.8053412e-04    1.1680340e-03    1.1790400e-03    1.3381002e-03    1.5074388e-03    1.6773347e-03    4.3516344e-02
   3.9622433e+01    9.2569806e-01    6.6595927e-03    3.2079301e-03    2.5512293e-03    1.7834187e-03    1.5038136e-03    1.3198687e-03    1.1571103e-03    1.0003975e-03    1.1559138e-03    1.0081366e-03    1.0267767e-03    7.9449496e-04    9.9553895e-04    1.1502015e-03    1.1856328e-03    1.2923054e-03    1.6036702e-03    1.6436829e-03    4.3262221e-02
   3.9714982e+01    9.2595728e-01    6.6419123e-03    3.3011523e-03    2.4817487e-03    1.8508485e-03    1.3042935e-03    1.4260188e-03    1.1477006e-03    1.1108531e-03    1.0536918e-03    1.0741745e-03    9.3618270e-04    8.4818655e-04    1.0695801e-03    1.0057957e-03    1.2303004e-03    1.2792632e-03    1.6148296e-03    1.6037062e-03    4.3062478e-02
   3.9830669e+01    9.2620782e-01    6.6954323e-03    3.3089170e-03    2.3993208e-03    1.9084453e-03    1.4178128e-03    1.2727136e-03    1.3069300e-03    1.0193420e-03    1.0577140e-03    1.1106207e-03    8.2323561e-04    9.5101773e-04    1.0254120e-03    9.7932273e-04    1.1561820e-03    1.4458553e-03    1.5182821e-03    1.6411735e-03    4.2754449e-02
   3.9905039e+01    9.2639103e-01    6.7612265e-03    3.3147727e-03    2.3316347e-03    1.9559065e-03    1.4147546e-03    1.3472554e-03    1.1621341e-03    1.0474060e-03    1.0758571e-03    1.0323860e-03    9.6802558e-04    8.8801371e-04    1.0041149e-03    1.0085647e-03    1.1522065e-03    1.4740088e-03    1.4616008e-03    1.6854159e-03    4.2523687e-02
   4.0012462e+01    9.2676871e-01    6.6890340e-03    3.2506899e-03    2.4151070e-03    1.9879232e-03    1.3158288e-03    1.3367033e-03    1.1687664e-03    1.1382426e-03    9.8461823e-04    9.5626552e-04    1.0276734e-03    9.4609466e-04    9.9090206e-04    9.7577435e-04    1.1428089e-03    1.5167009e-03    1.4191736e-03    1.7447141e-03    4.2224266e-02
   4.0128149e+01    9.2726587e-01    6.6374116e-03    3.1396990e-03    2.4175831e-03    1.9325493e-03    1.4281089e-03    1.2004454e-03    1.2459979e-03    1.0603110e-03    9.7367451e-04    1.1210604e-03    9.5757397e-04    8.1574593e-04    1.0537415e-03    1.0101839e-03    1.1736449e-03    1.4000162e-03    1.4007652e-03    1.9035359e-03    4.1862082e-02
   4.0230928e+01    9.2754759e-01    6.6542087e-03    3.1293298e-03    2.5196349e-03    1.8419244e-03    1.3758616e-03    1.2453687e-03    1.1257865e-03    1.1231866e-03    1.0990664e-03    1.0089336e-03    9.0583049e-04    9.3044641e-04    9.7927037e-04    1.1566440e-03    9.9710307e-04    1.4212353e-03    1.5132692e-03    1.7805728e-03    4.1644740e-02
   4.0336232e+01    9.2782786e-01    6.6840531e-03    3.0899207e-03    2.4535061e-03    1.8768840e-03    1.4077310e-03    1.2474507e-03    1.1334145e-03    1.0714141e-03    1.1926289e-03    8.6298853e-04    9.5338399e-04    9.3020086e-04    1.1173138e-03    1.0830597e-03    9.5828442e-04    1.3716964e-03    1.5966449e-03    1.8222296e-03    4.1319334e-02
   4.0431021e+01    9.2811658e-01    6.6050946e-03    3.1736200e-03    2.3804686e-03    1.8965551e-03    1.4840003e-03    1.1588166e-03    1.1915564e-03    1.1095162e-03    1.0522130e-03    9.1545182e-04    9.5955159e-04    1.0521083e-03    1.0495941e-03    1.0646698e-03    9.1178616e-04    1.4404146e-03    1.5162764e-03    1.8078189e-03    4.1113911e-02
   4.0536465e+01    9.2849425e-01    6.4793663e-03    3.2933683e-03    2.2108704e-03    1.9472791e-03    1.5057348e-03    1.1456462e-03    1.2444483e-03    1.1060896e-03    9.5578051e-04    9.5336302e-04    1.0084752e-03    1.0345076e-03    1.0803217e-03    1.0094923e-03    9.3872364e-04    1.4212747e-03    1.4838700e-03    1.8041569e-03    4.0882985e-02
   4.0641988e+01    9.2879099e-01    6.3879716e-03    3.3258569e-03    2.2852298e-03    1.8938945e-03    1.5171046e-03    1.2536025e-03    1.0717018e-03    1.1775080e-03    9.7738586e-04    9.4693897e-04    9.8991532e-04    1.0689507e-03    9.3417989e-04    1.0319995e-03    9.9627848e-04    1.4036161e-03    1.5922168e-03    1.7717780e-03    4.0582882e-02
   4.0747579e+01    9.2918699e-01    6.2792987e-03    3.3084496e-03    2.3326925e-03    1.8762065e-03    1.4337994e-03    1.4024635e-03    9.7533759e-04    1.0974800e-03    1.0751286e-03    9.5038366e-04    1.0855043e-03    9.0119750e-04    1.0156661e-03    9.5863038e-04    1.0480926e-03    1.2760033e-03    1.7090485e-03    1.7151615e-03    4.0372462e-02
   4.0800400e+01    9.2935368e-01    6.2764943e-03    3.2714080e-03    2.3112907e-03    1.8635098e-03    1.4884842e-03    1.4024558e-03    9.2887650e-04    1.1298137e-03    1.0463917e-03    9.1135603e-04    1.1833061e-03    8.6923259e-04    1.0383471e-03    9.5286930e-04    1.0442618e-03    1.3607315e-03    1.5455117e-03    1.7076943e-03    4.0314284e-02
   4.0948351e+01    9.2977076e-01    6.3059529e-03    3.2103643e-03    2.3170353e-03    1.8457089e-03    1.5697897e-03    1.2876342e-03    9.2559725e-04    1.0667361e-03    1.1101319e-03    1.0663312e-03    1.0338169e-03    8.9508800e-04    9.8624354e-04    9.4337416e-04    1.1010053e-03    1.3028526e-03    1.6297226e-03    1.7559345e-03    3.9875925e-02
   4.1001246e+01    9.2987495e-01    6.4114230e-03    3.1724458e-03    2.2945911e-03    1.7904234e-03    1.6001398e-03    1.2543253e-03    9.8471198e-04    1.0783298e-03    1.0826297e-03    1.1147855e-03    9.7790297e-04    8.7218581e-04    1.0230303e-03    8.8286618e-04    1.2444438e-03    1.2006161e-03    1.6412603e-03    1.7765893e-03    3.9722353e-02
   4.1106870e+01    9.3018455e-01    6.4145628e-03    3.1995451e-03    2.2586784e-03    1.8006570e-03    1.5399736e-03    1.2749935e-03    1.0159320e-03    1.0349406e-03    1.2072640e-03    9.6946589e-04    9.5020572e-04    9.9866017e-04    9.0752560e-04    9.0837001e-04    1.2259305e-03    1.2805290e-03    1.5014278e-03    1.8568789e-03    3.9469905e-02
   4.1202135e+01    9.3045631e-01    6.3626126e-03    3.2263031e-03    2.4212903e-03    1.6780619e-03    1.4796779e-03    1.3053793e-03    9.9546850e-04    1.0226123e-03    1.1043459e-03    1.1179050e-03    9.0256727e-04    1.0037142e-03    7.7721860e-04    1.1625946e-03    1.0536370e-03    1.3403888e-03    1.5600887e-03    1.7336347e-03    3.9296192e-02
   4.1308098e+01    9.3071229e-01    6.3301003e-03    3.2566020e-03    2.4312569e-03    1.6853973e-03    1.4600706e-03    1.3491327e-03    8.9904128e-04    1.1109128e-03    1.0707677e-03    1.1388766e-03    9.8450933e-04    9.2303754e-04    7.9930513e-04    1.0571217e-03    1.0839266e-03    1.4784861e-03    1.3478363e-03    1.8470989e-03    3.9034225e-02
   4.1403480e+01    9.3103861e-01    6.2446749e-03    3.2478710e-03    2.4976757e-03    1.5634229e-03    1.4891426e-03    1.3114225e-03    1.0688522e-03    9.9690488e-04    1.0427800e-03    1.1710202e-03    9.7477100e-04    8.2456104e-04    9.0823478e-04    1.0370152e-03    1.0683505e-03    1.5221113e-03    1.3686152e-03    1.7586470e-03    3.8865321e-02
   4.1509569e+01    9.3141967e-01    6.0675280e-03    3.3488958e-03    2.4484342e-03    1.6139385e-03    1.3304704e-03    1.4720396e-03    1.0758410e-03    9.3696372e-04    1.0319943e-03    1.2087241e-03    8.8809749e-04    9.5507451e-04    9.0216634e-04    9.6016765e-04    1.2191376e-03    1.3278405e-03    1.3086369e-03    1.8875039e-03    3.8596876e-02
   4.1615726e+01    9.3193656e-01    5.7677282e-03    3.4170554e-03    2.4337839e-03    1.6851951e-03    1.2793405e-03    1.4869070e-03    1.0343092e-03    8.4859083e-04    1.2481755e-03    9.4783676e-04    1.0715559e-03    8.8425152e-04    9.1267228e-04    9.6141457e-04    1.2893436e-03    1.2822948e-03    1.2515309e-03    1.9240689e-03    3.8337389e-02
   4.1721957e+01    9.3216560e-01    5.9281086e-03    3.2220755e-03    2.5290755e-03    1.6787949e-03    1.2731109e-03    1.3420908e-03    1.0930450e-03    1.0742802e-03    1.0898238e-03    9.8174320e-04    1.0517987e-03    8.3793108e-04    9.1551257e-04    9.8425906e-04    1.2342529e-03    1.2699674e-03    1.3399266e-03    1.8965219e-03    3.8092082e-02
   4.1817606e+01    9.3257948e-01    5.7183119e-03    3.4337213e-03    2.3262980e-03    1.6913860e-03    1.4059381e-03    1.2249376e-03    1.0740042e-03    1.0715065e-03    1.0521976e-03    1.1024673e-03    9.6039963e-04    8.2782356e-04    9.3608574e-04    1.0659708e-03    1.1120555e-03    1.2753831e-03    1.4905843e-03    1.7628221e-03    3.7888625e-02
   4.1923930e+01    9.3284610e-01    5.7575467e-03    3.3943042e-03    2.2975235e-03    1.7305696e-03    1.3515654e-03    1.1618347e-03    1.1801731e-03    1.0312400e-03    1.1702832e-03    9.5196811e-04    9.1970295e-04    9.9249534e-04    8.0355133e-04    1.2340790e-03    9.1055139e-04    1.3917973e-03    1.3837078e-03    1.7483812e-03    3.7742621e-02
   4.2019706e+01    9.3315310e-01    5.6869702e-03    3.3730503e-03    2.3507625e-03    1.6935046e-03    1.3607166e-03    1.1871815e-03    1.1177749e-03    1.1745551e-03    9.8629298e-04    1.0214278e-03    9.0530868e-04    9.7263741e-04    9.3873657e-04    1.0393758e-03    9.7229275e-04    1.4678768e-03    1.3518333e-03    1.6780591e-03    3.7568539e-02
   4.2126167e+01    9.3340390e-01    5.7331667e-03    3.2563469e-03    2.3316384e-03    1.8055661e-03    1.4102705e-03    1.1512011e-03    1.1081439e-03    1.2000150e-03    9.4761921e-04    1.0302874e-03    8.8091004e-04    9.0916298e-04    1.0729850e-03    8.5366235e-04    1.1123256e-03    1.4538376e-03    1.2258965e-03    1.9385951e-03    3.7174468e-02
   4.2222053e+01    9.3369468e-01    5.8665437e-03    3.0831349e-03    2.3327070e-03    1.8176190e-03    1.3772427e-03    1.1833594e-03    1.1546349e-03    1.0516682e-03    9.8164434e-04    1.0415549e-03    8.6598688e-04    1.0441227e-03    9.5058531e-04    8.4374307e-04    1.1429920e-03    1.4163987e-03    1.2724386e-03    2.0196672e-03    3.6859272e-02
   4.2328641e+01    9.3394880e-01    5.8083706e-03    3.0932154e-03    2.4243952e-03    1.7702450e-03    1.4058935e-03    1.2035353e-03    9.7698227e-04    1.1462876e-03    1.0655390e-03    9.3662887e-04    8.9017566e-04    9.8869647e-04    9.2277173e-04    1.0758204e-03    1.1933403e-03    1.0767593e-03    1.3851480e-03    2.0228561e-03    3.6664537e-02
   4.2435337e+01    9.3426982e-01    5.6962594e-03    3.1329759e-03    2.5319026e-03    1.6408706e-03    1.4379157e-03    1.2096068e-03    9.3321417e-04    1.1600384e-03    1.0450663e-03    9.5272544e-04    1.0324286e-03    8.3420321e-04    9.0618571e-04    1.0723132e-03    1.2471241e-03    1.0551064e-03    1.4807172e-03    1.9434975e-03    3.6418032e-02
   4.2542101e+01    9.3448575e-01    5.7823020e-03    3.1105280e-03    2.6042828e-03    1.5893642e-03    1.3486444e-03    1.2146981e-03    1.0009023e-03    1.1190622e-03    1.0162561e-03    1.0297640e-03    9.4138638e-04    8.6789038e-04    9.5675141e-04    1.1879444e-03    1.0447277e-03    1.0274344e-03    1.4914868e-03    2.0056551e-03    3.6175169e-02
   4.2648934e+01    9.3475387e-01    5.7686750e-03    3.0940369e-03    2.5564504e-03    1.5258386e-03    1.6230829e-03    1.0350050e-03    1.0820570e-03    1.0625017e-03    9.9654223e-04    1.0722106e-03    8.6534324e-04    9.0426081e-04    1.0227387e-03    1.1650799e-03    1.0193722e-03    1.1188971e-03    1.4878203e-03    1.8667597e-03    3.5979462e-02
   4.2744926e+01    9.3491874e-01    5.8330801e-03    3.0001507e-03    2.6197627e-03    1.5349365e-03    1.6725066e-03    1.0076947e-03    1.0033366e-03    1.1235578e-03    9.7739545e-04    1.0893281e-03    9.3723648e-04    8.6545584e-04    1.0653485e-03    9.9403389e-04    1.1551801e-03    1.0440830e-03    1.5785320e-03    1.7137217e-03    3.5865916e-02
   4.2851896e+01    9.3513825e-01    5.8689787e-03    3.0847871e-03    2.4786132e-03    1.6682075e-03    1.5109276e-03    1.0909302e-03    1.0599914e-03    9.6711699e-04    1.1046789e-03    1.0731142e-03    9.0823811e-04    9.2897684e-04    8.5989452e-04    1.1215571e-03    1.2387839e-03    1.0091799e-03    1.4997423e-03    1.7402221e-03    3.5647808e-02
   4.2948185e+01    9.3546539e-01    5.8830737e-03    3.0217201e-03    2.3372155e-03    1.7435458e-03    1.5038465e-03    1.1392033e-03    9.8704989e-04    1.1154873e-03    1.0063301e-03    1.0425807e-03    9.5084456e-04    9.3968849e-04    8.7724189e-04    1.1472594e-03    1.0378105e-03    1.2139871e-03    1.4020092e-03    1.8455950e-03    3.5340123e-02
   4.3001728e+01    9.3577327e-01    5.7301297e-03    3.0323418e-03    2.2790230e-03    1.7329515e-03    1.5095626e-03    1.1481730e-03    1.0493715e-03    1.0513251e-03    1.0349540e-03    1.0101295e-03    9.3257625e-04    9.3214692e-04    9.5347048e-04    1.1009115e-03    1.0240688e-03    1.3559411e-03    1.2857606e-03    1.8362760e-03    3.5227616e-02
   4.3108869e+01    9.3605814e-01    5.7392895e-03    2.9334773e-03    2.3533662e-03    1.7066633e-03    1.4196283e-03    1.2839121e-03    9.9503944e-04    1.1184133e-03    8.8781101e-04    1.0999250e-03    9.2531128e-04    8.6507824e-04    1.0630743e-03    9.7105150e-04    1.1770696e-03    1.3849141e-03    1.1858935e-03    1.8013049e-03    3.5030640e-02
   4.3216077e+01    9.3625355e-01    5.8659871e-03    2.8992283e-03    2.2369737e-03    1.6184947e-03    1.4418731e-03    1.4547552e-03    1.1347565e-03    1.0184539e-03    9.2167441e-04    9.4442419e-04    9.3624833e-04    9.4845198e-04    9.5519314e-04    1.0172626e-03    1.2372018e-03    1.3714204e-03    1.1014488e-03    1.7107079e-03    3.4931898e-02
   4.3323350e+01    9.3651310e-01    5.8705355e-03    2.8837094e-03    2.2129142e-03    1.6447025e-03    1.3778674e-03    1.5418597e-03    1.2216482e-03    1.0558064e-03    7.2954584e-04    9.8761524e-04    9.7927486e-04    9.4866237e-04    8.5770578e-04    1.1377841e-03    1.1694778e-03    1.3725665e-03    1.2147873e-03    1.6734447e-03    3.4606994e-02
   4.3430689e+01    9.3678470e-01    5.9115947e-03    2.8269711e-03    2.1548831e-03    1.6620625e-03    1.3420942e-03    1.6193277e-03    1.1647233e-03    9.9019521e-04    8.9132899e-04    8.2413011e-04    1.0896091e-03    9.0317812e-04    9.1450104e-04    1.2655519e-03    1.1598579e-03    1.2052663e-03    1.1669264e-03    1.7597674e-03    3.4363329e-02
   4.3538095e+01    9.3688719e-01    6.1832995e-03    2.7106299e-03    2.1200962e-03    1.6694751e-03    1.5042754e-03    1.3108749e-03    1.3617551e-03    9.7667726e-04    9.4039390e-04    8.4239821e-04    9.8058531e-04    9.0299897e-04    9.8459373e-04    1.1190905e-03    1.2372088e-03    1.1901532e-03    1.2607114e-03    1.7029290e-03    3.4114662e-02
   4.3645566e+01    9.3710669e-01    6.1971534e-03    2.7421613e-03    2.1073386e-03    1.6820132e-03    1.5572654e-03    1.2039853e-03    1.4140334e-03    9.8007213e-04    9.6986881e-04    8.0195669e-04    8.3590605e-04    1.0650232e-03    1.0264785e-03    1.0520652e-03    1.1602931e-03    1.2478136e-03    1.3661027e-03    1.5214136e-03    3.3962369e-02
   4.3742306e+01    9.3731275e-01    6.1150728e-03    2.8625966e-03    1.9493183e-03    1.9084132e-03    1.4682980e-03    1.2070159e-03    1.3593585e-03    1.0381058e-03    9.6053371e-04    8.1661820e-04    8.9692180e-04    1.0930543e-03    9.9555126e-04    1.0494503e-03    1.1289777e-03    1.1385116e-03    1.3637623e-03    1.6688876e-03    3.3666800e-02
   4.3849897e+01    9.3758047e-01    6.0897808e-03    2.8954691e-03    1.9792422e-03    1.8570979e-03    1.3608647e-03    1.2821888e-03    1.4000865e-03    9.9285615e-04    1.0073610e-03    8.4238179e-04    1.0481797e-03    9.2295831e-04    9.0783071e-04    1.1069584e-03    1.0868811e-03    1.2203524e-03    1.2281829e-03    1.7454307e-03    3.3445427e-02
   4.3903716e+01    9.3769316e-01    6.1152092e-03    2.8920498e-03    1.9680667e-03    1.8964110e-03    1.3136711e-03    1.3060597e-03    1.4251986e-03    9.2143240e-04    9.5876854e-04    9.4392643e-04    1.0231198e-03    9.3539725e-04    9.3047054e-04    1.0554362e-03    1.0946113e-03    1.2742130e-03    1.2350009e-03    1.6827671e-03    3.3335033e-02
   4.4000619e+01    9.3795253e-01    6.1156407e-03    2.8329320e-03    2.0041858e-03    1.8672601e-03    1.3699616e-03    1.2888592e-03    1.2554020e-03    1.0664578e-03    1.0543650e-03    9.7650662e-04    8.0966709e-04    9.5970279e-04    1.0869428e-03    9.6896447e-04    1.0439006e-03    1.2771534e-03    1.1801297e-03    1.7810369e-03    3.3108404e-02
   4.4108331e+01    9.3831885e-01    6.0170897e-03    2.7798706e-03    2.2420588e-03    1.5900185e-03    1.4095965e-03    1.3078317e-03    1.0506421e-03    1.1897191e-03    1.1076385e-03    1.0303132e-03    7.8384671e-04    9.7642460e-04    1.0353538e-03    9.4054191e-04    1.2304849e-03    1.1897121e-03    1.1545373e-03    1.7258923e-03    3.2919576e-02
   4.4216133e+01    9.3857480e-01    5.8392804e-03    3.0739036e-03    2.0916080e-03    1.5618564e-03    1.5837859e-03    1.1036136e-03    9.9806386e-04    1.4489317e-03    1.1082842e-03    9.5940681e-04    7.4481775e-04    1.0448817e-03    1.0085061e-03    9.6452016e-04    1.1553024e-03    1.1823440e-03    1.1101049e-03    1.9877047e-03    3.2458284e-02
   4.4313168e+01    9.3869988e-01    5.9098241e-03    3.0525448e-03    2.1637315e-03    1.5541494e-03    1.5452775e-03    1.0594463e-03    1.1192168e-03    1.4597791e-03    1.1268426e-03    8.6091670e-04    7.7117459e-04    1.0568656e-03    9.1720817e-04    1.0423136e-03    1.0907719e-03    1.1017301e-03    1.3944648e-03    1.8349128e-03    3.2238946e-02
   4.4420956e+01    9.3892210e-01    6.0105949e-03    3.0170693e-03    2.1301624e-03    1.6071270e-03    1.4455533e-03    1.0370335e-03    1.3852701e-03    1.1722013e-03    1.1197614e-03    9.2968135e-04    9.1715455e-04    8.8019034e-04    9.7284840e-04    9.9860564e-04    1.0791213e-03    1.1081183e-03    1.3139927e-03    2.0927588e-03    3.1860655e-02
   4.4518122e+01    9.3924965e-01    5.9314440e-03    3.0899255e-03    2.1417492e-03    1.5311656e-03    1.3518009e-03    1.2136641e-03    1.2901412e-03    1.1019309e-03    1.1481933e-03    8.9667054e-04    9.2467610e-04    9.7422985e-04    9.6771904e-04    9.2257973e-04    1.0399426e-03    1.0740775e-03    1.3977594e-03    2.2272217e-03    3.1525456e-02
   4.4626126e+01    9.3936900e-01    6.0600867e-03    3.1277061e-03    2.0624826e-03    1.5075081e-03    1.3914309e-03    1.2117030e-03    1.2742306e-03    1.0372265e-03    1.2861631e-03    9.1663387e-04    9.8845999e-04    8.2477063e-04    1.0333203e-03    8.6880917e-04    1.0202700e-03    1.1595482e-03    1.4207099e-03    2.0571651e-03    3.1382773e-02
   4.4734219e+01    9.3975245e-01    5.8158107e-03    3.3106649e-03    2.0741514e-03    1.5202408e-03    1.2557791e-03    1.3456394e-03    1.0737869e-03    1.1246658e-03    1.1089309e-03    1.1084139e-03    9.4428164e-04    8.8506959e-04    9.6960854e-04    9.1962157e-04    8.8005807e-04    1.1945664e-03    1.7705821e-03    1.9565460e-03    3.0989136e-02
   4.4842370e+01    9.3991563e-01    5.9150682e-03    3.3233669e-03    2.0234367e-03    1.4963731e-03    1.3837356e-03    1.2441571e-03    1.2278047e-03    9.8800023e-04    1.1036806e-03    1.1374540e-03    9.1827451e-04    9.6852992e-04    8.3371303e-04    1.0224587e-03    8.9140575e-04    1.1176754e-03    2.0074574e-03    1.7381124e-03    3.0743666e-02
   4.4950581e+01    9.4015213e-01    6.0590048e-03    3.0712036e-03    2.1258318e-03    1.5981810e-03    1.3467256e-03    1.1697005e-03    1.2253680e-03    9.8591626e-04    1.0986176e-03    1.1509167e-03    1.1401052e-03    6.8345480e-04    8.6083988e-04    1.0518883e-03    8.7328747e-04    1.2775056e-03    1.8727316e-03    1.7223473e-03    3.0534243e-02
   4.5004708e+01    9.4025258e-01    6.0561993e-03    3.0387251e-03    2.1793100e-03    1.6110841e-03    1.3624792e-03    1.1602311e-03    1.1676598e-03    1.1222063e-03    1.0579793e-03    1.0218256e-03    1.2134675e-03    6.5405357e-04    8.6543452e-04    1.1041680e-03    8.5954668e-04    1.2875284e-03    1.8638080e-03    1.6447899e-03    3.0476920e-02
   4.5113004e+01    9.4043031e-01    6.0802490e-03    3.2203712e-03    2.1716606e-03    1.5152174e-03    1.3512095e-03    1.0995873e-03    1.1761918e-03    1.1653108e-03    1.1643673e-03    9.3978225e-04    1.0290824e-03    7.8423136e-04    9.1259721e-04    1.0894775e-03    9.3490688e-04    1.2310727e-03    1.6607958e-03    1.7303756e-03    3.0313201e-02
   4.5221222e+01    9.4079832e-01    6.0169708e-03    3.1748049e-03    2.2144130e-03    1.4233041e-03    1.3782712e-03    1.0606329e-03    1.2088267e-03    1.1095018e-03    1.1608967e-03    9.8652088e-04    8.0391584e-04    9.5477085e-04    1.0028279e-03    9.9195449e-04    1.1265191e-03    1.2229517e-03    1.3868332e-03    1.9439910e-03    3.0033776e-02
   4.5310781e+01    9.4101264e-01    5.9012246e-03    3.3433509e-03    2.1133780e-03    1.5062997e-03    1.3070838e-03    1.0405697e-03    1.2623214e-03    1.1180180e-03    1.0754703e-03    1.0722086e-03    8.3866332e-04    9.7860447e-04    9.4523571e-04    9.2220690e-04    1.2506510e-03    1.2286551e-03    1.3290403e-03    1.9003684e-03    2.9854014e-02
   4.5403141e+01    9.4121105e-01    5.8823593e-03    3.3239210e-03    2.2496054e-03    1.4782933e-03    1.1948172e-03    1.0981534e-03    1.1938532e-03    1.2513361e-03    9.4027310e-04    1.0840413e-03    8.3619550e-04    9.7916147e-04    1.0793727e-03    9.3464088e-04    1.2116593e-03    1.1618427e-03    1.3230327e-03    1.9585102e-03    2.9607884e-02
   4.5541550e+01    9.4142343e-01    6.0046163e-03    3.4381650e-03    2.0937031e-03    1.4823668e-03    1.2894496e-03    1.0688991e-03    1.3187742e-03    9.3961064e-04    1.0514824e-03    1.0648784e-03    9.0219840e-04    1.0219892e-03    9.7116191e-04    1.0598864e-03    1.1233853e-03    1.0879332e-03    1.2465685e-03    2.1429513e-03    2.9268549e-02
   4.5633739e+01    9.4169965e-01    5.9761906e-03    3.4499667e-03    2.0862200e-03    1.4712164e-03    1.2066848e-03    1.2745018e-03    1.0808465e-03    9.8030571e-04    1.0495201e-03    1.1107396e-03    8.4581407e-04    1.0859757e-03    9.2512464e-04    1.1348918e-03    1.1168319e-03    1.0567981e-03    1.2520498e-03    2.0826695e-03    2.9114006e-02
   4.5725884e+01    9.4207253e-01    5.6586489e-03    3.5306136e-03    2.1024305e-03    1.5848579e-03    1.0920368e-03    1.4134864e-03    8.9961858e-04    1.0971680e-03    1.0591900e-03    1.0809498e-03    1.0083451e-03    9.1627104e-04    9.9210768e-04    1.0274133e-03    1.2342542e-03    1.0112360e-03    1.3150918e-03    1.8788609e-03    2.9024889e-02
   4.5817974e+01    9.4216633e-01    5.9941634e-03    3.2430145e-03    2.1234131e-03    1.5862373e-03    1.3647165e-03    1.1240990e-03    1.0058544e-03    9.8464638e-04    1.1263038e-03    1.0001687e-03    1.0748916e-03    8.9885106e-04    1.0648177e-03    8.9070264e-04    1.2342249e-03    1.1400198e-03    1.2770653e-03    1.8017666e-03    2.8898716e-02
   4.5910018e+01    9.4239794e-01    5.9808682e-03    3.2637300e-03    2.0844580e-03    1.5416562e-03    1.4370646e-03    1.0255831e-03    1.2705648e-03    7.4122949e-04    1.0829846e-03    1.1600162e-03    8.4621699e-04    1.1325427e-03    1.0049217e-03    9.8998333e-04    1.1493169e-03    1.0841473e-03    1.3395364e-03    1.6520144e-03    2.8815224e-02
   4.6002013e+01    9.4259333e-01    5.9811239e-03    3.3281130e-03    2.0811014e-03    1.4845147e-03    1.4483249e-03    9.3551487e-04    1.3031249e-03    9.4232483e-04    9.9349098e-04    1.0840821e-03    8.2962066e-04    1.2207775e-03    8.8787768e-04    1.1693174e-03    9.4368466e-04    1.2549095e-03    1.2596320e-03    1.6906903e-03    2.8568442e-02
   4.6139928e+01    9.4290960e-01    5.8655755e-03    3.5107288e-03    1.9745461e-03    1.5217237e-03    1.2880524e-03    1.1548520e-03    1.2644759e-03    9.6405200e-04    9.7101368e-04    1.0530316e-03    9.5056599e-04    1.0587189e-03    9.7989002e-04    1.1309166e-03    1.0548891e-03    9.4550717e-04    1.3558418e-03    1.6430843e-03    2.8402930e-02
   4.6231817e+01    9.4323523e-01    5.6826952e-03    3.4821029e-03    2.0280402e-03    1.5761309e-03    1.2924637e-03    1.2020035e-03    1.2158586e-03    9.8326552e-04    9.5723975e-04    1.0979411e-03    7.9780665e-04    9.9523627e-04    1.0770740e-03    1.1226029e-03    1.1782214e-03    1.0054333e-03    1.1073550e-03    1.7927161e-03    2.8170578e-02
   4.6323657e+01    9.4343805e-01    5.7179547e-03    3.4307533e-03    1.9627460e-03    1.6845534e-03    1.1492410e-03    1.4776433e-03    1.0775737e-03    9.0991649e-04    1.0415283e-03    9.5897364e-04    7.5362659e-04    1.2731083e-03    9.7258309e-04    1.0779386e-03    1.1749662e-03    9.6210583e-04    1.1667577e-03    1.9413900e-03    2.7828588e-02
   4.6415457e+01    9.4366794e-01    5.6539695e-03    3.4379779e-03    1.9961227e-03    1.5986804e-03    1.3576169e-03    1.3571544e-03    1.1009170e-03    9.2487925e-04    1.1345064e-03    6.4720883e-04    9.7729394e-04    1.0915965e-03    1.1517079e-03    9.9798387e-04    1.1758258e-03    1.0547019e-03    1.0597928e-03    1.9964368e-03    2.7617688e-02
   4.6507219e+01    9.4400145e-01    5.6397701e-03    3.3245670e-03    1.9296826e-03    1.6942357e-03    1.4133276e-03    1.2367005e-03    1.2335314e-03    8.6613444e-04    9.3548781e-04    7.6887616e-04    9.5734927e-04    1.1285001e-03    1.2473963e-03    1.0791299e-03    1.0328019e-03    9.3825296e-04    1.1288158e-03    2.0479633e-03    2.7396022e-02
   4.6644785e+01    9.4433580e-01    5.5899195e-03    3.3739662e-03    1.9740491e-03    1.4715742e-03    1.5522168e-03    1.2004027e-03    1.2140065e-03    9.5846701e-04    7.7507723e-04    9.8842818e-04    8.8372049e-04    1.3269757e-03    8.6923714e-04    1.1718096e-03    1.0060199e-03    9.4995821e-04    1.3723852e-03    1.9998418e-03    2.6986140e-02
   4.6736460e+01    9.4457882e-01    5.5326711e-03    3.3203441e-03    1.9796416e-03    1.8157882e-03    1.3522389e-03    1.1029849e-03    1.2786737e-03    8.5254171e-04    9.7906453e-04    8.4900710e-04    8.5153161e-04    1.2405246e-03    1.0777910e-03    1.0849406e-03    1.0480295e-03    8.9388221e-04    1.4326580e-03    1.7851535e-03    2.6943710e-02
   4.6828105e+01    9.4483372e-01    5.4535287e-03    3.2715795e-03    2.0460484e-03    1.8229109e-03    1.4171897e-03    1.1179938e-03    1.1553765e-03    9.4693383e-04    8.3190526e-04    8.8771080e-04    9.6440437e-04    1.1569581e-03    1.1571802e-03    8.8648528e-04    1.0568241e-03    1.0465594e-03    1.5231242e-03    1.7485203e-03    2.6675048e-02
   4.6919713e+01    9.4521197e-01    5.2912076e-03    3.2737674e-03    2.1153738e-03    1.7844423e-03    1.2713983e-03    1.3888595e-03    8.9467890e-04    9.7609503e-04    8.2262965e-04    1.0416104e-03    1.0228612e-03    8.9903011e-04    1.2271462e-03    8.0063501e-04    1.1966657e-03    1.0201696e-03    1.6134731e-03    1.7924974e-03    2.6355493e-02
   4.7011281e+01    9.4552428e-01    5.1312118e-03    3.3227197e-03    2.3272447e-03    1.5911192e-03    1.2764167e-03    1.3336185e-03    9.1466048e-04    9.5496294e-04    8.0359986e-04    1.0624431e-03    9.8949978e-04    1.0101021e-03    1.0292393e-03    9.2973285e-04    1.2283055e-03    1.2582181e-03    1.2631443e-03    1.8502921e-03    2.6199193e-02
   4.7102813e+01    9.4586963e-01    5.0733065e-03    3.2660199e-03    2.3833848e-03    1.4061649e-03    1.3744760e-03    1.2670237e-03    9.9494487e-04    9.2337576e-04    9.9456062e-04    1.0128455e-03    8.7213128e-04    1.1060519e-03    8.3227795e-04    9.5035569e-04    1.3052192e-03    1.2510260e-03    1.2521876e-03    1.6353439e-03    2.6229679e-02
   4.7240075e+01    9.4597363e-01    5.3578765e-03    3.3208977e-03    2.1412962e-03    1.5849557e-03    1.2382034e-03    1.3741984e-03    9.4404419e-04    9.4863570e-04    8.3688504e-04    1.2029426e-03    7.5704250e-04    1.0344683e-03    9.6763686e-04    1.0094570e-03    1.2471371e-03    1.4133068e-03    1.2305956e-03    1.5451820e-03    2.5871609e-02
   4.7331551e+01    9.4615527e-01    5.4881825e-03    3.2386984e-03    2.1209734e-03    1.5894644e-03    1.3360459e-03    1.1640030e-03    1.0022513e-03    9.7815092e-04    8.4617908e-04    1.0850077e-03    9.1730195e-04    9.4317532e-04    8.9349516e-04    1.1001305e-03    1.2976118e-03    1.2889670e-03    1.4302490e-03    1.4324663e-03    2.5692377e-02
   4.7423002e+01    9.4636271e-01    5.4011713e-03    3.2767785e-03    2.1226057e-03    1.4831040e-03    1.4917384e-03    1.1514967e-03    1.0381274e-03    9.4741669e-04    9.2380362e-04    9.4525480e-04    9.7555328e-04    8.9909515e-04    9.2118208e-04    1.1383795e-03    1.3044839e-03    1.3727923e-03    1.2432924e-03    1.5387470e-03    2.5462271e-02
   4.7514425e+01    9.4664800e-01    5.2982817e-03    3.1997233e-03    2.3250475e-03    1.4088724e-03    1.4199336e-03    1.1546016e-03    1.0089678e-03    1.0489659e-03    9.0406582e-04    9.3924121e-04    9.6890387e-04    8.0122548e-04    1.1318414e-03    1.0230935e-03    1.3206371e-03    1.3058946e-03    1.2505722e-03    1.5814599e-03    2.5260674e-02
   4.7605815e+01    9.4671282e-01    5.3974526e-03    3.3020908e-03    2.2258297e-03    1.4516067e-03    1.2965163e-03    1.2938824e-03    9.9182598e-04    1.0855046e-03    7.7500622e-04    1.0180558e-03    9.7325743e-04    7.9468237e-04    1.0571822e-03    1.1084917e-03    1.3335112e-03    1.2211152e-03    1.1968636e-03    1.7727655e-03    2.4991541e-02
   4.7742854e+01    9.4703411e-01    5.5001463e-03    3.3573719e-03    2.2178411e-03    1.3412939e-03    1.4240160e-03    1.0681199e-03    1.1181892e-03    8.5415765e-04    1.0296585e-03    8.4830452e-04    1.1167781e-03    7.3919170e-04    1.2184747e-03    1.0003628e-03    1.1871927e-03    1.2351154e-03    1.4224710e-03    1.5934991e-03    2.4693708e-02
   4.7834192e+01    9.4728354e-01    5.4415846e-03    3.3328723e-03    2.2482555e-03    1.3502698e-03    1.3105798e-03    1.0916726e-03    1.1107461e-03    1.0552173e-03    8.7833423e-04    8.8759401e-04    1.1034822e-03    7.7086338e-04    1.3151790e-03    9.0059522e-04    1.1162621e-03    1.2309434e-03    1.3870851e-03    1.7234246e-03    2.4461503e-02
   4.7925497e+01    9.4742793e-01    5.5573853e-03    3.2381650e-03    2.2613636e-03    1.3461214e-03    1.1713414e-03    1.3999021e-03    9.9163959e-04    1.0062645e-03    7.6932223e-04    1.1078011e-03    9.1691753e-04    8.8936148e-04    1.2461939e-03    9.7761982e-04    1.1023219e-03    1.3683941e-03    1.1844598e-03    1.7502128e-03    2.4287285e-02
   4.8016786e+01    9.4746733e-01    5.6971600e-03    3.2482903e-03    2.1650351e-03    1.4771373e-03    1.0558481e-03    1.3829297e-03    1.2497914e-03    8.3730914e-04    9.1798059e-04    1.0304988e-03    8.9481864e-04    8.9285697e-04    1.2481171e-03    9.8806397e-04    1.0671851e-03    1.2081334e-03    1.3563379e-03    1.8236247e-03    2.3991547e-02
   4.8108078e+01    9.4752544e-01    5.8245488e-03    3.3086086e-03    2.0779364e-03    1.4744596e-03    1.1485895e-03    1.2625817e-03    1.3627332e-03    7.5886147e-04    1.0862821e-03    9.4418365e-04    9.1307770e-04    7.8008985e-04    1.1128638e-03    1.2979239e-03    9.0114154e-04    1.1998927e-03    1.2848705e-03    1.9335297e-03    2.3802388e-02
   4.8245056e+01    9.4791691e-01    5.7071569e-03    3.3011891e-03    2.0614768e-03    1.4065984e-03    1.1814717e-03    1.3926362e-03    1.1495650e-03    1.0584265e-03    9.2520313e-04    1.0179247e-03    7.6075383e-04    9.3068688e-04    1.0930747e-03    1.2284094e-03    9.4806077e-04    1.0348037e-03    1.3496995e-03    2.0145867e-03    2.3521370e-02
   4.8336373e+01    9.4815124e-01    5.8220222e-03    3.1632936e-03    2.0770850e-03    1.3778771e-03    1.3134379e-03    1.2609875e-03    1.1991045e-03    1.0187628e-03    8.7774567e-04    1.0173151e-03    8.0365887e-04    8.5331557e-04    1.2583633e-03    1.1024412e-03    9.4999558e-04    1.2386502e-03    1.2517650e-03    1.8519275e-03    2.3411009e-02
   4.8427672e+01    9.4845918e-01    5.6773546e-03    3.0787053e-03    2.2195142e-03    1.3036557e-03    1.3783034e-03    1.2188872e-03    1.2385505e-03    1.0254232e-03    1.0089626e-03    8.1096777e-04    8.6764080e-04    9.6714667e-04    9.9338680e-04    1.2625750e-03    1.0483231e-03    1.0696987e-03    1.4340180e-03    1.8794582e-03    2.3058248e-02
   4.8518947e+01    9.4872052e-01    5.6308756e-03    3.1521949e-03    2.1571114e-03    1.2794497e-03    1.4065852e-03    1.3797832e-03    9.4681409e-04    1.1799734e-03    9.9739895e-04    7.2722330e-04    9.1569968e-04    8.7129336e-04    1.1887299e-03    1.1063943e-03    9.9042054e-04    1.0575764e-03    1.4790624e-03    2.0016940e-03    2.2811195e-02
   4.8610204e+01    9.4887129e-01    5.8566510e-03    2.8200490e-03    2.2476506e-03    1.4350638e-03    1.2047504e-03    1.4829609e-03    1.1440723e-03    1.0408686e-03    9.6625653e-04    7.1521372e-04    9.3556108e-04    9.4277253e-04    1.1626564e-03    9.3856701e-04    1.0864640e-03    1.0245275e-03    1.4794069e-03    1.9470493e-03    2.2698165e-02
   4.8701451e+01    9.4905748e-01    5.8411558e-03    2.7608264e-03    2.2312245e-03    1.5432700e-03    1.1974938e-03    1.4170842e-03    1.2489698e-03    1.0206318e-03    8.6831826e-04    8.5660354e-04    8.7369682e-04    8.4850621e-04    1.2461314e-03    8.5497880e-04    1.1452486e-03    1.0678428e-03    1.5080465e-03    1.8243366e-03    2.2588158e-02
   4.8838287e+01    9.4929765e-01    5.8342096e-03    3.0147205e-03    2.0134313e-03    1.5155723e-03    1.3340020e-03    1.3309908e-03    1.3035543e-03    8.8243944e-04    1.0085523e-03    7.0822082e-04    9.4097188e-04    9.5396037e-04    1.0790717e-03    9.9701718e-04    1.0312057e-03    1.0539575e-03    1.6068133e-03    1.7765817e-03    2.2317076e-02
   4.8929493e+01    9.4951070e-01    5.7388515e-03    3.0343871e-03    2.1190235e-03    1.5772866e-03    1.2178254e-03    1.4293507e-03    1.3327792e-03    6.7318748e-04    1.1008565e-03    8.2105622e-04    8.5596484e-04    8.8593518e-04    1.0775693e-03    1.0263144e-03    1.0336498e-03    1.0958983e-03    1.6781444e-03    1.6272195e-03    2.2164005e-02
   4.9020677e+01    9.4970878e-01    5.8414873e-03    2.8633043e-03    2.0818328e-03    1.6203489e-03    1.3722908e-03    1.3704802e-03    1.2144550e-03    8.7897579e-04    8.8168509e-04    8.0762874e-04    9.3583172e-04    8.3446962e-04    1.1894489e-03    9.6374515e-04    9.7700660e-04    1.2179747e-03    1.6048269e-03    1.6362065e-03    2.1999226e-02
   4.9111843e+01    9.4992728e-01    5.7776996e-03    2.9337466e-03    2.1856233e-03    1.4518785e-03    1.3749473e-03    1.5414408e-03    1.0537163e-03    9.9708406e-04    8.2008436e-04    8.1965550e-04    8.1280560e-04    8.5305308e-04    1.3567936e-03    8.3969418e-04    9.5230314e-04    1.3787877e-03    1.4064870e-03    1.7270654e-03    2.1789857e-02
   4.9202984e+01    9.5020222e-01    5.6411796e-03    2.9128279e-03    2.3508843e-03    1.5473451e-03    1.3093710e-03    1.3525535e-03    1.1509842e-03    9.6664161e-04    7.7551936e-04    7.8151335e-04    9.8696318e-04    9.1676483e-04    1.2963582e-03    8.0901744e-04    9.5614782e-04    1.3294579e-03    1.3257368e-03    1.9121699e-03    2.1476343e-02
   4.9339639e+01    9.5065890e-01    5.4925024e-03    2.8099619e-03    2.3321421e-03    1.6836850e-03    1.3056063e-03    1.2750757e-03    1.1955656e-03    9.1922376e-04    8.5500761e-04    8.1215012e-04    9.1334498e-04    9.1076720e-04    1.0885199e-03    9.1744287e-04    1.1374836e-03    1.1652480e-03    1.4117133e-03    1.7803546e-03    2.1335309e-02
   4.9430721e+01    9.5099606e-01    5.3091524e-03    2.8494887e-03    2.4368216e-03    1.6250579e-03    1.2769364e-03    1.1948803e-03    1.2936944e-03    8.8514761e-04    8.0827526e-04    8.0594600e-04    9.3492393e-04    1.0168141e-03    9.3094949e-04    9.9926299e-04    1.1750660e-03    1.1674113e-03    1.3741632e-03    1.8037011e-03    2.1116246e-02
   4.9512667e+01    9.5123876e-01    5.2272655e-03    3.1297111e-03    2.1887622e-03    1.6061149e-03    1.3524083e-03    1.1366495e-03    1.2605630e-03    9.2269253e-04    8.7075021e-04    8.2363664e-04    8.3060924e-04    9.3280027e-04    9.0801241e-04    1.2490291e-03    1.0009970e-03    1.1609391e-03    1.4666955e-03    1.7626894e-03    2.0930918e-02
   4.9603720e+01    9.5141678e-01    5.3050357e-03    2.9919520e-03    2.1728675e-03    1.7099894e-03    1.2889834e-03    1.2011783e-03    1.3045207e-03    8.4191149e-04    8.9207923e-04    7.9197898e-04    9.2104886e-04    8.4804441e-04    9.2235354e-04    1.3053754e-03    9.3410835e-04    1.2264493e-03    1.4325647e-03    1.8072573e-03    2.0685525e-02
   4.9740253e+01    9.5176087e-01    5.1513614e-03    3.0711538e-03    2.1991017e-03    1.7077352e-03    1.3085905e-03    1.2108824e-03    1.1725205e-03    8.5274067e-04    9.3289830e-04    9.8409269e-04    6.8143245e-04    9.1397306e-04    9.8006506e-04    1.1525649e-03    9.9840680e-04    1.1985887e-03    1.4919629e-03    1.8633454e-03    2.0367709e-02
   4.9831249e+01    9.5189543e-01    5.2294943e-03    3.1023393e-03    2.1899608e-03    1.6443988e-03    1.3102004e-03    1.2512810e-03    1.0205618e-03    1.1206454e-03    7.9403039e-04    9.2783455e-04    9.0536384e-04    7.1553294e-04    1.0828157e-03    1.0403112e-03    1.0412186e-03    1.3226767e-03    1.3781801e-03    1.7987158e-03    2.0229008e-02
   4.9922225e+01    9.5211679e-01    5.2573226e-03    3.0210768e-03    2.3775206e-03    1.5634149e-03    1.2712279e-03    1.1089389e-03    1.0089632e-03    1.2084367e-03    9.5692283e-04    6.7123423e-04    9.3125533e-04    9.0852425e-04    1.1226074e-03    7.5820587e-04    1.1624875e-03    1.2959431e-03    1.5516462e-03    1.6595105e-03    2.0047974e-02
   5.0013187e+01    9.5055562e-01    6.1779172e-03    3.5674006e-03    1.8914905e-03    1.8901065e-03    1.6885542e-03    1.3341602e-03    1.7880120e-03    1.7667472e-03    9.5068534e-04    5.8753709e-04    8.2666514e-04    6.3913729e-04    1.3792206e-03    3.2117807e-04    1.6272456e-03    1.2529228e-03    1.7839513e-03    2.0326841e-03    1.7938760e-02
   5.0104776e+01    9.5127439e-01    5.7614566e-03    3.7409304e-03    1.9527679e-03    1.6854402e-03    1.8018633e-03    1.8381092e-03    1.7762983e-03    1.0885690e-03    8.8814478e-04    4.2867151e-04    9.0904274e-04    4.5370736e-04    1.5344718e-03    7.2364244e-04    1.1901153e-03    2.0494245e-03    1.0349942e-03    2.2326639e-03    1.7635295e-02
   5.0241589e+01    9.5224431e-01    5.9223342e-03    3.0536850e-03    2.1091308e-03    1.9602562e-03    1.5870026e-03    1.6852298e-03    1.5695984e-03    8.0760932e-04    9.7702181e-04    9.1148011e-04    6.0025284e-04    8.3744347e-04    1.0644853e-03    8.5148807e-04    8.2585014e-04    2.1323946e-03    1.8104103e-03    2.1011629e-03    1.6948857e-02
   5.0344045e+01    9.5250076e-01    6.3884432e-03    2.9162396e-03    2.3455177e-03    1.8740883e-03    1.3150186e-03    1.6966141e-03    1.9136084e-03    9.2026243e-04    9.2846259e-04    3.5243582e-04    6.1829255e-04    7.5471023e-04    1.0350491e-03    4.4048608e-04    1.4187362e-03    2.3003867e-03    9.5031449e-04    3.1160137e-03    1.6214561e-02
   5.0415196e+01    9.5268931e-01    6.5625098e-03    2.8366402e-03    2.4013041e-03    1.7904664e-03    1.2507739e-03    1.6106086e-03    1.9097256e-03    9.0657030e-04    9.2226679e-04    2.5820330e-04    7.3638125e-04    1.1406691e-03    1.3106213e-04    9.6734508e-04    1.3823176e-03    2.3750308e-03    1.0293324e-03    3.0461552e-03    1.6053332e-02
   5.0504133e+01    9.5288272e-01    7.0262530e-03    2.3683336e-03    2.4144609e-03    1.8390778e-03    1.1911762e-03    1.6194040e-03    1.9568334e-03    8.0336793e-04    8.6693941e-04    2.9729256e-04    1.1220191e-03    7.5357455e-04    6.7010731e-05    1.0914061e-03    1.2866514e-03    2.4117565e-03    1.6342317e-03    2.4261749e-03    1.5941313e-02
   5.0615306e+01    9.5325653e-01    6.7245559e-03    2.8902953e-03    2.4608251e-03    1.3708268e-03    1.5639391e-03    2.0933971e-03    1.1024923e-03    1.2911532e-03    3.6637452e-04    3.9746297e-04    1.0755919e-03    6.9340886e-04    1.7374290e-04    1.4074962e-03    1.2803421e-03    1.9189361e-03    1.7967872e-03    2.6495293e-03    1.5486311e-02
   5.0726408e+01    9.5339054e-01    6.9399404e-03    3.1988174e-03    2.1384659e-03    1.0359811e-03    1.7935690e-03    2.5671957e-03    8.8145395e-04    8.6773729e-04    4.5066256e-04    8.8267934e-04    5.3923090e-04    7.3792182e-04    1.6120754e-04    1.8949327e-03    1.2024414e-03    1.7378827e-03    1.3624437e-03    2.7909487e-03    1.5425952e-02
   5.0826401e+01    9.5370347e-01    7.0526284e-03    2.9378322e-03    2.3740239e-03    7.6283507e-04    2.2480167e-03    1.4998155e-03    1.5224985e-03    8.6672852e-04    3.7688972e-04    8.8467640e-04    5.9743437e-04    7.7873713e-04    5.9158670e-04    1.4126028e-03    1.6817815e-03    1.2932104e-03    2.2597830e-03    1.8873055e-03    1.5268145e-02
   5.0939240e+01    9.5394056e-01    7.0464459e-03    3.3155863e-03    1.8616405e-03    1.2682913e-03    1.8175245e-03    1.8786161e-03    1.1476036e-03    8.3218961e-04    8.6382115e-04    4.0505192e-04    1.0103455e-03    2.7671878e-04    6.7443379e-04    1.2596105e-03    1.8180754e-03    1.6757265e-03    2.2708282e-03    1.4747475e-03    1.5162185e-02
   5.1061301e+01    9.5479006e-01    6.3837633e-03    3.8818726e-03    1.2912201e-03    1.7414944e-03    1.3392356e-03    1.8865923e-03    1.1826199e-03    6.6558587e-04    9.5883409e-04    4.2747850e-04    1.0359450e-03    6.4466092e-04    3.2243124e-04    1.3150769e-03    1.9515355e-03    1.4186647e-03    2.3265878e-03    1.3847152e-03    1.5051622e-02
   5.1146065e+01    9.5398566e-01    7.3770860e-03    3.4156860e-03    1.1696363e-03    1.6934649e-03    2.0766912e-03    1.8076506e-03    1.2481184e-03    1.0602295e-03    1.0318463e-03    5.3458562e-05    1.4442084e-03    9.7433831e-04    8.7830226e-04    8.3184687e-04    2.1618150e-03    1.2289069e-03    2.3293959e-03    8.1695946e-04    1.4414694e-02
   5.1252021e+01    9.5431073e-01    7.1646111e-03    3.4066586e-03    1.2189482e-03    2.4769521e-03    2.0684166e-03    9.6441568e-04    1.2443604e-03    1.4794901e-03    6.0657848e-04    0.0000000e+00    1.5461792e-03    1.3398601e-03    7.3347305e-04    1.0055069e-03    1.9801678e-03    1.9036497e-03    1.2784154e-03    9.2118215e-04    1.4350401e-02
   5.1384466e+01    9.5523013e-01    6.3892023e-03    3.9359991e-03    2.0682168e-03    1.1410894e-03    2.1236520e-03    8.3497806e-04    1.0479012e-03    1.7179707e-03    5.5156345e-04    9.3838364e-04    1.0493512e-03    8.8679012e-04    7.8217101e-04    9.6949061e-04    2.0558057e-03    1.9090734e-03    1.1054129e-03    1.8898638e-03    1.3372954e-02
   5.1550022e+01    9.5550884e-01    6.6527698e-03    3.6150416e-03    2.0070666e-03    2.0907047e-03    1.9898802e-03    4.1803498e-04    1.8420538e-03    9.3842318e-04    5.1934513e-04    5.1804482e-04    1.4610023e-03    7.7384852e-04    9.7242985e-04    1.2551449e-03    1.9975062e-03    1.5697623e-03    1.1390384e-03    1.5948015e-03    1.3136258e-02
   5.1751442e+01    9.5577513e-01    7.3058480e-03    3.8573675e-03    1.1482384e-03    2.0295716e-03    1.9164704e-03    1.3090652e-03    1.0422312e-03    1.2435351e-03    5.6567962e-04    9.0891459e-04    8.7111789e-04    8.1863453e-04    1.0378917e-03    2.0026043e-03    1.1057710e-03    1.8178483e-03    7.5992426e-04    1.8411995e-03    1.2642960e-02
   5.1953158e+01    9.5668343e-01    6.6726101e-03    3.8363216e-03    1.6494741e-03    1.9111324e-03    1.7953269e-03    1.0650775e-03    1.7752371e-03    8.2706189e-05    8.6400504e-04    1.6356739e-03    4.0502239e-04    1.5056590e-03    1.2102362e-03    9.6394973e-04    1.4359462e-03    1.3765757e-03    1.5580186e-03    1.6714604e-03    1.1902136e-02
   5.2155097e+01    9.5704255e-01    7.2948420e-03    3.4037949e-03    1.6865692e-03    1.8489912e-03    2.3159025e-03    6.3664309e-04    1.3043867e-03    5.4019856e-04    1.5729718e-03    9.3821241e-04    4.1551886e-04    1.3438253e-03    1.3303206e-03    5.8868273e-04    1.7577518e-03    1.0820296e-03    1.4573857e-03    2.4779354e-03    1.0961492e-02
   5.2357250e+01    9.5729639e-01    7.9237546e-03    3.2254984e-03    1.2094877e-03    3.0664651e-03    1.0759577e-03    9.8777731e-04    8.9210977e-04    1.2162703e-03    1.4171901e-03    7.8405719e-04    3.7112470e-04    1.8670842e-03    5.5107901e-04    1.2673949e-03    9.8605083e-04    1.9698262e-03    7.8175114e-04    2.2678455e-03    1.0842890e-02
   5.2559606e+01    9.5821332e-01    7.3771065e-03    3.3766654e-03    8.6207499e-04    3.9698528e-03    6.0774308e-04    9.5938054e-04    1.3124381e-03    1.3121404e-03    6.6224781e-04    8.8618777e-04    9.1927341e-04    9.8481055e-04    1.0017255e-03    8.7700698e-04    1.9365378e-03    1.4350149e-03    3.2636603e-04    2.2351247e-03    1.0744980e-02
   5.2762170e+01    9.5879592e-01    7.4541940e-03    2.8937715e-03    2.4764730e-03    2.7342788e-03    2.6190208e-04    1.3951381e-03    1.4996884e-03    7.7082942e-04    1.0832305e-03    8.2542057e-04    1.2831621e-03    5.2496012e-04    1.3547364e-03    1.6899653e-04    2.3465919e-03    1.1493246e-03    5.3127180e-04    1.7897498e-03    1.0660358e-02
   5.2964948e+01    9.5874058e-01    7.7301804e-03    2.4317394e-03    3.1755307e-03    2.3703884e-03    2.0293140e-03    9.3334091e-04    8.2605077e-04    1.2942314e-03    7.9357797e-04    6.4561619e-04    1.5662665e-03    1.2291353e-03    7.9532919e-04    7.9737086e-04    1.1939020e-03    1.0436583e-03    1.1935990e-03    1.2312360e-03    9.9789488e-03
   5.3218421e+01    9.6071009e-01    6.6100904e-03    2.5536512e-03    3.9646616e-03    1.6187604e-03    1.7158747e-03    3.9650171e-04    1.7445376e-03    1.1488535e-03    3.9889440e-04    7.9404668e-04    1.4660648e-03    1.5487042e-03    7.9184519e-04    3.9240756e-04    1.4287366e-03    7.9777367e-04    1.4236540e-03    1.8118808e-03    8.6829717e-03
   5.3535262e+01    9.6205810e-01    5.7413834e-03    3.9236356e-03    3.1739709e-03    2.0892865e-03    7.8617130e-04    9.4788576e-04    1.9209660e-03    0.0000000e+00    1.5778357e-03    4.2649628e-04    2.1667319e-03    7.8496150e-04    2.3976986e-04    7.7771306e-04    7.8817086e-04    2.0058658e-03    7.7966167e-04    1.9998037e-03    7.8115936e-03
   5.3788735e+01    9.6231367e-01    6.0607836e-03    3.9698412e-03    4.0273569e-03    1.1672017e-03    1.3330182e-03    7.7743369e-04    1.1308637e-03    1.1750380e-03    8.1604019e-04    7.7730994e-04    2.1544929e-03    2.3825472e-04    0.0000000e+00    1.5551307e-03    6.2714528e-04    1.5592592e-03    1.3605917e-03    2.8007236e-03    6.1558434e-03
   5.4105576e+01    9.6368389e-01    5.7439305e-03    5.7276312e-03    1.7760846e-03    1.7112684e-03    8.0330968e-04    1.1186281e-03    1.9725603e-03    3.8896301e-04    7.7221691e-04    1.6316751e-03    7.3979916e-04    0.0000000e+00    3.8290890e-04    1.3950472e-03    1.1542680e-03    1.3546941e-03    2.3539736e-03    1.6093507e-03    5.6797966e-03
   5.4359049e+01    9.6431713e-01    6.0964775e-03    5.1701743e-03    2.4372484e-03    1.5688153e-03    0.0000000e+00    2.3038003e-03    1.1541962e-03    3.8427958e-04    1.3852071e-03    1.3535738e-03    0.0000000e+00    0.0000000e+00    1.3762555e-03    1.3443708e-03    1.1461073e-03    1.5695986e-03    2.3404293e-03    4.1500495e-04    5.6373319e-03
   5.4675890e+01    9.6484833e-01    6.6188465e-03    5.3177860e-03    1.8077850e-03    1.1741968e-03    2.2857161e-03    7.6416030e-04    1.3762198e-03    3.8003238e-04    7.5978156e-04    9.6283371e-04    0.0000000e+00    2.3281551e-04    2.4647432e-03    9.4876592e-04    9.5450007e-04    2.3476391e-03    1.1711374e-03    1.5559009e-03    4.0288147e-03
   5.4929363e+01    9.6658531e-01    5.9601537e-03    5.0278763e-03    2.3320488e-03    7.9494880e-04    2.2364807e-03    9.8928539e-04    7.5614897e-04    3.7758527e-04    9.8421448e-04    3.4946655e-04    2.3137415e-04    1.5041870e-03    1.5107029e-03    5.6092234e-04    2.3354836e-03    1.9203776e-03    0.0000000e+00    2.1106952e-03    3.4327418e-03
   5.5246204e+01    9.6762043e-01    6.5395543e-03    4.3842648e-03    1.9113451e-03    1.1301250e-03    2.4808092e-03    7.5029054e-04    3.7455966e-04    0.0000000e+00    1.3228648e-03    2.2961818e-04    7.4620580e-04    2.2431467e-03    5.5604850e-04    1.5610880e-03    1.8791219e-03    7.7818161e-04    7.8126009e-04    1.6901086e-03    3.0209767e-03
   5.5499677e+01    9.6839700e-01    7.6611535e-03    3.3748346e-03    1.5611509e-03    2.4386979e-03    1.1162037e-03    3.7298631e-04    3.7210841e-04    5.9837713e-04    9.4424531e-04    3.7167557e-04    1.4820968e-03    1.4851615e-03    1.7329940e-03    1.4871190e-03    1.1518977e-03    4.0329673e-04    1.2997624e-03    1.3074379e-03    2.4417982e-03
   5.5816518e+01    9.6968830e-01    7.3119733e-03    3.7814656e-03    2.0877840e-03    1.8120644e-03    0.0000000e+00    7.3920853e-04    2.2656949e-04    1.3038385e-03    7.3828771e-04    1.1001970e-03    1.4728444e-03    1.7180780e-03    1.1078569e-03    1.5085990e-03    3.9964385e-04    3.6898830e-04    2.0320975e-03    1.8266471e-04    2.4195375e-03
   5.6069991e+01    9.7106047e-01    7.1665035e-03    3.2769233e-03    2.2136793e-03    1.0679573e-03    3.6685495e-04    5.9279608e-04    5.8993569e-04    1.4392265e-03    9.1316134e-04    5.5266143e-04    2.7968581e-03    1.1003435e-03    7.5936131e-04    1.1359061e-03    3.6640799e-04    1.2837434e-03    9.1526588e-04    3.6664052e-04    2.0353071e-03
   5.6386832e+01    9.7222906e-01    7.7019881e-03    3.5604885e-03    1.0595876e-03    3.6216997e-04    9.5242293e-04    2.2487380e-04    1.4250290e-03    1.2689991e-03    9.0839723e-04    2.0535523e-03    1.0902441e-03    1.1137770e-03    7.5571841e-04    7.3389046e-04    5.4953034e-04    1.0859160e-03    5.4403293e-04    5.4361820e-04    1.8367030e-03
   5.6640305e+01    9.7228289e-01    8.3922016e-03    2.9245291e-03    1.4132257e-03    5.8424935e-04    3.6228383e-04    9.4710981e-04    1.5947467e-03    9.0111460e-04    2.0430539e-03    1.0807229e-03    1.1080616e-03    1.1092991e-03    3.6078416e-04    7.3345828e-04    8.9986383e-04    8.9912125e-04    0.0000000e+00    9.0210202e-04    1.4611867e-03
   5.6957147e+01    9.7348328e-01    7.7136129e-03    2.9003046e-03    1.0420560e-03    5.8018929e-04    1.2996046e-03    8.6652090e-04    1.6089732e-03    2.0256734e-03    1.4604655e-03    7.1006527e-04    1.0998167e-03    3.5757911e-04    9.0576777e-04    3.5741495e-04    8.8859204e-04    3.5866960e-04    5.3495275e-04    1.0875689e-03    7.1888840e-04
   5.7321950e+01    9.7444195e-01    8.3674374e-03    2.1156739e-03    9.2918323e-04    9.3269356e-04    8.6285757e-04    1.5914606e-03    2.1857113e-03    1.2711272e-03    1.4384862e-03    7.0600322e-04    3.5416514e-04    8.9700923e-04    3.5388138e-04    8.7976166e-04    3.5517581e-04    0.0000000e+00    1.2448653e-03    7.1649886e-04    3.5605774e-04
   5.7613792e+01    9.7665038e-01    7.3414656e-03    1.2573056e-03    1.0591657e-03    1.1023269e-03    1.7350541e-03    1.6375146e-03    1.9691113e-03    1.0796513e-03    1.0494984e-03    5.2766346e-04    3.5585385e-04    7.1004475e-04    5.2352551e-04    3.4953941e-04    3.5234771e-04    1.2354300e-03    3.5839622e-04    7.0572503e-04    0.0000000e+00
   5.7978595e+01    9.7850225e-01    5.9953741e-03    1.5874222e-03    1.0910875e-03    1.7546190e-03    1.5897378e-03    2.6781547e-03    3.4662189e-04    1.7342658e-03    1.7436703e-04    3.5243620e-04    7.0332283e-04    5.1854741e-04    3.4617732e-04    3.4904649e-04    1.2230862e-03    3.5483422e-04    0.0000000e+00    6.9865011e-04    0.0000000e+00
   5.8270437e+01    9.8036983e-01    4.4490197e-03    2.2720748e-03    9.0093968e-04    2.5955682e-03    2.6607355e-03    3.4411444e-04    1.3792086e-03    5.1611162e-04    3.5012518e-04    3.4533437e-04    8.6776041e-04    3.4356457e-04    3.4632372e-04    8.6264194e-04    3.5132847e-04    3.5221057e-04    6.9311198e-04    0.0000000e+00    0.0000000e+00
   5.8635241e+01    9.8265615e-01    3.3023652e-03    1.7697213e-03    1.7492717e-03    2.9712977e-03    1.2033792e-03    1.1982037e-03    1.0270331e-03    3.4223863e-04    0.0000000e+00    8.5975776e-04    3.4037765e-04    3.4318648e-04    8.5991874e-04    3.4206195e-04    3.4874451e-04    3.4330659e-04    3.4298721e-04    0.0000000e+00    0.0000000e+00
   5.9002750e+01    9.8314636e-01    3.6168162e-03    1.8073071e-03    3.2617068e-03    1.8768463e-03    1.5323412e-03    3.3725991e-04    6.7587070e-04    1.6773206e-04    6.8444300e-04    3.3727737e-04    5.0762988e-04    1.0232706e-03    0.0000000e+00    3.4552839e-04    3.3992893e-04    3.3968021e-04    0.0000000e+00    0.0000000e+00    0.0000000e+00
   5.9296758e+01    9.8414746e-01    3.4272741e-03    2.7959027e-03    2.6983106e-03    1.1949472e-03    1.0110260e-03    1.0061298e-03    1.6662806e-04    3.3519229e-04    6.7949980e-04    5.0395155e-04    1.0161360e-03    0.0000000e+00    3.4312140e-04    3.3731877e-04    3.3709986e-04    0.0000000e+00    0.0000000e+00    0.0000000e+00    0.0000000e+00
   5.9664268e+01    9.8428188e-01    4.4634860e-03    3.2181592e-03    2.3520706e-03    1.0024201e-03    9.9724207e-04    1.6512135e-04    3.3228081e-04    6.7337322e-04    8.3850795e-04    3.3419992e-04    6.7324091e-04    0.0000000e+00    3.3408909e-04    3.3392782e-04    0.0000000e+00    0.0000000e+00    0.0000000e+00    0.0000000e+00    0.0000000e+00
   6.0033319e+01    9.8508220e-01    5.4757000e-03    2.8034164e-03    1.9975674e-03    3.3139925e-04    8.2111530e-04    6.5840656e-04    5.0211797e-04    9.9900609e-04    0.0000000e+00    6.6725811e-04    0.0000000e+00    3.3100442e-04    3.3081036e-04    0.0000000e+00    0.0000000e+00    0.0000000e+00    0.0000000e+00    0.0000000e+00    0.0000000e+00
   6.0328559e+01    9.8633948e-01    5.4146778e-03    2.6476074e-03    1.3175809e-03    4.8900514e-04    6.5381140e-04    8.2583932e-04    6.6304665e-04    3.2910147e-04    6.6281997e-04    3.2863562e-04    0.0000000e+00    3.2839512e-04    0.0000000e+00    0.0000000e+00    0.0000000e+00    0.0000000e+00    0.0000000e+00    0.0000000e+00    0.0000000e+00
   6.0697610e+01    9.8867212e-01    3.9749049e-03    3.1096670e-03    1.6138746e-04    6.4719017e-04    1.1431828e-03    6.5719086e-04    6.5809288e-04    3.2514101e-04    3.2569599e-04    0.0000000e+00    3.2542846e-04    0.0000000e+00    0.0000000e+00    0.0000000e+00    0.0000000e+00    0.0000000e+00    0.0000000e+00    0.0000000e+00    0.0000000e+00
   6.1068190e+01    9.8943930e-01    4.7295059e-03    1.7827638e-03    3.2071756e-04    1.7788124e-03    3.2843423e-04    9.7502903e-04    3.2289330e-04    0.0000000e+00    0.0000000e+00    3.2254817e-04    0.0000000e+00    0.0000000e+00    0.0000000e+00    0.0000000e+00    0.0000000e+00    0.0000000e+00    0.0000000e+00    0.0000000e+00    0.0000000e+00
   6.1364654e+01    9.9050799e-01    4.0193130e-03    1.4495194e-03    1.4356700e-03    9.7760236e-04    6.4839883e-04    6.4118057e-04    0.0000000e+00    0.0000000e+00    3.2033054e-04    0.0000000e+00    0.0000000e+00    0.0000000e+00    0.0000000e+00    0.0000000e+00    0.0000000e+00    0.0000000e+00    0.0000000e+00    0.0000000e+00    0.0000000e+00
   6.1735233e+01    9.9233109e-01    3.1990719e-03    7.9513255e-04    2.0779734e-03    9.6095833e-04    3.1814754e-04    0.0000000e+00    3.1762659e-04    0.0000000e+00    0.0000000e+00    0.0000000e+00    0.0000000e+00    0.0000000e+00    0.0000000e+00    0.0000000e+00    0.0000000e+00    0.0000000e+00    0.0000000e+00    0.0000000e+00    0.0000000e+00
   6.2107347e+01    9.9286510e-01    3.1751257e-03    2.0518925e-03    9.6190914e-04    6.3098583e-04    0.0000000e+00    3.1498397e-04    0.0000000e+00    0.0000000e+00    0.0000000e+00    0.0000000e+00    0.0000000e+00    0.0000000e+00    0.0000000e+00    0.0000000e+00    0.0000000e+00    0.0000000e+00    0.0000000e+00    0.0000000e+00    0.0000000e+00
   6.2405039e+01    9.9322162e-01    3.1574550e-03    2.0463966e-03    1.2615730e-03    0.0000000e+00    3.1295301e-04    0.0000000e+00    0.0000000e+00    0.0000000e+00    0.0000000e+00    0.0000000e+00    0.0000000e+00    0.0000000e+00    0.0000000e+00    0.0000000e+00    0.0000000e+00    0.0000000e+00    0.0000000e+00    0.0000000e+00    0.0000000e+00
   6.2777153e+01    9.9531108e-01    2.4977785e-03    1.8806564e-03    0.0000000e+00    3.1048128e-04    0.0000000e+00    0.0000000e+00    0.0000000e+00    0.0000000e+00    0.0000000e+00    0.0000000e+00    0.0000000e+00    0.0000000e+00    0.0000000e+00    0.0000000e+00    0.0000000e+00    0.0000000e+00    0.0000000e+00    0.0000000e+00    0.0000000e+00
   6.3150814e+01    9.9549945e-01    3.5745460e-03    6.1793958e-04    3.0806259e-04    0.0000000e+00    0.0000000e+00    0.0000000e+00    0.0000000e+00    0.0000000e+00    0.0000000e+00    0.0000000e+00    0.0000000e+00    0.0000000e+00    0.0000000e+00    0.0000000e+00    0.0000000e+00    0.0000000e+00    0.0000000e+00    0.0000000e+00    0.0000000e+00
   6.3449743e+01    9.9583447e-01    3.2449507e-03    6.1437000e-04    3.0620631e-04    0.0000000e+00    0.0000000e+00    0.0000000e+00    0.0000000e+00    0.0000000e+00    0.0000000e+00    0.0000000e+00    0.0000000e+00    0.0000000e+00    0.0000000e+00    0.0000000e+00    0.0000000e+00    0.0000000e+00    0.0000000e+00    0.0000000e+00    0.0000000e+00
   6.3823405e+01    9.9724659e-01    2.4494599e-03    3.0394803e-04    0.0000000e+00    0.0000000e+00    0.0000000e+00    0.0000000e+00    0.0000000e+00    0.0000000e+00    0.0000000e+00    0.0000000e+00    0.0000000e+00    0.0000000e+00    0.0000000e+00    0.0000000e+00    0.0000000e+00    0.0000000e+00    0.0000000e+00    0.0000000e+00    0.0000000e+00
   6.4198537e+01    9.9756870e-01    2.1295772e-03    3.0172691e-04    0.0000000e+00    0.0000000e+00    0.0000000e+00    0.0000000e+00    0.0000000e+00    0.0000000e+00    0.0000000e+00    0.0000000e+00    0.0000000e+00    0.0000000e+00    0.0000000e+00    0.0000000e+00    0.0000000e+00    0.0000000e+00    0.0000000e+00    0.0000000e+00    0.0000000e+00
   6.4498642e+01    9.9849020e-01    1.5098008e-03    0.0000000e+00    0.0000000e+00    0.0000000e+00    0.0000000e+00    0.0000000e+00    0.0000000e+00    0.0000000e+00    0.0000000e+00    0.0000000e+00    0.0000000e+00    0.0000000e+00    0.0000000e+00    0.0000000e+00    0.0000000e+00    0.0000000e+00    0.0000000e+00    0.0000000e+00    0.0000000e+00
   6.4873774e+01    9.9940274e-01    5.9725546e-04    0.0000000e+00    0.0000000e+00    0.0000000e+00    0.0000000e+00    0.0000000e+00    0.0000000e+00    0.0000000e+00    0.0000000e+00    0.0000000e+00    0.0000000e+00    0.0000000e+00    0.0000000e+00    0.0000000e+00    0.0000000e+00    0.0000000e+00    0.0000000e+00    0.0000000e+00    0.0000000e+00
   6.5250344e+01    9.9970411e-01    2.9588542e-04    0.0000000e+00    0.0000000e+00    0.0000000e+00    0.0000000e+00    0.0000000e+00    0.0000000e+00    0.0000000e+00    0.0000000e+00    0.0000000e+00    0.0000000e+00    0.0000000e+00    0.0000000e+00    0.0000000e+00    0.0000000e+00    0.0000000e+00    0.0000000e+00    0.0000000e+00    0.0000000e+00
   6.5551600e+01    9.9970573e-01    2.9427024e-04    0.0000000e+00    0.0000000e+00    0.0000000e+00    0.0000000e+00    0.0000000e+00    0.0000000e+00    0.0000000e+00    0.0000000e+00    0.0000000e+00    0.0000000e+00    0.0000000e+00    0.0000000e+00    0.0000000e+00    0.0000000e+00    0.0000000e+00    0.0000000e+00    0.0000000e+00    0.0000000e+00
   6.5928171e+01    1.0000000e+00    0.0000000e+00    0.0000000e+00    0.0000000e+00    0.0000000e+00    0.0000000e+00    0.0000000e+00    0.0000000e+00    0.0000000e+00    0.0000000e+00    0.0000000e+00    0.0000000e+00    0.0000000e+00    0.0000000e+00    0.0000000e+00    0.0000000e+00    0.0000000e+00    0.0000000e+00    0.0000000e+00    0.0000000e+00
   6.6306173e+01    1.0000000e+00    0.0000000e+00    0.0000000e+00    0.0000000e+00    0.0000000e+00    0.0000000e+00    0.0000000e+00    0.0000000e+00    0.0000000e+00    0.0000000e+00    0.0000000e+00    0.0000000e+00    0.0000000e+00    0.0000000e+00    0.0000000e+00    0.0000000e+00    0.0000000e+00    0.0000000e+00    0.0000000e+00    0.0000000e+00
   6.6608574e+01    1.0000000e+00    0.0000000e+00    0.0000000e+00    0.0000000e+00    0.0000000e+00    0.0000000e+00    0.0000000e+00    0.0000000e+00    0.0000000e+00    0.0000000e+00    0.0000000e+00    0.0000000e+00    0.0000000e+00    0.0000000e+00    0.0000000e+00    0.0000000e+00    0.0000000e+00    0.0000000e+00    0.0000000e+00    0.0000000e+00
   6.6986576e+01    1.0000000e+00    0.0000000e+00    0.0000000e+00    0.0000000e+00    0.0000000e+00    0.0000000e+00    0.0000000e+00    0.0000000e+00    0.0000000e+00    0.0000000e+00    0.0000000e+00    0.0000000e+00    0.0000000e+00    0.0000000e+00    0.0000000e+00    0.0000000e+00    0.0000000e+00    0.0000000e+00    0.0000000e+00    0.0000000e+00
   6.7365999e+01    1.0000000e+00    0.0000000e+00    0.0000000e+00    0.0000000e+00    0.0000000e+00    0.0000000e+00    0.0000000e+00    0.0000000e+00    0.0000000e+00    0.0000000e+00    0.0000000e+00    0.0000000e+00    0.0000000e+00    0.0000000e+00    0.0000000e+00    0.0000000e+00    0.0000000e+00    0.0000000e+00    0.0000000e+00    0.0000000e+00
   6.7669538e+01    1.0000000e+00    0.0000000e+00    0.0000000e+00    0.0000000e+00    0.0000000e+00    0.0000000e+00    0.0000000e+00    0.0000000e+00    0.0000000e+00    0.0000000e+00    0.0000000e+00    0.0000000e+00    0.0000000e+00    0.0000000e+00    0.0000000e+00    0.0000000e+00    0.0000000e+00    0.0000000e+00    0.0000000e+00    0.0000000e+00
   6.8048961e+01    1.0000000e+00    0.0000000e+00    0.0000000e+00    0.0000000e+00    0.0000000e+00    0.0000000e+00    0.0000000e+00    0.0000000e+00    0.0000000e+00    0.0000000e+00    0.0000000e+00    0.0000000e+00    0.0000000e+00    0.0000000e+00    0.0000000e+00    0.0000000e+00    0.0000000e+00    0.0000000e+00    0.0000000e+00    0.0000000e+00
   6.8429793e+01    1.0000000e+00    0.0000000e+00    0.0000000e+00    0.0000000e+00    0.0000000e+00    0.0000000e+00    0.0000000e+00    0.0000000e+00    0.0000000e+00    0.0000000e+00    0.0000000e+00    0.0000000e+00    0.0000000e+00    0.0000000e+00    0.0000000e+00    0.0000000e+00    0.0000000e+00    0.0000000e+00    0.0000000e+00    0.0000000e+00
   6.8734458e+01    1.0000000e+00    0.0000000e+00    0.0000000e+00    0.0000000e+00    0.0000000e+00    0.0000000e+00    0.0000000e+00    0.0000000e+00    0.0000000e+00    0.0000000e+00    0.0000000e+00    0.0000000e+00    0.0000000e+00    0.0000000e+00    0.0000000e+00    0.0000000e+00    0.0000000e+00    0.0000000e+00    0.0000000e+00    0.0000000e+00
   6.9115290e+01    1.0000000e+00    0.0000000e+00    0.0000000e+00    0.0000000e+00    0.0000000e+00    0.0000000e+00    0.0000000e+00    0.0000000e+00    0.0000000e+00    0.0000000e+00    0.0000000e+00    0.0000000e+00    0.0000000e+00    0.0000000e+00    0.0000000e+00    0.0000000e+00    0.0000000e+00    0.0000000e+00    0.0000000e+00    0.0000000e+00
   6.9497523e+01    1.0000000e+00    0.0000000e+00    0.0000000e+00    0.0000000e+00    0.0000000e+00    0.0000000e+00    0.0000000e+00    0.0000000e+00    0.0000000e+00    0.0000000e+00    0.0000000e+00    0.0000000e+00    0.0000000e+00    0.0000000e+00    0.0000000e+00    0.0000000e+00    0.0000000e+00    0.0000000e+00    0.0000000e+00    0.0000000e+00
   6.9803310e+01    1.0000000e+00    0.0000000e+00    0.0000000e+00    0.0000000e+00    0.0000000e+00    0.0000000e+00    0.0000000e+00    0.0000000e+00    0.0000000e+00    0.0000000e+00    0.0000000e+00    0.0000000e+00    0.0000000e+00    0.0000000e+00    0.0000000e+00    0.0000000e+00    0.0000000e+00    0.0000000e+00    0.0000000e+00    0.0000000e+00
   7.0185542e+01    1.0000000e+00    0.0000000e+00    0.0000000e+00    0.0000000e+00    0.0000000e+00    0.0000000e+00    0.0000000e+00    0.0000000e+00    0.0000000e+00    0.0000000e+00    0.0000000e+00    0.0000000e+00    0.0000000e+00    0.0000000e+00    0.0000000e+00    0.0000000e+00    0.0000000e+00    0.0000000e+00    0.0000000e+00    0.0000000e+00
   7.0568941e+01    1.0000000e+00    0.0000000e+00    0.0000000e+00    0.0000000e+00    0.0000000e+00    0.0000000e+00    0.0000000e+00    0.0000000e+00    0.0000000e+00    0.0000000e+00    0.0000000e+00    0.0000000e+00    0.0000000e+00    0.0000000e+00    0.0000000e+00    0.0000000e+00    0.0000000e+00    0.0000000e+00    0.0000000e+00    0.0000000e+00
   7.0875660e+01    1.0000000e+00    0.0000000e+00    0.0000000e+00    0.0000000e+00    0.0000000e+00    0.0000000e+00    0.0000000e+00    0.0000000e+00    0.0000000e+00    0.0000000e+00    0.0000000e+00    0.0000000e+00    0.0000000e+00    0.0000000e+00    0.0000000e+00    0.0000000e+00    0.0000000e+00    0.0000000e+00    0.0000000e+00    0.0000000e+00
   7.1259058e+01    1.0000000e+00    0.0000000e+00    0.0000000e+00    0.0000000e+00    0.0000000e+00    0.0000000e+00    0.0000000e+00    0.0000000e+00    0.0000000e+00    0.0000000e+00    0.0000000e+00    0.0000000e+00    0.0000000e+00    0.0000000e+00    0.0000000e+00    0.0000000e+00    0.0000000e+00    0.0000000e+00    0.0000000e+00    0.0000000e+00
   7.1644062e+01    1.0000000e+00    0.0000000e+00    0.0000000e+00    0.0000000e+00    0.0000000e+00    0.0000000e+00    0.0000000e+00    0.0000000e+00    0.0000000e+00    0.0000000e+00    0.0000000e+00    0.0000000e+00    0.0000000e+00    0.0000000e+00    0.0000000e+00    0.0000000e+00    0.0000000e+00    0.0000000e+00    0.0000000e+00    0.0000000e+00
   7.1952066e+01    1.0000000e+00    0.0000000e+00    0.0000000e+00    0.0000000e+00    0.0000000e+00    0.0000000e+00    0.0000000e+00    0.0000000e+00    0.0000000e+00    0.0000000e+00    0.0000000e+00    0.0000000e+00    0.0000000e+00    0.0000000e+00    0.0000000e+00    0.0000000e+00    0.0000000e+00    0.0000000e+00    0.0000000e+00    0.0000000e+00
   7.2337070e+01    1.0000000e+00    0.0000000e+00    0.0000000e+00    0.0000000e+00    0.0000000e+00    0.0000000e+00    0.0000000e+00    0.0000000e+00    0.0000000e+00    0.0000000e+00    0.0000000e+00    0.0000000e+00    0.0000000e+00    0.0000000e+00    0.0000000e+00    0.0000000e+00    0.0000000e+00    0.0000000e+00    0.0000000e+00    0.0000000e+00
   7.2723440e+01    1.0000000e+00    0.0000000e+00    0.0000000e+00    0.0000000e+00    0.0000000e+00    0.0000000e+00    0.0000000e+00    0.0000000e+00    0.0000000e+00    0.0000000e+00    0.0000000e+00    0.0000000e+00    0.0000000e+00    0.0000000e+00    0.0000000e+00    0.0000000e+00    0.0000000e+00    0.0000000e+00    0.0000000e+00    0.0000000e+00
   7.3110320e+01    1.0000000e+00    0.0000000e+00    0.0000000e+00    0.0000000e+00    0.0000000e+00    0.0000000e+00    0.0000000e+00    0.0000000e+00    0.0000000e+00    0.0000000e+00    0.0000000e+00    0.0000000e+00    0.0000000e+00    0.0000000e+00    0.0000000e+00    0.0000000e+00    0.0000000e+00    0.0000000e+00    0.0000000e+00    0.0000000e+00
   7.3419824e+01    1.0000000e+00    0.0000000e+00    0.0000000e+00    0.0000000e+00    0.0000000e+00    0.0000000e+00    0.0000000e+00    0.0000000e+00    0.0000000e+00    0.0000000e+00    0.0000000e+00    0.0000000e+00    0.0000000e+00    0.0000000e+00    0.0000000e+00    0.0000000e+00    0.0000000e+00    0.0000000e+00    0.0000000e+00    0.0000000e+00
   7.3806704e+01    1.0000000e+00    0.0000000e+00    0.0000000e+00    0.0000000e+00    0.0000000e+00    0.0000000e+00    0.0000000e+00    0.0000000e+00    0.0000000e+00    0.0000000e+00    0.0000000e+00    0.0000000e+00    0.0000000e+00    0.0000000e+00    0.0000000e+00    0.0000000e+00    0.0000000e+00    0.0000000e+00    0.0000000e+00    0.0000000e+00
   7.4194187e+01    1.0000000e+00    0.0000000e+00    0.0000000e+00    0.0000000e+00    0.0000000e+00    0.0000000e+00    0.0000000e+00    0.0000000e+00    0.0000000e+00    0.0000000e+00    0.0000000e+00    0.0000000e+00    0.0000000e+00    0.0000000e+00    0.0000000e+00    0.0000000e+00    0.0000000e+00    0.0000000e+00    0.0000000e+00    0.0000000e+00
   7.4582793e+01    1.0000000e+00    0.0000000e+00    0.0000000e+00    0.0000000e+00    0.0000000e+00    0.0000000e+00    0.0000000e+00    0.0000000e+00    0.0000000e+00    0.0000000e+00    0.0000000e+00    0.0000000e+00    0.0000000e+00    0.0000000e+00    0.0000000e+00    0.0000000e+00    0.0000000e+00    0.0000000e+00    0.0000000e+00    0.0000000e+00
   7.4971852e+01    1.0000000e+00    0.0000000e+00    0.0000000e+00    0.0000000e+00    0.0000000e+00    0.0000000e+00    0.0000000e+00    0.0000000e+00    0.0000000e+00    0.0000000e+00    0.0000000e+00    0.0000000e+00    0.0000000e+00    0.0000000e+00    0.0000000e+00    0.0000000e+00    0.0000000e+00    0.0000000e+00    0.0000000e+00    0.0000000e+00
   7.5361364e+01    1.0000000e+00    0.0000000e+00    0.0000000e+00    0.0000000e+00    0.0000000e+00    0.0000000e+00    0.0000000e+00    0.0000000e+00    0.0000000e+00    0.0000000e+00    0.0000000e+00    0.0000000e+00    0.0000000e+00    0.0000000e+00    0.0000000e+00    0.0000000e+00    0.0000000e+00    0.0000000e+00    0.0000000e+00    0.0000000e+00
   7.5751332e+01    1.0000000e+00    0.0000000e+00    0.0000000e+00    0.0000000e+00    0.0000000e+00    0.0000000e+00    0.0000000e+00    0.0000000e+00    0.0000000e+00    0.0000000e+00    0.0000000e+00    0.0000000e+00    0.0000000e+00    0.0000000e+00    0.0000000e+00    0.0000000e+00    0.0000000e+00    0.0000000e+00    0.0000000e+00    0.0000000e+00
   7.6141756e+01    1.0000000e+00    0.0000000e+00    0.0000000e+00    0.0000000e+00    0.0000000e+00    0.0000000e+00    0.0000000e+00    0.0000000e+00    0.0000000e+00    0.0000000e+00    0.0000000e+00    0.0000000e+00    0.0000000e+00    0.0000000e+00    0.0000000e+00    0.0000000e+00    0.0000000e+00    0.0000000e+00    0.0000000e+00    0.0000000e+00
   7.6532636e+01    1.0000000e+00    0.0000000e+00    0.0000000e+00    0.0000000e+00    0.0000000e+00    0.0000000e+00    0.0000000e+00    0.0000000e+00    0.0000000e+00    0.0000000e+00    0.0000000e+00    0.0000000e+00    0.0000000e+00    0.0000000e+00    0.0000000e+00    0.0000000e+00    0.0000000e+00    0.0000000e+00    0.0000000e+00    0.0000000e+00
   7.6923965e+01    1.0000000e+00    0.0000000e+00    0.0000000e+00    0.0000000e+00    0.0000000e+00    0.0000000e+00    0.0000000e+00    0.0000000e+00    0.0000000e+00    0.0000000e+00    0.0000000e+00    0.0000000e+00    0.0000000e+00    0.0000000e+00    0.0000000e+00    0.0000000e+00    0.0000000e+00    0.0000000e+00    0.0000000e+00    0.0000000e+00
   7.7315743e+01    1.0000000e+00    0.0000000e+00    0.0000000e+00    0.0000000e+00    0.0000000e+00    0.0000000e+00    0.0000000e+00    0.0000000e+00    0.0000000e+00    0.0000000e+00    0.0000000e+00    0.0000000e+00    0.0000000e+00    0.0000000e+00    0.0000000e+00    0.0000000e+00    0.0000000e+00    0.0000000e+00    0.0000000e+00    0.0000000e+00
   7.7707965e+01    1.0000000e+00    0.0000000e+00    0.0000000e+00    0.0000000e+00    0.0000000e+00    0.0000000e+00    0.0000000e+00    0.0000000e+00    0.0000000e+00    0.0000000e+00    0.0000000e+00    0.0000000e+00    0.0000000e+00    0.0000000e+00    0.0000000e+00    0.0000000e+00    0.0000000e+00    0.0000000e+00    0.0000000e+00    0.0000000e+00
   7.8099680e+01    1.0000000e+00    0.0000000e+00    0.0000000e+00    0.0000000e+00    0.0000000e+00    0.0000000e+00    0.0000000e+00    0.0000000e+00    0.0000000e+00    0.0000000e+00    0.0000000e+00    0.0000000e+00    0.0000000e+00    0.0000000e+00    0.0000000e+00    0.0000000e+00    0.0000000e+00    0.0000000e+00    0.0000000e+00    0.0000000e+00
   7.8492476e+01    1.0000000e+00    0.0000000e+00    0.0000000e+00    0.0000000e+00    0.0000000e+00    0.0000000e+00    0.0000000e+00    0.0000000e+00    0.0000000e+00    0.0000000e+00    0.0000000e+00    0.0000000e+00    0.0000000e+00    0.0000000e+00    0.0000000e+00    0.0000000e+00    0.0000000e+00    0.0000000e+00    0.0000000e+00    0.0000000e+00
   7.8885935e+01    1.0000000e+00    0.0000000e+00    0.0000000e+00    0.0000000e+00    0.0000000e+00    0.0000000e+00    0.0000000e+00    0.0000000e+00    0.0000000e+00    0.0000000e+00    0.0000000e+00    0.0000000e+00    0.0000000e+00    0.0000000e+00    0.0000000e+00    0.0000000e+00    0.0000000e+00    0.0000000e+00    0.0000000e+00    0.0000000e+00
   7.9279906e+01    1.0000000e+00    0.0000000e+00    0.0000000e+00    0.0000000e+00    0.0000000e+00    0.0000000e+00    0.0000000e+00    0.0000000e+00    0.0000000e+00    0.0000000e+00    0.0000000e+00    0.0000000e+00    0.0000000e+00    0.0000000e+00    0.0000000e+00    0.0000000e+00    0.0000000e+00    0.0000000e+00    0.0000000e+00    0.0000000e+00
   7.9674309e+01    1.0000000e+00    0.0000000e+00    0.0000000e+00    0.0000000e+00    0.0000000e+00    0.0000000e+00    0.0000000e+00    0.0000000e+00    0.0000000e+00    0.0000000e+00    0.0000000e+00    0.0000000e+00    0.0000000e+00    0.0000000e+00    0.0000000e+00    0.0000000e+00    0.0000000e+00    0.0000000e+00    0.0000000e+00    0.0000000e+00
   8.0069160e+01    1.0000000e+00    0.0000000e+00    0.0000000e+00    0.0000000e+00    0.0000000e+00    0.0000000e+00    0.0000000e+00    0.0000000e+00    0.0000000e+00    0.0000000e+00    0.0000000e+00    0.0000000e+00    0.0000000e+00    0.0000000e+00    0.0000000e+00    0.0000000e+00    0.0000000e+00    0.0000000e+00    0.0000000e+00    0.0000000e+00
   8.0464449e+01    1.0000000e+00    0.0000000e+00    0.0000000e+00    0.0000000e+00    0.0000000e+00    0.0000000e+00    0.0000000e+00    0.0000000e+00    0.0000000e+00    0.0000000e+00    0.0000000e+00    0.0000000e+00    0.0000000e+00    0.0000000e+00    0.0000000e+00    0.0000000e+00    0.0000000e+00    0.0000000e+00    0.0000000e+00    0.0000000e+00
   8.0860169e+01    1.0000000e+00    0.0000000e+00    0.0000000e+00    0.0000000e+00    0.0000000e+00    0.0000000e+00    0.0000000e+00    0.0000000e+00    0.0000000e+00    0.0000000e+00    0.0000000e+00    0.0000000e+00    0.0000000e+00    0.0000000e+00    0.0000000e+00    0.0000000e+00    0.0000000e+00    0.0000000e+00    0.0000000e+00    0.0000000e+00
   8.1256322e+01    1.0000000e+00    0.0000000e+00    0.0000000e+00    0.0000000e+00    0.0000000e+00    0.0000000e+00    0.0000000e+00    0.0000000e+00    0.0000000e+00    0.0000000e+00    0.0000000e+00    0.0000000e+00    0.0000000e+00    0.0000000e+00    0.0000000e+00    0.0000000e+00    0.0000000e+00    0.0000000e+00    0.0000000e+00    0.0000000e+00
   8.1652905e+01    1.0000000e+00    0.0000000e+00    0.0000000e+00    0.0000000e+00    0.0000000e+00    0.0000000e+00    0.0000000e+00    0.0000000e+00    0.0000000e+00    0.0000000e+00    0.0000000e+00    0.0000000e+00    0.0000000e+00    0.0000000e+00    0.0000000e+00    0.0000000e+00    0.0000000e+00    0.0000000e+00    0.0000000e+00    0.0000000e+00
   8.2048690e+01    1.0000000e+00    0.0000000e+00    0.0000000e+00    0.0000000e+00    0.0000000e+00    0.0000000e+00    0.0000000e+00    0.0000000e+00    0.0000000e+00    0.0000000e+00    0.0000000e+00    0.0000000e+00    0.0000000e+00    0.0000000e+00    0.0000000e+00    0.0000000e+00    0.0000000e+00    0.0000000e+00    0.0000000e+00    0.0000000e+00
   8.2445525e+01    1.0000000e+00    0.0000000e+00    0.0000000e+00    0.0000000e+00    0.0000000e+00    0.0000000e+00    0.0000000e+00    0.0000000e+00    0.0000000e+00    0.0000000e+00    0.0000000e+00    0.0000000e+00    0.0000000e+00    0.0000000e+00    0.0000000e+00    0.0000000e+00    0.0000000e+00    0.0000000e+00    0.0000000e+00    0.0000000e+00
   8.2843030e+01    1.0000000e+00    0.0000000e+00    0.0000000e+00    0.0000000e+00    0.0000000e+00    0.0000000e+00    0.0000000e+00    0.0000000e+00    0.0000000e+00    0.0000000e+00    0.0000000e+00    0.0000000e+00    0.0000000e+00    0.0000000e+00    0.0000000e+00    0.0000000e+00    0.0000000e+00    0.0000000e+00    0.0000000e+00    0.0000000e+00
   8.3241071e+01    1.0000000e+00    0.0000000e+00    0.0000000e+00    0.0000000e+00    0.0000000e+00    0.0000000e+00    0.0000000e+00    0.0000000e+00    0.0000000e+00    0.0000000e+00    0.0000000e+00    0.0000000e+00    0.0000000e+00    0.0000000e+00    0.0000000e+00    0.0000000e+00    0.0000000e+00    0.0000000e+00    0.0000000e+00    0.0000000e+00
   8.3639578e+01    1.0000000e+00    0.0000000e+00    0.0000000e+00    0.0000000e+00    0.0000000e+00    0.0000000e+00    0.0000000e+00    0.0000000e+00    0.0000000e+00    0.0000000e+00    0.0000000e+00    0.0000000e+00    0.0000000e+00    0.0000000e+00    0.0000000e+00    0.0000000e+00    0.0000000e+00    0.0000000e+00    0.0000000e+00    0.0000000e+00
   8.4038530e+01    1.0000000e+00    0.0000000e+00    0.0000000e+00    0.0000000e+00    0.0000000e+00    0.0000000e+00    0.0000000e+00    0.0000000e+00    0.0000000e+00    0.0000000e+00    0.0000000e+00    0.0000000e+00    0.0000000e+00    0.0000000e+00    0.0000000e+00    0.0000000e+00    0.0000000e+00    0.0000000e+00    0.0000000e+00    0.0000000e+00
   8.4437908e+01    1.0000000e+00    0.0000000e+00    0.0000000e+00    0.0000000e+00    0.0000000e+00    0.0000000e+00    0.0000000e+00    0.0000000e+00    0.0000000e+00    0.0000000e+00    0.0000000e+00    0.0000000e+00    0.0000000e+00    0.0000000e+00    0.0000000e+00    0.0000000e+00    0.0000000e+00    0.0000000e+00    0.0000000e+00    0.0000000e+00
   8.4837698e+01    1.0000000e+00    0.0000000e+00    0.0000000e+00    0.0000000e+00    0.0000000e+00    0.0000000e+00    0.0000000e+00    0.0000000e+00    0.0000000e+00    0.0000000e+00    0.0000000e+00    0.0000000e+00    0.0000000e+00    0.0000000e+00    0.0000000e+00    0.0000000e+00    0.0000000e+00    0.0000000e+00    0.0000000e+00    0.0000000e+00
   8.5237901e+01    1.0000000e+00    0.0000000e+00    0.0000000e+00    0.0000000e+00    0.0000000e+00    0.0000000e+00    0.0000000e+00    0.0000000e+00    0.0000000e+00    0.0000000e+00    0.0000000e+00    0.0000000e+00    0.0000000e+00    0.0000000e+00    0.0000000e+00    0.0000000e+00    0.0000000e+00    0.0000000e+00    0.0000000e+00    0.0000000e+00
   8.5638506e+01    1.0000000e+00    0.0000000e+00    0.0000000e+00    0.0000000e+00    0.0000000e+00    0.0000000e+00    0.0000000e+00    0.0000000e+00    0.0000000e+00    0.0000000e+00    0.0000000e+00    0.0000000e+00    0.0000000e+00    0.0000000e+00    0.0000000e+00    0.0000000e+00    0.0000000e+00    0.0000000e+00    0.0000000e+00    0.0000000e+00
   8.6038200e+01    1.0000000e+00    0.0000000e+00    0.0000000e+00    0.0000000e+00    0.0000000e+00    0.0000000e+00    0.0000000e+00    0.0000000e+00    0.0000000e+00    0.0000000e+00    0.0000000e+00    0.0000000e+00    0.0000000e+00    0.0000000e+00    0.0000000e+00    0.0000000e+00    0.0000000e+00    0.0000000e+00    0.0000000e+00    0.0000000e+00
   8.6438909e+01    1.0000000e+00    0.0000000e+00    0.0000000e+00    0.0000000e+00    0.0000000e+00    0.0000000e+00    0.0000000e+00    0.0000000e+00    0.0000000e+00    0.0000000e+00    0.0000000e+00    0.0000000e+00    0.0000000e+00    0.0000000e+00    0.0000000e+00    0.0000000e+00    0.0000000e+00    0.0000000e+00    0.0000000e+00    0.0000000e+00
   8.6840258e+01    1.0000000e+00    0.0000000e+00    0.0000000e+00    0.0000000e+00    0.0000000e+00    0.0000000e+00    0.0000000e+00    0.0000000e+00    0.0000000e+00    0.0000000e+00    0.0000000e+00    0.0000000e+00    0.0000000e+00    0.0000000e+00    0.0000000e+00    0.0000000e+00    0.0000000e+00    0.0000000e+00    0.0000000e+00    0.0000000e+00
   8.7242136e+01    1.0000000e+00    0.0000000e+00    0.0000000e+00    0.0000000e+00    0.0000000e+00    0.0000000e+00    0.0000000e+00    0.0000000e+00    0.0000000e+00    0.0000000e+00    0.0000000e+00    0.0000000e+00    0.0000000e+00    0.0000000e+00    0.0000000e+00    0.0000000e+00    0.0000000e+00    0.0000000e+00    0.0000000e+00    0.0000000e+00
   8.7644478e+01    1.0000000e+00    0.0000000e+00    0.0000000e+00    0.0000000e+00    0.0000000e+00    0.0000000e+00    0.0000000e+00    0.0000000e+00    0.0000000e+00    0.0000000e+00    0.0000000e+00    0.0000000e+00    0.0000000e+00    0.0000000e+00    0.0000000e+00    0.0000000e+00    0.0000000e+00    0.0000000e+00    0.0000000e+00    0.0000000e+00
   8.8047253e+01    1.0000000e+00    0.0000000e+00    0.0000000e+00    0.0000000e+00    0.0000000e+00    0.0000000e+00    0.0000000e+00    0.0000000e+00    0.0000000e+00    0.0000000e+00    0.0000000e+00    0.0000000e+00    0.0000000e+00    0.0000000e+00    0.0000000e+00    0.0000000e+00    0.0000000e+00    0.0000000e+00    0.0000000e+00    0.0000000e+00
   8.8450435e+01    1.0000000e+00    0.0000000e+00    0.0000000e+00    0.0000000e+00    0.0000000e+00    0.0000000e+00    0.0000000e+00    0.0000000e+00    0.0000000e+00    0.0000000e+00    0.0000000e+00    0.0000000e+00    0.0000000e+00    0.0000000e+00    0.0000000e+00    0.0000000e+00    0.0000000e+00    0.0000000e+00    0.0000000e+00    0.0000000e+00
   8.8854012e+01    1.0000000e+00    0.0000000e+00    0.0000000e+00    0.0000000e+00    0.0000000e+00    0.0000000e+00    0.0000000e+00    0.0000000e+00    0.0000000e+00    0.0000000e+00    0.0000000e+00    0.0000000e+00    0.0000000e+00    0.0000000e+00    0.0000000e+00    0.0000000e+00    0.0000000e+00    0.0000000e+00    0.0000000e+00    0.0000000e+00
   8.9257972e+01    1.0000000e+00    0.0000000e+00    0.0000000e+00    0.0000000e+00    0.0000000e+00    0.0000000e+00    0.0000000e+00    0.0000000e+00    0.0000000e+00    0.0000000e+00    0.0000000e+00    0.0000000e+00    0.0000000e+00    0.0000000e+00    0.0000000e+00    0.0000000e+00    0.0000000e+00    0.0000000e+00    0.0000000e+00    0.0000000e+00
   8.9662310e+01    1.0000000e+00    0.0000000e+00    0.0000000e+00    0.0000000e+00    0.0000000e+00    0.0000000e+00    0.0000000e+00    0.0000000e+00    0.0000000e+00    0.0000000e+00    0.0000000e+00    0.0000000e+00    0.0000000e+00    0.0000000e+00    0.0000000e+00    0.0000000e+00    0.0000000e+00    0.0000000e+00    0.0000000e+00    0.0000000e+00
   9.0065746e+01    1.0000000e+00    0.0000000e+00    0.0000000e+00    0.0000000e+00    0.0000000e+00    0.0000000e+00    0.0000000e+00    0.0000000e+00    0.0000000e+00    0.0000000e+00    0.0000000e+00    0.0000000e+00    0.0000000e+00    0.0000000e+00    0.0000000e+00    0.0000000e+00    0.0000000e+00    0.0000000e+00    0.0000000e+00    0.0000000e+00
   9.0470159e+01    1.0000000e+00    0.0000000e+00    0.0000000e+00    0.0000000e+00    0.0000000e+00    0.0000000e+00    0.0000000e+00    0.0000000e+00    0.0000000e+00    0.0000000e+00    0.0000000e+00    0.0000000e+00    0.0000000e+00    0.0000000e+00    0.0000000e+00    0.0000000e+00    0.0000000e+00    0.0000000e+00    0.0000000e+00    0.0000000e+00
   9.0875185e+01    1.0000000e+00    0.0000000e+00    0.0000000e+00    0.0000000e+00    0.0000000e+00    0.0000000e+00    0.0000000e+00    0.0000000e+00    0.0000000e+00    0.0000000e+00    0.0000000e+00    0.0000000e+00    0.0000000e+00    0.0000000e+00    0.0000000e+00    0.0000000e+00    0.0000000e+00    0.0000000e+00    0.0000000e+00    0.0000000e+00
   9.1280775e+01    1.0000000e+00    0.0000000e+00    0.0000000e+00    0.0000000e+00    0.0000000e+00    0.0000000e+00    0.0000000e+00    0.0000000e+00    0.0000000e+00    0.0000000e+00    0.0000000e+00    0.0000000e+00    0.0000000e+00    0.0000000e+00    0.0000000e+00    0.0000000e+00    0.0000000e+00    0.0000000e+00    0.0000000e+00    0.0000000e+00
   9.1686752e+01    1.0000000e+00    0.0000000e+00    0.0000000e+00    0.0000000e+00    0.0000000e+00    0.0000000e+00    0.0000000e+00    0.0000000e+00    0.0000000e+00    0.0000000e+00    0.0000000e+00    0.0000000e+00    0.0000000e+00    0.0000000e+00    0.0000000e+00    0.0000000e+00    0.0000000e+00    0.0000000e+00    0.0000000e+00    0.0000000e+00
   9.2093193e+01    1.0000000e+00    0.0000000e+00    0.0000000e+00    0.0000000e+00    0.0000000e+00    0.0000000e+00    0.0000000e+00    0.0000000e+00    0.0000000e+00    0.0000000e+00    0.0000000e+00    0.0000000e+00    0.0000000e+00    0.0000000e+00    0.0000000e+00    0.0000000e+00    0.0000000e+00    0.0000000e+00    0.0000000e+00    0.0000000e+00
   9.2499971e+01    1.0000000e+00    0.0000000e+00    0.0000000e+00    0.0000000e+00    0.0000000e+00    0.0000000e+00    0.0000000e+00    0.0000000e+00    0.0000000e+00    0.0000000e+00    0.0000000e+00    0.0000000e+00    0.0000000e+00    0.0000000e+00    0.0000000e+00    0.0000000e+00    0.0000000e+00    0.0000000e+00    0.0000000e+00    0.0000000e+00
   9.2907178e+01    1.0000000e+00    0.0000000e+00    0.0000000e+00    0.0000000e+00    0.0000000e+00    0.0000000e+00    0.0000000e+00    0.0000000e+00    0.0000000e+00    0.0000000e+00    0.0000000e+00    0.0000000e+00    0.0000000e+00    0.0000000e+00    0.0000000e+00    0.0000000e+00    0.0000000e+00    0.0000000e+00    0.0000000e+00    0.0000000e+00
   9.3314694e+01    1.0000000e+00    0.0000000e+00    0.0000000e+00    0.0000000e+00    0.0000000e+00    0.0000000e+00    0.0000000e+00    0.0000000e+00    0.0000000e+00    0.0000000e+00    0.0000000e+00    0.0000000e+00    0.0000000e+00    0.0000000e+00    0.0000000e+00    0.0000000e+00    0.0000000e+00    0.0000000e+00    0.0000000e+00    0.0000000e+00
   9.3722622e+01    1.0000000e+00    0.0000000e+00    0.0000000e+00    0.0000000e+00    0.0000000e+00    0.0000000e+00    0.0000000e+00    0.0000000e+00    0.0000000e+00    0.0000000e+00    0.0000000e+00    0.0000000e+00    0.0000000e+00    0.0000000e+00    0.0000000e+00    0.0000000e+00    0.0000000e+00    0.0000000e+00    0.0000000e+00    0.0000000e+00
   9.4129698e+01    1.0000000e+00    0.0000000e+00    0.0000000e+00    0.0000000e+00    0.0000000e+00    0.0000000e+00    0.0000000e+00    0.0000000e+00    0.0000000e+00    0.0000000e+00    0.0000000e+00    0.0000000e+00    0.0000000e+00    0.0000000e+00    0.0000000e+00    0.0000000e+00    0.0000000e+00    0.0000000e+00    0.0000000e+00    0.0000000e+00
   9.4537724e+01    1.0000000e+00    0.0000000e+00    0.0000000e+00    0.0000000e+00    0.0000000e+00    0.0000000e+00    0.0000000e+00    0.0000000e+00    0.0000000e+00    0.0000000e+00    0.0000000e+00    0.0000000e+00    0.0000000e+00    0.0000000e+00    0.0000000e+00    0.0000000e+00    0.0000000e+00    0.0000000e+00    0.0000000e+00    0.0000000e+00
   9.4946285e+01    1.0000000e+00    0.0000000e+00    0.0000000e+00    0.0000000e+00    0.0000000e+00    0.0000000e+00    0.0000000e+00    0.0000000e+00    0.0000000e+00    0.0000000e+00    0.0000000e+00    0.0000000e+00    0.0000000e+00    0.0000000e+00    0.0000000e+00    0.0000000e+00    0.0000000e+00    0.0000000e+00    0.0000000e+00    0.0000000e+00
   9.5355377e+01    1.0000000e+00    0.0000000e+00    0.0000000e+00    0.0000000e+00    0.0000000e+00    0.0000000e+00    0.0000000e+00    0.0000000e+00    0.0000000e+00    0.0000000e+00    0.0000000e+00    0.0000000e+00    0.0000000e+00    0.0000000e+00    0.0000000e+00    0.0000000e+00    0.0000000e+00    0.0000000e+00    0.0000000e+00    0.0000000e+00
   9.5764901e+01    1.0000000e+00    0.0000000e+00    0.0000000e+00    0.0000000e+00    0.0000000e+00    0.0000000e+00    0.0000000e+00    0.0000000e+00    0.0000000e+00    0.0000000e+00    0.0000000e+00    0.0000000e+00    0.0000000e+00    0.0000000e+00    0.0000000e+00    0.0000000e+00    0.0000000e+00    0.0000000e+00    0.0000000e+00    0.0000000e+00
   9.6174810e+01    1.0000000e+00    0.0000000e+00    0.0000000e+00    0.0000000e+00    0.0000000e+00    0.0000000e+00    0.0000000e+00    0.0000000e+00    0.0000000e+00    0.0000000e+00    0.0000000e+00    0.0000000e+00    0.0000000e+00    0.0000000e+00    0.0000000e+00    0.0000000e+00    0.0000000e+00    0.0000000e+00    0.0000000e+00    0.0000000e+00
   9.6585085e+01    1.0000000e+00    0.0000000e+00    0.0000000e+00    0.0000000e+00    0.0000000e+00    0.0000000e+00    0.0000000e+00    0.0000000e+00    0.0000000e+00    0.0000000e+00    0.0000000e+00    0.0000000e+00    0.0000000e+00    0.0000000e+00    0.0000000e+00    0.0000000e+00    0.0000000e+00    0.0000000e+00    0.0000000e+00    0.0000000e+00
   9.6995712e+01    1.0000000e+00    0.0000000e+00    0.0000000e+00    0.0000000e+00    0.0000000e+00    0.0000000e+00    0.0000000e+00    0.0000000e+00    0.0000000e+00    0.0000000e+00    0.0000000e+00    0.0000000e+00    0.0000000e+00    0.0000000e+00    0.0000000e+00    0.0000000e+00    0.0000000e+00    0.0000000e+00    0.0000000e+00    0.0000000e+00
   9.7406682e+01    1.0000000e+00    0.0000000e+00    0.0000000e+00    0.0000000e+00    0.0000000e+00    0.0000000e+00    0.0000000e+00    0.0000000e+00    0.0000000e+00    0.0000000e+00    0.0000000e+00    0.0000000e+00    0.0000000e+00    0.0000000e+00    0.0000000e+00    0.0000000e+00    0.0000000e+00    0.0000000e+00    0.0000000e+00    0.0000000e+00
   9.7817991e+01    1.0000000e+00    0.0000000e+00    0.0000000e+00    0.0000000e+00    0.0000000e+00    0.0000000e+00    0.0000000e+00    0.0000000e+00    0.0000000e+00    0.0000000e+00    0.0000000e+00    0.0000000e+00    0.0000000e+00    0.0000000e+00    0.0000000e+00    0.0000000e+00    0.0000000e+00    0.0000000e+00    0.0000000e+00    0.0000000e+00
   9.8228493e+01    1.0000000e+00    0.0000000e+00    0.0000000e+00    0.0000000e+00    0.0000000e+00    0.0000000e+00    0.0000000e+00    0.0000000e+00    0.0000000e+00    0.0000000e+00    0.0000000e+00    0.0000000e+00    0.0000000e+00    0.0000000e+00    0.0000000e+00    0.0000000e+00    0.0000000e+00    0.0000000e+00    0.0000000e+00    0.0000000e+00
   9.8639907e+01    1.0000000e+00    0.0000000e+00    0.0000000e+00    0.0000000e+00    0.0000000e+00    0.0000000e+00    0.0000000e+00    0.0000000e+00    0.0000000e+00    0.0000000e+00    0.0000000e+00    0.0000000e+00    0.0000000e+00    0.0000000e+00    0.0000000e+00    0.0000000e+00    0.0000000e+00    0.0000000e+00    0.0000000e+00    0.0000000e+00
   9.9051865e+01    1.0000000e+00    0.0000000e+00    0.0000000e+00    0.0000000e+00    0.0000000e+00    0.0000000e+00    0.0000000e+00    0.0000000e+00    0.0000000e+00    0.0000000e+00    0.0000000e+00    0.0000000e+00    0.0000000e+00    0.0000000e+00    0.0000000e+00    0.0000000e+00    0.0000000e+00    0.0000000e+00    0.0000000e+00    0.0000000e+00
   9.9464270e+01    1.0000000e+00    0.0000000e+00    0.0000000e+00    0.0000000e+00    0.0000000e+00    0.0000000e+00    0.0000000e+00    0.0000000e+00    0.0000000e+00    0.0000000e+00    0.0000000e+00    0.0000000e+00    0.0000000e+00    0.0000000e+00    0.0000000e+00    0.0000000e+00    0.0000000e+00    0.0000000e+00    0.0000000e+00    0.0000000e+00
   9.9877073e+01    1.0000000e+00    0.0000000e+00    0.0000000e+00    0.0000000e+00    0.0000000e+00    0.0000000e+00    0.0000000e+00    0.0000000e+00    0.0000000e+00    0.0000000e+00    0.0000000e+00    0.0000000e+00    0.0000000e+00    0.0000000e+00    0.0000000e+00    0.0000000e+00    0.0000000e+00    0.0000000e+00    0.0000000e+00    0.0000000e+00
   1.0029024e+02    1.0000000e+00    0.0000000e+00    0.0000000e+00    0.0000000e+00    0.0000000e+00    0.0000000e+00    0.0000000e+00    0.0000000e+00    0.0000000e+00    0.0000000e+00    0.0000000e+00    0.0000000e+00    0.0000000e+00    0.0000000e+00    0.0000000e+00    0.0000000e+00    0.0000000e+00    0.0000000e+00    0.0000000e+00    0.0000000e+00
   1.0070376e+02    1.0000000e+00    0.0000000e+00    0.0000000e+00    0.0000000e+00    0.0000000e+00    0.0000000e+00    0.0000000e+00    0.0000000e+00    0.0000000e+00    0.0000000e+00    0.0000000e+00    0.0000000e+00    0.0000000e+00    0.0000000e+00    0.0000000e+00    0.0000000e+00    0.0000000e+00    0.0000000e+00    0.0000000e+00    0.0000000e+00
   1.0111762e+02    1.0000000e+00    0.0000000e+00    0.0000000e+00    0.0000000e+00    0.0000000e+00    0.0000000e+00    0.0000000e+00    0.0000000e+00    0.0000000e+00    0.0000000e+00    0.0000000e+00    0.0000000e+00    0.0000000e+00    0.0000000e+00    0.0000000e+00    0.0000000e+00    0.0000000e+00    0.0000000e+00    0.0000000e+00    0.0000000e+00
   1.0153180e+02    1.0000000e+00    0.0000000e+00    0.0000000e+00    0.0000000e+00    0.0000000e+00    0.0000000e+00    0.0000000e+00    0.0000000e+00    0.0000000e+00    0.0000000e+00    0.0000000e+00    0.0000000e+00    0.0000000e+00    0.0000000e+00    0.0000000e+00    0.0000000e+00    0.0000000e+00    0.0000000e+00    0.0000000e+00    0.0000000e+00
   1.0194631e+02    1.0000000e+00    0.0000000e+00    0.0000000e+00    0.0000000e+00    0.0000000e+00    0.0000000e+00    0.0000000e+00    0.0000000e+00    0.0000000e+00    0.0000000e+00    0.0000000e+00    0.0000000e+00    0.0000000e+00    0.0000000e+00    0.0000000e+00    0.0000000e+00    0.0000000e+00    0.0000000e+00    0.0000000e+00    0.0000000e+00
   1.0236005e+02    1.0000000e+00    0.0000000e+00    0.0000000e+00    0.0000000e+00    0.0000000e+00    0.0000000e+00    0.0000000e+00    0.0000000e+00    0.0000000e+00    0.0000000e+00    0.0000000e+00    0.0000000e+00    0.0000000e+00    0.0000000e+00    0.0000000e+00    0.0000000e+00    0.0000000e+00    0.0000000e+00    0.0000000e+00    0.0000000e+00
   1.0277466e+02    1.0000000e+00    0.0000000e+00    0.0000000e+00    0.0000000e+00    0.0000000e+00    0.0000000e+00    0.0000000e+00    0.0000000e+00    0.0000000e+00    0.0000000e+00    0.0000000e+00    0.0000000e+00    0.0000000e+00    0.0000000e+00    0.0000000e+00    0.0000000e+00    0.0000000e+00    0.0000000e+00    0.0000000e+00    0.0000000e+00
   1.0318978e+02    1.0000000e+00    0.0000000e+00    0.0000000e+00    0.0000000e+00    0.0000000e+00    0.0000000e+00    0.0000000e+00    0.0000000e+00    0.0000000e+00    0.0000000e+00    0.0000000e+00    0.0000000e+00    0.0000000e+00    0.0000000e+00    0.0000000e+00    0.0000000e+00    0.0000000e+00    0.0000000e+00    0.0000000e+00    0.0000000e+00
   1.0360532e+02    1.0000000e+00    0.0000000e+00    0.0000000e+00    0.0000000e+00    0.0000000e+00    0.0000000e+00    0.0000000e+00    0.0000000e+00    0.0000000e+00    0.0000000e+00    0.0000000e+00    0.0000000e+00    0.0000000e+00    0.0000000e+00    0.0000000e+00    0.0000000e+00    0.0000000e+00    0.0000000e+00    0.0000000e+00    0.0000000e+00
[truncated: 14,995 more chars]
