# Supplementary material for: Research on combustion and emissions of heavy duty diesel engines under low-speed and low-load conditions in low temperature environments
Source: PLoS One. 2025 Feb 21;20(2):e0318933. doi: 10.1371/journal.pone.0318933 (PMC11844864; doi:10.1371/journal.pone.0318933)
Supplement: S1 File — (ZIP) [file pone.0318933.s001.zip › 1000rpm_30%/3-tigaojinqiwendu/Tin302K/soot_hiroy.out]

# CONVERGE Release Build 2.3.20/  Jan 30, 2017        Run Date:Wed Aug 30 22:30:00 2023
# column       1                2                3                4 
#          Crank       Hiroy_Soot       Hiroy_Form       Hiroy_Oxid
#          (DEG)             (kg)             (kg)             (kg)
#
  -1.4600000e+02    0.0000000e+00    0.0000000e+00    0.0000000e+00
  -1.4587230e+02    0.0000000e+00    0.0000000e+00    0.0000000e+00
  -1.4579372e+02    0.0000000e+00    0.0000000e+00    0.0000000e+00
  -1.4567094e+02    0.0000000e+00    0.0000000e+00    0.0000000e+00
  -1.4558567e+02    0.0000000e+00    0.0000000e+00    0.0000000e+00
  -1.4547909e+02    0.0000000e+00    0.0000000e+00    0.0000000e+00
  -1.4534587e+02    0.0000000e+00    0.0000000e+00    0.0000000e+00
  -1.4517933e+02    0.0000000e+00    0.0000000e+00    0.0000000e+00
  -1.4497117e+02    0.0000000e+00    0.0000000e+00    0.0000000e+00
  -1.4471096e+02    0.0000000e+00    0.0000000e+00    0.0000000e+00
  -1.4438570e+02    0.0000000e+00    0.0000000e+00    0.0000000e+00
  -1.4397912e+02    0.0000000e+00    0.0000000e+00    0.0000000e+00
  -1.4347090e+02    0.0000000e+00    0.0000000e+00    0.0000000e+00
  -1.4287090e+02    0.0000000e+00    0.0000000e+00    0.0000000e+00
  -1.4227090e+02    0.0000000e+00    0.0000000e+00    0.0000000e+00
  -1.4167090e+02    0.0000000e+00    0.0000000e+00    0.0000000e+00
  -1.4107090e+02    0.0000000e+00    0.0000000e+00    0.0000000e+00
  -1.4047090e+02    0.0000000e+00    0.0000000e+00    0.0000000e+00
  -1.3987090e+02    0.0000000e+00    0.0000000e+00    0.0000000e+00
  -1.3927090e+02    0.0000000e+00    0.0000000e+00    0.0000000e+00
  -1.3867090e+02    0.0000000e+00    0.0000000e+00    0.0000000e+00
  -1.3807090e+02    0.0000000e+00    0.0000000e+00    0.0000000e+00
  -1.3747090e+02    0.0000000e+00    0.0000000e+00    0.0000000e+00
  -1.3687090e+02    0.0000000e+00    0.0000000e+00    0.0000000e+00
  -1.3627090e+02    0.0000000e+00    0.0000000e+00    0.0000000e+00
  -1.3567090e+02    0.0000000e+00    0.0000000e+00    0.0000000e+00
  -1.3507090e+02    0.0000000e+00    0.0000000e+00    0.0000000e+00
  -1.3447090e+02    0.0000000e+00    0.0000000e+00    0.0000000e+00
  -1.3387090e+02    0.0000000e+00    0.0000000e+00    0.0000000e+00
  -1.3327090e+02    0.0000000e+00    0.0000000e+00    0.0000000e+00
  -1.3267090e+02    0.0000000e+00    0.0000000e+00    0.0000000e+00
  -1.3207090e+02    0.0000000e+00    0.0000000e+00    0.0000000e+00
  -1.3147090e+02    0.0000000e+00    0.0000000e+00    0.0000000e+00
  -1.3087090e+02    0.0000000e+00    0.0000000e+00    0.0000000e+00
  -1.3027090e+02    0.0000000e+00    0.0000000e+00    0.0000000e+00
  -1.2967090e+02    0.0000000e+00    0.0000000e+00    0.0000000e+00
  -1.2907090e+02    0.0000000e+00    0.0000000e+00    0.0000000e+00
  -1.2847090e+02    0.0000000e+00    0.0000000e+00    0.0000000e+00
  -1.2787090e+02    0.0000000e+00    0.0000000e+00    0.0000000e+00
  -1.2727090e+02    0.0000000e+00    0.0000000e+00    0.0000000e+00
  -1.2667090e+02    0.0000000e+00    0.0000000e+00    0.0000000e+00
  -1.2607090e+02    0.0000000e+00    0.0000000e+00    0.0000000e+00
  -1.2547090e+02    0.0000000e+00    0.0000000e+00    0.0000000e+00
  -1.2487090e+02    0.0000000e+00    0.0000000e+00    0.0000000e+00
  -1.2427090e+02    0.0000000e+00    0.0000000e+00    0.0000000e+00
  -1.2367090e+02    0.0000000e+00    0.0000000e+00    0.0000000e+00
  -1.2307090e+02    0.0000000e+00    0.0000000e+00    0.0000000e+00
  -1.2247090e+02    0.0000000e+00    0.0000000e+00    0.0000000e+00
  -1.2187090e+02    0.0000000e+00    0.0000000e+00    0.0000000e+00
  -1.2127090e+02    0.0000000e+00    0.0000000e+00    0.0000000e+00
  -1.2067611e+02    0.0000000e+00    0.0000000e+00    0.0000000e+00
  -1.2008717e+02    0.0000000e+00    0.0000000e+00    0.0000000e+00
  -1.1950389e+02    0.0000000e+00    0.0000000e+00    0.0000000e+00
  -1.1892610e+02    0.0000000e+00    0.0000000e+00    0.0000000e+00
  -1.1835364e+02    0.0000000e+00    0.0000000e+00    0.0000000e+00
  -1.1778632e+02    0.0000000e+00    0.0000000e+00    0.0000000e+00
  -1.1722396e+02    0.0000000e+00    0.0000000e+00    0.0000000e+00
  -1.1666646e+02    0.0000000e+00    0.0000000e+00    0.0000000e+00
  -1.1611365e+02    0.0000000e+00    0.0000000e+00    0.0000000e+00
  -1.1556538e+02    0.0000000e+00    0.0000000e+00    0.0000000e+00
  -1.1502155e+02    0.0000000e+00    0.0000000e+00    0.0000000e+00
  -1.1448200e+02    0.0000000e+00    0.0000000e+00    0.0000000e+00
  -1.1394661e+02    0.0000000e+00    0.0000000e+00    0.0000000e+00
  -1.1341530e+02    0.0000000e+00    0.0000000e+00    0.0000000e+00
  -1.1288790e+02    0.0000000e+00    0.0000000e+00    0.0000000e+00
  -1.1236435e+02    0.0000000e+00    0.0000000e+00    0.0000000e+00
  -1.1184453e+02    0.0000000e+00    0.0000000e+00    0.0000000e+00
  -1.1132833e+02    0.0000000e+00    0.0000000e+00    0.0000000e+00
  -1.1081566e+02    0.0000000e+00    0.0000000e+00    0.0000000e+00
  -1.1030642e+02    0.0000000e+00    0.0000000e+00    0.0000000e+00
  -1.0980052e+02    0.0000000e+00    0.0000000e+00    0.0000000e+00
  -1.0929789e+02    0.0000000e+00    0.0000000e+00    0.0000000e+00
  -1.0879844e+02    0.0000000e+00    0.0000000e+00    0.0000000e+00
  -1.0830207e+02    0.0000000e+00    0.0000000e+00    0.0000000e+00
  -1.0780872e+02    0.0000000e+00    0.0000000e+00    0.0000000e+00
  -1.0731831e+02    0.0000000e+00    0.0000000e+00    0.0000000e+00
  -1.0683077e+02    0.0000000e+00    0.0000000e+00    0.0000000e+00
  -1.0634601e+02    0.0000000e+00    0.0000000e+00    0.0000000e+00
  -1.0586398e+02    0.0000000e+00    0.0000000e+00    0.0000000e+00
  -1.0538460e+02    0.0000000e+00    0.0000000e+00    0.0000000e+00
  -1.0490780e+02    0.0000000e+00    0.0000000e+00    0.0000000e+00
  -1.0443354e+02    0.0000000e+00    0.0000000e+00    0.0000000e+00
  -1.0396174e+02    0.0000000e+00    0.0000000e+00    0.0000000e+00
  -1.0349235e+02    0.0000000e+00    0.0000000e+00    0.0000000e+00
  -1.0302529e+02    0.0000000e+00    0.0000000e+00    0.0000000e+00
  -1.0256053e+02    0.0000000e+00    0.0000000e+00    0.0000000e+00
  -1.0209800e+02    0.0000000e+00    0.0000000e+00    0.0000000e+00
  -1.0163764e+02    0.0000000e+00    0.0000000e+00    0.0000000e+00
  -1.0117943e+02    0.0000000e+00    0.0000000e+00    0.0000000e+00
  -1.0072328e+02    0.0000000e+00    0.0000000e+00    0.0000000e+00
  -1.0026915e+02    0.0000000e+00    0.0000000e+00    0.0000000e+00
  -9.9817011e+01    0.0000000e+00    0.0000000e+00    0.0000000e+00
  -9.9366792e+01    0.0000000e+00    0.0000000e+00    0.0000000e+00
  -9.8918464e+01    0.0000000e+00    0.0000000e+00    0.0000000e+00
  -9.8471966e+01    0.0000000e+00    0.0000000e+00    0.0000000e+00
  -9.8027267e+01    0.0000000e+00    0.0000000e+00    0.0000000e+00
  -9.7584316e+01    0.0000000e+00    0.0000000e+00    0.0000000e+00
  -9.7143069e+01    0.0000000e+00    0.0000000e+00    0.0000000e+00
  -9.6703497e+01    0.0000000e+00    0.0000000e+00    0.0000000e+00
  -9.6265535e+01    0.0000000e+00    0.0000000e+00    0.0000000e+00
  -9.5829177e+01    0.0000000e+00    0.0000000e+00    0.0000000e+00
  -9.5394356e+01    0.0000000e+00    0.0000000e+00    0.0000000e+00
  -9.4961038e+01    0.0000000e+00    0.0000000e+00    0.0000000e+00
  -9.4529204e+01    0.0000000e+00    0.0000000e+00    0.0000000e+00
  -9.4098795e+01    0.0000000e+00    0.0000000e+00    0.0000000e+00
  -9.3669779e+01    0.0000000e+00    0.0000000e+00    0.0000000e+00
  -9.3242139e+01    0.0000000e+00    0.0000000e+00    0.0000000e+00
  -9.2815820e+01    0.0000000e+00    0.0000000e+00    0.0000000e+00
  -9.2390790e+01    0.0000000e+00    0.0000000e+00    0.0000000e+00
  -9.1967022e+01    0.0000000e+00    0.0000000e+00    0.0000000e+00
  -9.1544487e+01    0.0000000e+00    0.0000000e+00    0.0000000e+00
  -9.1123141e+01    0.0000000e+00    0.0000000e+00    0.0000000e+00
  -9.0702955e+01    0.0000000e+00    0.0000000e+00    0.0000000e+00
  -9.0283896e+01    0.0000000e+00    0.0000000e+00    0.0000000e+00
  -8.9865945e+01    0.0000000e+00    0.0000000e+00    0.0000000e+00
  -8.9449062e+01    0.0000000e+00    0.0000000e+00    0.0000000e+00
  -8.9033215e+01    0.0000000e+00    0.0000000e+00    0.0000000e+00
  -8.8618375e+01    0.0000000e+00    0.0000000e+00    0.0000000e+00
  -8.8204513e+01    0.0000000e+00    0.0000000e+00    0.0000000e+00
  -8.7791601e+01    0.0000000e+00    0.0000000e+00    0.0000000e+00
  -8.7615552e+01    0.0000000e+00    0.0000000e+00    0.0000000e+00
  -8.7395492e+01    0.0000000e+00    0.0000000e+00    0.0000000e+00
  -8.7120417e+01    0.0000000e+00    0.0000000e+00    0.0000000e+00
  -8.6776572e+01    0.0000000e+00    0.0000000e+00    0.0000000e+00
  -8.6366807e+01    0.0000000e+00    0.0000000e+00    0.0000000e+00
  -8.5957798e+01    0.0000000e+00    0.0000000e+00    0.0000000e+00
  -8.5549586e+01    0.0000000e+00    0.0000000e+00    0.0000000e+00
  -8.5142145e+01    0.0000000e+00    0.0000000e+00    0.0000000e+00
  -8.4735447e+01    0.0000000e+00    0.0000000e+00    0.0000000e+00
  -8.4329467e+01    0.0000000e+00    0.0000000e+00    0.0000000e+00
  -8.3924177e+01    0.0000000e+00    0.0000000e+00    0.0000000e+00
  -8.3519553e+01    0.0000000e+00    0.0000000e+00    0.0000000e+00
  -8.3115569e+01    0.0000000e+00    0.0000000e+00    0.0000000e+00
  -8.2712199e+01    0.0000000e+00    0.0000000e+00    0.0000000e+00
  -8.2309417e+01    0.0000000e+00    0.0000000e+00    0.0000000e+00
  -8.1907199e+01    0.0000000e+00    0.0000000e+00    0.0000000e+00
  -8.1505519e+01    0.0000000e+00    0.0000000e+00    0.0000000e+00
  -8.1104354e+01    0.0000000e+00    0.0000000e+00    0.0000000e+00
  -8.0703677e+01    0.0000000e+00    0.0000000e+00    0.0000000e+00
  -8.0303464e+01    0.0000000e+00    0.0000000e+00    0.0000000e+00
  -7.9903691e+01    0.0000000e+00    0.0000000e+00    0.0000000e+00
  -7.9504334e+01    0.0000000e+00    0.0000000e+00    0.0000000e+00
  -7.9105367e+01    0.0000000e+00    0.0000000e+00    0.0000000e+00
  -7.8706767e+01    0.0000000e+00    0.0000000e+00    0.0000000e+00
  -7.8308510e+01    0.0000000e+00    0.0000000e+00    0.0000000e+00
  -7.7910572e+01    0.0000000e+00    0.0000000e+00    0.0000000e+00
  -7.7512927e+01    0.0000000e+00    0.0000000e+00    0.0000000e+00
  -7.7115554e+01    0.0000000e+00    0.0000000e+00    0.0000000e+00
  -7.6877600e+01    0.0000000e+00    0.0000000e+00    0.0000000e+00
  -7.6580159e+01    0.0000000e+00    0.0000000e+00    0.0000000e+00
  -7.6208357e+01    0.0000000e+00    0.0000000e+00    0.0000000e+00
  -7.5811708e+01    0.0000000e+00    0.0000000e+00    0.0000000e+00
  -7.5415221e+01    0.0000000e+00    0.0000000e+00    0.0000000e+00
  -7.5018878e+01    0.0000000e+00    0.0000000e+00    0.0000000e+00
  -7.4622654e+01    0.0000000e+00    0.0000000e+00    0.0000000e+00
  -7.4226526e+01    0.0000000e+00    0.0000000e+00    0.0000000e+00
  -7.3830469e+01    0.0000000e+00    0.0000000e+00    0.0000000e+00
  -7.3434459e+01    0.0000000e+00    0.0000000e+00    0.0000000e+00
  -7.3038472e+01    0.0000000e+00    0.0000000e+00    0.0000000e+00
  -7.2642482e+01    0.0000000e+00    0.0000000e+00    0.0000000e+00
  -7.2246467e+01    0.0000000e+00    0.0000000e+00    0.0000000e+00
  -7.1850401e+01    0.0000000e+00    0.0000000e+00    0.0000000e+00
  -7.1454259e+01    0.0000000e+00    0.0000000e+00    0.0000000e+00
  -7.1058016e+01    0.0000000e+00    0.0000000e+00    0.0000000e+00
  -7.0661648e+01    0.0000000e+00    0.0000000e+00    0.0000000e+00
  -7.0265129e+01    0.0000000e+00    0.0000000e+00    0.0000000e+00
  -6.9868434e+01    0.0000000e+00    0.0000000e+00    0.0000000e+00
  -6.9471536e+01    0.0000000e+00    0.0000000e+00    0.0000000e+00
  -6.9074411e+01    0.0000000e+00    0.0000000e+00    0.0000000e+00
  -6.8677031e+01    0.0000000e+00    0.0000000e+00    0.0000000e+00
  -6.8279372e+01    0.0000000e+00    0.0000000e+00    0.0000000e+00
  -6.7881405e+01    0.0000000e+00    0.0000000e+00    0.0000000e+00
  -6.7483105e+01    0.0000000e+00    0.0000000e+00    0.0000000e+00
  -6.7084444e+01    0.0000000e+00    0.0000000e+00    0.0000000e+00
  -6.6685394e+01    0.0000000e+00    0.0000000e+00    0.0000000e+00
  -6.6285928e+01    0.0000000e+00    0.0000000e+00    0.0000000e+00
  -6.5886018e+01    0.0000000e+00    0.0000000e+00    0.0000000e+00
  -6.5485634e+01    0.0000000e+00    0.0000000e+00    0.0000000e+00
  -6.5084749e+01    0.0000000e+00    0.0000000e+00    0.0000000e+00
  -6.4683333e+01    0.0000000e+00    0.0000000e+00    0.0000000e+00
  -6.4281355e+01    0.0000000e+00    0.0000000e+00    0.0000000e+00
  -6.3878786e+01    0.0000000e+00    0.0000000e+00    0.0000000e+00
  -6.3475595e+01    0.0000000e+00    0.0000000e+00    0.0000000e+00
  -6.3071752e+01    0.0000000e+00    0.0000000e+00    0.0000000e+00
  -6.2667223e+01    0.0000000e+00    0.0000000e+00    0.0000000e+00
  -6.2343600e+01    0.0000000e+00    0.0000000e+00    0.0000000e+00
  -6.1939072e+01    0.0000000e+00    0.0000000e+00    0.0000000e+00
  -6.1532456e+01    0.0000000e+00    0.0000000e+00    0.0000000e+00
  -6.1125031e+01    0.0000000e+00    0.0000000e+00    0.0000000e+00
  -6.0716762e+01    0.0000000e+00    0.0000000e+00    0.0000000e+00
  -6.0390147e+01    0.0000000e+00    0.0000000e+00    0.0000000e+00
  -5.9981877e+01    0.0000000e+00    0.0000000e+00    0.0000000e+00
  -5.9571054e+01    0.0000000e+00    0.0000000e+00    0.0000000e+00
  -5.9159250e+01    0.0000000e+00    0.0000000e+00    0.0000000e+00
  -5.8746426e+01    0.0000000e+00    0.0000000e+00    0.0000000e+00
  -5.8332543e+01    0.0000000e+00    0.0000000e+00    0.0000000e+00
  -5.7917562e+01    0.0000000e+00    0.0000000e+00    0.0000000e+00
  -5.7501442e+01    0.0000000e+00    0.0000000e+00    0.0000000e+00
  -5.7084141e+01    0.0000000e+00    0.0000000e+00    0.0000000e+00
  -5.6665607e+01    0.0000000e+00    0.0000000e+00    0.0000000e+00
  -5.6245804e+01    0.0000000e+00    0.0000000e+00    0.0000000e+00
  -5.5824689e+01    0.0000000e+00    0.0000000e+00    0.0000000e+00
  -5.5402216e+01    0.0000000e+00    0.0000000e+00    0.0000000e+00
  -5.4978339e+01    0.0000000e+00    0.0000000e+00    0.0000000e+00
  -5.4552992e+01    0.0000000e+00    0.0000000e+00    0.0000000e+00
  -5.4126140e+01    0.0000000e+00    0.0000000e+00    0.0000000e+00
  -5.3697734e+01    0.0000000e+00    0.0000000e+00    0.0000000e+00
  -5.3267721e+01    0.0000000e+00    0.0000000e+00    0.0000000e+00
  -5.2923710e+01    0.0000000e+00    0.0000000e+00    0.0000000e+00
  -5.2493696e+01    0.0000000e+00    0.0000000e+00    0.0000000e+00
  -5.2058878e+01    0.0000000e+00    0.0000000e+00    0.0000000e+00
  -5.1711023e+01    0.0000000e+00    0.0000000e+00    0.0000000e+00
  -5.1276204e+01    0.0000000e+00    0.0000000e+00    0.0000000e+00
  -5.0928349e+01    0.0000000e+00    0.0000000e+00    0.0000000e+00
  -5.0493531e+01    0.0000000e+00    0.0000000e+00    0.0000000e+00
  -5.0145676e+01    0.0000000e+00    0.0000000e+00    0.0000000e+00
  -4.9710858e+01    0.0000000e+00    0.0000000e+00    0.0000000e+00
  -4.9363003e+01    0.0000000e+00    0.0000000e+00    0.0000000e+00
  -4.8928184e+01    0.0000000e+00    0.0000000e+00    0.0000000e+00
  -4.8580329e+01    0.0000000e+00    0.0000000e+00    0.0000000e+00
  -4.8145511e+01    0.0000000e+00    0.0000000e+00    0.0000000e+00
  -4.7797656e+01    0.0000000e+00    0.0000000e+00    0.0000000e+00
  -4.7362838e+01    0.0000000e+00    0.0000000e+00    0.0000000e+00
  -4.7014983e+01    0.0000000e+00    0.0000000e+00    0.0000000e+00
  -4.6580164e+01    0.0000000e+00    0.0000000e+00    0.0000000e+00
  -4.6232309e+01    0.0000000e+00    0.0000000e+00    0.0000000e+00
  -4.5797491e+01    0.0000000e+00    0.0000000e+00    0.0000000e+00
  -4.5449636e+01    0.0000000e+00    0.0000000e+00    0.0000000e+00
  -4.5014818e+01    0.0000000e+00    0.0000000e+00    0.0000000e+00
  -4.4666963e+01    0.0000000e+00    0.0000000e+00    0.0000000e+00
  -4.4232144e+01    0.0000000e+00    0.0000000e+00    0.0000000e+00
  -4.3884290e+01    0.0000000e+00    0.0000000e+00    0.0000000e+00
  -4.3449471e+01    0.0000000e+00    0.0000000e+00    0.0000000e+00
  -4.3101616e+01    0.0000000e+00    0.0000000e+00    0.0000000e+00
  -4.2666798e+01    0.0000000e+00    0.0000000e+00    0.0000000e+00
  -4.2318943e+01    0.0000000e+00    0.0000000e+00    0.0000000e+00
  -4.1884124e+01    0.0000000e+00    0.0000000e+00    0.0000000e+00
  -4.1536270e+01    0.0000000e+00    0.0000000e+00    0.0000000e+00
  -4.1101451e+01    0.0000000e+00    0.0000000e+00    0.0000000e+00
  -4.0753596e+01    0.0000000e+00    0.0000000e+00    0.0000000e+00
  -4.0318778e+01    0.0000000e+00    0.0000000e+00    0.0000000e+00
  -3.9970923e+01    0.0000000e+00    0.0000000e+00    0.0000000e+00
  -3.9536104e+01    0.0000000e+00    0.0000000e+00    0.0000000e+00
  -3.9188250e+01    0.0000000e+00    0.0000000e+00    0.0000000e+00
  -3.8753431e+01    0.0000000e+00    0.0000000e+00    0.0000000e+00
  -3.8405576e+01    0.0000000e+00    0.0000000e+00    0.0000000e+00
  -3.7970758e+01    0.0000000e+00    0.0000000e+00    0.0000000e+00
  -3.7622903e+01    0.0000000e+00    0.0000000e+00    0.0000000e+00
  -3.7188084e+01    0.0000000e+00    0.0000000e+00    0.0000000e+00
  -3.6840230e+01    0.0000000e+00    0.0000000e+00    0.0000000e+00
  -3.6405411e+01    0.0000000e+00    0.0000000e+00    0.0000000e+00
  -3.6057556e+01    0.0000000e+00    0.0000000e+00    0.0000000e+00
  -3.5622738e+01    0.0000000e+00    0.0000000e+00    0.0000000e+00
  -3.5274883e+01    0.0000000e+00    0.0000000e+00    0.0000000e+00
  -3.4840064e+01    0.0000000e+00    0.0000000e+00    0.0000000e+00
  -3.4492210e+01    0.0000000e+00    0.0000000e+00    0.0000000e+00
  -3.4057391e+01    0.0000000e+00    0.0000000e+00    0.0000000e+00
  -3.3709536e+01    0.0000000e+00    0.0000000e+00    0.0000000e+00
  -3.3274718e+01    0.0000000e+00    0.0000000e+00    0.0000000e+00
  -3.2926863e+01    0.0000000e+00    0.0000000e+00    0.0000000e+00
  -3.2492044e+01    0.0000000e+00    0.0000000e+00    0.0000000e+00
  -3.2144190e+01    0.0000000e+00    0.0000000e+00    0.0000000e+00
  -3.1709371e+01    0.0000000e+00    0.0000000e+00    0.0000000e+00
  -3.1361516e+01    0.0000000e+00    0.0000000e+00    0.0000000e+00
  -3.0926698e+01    0.0000000e+00    0.0000000e+00    0.0000000e+00
  -3.0578843e+01    0.0000000e+00    0.0000000e+00    0.0000000e+00
  -3.0300559e+01    0.0000000e+00    0.0000000e+00    0.0000000e+00
  -2.9952704e+01    0.0000000e+00    0.0000000e+00    0.0000000e+00
  -2.9517886e+01    0.0000000e+00    0.0000000e+00    0.0000000e+00
  -2.9170031e+01    0.0000000e+00    0.0000000e+00    0.0000000e+00
  -2.8735213e+01    0.0000000e+00    0.0000000e+00    0.0000000e+00
  -2.8495172e+01    0.0000000e+00    0.0000000e+00    0.0000000e+00
  -2.8195121e+01    0.0000000e+00    0.0000000e+00    0.0000000e+00
  -2.7820057e+01    0.0000000e+00    0.0000000e+00    0.0000000e+00
  -2.7520006e+01    0.0000000e+00    0.0000000e+00    0.0000000e+00
  -2.7144942e+01    0.0000000e+00    0.0000000e+00    0.0000000e+00
  -2.6844891e+01    0.0000000e+00    0.0000000e+00    0.0000000e+00
  -2.6469827e+01    0.0000000e+00    0.0000000e+00    0.0000000e+00
  -2.6169776e+01    0.0000000e+00    0.0000000e+00    0.0000000e+00
  -2.5794712e+01    0.0000000e+00    0.0000000e+00    0.0000000e+00
  -2.5494661e+01    0.0000000e+00    0.0000000e+00    0.0000000e+00
  -2.5119597e+01    0.0000000e+00    0.0000000e+00    0.0000000e+00
  -2.4819546e+01    0.0000000e+00    0.0000000e+00    0.0000000e+00
  -2.4444482e+01    0.0000000e+00    0.0000000e+00    0.0000000e+00
  -2.4144431e+01    0.0000000e+00    0.0000000e+00    0.0000000e+00
  -2.3769367e+01    0.0000000e+00    0.0000000e+00    0.0000000e+00
  -2.3469316e+01    0.0000000e+00    0.0000000e+00    0.0000000e+00
  -2.3094252e+01    0.0000000e+00    0.0000000e+00    0.0000000e+00
  -2.2794201e+01    0.0000000e+00    0.0000000e+00    0.0000000e+00
  -2.2419137e+01    0.0000000e+00    0.0000000e+00    0.0000000e+00
  -2.2119086e+01    0.0000000e+00    0.0000000e+00    0.0000000e+00
  -2.1744022e+01    0.0000000e+00    0.0000000e+00    0.0000000e+00
  -2.1443971e+01    0.0000000e+00    0.0000000e+00    0.0000000e+00
  -2.1068907e+01    0.0000000e+00    0.0000000e+00    0.0000000e+00
  -2.0600078e+01    0.0000000e+00    0.0000000e+00    0.0000000e+00
  -2.0225014e+01    0.0000000e+00    0.0000000e+00    0.0000000e+00
  -1.9924963e+01    0.0000000e+00    0.0000000e+00    0.0000000e+00
  -1.9841744e+01    0.0000000e+00    0.0000000e+00    0.0000000e+00
  -1.9737721e+01    0.0000000e+00    0.0000000e+00    0.0000000e+00
  -1.9654502e+01    0.0000000e+00    0.0000000e+00    0.0000000e+00
  -1.9587927e+01    0.0000000e+00    0.0000000e+00    0.0000000e+00
  -1.9438134e+01    0.0000000e+00    0.0000000e+00    0.0000000e+00
  -1.9354915e+01    0.0000000e+00    0.0000000e+00    0.0000000e+00
  -1.9288341e+01    0.0000000e+00    0.0000000e+00    0.0000000e+00
  -1.9138547e+01    0.0000000e+00    0.0000000e+00    0.0000000e+00
  -1.9085287e+01    0.0000000e+00    0.0000000e+00    0.0000000e+00
  -1.8935494e+01    0.0000000e+00    0.0000000e+00    0.0000000e+00
  -1.8868919e+01    0.0000000e+00    0.0000000e+00    0.0000000e+00
  -1.8785700e+01    0.0000000e+00    0.0000000e+00    0.0000000e+00
  -1.8681677e+01    0.0000000e+00    0.0000000e+00    0.0000000e+00
  -1.8551648e+01    0.0000000e+00    0.0000000e+00    0.0000000e+00
  -1.8500000e+01    0.0000000e+00    0.0000000e+00    0.0000000e+00
  -1.8369971e+01    0.0000000e+00    0.0000000e+00    0.0000000e+00
  -1.8265948e+01    0.0000000e+00    0.0000000e+00    0.0000000e+00
  -1.8135919e+01    0.0000000e+00    0.0000000e+00    0.0000000e+00
  -1.8031896e+01    0.0000000e+00    0.0000000e+00    0.0000000e+00
  -1.7901867e+01    0.0000000e+00    0.0000000e+00    0.0000000e+00
  -1.7797843e+01    0.0000000e+00    0.0000000e+00    0.0000000e+00
  -1.7667814e+01    0.0000000e+00    0.0000000e+00    0.0000000e+00
  -1.7563791e+01    0.0000000e+00    0.0000000e+00    0.0000000e+00
  -1.7446474e+01    0.0000000e+00    0.0000000e+00    0.0000000e+00
  -1.7340927e+01    0.0000000e+00    0.0000000e+00    0.0000000e+00
  -1.7247316e+01    9.7133577e-38    9.7115199e-38   -1.8377982e-41
  -1.7155983e+01    2.0437022e-37    2.0431987e-37   -5.0349346e-41
  -1.7062223e+01    4.6591941e-37    4.6580044e-37   -1.1897252e-40
  -1.7000000e+01    8.0423494e-37    8.0403681e-37   -1.9813177e-40
  -1.6899819e+01    3.3905331e-36    3.3895139e-36   -1.0191873e-39
  -1.6794943e+01    1.3532266e-35    1.3514967e-35   -1.7298554e-38
  -1.6681996e+01    5.3235538e-35    5.3157293e-35   -7.8245158e-38
  -1.6561970e+01    1.7881453e-34    1.7856400e-34   -2.5053820e-37
  -1.6435102e+01    5.4682362e-34    5.4608131e-34   -7.4231461e-37
  -1.6303156e+01    1.6801819e-33    1.6782694e-33   -1.9124481e-36
  -1.6197600e+01    3.6379746e-33    3.6346299e-33   -3.3447235e-36
  -1.6007599e+01    1.2807883e-32    1.2798431e-32   -9.4519975e-36
  -1.5923154e+01    2.1608864e-32    2.1595272e-32   -1.3592636e-35
  -1.5855598e+01    3.1699053e-32    3.1680741e-32   -1.8312006e-35
  -1.5771153e+01    5.1476720e-32    5.1444819e-32   -3.1901463e-35
  -1.5665596e+01    9.8237391e-32    9.8170611e-32   -6.6780484e-35
  -1.5533651e+01    2.1754243e-31    2.1737958e-31   -1.6284762e-34
  -1.5452051e+01    3.3586782e-31    7.3086720e-31    3.9499938e-31
  -1.5350052e+01    5.7315930e-31    9.6798174e-31    3.9482245e-31
  -1.5222553e+01    1.1118764e-30    1.5063353e-30    3.9445888e-31
  -1.5063178e+01    2.4370527e-30    2.8305834e-30    3.9353075e-31
  -1.4973408e+01    3.6222455e-30    4.0150783e-30    3.9283274e-31
  -1.4861196e+01    5.8641482e-30    6.2562886e-30    3.9214037e-31
  -1.4771426e+01    8.3516461e-30    8.7424761e-30    3.9083008e-31
  -1.4659214e+01    1.2935035e-29    1.3323343e-29    3.8830710e-31
  -1.4569444e+01    1.7968723e-29    1.8354180e-29    3.8545701e-31
  -1.4457232e+01    2.7549729e-29    2.7928728e-29    3.7899860e-31
  -1.4316966e+01    4.6117405e-29    4.6481865e-29    3.6445959e-31
  -1.4204754e+01    6.7306993e-29    6.7655647e-29    3.4865320e-31
  -1.4064489e+01    1.0815796e-28    1.0847410e-28    3.1613883e-31
  -1.3952276e+01    1.5448542e-28    1.5476501e-28    2.7958776e-31
  -1.3812011e+01    2.3964749e-28    2.3919120e-28   -4.5628849e-31
  -1.3699799e+01    3.3291063e-28    3.3119707e-28   -1.7135623e-30
  -1.3559533e+01    5.0331022e-28    4.9777548e-28   -5.5347451e-30
  -1.3447321e+01    6.8924600e-28    6.7876260e-28   -1.0483401e-29
  -1.3307055e+01    1.0210732e-27    1.0007516e-27   -2.0321631e-29
  -1.3194843e+01    1.3759663e-27    1.3445629e-27   -3.1403352e-29
  -1.3054578e+01    2.0076198e-27    1.9557604e-27   -5.1859326e-29
  -1.2942365e+01    2.6772488e-27    2.6020888e-27   -7.5160066e-29
  -1.2802100e+01    3.8527833e-27    3.7348527e-27   -1.1793054e-28
  -1.2689888e+01    5.0905640e-27    4.9272265e-27   -1.6333752e-28
  -1.2549622e+01    7.2514331e-27    7.0084136e-27   -2.4301951e-28
  -1.2437410e+01    9.5165432e-27    9.1874300e-27   -3.2911329e-28
  -1.2297145e+01    1.3433631e-26    1.2954251e-26   -4.7938014e-28
  -1.2184932e+01    1.7506631e-26    1.6869767e-26   -6.3686371e-28
  -1.2044667e+01    2.4525576e-26    2.3619267e-26   -9.0630849e-28
  -1.1932455e+01    3.1859448e-26    3.0677083e-26   -1.1823644e-27
  -1.1792189e+01    4.4506123e-26    4.2845832e-26   -1.6602912e-27
  -1.1679977e+01    5.7690818e-26    5.5529933e-26   -2.1608842e-27
  -1.1539711e+01    8.0534412e-26    7.7496741e-26   -3.0376705e-27
  -1.1427499e+01    1.0460478e-25    1.0066903e-25   -3.9357528e-27
  -1.1287234e+01    1.4711717e-25    1.4165590e-25   -5.4612684e-27
  -1.1175021e+01    1.9289069e-25    1.8582907e-25   -7.0616181e-27
  -1.1034756e+01    2.7754661e-25    2.6767010e-25   -9.8765167e-27
  -1.0922544e+01    3.7587529e-25    3.6305886e-25   -1.2816427e-26
  -1.0782278e+01    5.9876875e-25    5.8089163e-25   -1.7877124e-26
  -1.0670066e+01    9.7150196e-25    9.4845367e-25   -2.3048291e-26
  -1.0529801e+01    4.6848305e-24    4.6517977e-24   -3.3032827e-26
  -1.0417588e+01    4.9043966e-23    4.8990943e-23   -5.3022933e-26
  -1.0277323e+01    3.2957947e-21    3.2949528e-21   -8.4192609e-25
  -1.0165110e+01    2.2775442e-20    2.2769768e-20   -5.6737275e-24
  -1.0094978e+01    5.4581962e-20    2.1087506e-19    1.5629310e-19
  -9.9686156e+00    2.0863990e-19    5.1329773e-19    3.0465783e-19
  -9.8482249e+00    5.9597911e-19    9.0030152e-19    3.0432241e-19
  -9.7646202e+00    1.0394259e-18    1.3432020e-18    3.0377609e-19
  -9.6601143e+00    1.8167397e-18    2.1195329e-18    3.0279323e-19
  -9.5294820e+00    3.2772913e-18    3.5785035e-18    3.0121220e-19
  -9.3850810e+00    5.4135122e-18    5.7123122e-18    2.9879998e-19
  -9.2695602e+00    7.2804593e-18    7.5767887e-18    2.9632943e-19
  -9.1253184e+00    1.0191807e-17    1.0484520e-17    2.9271352e-19
  -9.0099250e+00    1.2732361e-17    1.3021197e-17    2.8883563e-19
  -8.8658481e+00    1.6761626e-17    1.7045080e-17    2.8345395e-19
  -8.7505865e+00    2.1543222e-17    2.1820593e-17    2.7737136e-19
  -8.6066736e+00    2.9036448e-17    2.9304530e-17    2.6808251e-19
  -8.4915433e+00    3.6504952e-17    3.6762882e-17    2.5793047e-19
  -8.3477889e+00    5.3759819e-17    5.4000882e-17    2.4106318e-19
  -8.2327854e+00    7.5539299e-17    7.5759393e-17    2.2009345e-19
  -8.0891866e+00    6.8054086e-16    6.8420753e-16    3.6666712e-18
  -7.9573091e+00    7.8164040e-14    1.0371330e-12    9.5896891e-13
  -7.8894653e+00    1.1031713e-12    2.0892697e-12    9.8609840e-13
  -7.7822578e+00    5.0858848e-12    9.1036667e-12    4.0177819e-12
  -7.6875129e+00    1.1514613e-11    1.5920583e-11    4.4059700e-12
  -7.5970406e+00    2.2489037e-11    3.5954127e-11    1.3465090e-11
  -7.4667577e+00    5.0405568e-11    6.5324719e-11    1.4919151e-11
  -7.3691978e+00    8.4619386e-11    1.0123545e-10    1.6616066e-11
  -7.2833587e+00    1.2289844e-10    1.4144371e-10    1.8545271e-11
  -7.1861433e+00    1.7442073e-10    1.9550108e-10    2.1080345e-11
  -7.0918712e+00    2.3016000e-10    2.9032080e-10    6.0160795e-11
  -6.9920939e+00    2.9281000e-10    3.5572764e-10    6.2917643e-11
  -6.8777538e+00    3.6710671e-10    4.3276669e-10    6.5659980e-11
  -6.7494600e+00    4.5056069e-10    5.1888520e-10    6.8324510e-11
  -6.6717999e+00    5.0029863e-10    5.7019400e-10    6.9895375e-11
  -6.5320117e+00    5.8768490e-10    6.6064023e-10    7.2955325e-11
  -6.4349365e+00    6.4630752e-10    7.2139143e-10    7.5083911e-11
  -6.3572764e+00    6.9193290e-10    7.6911957e-10    7.7186664e-11
  -6.2951483e+00    7.2764043e-10    8.0669930e-10    7.9058871e-11
  -6.1204130e+00    8.2381595e-10    9.0811767e-10    8.4301723e-11
  -6.0427529e+00    8.6441526e-10    9.5157051e-10    8.7155249e-11
  -5.9806248e+00    8.9601980e-10    9.8567466e-10    8.9654856e-11
  -5.8058896e+00    9.8070523e-10    1.0773024e-09    9.6597122e-11
  -5.7282294e+00    1.0162436e-09    1.1164475e-09    1.0020395e-10
  -5.6311543e+00    1.0590274e-09    1.1636982e-09    1.0467073e-10
  -5.5534942e+00    1.0919159e-09    1.2005650e-09    1.0864905e-10
  -5.4564190e+00    1.1315222e-09    1.2450561e-09    1.1353385e-10
  -5.3350751e+00    1.1785017e-09    1.2982857e-09    1.1978405e-10
  -5.2380000e+00    1.2138544e-09    1.3395433e-09    1.2568894e-10
  -5.1603398e+00    1.2408706e-09    1.3717027e-09    1.3083209e-10
  -5.0632647e+00    1.2735028e-09    1.4104840e-09    1.3698114e-10
  -4.9419207e+00    1.3122708e-09    1.4568739e-09    1.4460311e-10
  -4.8448456e+00    1.3412549e-09    1.4928447e-09    1.5158982e-10
  -4.7235017e+00    1.3756943e-09    1.5358571e-09    1.6016288e-10
  -4.6264265e+00    1.4014025e-09    1.5691844e-09    1.6778188e-10
  -4.5050826e+00    1.4320206e-09    1.6090456e-09    1.7702504e-10
  -4.4080074e+00    1.4548757e-09    1.6399523e-09    1.8507661e-10
  -4.2866635e+00    1.4821392e-09    1.6769465e-09    1.9480728e-10
  -4.1895884e+00    1.5022879e-09    1.7056341e-09    2.0334621e-10
  -4.0682444e+00    1.5264386e-09    1.7399688e-09    2.1353025e-10
  -3.9266742e+00    1.5528155e-09    1.7781044e-09    2.2528892e-10
  -3.8134181e+00    1.5714530e-09    1.8075047e-09    2.3605171e-10
  -3.6719224e+00    1.5935112e-09    1.8423606e-09    2.4884945e-10
  -3.5587259e+00    1.6088718e-09    1.8692067e-09    2.6033490e-10
  -3.4173014e+00    1.6268690e-09    1.9009498e-09    2.7408082e-10
  -3.2759301e+00    1.6426054e-09    1.9310664e-09    2.8846102e-10
  -3.1628331e+00    1.6525210e-09    1.9541648e-09    3.0164373e-10
  -3.0215061e+00    1.6644867e-09    1.9813508e-09    3.1686411e-10
  -2.8802412e+00    1.6741754e-09    2.0070883e-09    3.3291293e-10
  -2.7672293e+00    1.6791733e-09    2.0267330e-09    3.4755972e-10
  -2.6259943e+00    1.6853731e-09    2.0497968e-09    3.6442368e-10
  -2.4848093e+00    1.6893778e-09    2.0715404e-09    3.8216263e-10
  -2.3718614e+00    1.6900409e-09    2.0881001e-09    3.9805918e-10
  -2.2307045e+00    1.6908568e-09    2.1074940e-09    4.1663725e-10
  -2.0895859e+00    1.6897502e-09    2.1257185e-09    4.3596833e-10
  -1.9484865e+00    1.6867382e-09    2.1428002e-09    4.5606204e-10
  -1.8074138e+00    1.6821463e-09    2.1588171e-09    4.7667072e-10
  -1.6663558e+00    1.6759435e-09    2.1738041e-09    4.9786056e-10
  -1.5253151e+00    1.6684423e-09    2.1878208e-09    5.1937857e-10
  -1.3842886e+00    1.6597094e-09    2.2009220e-09    5.4121254e-10
  -1.2432738e+00    1.6498920e-09    2.2131592e-09    5.6326724e-10
  -1.1022681e+00    1.6390565e-09    2.2245792e-09    5.8552263e-10
  -9.6127008e-01    1.6273562e-09    2.2352354e-09    6.0787922e-10
  -8.2027808e-01    1.6147210e-09    2.2451696e-09    6.3044858e-10
  -6.7929098e-01    1.6013158e-09    2.2544240e-09    6.5310815e-10
  -5.3830735e-01    1.5871622e-09    2.2630360e-09    6.7587382e-10
  -3.9732551e-01    1.5722187e-09    2.2710314e-09    6.9881269e-10
  -2.5634394e-01    1.5566002e-09    2.2784538e-09    7.2185361e-10
  -1.1536107e-01    1.5402528e-09    2.2853291e-09    7.4507629e-10
   2.5624469e-02    1.5232247e-09    2.2916859e-09    7.6846130e-10
   1.6661432e-01    1.5055407e-09    2.2975515e-09    7.9201083e-10
   3.0760950e-01    1.4871142e-09    2.3029569e-09    8.1584274e-10
   4.4861176e-01    1.4679435e-09    2.3079323e-09    8.3998881e-10
   5.8962290e-01    1.4478546e-09    2.3125090e-09    8.6465441e-10
   7.3064432e-01    1.4268764e-09    2.3167138e-09    8.8983740e-10
   8.7167763e-01    1.4050871e-09    2.3205668e-09    9.1547972e-10
   1.0127244e+00    1.3828341e-09    2.3240948e-09    9.4126073e-10
   1.1537860e+00    1.3603541e-09    2.3273190e-09    9.6696494e-10
   1.2948643e+00    1.3377428e-09    2.3302583e-09    9.9251549e-10
   1.4447722e+00    1.3141067e-09    2.3330795e-09    1.0189728e-09
   1.5947236e+00    1.2900094e-09    2.3356193e-09    1.0456099e-09
   1.7447021e+00    1.2656749e-09    2.3378956e-09    1.0722208e-09
   1.8947049e+00    1.2414032e-09    2.3399295e-09    1.0985263e-09
   2.0447154e+00    1.2171034e-09    2.3417377e-09    1.1246343e-09
   2.1859038e+00    1.1934785e-09    2.3432534e-09    1.1497749e-09
   2.3271431e+00    1.1700975e-09    2.3446010e-09    1.1745034e-09
   2.4684092e+00    1.1462871e-09    2.3457919e-09    1.1995048e-09
   2.6097062e+00    1.1218399e-09    2.3468371e-09    1.2249972e-09
   2.7510365e+00    1.0969032e-09    2.3477491e-09    1.2508458e-09
   2.8923948e+00    1.0717277e-09    2.3485400e-09    1.2768123e-09
   2.9000000e+00    1.0695206e-09    2.3485827e-09    1.2790621e-09
   3.0408936e+00    1.0453680e-09    2.3492557e-09    1.3038877e-09
   3.1822710e+00    1.0207463e-09    2.3498373e-09    1.3290910e-09
   3.3145393e+00    9.9616598e-10    2.3503044e-09    1.3541384e-09
   3.4291118e+00    9.7186507e-10    2.3506687e-09    1.3788036e-09
   3.5298238e+00    9.5170854e-10    2.3509543e-09    1.3992458e-09
   3.6122588e+00    9.3613989e-10    2.3511629e-09    1.4150230e-09
   3.7072605e+00    9.1897670e-10    2.3513771e-09    1.4324004e-09
   3.8107918e+00    9.0098260e-10    2.3515824e-09    1.4505998e-09
   3.9028443e+00    8.8544912e-10    2.3517424e-09    1.4662933e-09
   4.0022681e+00    8.6913129e-10    2.3518943e-09    1.4827630e-09
   4.1059880e+00    8.5249802e-10    2.3520317e-09    1.4995336e-09
   4.2123470e+00    8.3525275e-10    2.3521531e-09    1.5169004e-09
   4.3091350e+00    8.1659665e-10    2.3522700e-09    1.5356734e-09
   4.4090887e+00    8.0110159e-10    2.3670150e-09    1.5659134e-09
   4.5017181e+00    8.0296307e-10    2.4102277e-09    1.6072646e-09
   4.6012644e+00    8.3910536e-10    2.4891492e-09    1.6500439e-09
   4.7008908e+00    9.1513688e-10    2.5970987e-09    1.6819618e-09
   4.8004811e+00    1.0061480e-09    2.7174514e-09    1.7113034e-09
   4.9001877e+00    1.1028137e-09    2.8450029e-09    1.7421892e-09
   5.0097412e+00    1.2168206e-09    2.9966728e-09    1.7798522e-09
   5.1093978e+00    1.3345209e-09    3.1506486e-09    1.8161276e-09
   5.2090366e+00    1.4705356e-09    3.3266460e-09    1.8561104e-09
   5.3085811e+00    1.6311832e-09    3.5327155e-09    1.9015323e-09
   5.4082302e+00    1.8246768e-09    3.7783563e-09    1.9536794e-09
   5.5079830e+00    2.0568151e-09    4.0709624e-09    2.0141473e-09
   5.6075126e+00    2.3374318e-09    4.4182975e-09    2.0808657e-09
   5.7071543e+00    2.6729974e-09    4.8335020e-09    2.1605046e-09
   5.8067739e+00    3.0689601e-09    5.3243076e-09    2.2553475e-09
   5.9044740e+00    3.5170119e-09    5.8803439e-09    2.3633321e-09
   6.0052084e+00    4.0522503e-09    6.5410109e-09    2.4887605e-09
   6.1058994e+00    4.6750434e-09    7.3047618e-09    2.6297184e-09
   6.2035043e+00    5.3802378e-09    8.1584628e-09    2.7782250e-09
   6.3032961e+00    6.2002273e-09    9.1433144e-09    2.9430871e-09
   6.4015565e+00    7.1221539e-09    1.0247828e-08    3.1256745e-09
   6.5054653e+00    8.2571618e-09    1.1614996e-08    3.3578342e-09
   6.6041429e+00    9.5435505e-09    1.3175857e-08    3.6323061e-09
   6.7044294e+00    1.1080831e-08    1.5052829e-08    3.9719979e-09
   6.8026717e+00    1.2841087e-08    1.7167625e-08    4.3265385e-09
   6.9065278e+00    1.4965781e-08    1.9693033e-08    4.7272527e-09
   7.0020975e+00    1.7155061e-08    2.2292669e-08    5.1376080e-09
   7.1085739e+00    1.9832064e-08    2.5497355e-08    5.6652912e-09
   7.2010182e+00    2.2321133e-08    2.8525749e-08    6.2046154e-09
   7.3001922e+00    2.5160519e-08    3.2019943e-08    6.8594244e-09
   7.4003209e+00    2.8206902e-08    3.5811836e-08    7.6049341e-09
   7.5004130e+00    3.1431300e-08    3.9895905e-08    8.4646054e-09
   7.6005889e+00    3.4862140e-08    4.4307970e-08    9.4458293e-09
   7.7006551e+00    3.8490450e-08    4.9039504e-08    1.0549055e-08
   7.8006529e+00    4.2300848e-08    5.4084990e-08    1.1784142e-08
   7.9093199e+00    4.6671516e-08    5.9926454e-08    1.3254939e-08
   8.0017771e+00    5.0618139e-08    6.5217841e-08    1.4599703e-08
   8.1000000e+00    5.5081317e-08    7.1191650e-08    1.6110333e-08
   8.2037025e+00    6.0107262e-08    7.7923823e-08    1.7816561e-08
   8.3061720e+00    6.5388742e-08    8.5007903e-08    1.9619161e-08
   8.4077189e+00    7.0959706e-08    9.2440978e-08    2.1481272e-08
   8.5098079e+00    7.6952334e-08    1.0033524e-07    2.3382910e-08
   8.6027562e+00    8.2768798e-08    1.0790216e-07    2.5133364e-08
   8.7022201e+00    8.9412683e-08    1.1641010e-07    2.6997413e-08
   8.8087040e+00    9.6983105e-08    1.2597510e-07    2.8992000e-08
   8.9114396e+00    1.0471034e-07    1.3561124e-07    3.0900899e-08
   9.0095785e+00    1.1245292e-07    1.4514123e-07    3.2688310e-08
   9.1004678e+00    1.1989284e-07    1.5421538e-07    3.4322531e-08
   9.2141941e+00    1.2948850e-07    1.6584919e-07    3.6360696e-08
   9.3048023e+00    1.3730180e-07    1.7528821e-07    3.7986408e-08
   9.4193689e+00    1.4731670e-07    1.8738266e-07    4.0065963e-08
   9.5211516e+00    1.5625838e-07    1.9823119e-07    4.1972811e-08
   9.6103516e+00    1.6409296e-07    2.0779248e-07    4.3699522e-08
   9.7064860e+00    1.7249392e-07    2.1812289e-07    4.5628969e-08
   9.8033461e+00    1.8086299e-07    2.2853252e-07    4.7669528e-08
   9.9017540e+00    1.8925597e-07    2.3907599e-07    4.9820024e-08
   1.0006082e+01    1.9797098e-07    2.5017300e-07    5.2202025e-08
   1.0112831e+01    2.0662273e-07    2.6141072e-07    5.4787984e-08
   1.0220162e+01    2.1506857e-07    2.7257050e-07    5.7501940e-08
   1.0303420e+01    2.2145134e-07    2.8112325e-07    5.9671910e-08
   1.0409631e+01    2.2936684e-07    2.9191160e-07    6.2544758e-08
   1.0526306e+01    2.3787429e-07    3.0360314e-07    6.5728851e-08
   1.0616483e+01    2.4426956e-07    3.1253279e-07    6.8263233e-08
   1.0707617e+01    2.5063386e-07    3.2147099e-07    7.0837124e-08
   1.0831837e+01    2.5917498e-07    3.3352888e-07    7.4353907e-08
   1.0926962e+01    2.6564052e-07    3.4267288e-07    7.7032365e-08
   1.1029183e+01    2.7248497e-07    3.5240827e-07    7.9923297e-08
   1.1134381e+01    2.7941448e-07    3.6232301e-07    8.2908533e-08
   1.1205525e+01    2.8401848e-07    3.6896085e-07    8.4942362e-08
   1.1313588e+01    2.9087786e-07    3.7893124e-07    8.8053385e-08
   1.1423200e+01    2.9765566e-07    3.8889649e-07    9.1240829e-08
   1.1535340e+01    3.0443349e-07    3.9892077e-07    9.4487280e-08
   1.1612838e+01    3.0903172e-07    4.0574066e-07    9.6708934e-08
   1.1733105e+01    3.1600145e-07    4.1614510e-07    1.0014365e-07
   1.1812196e+01    3.2046679e-07    4.2286802e-07    1.0240124e-07
   1.1926975e+01    3.2675613e-07    4.3244805e-07    1.0569192e-07
   1.2005521e+01    3.3094752e-07    4.3887432e-07    1.0792680e-07
   1.2127244e+01    3.3721480e-07    4.4861013e-07    1.1139533e-07
   1.2211237e+01    3.4134903e-07    4.5516369e-07    1.1381467e-07
   1.2340007e+01    3.4737883e-07    4.6494207e-07    1.1756324e-07
   1.2420605e+01    3.5091129e-07    4.7089631e-07    1.1998503e-07
   1.2511255e+01    3.5478506e-07    4.7742987e-07    1.2264481e-07
   1.2604220e+01    3.5852553e-07    4.8395117e-07    1.2542563e-07
   1.2745398e+01    3.6378920e-07    4.9351418e-07    1.2972498e-07
   1.2840008e+01    3.6706682e-07    4.9969188e-07    1.3262506e-07
   1.2934809e+01    3.7016357e-07    5.0569687e-07    1.3553330e-07
   1.3027832e+01    3.7302876e-07    5.1141260e-07    1.3838385e-07
   1.3121025e+01    3.7574338e-07    5.1696386e-07    1.4122048e-07
   1.3216645e+01    3.7836891e-07    5.2247558e-07    1.4410668e-07
   1.3312534e+01    3.8078653e-07    5.2782029e-07    1.4703376e-07
   1.3408601e+01    3.8299035e-07    5.3299216e-07    1.5000181e-07
   1.3504885e+01    3.8498089e-07    5.3799601e-07    1.5301512e-07
   1.3601483e+01    3.8677823e-07    5.4284165e-07    1.5606342e-07
   1.3746910e+01    3.8917576e-07    5.4981288e-07    1.6063712e-07
   1.3844180e+01    3.9054766e-07    5.5426659e-07    1.6371893e-07
   1.3941641e+01    3.9172701e-07    5.5856734e-07    1.6684033e-07
   1.4039327e+01    3.9276160e-07    5.6272024e-07    1.6995864e-07
   1.4137280e+01    3.9362788e-07    5.6673056e-07    1.7310268e-07
   1.4233866e+01    3.9428586e-07    5.7053940e-07    1.7625354e-07
   1.4332427e+01    3.9482067e-07    5.7427900e-07    1.7945833e-07
   1.4430652e+01    3.9520739e-07    5.7786372e-07    1.8265632e-07
   1.4529672e+01    3.9543715e-07    5.8133987e-07    1.8590273e-07
   1.4628072e+01    3.9552672e-07    5.8466287e-07    1.8913615e-07
   1.4726595e+01    3.9548754e-07    5.8786335e-07    1.9237581e-07
   1.4825661e+01    3.9530969e-07    5.9095789e-07    1.9564820e-07
   1.4923096e+01    3.9498933e-07    5.9388610e-07    1.9889677e-07
   1.5022461e+01    3.9454472e-07    5.9675719e-07    2.0221247e-07
   1.5120923e+01    3.9396701e-07    5.9949242e-07    2.0552541e-07
   1.5210419e+01    3.9327903e-07    6.0188839e-07    2.0860937e-07
   1.5309561e+01    3.9248419e-07    6.0444223e-07    2.1195805e-07
   1.5408694e+01    3.9155809e-07    6.0689453e-07    2.1533644e-07
   1.5506792e+01    3.9053130e-07    6.0922603e-07    2.1869473e-07
   1.5619317e+01    3.8898907e-07    6.1270346e-07    2.2371438e-07
   1.5715621e+01    3.8783820e-07    6.1480771e-07    2.2696951e-07
   1.5814860e+01    3.8651383e-07    6.1689182e-07    2.3037799e-07
   1.5913485e+01    3.8509926e-07    6.1888211e-07    2.3378286e-07
   1.6011645e+01    3.8359464e-07    6.2078566e-07    2.3719102e-07
   1.6111164e+01    3.8198063e-07    6.2263996e-07    2.4065932e-07
   1.6207037e+01    3.8029240e-07    6.2435774e-07    2.4406535e-07
   1.6304990e+01    3.7849377e-07    6.2604498e-07    2.4755121e-07
   1.6404440e+01    3.7660627e-07    6.2769019e-07    2.5108391e-07
   1.6502822e+01    3.7466846e-07    6.2925418e-07    2.5458572e-07
   1.6601716e+01    3.7266209e-07    6.3076600e-07    2.5810391e-07
   1.6701405e+01    3.7059665e-07    6.3223087e-07    2.6163422e-07
   1.6800128e+01    3.6849942e-07    6.3362522e-07    2.6512580e-07
   1.6948425e+01    3.6525134e-07    6.3561867e-07    2.7036733e-07
   1.7047224e+01    3.6302312e-07    6.3688281e-07    2.7385968e-07
   1.7146272e+01    3.6073894e-07    6.3810134e-07    2.7736240e-07
   1.7246669e+01    3.5838314e-07    6.3928813e-07    2.8090499e-07
   1.7346178e+01    3.5600730e-07    6.4041836e-07    2.8441106e-07
   1.7445941e+01    3.5360426e-07    6.4150775e-07    2.8790350e-07
   1.7545815e+01    3.5117577e-07    6.4255630e-07    2.9138053e-07
   1.7645554e+01    3.4873052e-07    6.4356295e-07    2.9483243e-07
   1.7745112e+01    3.4626656e-07    6.4452890e-07    2.9826234e-07
   1.7844044e+01    3.4379275e-07    6.4545177e-07    3.0165902e-07
   1.7944128e+01    3.4128125e-07    6.4634930e-07    3.0506805e-07
   1.8044692e+01    3.3873954e-07    6.4721603e-07    3.0847649e-07
   1.8144049e+01    3.3620393e-07    6.4803881e-07    3.1183488e-07
   1.8243377e+01    3.3365083e-07    6.4882908e-07    3.1517825e-07
   1.8343499e+01    3.3106437e-07    6.4959453e-07    3.1853017e-07
   1.8444292e+01    3.2844479e-07    6.5033483e-07    3.2189004e-07
   1.8544021e+01    3.2582969e-07    6.5103866e-07    3.2520897e-07
   1.8643136e+01    3.2321820e-07    6.5171096e-07    3.2849277e-07
   1.8742648e+01    3.2059449e-07    6.5235958e-07    3.3176509e-07
   1.8842879e+01    3.1795905e-07    6.5298723e-07    3.3502819e-07
   1.8942877e+01    3.1533034e-07    6.5358866e-07    3.3825832e-07
   1.9042978e+01    3.1270296e-07    6.5416661e-07    3.4146365e-07
   1.9143188e+01    3.1007617e-07    6.5472223e-07    3.4464606e-07
   1.9243476e+01    3.0744667e-07    6.5525616e-07    3.4780949e-07
   1.9343752e+01    3.0481722e-07    6.5576874e-07    3.5095152e-07
   1.9443939e+01    3.0219037e-07    6.5626053e-07    3.5407016e-07
   1.9544479e+01    2.9956062e-07    6.5673423e-07    3.5717361e-07
   1.9645105e+01    2.9693893e-07    6.5718934e-07    3.6025041e-07
   1.9735722e+01    2.9453770e-07    6.5758367e-07    3.6304597e-07
   1.9808216e+01    2.9257024e-07    6.5788921e-07    3.6531897e-07
   1.9949150e+01    2.8892969e-07    6.5845685e-07    3.6952716e-07
   2.0039647e+01    2.8657481e-07    6.5880465e-07    3.7222984e-07
   2.0130156e+01    2.8421198e-07    6.5913984e-07    3.7492786e-07
   2.0220633e+01    2.8186622e-07    6.5946282e-07    3.7759660e-07
   2.0321149e+01    2.7931198e-07    6.5980766e-07    3.8049568e-07
   2.0411615e+01    2.7696356e-07    6.6010628e-07    3.8314272e-07
   2.0502074e+01    2.7463782e-07    6.6039395e-07    3.8575613e-07
   2.0602593e+01    2.7211782e-07    6.6070095e-07    3.8858313e-07
   2.0737857e+01    2.6855207e-07    6.6124078e-07    3.9268871e-07
   2.0836854e+01    2.6612114e-07    6.6151536e-07    3.9539421e-07
   2.0937516e+01    2.6363971e-07    6.6178326e-07    3.9814354e-07
   2.1038235e+01    2.6116656e-07    6.6204042e-07    4.0087387e-07
   2.1138981e+01    2.5870225e-07    6.6228717e-07    4.0358493e-07
   2.1239759e+01    2.5625353e-07    6.6252394e-07    4.0627041e-07
   2.1340583e+01    2.5381984e-07    6.6275110e-07    4.0893127e-07
   2.1441444e+01    2.5140379e-07    6.6296911e-07    4.1156532e-07
   2.1542353e+01    2.4900527e-07    6.6317837e-07    4.1417310e-07
   2.1619054e+01    2.4704154e-07    6.6339657e-07    4.1635504e-07
   2.1715246e+01    2.4471677e-07    6.6358282e-07    4.1886605e-07
   2.1815055e+01    2.4245479e-07    6.6376795e-07    4.2131315e-07
   2.1906010e+01    2.4036753e-07    6.6393029e-07    4.2356276e-07
   2.2002412e+01    2.3807950e-07    6.6418385e-07    4.2610434e-07
   2.2135783e+01    2.3509874e-07    6.6440246e-07    4.2930372e-07
   2.2224579e+01    2.3313184e-07    6.6454158e-07    4.3140975e-07
   2.2313277e+01    2.3118494e-07    6.6467565e-07    4.3349072e-07
   2.2401893e+01    2.2925982e-07    6.6480492e-07    4.3554509e-07
   2.2534672e+01    2.2641393e-07    6.6499020e-07    4.3857627e-07
   2.2623108e+01    2.2454521e-07    6.6510824e-07    4.4056303e-07
   2.2711477e+01    2.2269722e-07    6.6522207e-07    4.4252485e-07
   2.2843901e+01    2.1996758e-07    6.6538527e-07    4.4541769e-07
   2.2932113e+01    2.1817368e-07    6.6548932e-07    4.4731564e-07
   2.3020284e+01    2.1639853e-07    6.6558976e-07    4.4919122e-07
   2.3108423e+01    2.1464382e-07    6.6568671e-07    4.5104289e-07
   2.3231785e+01    2.1219556e-07    6.6581691e-07    4.5362135e-07
   2.3311073e+01    2.1064217e-07    6.6589732e-07    4.5525515e-07
   2.3434406e+01    2.0827788e-07    6.6601747e-07    4.5773960e-07
   2.3522498e+01    2.0662428e-07    6.6609977e-07    4.5947549e-07
   2.3610587e+01    2.0499031e-07    6.6617928e-07    4.6118897e-07
   2.3742763e+01    2.0257251e-07    6.6629360e-07    4.6372109e-07
   2.3830905e+01    2.0098465e-07    6.6636667e-07    4.6538202e-07
   2.3919066e+01    1.9941783e-07    6.6643730e-07    4.6701947e-07
   2.4007253e+01    1.9787003e-07    6.6650560e-07    4.6863557e-07
   2.4139553e+01    1.9558388e-07    6.6660379e-07    4.7101992e-07
   2.4227783e+01    1.9408366e-07    6.6666658e-07    4.7258292e-07
   2.4316038e+01    1.9260354e-07    6.6672730e-07    4.7412377e-07
   2.4404326e+01    1.9114133e-07    6.6678605e-07    4.7564471e-07
   2.4536822e+01    1.8897940e-07    6.6687060e-07    4.7789120e-07
   2.4638808e+01    1.8737554e-07    6.6693279e-07    4.7955725e-07
   2.4740889e+01    1.8578200e-07    6.6699269e-07    4.8121068e-07
   2.4842963e+01    1.8420423e-07    6.6705031e-07    4.8284608e-07
   2.4945114e+01    1.8264461e-07    6.6710580e-07    4.8446118e-07
   2.5047283e+01    1.8110286e-07    6.6715922e-07    4.8605636e-07
   2.5149625e+01    1.7957734e-07    6.6721073e-07    4.8763339e-07
   2.5200838e+01    1.7882015e-07    6.6723577e-07    4.8841562e-07
   2.5303277e+01    1.7731895e-07    6.6728446e-07    4.8996551e-07
   2.5405692e+01    1.7583625e-07    6.6733132e-07    4.9149507e-07
   2.5508121e+01    1.7436910e-07    6.6737644e-07    4.9300734e-07
   2.5610587e+01    1.7291755e-07    6.6741990e-07    4.9450234e-07
   2.5713090e+01    1.7148071e-07    6.6746176e-07    4.9598105e-07
   2.5815629e+01    1.7005681e-07    6.6750208e-07    4.9744527e-07
   2.5918197e+01    1.6864528e-07    6.6754093e-07    4.9889565e-07
   2.6020814e+01    1.6724735e-07    6.6757835e-07    5.0033099e-07
   2.6123454e+01    1.6586124e-07    6.6761439e-07    5.0175315e-07
   2.6226119e+01    1.6448658e-07    6.6764912e-07    5.0316254e-07
   2.6328843e+01    1.6312267e-07    6.6768259e-07    5.0455992e-07
   2.6431565e+01    1.6177060e-07    6.6771482e-07    5.0594422e-07
   2.6534323e+01    1.6042837e-07    6.6774588e-07    5.0731751e-07
   2.6636935e+01    1.5909615e-07    6.6777576e-07    5.0867961e-07
   2.6739467e+01    1.5777191e-07    6.6780452e-07    5.1003261e-07
   2.6842068e+01    1.5645632e-07    6.6783224e-07    5.1137592e-07
   2.6944729e+01    1.5514821e-07    6.6785897e-07    5.1271076e-07
   2.7047446e+01    1.5384726e-07    6.6788472e-07    5.1403746e-07
   2.7150220e+01    1.5255383e-07    6.6790954e-07    5.1535571e-07
   2.7201628e+01    1.5190925e-07    6.6792161e-07    5.1601236e-07
   2.7304487e+01    1.5062552e-07    6.6794509e-07    5.1731956e-07
   2.7407406e+01    1.4934881e-07    6.6796771e-07    5.1861891e-07
   2.7510378e+01    1.4807796e-07    6.6798952e-07    5.1991155e-07
   2.7613404e+01    1.4681351e-07    6.6801053e-07    5.2119702e-07
   2.7716485e+01    1.4555632e-07    6.6803077e-07    5.2247446e-07
   2.7819619e+01    1.4430615e-07    6.6805028e-07    5.2374413e-07
   2.7922807e+01    1.4306223e-07    6.6806908e-07    5.2500685e-07
   2.8026046e+01    1.4182425e-07    6.6808719e-07    5.2626294e-07
   2.8129341e+01    1.4059258e-07    6.6810464e-07    5.2751206e-07
   2.8232651e+01    1.3936563e-07    6.6812145e-07    5.2875582e-07
   2.8336009e+01    1.3814678e-07    6.6813764e-07    5.2999086e-07
   2.8439433e+01    1.3693447e-07    6.6815324e-07    5.3121877e-07
   2.8542885e+01    1.3572849e-07    6.6816826e-07    5.3243977e-07
   2.8646373e+01    1.3452900e-07    6.6818273e-07    5.3365374e-07
   2.8749874e+01    1.3333518e-07    6.6819667e-07    5.3486149e-07
   2.8801646e+01    1.3274014e-07    6.6820344e-07    5.3546330e-07
   2.8905217e+01    1.3155385e-07    6.6821661e-07    5.3666277e-07
   2.9004012e+01    1.3042141e-07    6.6822872e-07    5.3780731e-07
   2.9107644e+01    1.2925172e-07    6.6824095e-07    5.3898923e-07
   2.9211336e+01    1.2808508e-07    6.6825273e-07    5.4016765e-07
   2.9314991e+01    1.2692385e-07    6.6826407e-07    5.4134022e-07
   2.9418733e+01    1.2576806e-07    6.6827499e-07    5.4250693e-07
   2.9522542e+01    1.2461838e-07    6.6828550e-07    5.4366712e-07
   2.9626396e+01    1.2347448e-07    6.6829562e-07    5.4482114e-07
   2.9730303e+01    1.2233539e-07    6.6830537e-07    5.4596998e-07
   2.9834253e+01    1.2120099e-07    6.6831475e-07    5.4711376e-07
   2.9938238e+01    1.2007246e-07    6.6832377e-07    5.4825131e-07
   3.0042274e+01    1.1895024e-07    6.6833246e-07    5.4938223e-07
   3.0146349e+01    1.1783551e-07    6.6834082e-07    5.5050531e-07
   3.0250475e+01    1.1672645e-07    6.6834887e-07    5.5162242e-07
   3.0302550e+01    1.1617362e-07    6.6835278e-07    5.5217916e-07
   3.0406750e+01    1.1507309e-07    6.6836038e-07    5.5328729e-07
   3.0511000e+01    1.1397764e-07    6.6836769e-07    5.5439005e-07
   3.0615289e+01    1.1288757e-07    6.6837472e-07    5.5548715e-07
   3.0719619e+01    1.1180316e-07    6.6838148e-07    5.5657832e-07
   3.0823994e+01    1.1072431e-07    6.6838799e-07    5.5766367e-07
   3.0928401e+01    1.0965117e-07    6.6839424e-07    5.5874307e-07
   3.1032856e+01    1.0858486e-07    6.6840025e-07    5.5981540e-07
   3.1137365e+01    1.0752494e-07    6.6840604e-07    5.6088110e-07
   3.1241917e+01    1.0647194e-07    6.6841160e-07    5.6193966e-07
   3.1346398e+01    1.0542517e-07    6.6841694e-07    5.6299176e-07
   3.1450843e+01    1.0438620e-07    6.6842206e-07    5.6403586e-07
   3.1503095e+01    1.0386952e-07    6.6842455e-07    5.6455504e-07
   3.1607643e+01    1.0283950e-07    6.6842939e-07    5.6558989e-07
   3.1712244e+01    1.0181623e-07    6.6843403e-07    5.6661780e-07
   3.1816895e+01    1.0079953e-07    6.6843849e-07    5.6763896e-07
   3.1921599e+01    9.9789602e-08    6.6844278e-07    5.6865318e-07
   3.2026347e+01    9.8786874e-08    6.6844690e-07    5.6966002e-07
   3.2131133e+01    9.7790171e-08    6.6845085e-07    5.7066068e-07
   3.2235950e+01    9.6800108e-08    6.6845465e-07    5.7165454e-07
   3.2340798e+01    9.5816450e-08    6.6845829e-07    5.7264184e-07
   3.2445673e+01    9.4838764e-08    6.6846179e-07    5.7362303e-07
   3.2550590e+01    9.3868267e-08    6.6846515e-07    5.7459689e-07
   3.2603074e+01    9.3384937e-08    6.6846678e-07    5.7508185e-07
   3.2708066e+01    9.2423527e-08    6.6846994e-07    5.7604642e-07
   3.2813094e+01    9.1470520e-08    6.6847298e-07    5.7700246e-07
   3.2918199e+01    9.0522922e-08    6.6847589e-07    5.7795297e-07
   3.3023352e+01    8.9581874e-08    6.6847868e-07    5.7889681e-07
   3.3128549e+01    8.8646825e-08    6.6848136e-07    5.7983453e-07
   3.3233792e+01    8.7719545e-08    6.6848393e-07    5.8076438e-07
   3.3339082e+01    8.6799464e-08    6.6848640e-07    5.8168693e-07
   3.3444218e+01    8.5886644e-08    6.6848876e-07    5.8260211e-07
   3.3549221e+01    8.4982000e-08    6.6849102e-07    5.8350902e-07
   3.3601744e+01    8.4532659e-08    6.6849211e-07    5.8395945e-07
   3.3706823e+01    8.3639193e-08    6.6849424e-07    5.8485504e-07
   3.3811943e+01    8.2752503e-08    6.6849627e-07    5.8574377e-07
   3.3917088e+01    8.1872104e-08    6.6849822e-07    5.8662612e-07
   3.4022269e+01    8.0998198e-08    6.6850009e-07    5.8750190e-07
   3.4127488e+01    8.0130908e-08    6.6850189e-07    5.8837098e-07
   3.4232727e+01    7.9271602e-08    6.6850360e-07    5.8923200e-07
   3.4327494e+01    7.8492655e-08    6.6850509e-07    5.9001244e-07
   3.4403307e+01    7.7862113e-08    6.6850624e-07    5.9064413e-07
   3.4539772e+01    7.6737021e-08    6.6850822e-07    5.9177120e-07
   3.4600422e+01    7.6238450e-08    6.6850907e-07    5.9227062e-07
   3.4709931e+01    7.5365085e-08    6.6851055e-07    5.9314546e-07
   3.4812700e+01    7.4549394e-08    6.6851187e-07    5.9396248e-07
   3.4922209e+01    7.3695740e-08    6.6851323e-07    5.9481749e-07
   3.5024979e+01    7.2901301e-08    6.6851444e-07    5.9561314e-07
   3.5100792e+01    7.2324333e-08    6.6851531e-07    5.9619097e-07
   3.5222094e+01    7.1390954e-08    6.6851664e-07    5.9712568e-07
   3.5316440e+01    7.0678309e-08    6.6851762e-07    5.9783932e-07
   3.5434372e+01    6.9813105e-08    6.6851881e-07    5.9870570e-07
   3.5528718e+01    6.9112004e-08    6.6851971e-07    5.9940771e-07
   3.5604531e+01    6.8563768e-08    6.6852042e-07    5.9995665e-07
   3.5739758e+01    6.7609331e-08    6.6852161e-07    6.0091228e-07
   3.5814244e+01    6.7077132e-08    6.6852225e-07    6.0144511e-07
   3.5921835e+01    6.6313085e-08    6.6852313e-07    6.0221004e-07
   3.6022805e+01    6.5603086e-08    6.6852392e-07    6.0292083e-07
   3.6148937e+01    6.4743410e-08    6.6852486e-07    6.0378145e-07
   3.6223307e+01    6.4231576e-08    6.6852539e-07    6.0429382e-07
   3.6338994e+01    6.3449009e-08    6.6852619e-07    6.0507718e-07
   3.6413364e+01    6.2949629e-08    6.6852669e-07    6.0557706e-07
   3.6520788e+01    6.2232872e-08    6.6852737e-07    6.0629450e-07
   3.6636475e+01    6.1475410e-08    6.6852808e-07    6.0705267e-07
   3.6729437e+01    6.0882292e-08    6.6852862e-07    6.0764633e-07
   3.6821987e+01    6.0274145e-08    6.6852914e-07    6.0825500e-07
   3.6937673e+01    5.9538480e-08    6.6852976e-07    6.0899128e-07
   3.7012043e+01    5.9067884e-08    6.6853015e-07    6.0946226e-07
   3.7105006e+01    5.8495165e-08    6.6853061e-07    6.1003545e-07
   3.7231022e+01    5.7717425e-08    6.6853122e-07    6.1081379e-07
   3.7305392e+01    5.7258296e-08    6.6853156e-07    6.1127326e-07
   3.7439671e+01    5.6452810e-08    6.6853215e-07    6.1207934e-07
   3.7514041e+01    5.6003206e-08    6.6853246e-07    6.1252925e-07
   3.7621465e+01    5.5359499e-08    6.6853289e-07    6.1317340e-07
   3.7737152e+01    5.4680000e-08    6.6853334e-07    6.1385334e-07
   3.7830114e+01    5.4148370e-08    6.6853369e-07    6.1438532e-07
   3.7923077e+01    5.3620130e-08    6.6853402e-07    6.1491389e-07
   3.8016039e+01    5.3096011e-08    6.6853434e-07    6.1543833e-07
   3.8108589e+01    5.2561963e-08    6.6853464e-07    6.1597268e-07
   3.8224275e+01    5.1916466e-08    6.6853501e-07    6.1661854e-07
   3.8331699e+01    5.1320583e-08    6.6853534e-07    6.1721475e-07
   3.8406069e+01    5.0913789e-08    6.6853555e-07    6.1762176e-07
   3.8521756e+01    5.0289569e-08    6.6853588e-07    6.1824631e-07
   3.8614305e+01    4.9787326e-08    6.6853613e-07    6.1874880e-07
   3.8729992e+01    4.9178259e-08    6.6853643e-07    6.1935817e-07
   3.8804362e+01    4.8789124e-08    6.6853661e-07    6.1974749e-07
   3.8930378e+01    4.8144311e-08    6.6853691e-07    6.2039260e-07
   3.9004748e+01    4.7760718e-08    6.6853708e-07    6.2077636e-07
   3.9139027e+01    4.7086920e-08    6.6853738e-07    6.2145046e-07
   3.9231990e+01    4.6625721e-08    6.6853757e-07    6.2191185e-07
   3.9306360e+01    4.6252431e-08    6.6853772e-07    6.2228529e-07
   3.9413783e+01    4.5716894e-08    6.6853793e-07    6.2282104e-07
   3.9506746e+01    4.5269162e-08    6.6853811e-07    6.2326895e-07
   3.9622433e+01    4.4706892e-08    6.6853832e-07    6.2383143e-07
   3.9714982e+01    4.4255059e-08    6.6853848e-07    6.2428342e-07
   3.9830669e+01    4.3706065e-08    6.6853867e-07    6.2483261e-07
   3.9905039e+01    4.3355326e-08    6.6853879e-07    6.2518346e-07
   4.0012462e+01    4.2852000e-08    6.6853896e-07    6.2568696e-07
   4.0128149e+01    4.2319256e-08    6.6853913e-07    6.2621987e-07
   4.0230928e+01    4.1861809e-08    6.6853927e-07    6.2667746e-07
   4.0336232e+01    4.1396802e-08    6.6853942e-07    6.2714261e-07
   4.0431021e+01    4.0978033e-08    6.6853954e-07    6.2756151e-07
   4.0536465e+01    4.0520448e-08    6.6853967e-07    6.2801922e-07
   4.0641988e+01    4.0064780e-08    6.6853980e-07    6.2847502e-07
   4.0747579e+01    3.9612151e-08    6.6853992e-07    6.2892777e-07
   4.0800400e+01    3.9387248e-08    6.6853998e-07    6.2915273e-07
   4.0948351e+01    3.8760480e-08    6.6854014e-07    6.2977966e-07
   4.1001246e+01    3.8539643e-08    6.6854020e-07    6.3000055e-07
   4.1106870e+01    3.8101970e-08    6.6854030e-07    6.3043833e-07
   4.1202135e+01    3.7707493e-08    6.6854040e-07    6.3083290e-07
   4.1308098e+01    3.7275795e-08    6.6854050e-07    6.3126470e-07
   4.1403480e+01    3.6887445e-08    6.6854058e-07    6.3165314e-07
   4.1509569e+01    3.6463806e-08    6.6854067e-07    6.3207687e-07
   4.1615726e+01    3.6044707e-08    6.6854076e-07    6.3249605e-07
   4.1721957e+01    3.5628656e-08    6.6854085e-07    6.3291219e-07
   4.1817606e+01    3.5254667e-08    6.6854092e-07    6.3328625e-07
   4.1923930e+01    3.4847956e-08    6.6854100e-07    6.3369304e-07
   4.2019706e+01    3.4480857e-08    6.6854107e-07    6.3406021e-07
   4.2126167e+01    3.4080702e-08    6.6854114e-07    6.3446044e-07
   4.2222053e+01    3.3719755e-08    6.6854120e-07    6.3482145e-07
   4.2328641e+01    3.3326564e-08    6.6854127e-07    6.3521471e-07
   4.2435337e+01    3.2937225e-08    6.6854134e-07    6.3560411e-07
   4.2542101e+01    3.2550644e-08    6.6854140e-07    6.3599076e-07
   4.2648934e+01    3.2168112e-08    6.6854146e-07    6.3637335e-07
   4.2744926e+01    3.1824586e-08    6.6854151e-07    6.3671693e-07
   4.2851896e+01    3.1448666e-08    6.6854157e-07    6.3709290e-07
   4.2948185e+01    3.1111358e-08    6.6854162e-07    6.3743026e-07
   4.3001728e+01    3.0926900e-08    6.6854165e-07    6.3761475e-07
   4.3108869e+01    3.0560964e-08    6.6854170e-07    6.3798073e-07
   4.3216077e+01    3.0197243e-08    6.6854175e-07    6.3834450e-07
   4.3323350e+01    2.9836548e-08    6.6854179e-07    6.3870525e-07
   4.3430689e+01    2.9479198e-08    6.6854184e-07    6.3906264e-07
   4.3538095e+01    2.9125370e-08    6.6854189e-07    6.3941652e-07
   4.3645566e+01    2.8774963e-08    6.6854193e-07    6.3976697e-07
   4.3742306e+01    2.8459555e-08    6.6854197e-07    6.4008241e-07
   4.3849897e+01    2.8114492e-08    6.6854201e-07    6.4042751e-07
   4.3903716e+01    2.7943210e-08    6.6854203e-07    6.4059882e-07
   4.4000619e+01    2.7634596e-08    6.6854206e-07    6.4090746e-07
   4.4108331e+01    2.7298143e-08    6.6854210e-07    6.4124395e-07
   4.4216133e+01    2.6965060e-08    6.6854213e-07    6.4157707e-07
   4.4313168e+01    2.6664537e-08    6.6854216e-07    6.4187763e-07
   4.4420956e+01    2.6336839e-08    6.6854220e-07    6.4220536e-07
   4.4518122e+01    2.6042265e-08    6.6854222e-07    6.4249996e-07
   4.4626126e+01    2.5721307e-08    6.6854226e-07    6.4282095e-07
   4.4734219e+01    2.5403589e-08    6.6854229e-07    6.4313870e-07
   4.4842370e+01    2.5087570e-08    6.6854232e-07    6.4345474e-07
   4.4950581e+01    2.4775474e-08    6.6854234e-07    6.4376687e-07
   4.5004708e+01    2.4620692e-08    6.6854236e-07    6.4392167e-07
   4.5113004e+01    2.4313690e-08    6.6854238e-07    6.4422869e-07
   4.5221222e+01    2.4010531e-08    6.6854241e-07    6.4453188e-07
   4.5310781e+01    2.3758592e-08    6.6854243e-07    6.4478384e-07
   4.5403141e+01    2.3501601e-08    6.6854245e-07    6.4504085e-07
   4.5541550e+01    2.3121534e-08    6.6854248e-07    6.4542095e-07
   4.5633739e+01    2.2871861e-08    6.6854250e-07    6.4567064e-07
   4.5725884e+01    2.2625209e-08    6.6854252e-07    6.4591731e-07
   4.5817974e+01    2.2380433e-08    6.6854254e-07    6.4616210e-07
   4.5910018e+01    2.2138540e-08    6.6854256e-07    6.4640402e-07
   4.6002013e+01    2.1898921e-08    6.6854257e-07    6.4664365e-07
   4.6139928e+01    2.1544190e-08    6.6854260e-07    6.4699841e-07
   4.6231817e+01    2.1310327e-08    6.6854261e-07    6.4723229e-07
   4.6323657e+01    2.1078723e-08    6.6854263e-07    6.4746391e-07
   4.6415457e+01    2.0849549e-08    6.6854265e-07    6.4769310e-07
   4.6507219e+01    2.0622513e-08    6.6854266e-07    6.4792015e-07
   4.6644785e+01    2.0286366e-08    6.6854268e-07    6.4825632e-07
   4.6736460e+01    2.0064770e-08    6.6854270e-07    6.4847793e-07
   4.6828105e+01    1.9845584e-08    6.6854271e-07    6.4869713e-07
   4.6919713e+01    1.9628301e-08    6.6854272e-07    6.4891442e-07
   4.7011281e+01    1.9413311e-08    6.6854274e-07    6.4912943e-07
   4.7102813e+01    1.9200139e-08    6.6854275e-07    6.4934261e-07
   4.7240075e+01    1.8883878e-08    6.6854277e-07    6.4965889e-07
   4.7331551e+01    1.8675627e-08    6.6854278e-07    6.4986715e-07
   4.7423002e+01    1.8469295e-08    6.6854279e-07    6.5007350e-07
   4.7514425e+01    1.8265023e-08    6.6854280e-07    6.5027778e-07
   4.7605815e+01    1.8062608e-08    6.6854282e-07    6.5048021e-07
   4.7742854e+01    1.7762745e-08    6.6854283e-07    6.5078009e-07
   4.7834192e+01    1.7565285e-08    6.6854284e-07    6.5097756e-07
   4.7925497e+01    1.7369696e-08    6.6854285e-07    6.5117316e-07
   4.8016786e+01    1.7176093e-08    6.6854286e-07    6.5136677e-07
   4.8108078e+01    1.6983738e-08    6.6854287e-07    6.5155914e-07
   4.8245056e+01    1.6698390e-08    6.6854289e-07    6.5184450e-07
   4.8336373e+01    1.6510520e-08    6.6854290e-07    6.5203238e-07
   4.8427672e+01    1.6324404e-08    6.6854291e-07    6.5221850e-07
   4.8518947e+01    1.6139865e-08    6.6854292e-07    6.5240305e-07
   4.8610204e+01    1.5957236e-08    6.6854293e-07    6.5258569e-07
   4.8701451e+01    1.5776330e-08    6.6854294e-07    6.5276661e-07
   4.8838287e+01    1.5508371e-08    6.6854295e-07    6.5303458e-07
   4.8929493e+01    1.5331801e-08    6.6854296e-07    6.5321116e-07
   4.9020677e+01    1.5156518e-08    6.6854296e-07    6.5338645e-07
   4.9111843e+01    1.4982916e-08    6.6854297e-07    6.5356006e-07
   4.9202984e+01    1.4811052e-08    6.6854298e-07    6.5373193e-07
   4.9339639e+01    1.4556450e-08    6.6854299e-07    6.5398654e-07
   4.9430721e+01    1.4388505e-08    6.6854300e-07    6.5415450e-07
   4.9512667e+01    1.4238034e-08    6.6854301e-07    6.5430497e-07
   4.9603720e+01    1.4073180e-08    6.6854301e-07    6.5446984e-07
   4.9740253e+01    1.3828759e-08    6.6854303e-07    6.5471427e-07
   4.9831249e+01    1.3667789e-08    6.6854303e-07    6.5487524e-07
   4.9922225e+01    1.3508024e-08    6.6854304e-07    6.5503502e-07
   5.0013187e+01    1.3349838e-08    6.6854305e-07    6.5519321e-07
   5.0104776e+01    1.3118562e-08    6.6854305e-07    6.5542449e-07
   5.0241589e+01    1.2782290e-08    6.6854307e-07    6.5576078e-07
   5.0344045e+01    1.2538215e-08    6.6854307e-07    6.5600486e-07
   5.0415196e+01    1.2376342e-08    6.6854308e-07    6.5616674e-07
   5.0504133e+01    1.2183360e-08    6.6854309e-07    6.5635973e-07
   5.0615306e+01    1.1954479e-08    6.6854309e-07    6.5658861e-07
   5.0726408e+01    1.1731978e-08    6.6854310e-07    6.5681112e-07
   5.0826401e+01    1.1523362e-08    6.6854311e-07    6.5701975e-07
   5.0939240e+01    1.1297839e-08    6.6854313e-07    6.5724529e-07
   5.1061301e+01    1.1062218e-08    6.6854313e-07    6.5748092e-07
   5.1146065e+01    1.0906443e-08    6.6854314e-07    6.5763670e-07
   5.1252021e+01    1.0682248e-08    6.6854315e-07    6.5786090e-07
   5.1384466e+01    1.0419980e-08    6.6854315e-07    6.5812317e-07
   5.1550022e+01    1.0113715e-08    6.6854316e-07    6.5842945e-07
   5.1751442e+01    9.7664542e-09    6.6854318e-07    6.5877672e-07
   5.1953158e+01    9.4301436e-09    6.6854319e-07    6.5911305e-07
   5.2155097e+01    9.1042467e-09    6.6854320e-07    6.5943895e-07
   5.2357250e+01    8.7888404e-09    6.6854321e-07    6.5975437e-07
   5.2559606e+01    8.4842688e-09    6.6854322e-07    6.6005895e-07
   5.2762170e+01    8.1901138e-09    6.6854323e-07    6.6035312e-07
   5.2964948e+01    7.9056608e-09    6.6854325e-07    6.6063758e-07
   5.3218421e+01    7.5412482e-09    6.6854326e-07    6.6100201e-07
   5.3535262e+01    7.1302967e-09    6.6854328e-07    6.6141298e-07
   5.3788735e+01    6.7980667e-09    6.6854329e-07    6.6174522e-07
   5.4105576e+01    6.4228375e-09    6.6854331e-07    6.6212047e-07
   5.4359049e+01    6.1197443e-09    6.6854332e-07    6.6242358e-07
   5.4675890e+01    5.7764619e-09    6.6854334e-07    6.6276688e-07
   5.4929363e+01    5.4977562e-09    6.6854335e-07    6.6304559e-07
   5.5246204e+01    5.1821864e-09    6.6854337e-07    6.6336118e-07
   5.5499677e+01    4.9275813e-09    6.6854338e-07    6.6361580e-07
   5.5816518e+01    4.6393586e-09    6.6854340e-07    6.6390404e-07
   5.6069991e+01    4.4104717e-09    6.6854341e-07    6.6413294e-07
   5.6386832e+01    4.1529545e-09    6.6854342e-07    6.6439047e-07
   5.6640305e+01    3.9533278e-09    6.6854344e-07    6.6459011e-07
   5.6957147e+01    3.7309039e-09    6.6854345e-07    6.6481255e-07
   5.7321950e+01    3.5020582e-09    6.6854347e-07    6.6504141e-07
   5.7613792e+01    3.3305730e-09    6.6854348e-07    6.6521291e-07
   5.7978595e+01    3.1452202e-09    6.6854350e-07    6.6539828e-07
   5.8270437e+01    3.0101264e-09    6.6854352e-07    6.6553339e-07
   5.8635241e+01    2.8651194e-09    6.6854353e-07    6.6567841e-07
   5.9002750e+01    2.7384768e-09    6.6854355e-07    6.6580507e-07
   5.9296758e+01    2.6485570e-09    6.6854356e-07    6.6589500e-07
   5.9664268e+01    2.5539337e-09    6.6854358e-07    6.6598964e-07
   6.0033319e+01    2.4743878e-09    6.6854359e-07    6.6606921e-07
   6.0328559e+01    2.4202305e-09    6.6854361e-07    6.6612338e-07
   6.0697610e+01    2.3648124e-09    6.6854362e-07    6.6617881e-07
   6.1068190e+01    2.3199804e-09    6.6854364e-07    6.6622366e-07
   6.1364654e+01    2.2905122e-09    6.6854365e-07    6.6625314e-07
   6.1735233e+01    2.2608147e-09    6.6854367e-07    6.6628285e-07
   6.2107347e+01    2.2373579e-09    6.6854368e-07    6.6630632e-07
   6.2405039e+01    2.2222818e-09    6.6854369e-07    6.6632141e-07
   6.2777153e+01    2.2071148e-09    6.6854371e-07    6.6633659e-07
   6.3150814e+01    2.1950683e-09    6.6854372e-07    6.6634866e-07
   6.3449743e+01    2.1872069e-09    6.6854374e-07    6.6635653e-07
   6.3823405e+01    2.1790541e-09    6.6854375e-07    6.6636470e-07
   6.4198537e+01    2.1723010e-09    6.6854376e-07    6.6637146e-07
   6.4498642e+01    2.1676868e-09    6.6854378e-07    6.6637609e-07
   6.4873774e+01    2.1626716e-09    6.6854379e-07    6.6638112e-07
   6.5250344e+01    2.1582966e-09    6.6854380e-07    6.6638551e-07
   6.5551600e+01    2.1551690e-09    6.6854381e-07    6.6638864e-07
   6.5928171e+01    2.1516286e-09    6.6854383e-07    6.6639220e-07
   6.6306173e+01    2.1484059e-09    6.6854384e-07    6.6639543e-07
   6.6608574e+01    2.1460217e-09    6.6854385e-07    6.6639783e-07
   6.6986576e+01    2.1432527e-09    6.6854386e-07    6.6640061e-07
   6.7365999e+01    2.1406653e-09    6.6854388e-07    6.6640321e-07
   6.7669538e+01    2.1387160e-09    6.6854389e-07    6.6640517e-07
   6.8048961e+01    2.1364111e-09    6.6854390e-07    6.6640749e-07
   6.8429793e+01    2.1342246e-09    6.6854391e-07    6.6640969e-07
   6.8734458e+01    2.1325564e-09    6.6854392e-07    6.6641137e-07
   6.9115290e+01    2.1305681e-09    6.6854394e-07    6.6641337e-07
   6.9497523e+01    2.1286616e-09    6.6854395e-07    6.6641529e-07
   6.9803310e+01    2.1271981e-09    6.6854396e-07    6.6641676e-07
   7.0185542e+01    2.1254473e-09    6.6854397e-07    6.6641852e-07
   7.0568941e+01    2.1237606e-09    6.6854398e-07    6.6642022e-07
   7.0875660e+01    2.1224601e-09    6.6854399e-07    6.6642153e-07
   7.1259058e+01    2.1208979e-09    6.6854400e-07    6.6642310e-07
   7.1644062e+01    2.1193831e-09    6.6854401e-07    6.6642463e-07
   7.1952066e+01    2.1182126e-09    6.6854402e-07    6.6642581e-07
   7.2337070e+01    2.1168016e-09    6.6854403e-07    6.6642723e-07
   7.2723440e+01    2.1154444e-09    6.6854405e-07    6.6642860e-07
   7.3110320e+01    2.1141245e-09    6.6854406e-07    6.6642993e-07
   7.3419824e+01    2.1131016e-09    6.6854407e-07    6.6643096e-07
   7.3806704e+01    2.1118677e-09    6.6854408e-07    6.6643221e-07
   7.4194187e+01    2.1106760e-09    6.6854409e-07    6.6643341e-07
   7.4582793e+01    2.1095217e-09    6.6854410e-07    6.6643458e-07
   7.4971852e+01    2.1084020e-09    6.6854411e-07    6.6643571e-07
   7.5361364e+01    2.1073195e-09    6.6854412e-07    6.6643680e-07
   7.5751332e+01    2.1062700e-09    6.6854413e-07    6.6643786e-07
   7.6141756e+01    2.1052514e-09    6.6854414e-07    6.6643889e-07
   7.6532636e+01    2.1042649e-09    6.6854415e-07    6.6643988e-07
   7.6923965e+01    2.1033066e-09    6.6854416e-07    6.6644085e-07
   7.7315743e+01    2.1023764e-09    6.6854417e-07    6.6644179e-07
   7.7707965e+01    2.1014731e-09    6.6854418e-07    6.6644271e-07
   7.8099680e+01    2.1005984e-09    6.6854419e-07    6.6644359e-07
   7.8492476e+01    2.0997482e-09    6.6854420e-07    6.6644445e-07
   7.8885935e+01    2.0989223e-09    6.6854421e-07    6.6644529e-07
   7.9279906e+01    2.0981194e-09    6.6854422e-07    6.6644610e-07
   7.9674309e+01    2.0973374e-09    6.6854423e-07    6.6644689e-07
   8.0069160e+01    2.0965762e-09    6.6854424e-07    6.6644766e-07
   8.0464449e+01    2.0958367e-09    6.6854424e-07    6.6644841e-07
   8.0860169e+01    2.0951179e-09    6.6854425e-07    6.6644914e-07
   8.1256322e+01    2.0944189e-09    6.6854426e-07    6.6644984e-07
   8.1652905e+01    2.0937392e-09    6.6854427e-07    6.6645053e-07
   8.2048690e+01    2.0930796e-09    6.6854428e-07    6.6645120e-07
   8.2445525e+01    2.0924352e-09    6.6854429e-07    6.6645185e-07
   8.2843030e+01    2.0918059e-09    6.6854430e-07    6.6645249e-07
   8.3241071e+01    2.0911944e-09    6.6854431e-07    6.6645311e-07
   8.3639578e+01    2.0905997e-09    6.6854431e-07    6.6645371e-07
   8.4038530e+01    2.0900202e-09    6.6854432e-07    6.6645430e-07
   8.4437908e+01    2.0894561e-09    6.6854433e-07    6.6645487e-07
   8.4837698e+01    2.0889048e-09    6.6854434e-07    6.6645543e-07
   8.5237901e+01    2.0883679e-09    6.6854435e-07    6.6645598e-07
   8.5638506e+01    2.0878436e-09    6.6854435e-07    6.6645651e-07
   8.6038200e+01    2.0873352e-09    6.6854436e-07    6.6645703e-07
   8.6438909e+01    2.0868389e-09    6.6854437e-07    6.6645753e-07
   8.6840258e+01    2.0863548e-09    6.6854438e-07    6.6645802e-07
   8.7242136e+01    2.0858834e-09    6.6854438e-07    6.6645850e-07
   8.7644478e+01    2.0854221e-09    6.6854439e-07    6.6645897e-07
   8.8047253e+01    2.0849720e-09    6.6854440e-07    6.6645943e-07
   8.8450435e+01    2.0845330e-09    6.6854441e-07    6.6645987e-07
   8.8854012e+01    2.0841046e-09    6.6854441e-07    6.6646031e-07
   8.9257972e+01    2.0836871e-09    6.6854442e-07    6.6646073e-07
   8.9662310e+01    2.0832798e-09    6.6854443e-07    6.6646115e-07
   9.0065746e+01    2.0828835e-09    6.6854443e-07    6.6646155e-07
   9.0470159e+01    2.0824949e-09    6.6854444e-07    6.6646195e-07
   9.0875185e+01    2.0821203e-09    6.6854445e-07    6.6646233e-07
   9.1280775e+01    2.0817505e-09    6.6854446e-07    6.6646270e-07
   9.1686752e+01    2.0813937e-09    6.6854446e-07    6.6646307e-07
   9.2093193e+01    2.0810423e-09    6.6854447e-07    6.6646343e-07
   9.2499971e+01    2.0807028e-09    6.6854448e-07    6.6646377e-07
   9.2907178e+01    2.0803677e-09    6.6854448e-07    6.6646411e-07
   9.3314694e+01    2.0800427e-09    6.6854449e-07    6.6646445e-07
   9.3722622e+01    2.0797259e-09    6.6854449e-07    6.6646477e-07
   9.4129698e+01    2.0794176e-09    6.6854450e-07    6.6646508e-07
   9.4537724e+01    2.0791039e-09    6.6854451e-07    6.6646540e-07
   9.4946285e+01    2.0787984e-09    6.6854451e-07    6.6646571e-07
   9.5355377e+01    2.0785014e-09    6.6854452e-07    6.6646602e-07
   9.5764901e+01    2.0782113e-09    6.6854452e-07    6.6646631e-07
   9.6174810e+01    2.0779267e-09    6.6854453e-07    6.6646660e-07
   9.6585085e+01    2.0776475e-09    6.6854454e-07    6.6646689e-07
   9.6995712e+01    2.0773743e-09    6.6854454e-07    6.6646717e-07
   9.7406682e+01    2.0771075e-09    6.6854455e-07    6.6646744e-07
   9.7817991e+01    2.0768471e-09    6.6854455e-07    6.6646771e-07
   9.8228493e+01    2.0765935e-09    6.6854456e-07    6.6646797e-07
   9.8639907e+01    2.0763448e-09    6.6854457e-07    6.6646822e-07
   9.9051865e+01    2.0761003e-09    6.6854457e-07    6.6646847e-07
   9.9464270e+01    2.0758611e-09    6.6854458e-07    6.6646872e-07
   9.9877073e+01    2.0756268e-09    6.6854458e-07    6.6646896e-07
   1.0029024e+02    2.0753979e-09    6.6854459e-07    6.6646919e-07
   1.0070376e+02    2.0751742e-09    6.6854459e-07    6.6646942e-07
   1.0111762e+02    2.0749550e-09    6.6854460e-07    6.6646964e-07
   1.0153180e+02    2.0747413e-09    6.6854460e-07    6.6646986e-07
   1.0194631e+02    2.0745305e-09    6.6854461e-07    6.6647008e-07
   1.0236005e+02    2.0743250e-09    6.6854461e-07    6.6647029e-07
   1.0277466e+02    2.0741229e-09    6.6854462e-07    6.6647050e-07
   1.0318978e+02    2.0739258e-09    6.6854462e-07    6.6647070e-07
   1.0360532e+02    2.0737326e-09    6.6854463e-07    6.6647090e-07
   1.0402124e+02    2.0735436e-09    6.6854463e-07    6.6647109e-07
   1.0443750e+02    2.0733587e-09    6.6854464e-07    6.6647128e-07
   1.0485409e+02    2.0731775e-09    6.6854464e-07    6.6647147e-07
   1.0527099e+02    2.0729989e-09    6.6854465e-07    6.6647165e-07
   1.0568820e+02    2.0728236e-09    6.6854465e-07    6.6647183e-07
   1.0610571e+02    2.0726520e-09    6.6854466e-07    6.6647201e-07
   1.0652253e+02    2.0724844e-09    6.6854466e-07    6.6647218e-07
   1.0694016e+02    2.0723204e-09    6.6854467e-07    6.6647235e-07
   1.0735826e+02    2.0721594e-09    6.6854467e-07    6.6647251e-07
   1.0777676e+02    2.0720018e-09    6.6854468e-07    6.6647268e-07
   1.0819567e+02    2.0718475e-09    6.6854468e-07    6.6647284e-07
   1.0861485e+02    2.0716946e-09    6.6854469e-07    6.6647299e-07
   1.0903439e+02    2.0715458e-09    6.6854469e-07    6.6647315e-07
   1.0945417e+02    2.0713984e-09    6.6854470e-07    6.6647330e-07
   1.0987429e+02    2.0712556e-09    6.6854470e-07    6.6647345e-07
   1.1029464e+02    2.0711143e-09    6.6854471e-07    6.6647359e-07
   1.1071439e+02    2.0709773e-09    6.6854471e-07    6.6647373e-07
   1.1113493e+02    2.0708434e-09    6.6854471e-07    6.6647387e-07
   1.1155591e+02    2.0707104e-09    6.6854472e-07    6.6647401e-07
   1.1197725e+02    2.0705795e-09    6.6854472e-07    6.6647414e-07
   1.1239892e+02    2.0704503e-09    6.6854473e-07    6.6647428e-07
   1.1282088e+02    2.0703242e-09    6.6854473e-07    6.6647441e-07
   1.1324313e+02    2.0702004e-09    6.6854474e-07    6.6647454e-07
   1.1366566e+02    2.0700793e-09    6.6854474e-07    6.6647466e-07
   1.1408845e+02    2.0699603e-09    6.6854474e-07    6.6647478e-07
   1.1451151e+02    2.0698439e-09    6.6854475e-07    6.6647490e-07
   1.1493398e+02    2.0697294e-09    6.6854475e-07    6.6647502e-07
   1.1535717e+02    2.0696160e-09    6.6854476e-07    6.6647514e-07
   1.1578077e+02    2.0695041e-09    6.6854476e-07    6.6647526e-07
   1.1620470e+02    2.0693945e-09    6.6854477e-07    6.6647537e-07
   1.1662894e+02    2.0692872e-09    6.6854477e-07    6.6647548e-07
   1.1705345e+02    2.0691818e-09    6.6854477e-07    6.6647559e-07
   1.1747823e+02    2.0690782e-09    6.6854478e-07    6.6647570e-07
   1.1790327e+02    2.0689764e-09    6.6854478e-07    6.6647580e-07
   1.1832856e+02    2.0688769e-09    6.6854479e-07    6.6647591e-07
   1.1875409e+02    2.0687777e-09    6.6854479e-07    6.6647601e-07
   1.1917910e+02    2.0686807e-09    6.6854479e-07    6.6647611e-07
   1.1960476e+02    2.0685844e-09    6.6854480e-07    6.6647621e-07
   1.2003080e+02    2.0684898e-09    6.6854480e-07    6.6647631e-07
   1.2045715e+02    2.0683973e-09    6.6854480e-07    6.6647641e-07
   1.2088378e+02    2.0683065e-09    6.6854481e-07    6.6647650e-07
   1.2131067e+02    2.0682174e-09    6.6854481e-07    6.6647659e-07
