# Supplementary material for: Research on combustion and emissions of heavy duty diesel engines under low-speed and low-load conditions in low temperature environments
Source: PLoS One. 2025 Feb 21;20(2):e0318933. doi: 10.1371/journal.pone.0318933 (PMC11844864; doi:10.1371/journal.pone.0318933)
Supplement: S1 File — (ZIP) [file pone.0318933.s001.zip › 1000rpm_30%/3-tigaojinqiwendu/Tin302K/species_mass.out]

# CONVERGE Release Build 2.3.20/  Jan 30, 2017        Run Date:Wed Aug 30 22:30:00 2023
# column       1                2                3                4                5                6                7                8                9               10               11               12               13               14               15               16               17               18               19               20               21               22               23               24               25               26               27               28               29               30               31               32               33               34               35               36               37               38               39               40               41               42               43 
#          Crank            C7H16               O2               N2              CO2              H2O               CO               H2              CH4             C2H2             C2H4             H2O2              HO2               OH                H                O              CH3             CH3O              CH2             CH2O            CH3O2            CH4O2              HCO          C7H15-1          C7H15-2          C7H15O2         C7H14O2H       C7H14O2HO2          C7KET12            C6H12         C5H11CHO          C5H11CO            C5H11             C4H9             C3H7             C3H6             C3H5             C3H4             C2H3             C2H5             C2H6               NO                N 
#          (DEG)             (kg)             (kg)             (kg)             (kg)             (kg)             (kg)             (kg)             (kg)             (kg)             (kg)             (kg)             (kg)             (kg)             (kg)             (kg)             (kg)             (kg)             (kg)             (kg)             (kg)             (kg)             (kg)             (kg)             (kg)             (kg)             (kg)             (kg)             (kg)             (kg)             (kg)             (kg)             (kg)             (kg)             (kg)             (kg)             (kg)             (kg)             (kg)             (kg)             (kg)             (kg)             (kg) 
#
  -1.4600000e+02    0.0000000e+00    9.2992417e-04    3.1132244e-03    0.0000000e+00    0.0000000e+00    0.0000000e+00    0.0000000e+00    0.0000000e+00    0.0000000e+00    0.0000000e+00    0.0000000e+00    0.0000000e+00    0.0000000e+00    0.0000000e+00    0.0000000e+00    0.0000000e+00    0.0000000e+00    0.0000000e+00    0.0000000e+00    0.0000000e+00    0.0000000e+00    0.0000000e+00    0.0000000e+00    0.0000000e+00    0.0000000e+00    0.0000000e+00    0.0000000e+00    0.0000000e+00    0.0000000e+00    0.0000000e+00    0.0000000e+00    0.0000000e+00    0.0000000e+00    0.0000000e+00    0.0000000e+00    0.0000000e+00    0.0000000e+00    0.0000000e+00    0.0000000e+00    0.0000000e+00    0.0000000e+00    0.0000000e+00 
  -1.4587230e+02    0.0000000e+00    9.2992417e-04    3.1132244e-03    0.0000000e+00    0.0000000e+00    0.0000000e+00    0.0000000e+00    0.0000000e+00    0.0000000e+00    0.0000000e+00    0.0000000e+00    0.0000000e+00    0.0000000e+00    0.0000000e+00    0.0000000e+00    0.0000000e+00    0.0000000e+00    0.0000000e+00    0.0000000e+00    0.0000000e+00    0.0000000e+00    0.0000000e+00    0.0000000e+00    0.0000000e+00    0.0000000e+00    0.0000000e+00    0.0000000e+00    0.0000000e+00    0.0000000e+00    0.0000000e+00    0.0000000e+00    0.0000000e+00    0.0000000e+00    0.0000000e+00    0.0000000e+00    0.0000000e+00    0.0000000e+00    0.0000000e+00    0.0000000e+00    0.0000000e+00    0.0000000e+00    0.0000000e+00 
  -1.4579372e+02    0.0000000e+00    9.2992417e-04    3.1132244e-03    0.0000000e+00    0.0000000e+00    0.0000000e+00    0.0000000e+00    0.0000000e+00    0.0000000e+00    0.0000000e+00    0.0000000e+00    0.0000000e+00    0.0000000e+00    0.0000000e+00    0.0000000e+00    0.0000000e+00    0.0000000e+00    0.0000000e+00    0.0000000e+00    0.0000000e+00    0.0000000e+00    0.0000000e+00    0.0000000e+00    0.0000000e+00    0.0000000e+00    0.0000000e+00    0.0000000e+00    0.0000000e+00    0.0000000e+00    0.0000000e+00    0.0000000e+00    0.0000000e+00    0.0000000e+00    0.0000000e+00    0.0000000e+00    0.0000000e+00    0.0000000e+00    0.0000000e+00    0.0000000e+00    0.0000000e+00    0.0000000e+00    0.0000000e+00 
  -1.4567094e+02    0.0000000e+00    9.2992417e-04    3.1132244e-03    0.0000000e+00    0.0000000e+00    0.0000000e+00    0.0000000e+00    0.0000000e+00    0.0000000e+00    0.0000000e+00    0.0000000e+00    0.0000000e+00    0.0000000e+00    0.0000000e+00    0.0000000e+00    0.0000000e+00    0.0000000e+00    0.0000000e+00    0.0000000e+00    0.0000000e+00    0.0000000e+00    0.0000000e+00    0.0000000e+00    0.0000000e+00    0.0000000e+00    0.0000000e+00    0.0000000e+00    0.0000000e+00    0.0000000e+00    0.0000000e+00    0.0000000e+00    0.0000000e+00    0.0000000e+00    0.0000000e+00    0.0000000e+00    0.0000000e+00    0.0000000e+00    0.0000000e+00    0.0000000e+00    0.0000000e+00    0.0000000e+00    0.0000000e+00 
  -1.4558567e+02    0.0000000e+00    9.2992417e-04    3.1132244e-03    0.0000000e+00    0.0000000e+00    0.0000000e+00    0.0000000e+00    0.0000000e+00    0.0000000e+00    0.0000000e+00    0.0000000e+00    0.0000000e+00    0.0000000e+00    0.0000000e+00    0.0000000e+00    0.0000000e+00    0.0000000e+00    0.0000000e+00    0.0000000e+00    0.0000000e+00    0.0000000e+00    0.0000000e+00    0.0000000e+00    0.0000000e+00    0.0000000e+00    0.0000000e+00    0.0000000e+00    0.0000000e+00    0.0000000e+00    0.0000000e+00    0.0000000e+00    0.0000000e+00    0.0000000e+00    0.0000000e+00    0.0000000e+00    0.0000000e+00    0.0000000e+00    0.0000000e+00    0.0000000e+00    0.0000000e+00    0.0000000e+00    0.0000000e+00 
  -1.4547909e+02    0.0000000e+00    9.2992417e-04    3.1132244e-03    0.0000000e+00    0.0000000e+00    0.0000000e+00    0.0000000e+00    0.0000000e+00    0.0000000e+00    0.0000000e+00    0.0000000e+00    0.0000000e+00    0.0000000e+00    0.0000000e+00    0.0000000e+00    0.0000000e+00    0.0000000e+00    0.0000000e+00    0.0000000e+00    0.0000000e+00    0.0000000e+00    0.0000000e+00    0.0000000e+00    0.0000000e+00    0.0000000e+00    0.0000000e+00    0.0000000e+00    0.0000000e+00    0.0000000e+00    0.0000000e+00    0.0000000e+00    0.0000000e+00    0.0000000e+00    0.0000000e+00    0.0000000e+00    0.0000000e+00    0.0000000e+00    0.0000000e+00    0.0000000e+00    0.0000000e+00    0.0000000e+00    0.0000000e+00 
  -1.4534587e+02    0.0000000e+00    9.2992417e-04    3.1132244e-03    0.0000000e+00    0.0000000e+00    0.0000000e+00    0.0000000e+00    0.0000000e+00    0.0000000e+00    0.0000000e+00    0.0000000e+00    0.0000000e+00    0.0000000e+00    0.0000000e+00    0.0000000e+00    0.0000000e+00    0.0000000e+00    0.0000000e+00    0.0000000e+00    0.0000000e+00    0.0000000e+00    0.0000000e+00    0.0000000e+00    0.0000000e+00    0.0000000e+00    0.0000000e+00    0.0000000e+00    0.0000000e+00    0.0000000e+00    0.0000000e+00    0.0000000e+00    0.0000000e+00    0.0000000e+00    0.0000000e+00    0.0000000e+00    0.0000000e+00    0.0000000e+00    0.0000000e+00    0.0000000e+00    0.0000000e+00    0.0000000e+00    0.0000000e+00 
  -1.4517933e+02    0.0000000e+00    9.2992417e-04    3.1132244e-03    0.0000000e+00    0.0000000e+00    0.0000000e+00    0.0000000e+00    0.0000000e+00    0.0000000e+00    0.0000000e+00    0.0000000e+00    0.0000000e+00    0.0000000e+00    0.0000000e+00    0.0000000e+00    0.0000000e+00    0.0000000e+00    0.0000000e+00    0.0000000e+00    0.0000000e+00    0.0000000e+00    0.0000000e+00    0.0000000e+00    0.0000000e+00    0.0000000e+00    0.0000000e+00    0.0000000e+00    0.0000000e+00    0.0000000e+00    0.0000000e+00    0.0000000e+00    0.0000000e+00    0.0000000e+00    0.0000000e+00    0.0000000e+00    0.0000000e+00    0.0000000e+00    0.0000000e+00    0.0000000e+00    0.0000000e+00    0.0000000e+00    0.0000000e+00 
  -1.4497117e+02    0.0000000e+00    9.2992417e-04    3.1132244e-03    0.0000000e+00    0.0000000e+00    0.0000000e+00    0.0000000e+00    0.0000000e+00    0.0000000e+00    0.0000000e+00    0.0000000e+00    0.0000000e+00    0.0000000e+00    0.0000000e+00    0.0000000e+00    0.0000000e+00    0.0000000e+00    0.0000000e+00    0.0000000e+00    0.0000000e+00    0.0000000e+00    0.0000000e+00    0.0000000e+00    0.0000000e+00    0.0000000e+00    0.0000000e+00    0.0000000e+00    0.0000000e+00    0.0000000e+00    0.0000000e+00    0.0000000e+00    0.0000000e+00    0.0000000e+00    0.0000000e+00    0.0000000e+00    0.0000000e+00    0.0000000e+00    0.0000000e+00    0.0000000e+00    0.0000000e+00    0.0000000e+00    0.0000000e+00 
  -1.4471096e+02    0.0000000e+00    9.2992417e-04    3.1132244e-03    0.0000000e+00    0.0000000e+00    0.0000000e+00    0.0000000e+00    0.0000000e+00    0.0000000e+00    0.0000000e+00    0.0000000e+00    0.0000000e+00    0.0000000e+00    0.0000000e+00    0.0000000e+00    0.0000000e+00    0.0000000e+00    0.0000000e+00    0.0000000e+00    0.0000000e+00    0.0000000e+00    0.0000000e+00    0.0000000e+00    0.0000000e+00    0.0000000e+00    0.0000000e+00    0.0000000e+00    0.0000000e+00    0.0000000e+00    0.0000000e+00    0.0000000e+00    0.0000000e+00    0.0000000e+00    0.0000000e+00    0.0000000e+00    0.0000000e+00    0.0000000e+00    0.0000000e+00    0.0000000e+00    0.0000000e+00    0.0000000e+00    0.0000000e+00 
  -1.4438570e+02    0.0000000e+00    9.2992417e-04    3.1132244e-03    0.0000000e+00    0.0000000e+00    0.0000000e+00    0.0000000e+00    0.0000000e+00    0.0000000e+00    0.0000000e+00    0.0000000e+00    0.0000000e+00    0.0000000e+00    0.0000000e+00    0.0000000e+00    0.0000000e+00    0.0000000e+00    0.0000000e+00    0.0000000e+00    0.0000000e+00    0.0000000e+00    0.0000000e+00    0.0000000e+00    0.0000000e+00    0.0000000e+00    0.0000000e+00    0.0000000e+00    0.0000000e+00    0.0000000e+00    0.0000000e+00    0.0000000e+00    0.0000000e+00    0.0000000e+00    0.0000000e+00    0.0000000e+00    0.0000000e+00    0.0000000e+00    0.0000000e+00    0.0000000e+00    0.0000000e+00    0.0000000e+00    0.0000000e+00 
  -1.4397912e+02    0.0000000e+00    9.2992417e-04    3.1132244e-03    0.0000000e+00    0.0000000e+00    0.0000000e+00    0.0000000e+00    0.0000000e+00    0.0000000e+00    0.0000000e+00    0.0000000e+00    0.0000000e+00    0.0000000e+00    0.0000000e+00    0.0000000e+00    0.0000000e+00    0.0000000e+00    0.0000000e+00    0.0000000e+00    0.0000000e+00    0.0000000e+00    0.0000000e+00    0.0000000e+00    0.0000000e+00    0.0000000e+00    0.0000000e+00    0.0000000e+00    0.0000000e+00    0.0000000e+00    0.0000000e+00    0.0000000e+00    0.0000000e+00    0.0000000e+00    0.0000000e+00    0.0000000e+00    0.0000000e+00    0.0000000e+00    0.0000000e+00    0.0000000e+00    0.0000000e+00    0.0000000e+00    0.0000000e+00 
  -1.4347090e+02    0.0000000e+00    9.2992417e-04    3.1132244e-03    0.0000000e+00    0.0000000e+00    0.0000000e+00    0.0000000e+00    0.0000000e+00    0.0000000e+00    0.0000000e+00    0.0000000e+00    0.0000000e+00    0.0000000e+00    0.0000000e+00    0.0000000e+00    0.0000000e+00    0.0000000e+00    0.0000000e+00    0.0000000e+00    0.0000000e+00    0.0000000e+00    0.0000000e+00    0.0000000e+00    0.0000000e+00    0.0000000e+00    0.0000000e+00    0.0000000e+00    0.0000000e+00    0.0000000e+00    0.0000000e+00    0.0000000e+00    0.0000000e+00    0.0000000e+00    0.0000000e+00    0.0000000e+00    0.0000000e+00    0.0000000e+00    0.0000000e+00    0.0000000e+00    0.0000000e+00    0.0000000e+00    0.0000000e+00 
  -1.4287090e+02    0.0000000e+00    9.2992417e-04    3.1132244e-03    0.0000000e+00    0.0000000e+00    0.0000000e+00    0.0000000e+00    0.0000000e+00    0.0000000e+00    0.0000000e+00    0.0000000e+00    0.0000000e+00    0.0000000e+00    0.0000000e+00    0.0000000e+00    0.0000000e+00    0.0000000e+00    0.0000000e+00    0.0000000e+00    0.0000000e+00    0.0000000e+00    0.0000000e+00    0.0000000e+00    0.0000000e+00    0.0000000e+00    0.0000000e+00    0.0000000e+00    0.0000000e+00    0.0000000e+00    0.0000000e+00    0.0000000e+00    0.0000000e+00    0.0000000e+00    0.0000000e+00    0.0000000e+00    0.0000000e+00    0.0000000e+00    0.0000000e+00    0.0000000e+00    0.0000000e+00    0.0000000e+00    0.0000000e+00 
  -1.4227090e+02    0.0000000e+00    9.2992417e-04    3.1132244e-03    0.0000000e+00    0.0000000e+00    0.0000000e+00    0.0000000e+00    0.0000000e+00    0.0000000e+00    0.0000000e+00    0.0000000e+00    0.0000000e+00    0.0000000e+00    0.0000000e+00    0.0000000e+00    0.0000000e+00    0.0000000e+00    0.0000000e+00    0.0000000e+00    0.0000000e+00    0.0000000e+00    0.0000000e+00    0.0000000e+00    0.0000000e+00    0.0000000e+00    0.0000000e+00    0.0000000e+00    0.0000000e+00    0.0000000e+00    0.0000000e+00    0.0000000e+00    0.0000000e+00    0.0000000e+00    0.0000000e+00    0.0000000e+00    0.0000000e+00    0.0000000e+00    0.0000000e+00    0.0000000e+00    0.0000000e+00    0.0000000e+00    0.0000000e+00 
  -1.4167090e+02    0.0000000e+00    9.2992417e-04    3.1132244e-03    0.0000000e+00    0.0000000e+00    0.0000000e+00    0.0000000e+00    0.0000000e+00    0.0000000e+00    0.0000000e+00    0.0000000e+00    0.0000000e+00    0.0000000e+00    0.0000000e+00    0.0000000e+00    0.0000000e+00    0.0000000e+00    0.0000000e+00    0.0000000e+00    0.0000000e+00    0.0000000e+00    0.0000000e+00    0.0000000e+00    0.0000000e+00    0.0000000e+00    0.0000000e+00    0.0000000e+00    0.0000000e+00    0.0000000e+00    0.0000000e+00    0.0000000e+00    0.0000000e+00    0.0000000e+00    0.0000000e+00    0.0000000e+00    0.0000000e+00    0.0000000e+00    0.0000000e+00    0.0000000e+00    0.0000000e+00    0.0000000e+00    0.0000000e+00 
  -1.4107090e+02    0.0000000e+00    9.2992417e-04    3.1132244e-03    0.0000000e+00    0.0000000e+00    0.0000000e+00    0.0000000e+00    0.0000000e+00    0.0000000e+00    0.0000000e+00    0.0000000e+00    0.0000000e+00    0.0000000e+00    0.0000000e+00    0.0000000e+00    0.0000000e+00    0.0000000e+00    0.0000000e+00    0.0000000e+00    0.0000000e+00    0.0000000e+00    0.0000000e+00    0.0000000e+00    0.0000000e+00    0.0000000e+00    0.0000000e+00    0.0000000e+00    0.0000000e+00    0.0000000e+00    0.0000000e+00    0.0000000e+00    0.0000000e+00    0.0000000e+00    0.0000000e+00    0.0000000e+00    0.0000000e+00    0.0000000e+00    0.0000000e+00    0.0000000e+00    0.0000000e+00    0.0000000e+00    0.0000000e+00 
  -1.4047090e+02    0.0000000e+00    9.2992417e-04    3.1132244e-03    0.0000000e+00    0.0000000e+00    0.0000000e+00    0.0000000e+00    0.0000000e+00    0.0000000e+00    0.0000000e+00    0.0000000e+00    0.0000000e+00    0.0000000e+00    0.0000000e+00    0.0000000e+00    0.0000000e+00    0.0000000e+00    0.0000000e+00    0.0000000e+00    0.0000000e+00    0.0000000e+00    0.0000000e+00    0.0000000e+00    0.0000000e+00    0.0000000e+00    0.0000000e+00    0.0000000e+00    0.0000000e+00    0.0000000e+00    0.0000000e+00    0.0000000e+00    0.0000000e+00    0.0000000e+00    0.0000000e+00    0.0000000e+00    0.0000000e+00    0.0000000e+00    0.0000000e+00    0.0000000e+00    0.0000000e+00    0.0000000e+00    0.0000000e+00 
  -1.3987090e+02    0.0000000e+00    9.2992417e-04    3.1132244e-03    0.0000000e+00    0.0000000e+00    0.0000000e+00    0.0000000e+00    0.0000000e+00    0.0000000e+00    0.0000000e+00    0.0000000e+00    0.0000000e+00    0.0000000e+00    0.0000000e+00    0.0000000e+00    0.0000000e+00    0.0000000e+00    0.0000000e+00    0.0000000e+00    0.0000000e+00    0.0000000e+00    0.0000000e+00    0.0000000e+00    0.0000000e+00    0.0000000e+00    0.0000000e+00    0.0000000e+00    0.0000000e+00    0.0000000e+00    0.0000000e+00    0.0000000e+00    0.0000000e+00    0.0000000e+00    0.0000000e+00    0.0000000e+00    0.0000000e+00    0.0000000e+00    0.0000000e+00    0.0000000e+00    0.0000000e+00    0.0000000e+00    0.0000000e+00 
  -1.3927090e+02    0.0000000e+00    9.2992417e-04    3.1132244e-03    0.0000000e+00    0.0000000e+00    0.0000000e+00    0.0000000e+00    0.0000000e+00    0.0000000e+00    0.0000000e+00    0.0000000e+00    0.0000000e+00    0.0000000e+00    0.0000000e+00    0.0000000e+00    0.0000000e+00    0.0000000e+00    0.0000000e+00    0.0000000e+00    0.0000000e+00    0.0000000e+00    0.0000000e+00    0.0000000e+00    0.0000000e+00    0.0000000e+00    0.0000000e+00    0.0000000e+00    0.0000000e+00    0.0000000e+00    0.0000000e+00    0.0000000e+00    0.0000000e+00    0.0000000e+00    0.0000000e+00    0.0000000e+00    0.0000000e+00    0.0000000e+00    0.0000000e+00    0.0000000e+00    0.0000000e+00    0.0000000e+00    0.0000000e+00 
  -1.3867090e+02    0.0000000e+00    9.2992417e-04    3.1132244e-03    0.0000000e+00    0.0000000e+00    0.0000000e+00    0.0000000e+00    0.0000000e+00    0.0000000e+00    0.0000000e+00    0.0000000e+00    0.0000000e+00    0.0000000e+00    0.0000000e+00    0.0000000e+00    0.0000000e+00    0.0000000e+00    0.0000000e+00    0.0000000e+00    0.0000000e+00    0.0000000e+00    0.0000000e+00    0.0000000e+00    0.0000000e+00    0.0000000e+00    0.0000000e+00    0.0000000e+00    0.0000000e+00    0.0000000e+00    0.0000000e+00    0.0000000e+00    0.0000000e+00    0.0000000e+00    0.0000000e+00    0.0000000e+00    0.0000000e+00    0.0000000e+00    0.0000000e+00    0.0000000e+00    0.0000000e+00    0.0000000e+00    0.0000000e+00 
  -1.3807090e+02    0.0000000e+00    9.2992417e-04    3.1132244e-03    0.0000000e+00    0.0000000e+00    0.0000000e+00    0.0000000e+00    0.0000000e+00    0.0000000e+00    0.0000000e+00    0.0000000e+00    0.0000000e+00    0.0000000e+00    0.0000000e+00    0.0000000e+00    0.0000000e+00    0.0000000e+00    0.0000000e+00    0.0000000e+00    0.0000000e+00    0.0000000e+00    0.0000000e+00    0.0000000e+00    0.0000000e+00    0.0000000e+00    0.0000000e+00    0.0000000e+00    0.0000000e+00    0.0000000e+00    0.0000000e+00    0.0000000e+00    0.0000000e+00    0.0000000e+00    0.0000000e+00    0.0000000e+00    0.0000000e+00    0.0000000e+00    0.0000000e+00    0.0000000e+00    0.0000000e+00    0.0000000e+00    0.0000000e+00 
  -1.3747090e+02    0.0000000e+00    9.2992417e-04    3.1132244e-03    0.0000000e+00    0.0000000e+00    0.0000000e+00    0.0000000e+00    0.0000000e+00    0.0000000e+00    0.0000000e+00    0.0000000e+00    0.0000000e+00    0.0000000e+00    0.0000000e+00    0.0000000e+00    0.0000000e+00    0.0000000e+00    0.0000000e+00    0.0000000e+00    0.0000000e+00    0.0000000e+00    0.0000000e+00    0.0000000e+00    0.0000000e+00    0.0000000e+00    0.0000000e+00    0.0000000e+00    0.0000000e+00    0.0000000e+00    0.0000000e+00    0.0000000e+00    0.0000000e+00    0.0000000e+00    0.0000000e+00    0.0000000e+00    0.0000000e+00    0.0000000e+00    0.0000000e+00    0.0000000e+00    0.0000000e+00    0.0000000e+00    0.0000000e+00 
  -1.3687090e+02    0.0000000e+00    9.2992417e-04    3.1132244e-03    0.0000000e+00    0.0000000e+00    0.0000000e+00    0.0000000e+00    0.0000000e+00    0.0000000e+00    0.0000000e+00    0.0000000e+00    0.0000000e+00    0.0000000e+00    0.0000000e+00    0.0000000e+00    0.0000000e+00    0.0000000e+00    0.0000000e+00    0.0000000e+00    0.0000000e+00    0.0000000e+00    0.0000000e+00    0.0000000e+00    0.0000000e+00    0.0000000e+00    0.0000000e+00    0.0000000e+00    0.0000000e+00    0.0000000e+00    0.0000000e+00    0.0000000e+00    0.0000000e+00    0.0000000e+00    0.0000000e+00    0.0000000e+00    0.0000000e+00    0.0000000e+00    0.0000000e+00    0.0000000e+00    0.0000000e+00    0.0000000e+00    0.0000000e+00 
  -1.3627090e+02    0.0000000e+00    9.2992417e-04    3.1132244e-03    0.0000000e+00    0.0000000e+00    0.0000000e+00    0.0000000e+00    0.0000000e+00    0.0000000e+00    0.0000000e+00    0.0000000e+00    0.0000000e+00    0.0000000e+00    0.0000000e+00    0.0000000e+00    0.0000000e+00    0.0000000e+00    0.0000000e+00    0.0000000e+00    0.0000000e+00    0.0000000e+00    0.0000000e+00    0.0000000e+00    0.0000000e+00    0.0000000e+00    0.0000000e+00    0.0000000e+00    0.0000000e+00    0.0000000e+00    0.0000000e+00    0.0000000e+00    0.0000000e+00    0.0000000e+00    0.0000000e+00    0.0000000e+00    0.0000000e+00    0.0000000e+00    0.0000000e+00    0.0000000e+00    0.0000000e+00    0.0000000e+00    0.0000000e+00 
  -1.3567090e+02    0.0000000e+00    9.2992416e-04    3.1132244e-03    0.0000000e+00    0.0000000e+00    0.0000000e+00    0.0000000e+00    0.0000000e+00    0.0000000e+00    0.0000000e+00    0.0000000e+00    0.0000000e+00    0.0000000e+00    0.0000000e+00    0.0000000e+00    0.0000000e+00    0.0000000e+00    0.0000000e+00    0.0000000e+00    0.0000000e+00    0.0000000e+00    0.0000000e+00    0.0000000e+00    0.0000000e+00    0.0000000e+00    0.0000000e+00    0.0000000e+00    0.0000000e+00    0.0000000e+00    0.0000000e+00    0.0000000e+00    0.0000000e+00    0.0000000e+00    0.0000000e+00    0.0000000e+00    0.0000000e+00    0.0000000e+00    0.0000000e+00    0.0000000e+00    0.0000000e+00    0.0000000e+00    0.0000000e+00 
  -1.3507090e+02    0.0000000e+00    9.2992416e-04    3.1132244e-03    0.0000000e+00    0.0000000e+00    0.0000000e+00    0.0000000e+00    0.0000000e+00    0.0000000e+00    0.0000000e+00    0.0000000e+00    0.0000000e+00    0.0000000e+00    0.0000000e+00    0.0000000e+00    0.0000000e+00    0.0000000e+00    0.0000000e+00    0.0000000e+00    0.0000000e+00    0.0000000e+00    0.0000000e+00    0.0000000e+00    0.0000000e+00    0.0000000e+00    0.0000000e+00    0.0000000e+00    0.0000000e+00    0.0000000e+00    0.0000000e+00    0.0000000e+00    0.0000000e+00    0.0000000e+00    0.0000000e+00    0.0000000e+00    0.0000000e+00    0.0000000e+00    0.0000000e+00    0.0000000e+00    0.0000000e+00    0.0000000e+00    0.0000000e+00 
  -1.3447090e+02    0.0000000e+00    9.2992416e-04    3.1132244e-03    0.0000000e+00    0.0000000e+00    0.0000000e+00    0.0000000e+00    0.0000000e+00    0.0000000e+00    0.0000000e+00    0.0000000e+00    0.0000000e+00    0.0000000e+00    0.0000000e+00    0.0000000e+00    0.0000000e+00    0.0000000e+00    0.0000000e+00    0.0000000e+00    0.0000000e+00    0.0000000e+00    0.0000000e+00    0.0000000e+00    0.0000000e+00    0.0000000e+00    0.0000000e+00    0.0000000e+00    0.0000000e+00    0.0000000e+00    0.0000000e+00    0.0000000e+00    0.0000000e+00    0.0000000e+00    0.0000000e+00    0.0000000e+00    0.0000000e+00    0.0000000e+00    0.0000000e+00    0.0000000e+00    0.0000000e+00    0.0000000e+00    0.0000000e+00 
  -1.3387090e+02    0.0000000e+00    9.2992416e-04    3.1132244e-03    0.0000000e+00    0.0000000e+00    0.0000000e+00    0.0000000e+00    0.0000000e+00    0.0000000e+00    0.0000000e+00    0.0000000e+00    0.0000000e+00    0.0000000e+00    0.0000000e+00    0.0000000e+00    0.0000000e+00    0.0000000e+00    0.0000000e+00    0.0000000e+00    0.0000000e+00    0.0000000e+00    0.0000000e+00    0.0000000e+00    0.0000000e+00    0.0000000e+00    0.0000000e+00    0.0000000e+00    0.0000000e+00    0.0000000e+00    0.0000000e+00    0.0000000e+00    0.0000000e+00    0.0000000e+00    0.0000000e+00    0.0000000e+00    0.0000000e+00    0.0000000e+00    0.0000000e+00    0.0000000e+00    0.0000000e+00    0.0000000e+00    0.0000000e+00 
  -1.3327090e+02    0.0000000e+00    9.2992416e-04    3.1132244e-03    0.0000000e+00    0.0000000e+00    0.0000000e+00    0.0000000e+00    0.0000000e+00    0.0000000e+00    0.0000000e+00    0.0000000e+00    0.0000000e+00    0.0000000e+00    0.0000000e+00    0.0000000e+00    0.0000000e+00    0.0000000e+00    0.0000000e+00    0.0000000e+00    0.0000000e+00    0.0000000e+00    0.0000000e+00    0.0000000e+00    0.0000000e+00    0.0000000e+00    0.0000000e+00    0.0000000e+00    0.0000000e+00    0.0000000e+00    0.0000000e+00    0.0000000e+00    0.0000000e+00    0.0000000e+00    0.0000000e+00    0.0000000e+00    0.0000000e+00    0.0000000e+00    0.0000000e+00    0.0000000e+00    0.0000000e+00    0.0000000e+00    0.0000000e+00 
  -1.3267090e+02    0.0000000e+00    9.2992416e-04    3.1132243e-03    0.0000000e+00    0.0000000e+00    0.0000000e+00    0.0000000e+00    0.0000000e+00    0.0000000e+00    0.0000000e+00    0.0000000e+00    0.0000000e+00    0.0000000e+00    0.0000000e+00    0.0000000e+00    0.0000000e+00    0.0000000e+00    0.0000000e+00    0.0000000e+00    0.0000000e+00    0.0000000e+00    0.0000000e+00    0.0000000e+00    0.0000000e+00    0.0000000e+00    0.0000000e+00    0.0000000e+00    0.0000000e+00    0.0000000e+00    0.0000000e+00    0.0000000e+00    0.0000000e+00    0.0000000e+00    0.0000000e+00    0.0000000e+00    0.0000000e+00    0.0000000e+00    0.0000000e+00    0.0000000e+00    0.0000000e+00    0.0000000e+00    0.0000000e+00 
  -1.3207090e+02    0.0000000e+00    9.2992416e-04    3.1132243e-03    0.0000000e+00    0.0000000e+00    0.0000000e+00    0.0000000e+00    0.0000000e+00    0.0000000e+00    0.0000000e+00    0.0000000e+00    0.0000000e+00    0.0000000e+00    0.0000000e+00    0.0000000e+00    0.0000000e+00    0.0000000e+00    0.0000000e+00    0.0000000e+00    0.0000000e+00    0.0000000e+00    0.0000000e+00    0.0000000e+00    0.0000000e+00    0.0000000e+00    0.0000000e+00    0.0000000e+00    0.0000000e+00    0.0000000e+00    0.0000000e+00    0.0000000e+00    0.0000000e+00    0.0000000e+00    0.0000000e+00    0.0000000e+00    0.0000000e+00    0.0000000e+00    0.0000000e+00    0.0000000e+00    0.0000000e+00    0.0000000e+00    0.0000000e+00 
  -1.3147090e+02    0.0000000e+00    9.2992415e-04    3.1132243e-03    0.0000000e+00    0.0000000e+00    0.0000000e+00    0.0000000e+00    0.0000000e+00    0.0000000e+00    0.0000000e+00    0.0000000e+00    0.0000000e+00    0.0000000e+00    0.0000000e+00    0.0000000e+00    0.0000000e+00    0.0000000e+00    0.0000000e+00    0.0000000e+00    0.0000000e+00    0.0000000e+00    0.0000000e+00    0.0000000e+00    0.0000000e+00    0.0000000e+00    0.0000000e+00    0.0000000e+00    0.0000000e+00    0.0000000e+00    0.0000000e+00    0.0000000e+00    0.0000000e+00    0.0000000e+00    0.0000000e+00    0.0000000e+00    0.0000000e+00    0.0000000e+00    0.0000000e+00    0.0000000e+00    0.0000000e+00    0.0000000e+00    0.0000000e+00 
  -1.3087090e+02    0.0000000e+00    9.2992415e-04    3.1132243e-03    0.0000000e+00    0.0000000e+00    0.0000000e+00    0.0000000e+00    0.0000000e+00    0.0000000e+00    0.0000000e+00    0.0000000e+00    0.0000000e+00    0.0000000e+00    0.0000000e+00    0.0000000e+00    0.0000000e+00    0.0000000e+00    0.0000000e+00    0.0000000e+00    0.0000000e+00    0.0000000e+00    0.0000000e+00    0.0000000e+00    0.0000000e+00    0.0000000e+00    0.0000000e+00    0.0000000e+00    0.0000000e+00    0.0000000e+00    0.0000000e+00    0.0000000e+00    0.0000000e+00    0.0000000e+00    0.0000000e+00    0.0000000e+00    0.0000000e+00    0.0000000e+00    0.0000000e+00    0.0000000e+00    0.0000000e+00    0.0000000e+00    0.0000000e+00 
  -1.3027090e+02    0.0000000e+00    9.2992415e-04    3.1132243e-03    0.0000000e+00    0.0000000e+00    0.0000000e+00    0.0000000e+00    0.0000000e+00    0.0000000e+00    0.0000000e+00    0.0000000e+00    0.0000000e+00    0.0000000e+00    0.0000000e+00    0.0000000e+00    0.0000000e+00    0.0000000e+00    0.0000000e+00    0.0000000e+00    0.0000000e+00    0.0000000e+00    0.0000000e+00    0.0000000e+00    0.0000000e+00    0.0000000e+00    0.0000000e+00    0.0000000e+00    0.0000000e+00    0.0000000e+00    0.0000000e+00    0.0000000e+00    0.0000000e+00    0.0000000e+00    0.0000000e+00    0.0000000e+00    0.0000000e+00    0.0000000e+00    0.0000000e+00    0.0000000e+00    0.0000000e+00    0.0000000e+00    0.0000000e+00 
  -1.2967090e+02    0.0000000e+00    9.2992415e-04    3.1132243e-03    0.0000000e+00    0.0000000e+00    0.0000000e+00    0.0000000e+00    0.0000000e+00    0.0000000e+00    0.0000000e+00    0.0000000e+00    0.0000000e+00    0.0000000e+00    0.0000000e+00    0.0000000e+00    0.0000000e+00    0.0000000e+00    0.0000000e+00    0.0000000e+00    0.0000000e+00    0.0000000e+00    0.0000000e+00    0.0000000e+00    0.0000000e+00    0.0000000e+00    0.0000000e+00    0.0000000e+00    0.0000000e+00    0.0000000e+00    0.0000000e+00    0.0000000e+00    0.0000000e+00    0.0000000e+00    0.0000000e+00    0.0000000e+00    0.0000000e+00    0.0000000e+00    0.0000000e+00    0.0000000e+00    0.0000000e+00    0.0000000e+00    0.0000000e+00 
  -1.2907090e+02    0.0000000e+00    9.2992415e-04    3.1132243e-03    0.0000000e+00    0.0000000e+00    0.0000000e+00    0.0000000e+00    0.0000000e+00    0.0000000e+00    0.0000000e+00    0.0000000e+00    0.0000000e+00    0.0000000e+00    0.0000000e+00    0.0000000e+00    0.0000000e+00    0.0000000e+00    0.0000000e+00    0.0000000e+00    0.0000000e+00    0.0000000e+00    0.0000000e+00    0.0000000e+00    0.0000000e+00    0.0000000e+00    0.0000000e+00    0.0000000e+00    0.0000000e+00    0.0000000e+00    0.0000000e+00    0.0000000e+00    0.0000000e+00    0.0000000e+00    0.0000000e+00    0.0000000e+00    0.0000000e+00    0.0000000e+00    0.0000000e+00    0.0000000e+00    0.0000000e+00    0.0000000e+00    0.0000000e+00 
  -1.2847090e+02    0.0000000e+00    9.2992415e-04    3.1132243e-03    0.0000000e+00    0.0000000e+00    0.0000000e+00    0.0000000e+00    0.0000000e+00    0.0000000e+00    0.0000000e+00    0.0000000e+00    0.0000000e+00    0.0000000e+00    0.0000000e+00    0.0000000e+00    0.0000000e+00    0.0000000e+00    0.0000000e+00    0.0000000e+00    0.0000000e+00    0.0000000e+00    0.0000000e+00    0.0000000e+00    0.0000000e+00    0.0000000e+00    0.0000000e+00    0.0000000e+00    0.0000000e+00    0.0000000e+00    0.0000000e+00    0.0000000e+00    0.0000000e+00    0.0000000e+00    0.0000000e+00    0.0000000e+00    0.0000000e+00    0.0000000e+00    0.0000000e+00    0.0000000e+00    0.0000000e+00    0.0000000e+00    0.0000000e+00 
  -1.2787090e+02    0.0000000e+00    9.2992415e-04    3.1132243e-03    0.0000000e+00    0.0000000e+00    0.0000000e+00    0.0000000e+00    0.0000000e+00    0.0000000e+00    0.0000000e+00    0.0000000e+00    0.0000000e+00    0.0000000e+00    0.0000000e+00    0.0000000e+00    0.0000000e+00    0.0000000e+00    0.0000000e+00    0.0000000e+00    0.0000000e+00    0.0000000e+00    0.0000000e+00    0.0000000e+00    0.0000000e+00    0.0000000e+00    0.0000000e+00    0.0000000e+00    0.0000000e+00    0.0000000e+00    0.0000000e+00    0.0000000e+00    0.0000000e+00    0.0000000e+00    0.0000000e+00    0.0000000e+00    0.0000000e+00    0.0000000e+00    0.0000000e+00    0.0000000e+00    0.0000000e+00    0.0000000e+00    0.0000000e+00 
  -1.2727090e+02    0.0000000e+00    9.2992415e-04    3.1132243e-03    0.0000000e+00    0.0000000e+00    0.0000000e+00    0.0000000e+00    0.0000000e+00    0.0000000e+00    0.0000000e+00    0.0000000e+00    0.0000000e+00    0.0000000e+00    0.0000000e+00    0.0000000e+00    0.0000000e+00    0.0000000e+00    0.0000000e+00    0.0000000e+00    0.0000000e+00    0.0000000e+00    0.0000000e+00    0.0000000e+00    0.0000000e+00    0.0000000e+00    0.0000000e+00    0.0000000e+00    0.0000000e+00    0.0000000e+00    0.0000000e+00    0.0000000e+00    0.0000000e+00    0.0000000e+00    0.0000000e+00    0.0000000e+00    0.0000000e+00    0.0000000e+00    0.0000000e+00    0.0000000e+00    0.0000000e+00    0.0000000e+00    0.0000000e+00 
  -1.2667090e+02    0.0000000e+00    9.2992415e-04    3.1132243e-03    0.0000000e+00    0.0000000e+00    0.0000000e+00    0.0000000e+00    0.0000000e+00    0.0000000e+00    0.0000000e+00    0.0000000e+00    0.0000000e+00    0.0000000e+00    0.0000000e+00    0.0000000e+00    0.0000000e+00    0.0000000e+00    0.0000000e+00    0.0000000e+00    0.0000000e+00    0.0000000e+00    0.0000000e+00    0.0000000e+00    0.0000000e+00    0.0000000e+00    0.0000000e+00    0.0000000e+00    0.0000000e+00    0.0000000e+00    0.0000000e+00    0.0000000e+00    0.0000000e+00    0.0000000e+00    0.0000000e+00    0.0000000e+00    0.0000000e+00    0.0000000e+00    0.0000000e+00    0.0000000e+00    0.0000000e+00    0.0000000e+00    0.0000000e+00 
  -1.2607090e+02    0.0000000e+00    9.2992415e-04    3.1132243e-03    0.0000000e+00    0.0000000e+00    0.0000000e+00    0.0000000e+00    0.0000000e+00    0.0000000e+00    0.0000000e+00    0.0000000e+00    0.0000000e+00    0.0000000e+00    0.0000000e+00    0.0000000e+00    0.0000000e+00    0.0000000e+00    0.0000000e+00    0.0000000e+00    0.0000000e+00    0.0000000e+00    0.0000000e+00    0.0000000e+00    0.0000000e+00    0.0000000e+00    0.0000000e+00    0.0000000e+00    0.0000000e+00    0.0000000e+00    0.0000000e+00    0.0000000e+00    0.0000000e+00    0.0000000e+00    0.0000000e+00    0.0000000e+00    0.0000000e+00    0.0000000e+00    0.0000000e+00    0.0000000e+00    0.0000000e+00    0.0000000e+00    0.0000000e+00 
  -1.2547090e+02    0.0000000e+00    9.2992415e-04    3.1132243e-03    0.0000000e+00    0.0000000e+00    0.0000000e+00    0.0000000e+00    0.0000000e+00    0.0000000e+00    0.0000000e+00    0.0000000e+00    0.0000000e+00    0.0000000e+00    0.0000000e+00    0.0000000e+00    0.0000000e+00    0.0000000e+00    0.0000000e+00    0.0000000e+00    0.0000000e+00    0.0000000e+00    0.0000000e+00    0.0000000e+00    0.0000000e+00    0.0000000e+00    0.0000000e+00    0.0000000e+00    0.0000000e+00    0.0000000e+00    0.0000000e+00    0.0000000e+00    0.0000000e+00    0.0000000e+00    0.0000000e+00    0.0000000e+00    0.0000000e+00    0.0000000e+00    0.0000000e+00    0.0000000e+00    0.0000000e+00    0.0000000e+00    0.0000000e+00 
  -1.2487090e+02    0.0000000e+00    9.2992415e-04    3.1132243e-03    0.0000000e+00    0.0000000e+00    0.0000000e+00    0.0000000e+00    0.0000000e+00    0.0000000e+00    0.0000000e+00    0.0000000e+00    0.0000000e+00    0.0000000e+00    0.0000000e+00    0.0000000e+00    0.0000000e+00    0.0000000e+00    0.0000000e+00    0.0000000e+00    0.0000000e+00    0.0000000e+00    0.0000000e+00    0.0000000e+00    0.0000000e+00    0.0000000e+00    0.0000000e+00    0.0000000e+00    0.0000000e+00    0.0000000e+00    0.0000000e+00    0.0000000e+00    0.0000000e+00    0.0000000e+00    0.0000000e+00    0.0000000e+00    0.0000000e+00    0.0000000e+00    0.0000000e+00    0.0000000e+00    0.0000000e+00    0.0000000e+00    0.0000000e+00 
  -1.2427090e+02    0.0000000e+00    9.2992415e-04    3.1132243e-03    0.0000000e+00    0.0000000e+00    0.0000000e+00    0.0000000e+00    0.0000000e+00    0.0000000e+00    0.0000000e+00    0.0000000e+00    0.0000000e+00    0.0000000e+00    0.0000000e+00    0.0000000e+00    0.0000000e+00    0.0000000e+00    0.0000000e+00    0.0000000e+00    0.0000000e+00    0.0000000e+00    0.0000000e+00    0.0000000e+00    0.0000000e+00    0.0000000e+00    0.0000000e+00    0.0000000e+00    0.0000000e+00    0.0000000e+00    0.0000000e+00    0.0000000e+00    0.0000000e+00    0.0000000e+00    0.0000000e+00    0.0000000e+00    0.0000000e+00    0.0000000e+00    0.0000000e+00    0.0000000e+00    0.0000000e+00    0.0000000e+00    0.0000000e+00 
  -1.2367090e+02    0.0000000e+00    9.2992416e-04    3.1132243e-03    0.0000000e+00    0.0000000e+00    0.0000000e+00    0.0000000e+00    0.0000000e+00    0.0000000e+00    0.0000000e+00    0.0000000e+00    0.0000000e+00    0.0000000e+00    0.0000000e+00    0.0000000e+00    0.0000000e+00    0.0000000e+00    0.0000000e+00    0.0000000e+00    0.0000000e+00    0.0000000e+00    0.0000000e+00    0.0000000e+00    0.0000000e+00    0.0000000e+00    0.0000000e+00    0.0000000e+00    0.0000000e+00    0.0000000e+00    0.0000000e+00    0.0000000e+00    0.0000000e+00    0.0000000e+00    0.0000000e+00    0.0000000e+00    0.0000000e+00    0.0000000e+00    0.0000000e+00    0.0000000e+00    0.0000000e+00    0.0000000e+00    0.0000000e+00 
  -1.2307090e+02    0.0000000e+00    9.2992415e-04    3.1132243e-03    0.0000000e+00    0.0000000e+00    0.0000000e+00    0.0000000e+00    0.0000000e+00    0.0000000e+00    0.0000000e+00    0.0000000e+00    0.0000000e+00    0.0000000e+00    0.0000000e+00    0.0000000e+00    0.0000000e+00    0.0000000e+00    0.0000000e+00    0.0000000e+00    0.0000000e+00    0.0000000e+00    0.0000000e+00    0.0000000e+00    0.0000000e+00    0.0000000e+00    0.0000000e+00    0.0000000e+00    0.0000000e+00    0.0000000e+00    0.0000000e+00    0.0000000e+00    0.0000000e+00    0.0000000e+00    0.0000000e+00    0.0000000e+00    0.0000000e+00    0.0000000e+00    0.0000000e+00    0.0000000e+00    0.0000000e+00    0.0000000e+00    0.0000000e+00 
  -1.2247090e+02    0.0000000e+00    9.2992415e-04    3.1132243e-03    0.0000000e+00    0.0000000e+00    0.0000000e+00    0.0000000e+00    0.0000000e+00    0.0000000e+00    0.0000000e+00    0.0000000e+00    0.0000000e+00    0.0000000e+00    0.0000000e+00    0.0000000e+00    0.0000000e+00    0.0000000e+00    0.0000000e+00    0.0000000e+00    0.0000000e+00    0.0000000e+00    0.0000000e+00    0.0000000e+00    0.0000000e+00    0.0000000e+00    0.0000000e+00    0.0000000e+00    0.0000000e+00    0.0000000e+00    0.0000000e+00    0.0000000e+00    0.0000000e+00    0.0000000e+00    0.0000000e+00    0.0000000e+00    0.0000000e+00    0.0000000e+00    0.0000000e+00    0.0000000e+00    0.0000000e+00    0.0000000e+00    0.0000000e+00 
  -1.2187090e+02    0.0000000e+00    9.2992415e-04    3.1132243e-03    0.0000000e+00    0.0000000e+00    0.0000000e+00    0.0000000e+00    0.0000000e+00    0.0000000e+00    0.0000000e+00    0.0000000e+00    0.0000000e+00    0.0000000e+00    0.0000000e+00    0.0000000e+00    0.0000000e+00    0.0000000e+00    0.0000000e+00    0.0000000e+00    0.0000000e+00    0.0000000e+00    0.0000000e+00    0.0000000e+00    0.0000000e+00    0.0000000e+00    0.0000000e+00    0.0000000e+00    0.0000000e+00    0.0000000e+00    0.0000000e+00    0.0000000e+00    0.0000000e+00    0.0000000e+00    0.0000000e+00    0.0000000e+00    0.0000000e+00    0.0000000e+00    0.0000000e+00    0.0000000e+00    0.0000000e+00    0.0000000e+00    0.0000000e+00 
  -1.2127090e+02    0.0000000e+00    9.2992415e-04    3.1132243e-03    0.0000000e+00    0.0000000e+00    0.0000000e+00    0.0000000e+00    0.0000000e+00    0.0000000e+00    0.0000000e+00    0.0000000e+00    0.0000000e+00    0.0000000e+00    0.0000000e+00    0.0000000e+00    0.0000000e+00    0.0000000e+00    0.0000000e+00    0.0000000e+00    0.0000000e+00    0.0000000e+00    0.0000000e+00    0.0000000e+00    0.0000000e+00    0.0000000e+00    0.0000000e+00    0.0000000e+00    0.0000000e+00    0.0000000e+00    0.0000000e+00    0.0000000e+00    0.0000000e+00    0.0000000e+00    0.0000000e+00    0.0000000e+00    0.0000000e+00    0.0000000e+00    0.0000000e+00    0.0000000e+00    0.0000000e+00    0.0000000e+00    0.0000000e+00 
  -1.2067611e+02    0.0000000e+00    9.2992415e-04    3.1132243e-03    0.0000000e+00    0.0000000e+00    0.0000000e+00    0.0000000e+00    0.0000000e+00    0.0000000e+00    0.0000000e+00    0.0000000e+00    0.0000000e+00    0.0000000e+00    0.0000000e+00    0.0000000e+00    0.0000000e+00    0.0000000e+00    0.0000000e+00    0.0000000e+00    0.0000000e+00    0.0000000e+00    0.0000000e+00    0.0000000e+00    0.0000000e+00    0.0000000e+00    0.0000000e+00    0.0000000e+00    0.0000000e+00    0.0000000e+00    0.0000000e+00    0.0000000e+00    0.0000000e+00    0.0000000e+00    0.0000000e+00    0.0000000e+00    0.0000000e+00    0.0000000e+00    0.0000000e+00    0.0000000e+00    0.0000000e+00    0.0000000e+00    0.0000000e+00 
  -1.2008717e+02    0.0000000e+00    9.2992415e-04    3.1132243e-03    0.0000000e+00    0.0000000e+00    0.0000000e+00    0.0000000e+00    0.0000000e+00    0.0000000e+00    0.0000000e+00    0.0000000e+00    0.0000000e+00    0.0000000e+00    0.0000000e+00    0.0000000e+00    0.0000000e+00    0.0000000e+00    0.0000000e+00    0.0000000e+00    0.0000000e+00    0.0000000e+00    0.0000000e+00    0.0000000e+00    0.0000000e+00    0.0000000e+00    0.0000000e+00    0.0000000e+00    0.0000000e+00    0.0000000e+00    0.0000000e+00    0.0000000e+00    0.0000000e+00    0.0000000e+00    0.0000000e+00    0.0000000e+00    0.0000000e+00    0.0000000e+00    0.0000000e+00    0.0000000e+00    0.0000000e+00    0.0000000e+00    0.0000000e+00 
  -1.1950389e+02    0.0000000e+00    9.2992415e-04    3.1132243e-03    0.0000000e+00    0.0000000e+00    0.0000000e+00    0.0000000e+00    0.0000000e+00    0.0000000e+00    0.0000000e+00    0.0000000e+00    0.0000000e+00    0.0000000e+00    0.0000000e+00    0.0000000e+00    0.0000000e+00    0.0000000e+00    0.0000000e+00    0.0000000e+00    0.0000000e+00    0.0000000e+00    0.0000000e+00    0.0000000e+00    0.0000000e+00    0.0000000e+00    0.0000000e+00    0.0000000e+00    0.0000000e+00    0.0000000e+00    0.0000000e+00    0.0000000e+00    0.0000000e+00    0.0000000e+00    0.0000000e+00    0.0000000e+00    0.0000000e+00    0.0000000e+00    0.0000000e+00    0.0000000e+00    0.0000000e+00    0.0000000e+00    0.0000000e+00 
  -1.1892610e+02    0.0000000e+00    9.2992416e-04    3.1132243e-03    0.0000000e+00    0.0000000e+00    0.0000000e+00    0.0000000e+00    0.0000000e+00    0.0000000e+00    0.0000000e+00    0.0000000e+00    0.0000000e+00    0.0000000e+00    0.0000000e+00    0.0000000e+00    0.0000000e+00    0.0000000e+00    0.0000000e+00    0.0000000e+00    0.0000000e+00    0.0000000e+00    0.0000000e+00    0.0000000e+00    0.0000000e+00    0.0000000e+00    0.0000000e+00    0.0000000e+00    0.0000000e+00    0.0000000e+00    0.0000000e+00    0.0000000e+00    0.0000000e+00    0.0000000e+00    0.0000000e+00    0.0000000e+00    0.0000000e+00    0.0000000e+00    0.0000000e+00    0.0000000e+00    0.0000000e+00    0.0000000e+00    0.0000000e+00 
  -1.1835364e+02    0.0000000e+00    9.2992415e-04    3.1132243e-03    0.0000000e+00    0.0000000e+00    0.0000000e+00    0.0000000e+00    0.0000000e+00    0.0000000e+00    0.0000000e+00    0.0000000e+00    0.0000000e+00    0.0000000e+00    0.0000000e+00    0.0000000e+00    0.0000000e+00    0.0000000e+00    0.0000000e+00    0.0000000e+00    0.0000000e+00    0.0000000e+00    0.0000000e+00    0.0000000e+00    0.0000000e+00    0.0000000e+00    0.0000000e+00    0.0000000e+00    0.0000000e+00    0.0000000e+00    0.0000000e+00    0.0000000e+00    0.0000000e+00    0.0000000e+00    0.0000000e+00    0.0000000e+00    0.0000000e+00    0.0000000e+00    0.0000000e+00    0.0000000e+00    0.0000000e+00    0.0000000e+00    0.0000000e+00 
  -1.1778632e+02    0.0000000e+00    9.2992415e-04    3.1132243e-03    0.0000000e+00    0.0000000e+00    0.0000000e+00    0.0000000e+00    0.0000000e+00    0.0000000e+00    0.0000000e+00    0.0000000e+00    0.0000000e+00    0.0000000e+00    0.0000000e+00    0.0000000e+00    0.0000000e+00    0.0000000e+00    0.0000000e+00    0.0000000e+00    0.0000000e+00    0.0000000e+00    0.0000000e+00    0.0000000e+00    0.0000000e+00    0.0000000e+00    0.0000000e+00    0.0000000e+00    0.0000000e+00    0.0000000e+00    0.0000000e+00    0.0000000e+00    0.0000000e+00    0.0000000e+00    0.0000000e+00    0.0000000e+00    0.0000000e+00    0.0000000e+00    0.0000000e+00    0.0000000e+00    0.0000000e+00    0.0000000e+00    0.0000000e+00 
  -1.1722396e+02    0.0000000e+00    9.2992415e-04    3.1132243e-03    0.0000000e+00    0.0000000e+00    0.0000000e+00    0.0000000e+00    0.0000000e+00    0.0000000e+00    0.0000000e+00    0.0000000e+00    0.0000000e+00    0.0000000e+00    0.0000000e+00    0.0000000e+00    0.0000000e+00    0.0000000e+00    0.0000000e+00    0.0000000e+00    0.0000000e+00    0.0000000e+00    0.0000000e+00    0.0000000e+00    0.0000000e+00    0.0000000e+00    0.0000000e+00    0.0000000e+00    0.0000000e+00    0.0000000e+00    0.0000000e+00    0.0000000e+00    0.0000000e+00    0.0000000e+00    0.0000000e+00    0.0000000e+00    0.0000000e+00    0.0000000e+00    0.0000000e+00    0.0000000e+00    0.0000000e+00    0.0000000e+00    0.0000000e+00 
  -1.1666646e+02    0.0000000e+00    9.2992415e-04    3.1132243e-03    0.0000000e+00    0.0000000e+00    0.0000000e+00    0.0000000e+00    0.0000000e+00    0.0000000e+00    0.0000000e+00    0.0000000e+00    0.0000000e+00    0.0000000e+00    0.0000000e+00    0.0000000e+00    0.0000000e+00    0.0000000e+00    0.0000000e+00    0.0000000e+00    0.0000000e+00    0.0000000e+00    0.0000000e+00    0.0000000e+00    0.0000000e+00    0.0000000e+00    0.0000000e+00    0.0000000e+00    0.0000000e+00    0.0000000e+00    0.0000000e+00    0.0000000e+00    0.0000000e+00    0.0000000e+00    0.0000000e+00    0.0000000e+00    0.0000000e+00    0.0000000e+00    0.0000000e+00    0.0000000e+00    0.0000000e+00    0.0000000e+00    0.0000000e+00 
  -1.1611365e+02    0.0000000e+00    9.2992416e-04    3.1132243e-03    0.0000000e+00    0.0000000e+00    0.0000000e+00    0.0000000e+00    0.0000000e+00    0.0000000e+00    0.0000000e+00    0.0000000e+00    0.0000000e+00    0.0000000e+00    0.0000000e+00    0.0000000e+00    0.0000000e+00    0.0000000e+00    0.0000000e+00    0.0000000e+00    0.0000000e+00    0.0000000e+00    0.0000000e+00    0.0000000e+00    0.0000000e+00    0.0000000e+00    0.0000000e+00    0.0000000e+00    0.0000000e+00    0.0000000e+00    0.0000000e+00    0.0000000e+00    0.0000000e+00    0.0000000e+00    0.0000000e+00    0.0000000e+00    0.0000000e+00    0.0000000e+00    0.0000000e+00    0.0000000e+00    0.0000000e+00    0.0000000e+00    0.0000000e+00 
  -1.1556538e+02    0.0000000e+00    9.2992416e-04    3.1132244e-03    0.0000000e+00    0.0000000e+00    0.0000000e+00    0.0000000e+00    0.0000000e+00    0.0000000e+00    0.0000000e+00    0.0000000e+00    0.0000000e+00    0.0000000e+00    0.0000000e+00    0.0000000e+00    0.0000000e+00    0.0000000e+00    0.0000000e+00    0.0000000e+00    0.0000000e+00    0.0000000e+00    0.0000000e+00    0.0000000e+00    0.0000000e+00    0.0000000e+00    0.0000000e+00    0.0000000e+00    0.0000000e+00    0.0000000e+00    0.0000000e+00    0.0000000e+00    0.0000000e+00    0.0000000e+00    0.0000000e+00    0.0000000e+00    0.0000000e+00    0.0000000e+00    0.0000000e+00    0.0000000e+00    0.0000000e+00    0.0000000e+00    0.0000000e+00 
  -1.1502155e+02    0.0000000e+00    9.2992416e-04    3.1132244e-03    0.0000000e+00    0.0000000e+00    0.0000000e+00    0.0000000e+00    0.0000000e+00    0.0000000e+00    0.0000000e+00    0.0000000e+00    0.0000000e+00    0.0000000e+00    0.0000000e+00    0.0000000e+00    0.0000000e+00    0.0000000e+00    0.0000000e+00    0.0000000e+00    0.0000000e+00    0.0000000e+00    0.0000000e+00    0.0000000e+00    0.0000000e+00    0.0000000e+00    0.0000000e+00    0.0000000e+00    0.0000000e+00    0.0000000e+00    0.0000000e+00    0.0000000e+00    0.0000000e+00    0.0000000e+00    0.0000000e+00    0.0000000e+00    0.0000000e+00    0.0000000e+00    0.0000000e+00    0.0000000e+00    0.0000000e+00    0.0000000e+00    0.0000000e+00 
  -1.1448200e+02    0.0000000e+00    9.2992416e-04    3.1132244e-03    0.0000000e+00    0.0000000e+00    0.0000000e+00    0.0000000e+00    0.0000000e+00    0.0000000e+00    0.0000000e+00    0.0000000e+00    0.0000000e+00    0.0000000e+00    0.0000000e+00    0.0000000e+00    0.0000000e+00    0.0000000e+00    0.0000000e+00    0.0000000e+00    0.0000000e+00    0.0000000e+00    0.0000000e+00    0.0000000e+00    0.0000000e+00    0.0000000e+00    0.0000000e+00    0.0000000e+00    0.0000000e+00    0.0000000e+00    0.0000000e+00    0.0000000e+00    0.0000000e+00    0.0000000e+00    0.0000000e+00    0.0000000e+00    0.0000000e+00    0.0000000e+00    0.0000000e+00    0.0000000e+00    0.0000000e+00    0.0000000e+00    0.0000000e+00 
  -1.1394661e+02    0.0000000e+00    9.2992416e-04    3.1132244e-03    0.0000000e+00    0.0000000e+00    0.0000000e+00    0.0000000e+00    0.0000000e+00    0.0000000e+00    0.0000000e+00    0.0000000e+00    0.0000000e+00    0.0000000e+00    0.0000000e+00    0.0000000e+00    0.0000000e+00    0.0000000e+00    0.0000000e+00    0.0000000e+00    0.0000000e+00    0.0000000e+00    0.0000000e+00    0.0000000e+00    0.0000000e+00    0.0000000e+00    0.0000000e+00    0.0000000e+00    0.0000000e+00    0.0000000e+00    0.0000000e+00    0.0000000e+00    0.0000000e+00    0.0000000e+00    0.0000000e+00    0.0000000e+00    0.0000000e+00    0.0000000e+00    0.0000000e+00    0.0000000e+00    0.0000000e+00    0.0000000e+00    0.0000000e+00 
  -1.1341530e+02    0.0000000e+00    9.2992417e-04    3.1132244e-03    0.0000000e+00    0.0000000e+00    0.0000000e+00    0.0000000e+00    0.0000000e+00    0.0000000e+00    0.0000000e+00    0.0000000e+00    0.0000000e+00    0.0000000e+00    0.0000000e+00    0.0000000e+00    0.0000000e+00    0.0000000e+00    0.0000000e+00    0.0000000e+00    0.0000000e+00    0.0000000e+00    0.0000000e+00    0.0000000e+00    0.0000000e+00    0.0000000e+00    0.0000000e+00    0.0000000e+00    0.0000000e+00    0.0000000e+00    0.0000000e+00    0.0000000e+00    0.0000000e+00    0.0000000e+00    0.0000000e+00    0.0000000e+00    0.0000000e+00    0.0000000e+00    0.0000000e+00    0.0000000e+00    0.0000000e+00    0.0000000e+00    0.0000000e+00 
  -1.1288790e+02    0.0000000e+00    9.2992417e-04    3.1132244e-03    0.0000000e+00    0.0000000e+00    0.0000000e+00    0.0000000e+00    0.0000000e+00    0.0000000e+00    0.0000000e+00    0.0000000e+00    0.0000000e+00    0.0000000e+00    0.0000000e+00    0.0000000e+00    0.0000000e+00    0.0000000e+00    0.0000000e+00    0.0000000e+00    0.0000000e+00    0.0000000e+00    0.0000000e+00    0.0000000e+00    0.0000000e+00    0.0000000e+00    0.0000000e+00    0.0000000e+00    0.0000000e+00    0.0000000e+00    0.0000000e+00    0.0000000e+00    0.0000000e+00    0.0000000e+00    0.0000000e+00    0.0000000e+00    0.0000000e+00    0.0000000e+00    0.0000000e+00    0.0000000e+00    0.0000000e+00    0.0000000e+00    0.0000000e+00 
  -1.1236435e+02    0.0000000e+00    9.2992418e-04    3.1132244e-03    0.0000000e+00    0.0000000e+00    0.0000000e+00    0.0000000e+00    0.0000000e+00    0.0000000e+00    0.0000000e+00    0.0000000e+00    0.0000000e+00    0.0000000e+00    0.0000000e+00    0.0000000e+00    0.0000000e+00    0.0000000e+00    0.0000000e+00    0.0000000e+00    0.0000000e+00    0.0000000e+00    0.0000000e+00    0.0000000e+00    0.0000000e+00    0.0000000e+00    0.0000000e+00    0.0000000e+00    0.0000000e+00    0.0000000e+00    0.0000000e+00    0.0000000e+00    0.0000000e+00    0.0000000e+00    0.0000000e+00    0.0000000e+00    0.0000000e+00    0.0000000e+00    0.0000000e+00    0.0000000e+00    0.0000000e+00    0.0000000e+00    0.0000000e+00 
  -1.1184453e+02    0.0000000e+00    9.2992418e-04    3.1132244e-03    0.0000000e+00    0.0000000e+00    0.0000000e+00    0.0000000e+00    0.0000000e+00    0.0000000e+00    0.0000000e+00    0.0000000e+00    0.0000000e+00    0.0000000e+00    0.0000000e+00    0.0000000e+00    0.0000000e+00    0.0000000e+00    0.0000000e+00    0.0000000e+00    0.0000000e+00    0.0000000e+00    0.0000000e+00    0.0000000e+00    0.0000000e+00    0.0000000e+00    0.0000000e+00    0.0000000e+00    0.0000000e+00    0.0000000e+00    0.0000000e+00    0.0000000e+00    0.0000000e+00    0.0000000e+00    0.0000000e+00    0.0000000e+00    0.0000000e+00    0.0000000e+00    0.0000000e+00    0.0000000e+00    0.0000000e+00    0.0000000e+00    0.0000000e+00 
  -1.1132833e+02    0.0000000e+00    9.2992418e-04    3.1132244e-03    0.0000000e+00    0.0000000e+00    0.0000000e+00    0.0000000e+00    0.0000000e+00    0.0000000e+00    0.0000000e+00    0.0000000e+00    0.0000000e+00    0.0000000e+00    0.0000000e+00    0.0000000e+00    0.0000000e+00    0.0000000e+00    0.0000000e+00    0.0000000e+00    0.0000000e+00    0.0000000e+00    0.0000000e+00    0.0000000e+00    0.0000000e+00    0.0000000e+00    0.0000000e+00    0.0000000e+00    0.0000000e+00    0.0000000e+00    0.0000000e+00    0.0000000e+00    0.0000000e+00    0.0000000e+00    0.0000000e+00    0.0000000e+00    0.0000000e+00    0.0000000e+00    0.0000000e+00    0.0000000e+00    0.0000000e+00    0.0000000e+00    0.0000000e+00 
  -1.1081566e+02    0.0000000e+00    9.2992419e-04    3.1132245e-03    0.0000000e+00    0.0000000e+00    0.0000000e+00    0.0000000e+00    0.0000000e+00    0.0000000e+00    0.0000000e+00    0.0000000e+00    0.0000000e+00    0.0000000e+00    0.0000000e+00    0.0000000e+00    0.0000000e+00    0.0000000e+00    0.0000000e+00    0.0000000e+00    0.0000000e+00    0.0000000e+00    0.0000000e+00    0.0000000e+00    0.0000000e+00    0.0000000e+00    0.0000000e+00    0.0000000e+00    0.0000000e+00    0.0000000e+00    0.0000000e+00    0.0000000e+00    0.0000000e+00    0.0000000e+00    0.0000000e+00    0.0000000e+00    0.0000000e+00    0.0000000e+00    0.0000000e+00    0.0000000e+00    0.0000000e+00    0.0000000e+00    0.0000000e+00 
  -1.1030642e+02    0.0000000e+00    9.2992419e-04    3.1132245e-03    0.0000000e+00    0.0000000e+00    0.0000000e+00    0.0000000e+00    0.0000000e+00    0.0000000e+00    0.0000000e+00    0.0000000e+00    0.0000000e+00    0.0000000e+00    0.0000000e+00    0.0000000e+00    0.0000000e+00    0.0000000e+00    0.0000000e+00    0.0000000e+00    0.0000000e+00    0.0000000e+00    0.0000000e+00    0.0000000e+00    0.0000000e+00    0.0000000e+00    0.0000000e+00    0.0000000e+00    0.0000000e+00    0.0000000e+00    0.0000000e+00    0.0000000e+00    0.0000000e+00    0.0000000e+00    0.0000000e+00    0.0000000e+00    0.0000000e+00    0.0000000e+00    0.0000000e+00    0.0000000e+00    0.0000000e+00    0.0000000e+00    0.0000000e+00 
  -1.0980052e+02    0.0000000e+00    9.2992420e-04    3.1132245e-03    0.0000000e+00    0.0000000e+00    0.0000000e+00    0.0000000e+00    0.0000000e+00    0.0000000e+00    0.0000000e+00    0.0000000e+00    0.0000000e+00    0.0000000e+00    0.0000000e+00    0.0000000e+00    0.0000000e+00    0.0000000e+00    0.0000000e+00    0.0000000e+00    0.0000000e+00    0.0000000e+00    0.0000000e+00    0.0000000e+00    0.0000000e+00    0.0000000e+00    0.0000000e+00    0.0000000e+00    0.0000000e+00    0.0000000e+00    0.0000000e+00    0.0000000e+00    0.0000000e+00    0.0000000e+00    0.0000000e+00    0.0000000e+00    0.0000000e+00    0.0000000e+00    0.0000000e+00    0.0000000e+00    0.0000000e+00    0.0000000e+00    0.0000000e+00 
  -1.0929789e+02    0.0000000e+00    9.2992421e-04    3.1132245e-03    0.0000000e+00    0.0000000e+00    0.0000000e+00    0.0000000e+00    0.0000000e+00    0.0000000e+00    0.0000000e+00    0.0000000e+00    0.0000000e+00    0.0000000e+00    0.0000000e+00    0.0000000e+00    0.0000000e+00    0.0000000e+00    0.0000000e+00    0.0000000e+00    0.0000000e+00    0.0000000e+00    0.0000000e+00    0.0000000e+00    0.0000000e+00    0.0000000e+00    0.0000000e+00    0.0000000e+00    0.0000000e+00    0.0000000e+00    0.0000000e+00    0.0000000e+00    0.0000000e+00    0.0000000e+00    0.0000000e+00    0.0000000e+00    0.0000000e+00    0.0000000e+00    0.0000000e+00    0.0000000e+00    0.0000000e+00    0.0000000e+00    0.0000000e+00 
  -1.0879844e+02    0.0000000e+00    9.2992421e-04    3.1132245e-03    0.0000000e+00    0.0000000e+00    0.0000000e+00    0.0000000e+00    0.0000000e+00    0.0000000e+00    0.0000000e+00    0.0000000e+00    0.0000000e+00    0.0000000e+00    0.0000000e+00    0.0000000e+00    0.0000000e+00    0.0000000e+00    0.0000000e+00    0.0000000e+00    0.0000000e+00    0.0000000e+00    0.0000000e+00    0.0000000e+00    0.0000000e+00    0.0000000e+00    0.0000000e+00    0.0000000e+00    0.0000000e+00    0.0000000e+00    0.0000000e+00    0.0000000e+00    0.0000000e+00    0.0000000e+00    0.0000000e+00    0.0000000e+00    0.0000000e+00    0.0000000e+00    0.0000000e+00    0.0000000e+00    0.0000000e+00    0.0000000e+00    0.0000000e+00 
  -1.0830207e+02    0.0000000e+00    9.2992422e-04    3.1132246e-03    0.0000000e+00    0.0000000e+00    0.0000000e+00    0.0000000e+00    0.0000000e+00    0.0000000e+00    0.0000000e+00    0.0000000e+00    0.0000000e+00    0.0000000e+00    0.0000000e+00    0.0000000e+00    0.0000000e+00    0.0000000e+00    0.0000000e+00    0.0000000e+00    0.0000000e+00    0.0000000e+00    0.0000000e+00    0.0000000e+00    0.0000000e+00    0.0000000e+00    0.0000000e+00    0.0000000e+00    0.0000000e+00    0.0000000e+00    0.0000000e+00    0.0000000e+00    0.0000000e+00    0.0000000e+00    0.0000000e+00    0.0000000e+00    0.0000000e+00    0.0000000e+00    0.0000000e+00    0.0000000e+00    0.0000000e+00    0.0000000e+00    0.0000000e+00 
  -1.0780872e+02    0.0000000e+00    9.2992422e-04    3.1132246e-03    0.0000000e+00    0.0000000e+00    0.0000000e+00    0.0000000e+00    0.0000000e+00    0.0000000e+00    0.0000000e+00    0.0000000e+00    0.0000000e+00    0.0000000e+00    0.0000000e+00    0.0000000e+00    0.0000000e+00    0.0000000e+00    0.0000000e+00    0.0000000e+00    0.0000000e+00    0.0000000e+00    0.0000000e+00    0.0000000e+00    0.0000000e+00    0.0000000e+00    0.0000000e+00    0.0000000e+00    0.0000000e+00    0.0000000e+00    0.0000000e+00    0.0000000e+00    0.0000000e+00    0.0000000e+00    0.0000000e+00    0.0000000e+00    0.0000000e+00    0.0000000e+00    0.0000000e+00    0.0000000e+00    0.0000000e+00    0.0000000e+00    0.0000000e+00 
  -1.0731831e+02    0.0000000e+00    9.2992422e-04    3.1132246e-03    0.0000000e+00    0.0000000e+00    0.0000000e+00    0.0000000e+00    0.0000000e+00    0.0000000e+00    0.0000000e+00    0.0000000e+00    0.0000000e+00    0.0000000e+00    0.0000000e+00    0.0000000e+00    0.0000000e+00    0.0000000e+00    0.0000000e+00    0.0000000e+00    0.0000000e+00    0.0000000e+00    0.0000000e+00    0.0000000e+00    0.0000000e+00    0.0000000e+00    0.0000000e+00    0.0000000e+00    0.0000000e+00    0.0000000e+00    0.0000000e+00    0.0000000e+00    0.0000000e+00    0.0000000e+00    0.0000000e+00    0.0000000e+00    0.0000000e+00    0.0000000e+00    0.0000000e+00    0.0000000e+00    0.0000000e+00    0.0000000e+00    0.0000000e+00 
  -1.0683077e+02    0.0000000e+00    9.2992422e-04    3.1132246e-03    0.0000000e+00    0.0000000e+00    0.0000000e+00    0.0000000e+00    0.0000000e+00    0.0000000e+00    0.0000000e+00    0.0000000e+00    0.0000000e+00    0.0000000e+00    0.0000000e+00    0.0000000e+00    0.0000000e+00    0.0000000e+00    0.0000000e+00    0.0000000e+00    0.0000000e+00    0.0000000e+00    0.0000000e+00    0.0000000e+00    0.0000000e+00    0.0000000e+00    0.0000000e+00    0.0000000e+00    0.0000000e+00    0.0000000e+00    0.0000000e+00    0.0000000e+00    0.0000000e+00    0.0000000e+00    0.0000000e+00    0.0000000e+00    0.0000000e+00    0.0000000e+00    0.0000000e+00    0.0000000e+00    0.0000000e+00    0.0000000e+00    0.0000000e+00 
  -1.0634601e+02    0.0000000e+00    9.2992422e-04    3.1132246e-03    0.0000000e+00    0.0000000e+00    0.0000000e+00    0.0000000e+00    0.0000000e+00    0.0000000e+00    0.0000000e+00    0.0000000e+00    0.0000000e+00    0.0000000e+00    0.0000000e+00    0.0000000e+00    0.0000000e+00    0.0000000e+00    0.0000000e+00    0.0000000e+00    0.0000000e+00    0.0000000e+00    0.0000000e+00    0.0000000e+00    0.0000000e+00    0.0000000e+00    0.0000000e+00    0.0000000e+00    0.0000000e+00    0.0000000e+00    0.0000000e+00    0.0000000e+00    0.0000000e+00    0.0000000e+00    0.0000000e+00    0.0000000e+00    0.0000000e+00    0.0000000e+00    0.0000000e+00    0.0000000e+00    0.0000000e+00    0.0000000e+00    0.0000000e+00 
  -1.0586398e+02    0.0000000e+00    9.2992422e-04    3.1132246e-03    0.0000000e+00    0.0000000e+00    0.0000000e+00    0.0000000e+00    0.0000000e+00    0.0000000e+00    0.0000000e+00    0.0000000e+00    0.0000000e+00    0.0000000e+00    0.0000000e+00    0.0000000e+00    0.0000000e+00    0.0000000e+00    0.0000000e+00    0.0000000e+00    0.0000000e+00    0.0000000e+00    0.0000000e+00    0.0000000e+00    0.0000000e+00    0.0000000e+00    0.0000000e+00    0.0000000e+00    0.0000000e+00    0.0000000e+00    0.0000000e+00    0.0000000e+00    0.0000000e+00    0.0000000e+00    0.0000000e+00    0.0000000e+00    0.0000000e+00    0.0000000e+00    0.0000000e+00    0.0000000e+00    0.0000000e+00    0.0000000e+00    0.0000000e+00 
  -1.0538460e+02    0.0000000e+00    9.2992422e-04    3.1132246e-03    0.0000000e+00    0.0000000e+00    0.0000000e+00    0.0000000e+00    0.0000000e+00    0.0000000e+00    0.0000000e+00    0.0000000e+00    0.0000000e+00    0.0000000e+00    0.0000000e+00    0.0000000e+00    0.0000000e+00    0.0000000e+00    0.0000000e+00    0.0000000e+00    0.0000000e+00    0.0000000e+00    0.0000000e+00    0.0000000e+00    0.0000000e+00    0.0000000e+00    0.0000000e+00    0.0000000e+00    0.0000000e+00    0.0000000e+00    0.0000000e+00    0.0000000e+00    0.0000000e+00    0.0000000e+00    0.0000000e+00    0.0000000e+00    0.0000000e+00    0.0000000e+00    0.0000000e+00    0.0000000e+00    0.0000000e+00    0.0000000e+00    0.0000000e+00 
  -1.0490780e+02    0.0000000e+00    9.2992422e-04    3.1132246e-03    0.0000000e+00    0.0000000e+00    0.0000000e+00    0.0000000e+00    0.0000000e+00    0.0000000e+00    0.0000000e+00    0.0000000e+00    0.0000000e+00    0.0000000e+00    0.0000000e+00    0.0000000e+00    0.0000000e+00    0.0000000e+00    0.0000000e+00    0.0000000e+00    0.0000000e+00    0.0000000e+00    0.0000000e+00    0.0000000e+00    0.0000000e+00    0.0000000e+00    0.0000000e+00    0.0000000e+00    0.0000000e+00    0.0000000e+00    0.0000000e+00    0.0000000e+00    0.0000000e+00    0.0000000e+00    0.0000000e+00    0.0000000e+00    0.0000000e+00    0.0000000e+00    0.0000000e+00    0.0000000e+00    0.0000000e+00    0.0000000e+00    0.0000000e+00 
  -1.0443354e+02    0.0000000e+00    9.2992422e-04    3.1132246e-03    0.0000000e+00    0.0000000e+00    0.0000000e+00    0.0000000e+00    0.0000000e+00    0.0000000e+00    0.0000000e+00    0.0000000e+00    0.0000000e+00    0.0000000e+00    0.0000000e+00    0.0000000e+00    0.0000000e+00    0.0000000e+00    0.0000000e+00    0.0000000e+00    0.0000000e+00    0.0000000e+00    0.0000000e+00    0.0000000e+00    0.0000000e+00    0.0000000e+00    0.0000000e+00    0.0000000e+00    0.0000000e+00    0.0000000e+00    0.0000000e+00    0.0000000e+00    0.0000000e+00    0.0000000e+00    0.0000000e+00    0.0000000e+00    0.0000000e+00    0.0000000e+00    0.0000000e+00    0.0000000e+00    0.0000000e+00    0.0000000e+00    0.0000000e+00 
  -1.0396174e+02    0.0000000e+00    9.2992442e-04    3.1132252e-03    0.0000000e+00    0.0000000e+00    0.0000000e+00    0.0000000e+00    0.0000000e+00    0.0000000e+00    0.0000000e+00    0.0000000e+00    0.0000000e+00    0.0000000e+00    0.0000000e+00    0.0000000e+00    0.0000000e+00    0.0000000e+00    0.0000000e+00    0.0000000e+00    0.0000000e+00    0.0000000e+00    0.0000000e+00    0.0000000e+00    0.0000000e+00    0.0000000e+00    0.0000000e+00    0.0000000e+00    0.0000000e+00    0.0000000e+00    0.0000000e+00    0.0000000e+00    0.0000000e+00    0.0000000e+00    0.0000000e+00    0.0000000e+00    0.0000000e+00    0.0000000e+00    0.0000000e+00    0.0000000e+00    0.0000000e+00    0.0000000e+00    0.0000000e+00 
  -1.0349235e+02    0.0000000e+00    9.2992442e-04    3.1132252e-03    0.0000000e+00    0.0000000e+00    0.0000000e+00    0.0000000e+00    0.0000000e+00    0.0000000e+00    0.0000000e+00    0.0000000e+00    0.0000000e+00    0.0000000e+00    0.0000000e+00    0.0000000e+00    0.0000000e+00    0.0000000e+00    0.0000000e+00    0.0000000e+00    0.0000000e+00    0.0000000e+00    0.0000000e+00    0.0000000e+00    0.0000000e+00    0.0000000e+00    0.0000000e+00    0.0000000e+00    0.0000000e+00    0.0000000e+00    0.0000000e+00    0.0000000e+00    0.0000000e+00    0.0000000e+00    0.0000000e+00    0.0000000e+00    0.0000000e+00    0.0000000e+00    0.0000000e+00    0.0000000e+00    0.0000000e+00    0.0000000e+00    0.0000000e+00 
  -1.0302529e+02    0.0000000e+00    9.2992442e-04    3.1132252e-03    0.0000000e+00    0.0000000e+00    0.0000000e+00    0.0000000e+00    0.0000000e+00    0.0000000e+00    0.0000000e+00    0.0000000e+00    0.0000000e+00    0.0000000e+00    0.0000000e+00    0.0000000e+00    0.0000000e+00    0.0000000e+00    0.0000000e+00    0.0000000e+00    0.0000000e+00    0.0000000e+00    0.0000000e+00    0.0000000e+00    0.0000000e+00    0.0000000e+00    0.0000000e+00    0.0000000e+00    0.0000000e+00    0.0000000e+00    0.0000000e+00    0.0000000e+00    0.0000000e+00    0.0000000e+00    0.0000000e+00    0.0000000e+00    0.0000000e+00    0.0000000e+00    0.0000000e+00    0.0000000e+00    0.0000000e+00    0.0000000e+00    0.0000000e+00 
  -1.0256053e+02    0.0000000e+00    9.2992442e-04    3.1132252e-03    0.0000000e+00    0.0000000e+00    0.0000000e+00    0.0000000e+00    0.0000000e+00    0.0000000e+00    0.0000000e+00    0.0000000e+00    0.0000000e+00    0.0000000e+00    0.0000000e+00    0.0000000e+00    0.0000000e+00    0.0000000e+00    0.0000000e+00    0.0000000e+00    0.0000000e+00    0.0000000e+00    0.0000000e+00    0.0000000e+00    0.0000000e+00    0.0000000e+00    0.0000000e+00    0.0000000e+00    0.0000000e+00    0.0000000e+00    0.0000000e+00    0.0000000e+00    0.0000000e+00    0.0000000e+00    0.0000000e+00    0.0000000e+00    0.0000000e+00    0.0000000e+00    0.0000000e+00    0.0000000e+00    0.0000000e+00    0.0000000e+00    0.0000000e+00 
  -1.0209800e+02    0.0000000e+00    9.2992442e-04    3.1132252e-03    0.0000000e+00    0.0000000e+00    0.0000000e+00    0.0000000e+00    0.0000000e+00    0.0000000e+00    0.0000000e+00    0.0000000e+00    0.0000000e+00    0.0000000e+00    0.0000000e+00    0.0000000e+00    0.0000000e+00    0.0000000e+00    0.0000000e+00    0.0000000e+00    0.0000000e+00    0.0000000e+00    0.0000000e+00    0.0000000e+00    0.0000000e+00    0.0000000e+00    0.0000000e+00    0.0000000e+00    0.0000000e+00    0.0000000e+00    0.0000000e+00    0.0000000e+00    0.0000000e+00    0.0000000e+00    0.0000000e+00    0.0000000e+00    0.0000000e+00    0.0000000e+00    0.0000000e+00    0.0000000e+00    0.0000000e+00    0.0000000e+00    0.0000000e+00 
  -1.0163764e+02    0.0000000e+00    9.2992442e-04    3.1132252e-03    0.0000000e+00    0.0000000e+00    0.0000000e+00    0.0000000e+00    0.0000000e+00    0.0000000e+00    0.0000000e+00    0.0000000e+00    0.0000000e+00    0.0000000e+00    0.0000000e+00    0.0000000e+00    0.0000000e+00    0.0000000e+00    0.0000000e+00    0.0000000e+00    0.0000000e+00    0.0000000e+00    0.0000000e+00    0.0000000e+00    0.0000000e+00    0.0000000e+00    0.0000000e+00    0.0000000e+00    0.0000000e+00    0.0000000e+00    0.0000000e+00    0.0000000e+00    0.0000000e+00    0.0000000e+00    0.0000000e+00    0.0000000e+00    0.0000000e+00    0.0000000e+00    0.0000000e+00    0.0000000e+00    0.0000000e+00    0.0000000e+00    0.0000000e+00 
  -1.0117943e+02    0.0000000e+00    9.2992442e-04    3.1132252e-03    0.0000000e+00    0.0000000e+00    0.0000000e+00    0.0000000e+00    0.0000000e+00    0.0000000e+00    0.0000000e+00    0.0000000e+00    0.0000000e+00    0.0000000e+00    0.0000000e+00    0.0000000e+00    0.0000000e+00    0.0000000e+00    0.0000000e+00    0.0000000e+00    0.0000000e+00    0.0000000e+00    0.0000000e+00    0.0000000e+00    0.0000000e+00    0.0000000e+00    0.0000000e+00    0.0000000e+00    0.0000000e+00    0.0000000e+00    0.0000000e+00    0.0000000e+00    0.0000000e+00    0.0000000e+00    0.0000000e+00    0.0000000e+00    0.0000000e+00    0.0000000e+00    0.0000000e+00    0.0000000e+00    0.0000000e+00    0.0000000e+00    0.0000000e+00 
  -1.0072328e+02    0.0000000e+00    9.2992442e-04    3.1132252e-03    0.0000000e+00    0.0000000e+00    0.0000000e+00    0.0000000e+00    0.0000000e+00    0.0000000e+00    0.0000000e+00    0.0000000e+00    0.0000000e+00    0.0000000e+00    0.0000000e+00    0.0000000e+00    0.0000000e+00    0.0000000e+00    0.0000000e+00    0.0000000e+00    0.0000000e+00    0.0000000e+00    0.0000000e+00    0.0000000e+00    0.0000000e+00    0.0000000e+00    0.0000000e+00    0.0000000e+00    0.0000000e+00    0.0000000e+00    0.0000000e+00    0.0000000e+00    0.0000000e+00    0.0000000e+00    0.0000000e+00    0.0000000e+00    0.0000000e+00    0.0000000e+00    0.0000000e+00    0.0000000e+00    0.0000000e+00    0.0000000e+00    0.0000000e+00 
  -1.0026915e+02    0.0000000e+00    9.2992442e-04    3.1132252e-03    0.0000000e+00    0.0000000e+00    0.0000000e+00    0.0000000e+00    0.0000000e+00    0.0000000e+00    0.0000000e+00    0.0000000e+00    0.0000000e+00    0.0000000e+00    0.0000000e+00    0.0000000e+00    0.0000000e+00    0.0000000e+00    0.0000000e+00    0.0000000e+00    0.0000000e+00    0.0000000e+00    0.0000000e+00    0.0000000e+00    0.0000000e+00    0.0000000e+00    0.0000000e+00    0.0000000e+00    0.0000000e+00    0.0000000e+00    0.0000000e+00    0.0000000e+00    0.0000000e+00    0.0000000e+00    0.0000000e+00    0.0000000e+00    0.0000000e+00    0.0000000e+00    0.0000000e+00    0.0000000e+00    0.0000000e+00    0.0000000e+00    0.0000000e+00 
  -9.9817011e+01    0.0000000e+00    9.2992442e-04    3.1132252e-03    0.0000000e+00    0.0000000e+00    0.0000000e+00    0.0000000e+00    0.0000000e+00    0.0000000e+00    0.0000000e+00    0.0000000e+00    0.0000000e+00    0.0000000e+00    0.0000000e+00    0.0000000e+00    0.0000000e+00    0.0000000e+00    0.0000000e+00    0.0000000e+00    0.0000000e+00    0.0000000e+00    0.0000000e+00    0.0000000e+00    0.0000000e+00    0.0000000e+00    0.0000000e+00    0.0000000e+00    0.0000000e+00    0.0000000e+00    0.0000000e+00    0.0000000e+00    0.0000000e+00    0.0000000e+00    0.0000000e+00    0.0000000e+00    0.0000000e+00    0.0000000e+00    0.0000000e+00    0.0000000e+00    0.0000000e+00    0.0000000e+00    0.0000000e+00 
  -9.9366792e+01    0.0000000e+00    9.2992442e-04    3.1132252e-03    0.0000000e+00    0.0000000e+00    0.0000000e+00    0.0000000e+00    0.0000000e+00    0.0000000e+00    0.0000000e+00    0.0000000e+00    0.0000000e+00    0.0000000e+00    0.0000000e+00    0.0000000e+00    0.0000000e+00    0.0000000e+00    0.0000000e+00    0.0000000e+00    0.0000000e+00    0.0000000e+00    0.0000000e+00    0.0000000e+00    0.0000000e+00    0.0000000e+00    0.0000000e+00    0.0000000e+00    0.0000000e+00    0.0000000e+00    0.0000000e+00    0.0000000e+00    0.0000000e+00    0.0000000e+00    0.0000000e+00    0.0000000e+00    0.0000000e+00    0.0000000e+00    0.0000000e+00    0.0000000e+00    0.0000000e+00    0.0000000e+00    0.0000000e+00 
  -9.8918464e+01    0.0000000e+00    9.2992442e-04    3.1132252e-03    0.0000000e+00    0.0000000e+00    0.0000000e+00    0.0000000e+00    0.0000000e+00    0.0000000e+00    0.0000000e+00    0.0000000e+00    0.0000000e+00    0.0000000e+00    0.0000000e+00    0.0000000e+00    0.0000000e+00    0.0000000e+00    0.0000000e+00    0.0000000e+00    0.0000000e+00    0.0000000e+00    0.0000000e+00    0.0000000e+00    0.0000000e+00    0.0000000e+00    0.0000000e+00    0.0000000e+00    0.0000000e+00    0.0000000e+00    0.0000000e+00    0.0000000e+00    0.0000000e+00    0.0000000e+00    0.0000000e+00    0.0000000e+00    0.0000000e+00    0.0000000e+00    0.0000000e+00    0.0000000e+00    0.0000000e+00    0.0000000e+00    0.0000000e+00 
  -9.8471966e+01    0.0000000e+00    9.2992442e-04    3.1132252e-03    0.0000000e+00    0.0000000e+00    0.0000000e+00    0.0000000e+00    0.0000000e+00    0.0000000e+00    0.0000000e+00    0.0000000e+00    0.0000000e+00    0.0000000e+00    0.0000000e+00    0.0000000e+00    0.0000000e+00    0.0000000e+00    0.0000000e+00    0.0000000e+00    0.0000000e+00    0.0000000e+00    0.0000000e+00    0.0000000e+00    0.0000000e+00    0.0000000e+00    0.0000000e+00    0.0000000e+00    0.0000000e+00    0.0000000e+00    0.0000000e+00    0.0000000e+00    0.0000000e+00    0.0000000e+00    0.0000000e+00    0.0000000e+00    0.0000000e+00    0.0000000e+00    0.0000000e+00    0.0000000e+00    0.0000000e+00    0.0000000e+00    0.0000000e+00 
  -9.8027267e+01    0.0000000e+00    9.2992440e-04    3.1132252e-03    0.0000000e+00    0.0000000e+00    0.0000000e+00    0.0000000e+00    0.0000000e+00    0.0000000e+00    0.0000000e+00    0.0000000e+00    0.0000000e+00    0.0000000e+00    0.0000000e+00    0.0000000e+00    0.0000000e+00    0.0000000e+00    0.0000000e+00    0.0000000e+00    0.0000000e+00    0.0000000e+00    0.0000000e+00    0.0000000e+00    0.0000000e+00    0.0000000e+00    0.0000000e+00    0.0000000e+00    0.0000000e+00    0.0000000e+00    0.0000000e+00    0.0000000e+00    0.0000000e+00    0.0000000e+00    0.0000000e+00    0.0000000e+00    0.0000000e+00    0.0000000e+00    0.0000000e+00    0.0000000e+00    0.0000000e+00    0.0000000e+00    0.0000000e+00 
  -9.7584316e+01    0.0000000e+00    9.2992440e-04    3.1132251e-03    0.0000000e+00    0.0000000e+00    0.0000000e+00    0.0000000e+00    0.0000000e+00    0.0000000e+00    0.0000000e+00    0.0000000e+00    0.0000000e+00    0.0000000e+00    0.0000000e+00    0.0000000e+00    0.0000000e+00    0.0000000e+00    0.0000000e+00    0.0000000e+00    0.0000000e+00    0.0000000e+00    0.0000000e+00    0.0000000e+00    0.0000000e+00    0.0000000e+00    0.0000000e+00    0.0000000e+00    0.0000000e+00    0.0000000e+00    0.0000000e+00    0.0000000e+00    0.0000000e+00    0.0000000e+00    0.0000000e+00    0.0000000e+00    0.0000000e+00    0.0000000e+00    0.0000000e+00    0.0000000e+00    0.0000000e+00    0.0000000e+00    0.0000000e+00 
  -9.7143069e+01    0.0000000e+00    9.2992440e-04    3.1132251e-03    0.0000000e+00    0.0000000e+00    0.0000000e+00    0.0000000e+00    0.0000000e+00    0.0000000e+00    0.0000000e+00    0.0000000e+00    0.0000000e+00    0.0000000e+00    0.0000000e+00    0.0000000e+00    0.0000000e+00    0.0000000e+00    0.0000000e+00    0.0000000e+00    0.0000000e+00    0.0000000e+00    0.0000000e+00    0.0000000e+00    0.0000000e+00    0.0000000e+00    0.0000000e+00    0.0000000e+00    0.0000000e+00    0.0000000e+00    0.0000000e+00    0.0000000e+00    0.0000000e+00    0.0000000e+00    0.0000000e+00    0.0000000e+00    0.0000000e+00    0.0000000e+00    0.0000000e+00    0.0000000e+00    0.0000000e+00    0.0000000e+00    0.0000000e+00 
  -9.6703497e+01    0.0000000e+00    9.2992440e-04    3.1132251e-03    0.0000000e+00    0.0000000e+00    0.0000000e+00    0.0000000e+00    0.0000000e+00    0.0000000e+00    0.0000000e+00    0.0000000e+00    0.0000000e+00    0.0000000e+00    0.0000000e+00    0.0000000e+00    0.0000000e+00    0.0000000e+00    0.0000000e+00    0.0000000e+00    0.0000000e+00    0.0000000e+00    0.0000000e+00    0.0000000e+00    0.0000000e+00    0.0000000e+00    0.0000000e+00    0.0000000e+00    0.0000000e+00    0.0000000e+00    0.0000000e+00    0.0000000e+00    0.0000000e+00    0.0000000e+00    0.0000000e+00    0.0000000e+00    0.0000000e+00    0.0000000e+00    0.0000000e+00    0.0000000e+00    0.0000000e+00    0.0000000e+00    0.0000000e+00 
  -9.6265535e+01    0.0000000e+00    9.2992440e-04    3.1132251e-03    0.0000000e+00    0.0000000e+00    0.0000000e+00    0.0000000e+00    0.0000000e+00    0.0000000e+00    0.0000000e+00    0.0000000e+00    0.0000000e+00    0.0000000e+00    0.0000000e+00    0.0000000e+00    0.0000000e+00    0.0000000e+00    0.0000000e+00    0.0000000e+00    0.0000000e+00    0.0000000e+00    0.0000000e+00    0.0000000e+00    0.0000000e+00    0.0000000e+00    0.0000000e+00    0.0000000e+00    0.0000000e+00    0.0000000e+00    0.0000000e+00    0.0000000e+00    0.0000000e+00    0.0000000e+00    0.0000000e+00    0.0000000e+00    0.0000000e+00    0.0000000e+00    0.0000000e+00    0.0000000e+00    0.0000000e+00    0.0000000e+00    0.0000000e+00 
  -9.5829177e+01    0.0000000e+00    9.2992439e-04    3.1132251e-03    0.0000000e+00    0.0000000e+00    0.0000000e+00    0.0000000e+00    0.0000000e+00    0.0000000e+00    0.0000000e+00    0.0000000e+00    0.0000000e+00    0.0000000e+00    0.0000000e+00    0.0000000e+00    0.0000000e+00    0.0000000e+00    0.0000000e+00    0.0000000e+00    0.0000000e+00    0.0000000e+00    0.0000000e+00    0.0000000e+00    0.0000000e+00    0.0000000e+00    0.0000000e+00    0.0000000e+00    0.0000000e+00    0.0000000e+00    0.0000000e+00    0.0000000e+00    0.0000000e+00    0.0000000e+00    0.0000000e+00    0.0000000e+00    0.0000000e+00    0.0000000e+00    0.0000000e+00    0.0000000e+00    0.0000000e+00    0.0000000e+00    0.0000000e+00 
  -9.5394356e+01    0.0000000e+00    9.2992439e-04    3.1132251e-03    0.0000000e+00    0.0000000e+00    0.0000000e+00    0.0000000e+00    0.0000000e+00    0.0000000e+00    0.0000000e+00    0.0000000e+00    0.0000000e+00    0.0000000e+00    0.0000000e+00    0.0000000e+00    0.0000000e+00    0.0000000e+00    0.0000000e+00    0.0000000e+00    0.0000000e+00    0.0000000e+00    0.0000000e+00    0.0000000e+00    0.0000000e+00    0.0000000e+00    0.0000000e+00    0.0000000e+00    0.0000000e+00    0.0000000e+00    0.0000000e+00    0.0000000e+00    0.0000000e+00    0.0000000e+00    0.0000000e+00    0.0000000e+00    0.0000000e+00    0.0000000e+00    0.0000000e+00    0.0000000e+00    0.0000000e+00    0.0000000e+00    0.0000000e+00 
  -9.4961038e+01    0.0000000e+00    9.2992439e-04    3.1132251e-03    0.0000000e+00    0.0000000e+00    0.0000000e+00    0.0000000e+00    0.0000000e+00    0.0000000e+00    0.0000000e+00    0.0000000e+00    0.0000000e+00    0.0000000e+00    0.0000000e+00    0.0000000e+00    0.0000000e+00    0.0000000e+00    0.0000000e+00    0.0000000e+00    0.0000000e+00    0.0000000e+00    0.0000000e+00    0.0000000e+00    0.0000000e+00    0.0000000e+00    0.0000000e+00    0.0000000e+00    0.0000000e+00    0.0000000e+00    0.0000000e+00    0.0000000e+00    0.0000000e+00    0.0000000e+00    0.0000000e+00    0.0000000e+00    0.0000000e+00    0.0000000e+00    0.0000000e+00    0.0000000e+00    0.0000000e+00    0.0000000e+00    0.0000000e+00 
  -9.4529204e+01    0.0000000e+00    9.2992439e-04    3.1132251e-03    0.0000000e+00    0.0000000e+00    0.0000000e+00    0.0000000e+00    0.0000000e+00    0.0000000e+00    0.0000000e+00    0.0000000e+00    0.0000000e+00    0.0000000e+00    0.0000000e+00    0.0000000e+00    0.0000000e+00    0.0000000e+00    0.0000000e+00    0.0000000e+00    0.0000000e+00    0.0000000e+00    0.0000000e+00    0.0000000e+00    0.0000000e+00    0.0000000e+00    0.0000000e+00    0.0000000e+00    0.0000000e+00    0.0000000e+00    0.0000000e+00    0.0000000e+00    0.0000000e+00    0.0000000e+00    0.0000000e+00    0.0000000e+00    0.0000000e+00    0.0000000e+00    0.0000000e+00    0.0000000e+00    0.0000000e+00    0.0000000e+00    0.0000000e+00 
  -9.4098795e+01    0.0000000e+00    9.2992439e-04    3.1132251e-03    0.0000000e+00    0.0000000e+00    0.0000000e+00    0.0000000e+00    0.0000000e+00    0.0000000e+00    0.0000000e+00    0.0000000e+00    0.0000000e+00    0.0000000e+00    0.0000000e+00    0.0000000e+00    0.0000000e+00    0.0000000e+00    0.0000000e+00    0.0000000e+00    0.0000000e+00    0.0000000e+00    0.0000000e+00    0.0000000e+00    0.0000000e+00    0.0000000e+00    0.0000000e+00    0.0000000e+00    0.0000000e+00    0.0000000e+00    0.0000000e+00    0.0000000e+00    0.0000000e+00    0.0000000e+00    0.0000000e+00    0.0000000e+00    0.0000000e+00    0.0000000e+00    0.0000000e+00    0.0000000e+00    0.0000000e+00    0.0000000e+00    0.0000000e+00 
  -9.3669779e+01    0.0000000e+00    9.2992439e-04    3.1132251e-03    0.0000000e+00    0.0000000e+00    0.0000000e+00    0.0000000e+00    0.0000000e+00    0.0000000e+00    0.0000000e+00    0.0000000e+00    0.0000000e+00    0.0000000e+00    0.0000000e+00    0.0000000e+00    0.0000000e+00    0.0000000e+00    0.0000000e+00    0.0000000e+00    0.0000000e+00    0.0000000e+00    0.0000000e+00    0.0000000e+00    0.0000000e+00    0.0000000e+00    0.0000000e+00    0.0000000e+00    0.0000000e+00    0.0000000e+00    0.0000000e+00    0.0000000e+00    0.0000000e+00    0.0000000e+00    0.0000000e+00    0.0000000e+00    0.0000000e+00    0.0000000e+00    0.0000000e+00    0.0000000e+00    0.0000000e+00    0.0000000e+00    0.0000000e+00 
  -9.3242139e+01    0.0000000e+00    9.2992439e-04    3.1132251e-03    0.0000000e+00    0.0000000e+00    0.0000000e+00    0.0000000e+00    0.0000000e+00    0.0000000e+00    0.0000000e+00    0.0000000e+00    0.0000000e+00    0.0000000e+00    0.0000000e+00    0.0000000e+00    0.0000000e+00    0.0000000e+00    0.0000000e+00    0.0000000e+00    0.0000000e+00    0.0000000e+00    0.0000000e+00    0.0000000e+00    0.0000000e+00    0.0000000e+00    0.0000000e+00    0.0000000e+00    0.0000000e+00    0.0000000e+00    0.0000000e+00    0.0000000e+00    0.0000000e+00    0.0000000e+00    0.0000000e+00    0.0000000e+00    0.0000000e+00    0.0000000e+00    0.0000000e+00    0.0000000e+00    0.0000000e+00    0.0000000e+00    0.0000000e+00 
  -9.2815820e+01    0.0000000e+00    9.2992439e-04    3.1132251e-03    0.0000000e+00    0.0000000e+00    0.0000000e+00    0.0000000e+00    0.0000000e+00    0.0000000e+00    0.0000000e+00    0.0000000e+00    0.0000000e+00    0.0000000e+00    0.0000000e+00    0.0000000e+00    0.0000000e+00    0.0000000e+00    0.0000000e+00    0.0000000e+00    0.0000000e+00    0.0000000e+00    0.0000000e+00    0.0000000e+00    0.0000000e+00    0.0000000e+00    0.0000000e+00    0.0000000e+00    0.0000000e+00    0.0000000e+00    0.0000000e+00    0.0000000e+00    0.0000000e+00    0.0000000e+00    0.0000000e+00    0.0000000e+00    0.0000000e+00    0.0000000e+00    0.0000000e+00    0.0000000e+00    0.0000000e+00    0.0000000e+00    0.0000000e+00 
  -9.2390790e+01    0.0000000e+00    9.2992439e-04    3.1132251e-03    0.0000000e+00    0.0000000e+00    0.0000000e+00    0.0000000e+00    0.0000000e+00    0.0000000e+00    0.0000000e+00    0.0000000e+00    0.0000000e+00    0.0000000e+00    0.0000000e+00    0.0000000e+00    0.0000000e+00    0.0000000e+00    0.0000000e+00    0.0000000e+00    0.0000000e+00    0.0000000e+00    0.0000000e+00    0.0000000e+00    0.0000000e+00    0.0000000e+00    0.0000000e+00    0.0000000e+00    0.0000000e+00    0.0000000e+00    0.0000000e+00    0.0000000e+00    0.0000000e+00    0.0000000e+00    0.0000000e+00    0.0000000e+00    0.0000000e+00    0.0000000e+00    0.0000000e+00    0.0000000e+00    0.0000000e+00    0.0000000e+00    0.0000000e+00 
  -9.1967022e+01    0.0000000e+00    9.2992439e-04    3.1132251e-03    0.0000000e+00    0.0000000e+00    0.0000000e+00    0.0000000e+00    0.0000000e+00    0.0000000e+00    0.0000000e+00    0.0000000e+00    0.0000000e+00    0.0000000e+00    0.0000000e+00    0.0000000e+00    0.0000000e+00    0.0000000e+00    0.0000000e+00    0.0000000e+00    0.0000000e+00    0.0000000e+00    0.0000000e+00    0.0000000e+00    0.0000000e+00    0.0000000e+00    0.0000000e+00    0.0000000e+00    0.0000000e+00    0.0000000e+00    0.0000000e+00    0.0000000e+00    0.0000000e+00    0.0000000e+00    0.0000000e+00    0.0000000e+00    0.0000000e+00    0.0000000e+00    0.0000000e+00    0.0000000e+00    0.0000000e+00    0.0000000e+00    0.0000000e+00 
  -9.1544487e+01    0.0000000e+00    9.2992439e-04    3.1132251e-03    0.0000000e+00    0.0000000e+00    0.0000000e+00    0.0000000e+00    0.0000000e+00    0.0000000e+00    0.0000000e+00    0.0000000e+00    0.0000000e+00    0.0000000e+00    0.0000000e+00    0.0000000e+00    0.0000000e+00    0.0000000e+00    0.0000000e+00    0.0000000e+00    0.0000000e+00    0.0000000e+00    0.0000000e+00    0.0000000e+00    0.0000000e+00    0.0000000e+00    0.0000000e+00    0.0000000e+00    0.0000000e+00    0.0000000e+00    0.0000000e+00    0.0000000e+00    0.0000000e+00    0.0000000e+00    0.0000000e+00    0.0000000e+00    0.0000000e+00    0.0000000e+00    0.0000000e+00    0.0000000e+00    0.0000000e+00    0.0000000e+00    0.0000000e+00 
  -9.1123141e+01    0.0000000e+00    9.2992438e-04    3.1132251e-03    0.0000000e+00    0.0000000e+00    0.0000000e+00    0.0000000e+00    0.0000000e+00    0.0000000e+00    0.0000000e+00    0.0000000e+00    0.0000000e+00    0.0000000e+00    0.0000000e+00    0.0000000e+00    0.0000000e+00    0.0000000e+00    0.0000000e+00    0.0000000e+00    0.0000000e+00    0.0000000e+00    0.0000000e+00    0.0000000e+00    0.0000000e+00    0.0000000e+00    0.0000000e+00    0.0000000e+00    0.0000000e+00    0.0000000e+00    0.0000000e+00    0.0000000e+00    0.0000000e+00    0.0000000e+00    0.0000000e+00    0.0000000e+00    0.0000000e+00    0.0000000e+00    0.0000000e+00    0.0000000e+00    0.0000000e+00    0.0000000e+00    0.0000000e+00 
  -9.0702955e+01    0.0000000e+00    9.2992438e-04    3.1132251e-03    0.0000000e+00    0.0000000e+00    0.0000000e+00    0.0000000e+00    0.0000000e+00    0.0000000e+00    0.0000000e+00    0.0000000e+00    0.0000000e+00    0.0000000e+00    0.0000000e+00    0.0000000e+00    0.0000000e+00    0.0000000e+00    0.0000000e+00    0.0000000e+00    0.0000000e+00    0.0000000e+00    0.0000000e+00    0.0000000e+00    0.0000000e+00    0.0000000e+00    0.0000000e+00    0.0000000e+00    0.0000000e+00    0.0000000e+00    0.0000000e+00    0.0000000e+00    0.0000000e+00    0.0000000e+00    0.0000000e+00    0.0000000e+00    0.0000000e+00    0.0000000e+00    0.0000000e+00    0.0000000e+00    0.0000000e+00    0.0000000e+00    0.0000000e+00 
  -9.0283896e+01    0.0000000e+00    9.2992438e-04    3.1132251e-03    0.0000000e+00    0.0000000e+00    0.0000000e+00    0.0000000e+00    0.0000000e+00    0.0000000e+00    0.0000000e+00    0.0000000e+00    0.0000000e+00    0.0000000e+00    0.0000000e+00    0.0000000e+00    0.0000000e+00    0.0000000e+00    0.0000000e+00    0.0000000e+00    0.0000000e+00    0.0000000e+00    0.0000000e+00    0.0000000e+00    0.0000000e+00    0.0000000e+00    0.0000000e+00    0.0000000e+00    0.0000000e+00    0.0000000e+00    0.0000000e+00    0.0000000e+00    0.0000000e+00    0.0000000e+00    0.0000000e+00    0.0000000e+00    0.0000000e+00    0.0000000e+00    0.0000000e+00    0.0000000e+00    0.0000000e+00    0.0000000e+00    0.0000000e+00 
  -8.9865945e+01    0.0000000e+00    9.2992438e-04    3.1132251e-03    0.0000000e+00    0.0000000e+00    0.0000000e+00    0.0000000e+00    0.0000000e+00    0.0000000e+00    0.0000000e+00    0.0000000e+00    0.0000000e+00    0.0000000e+00    0.0000000e+00    0.0000000e+00    0.0000000e+00    0.0000000e+00    0.0000000e+00    0.0000000e+00    0.0000000e+00    0.0000000e+00    0.0000000e+00    0.0000000e+00    0.0000000e+00    0.0000000e+00    0.0000000e+00    0.0000000e+00    0.0000000e+00    0.0000000e+00    0.0000000e+00    0.0000000e+00    0.0000000e+00    0.0000000e+00    0.0000000e+00    0.0000000e+00    0.0000000e+00    0.0000000e+00    0.0000000e+00    0.0000000e+00    0.0000000e+00    0.0000000e+00    0.0000000e+00 
  -8.9449062e+01    0.0000000e+00    9.2992438e-04    3.1132251e-03    0.0000000e+00    0.0000000e+00    0.0000000e+00    0.0000000e+00    0.0000000e+00    0.0000000e+00    0.0000000e+00    0.0000000e+00    0.0000000e+00    0.0000000e+00    0.0000000e+00    0.0000000e+00    0.0000000e+00    0.0000000e+00    0.0000000e+00    0.0000000e+00    0.0000000e+00    0.0000000e+00    0.0000000e+00    0.0000000e+00    0.0000000e+00    0.0000000e+00    0.0000000e+00    0.0000000e+00    0.0000000e+00    0.0000000e+00    0.0000000e+00    0.0000000e+00    0.0000000e+00    0.0000000e+00    0.0000000e+00    0.0000000e+00    0.0000000e+00    0.0000000e+00    0.0000000e+00    0.0000000e+00    0.0000000e+00    0.0000000e+00    0.0000000e+00 
  -8.9033215e+01    0.0000000e+00    9.2992439e-04    3.1132251e-03    0.0000000e+00    0.0000000e+00    0.0000000e+00    0.0000000e+00    0.0000000e+00    0.0000000e+00    0.0000000e+00    0.0000000e+00    0.0000000e+00    0.0000000e+00    0.0000000e+00    0.0000000e+00    0.0000000e+00    0.0000000e+00    0.0000000e+00    0.0000000e+00    0.0000000e+00    0.0000000e+00    0.0000000e+00    0.0000000e+00    0.0000000e+00    0.0000000e+00    0.0000000e+00    0.0000000e+00    0.0000000e+00    0.0000000e+00    0.0000000e+00    0.0000000e+00    0.0000000e+00    0.0000000e+00    0.0000000e+00    0.0000000e+00    0.0000000e+00    0.0000000e+00    0.0000000e+00    0.0000000e+00    0.0000000e+00    0.0000000e+00    0.0000000e+00 
  -8.8618375e+01    0.0000000e+00    9.2992439e-04    3.1132251e-03    0.0000000e+00    0.0000000e+00    0.0000000e+00    0.0000000e+00    0.0000000e+00    0.0000000e+00    0.0000000e+00    0.0000000e+00    0.0000000e+00    0.0000000e+00    0.0000000e+00    0.0000000e+00    0.0000000e+00    0.0000000e+00    0.0000000e+00    0.0000000e+00    0.0000000e+00    0.0000000e+00    0.0000000e+00    0.0000000e+00    0.0000000e+00    0.0000000e+00    0.0000000e+00    0.0000000e+00    0.0000000e+00    0.0000000e+00    0.0000000e+00    0.0000000e+00    0.0000000e+00    0.0000000e+00    0.0000000e+00    0.0000000e+00    0.0000000e+00    0.0000000e+00    0.0000000e+00    0.0000000e+00    0.0000000e+00    0.0000000e+00    0.0000000e+00 
  -8.8204513e+01    0.0000000e+00    9.2992439e-04    3.1132251e-03    0.0000000e+00    0.0000000e+00    0.0000000e+00    0.0000000e+00    0.0000000e+00    0.0000000e+00    0.0000000e+00    0.0000000e+00    0.0000000e+00    0.0000000e+00    0.0000000e+00    0.0000000e+00    0.0000000e+00    0.0000000e+00    0.0000000e+00    0.0000000e+00    0.0000000e+00    0.0000000e+00    0.0000000e+00    0.0000000e+00    0.0000000e+00    0.0000000e+00    0.0000000e+00    0.0000000e+00    0.0000000e+00    0.0000000e+00    0.0000000e+00    0.0000000e+00    0.0000000e+00    0.0000000e+00    0.0000000e+00    0.0000000e+00    0.0000000e+00    0.0000000e+00    0.0000000e+00    0.0000000e+00    0.0000000e+00    0.0000000e+00    0.0000000e+00 
  -8.7791601e+01    0.0000000e+00    9.2992439e-04    3.1132251e-03    0.0000000e+00    0.0000000e+00    0.0000000e+00    0.0000000e+00    0.0000000e+00    0.0000000e+00    0.0000000e+00    0.0000000e+00    0.0000000e+00    0.0000000e+00    0.0000000e+00    0.0000000e+00    0.0000000e+00    0.0000000e+00    0.0000000e+00    0.0000000e+00    0.0000000e+00    0.0000000e+00    0.0000000e+00    0.0000000e+00    0.0000000e+00    0.0000000e+00    0.0000000e+00    0.0000000e+00    0.0000000e+00    0.0000000e+00    0.0000000e+00    0.0000000e+00    0.0000000e+00    0.0000000e+00    0.0000000e+00    0.0000000e+00    0.0000000e+00    0.0000000e+00    0.0000000e+00    0.0000000e+00    0.0000000e+00    0.0000000e+00    0.0000000e+00 
  -8.7615552e+01    0.0000000e+00    9.2992439e-04    3.1132251e-03    0.0000000e+00    0.0000000e+00    0.0000000e+00    0.0000000e+00    0.0000000e+00    0.0000000e+00    0.0000000e+00    0.0000000e+00    0.0000000e+00    0.0000000e+00    0.0000000e+00    0.0000000e+00    0.0000000e+00    0.0000000e+00    0.0000000e+00    0.0000000e+00    0.0000000e+00    0.0000000e+00    0.0000000e+00    0.0000000e+00    0.0000000e+00    0.0000000e+00    0.0000000e+00    0.0000000e+00    0.0000000e+00    0.0000000e+00    0.0000000e+00    0.0000000e+00    0.0000000e+00    0.0000000e+00    0.0000000e+00    0.0000000e+00    0.0000000e+00    0.0000000e+00    0.0000000e+00    0.0000000e+00    0.0000000e+00    0.0000000e+00    0.0000000e+00 
  -8.7395492e+01    0.0000000e+00    9.2992439e-04    3.1132251e-03    0.0000000e+00    0.0000000e+00    0.0000000e+00    0.0000000e+00    0.0000000e+00    0.0000000e+00    0.0000000e+00    0.0000000e+00    0.0000000e+00    0.0000000e+00    0.0000000e+00    0.0000000e+00    0.0000000e+00    0.0000000e+00    0.0000000e+00    0.0000000e+00    0.0000000e+00    0.0000000e+00    0.0000000e+00    0.0000000e+00    0.0000000e+00    0.0000000e+00    0.0000000e+00    0.0000000e+00    0.0000000e+00    0.0000000e+00    0.0000000e+00    0.0000000e+00    0.0000000e+00    0.0000000e+00    0.0000000e+00    0.0000000e+00    0.0000000e+00    0.0000000e+00    0.0000000e+00    0.0000000e+00    0.0000000e+00    0.0000000e+00    0.0000000e+00 
  -8.7120417e+01    0.0000000e+00    9.2992439e-04    3.1132251e-03    0.0000000e+00    0.0000000e+00    0.0000000e+00    0.0000000e+00    0.0000000e+00    0.0000000e+00    0.0000000e+00    0.0000000e+00    0.0000000e+00    0.0000000e+00    0.0000000e+00    0.0000000e+00    0.0000000e+00    0.0000000e+00    0.0000000e+00    0.0000000e+00    0.0000000e+00    0.0000000e+00    0.0000000e+00    0.0000000e+00    0.0000000e+00    0.0000000e+00    0.0000000e+00    0.0000000e+00    0.0000000e+00    0.0000000e+00    0.0000000e+00    0.0000000e+00    0.0000000e+00    0.0000000e+00    0.0000000e+00    0.0000000e+00    0.0000000e+00    0.0000000e+00    0.0000000e+00    0.0000000e+00    0.0000000e+00    0.0000000e+00    0.0000000e+00 
  -8.6776572e+01    0.0000000e+00    9.2992439e-04    3.1132251e-03    0.0000000e+00    0.0000000e+00    0.0000000e+00    0.0000000e+00    0.0000000e+00    0.0000000e+00    0.0000000e+00    0.0000000e+00    0.0000000e+00    0.0000000e+00    0.0000000e+00    0.0000000e+00    0.0000000e+00    0.0000000e+00    0.0000000e+00    0.0000000e+00    0.0000000e+00    0.0000000e+00    0.0000000e+00    0.0000000e+00    0.0000000e+00    0.0000000e+00    0.0000000e+00    0.0000000e+00    0.0000000e+00    0.0000000e+00    0.0000000e+00    0.0000000e+00    0.0000000e+00    0.0000000e+00    0.0000000e+00    0.0000000e+00    0.0000000e+00    0.0000000e+00    0.0000000e+00    0.0000000e+00    0.0000000e+00    0.0000000e+00    0.0000000e+00 
  -8.6366807e+01    0.0000000e+00    9.2992439e-04    3.1132251e-03    0.0000000e+00    0.0000000e+00    0.0000000e+00    0.0000000e+00    0.0000000e+00    0.0000000e+00    0.0000000e+00    0.0000000e+00    0.0000000e+00    0.0000000e+00    0.0000000e+00    0.0000000e+00    0.0000000e+00    0.0000000e+00    0.0000000e+00    0.0000000e+00    0.0000000e+00    0.0000000e+00    0.0000000e+00    0.0000000e+00    0.0000000e+00    0.0000000e+00    0.0000000e+00    0.0000000e+00    0.0000000e+00    0.0000000e+00    0.0000000e+00    0.0000000e+00    0.0000000e+00    0.0000000e+00    0.0000000e+00    0.0000000e+00    0.0000000e+00    0.0000000e+00    0.0000000e+00    0.0000000e+00    0.0000000e+00    0.0000000e+00    0.0000000e+00 
  -8.5957798e+01    0.0000000e+00    9.2992439e-04    3.1132251e-03    0.0000000e+00    0.0000000e+00    0.0000000e+00    0.0000000e+00    0.0000000e+00    0.0000000e+00    0.0000000e+00    0.0000000e+00    0.0000000e+00    0.0000000e+00    0.0000000e+00    0.0000000e+00    0.0000000e+00    0.0000000e+00    0.0000000e+00    0.0000000e+00    0.0000000e+00    0.0000000e+00    0.0000000e+00    0.0000000e+00    0.0000000e+00    0.0000000e+00    0.0000000e+00    0.0000000e+00    0.0000000e+00    0.0000000e+00    0.0000000e+00    0.0000000e+00    0.0000000e+00    0.0000000e+00    0.0000000e+00    0.0000000e+00    0.0000000e+00    0.0000000e+00    0.0000000e+00    0.0000000e+00    0.0000000e+00    0.0000000e+00    0.0000000e+00 
  -8.5549586e+01    0.0000000e+00    9.2992440e-04    3.1132252e-03    0.0000000e+00    0.0000000e+00    0.0000000e+00    0.0000000e+00    0.0000000e+00    0.0000000e+00    0.0000000e+00    0.0000000e+00    0.0000000e+00    0.0000000e+00    0.0000000e+00    0.0000000e+00    0.0000000e+00    0.0000000e+00    0.0000000e+00    0.0000000e+00    0.0000000e+00    0.0000000e+00    0.0000000e+00    0.0000000e+00    0.0000000e+00    0.0000000e+00    0.0000000e+00    0.0000000e+00    0.0000000e+00    0.0000000e+00    0.0000000e+00    0.0000000e+00    0.0000000e+00    0.0000000e+00    0.0000000e+00    0.0000000e+00    0.0000000e+00    0.0000000e+00    0.0000000e+00    0.0000000e+00    0.0000000e+00    0.0000000e+00    0.0000000e+00 
  -8.5142145e+01    0.0000000e+00    9.2992440e-04    3.1132252e-03    0.0000000e+00    0.0000000e+00    0.0000000e+00    0.0000000e+00    0.0000000e+00    0.0000000e+00    0.0000000e+00    0.0000000e+00    0.0000000e+00    0.0000000e+00    0.0000000e+00    0.0000000e+00    0.0000000e+00    0.0000000e+00    0.0000000e+00    0.0000000e+00    0.0000000e+00    0.0000000e+00    0.0000000e+00    0.0000000e+00    0.0000000e+00    0.0000000e+00    0.0000000e+00    0.0000000e+00    0.0000000e+00    0.0000000e+00    0.0000000e+00    0.0000000e+00    0.0000000e+00    0.0000000e+00    0.0000000e+00    0.0000000e+00    0.0000000e+00    0.0000000e+00    0.0000000e+00    0.0000000e+00    0.0000000e+00    0.0000000e+00    0.0000000e+00 
  -8.4735447e+01    0.0000000e+00    9.2992440e-04    3.1132252e-03    0.0000000e+00    0.0000000e+00    0.0000000e+00    0.0000000e+00    0.0000000e+00    0.0000000e+00    0.0000000e+00    0.0000000e+00    0.0000000e+00    0.0000000e+00    0.0000000e+00    0.0000000e+00    0.0000000e+00    0.0000000e+00    0.0000000e+00    0.0000000e+00    0.0000000e+00    0.0000000e+00    0.0000000e+00    0.0000000e+00    0.0000000e+00    0.0000000e+00    0.0000000e+00    0.0000000e+00    0.0000000e+00    0.0000000e+00    0.0000000e+00    0.0000000e+00    0.0000000e+00    0.0000000e+00    0.0000000e+00    0.0000000e+00    0.0000000e+00    0.0000000e+00    0.0000000e+00    0.0000000e+00    0.0000000e+00    0.0000000e+00    0.0000000e+00 
  -8.4329467e+01    0.0000000e+00    9.2992440e-04    3.1132252e-03    0.0000000e+00    0.0000000e+00    0.0000000e+00    0.0000000e+00    0.0000000e+00    0.0000000e+00    0.0000000e+00    0.0000000e+00    0.0000000e+00    0.0000000e+00    0.0000000e+00    0.0000000e+00    0.0000000e+00    0.0000000e+00    0.0000000e+00    0.0000000e+00    0.0000000e+00    0.0000000e+00    0.0000000e+00    0.0000000e+00    0.0000000e+00    0.0000000e+00    0.0000000e+00    0.0000000e+00    0.0000000e+00    0.0000000e+00    0.0000000e+00    0.0000000e+00    0.0000000e+00    0.0000000e+00    0.0000000e+00    0.0000000e+00    0.0000000e+00    0.0000000e+00    0.0000000e+00    0.0000000e+00    0.0000000e+00    0.0000000e+00    0.0000000e+00 
  -8.3924177e+01    0.0000000e+00    9.2992440e-04    3.1132252e-03    0.0000000e+00    0.0000000e+00    0.0000000e+00    0.0000000e+00    0.0000000e+00    0.0000000e+00    0.0000000e+00    0.0000000e+00    0.0000000e+00    0.0000000e+00    0.0000000e+00    0.0000000e+00    0.0000000e+00    0.0000000e+00    0.0000000e+00    0.0000000e+00    0.0000000e+00    0.0000000e+00    0.0000000e+00    0.0000000e+00    0.0000000e+00    0.0000000e+00    0.0000000e+00    0.0000000e+00    0.0000000e+00    0.0000000e+00    0.0000000e+00    0.0000000e+00    0.0000000e+00    0.0000000e+00    0.0000000e+00    0.0000000e+00    0.0000000e+00    0.0000000e+00    0.0000000e+00    0.0000000e+00    0.0000000e+00    0.0000000e+00    0.0000000e+00 
  -8.3519553e+01    0.0000000e+00    9.2992440e-04    3.1132252e-03    0.0000000e+00    0.0000000e+00    0.0000000e+00    0.0000000e+00    0.0000000e+00    0.0000000e+00    0.0000000e+00    0.0000000e+00    0.0000000e+00    0.0000000e+00    0.0000000e+00    0.0000000e+00    0.0000000e+00    0.0000000e+00    0.0000000e+00    0.0000000e+00    0.0000000e+00    0.0000000e+00    0.0000000e+00    0.0000000e+00    0.0000000e+00    0.0000000e+00    0.0000000e+00    0.0000000e+00    0.0000000e+00    0.0000000e+00    0.0000000e+00    0.0000000e+00    0.0000000e+00    0.0000000e+00    0.0000000e+00    0.0000000e+00    0.0000000e+00    0.0000000e+00    0.0000000e+00    0.0000000e+00    0.0000000e+00    0.0000000e+00    0.0000000e+00 
  -8.3115569e+01    0.0000000e+00    9.2992440e-04    3.1132252e-03    0.0000000e+00    0.0000000e+00    0.0000000e+00    0.0000000e+00    0.0000000e+00    0.0000000e+00    0.0000000e+00    0.0000000e+00    0.0000000e+00    0.0000000e+00    0.0000000e+00    0.0000000e+00    0.0000000e+00    0.0000000e+00    0.0000000e+00    0.0000000e+00    0.0000000e+00    0.0000000e+00    0.0000000e+00    0.0000000e+00    0.0000000e+00    0.0000000e+00    0.0000000e+00    0.0000000e+00    0.0000000e+00    0.0000000e+00    0.0000000e+00    0.0000000e+00    0.0000000e+00    0.0000000e+00    0.0000000e+00    0.0000000e+00    0.0000000e+00    0.0000000e+00    0.0000000e+00    0.0000000e+00    0.0000000e+00    0.0000000e+00    0.0000000e+00 
  -8.2712199e+01    0.0000000e+00    9.2992440e-04    3.1132252e-03    0.0000000e+00    0.0000000e+00    0.0000000e+00    0.0000000e+00    0.0000000e+00    0.0000000e+00    0.0000000e+00    0.0000000e+00    0.0000000e+00    0.0000000e+00    0.0000000e+00    0.0000000e+00    0.0000000e+00    0.0000000e+00    0.0000000e+00    0.0000000e+00    0.0000000e+00    0.0000000e+00    0.0000000e+00    0.0000000e+00    0.0000000e+00    0.0000000e+00    0.0000000e+00    0.0000000e+00    0.0000000e+00    0.0000000e+00    0.0000000e+00    0.0000000e+00    0.0000000e+00    0.0000000e+00    0.0000000e+00    0.0000000e+00    0.0000000e+00    0.0000000e+00    0.0000000e+00    0.0000000e+00    0.0000000e+00    0.0000000e+00    0.0000000e+00 
  -8.2309417e+01    0.0000000e+00    9.2992440e-04    3.1132252e-03    0.0000000e+00    0.0000000e+00    0.0000000e+00    0.0000000e+00    0.0000000e+00    0.0000000e+00    0.0000000e+00    0.0000000e+00    0.0000000e+00    0.0000000e+00    0.0000000e+00    0.0000000e+00    0.0000000e+00    0.0000000e+00    0.0000000e+00    0.0000000e+00    0.0000000e+00    0.0000000e+00    0.0000000e+00    0.0000000e+00    0.0000000e+00    0.0000000e+00    0.0000000e+00    0.0000000e+00    0.0000000e+00    0.0000000e+00    0.0000000e+00    0.0000000e+00    0.0000000e+00    0.0000000e+00    0.0000000e+00    0.0000000e+00    0.0000000e+00    0.0000000e+00    0.0000000e+00    0.0000000e+00    0.0000000e+00    0.0000000e+00    0.0000000e+00 
  -8.1907199e+01    0.0000000e+00    9.2992440e-04    3.1132252e-03    0.0000000e+00    0.0000000e+00    0.0000000e+00    0.0000000e+00    0.0000000e+00    0.0000000e+00    0.0000000e+00    0.0000000e+00    0.0000000e+00    0.0000000e+00    0.0000000e+00    0.0000000e+00    0.0000000e+00    0.0000000e+00    0.0000000e+00    0.0000000e+00    0.0000000e+00    0.0000000e+00    0.0000000e+00    0.0000000e+00    0.0000000e+00    0.0000000e+00    0.0000000e+00    0.0000000e+00    0.0000000e+00    0.0000000e+00    0.0000000e+00    0.0000000e+00    0.0000000e+00    0.0000000e+00    0.0000000e+00    0.0000000e+00    0.0000000e+00    0.0000000e+00    0.0000000e+00    0.0000000e+00    0.0000000e+00    0.0000000e+00    0.0000000e+00 
  -8.1505519e+01    0.0000000e+00    9.2992440e-04    3.1132252e-03    0.0000000e+00    0.0000000e+00    0.0000000e+00    0.0000000e+00    0.0000000e+00    0.0000000e+00    0.0000000e+00    0.0000000e+00    0.0000000e+00    0.0000000e+00    0.0000000e+00    0.0000000e+00    0.0000000e+00    0.0000000e+00    0.0000000e+00    0.0000000e+00    0.0000000e+00    0.0000000e+00    0.0000000e+00    0.0000000e+00    0.0000000e+00    0.0000000e+00    0.0000000e+00    0.0000000e+00    0.0000000e+00    0.0000000e+00    0.0000000e+00    0.0000000e+00    0.0000000e+00    0.0000000e+00    0.0000000e+00    0.0000000e+00    0.0000000e+00    0.0000000e+00    0.0000000e+00    0.0000000e+00    0.0000000e+00    0.0000000e+00    0.0000000e+00 
  -8.1104354e+01    0.0000000e+00    9.2992440e-04    3.1132252e-03    0.0000000e+00    0.0000000e+00    0.0000000e+00    0.0000000e+00    0.0000000e+00    0.0000000e+00    0.0000000e+00    0.0000000e+00    0.0000000e+00    0.0000000e+00    0.0000000e+00    0.0000000e+00    0.0000000e+00    0.0000000e+00    0.0000000e+00    0.0000000e+00    0.0000000e+00    0.0000000e+00    0.0000000e+00    0.0000000e+00    0.0000000e+00    0.0000000e+00    0.0000000e+00    0.0000000e+00    0.0000000e+00    0.0000000e+00    0.0000000e+00    0.0000000e+00    0.0000000e+00    0.0000000e+00    0.0000000e+00    0.0000000e+00    0.0000000e+00    0.0000000e+00    0.0000000e+00    0.0000000e+00    0.0000000e+00    0.0000000e+00    0.0000000e+00 
  -8.0703677e+01    0.0000000e+00    9.2992440e-04    3.1132252e-03    0.0000000e+00    0.0000000e+00    0.0000000e+00    0.0000000e+00    0.0000000e+00    0.0000000e+00    0.0000000e+00    0.0000000e+00    0.0000000e+00    0.0000000e+00    0.0000000e+00    0.0000000e+00    0.0000000e+00    0.0000000e+00    0.0000000e+00    0.0000000e+00    0.0000000e+00    0.0000000e+00    0.0000000e+00    0.0000000e+00    0.0000000e+00    0.0000000e+00    0.0000000e+00    0.0000000e+00    0.0000000e+00    0.0000000e+00    0.0000000e+00    0.0000000e+00    0.0000000e+00    0.0000000e+00    0.0000000e+00    0.0000000e+00    0.0000000e+00    0.0000000e+00    0.0000000e+00    0.0000000e+00    0.0000000e+00    0.0000000e+00    0.0000000e+00 
  -8.0303464e+01    0.0000000e+00    9.2992441e-04    3.1132252e-03    0.0000000e+00    0.0000000e+00    0.0000000e+00    0.0000000e+00    0.0000000e+00    0.0000000e+00    0.0000000e+00    0.0000000e+00    0.0000000e+00    0.0000000e+00    0.0000000e+00    0.0000000e+00    0.0000000e+00    0.0000000e+00    0.0000000e+00    0.0000000e+00    0.0000000e+00    0.0000000e+00    0.0000000e+00    0.0000000e+00    0.0000000e+00    0.0000000e+00    0.0000000e+00    0.0000000e+00    0.0000000e+00    0.0000000e+00    0.0000000e+00    0.0000000e+00    0.0000000e+00    0.0000000e+00    0.0000000e+00    0.0000000e+00    0.0000000e+00    0.0000000e+00    0.0000000e+00    0.0000000e+00    0.0000000e+00    0.0000000e+00    0.0000000e+00 
  -7.9903691e+01    0.0000000e+00    9.2992441e-04    3.1132252e-03    0.0000000e+00    0.0000000e+00    0.0000000e+00    0.0000000e+00    0.0000000e+00    0.0000000e+00    0.0000000e+00    0.0000000e+00    0.0000000e+00    0.0000000e+00    0.0000000e+00    0.0000000e+00    0.0000000e+00    0.0000000e+00    0.0000000e+00    0.0000000e+00    0.0000000e+00    0.0000000e+00    0.0000000e+00    0.0000000e+00    0.0000000e+00    0.0000000e+00    0.0000000e+00    0.0000000e+00    0.0000000e+00    0.0000000e+00    0.0000000e+00    0.0000000e+00    0.0000000e+00    0.0000000e+00    0.0000000e+00    0.0000000e+00    0.0000000e+00    0.0000000e+00    0.0000000e+00    0.0000000e+00    0.0000000e+00    0.0000000e+00    0.0000000e+00 
  -7.9504334e+01    0.0000000e+00    9.2992441e-04    3.1132252e-03    0.0000000e+00    0.0000000e+00    0.0000000e+00    0.0000000e+00    0.0000000e+00    0.0000000e+00    0.0000000e+00    0.0000000e+00    0.0000000e+00    0.0000000e+00    0.0000000e+00    0.0000000e+00    0.0000000e+00    0.0000000e+00    0.0000000e+00    0.0000000e+00    0.0000000e+00    0.0000000e+00    0.0000000e+00    0.0000000e+00    0.0000000e+00    0.0000000e+00    0.0000000e+00    0.0000000e+00    0.0000000e+00    0.0000000e+00    0.0000000e+00    0.0000000e+00    0.0000000e+00    0.0000000e+00    0.0000000e+00    0.0000000e+00    0.0000000e+00    0.0000000e+00    0.0000000e+00    0.0000000e+00    0.0000000e+00    0.0000000e+00    0.0000000e+00 
  -7.9105367e+01    0.0000000e+00    9.2992441e-04    3.1132252e-03    0.0000000e+00    0.0000000e+00    0.0000000e+00    0.0000000e+00    0.0000000e+00    0.0000000e+00    0.0000000e+00    0.0000000e+00    0.0000000e+00    0.0000000e+00    0.0000000e+00    0.0000000e+00    0.0000000e+00    0.0000000e+00    0.0000000e+00    0.0000000e+00    0.0000000e+00    0.0000000e+00    0.0000000e+00    0.0000000e+00    0.0000000e+00    0.0000000e+00    0.0000000e+00    0.0000000e+00    0.0000000e+00    0.0000000e+00    0.0000000e+00    0.0000000e+00    0.0000000e+00    0.0000000e+00    0.0000000e+00    0.0000000e+00    0.0000000e+00    0.0000000e+00    0.0000000e+00    0.0000000e+00    0.0000000e+00    0.0000000e+00    0.0000000e+00 
  -7.8706767e+01    0.0000000e+00    9.2992442e-04    3.1132252e-03    0.0000000e+00    0.0000000e+00    0.0000000e+00    0.0000000e+00    0.0000000e+00    0.0000000e+00    0.0000000e+00    0.0000000e+00    0.0000000e+00    0.0000000e+00    0.0000000e+00    0.0000000e+00    0.0000000e+00    0.0000000e+00    0.0000000e+00    0.0000000e+00    0.0000000e+00    0.0000000e+00    0.0000000e+00    0.0000000e+00    0.0000000e+00    0.0000000e+00    0.0000000e+00    0.0000000e+00    0.0000000e+00    0.0000000e+00    0.0000000e+00    0.0000000e+00    0.0000000e+00    0.0000000e+00    0.0000000e+00    0.0000000e+00    0.0000000e+00    0.0000000e+00    0.0000000e+00    0.0000000e+00    0.0000000e+00    0.0000000e+00    0.0000000e+00 
  -7.8308510e+01    0.0000000e+00    9.2992443e-04    3.1132253e-03    0.0000000e+00    0.0000000e+00    0.0000000e+00    0.0000000e+00    0.0000000e+00    0.0000000e+00    0.0000000e+00    0.0000000e+00    0.0000000e+00    0.0000000e+00    0.0000000e+00    0.0000000e+00    0.0000000e+00    0.0000000e+00    0.0000000e+00    0.0000000e+00    0.0000000e+00    0.0000000e+00    0.0000000e+00    0.0000000e+00    0.0000000e+00    0.0000000e+00    0.0000000e+00    0.0000000e+00    0.0000000e+00    0.0000000e+00    0.0000000e+00    0.0000000e+00    0.0000000e+00    0.0000000e+00    0.0000000e+00    0.0000000e+00    0.0000000e+00    0.0000000e+00    0.0000000e+00    0.0000000e+00    0.0000000e+00    0.0000000e+00    0.0000000e+00 
  -7.7910572e+01    0.0000000e+00    9.2992443e-04    3.1132253e-03    0.0000000e+00    0.0000000e+00    0.0000000e+00    0.0000000e+00    0.0000000e+00    0.0000000e+00    0.0000000e+00    0.0000000e+00    0.0000000e+00    0.0000000e+00    0.0000000e+00    0.0000000e+00    0.0000000e+00    0.0000000e+00    0.0000000e+00    0.0000000e+00    0.0000000e+00    0.0000000e+00    0.0000000e+00    0.0000000e+00    0.0000000e+00    0.0000000e+00    0.0000000e+00    0.0000000e+00    0.0000000e+00    0.0000000e+00    0.0000000e+00    0.0000000e+00    0.0000000e+00    0.0000000e+00    0.0000000e+00    0.0000000e+00    0.0000000e+00    0.0000000e+00    0.0000000e+00    0.0000000e+00    0.0000000e+00    0.0000000e+00    0.0000000e+00 
  -7.7512927e+01    0.0000000e+00    9.2992444e-04    3.1132253e-03    0.0000000e+00    0.0000000e+00    0.0000000e+00    0.0000000e+00    0.0000000e+00    0.0000000e+00    0.0000000e+00    0.0000000e+00    0.0000000e+00    0.0000000e+00    0.0000000e+00    0.0000000e+00    0.0000000e+00    0.0000000e+00    0.0000000e+00    0.0000000e+00    0.0000000e+00    0.0000000e+00    0.0000000e+00    0.0000000e+00    0.0000000e+00    0.0000000e+00    0.0000000e+00    0.0000000e+00    0.0000000e+00    0.0000000e+00    0.0000000e+00    0.0000000e+00    0.0000000e+00    0.0000000e+00    0.0000000e+00    0.0000000e+00    0.0000000e+00    0.0000000e+00    0.0000000e+00    0.0000000e+00    0.0000000e+00    0.0000000e+00    0.0000000e+00 
  -7.7115554e+01    0.0000000e+00    9.2992444e-04    3.1132253e-03    0.0000000e+00    0.0000000e+00    0.0000000e+00    0.0000000e+00    0.0000000e+00    0.0000000e+00    0.0000000e+00    0.0000000e+00    0.0000000e+00    0.0000000e+00    0.0000000e+00    0.0000000e+00    0.0000000e+00    0.0000000e+00    0.0000000e+00    0.0000000e+00    0.0000000e+00    0.0000000e+00    0.0000000e+00    0.0000000e+00    0.0000000e+00    0.0000000e+00    0.0000000e+00    0.0000000e+00    0.0000000e+00    0.0000000e+00    0.0000000e+00    0.0000000e+00    0.0000000e+00    0.0000000e+00    0.0000000e+00    0.0000000e+00    0.0000000e+00    0.0000000e+00    0.0000000e+00    0.0000000e+00    0.0000000e+00    0.0000000e+00    0.0000000e+00 
  -7.6877600e+01    0.0000000e+00    9.2992445e-04    3.1132253e-03    0.0000000e+00    0.0000000e+00    0.0000000e+00    0.0000000e+00    0.0000000e+00    0.0000000e+00    0.0000000e+00    0.0000000e+00    0.0000000e+00    0.0000000e+00    0.0000000e+00    0.0000000e+00    0.0000000e+00    0.0000000e+00    0.0000000e+00    0.0000000e+00    0.0000000e+00    0.0000000e+00    0.0000000e+00    0.0000000e+00    0.0000000e+00    0.0000000e+00    0.0000000e+00    0.0000000e+00    0.0000000e+00    0.0000000e+00    0.0000000e+00    0.0000000e+00    0.0000000e+00    0.0000000e+00    0.0000000e+00    0.0000000e+00    0.0000000e+00    0.0000000e+00    0.0000000e+00    0.0000000e+00    0.0000000e+00    0.0000000e+00    0.0000000e+00 
  -7.6580159e+01    0.0000000e+00    9.2992446e-04    3.1132254e-03    0.0000000e+00    0.0000000e+00    0.0000000e+00    0.0000000e+00    0.0000000e+00    0.0000000e+00    0.0000000e+00    0.0000000e+00    0.0000000e+00    0.0000000e+00    0.0000000e+00    0.0000000e+00    0.0000000e+00    0.0000000e+00    0.0000000e+00    0.0000000e+00    0.0000000e+00    0.0000000e+00    0.0000000e+00    0.0000000e+00    0.0000000e+00    0.0000000e+00    0.0000000e+00    0.0000000e+00    0.0000000e+00    0.0000000e+00    0.0000000e+00    0.0000000e+00    0.0000000e+00    0.0000000e+00    0.0000000e+00    0.0000000e+00    0.0000000e+00    0.0000000e+00    0.0000000e+00    0.0000000e+00    0.0000000e+00    0.0000000e+00    0.0000000e+00 
  -7.6208357e+01    0.0000000e+00    9.2992442e-04    3.1132252e-03    0.0000000e+00    0.0000000e+00    0.0000000e+00    0.0000000e+00    0.0000000e+00    0.0000000e+00    0.0000000e+00    0.0000000e+00    0.0000000e+00    0.0000000e+00    0.0000000e+00    0.0000000e+00    0.0000000e+00    0.0000000e+00    0.0000000e+00    0.0000000e+00    0.0000000e+00    0.0000000e+00    0.0000000e+00    0.0000000e+00    0.0000000e+00    0.0000000e+00    0.0000000e+00    0.0000000e+00    0.0000000e+00    0.0000000e+00    0.0000000e+00    0.0000000e+00    0.0000000e+00    0.0000000e+00    0.0000000e+00    0.0000000e+00    0.0000000e+00    0.0000000e+00    0.0000000e+00    0.0000000e+00    0.0000000e+00    0.0000000e+00    0.0000000e+00 
  -7.5811708e+01    0.0000000e+00    9.2992440e-04    3.1132252e-03    0.0000000e+00    0.0000000e+00    0.0000000e+00    0.0000000e+00    0.0000000e+00    0.0000000e+00    0.0000000e+00    0.0000000e+00    0.0000000e+00    0.0000000e+00    0.0000000e+00    0.0000000e+00    0.0000000e+00    0.0000000e+00    0.0000000e+00    0.0000000e+00    0.0000000e+00    0.0000000e+00    0.0000000e+00    0.0000000e+00    0.0000000e+00    0.0000000e+00    0.0000000e+00    0.0000000e+00    0.0000000e+00    0.0000000e+00    0.0000000e+00    0.0000000e+00    0.0000000e+00    0.0000000e+00    0.0000000e+00    0.0000000e+00    0.0000000e+00    0.0000000e+00    0.0000000e+00    0.0000000e+00    0.0000000e+00    0.0000000e+00    0.0000000e+00 
  -7.5415221e+01    0.0000000e+00    9.2992440e-04    3.1132252e-03    0.0000000e+00    0.0000000e+00    0.0000000e+00    0.0000000e+00    0.0000000e+00    0.0000000e+00    0.0000000e+00    0.0000000e+00    0.0000000e+00    0.0000000e+00    0.0000000e+00    0.0000000e+00    0.0000000e+00    0.0000000e+00    0.0000000e+00    0.0000000e+00    0.0000000e+00    0.0000000e+00    0.0000000e+00    0.0000000e+00    0.0000000e+00    0.0000000e+00    0.0000000e+00    0.0000000e+00    0.0000000e+00    0.0000000e+00    0.0000000e+00    0.0000000e+00    0.0000000e+00    0.0000000e+00    0.0000000e+00    0.0000000e+00    0.0000000e+00    0.0000000e+00    0.0000000e+00    0.0000000e+00    0.0000000e+00    0.0000000e+00    0.0000000e+00 
  -7.5018878e+01    0.0000000e+00    9.2992440e-04    3.1132252e-03    0.0000000e+00    0.0000000e+00    0.0000000e+00    0.0000000e+00    0.0000000e+00    0.0000000e+00    0.0000000e+00    0.0000000e+00    0.0000000e+00    0.0000000e+00    0.0000000e+00    0.0000000e+00    0.0000000e+00    0.0000000e+00    0.0000000e+00    0.0000000e+00    0.0000000e+00    0.0000000e+00    0.0000000e+00    0.0000000e+00    0.0000000e+00    0.0000000e+00    0.0000000e+00    0.0000000e+00    0.0000000e+00    0.0000000e+00    0.0000000e+00    0.0000000e+00    0.0000000e+00    0.0000000e+00    0.0000000e+00    0.0000000e+00    0.0000000e+00    0.0000000e+00    0.0000000e+00    0.0000000e+00    0.0000000e+00    0.0000000e+00    0.0000000e+00 
  -7.4622654e+01    0.0000000e+00    9.2992440e-04    3.1132252e-03    0.0000000e+00    0.0000000e+00    0.0000000e+00    0.0000000e+00    0.0000000e+00    0.0000000e+00    0.0000000e+00    0.0000000e+00    0.0000000e+00    0.0000000e+00    0.0000000e+00    0.0000000e+00    0.0000000e+00    0.0000000e+00    0.0000000e+00    0.0000000e+00    0.0000000e+00    0.0000000e+00    0.0000000e+00    0.0000000e+00    0.0000000e+00    0.0000000e+00    0.0000000e+00    0.0000000e+00    0.0000000e+00    0.0000000e+00    0.0000000e+00    0.0000000e+00    0.0000000e+00    0.0000000e+00    0.0000000e+00    0.0000000e+00    0.0000000e+00    0.0000000e+00    0.0000000e+00    0.0000000e+00    0.0000000e+00    0.0000000e+00    0.0000000e+00 
  -7.4226526e+01    0.0000000e+00    9.2992440e-04    3.1132252e-03    0.0000000e+00    0.0000000e+00    0.0000000e+00    0.0000000e+00    0.0000000e+00    0.0000000e+00    0.0000000e+00    0.0000000e+00    0.0000000e+00    0.0000000e+00    0.0000000e+00    0.0000000e+00    0.0000000e+00    0.0000000e+00    0.0000000e+00    0.0000000e+00    0.0000000e+00    0.0000000e+00    0.0000000e+00    0.0000000e+00    0.0000000e+00    0.0000000e+00    0.0000000e+00    0.0000000e+00    0.0000000e+00    0.0000000e+00    0.0000000e+00    0.0000000e+00    0.0000000e+00    0.0000000e+00    0.0000000e+00    0.0000000e+00    0.0000000e+00    0.0000000e+00    0.0000000e+00    0.0000000e+00    0.0000000e+00    0.0000000e+00    0.0000000e+00 
  -7.3830469e+01    0.0000000e+00    9.2992422e-04    3.1132246e-03    0.0000000e+00    0.0000000e+00    0.0000000e+00    0.0000000e+00    0.0000000e+00    0.0000000e+00    0.0000000e+00    0.0000000e+00    0.0000000e+00    0.0000000e+00    0.0000000e+00    0.0000000e+00    0.0000000e+00    0.0000000e+00    0.0000000e+00    0.0000000e+00    0.0000000e+00    0.0000000e+00    0.0000000e+00    0.0000000e+00    0.0000000e+00    0.0000000e+00    0.0000000e+00    0.0000000e+00    0.0000000e+00    0.0000000e+00    0.0000000e+00    0.0000000e+00    0.0000000e+00    0.0000000e+00    0.0000000e+00    0.0000000e+00    0.0000000e+00    0.0000000e+00    0.0000000e+00    0.0000000e+00    0.0000000e+00    0.0000000e+00    0.0000000e+00 
  -7.3434459e+01    0.0000000e+00    9.2992422e-04    3.1132246e-03    0.0000000e+00    0.0000000e+00    0.0000000e+00    0.0000000e+00    0.0000000e+00    0.0000000e+00    0.0000000e+00    0.0000000e+00    0.0000000e+00    0.0000000e+00    0.0000000e+00    0.0000000e+00    0.0000000e+00    0.0000000e+00    0.0000000e+00    0.0000000e+00    0.0000000e+00    0.0000000e+00    0.0000000e+00    0.0000000e+00    0.0000000e+00    0.0000000e+00    0.0000000e+00    0.0000000e+00    0.0000000e+00    0.0000000e+00    0.0000000e+00    0.0000000e+00    0.0000000e+00    0.0000000e+00    0.0000000e+00    0.0000000e+00    0.0000000e+00    0.0000000e+00    0.0000000e+00    0.0000000e+00    0.0000000e+00    0.0000000e+00    0.0000000e+00 
  -7.3038472e+01    0.0000000e+00    9.2992422e-04    3.1132246e-03    0.0000000e+00    0.0000000e+00    0.0000000e+00    0.0000000e+00    0.0000000e+00    0.0000000e+00    0.0000000e+00    0.0000000e+00    0.0000000e+00    0.0000000e+00    0.0000000e+00    0.0000000e+00    0.0000000e+00    0.0000000e+00    0.0000000e+00    0.0000000e+00    0.0000000e+00    0.0000000e+00    0.0000000e+00    0.0000000e+00    0.0000000e+00    0.0000000e+00    0.0000000e+00    0.0000000e+00    0.0000000e+00    0.0000000e+00    0.0000000e+00    0.0000000e+00    0.0000000e+00    0.0000000e+00    0.0000000e+00    0.0000000e+00    0.0000000e+00    0.0000000e+00    0.0000000e+00    0.0000000e+00    0.0000000e+00    0.0000000e+00    0.0000000e+00 
  -7.2642482e+01    0.0000000e+00    9.2992422e-04    3.1132246e-03    0.0000000e+00    0.0000000e+00    0.0000000e+00    0.0000000e+00    0.0000000e+00    0.0000000e+00    0.0000000e+00    0.0000000e+00    0.0000000e+00    0.0000000e+00    0.0000000e+00    0.0000000e+00    0.0000000e+00    0.0000000e+00    0.0000000e+00    0.0000000e+00    0.0000000e+00    0.0000000e+00    0.0000000e+00    0.0000000e+00    0.0000000e+00    0.0000000e+00    0.0000000e+00    0.0000000e+00    0.0000000e+00    0.0000000e+00    0.0000000e+00    0.0000000e+00    0.0000000e+00    0.0000000e+00    0.0000000e+00    0.0000000e+00    0.0000000e+00    0.0000000e+00    0.0000000e+00    0.0000000e+00    0.0000000e+00    0.0000000e+00    0.0000000e+00 
  -7.2246467e+01    0.0000000e+00    9.2992422e-04    3.1132246e-03    0.0000000e+00    0.0000000e+00    0.0000000e+00    0.0000000e+00    0.0000000e+00    0.0000000e+00    0.0000000e+00    0.0000000e+00    0.0000000e+00    0.0000000e+00    0.0000000e+00    0.0000000e+00    0.0000000e+00    0.0000000e+00    0.0000000e+00    0.0000000e+00    0.0000000e+00    0.0000000e+00    0.0000000e+00    0.0000000e+00    0.0000000e+00    0.0000000e+00    0.0000000e+00    0.0000000e+00    0.0000000e+00    0.0000000e+00    0.0000000e+00    0.0000000e+00    0.0000000e+00    0.0000000e+00    0.0000000e+00    0.0000000e+00    0.0000000e+00    0.0000000e+00    0.0000000e+00    0.0000000e+00    0.0000000e+00    0.0000000e+00    0.0000000e+00 
  -7.1850401e+01    0.0000000e+00    9.2992422e-04    3.1132245e-03    0.0000000e+00    0.0000000e+00    0.0000000e+00    0.0000000e+00    0.0000000e+00    0.0000000e+00    0.0000000e+00    0.0000000e+00    0.0000000e+00    0.0000000e+00    0.0000000e+00    0.0000000e+00    0.0000000e+00    0.0000000e+00    0.0000000e+00    0.0000000e+00    0.0000000e+00    0.0000000e+00    0.0000000e+00    0.0000000e+00    0.0000000e+00    0.0000000e+00    0.0000000e+00    0.0000000e+00    0.0000000e+00    0.0000000e+00    0.0000000e+00    0.0000000e+00    0.0000000e+00    0.0000000e+00    0.0000000e+00    0.0000000e+00    0.0000000e+00    0.0000000e+00    0.0000000e+00    0.0000000e+00    0.0000000e+00    0.0000000e+00    0.0000000e+00 
  -7.1454259e+01    0.0000000e+00    9.2992422e-04    3.1132245e-03    0.0000000e+00    0.0000000e+00    0.0000000e+00    0.0000000e+00    0.0000000e+00    0.0000000e+00    0.0000000e+00    0.0000000e+00    0.0000000e+00    0.0000000e+00    0.0000000e+00    0.0000000e+00    0.0000000e+00    0.0000000e+00    0.0000000e+00    0.0000000e+00    0.0000000e+00    0.0000000e+00    0.0000000e+00    0.0000000e+00    0.0000000e+00    0.0000000e+00    0.0000000e+00    0.0000000e+00    0.0000000e+00    0.0000000e+00    0.0000000e+00    0.0000000e+00    0.0000000e+00    0.0000000e+00    0.0000000e+00    0.0000000e+00    0.0000000e+00    0.0000000e+00    0.0000000e+00    0.0000000e+00    0.0000000e+00    0.0000000e+00    0.0000000e+00 
  -7.1058016e+01    0.0000000e+00    9.2992421e-04    3.1132245e-03    0.0000000e+00    0.0000000e+00    0.0000000e+00    0.0000000e+00    0.0000000e+00    0.0000000e+00    0.0000000e+00    0.0000000e+00    0.0000000e+00    0.0000000e+00    0.0000000e+00    0.0000000e+00    0.0000000e+00    0.0000000e+00    0.0000000e+00    0.0000000e+00    0.0000000e+00    0.0000000e+00    0.0000000e+00    0.0000000e+00    0.0000000e+00    0.0000000e+00    0.0000000e+00    0.0000000e+00    0.0000000e+00    0.0000000e+00    0.0000000e+00    0.0000000e+00    0.0000000e+00    0.0000000e+00    0.0000000e+00    0.0000000e+00    0.0000000e+00    0.0000000e+00    0.0000000e+00    0.0000000e+00    0.0000000e+00    0.0000000e+00    0.0000000e+00 
  -7.0661648e+01    0.0000000e+00    9.2992422e-04    3.1132246e-03    0.0000000e+00    0.0000000e+00    0.0000000e+00    0.0000000e+00    0.0000000e+00    0.0000000e+00    0.0000000e+00    0.0000000e+00    0.0000000e+00    0.0000000e+00    0.0000000e+00    0.0000000e+00    0.0000000e+00    0.0000000e+00    0.0000000e+00    0.0000000e+00    0.0000000e+00    0.0000000e+00    0.0000000e+00    0.0000000e+00    0.0000000e+00    0.0000000e+00    0.0000000e+00    0.0000000e+00    0.0000000e+00    0.0000000e+00    0.0000000e+00    0.0000000e+00    0.0000000e+00    0.0000000e+00    0.0000000e+00    0.0000000e+00    0.0000000e+00    0.0000000e+00    0.0000000e+00    0.0000000e+00    0.0000000e+00    0.0000000e+00    0.0000000e+00 
  -7.0265129e+01    0.0000000e+00    9.2992422e-04    3.1132245e-03    0.0000000e+00    0.0000000e+00    0.0000000e+00    0.0000000e+00    0.0000000e+00    0.0000000e+00    0.0000000e+00    0.0000000e+00    0.0000000e+00    0.0000000e+00    0.0000000e+00    0.0000000e+00    0.0000000e+00    0.0000000e+00    0.0000000e+00    0.0000000e+00    0.0000000e+00    0.0000000e+00    0.0000000e+00    0.0000000e+00    0.0000000e+00    0.0000000e+00    0.0000000e+00    0.0000000e+00    0.0000000e+00    0.0000000e+00    0.0000000e+00    0.0000000e+00    0.0000000e+00    0.0000000e+00    0.0000000e+00    0.0000000e+00    0.0000000e+00    0.0000000e+00    0.0000000e+00    0.0000000e+00    0.0000000e+00    0.0000000e+00    0.0000000e+00 
  -6.9868434e+01    0.0000000e+00    9.2992421e-04    3.1132245e-03    0.0000000e+00    0.0000000e+00    0.0000000e+00    0.0000000e+00    0.0000000e+00    0.0000000e+00    0.0000000e+00    0.0000000e+00    0.0000000e+00    0.0000000e+00    0.0000000e+00    0.0000000e+00    0.0000000e+00    0.0000000e+00    0.0000000e+00    0.0000000e+00    0.0000000e+00    0.0000000e+00    0.0000000e+00    0.0000000e+00    0.0000000e+00    0.0000000e+00    0.0000000e+00    0.0000000e+00    0.0000000e+00    0.0000000e+00    0.0000000e+00    0.0000000e+00    0.0000000e+00    0.0000000e+00    0.0000000e+00    0.0000000e+00    0.0000000e+00    0.0000000e+00    0.0000000e+00    0.0000000e+00    0.0000000e+00    0.0000000e+00    0.0000000e+00 
  -6.9471536e+01    0.0000000e+00    9.2992421e-04    3.1132245e-03    0.0000000e+00    0.0000000e+00    0.0000000e+00    0.0000000e+00    0.0000000e+00    0.0000000e+00    0.0000000e+00    0.0000000e+00    0.0000000e+00    0.0000000e+00    0.0000000e+00    0.0000000e+00    0.0000000e+00    0.0000000e+00    0.0000000e+00    0.0000000e+00    0.0000000e+00    0.0000000e+00    0.0000000e+00    0.0000000e+00    0.0000000e+00    0.0000000e+00    0.0000000e+00    0.0000000e+00    0.0000000e+00    0.0000000e+00    0.0000000e+00    0.0000000e+00    0.0000000e+00    0.0000000e+00    0.0000000e+00    0.0000000e+00    0.0000000e+00    0.0000000e+00    0.0000000e+00    0.0000000e+00    0.0000000e+00    0.0000000e+00    0.0000000e+00 
  -6.9074411e+01    0.0000000e+00    9.2992421e-04    3.1132245e-03    0.0000000e+00    0.0000000e+00    0.0000000e+00    0.0000000e+00    0.0000000e+00    0.0000000e+00    0.0000000e+00    0.0000000e+00    0.0000000e+00    0.0000000e+00    0.0000000e+00    0.0000000e+00    0.0000000e+00    0.0000000e+00    0.0000000e+00    0.0000000e+00    0.0000000e+00    0.0000000e+00    0.0000000e+00    0.0000000e+00    0.0000000e+00    0.0000000e+00    0.0000000e+00    0.0000000e+00    0.0000000e+00    0.0000000e+00    0.0000000e+00    0.0000000e+00    0.0000000e+00    0.0000000e+00    0.0000000e+00    0.0000000e+00    0.0000000e+00    0.0000000e+00    0.0000000e+00    0.0000000e+00    0.0000000e+00    0.0000000e+00    0.0000000e+00 
  -6.8677031e+01    0.0000000e+00    9.2992421e-04    3.1132245e-03    0.0000000e+00    0.0000000e+00    0.0000000e+00    0.0000000e+00    0.0000000e+00    0.0000000e+00    0.0000000e+00    0.0000000e+00    0.0000000e+00    0.0000000e+00    0.0000000e+00    0.0000000e+00    0.0000000e+00    0.0000000e+00    0.0000000e+00    0.0000000e+00    0.0000000e+00    0.0000000e+00    0.0000000e+00    0.0000000e+00    0.0000000e+00    0.0000000e+00    0.0000000e+00    0.0000000e+00    0.0000000e+00    0.0000000e+00    0.0000000e+00    0.0000000e+00    0.0000000e+00    0.0000000e+00    0.0000000e+00    0.0000000e+00    0.0000000e+00    0.0000000e+00    0.0000000e+00    0.0000000e+00    0.0000000e+00    0.0000000e+00    0.0000000e+00 
  -6.8279372e+01    0.0000000e+00    9.2992422e-04    3.1132246e-03    0.0000000e+00    0.0000000e+00    0.0000000e+00    0.0000000e+00    0.0000000e+00    0.0000000e+00    0.0000000e+00    0.0000000e+00    0.0000000e+00    0.0000000e+00    0.0000000e+00    0.0000000e+00    0.0000000e+00    0.0000000e+00    0.0000000e+00    0.0000000e+00    0.0000000e+00    0.0000000e+00    0.0000000e+00    0.0000000e+00    0.0000000e+00    0.0000000e+00    0.0000000e+00    0.0000000e+00    0.0000000e+00    0.0000000e+00    0.0000000e+00    0.0000000e+00    0.0000000e+00    0.0000000e+00    0.0000000e+00    0.0000000e+00    0.0000000e+00    0.0000000e+00    0.0000000e+00    0.0000000e+00    0.0000000e+00    0.0000000e+00    0.0000000e+00 
  -6.7881405e+01    0.0000000e+00    9.2992422e-04    3.1132246e-03    0.0000000e+00    0.0000000e+00    0.0000000e+00    0.0000000e+00    0.0000000e+00    0.0000000e+00    0.0000000e+00    0.0000000e+00    0.0000000e+00    0.0000000e+00    0.0000000e+00    0.0000000e+00    0.0000000e+00    0.0000000e+00    0.0000000e+00    0.0000000e+00    0.0000000e+00    0.0000000e+00    0.0000000e+00    0.0000000e+00    0.0000000e+00    0.0000000e+00    0.0000000e+00    0.0000000e+00    0.0000000e+00    0.0000000e+00    0.0000000e+00    0.0000000e+00    0.0000000e+00    0.0000000e+00    0.0000000e+00    0.0000000e+00    0.0000000e+00    0.0000000e+00    0.0000000e+00    0.0000000e+00    0.0000000e+00    0.0000000e+00    0.0000000e+00 
  -6.7483105e+01    0.0000000e+00    9.2992407e-04    3.1132241e-03    0.0000000e+00    0.0000000e+00    0.0000000e+00    0.0000000e+00    0.0000000e+00    0.0000000e+00    0.0000000e+00    0.0000000e+00    0.0000000e+00    0.0000000e+00    0.0000000e+00    0.0000000e+00    0.0000000e+00    0.0000000e+00    0.0000000e+00    0.0000000e+00    0.0000000e+00    0.0000000e+00    0.0000000e+00    0.0000000e+00    0.0000000e+00    0.0000000e+00    0.0000000e+00    0.0000000e+00    0.0000000e+00    0.0000000e+00    0.0000000e+00    0.0000000e+00    0.0000000e+00    0.0000000e+00    0.0000000e+00    0.0000000e+00    0.0000000e+00    0.0000000e+00    0.0000000e+00    0.0000000e+00    0.0000000e+00    0.0000000e+00    0.0000000e+00 
  -6.7084444e+01    0.0000000e+00    9.2992408e-04    3.1132241e-03    0.0000000e+00    0.0000000e+00    0.0000000e+00    0.0000000e+00    0.0000000e+00    0.0000000e+00    0.0000000e+00    0.0000000e+00    0.0000000e+00    0.0000000e+00    0.0000000e+00    0.0000000e+00    0.0000000e+00    0.0000000e+00    0.0000000e+00    0.0000000e+00    0.0000000e+00    0.0000000e+00    0.0000000e+00    0.0000000e+00    0.0000000e+00    0.0000000e+00    0.0000000e+00    0.0000000e+00    0.0000000e+00    0.0000000e+00    0.0000000e+00    0.0000000e+00    0.0000000e+00    0.0000000e+00    0.0000000e+00    0.0000000e+00    0.0000000e+00    0.0000000e+00    0.0000000e+00    0.0000000e+00    0.0000000e+00    0.0000000e+00    0.0000000e+00 
  -6.6685394e+01    0.0000000e+00    9.2992408e-04    3.1132241e-03    0.0000000e+00    0.0000000e+00    0.0000000e+00    0.0000000e+00    0.0000000e+00    0.0000000e+00    0.0000000e+00    0.0000000e+00    0.0000000e+00    0.0000000e+00    0.0000000e+00    0.0000000e+00    0.0000000e+00    0.0000000e+00    0.0000000e+00    0.0000000e+00    0.0000000e+00    0.0000000e+00    0.0000000e+00    0.0000000e+00    0.0000000e+00    0.0000000e+00    0.0000000e+00    0.0000000e+00    0.0000000e+00    0.0000000e+00    0.0000000e+00    0.0000000e+00    0.0000000e+00    0.0000000e+00    0.0000000e+00    0.0000000e+00    0.0000000e+00    0.0000000e+00    0.0000000e+00    0.0000000e+00    0.0000000e+00    0.0000000e+00    0.0000000e+00 
  -6.6285928e+01    0.0000000e+00    9.2992381e-04    3.1132232e-03    0.0000000e+00    0.0000000e+00    0.0000000e+00    0.0000000e+00    0.0000000e+00    0.0000000e+00    0.0000000e+00    0.0000000e+00    0.0000000e+00    0.0000000e+00    0.0000000e+00    0.0000000e+00    0.0000000e+00    0.0000000e+00    0.0000000e+00    0.0000000e+00    0.0000000e+00    0.0000000e+00    0.0000000e+00    0.0000000e+00    0.0000000e+00    0.0000000e+00    0.0000000e+00    0.0000000e+00    0.0000000e+00    0.0000000e+00    0.0000000e+00    0.0000000e+00    0.0000000e+00    0.0000000e+00    0.0000000e+00    0.0000000e+00    0.0000000e+00    0.0000000e+00    0.0000000e+00    0.0000000e+00    0.0000000e+00    0.0000000e+00    0.0000000e+00 
  -6.5886018e+01    0.0000000e+00    9.2992381e-04    3.1132232e-03    0.0000000e+00    0.0000000e+00    0.0000000e+00    0.0000000e+00    0.0000000e+00    0.0000000e+00    0.0000000e+00    0.0000000e+00    0.0000000e+00    0.0000000e+00    0.0000000e+00    0.0000000e+00    0.0000000e+00    0.0000000e+00    0.0000000e+00    0.0000000e+00    0.0000000e+00    0.0000000e+00    0.0000000e+00    0.0000000e+00    0.0000000e+00    0.0000000e+00    0.0000000e+00    0.0000000e+00    0.0000000e+00    0.0000000e+00    0.0000000e+00    0.0000000e+00    0.0000000e+00    0.0000000e+00    0.0000000e+00    0.0000000e+00    0.0000000e+00    0.0000000e+00    0.0000000e+00    0.0000000e+00    0.0000000e+00    0.0000000e+00    0.0000000e+00 
  -6.5485634e+01    0.0000000e+00    9.2992378e-04    3.1132231e-03    0.0000000e+00    0.0000000e+00    0.0000000e+00    0.0000000e+00    0.0000000e+00    0.0000000e+00    0.0000000e+00    0.0000000e+00    0.0000000e+00    0.0000000e+00    0.0000000e+00    0.0000000e+00    0.0000000e+00    0.0000000e+00    0.0000000e+00    0.0000000e+00    0.0000000e+00    0.0000000e+00    0.0000000e+00    0.0000000e+00    0.0000000e+00    0.0000000e+00    0.0000000e+00    0.0000000e+00    0.0000000e+00    0.0000000e+00    0.0000000e+00    0.0000000e+00    0.0000000e+00    0.0000000e+00    0.0000000e+00    0.0000000e+00    0.0000000e+00    0.0000000e+00    0.0000000e+00    0.0000000e+00    0.0000000e+00    0.0000000e+00    0.0000000e+00 
  -6.5084749e+01    0.0000000e+00    9.2992379e-04    3.1132231e-03    0.0000000e+00    0.0000000e+00    0.0000000e+00    0.0000000e+00    0.0000000e+00    0.0000000e+00    0.0000000e+00    0.0000000e+00    0.0000000e+00    0.0000000e+00    0.0000000e+00    0.0000000e+00    0.0000000e+00    0.0000000e+00    0.0000000e+00    0.0000000e+00    0.0000000e+00    0.0000000e+00    0.0000000e+00    0.0000000e+00    0.0000000e+00    0.0000000e+00    0.0000000e+00    0.0000000e+00    0.0000000e+00    0.0000000e+00    0.0000000e+00    0.0000000e+00    0.0000000e+00    0.0000000e+00    0.0000000e+00    0.0000000e+00    0.0000000e+00    0.0000000e+00    0.0000000e+00    0.0000000e+00    0.0000000e+00    0.0000000e+00    0.0000000e+00 
  -6.4683333e+01    0.0000000e+00    9.2992379e-04    3.1132231e-03    0.0000000e+00    0.0000000e+00    0.0000000e+00    0.0000000e+00    0.0000000e+00    0.0000000e+00    0.0000000e+00    0.0000000e+00    0.0000000e+00    0.0000000e+00    0.0000000e+00    0.0000000e+00    0.0000000e+00    0.0000000e+00    0.0000000e+00    0.0000000e+00    0.0000000e+00    0.0000000e+00    0.0000000e+00    0.0000000e+00    0.0000000e+00    0.0000000e+00    0.0000000e+00    0.0000000e+00    0.0000000e+00    0.0000000e+00    0.0000000e+00    0.0000000e+00    0.0000000e+00    0.0000000e+00    0.0000000e+00    0.0000000e+00    0.0000000e+00    0.0000000e+00    0.0000000e+00    0.0000000e+00    0.0000000e+00    0.0000000e+00    0.0000000e+00 
  -6.4281355e+01    0.0000000e+00    9.2992379e-04    3.1132231e-03    0.0000000e+00    0.0000000e+00    0.0000000e+00    0.0000000e+00    0.0000000e+00    0.0000000e+00    0.0000000e+00    0.0000000e+00    0.0000000e+00    0.0000000e+00    0.0000000e+00    0.0000000e+00    0.0000000e+00    0.0000000e+00    0.0000000e+00    0.0000000e+00    0.0000000e+00    0.0000000e+00    0.0000000e+00    0.0000000e+00    0.0000000e+00    0.0000000e+00    0.0000000e+00    0.0000000e+00    0.0000000e+00    0.0000000e+00    0.0000000e+00    0.0000000e+00    0.0000000e+00    0.0000000e+00    0.0000000e+00    0.0000000e+00    0.0000000e+00    0.0000000e+00    0.0000000e+00    0.0000000e+00    0.0000000e+00    0.0000000e+00    0.0000000e+00 
  -6.3878786e+01    0.0000000e+00    9.2992379e-04    3.1132231e-03    0.0000000e+00    0.0000000e+00    0.0000000e+00    0.0000000e+00    0.0000000e+00    0.0000000e+00    0.0000000e+00    0.0000000e+00    0.0000000e+00    0.0000000e+00    0.0000000e+00    0.0000000e+00    0.0000000e+00    0.0000000e+00    0.0000000e+00    0.0000000e+00    0.0000000e+00    0.0000000e+00    0.0000000e+00    0.0000000e+00    0.0000000e+00    0.0000000e+00    0.0000000e+00    0.0000000e+00    0.0000000e+00    0.0000000e+00    0.0000000e+00    0.0000000e+00    0.0000000e+00    0.0000000e+00    0.0000000e+00    0.0000000e+00    0.0000000e+00    0.0000000e+00    0.0000000e+00    0.0000000e+00    0.0000000e+00    0.0000000e+00    0.0000000e+00 
  -6.3475595e+01    0.0000000e+00    9.2992379e-04    3.1132231e-03    0.0000000e+00    0.0000000e+00    0.0000000e+00    0.0000000e+00    0.0000000e+00    0.0000000e+00    0.0000000e+00    0.0000000e+00    0.0000000e+00    0.0000000e+00    0.0000000e+00    0.0000000e+00    0.0000000e+00    0.0000000e+00    0.0000000e+00    0.0000000e+00    0.0000000e+00    0.0000000e+00    0.0000000e+00    0.0000000e+00    0.0000000e+00    0.0000000e+00    0.0000000e+00    0.0000000e+00    0.0000000e+00    0.0000000e+00    0.0000000e+00    0.0000000e+00    0.0000000e+00    0.0000000e+00    0.0000000e+00    0.0000000e+00    0.0000000e+00    0.0000000e+00    0.0000000e+00    0.0000000e+00    0.0000000e+00    0.0000000e+00    0.0000000e+00 
  -6.3071752e+01    0.0000000e+00    9.2992354e-04    3.1132223e-03    0.0000000e+00    0.0000000e+00    0.0000000e+00    0.0000000e+00    0.0000000e+00    0.0000000e+00    0.0000000e+00    0.0000000e+00    0.0000000e+00    0.0000000e+00    0.0000000e+00    0.0000000e+00    0.0000000e+00    0.0000000e+00    0.0000000e+00    0.0000000e+00    0.0000000e+00    0.0000000e+00    0.0000000e+00    0.0000000e+00    0.0000000e+00    0.0000000e+00    0.0000000e+00    0.0000000e+00    0.0000000e+00    0.0000000e+00    0.0000000e+00    0.0000000e+00    0.0000000e+00    0.0000000e+00    0.0000000e+00    0.0000000e+00    0.0000000e+00    0.0000000e+00    0.0000000e+00    0.0000000e+00    0.0000000e+00    0.0000000e+00    0.0000000e+00 
  -6.2667223e+01    0.0000000e+00    9.2992355e-04    3.1132223e-03    0.0000000e+00    0.0000000e+00    0.0000000e+00    0.0000000e+00    0.0000000e+00    0.0000000e+00    0.0000000e+00    0.0000000e+00    0.0000000e+00    0.0000000e+00    0.0000000e+00    0.0000000e+00    0.0000000e+00    0.0000000e+00    0.0000000e+00    0.0000000e+00    0.0000000e+00    0.0000000e+00    0.0000000e+00    0.0000000e+00    0.0000000e+00    0.0000000e+00    0.0000000e+00    0.0000000e+00    0.0000000e+00    0.0000000e+00    0.0000000e+00    0.0000000e+00    0.0000000e+00    0.0000000e+00    0.0000000e+00    0.0000000e+00    0.0000000e+00    0.0000000e+00    0.0000000e+00    0.0000000e+00    0.0000000e+00    0.0000000e+00    0.0000000e+00 
  -6.2343600e+01    0.0000000e+00    9.2992355e-04    3.1132223e-03    0.0000000e+00    0.0000000e+00    0.0000000e+00    0.0000000e+00    0.0000000e+00    0.0000000e+00    0.0000000e+00    0.0000000e+00    0.0000000e+00    0.0000000e+00    0.0000000e+00    0.0000000e+00    0.0000000e+00    0.0000000e+00    0.0000000e+00    0.0000000e+00    0.0000000e+00    0.0000000e+00    0.0000000e+00    0.0000000e+00    0.0000000e+00    0.0000000e+00    0.0000000e+00    0.0000000e+00    0.0000000e+00    0.0000000e+00    0.0000000e+00    0.0000000e+00    0.0000000e+00    0.0000000e+00    0.0000000e+00    0.0000000e+00    0.0000000e+00    0.0000000e+00    0.0000000e+00    0.0000000e+00    0.0000000e+00    0.0000000e+00    0.0000000e+00 
  -6.1939072e+01    0.0000000e+00    9.2992355e-04    3.1132223e-03    0.0000000e+00    0.0000000e+00    0.0000000e+00    0.0000000e+00    0.0000000e+00    0.0000000e+00    0.0000000e+00    0.0000000e+00    0.0000000e+00    0.0000000e+00    0.0000000e+00    0.0000000e+00    0.0000000e+00    0.0000000e+00    0.0000000e+00    0.0000000e+00    0.0000000e+00    0.0000000e+00    0.0000000e+00    0.0000000e+00    0.0000000e+00    0.0000000e+00    0.0000000e+00    0.0000000e+00    0.0000000e+00    0.0000000e+00    0.0000000e+00    0.0000000e+00    0.0000000e+00    0.0000000e+00    0.0000000e+00    0.0000000e+00    0.0000000e+00    0.0000000e+00    0.0000000e+00    0.0000000e+00    0.0000000e+00    0.0000000e+00    0.0000000e+00 
  -6.1532456e+01    0.0000000e+00    9.2992355e-04    3.1132223e-03    0.0000000e+00    0.0000000e+00    0.0000000e+00    0.0000000e+00    0.0000000e+00    0.0000000e+00    0.0000000e+00    0.0000000e+00    0.0000000e+00    0.0000000e+00    0.0000000e+00    0.0000000e+00    0.0000000e+00    0.0000000e+00    0.0000000e+00    0.0000000e+00    0.0000000e+00    0.0000000e+00    0.0000000e+00    0.0000000e+00    0.0000000e+00    0.0000000e+00    0.0000000e+00    0.0000000e+00    0.0000000e+00    0.0000000e+00    0.0000000e+00    0.0000000e+00    0.0000000e+00    0.0000000e+00    0.0000000e+00    0.0000000e+00    0.0000000e+00    0.0000000e+00    0.0000000e+00    0.0000000e+00    0.0000000e+00    0.0000000e+00    0.0000000e+00 
  -6.1125031e+01    0.0000000e+00    9.2992355e-04    3.1132223e-03    0.0000000e+00    0.0000000e+00    0.0000000e+00    0.0000000e+00    0.0000000e+00    0.0000000e+00    0.0000000e+00    0.0000000e+00    0.0000000e+00    0.0000000e+00    0.0000000e+00    0.0000000e+00    0.0000000e+00    0.0000000e+00    0.0000000e+00    0.0000000e+00    0.0000000e+00    0.0000000e+00    0.0000000e+00    0.0000000e+00    0.0000000e+00    0.0000000e+00    0.0000000e+00    0.0000000e+00    0.0000000e+00    0.0000000e+00    0.0000000e+00    0.0000000e+00    0.0000000e+00    0.0000000e+00    0.0000000e+00    0.0000000e+00    0.0000000e+00    0.0000000e+00    0.0000000e+00    0.0000000e+00    0.0000000e+00    0.0000000e+00    0.0000000e+00 
  -6.0716762e+01    0.0000000e+00    9.2992355e-04    3.1132223e-03    0.0000000e+00    0.0000000e+00    0.0000000e+00    0.0000000e+00    0.0000000e+00    0.0000000e+00    0.0000000e+00    0.0000000e+00    0.0000000e+00    0.0000000e+00    0.0000000e+00    0.0000000e+00    0.0000000e+00    0.0000000e+00    0.0000000e+00    0.0000000e+00    0.0000000e+00    0.0000000e+00    0.0000000e+00    0.0000000e+00    0.0000000e+00    0.0000000e+00    0.0000000e+00    0.0000000e+00    0.0000000e+00    0.0000000e+00    0.0000000e+00    0.0000000e+00    0.0000000e+00    0.0000000e+00    0.0000000e+00    0.0000000e+00    0.0000000e+00    0.0000000e+00    0.0000000e+00    0.0000000e+00    0.0000000e+00    0.0000000e+00    0.0000000e+00 
  -6.0390147e+01    0.0000000e+00    9.2992355e-04    3.1132223e-03    0.0000000e+00    0.0000000e+00    0.0000000e+00    0.0000000e+00    0.0000000e+00    0.0000000e+00    0.0000000e+00    0.0000000e+00    0.0000000e+00    0.0000000e+00    0.0000000e+00    0.0000000e+00    0.0000000e+00    0.0000000e+00    0.0000000e+00    0.0000000e+00    0.0000000e+00    0.0000000e+00    0.0000000e+00    0.0000000e+00    0.0000000e+00    0.0000000e+00    0.0000000e+00    0.0000000e+00    0.0000000e+00    0.0000000e+00    0.0000000e+00    0.0000000e+00    0.0000000e+00    0.0000000e+00    0.0000000e+00    0.0000000e+00    0.0000000e+00    0.0000000e+00    0.0000000e+00    0.0000000e+00    0.0000000e+00    0.0000000e+00    0.0000000e+00 
  -5.9981877e+01    0.0000000e+00    9.2992355e-04    3.1132223e-03    0.0000000e+00    0.0000000e+00    0.0000000e+00    0.0000000e+00    0.0000000e+00    0.0000000e+00    0.0000000e+00    0.0000000e+00    0.0000000e+00    0.0000000e+00    0.0000000e+00    0.0000000e+00    0.0000000e+00    0.0000000e+00    0.0000000e+00    0.0000000e+00    0.0000000e+00    0.0000000e+00    0.0000000e+00    0.0000000e+00    0.0000000e+00    0.0000000e+00    0.0000000e+00    0.0000000e+00    0.0000000e+00    0.0000000e+00    0.0000000e+00    0.0000000e+00    0.0000000e+00    0.0000000e+00    0.0000000e+00    0.0000000e+00    0.0000000e+00    0.0000000e+00    0.0000000e+00    0.0000000e+00    0.0000000e+00    0.0000000e+00    0.0000000e+00 
  -5.9571054e+01    0.0000000e+00    9.2992355e-04    3.1132223e-03    0.0000000e+00    0.0000000e+00    0.0000000e+00    0.0000000e+00    0.0000000e+00    0.0000000e+00    0.0000000e+00    0.0000000e+00    0.0000000e+00    0.0000000e+00    0.0000000e+00    0.0000000e+00    0.0000000e+00    0.0000000e+00    0.0000000e+00    0.0000000e+00    0.0000000e+00    0.0000000e+00    0.0000000e+00    0.0000000e+00    0.0000000e+00    0.0000000e+00    0.0000000e+00    0.0000000e+00    0.0000000e+00    0.0000000e+00    0.0000000e+00    0.0000000e+00    0.0000000e+00    0.0000000e+00    0.0000000e+00    0.0000000e+00    0.0000000e+00    0.0000000e+00    0.0000000e+00    0.0000000e+00    0.0000000e+00    0.0000000e+00    0.0000000e+00 
  -5.9159250e+01    0.0000000e+00    9.2992355e-04    3.1132223e-03    0.0000000e+00    0.0000000e+00    0.0000000e+00    0.0000000e+00    0.0000000e+00    0.0000000e+00    0.0000000e+00    0.0000000e+00    0.0000000e+00    0.0000000e+00    0.0000000e+00    0.0000000e+00    0.0000000e+00    0.0000000e+00    0.0000000e+00    0.0000000e+00    0.0000000e+00    0.0000000e+00    0.0000000e+00    0.0000000e+00    0.0000000e+00    0.0000000e+00    0.0000000e+00    0.0000000e+00    0.0000000e+00    0.0000000e+00    0.0000000e+00    0.0000000e+00    0.0000000e+00    0.0000000e+00    0.0000000e+00    0.0000000e+00    0.0000000e+00    0.0000000e+00    0.0000000e+00    0.0000000e+00    0.0000000e+00    0.0000000e+00    0.0000000e+00 
  -5.8746426e+01    0.0000000e+00    9.2992355e-04    3.1132223e-03    0.0000000e+00    0.0000000e+00    0.0000000e+00    0.0000000e+00    0.0000000e+00    0.0000000e+00    0.0000000e+00    0.0000000e+00    0.0000000e+00    0.0000000e+00    0.0000000e+00    0.0000000e+00    0.0000000e+00    0.0000000e+00    0.0000000e+00    0.0000000e+00    0.0000000e+00    0.0000000e+00    0.0000000e+00    0.0000000e+00    0.0000000e+00    0.0000000e+00    0.0000000e+00    0.0000000e+00    0.0000000e+00    0.0000000e+00    0.0000000e+00    0.0000000e+00    0.0000000e+00    0.0000000e+00    0.0000000e+00    0.0000000e+00    0.0000000e+00    0.0000000e+00    0.0000000e+00    0.0000000e+00    0.0000000e+00    0.0000000e+00    0.0000000e+00 
  -5.8332543e+01    0.0000000e+00    9.2992355e-04    3.1132223e-03    0.0000000e+00    0.0000000e+00    0.0000000e+00    0.0000000e+00    0.0000000e+00    0.0000000e+00    0.0000000e+00    0.0000000e+00    0.0000000e+00    0.0000000e+00    0.0000000e+00    0.0000000e+00    0.0000000e+00    0.0000000e+00    0.0000000e+00    0.0000000e+00    0.0000000e+00    0.0000000e+00    0.0000000e+00    0.0000000e+00    0.0000000e+00    0.0000000e+00    0.0000000e+00    0.0000000e+00    0.0000000e+00    0.0000000e+00    0.0000000e+00    0.0000000e+00    0.0000000e+00    0.0000000e+00    0.0000000e+00    0.0000000e+00    0.0000000e+00    0.0000000e+00    0.0000000e+00    0.0000000e+00    0.0000000e+00    0.0000000e+00    0.0000000e+00 
  -5.7917562e+01    0.0000000e+00    9.2992355e-04    3.1132223e-03    0.0000000e+00    0.0000000e+00    0.0000000e+00    0.0000000e+00    0.0000000e+00    0.0000000e+00    0.0000000e+00    0.0000000e+00    0.0000000e+00    0.0000000e+00    0.0000000e+00    0.0000000e+00    0.0000000e+00    0.0000000e+00    0.0000000e+00    0.0000000e+00    0.0000000e+00    0.0000000e+00    0.0000000e+00    0.0000000e+00    0.0000000e+00    0.0000000e+00    0.0000000e+00    0.0000000e+00    0.0000000e+00    0.0000000e+00    0.0000000e+00    0.0000000e+00    0.0000000e+00    0.0000000e+00    0.0000000e+00    0.0000000e+00    0.0000000e+00    0.0000000e+00    0.0000000e+00    0.0000000e+00    0.0000000e+00    0.0000000e+00    0.0000000e+00 
  -5.7501442e+01    0.0000000e+00    9.2992356e-04    3.1132224e-03    0.0000000e+00    0.0000000e+00    0.0000000e+00    0.0000000e+00    0.0000000e+00    0.0000000e+00    0.0000000e+00    0.0000000e+00    0.0000000e+00    0.0000000e+00    0.0000000e+00    0.0000000e+00    0.0000000e+00    0.0000000e+00    0.0000000e+00    0.0000000e+00    0.0000000e+00    0.0000000e+00    0.0000000e+00    0.0000000e+00    0.0000000e+00    0.0000000e+00    0.0000000e+00    0.0000000e+00    0.0000000e+00    0.0000000e+00    0.0000000e+00    0.0000000e+00    0.0000000e+00    0.0000000e+00    0.0000000e+00    0.0000000e+00    0.0000000e+00    0.0000000e+00    0.0000000e+00    0.0000000e+00    0.0000000e+00    0.0000000e+00    0.0000000e+00 
  -5.7084141e+01    0.0000000e+00    9.2992356e-04    3.1132224e-03    0.0000000e+00    0.0000000e+00    0.0000000e+00    0.0000000e+00    0.0000000e+00    0.0000000e+00    0.0000000e+00    0.0000000e+00    0.0000000e+00    0.0000000e+00    0.0000000e+00    0.0000000e+00    0.0000000e+00    0.0000000e+00    0.0000000e+00    0.0000000e+00    0.0000000e+00    0.0000000e+00    0.0000000e+00    0.0000000e+00    0.0000000e+00    0.0000000e+00    0.0000000e+00    0.0000000e+00    0.0000000e+00    0.0000000e+00    0.0000000e+00    0.0000000e+00    0.0000000e+00    0.0000000e+00    0.0000000e+00    0.0000000e+00    0.0000000e+00    0.0000000e+00    0.0000000e+00    0.0000000e+00    0.0000000e+00    0.0000000e+00    0.0000000e+00 
  -5.6665607e+01    0.0000000e+00    9.2992356e-04    3.1132224e-03    0.0000000e+00    0.0000000e+00    0.0000000e+00    0.0000000e+00    0.0000000e+00    0.0000000e+00    0.0000000e+00    0.0000000e+00    0.0000000e+00    0.0000000e+00    0.0000000e+00    0.0000000e+00    0.0000000e+00    0.0000000e+00    0.0000000e+00    0.0000000e+00    0.0000000e+00    0.0000000e+00    0.0000000e+00    0.0000000e+00    0.0000000e+00    0.0000000e+00    0.0000000e+00    0.0000000e+00    0.0000000e+00    0.0000000e+00    0.0000000e+00    0.0000000e+00    0.0000000e+00    0.0000000e+00    0.0000000e+00    0.0000000e+00    0.0000000e+00    0.0000000e+00    0.0000000e+00    0.0000000e+00    0.0000000e+00    0.0000000e+00    0.0000000e+00 
  -5.6245804e+01    0.0000000e+00    9.2992357e-04    3.1132224e-03    0.0000000e+00    0.0000000e+00    0.0000000e+00    0.0000000e+00    0.0000000e+00    0.0000000e+00    0.0000000e+00    0.0000000e+00    0.0000000e+00    0.0000000e+00    0.0000000e+00    0.0000000e+00    0.0000000e+00    0.0000000e+00    0.0000000e+00    0.0000000e+00    0.0000000e+00    0.0000000e+00    0.0000000e+00    0.0000000e+00    0.0000000e+00    0.0000000e+00    0.0000000e+00    0.0000000e+00    0.0000000e+00    0.0000000e+00    0.0000000e+00    0.0000000e+00    0.0000000e+00    0.0000000e+00    0.0000000e+00    0.0000000e+00    0.0000000e+00    0.0000000e+00    0.0000000e+00    0.0000000e+00    0.0000000e+00    0.0000000e+00    0.0000000e+00 
  -5.5824689e+01    0.0000000e+00    9.2992357e-04    3.1132224e-03    0.0000000e+00    0.0000000e+00    0.0000000e+00    0.0000000e+00    0.0000000e+00    0.0000000e+00    0.0000000e+00    0.0000000e+00    0.0000000e+00    0.0000000e+00    0.0000000e+00    0.0000000e+00    0.0000000e+00    0.0000000e+00    0.0000000e+00    0.0000000e+00    0.0000000e+00    0.0000000e+00    0.0000000e+00    0.0000000e+00    0.0000000e+00    0.0000000e+00    0.0000000e+00    0.0000000e+00    0.0000000e+00    0.0000000e+00    0.0000000e+00    0.0000000e+00    0.0000000e+00    0.0000000e+00    0.0000000e+00    0.0000000e+00    0.0000000e+00    0.0000000e+00    0.0000000e+00    0.0000000e+00    0.0000000e+00    0.0000000e+00    0.0000000e+00 
  -5.5402216e+01    0.0000000e+00    9.2992357e-04    3.1132224e-03    0.0000000e+00    0.0000000e+00    0.0000000e+00    0.0000000e+00    0.0000000e+00    0.0000000e+00    0.0000000e+00    0.0000000e+00    0.0000000e+00    0.0000000e+00    0.0000000e+00    0.0000000e+00    0.0000000e+00    0.0000000e+00    0.0000000e+00    0.0000000e+00    0.0000000e+00    0.0000000e+00    0.0000000e+00    0.0000000e+00    0.0000000e+00    0.0000000e+00    0.0000000e+00    0.0000000e+00    0.0000000e+00    0.0000000e+00    0.0000000e+00    0.0000000e+00    0.0000000e+00    0.0000000e+00    0.0000000e+00    0.0000000e+00    0.0000000e+00    0.0000000e+00    0.0000000e+00    0.0000000e+00    0.0000000e+00    0.0000000e+00    0.0000000e+00 
  -5.4978339e+01    0.0000000e+00    9.2992356e-04    3.1132224e-03    0.0000000e+00    0.0000000e+00    0.0000000e+00    0.0000000e+00    0.0000000e+00    0.0000000e+00    0.0000000e+00    0.0000000e+00    0.0000000e+00    0.0000000e+00    0.0000000e+00    0.0000000e+00    0.0000000e+00    0.0000000e+00    0.0000000e+00    0.0000000e+00    0.0000000e+00    0.0000000e+00    0.0000000e+00    0.0000000e+00    0.0000000e+00    0.0000000e+00    0.0000000e+00    0.0000000e+00    0.0000000e+00    0.0000000e+00    0.0000000e+00    0.0000000e+00    0.0000000e+00    0.0000000e+00    0.0000000e+00    0.0000000e+00    0.0000000e+00    0.0000000e+00    0.0000000e+00    0.0000000e+00    0.0000000e+00    0.0000000e+00    0.0000000e+00 
  -5.4552992e+01    0.0000000e+00    9.2992357e-04    3.1132224e-03    0.0000000e+00    0.0000000e+00    0.0000000e+00    0.0000000e+00    0.0000000e+00    0.0000000e+00    0.0000000e+00    0.0000000e+00    0.0000000e+00    0.0000000e+00    0.0000000e+00    0.0000000e+00    0.0000000e+00    0.0000000e+00    0.0000000e+00    0.0000000e+00    0.0000000e+00    0.0000000e+00    0.0000000e+00    0.0000000e+00    0.0000000e+00    0.0000000e+00    0.0000000e+00    0.0000000e+00    0.0000000e+00    0.0000000e+00    0.0000000e+00    0.0000000e+00    0.0000000e+00    0.0000000e+00    0.0000000e+00    0.0000000e+00    0.0000000e+00    0.0000000e+00    0.0000000e+00    0.0000000e+00    0.0000000e+00    0.0000000e+00    0.0000000e+00 
  -5.4126140e+01    0.0000000e+00    9.2992358e-04    3.1132224e-03    0.0000000e+00    0.0000000e+00    0.0000000e+00    0.0000000e+00    0.0000000e+00    0.0000000e+00    0.0000000e+00    0.0000000e+00    0.0000000e+00    0.0000000e+00    0.0000000e+00    0.0000000e+00    0.0000000e+00    0.0000000e+00    0.0000000e+00    0.0000000e+00    0.0000000e+00    0.0000000e+00    0.0000000e+00    0.0000000e+00    0.0000000e+00    0.0000000e+00    0.0000000e+00    0.0000000e+00    0.0000000e+00    0.0000000e+00    0.0000000e+00    0.0000000e+00    0.0000000e+00    0.0000000e+00    0.0000000e+00    0.0000000e+00    0.0000000e+00    0.0000000e+00    0.0000000e+00    0.0000000e+00    0.0000000e+00    0.0000000e+00    0.0000000e+00 
  -5.3697734e+01    0.0000000e+00    9.2992359e-04    3.1132224e-03    0.0000000e+00    0.0000000e+00    0.0000000e+00    0.0000000e+00    0.0000000e+00    0.0000000e+00    0.0000000e+00    0.0000000e+00    0.0000000e+00    0.0000000e+00    0.0000000e+00    0.0000000e+00    0.0000000e+00    0.0000000e+00    0.0000000e+00    0.0000000e+00    0.0000000e+00    0.0000000e+00    0.0000000e+00    0.0000000e+00    0.0000000e+00    0.0000000e+00    0.0000000e+00    0.0000000e+00    0.0000000e+00    0.0000000e+00    0.0000000e+00    0.0000000e+00    0.0000000e+00    0.0000000e+00    0.0000000e+00    0.0000000e+00    0.0000000e+00    0.0000000e+00    0.0000000e+00    0.0000000e+00    0.0000000e+00    0.0000000e+00    0.0000000e+00 
  -5.3267721e+01    0.0000000e+00    9.2992359e-04    3.1132225e-03    0.0000000e+00    0.0000000e+00    0.0000000e+00    0.0000000e+00    0.0000000e+00    0.0000000e+00    0.0000000e+00    0.0000000e+00    0.0000000e+00    0.0000000e+00    0.0000000e+00    0.0000000e+00    0.0000000e+00    0.0000000e+00    0.0000000e+00    0.0000000e+00    0.0000000e+00    0.0000000e+00    0.0000000e+00    0.0000000e+00    0.0000000e+00    0.0000000e+00    0.0000000e+00    0.0000000e+00    0.0000000e+00    0.0000000e+00    0.0000000e+00    0.0000000e+00    0.0000000e+00    0.0000000e+00    0.0000000e+00    0.0000000e+00    0.0000000e+00    0.0000000e+00    0.0000000e+00    0.0000000e+00    0.0000000e+00    0.0000000e+00    0.0000000e+00 
  -5.2923710e+01    0.0000000e+00    9.2992360e-04    3.1132225e-03    0.0000000e+00    0.0000000e+00    0.0000000e+00    0.0000000e+00    0.0000000e+00    0.0000000e+00    0.0000000e+00    0.0000000e+00    0.0000000e+00    0.0000000e+00    0.0000000e+00    0.0000000e+00    0.0000000e+00    0.0000000e+00    0.0000000e+00    0.0000000e+00    0.0000000e+00    0.0000000e+00    0.0000000e+00    0.0000000e+00    0.0000000e+00    0.0000000e+00    0.0000000e+00    0.0000000e+00    0.0000000e+00    0.0000000e+00    0.0000000e+00    0.0000000e+00    0.0000000e+00    0.0000000e+00    0.0000000e+00    0.0000000e+00    0.0000000e+00    0.0000000e+00    0.0000000e+00    0.0000000e+00    0.0000000e+00    0.0000000e+00    0.0000000e+00 
  -5.2493696e+01    0.0000000e+00    9.2992358e-04    3.1132224e-03    0.0000000e+00    0.0000000e+00    0.0000000e+00    0.0000000e+00    0.0000000e+00    0.0000000e+00    0.0000000e+00    0.0000000e+00    0.0000000e+00    0.0000000e+00    0.0000000e+00    0.0000000e+00    0.0000000e+00    0.0000000e+00    0.0000000e+00    0.0000000e+00    0.0000000e+00    0.0000000e+00    0.0000000e+00    0.0000000e+00    0.0000000e+00    0.0000000e+00    0.0000000e+00    0.0000000e+00    0.0000000e+00    0.0000000e+00    0.0000000e+00    0.0000000e+00    0.0000000e+00    0.0000000e+00    0.0000000e+00    0.0000000e+00    0.0000000e+00    0.0000000e+00    0.0000000e+00    0.0000000e+00    0.0000000e+00    0.0000000e+00    0.0000000e+00 
  -5.2058878e+01    0.0000000e+00    9.2992357e-04    3.1132224e-03    0.0000000e+00    0.0000000e+00    0.0000000e+00    0.0000000e+00    0.0000000e+00    0.0000000e+00    0.0000000e+00    0.0000000e+00    0.0000000e+00    0.0000000e+00    0.0000000e+00    0.0000000e+00    0.0000000e+00    0.0000000e+00    0.0000000e+00    0.0000000e+00    0.0000000e+00    0.0000000e+00    0.0000000e+00    0.0000000e+00    0.0000000e+00    0.0000000e+00    0.0000000e+00    0.0000000e+00    0.0000000e+00    0.0000000e+00    0.0000000e+00    0.0000000e+00    0.0000000e+00    0.0000000e+00    0.0000000e+00    0.0000000e+00    0.0000000e+00    0.0000000e+00    0.0000000e+00    0.0000000e+00    0.0000000e+00    0.0000000e+00    0.0000000e+00 
  -5.1711023e+01    0.0000000e+00    9.2992357e-04    3.1132224e-03    0.0000000e+00    0.0000000e+00    0.0000000e+00    0.0000000e+00    0.0000000e+00    0.0000000e+00    0.0000000e+00    0.0000000e+00    0.0000000e+00    0.0000000e+00    0.0000000e+00    0.0000000e+00    0.0000000e+00    0.0000000e+00    0.0000000e+00    0.0000000e+00    0.0000000e+00    0.0000000e+00    0.0000000e+00    0.0000000e+00    0.0000000e+00    0.0000000e+00    0.0000000e+00    0.0000000e+00    0.0000000e+00    0.0000000e+00    0.0000000e+00    0.0000000e+00    0.0000000e+00    0.0000000e+00    0.0000000e+00    0.0000000e+00    0.0000000e+00    0.0000000e+00    0.0000000e+00    0.0000000e+00    0.0000000e+00    0.0000000e+00    0.0000000e+00 
  -5.1276204e+01    0.0000000e+00    9.2992357e-04    3.1132224e-03    0.0000000e+00    0.0000000e+00    0.0000000e+00    0.0000000e+00    0.0000000e+00    0.0000000e+00    0.0000000e+00    0.0000000e+00    0.0000000e+00    0.0000000e+00    0.0000000e+00    0.0000000e+00    0.0000000e+00    0.0000000e+00    0.0000000e+00    0.0000000e+00    0.0000000e+00    0.0000000e+00    0.0000000e+00    0.0000000e+00    0.0000000e+00    0.0000000e+00    0.0000000e+00    0.0000000e+00    0.0000000e+00    0.0000000e+00    0.0000000e+00    0.0000000e+00    0.0000000e+00    0.0000000e+00    0.0000000e+00    0.0000000e+00    0.0000000e+00    0.0000000e+00    0.0000000e+00    0.0000000e+00    0.0000000e+00    0.0000000e+00    0.0000000e+00 
  -5.0928349e+01    0.0000000e+00    9.2992357e-04    3.1132224e-03    0.0000000e+00    0.0000000e+00    0.0000000e+00    0.0000000e+00    0.0000000e+00    0.0000000e+00    0.0000000e+00    0.0000000e+00    0.0000000e+00    0.0000000e+00    0.0000000e+00    0.0000000e+00    0.0000000e+00    0.0000000e+00    0.0000000e+00    0.0000000e+00    0.0000000e+00    0.0000000e+00    0.0000000e+00    0.0000000e+00    0.0000000e+00    0.0000000e+00    0.0000000e+00    0.0000000e+00    0.0000000e+00    0.0000000e+00    0.0000000e+00    0.0000000e+00    0.0000000e+00    0.0000000e+00    0.0000000e+00    0.0000000e+00    0.0000000e+00    0.0000000e+00    0.0000000e+00    0.0000000e+00    0.0000000e+00    0.0000000e+00    0.0000000e+00 
  -5.0493531e+01    0.0000000e+00    9.2992357e-04    3.1132224e-03    0.0000000e+00    0.0000000e+00    0.0000000e+00    0.0000000e+00    0.0000000e+00    0.0000000e+00    0.0000000e+00    0.0000000e+00    0.0000000e+00    0.0000000e+00    0.0000000e+00    0.0000000e+00    0.0000000e+00    0.0000000e+00    0.0000000e+00    0.0000000e+00    0.0000000e+00    0.0000000e+00    0.0000000e+00    0.0000000e+00    0.0000000e+00    0.0000000e+00    0.0000000e+00    0.0000000e+00    0.0000000e+00    0.0000000e+00    0.0000000e+00    0.0000000e+00    0.0000000e+00    0.0000000e+00    0.0000000e+00    0.0000000e+00    0.0000000e+00    0.0000000e+00    0.0000000e+00    0.0000000e+00    0.0000000e+00    0.0000000e+00    0.0000000e+00 
  -5.0145676e+01    0.0000000e+00    9.2992357e-04    3.1132224e-03    0.0000000e+00    0.0000000e+00    0.0000000e+00    0.0000000e+00    0.0000000e+00    0.0000000e+00    0.0000000e+00    0.0000000e+00    0.0000000e+00    0.0000000e+00    0.0000000e+00    0.0000000e+00    0.0000000e+00    0.0000000e+00    0.0000000e+00    0.0000000e+00    0.0000000e+00    0.0000000e+00    0.0000000e+00    0.0000000e+00    0.0000000e+00    0.0000000e+00    0.0000000e+00    0.0000000e+00    0.0000000e+00    0.0000000e+00    0.0000000e+00    0.0000000e+00    0.0000000e+00    0.0000000e+00    0.0000000e+00    0.0000000e+00    0.0000000e+00    0.0000000e+00    0.0000000e+00    0.0000000e+00    0.0000000e+00    0.0000000e+00    0.0000000e+00 
  -4.9710858e+01    0.0000000e+00    9.2992357e-04    3.1132224e-03    0.0000000e+00    0.0000000e+00    0.0000000e+00    0.0000000e+00    0.0000000e+00    0.0000000e+00    0.0000000e+00    0.0000000e+00    0.0000000e+00    0.0000000e+00    0.0000000e+00    0.0000000e+00    0.0000000e+00    0.0000000e+00    0.0000000e+00    0.0000000e+00    0.0000000e+00    0.0000000e+00    0.0000000e+00    0.0000000e+00    0.0000000e+00    0.0000000e+00    0.0000000e+00    0.0000000e+00    0.0000000e+00    0.0000000e+00    0.0000000e+00    0.0000000e+00    0.0000000e+00    0.0000000e+00    0.0000000e+00    0.0000000e+00    0.0000000e+00    0.0000000e+00    0.0000000e+00    0.0000000e+00    0.0000000e+00    0.0000000e+00    0.0000000e+00 
  -4.9363003e+01    0.0000000e+00    9.2992357e-04    3.1132224e-03    0.0000000e+00    0.0000000e+00    0.0000000e+00    0.0000000e+00    0.0000000e+00    0.0000000e+00    0.0000000e+00    0.0000000e+00    0.0000000e+00    0.0000000e+00    0.0000000e+00    0.0000000e+00    0.0000000e+00    0.0000000e+00    0.0000000e+00    0.0000000e+00    0.0000000e+00    0.0000000e+00    0.0000000e+00    0.0000000e+00    0.0000000e+00    0.0000000e+00    0.0000000e+00    0.0000000e+00    0.0000000e+00    0.0000000e+00    0.0000000e+00    0.0000000e+00    0.0000000e+00    0.0000000e+00    0.0000000e+00    0.0000000e+00    0.0000000e+00    0.0000000e+00    0.0000000e+00    0.0000000e+00    0.0000000e+00    0.0000000e+00    0.0000000e+00 
  -4.8928184e+01    0.0000000e+00    9.2992357e-04    3.1132224e-03    0.0000000e+00    0.0000000e+00    0.0000000e+00    0.0000000e+00    0.0000000e+00    0.0000000e+00    0.0000000e+00    0.0000000e+00    0.0000000e+00    0.0000000e+00    0.0000000e+00    0.0000000e+00    0.0000000e+00    0.0000000e+00    0.0000000e+00    0.0000000e+00    0.0000000e+00    0.0000000e+00    0.0000000e+00    0.0000000e+00    0.0000000e+00    0.0000000e+00    0.0000000e+00    0.0000000e+00    0.0000000e+00    0.0000000e+00    0.0000000e+00    0.0000000e+00    0.0000000e+00    0.0000000e+00    0.0000000e+00    0.0000000e+00    0.0000000e+00    0.0000000e+00    0.0000000e+00    0.0000000e+00    0.0000000e+00    0.0000000e+00    0.0000000e+00 
  -4.8580329e+01    0.0000000e+00    9.2992358e-04    3.1132224e-03    0.0000000e+00    0.0000000e+00    0.0000000e+00    0.0000000e+00    0.0000000e+00    0.0000000e+00    0.0000000e+00    0.0000000e+00    0.0000000e+00    0.0000000e+00    0.0000000e+00    0.0000000e+00    0.0000000e+00    0.0000000e+00    0.0000000e+00    0.0000000e+00    0.0000000e+00    0.0000000e+00    0.0000000e+00    0.0000000e+00    0.0000000e+00    0.0000000e+00    0.0000000e+00    0.0000000e+00    0.0000000e+00    0.0000000e+00    0.0000000e+00    0.0000000e+00    0.0000000e+00    0.0000000e+00    0.0000000e+00    0.0000000e+00    0.0000000e+00    0.0000000e+00    0.0000000e+00    0.0000000e+00    0.0000000e+00    0.0000000e+00    0.0000000e+00 
  -4.8145511e+01    0.0000000e+00    9.2992359e-04    3.1132224e-03    0.0000000e+00    0.0000000e+00    0.0000000e+00    0.0000000e+00    0.0000000e+00    0.0000000e+00    0.0000000e+00    0.0000000e+00    0.0000000e+00    0.0000000e+00    0.0000000e+00    0.0000000e+00    0.0000000e+00    0.0000000e+00    0.0000000e+00    0.0000000e+00    0.0000000e+00    0.0000000e+00    0.0000000e+00    0.0000000e+00    0.0000000e+00    0.0000000e+00    0.0000000e+00    0.0000000e+00    0.0000000e+00    0.0000000e+00    0.0000000e+00    0.0000000e+00    0.0000000e+00    0.0000000e+00    0.0000000e+00    0.0000000e+00    0.0000000e+00    0.0000000e+00    0.0000000e+00    0.0000000e+00    0.0000000e+00    0.0000000e+00    0.0000000e+00 
  -4.7797656e+01    0.0000000e+00    9.2992359e-04    3.1132224e-03    0.0000000e+00    0.0000000e+00    0.0000000e+00    0.0000000e+00    0.0000000e+00    0.0000000e+00    0.0000000e+00    0.0000000e+00    0.0000000e+00    0.0000000e+00    0.0000000e+00    0.0000000e+00    0.0000000e+00    0.0000000e+00    0.0000000e+00    0.0000000e+00    0.0000000e+00    0.0000000e+00    0.0000000e+00    0.0000000e+00    0.0000000e+00    0.0000000e+00    0.0000000e+00    0.0000000e+00    0.0000000e+00    0.0000000e+00    0.0000000e+00    0.0000000e+00    0.0000000e+00    0.0000000e+00    0.0000000e+00    0.0000000e+00    0.0000000e+00    0.0000000e+00    0.0000000e+00    0.0000000e+00    0.0000000e+00    0.0000000e+00    0.0000000e+00 
  -4.7362838e+01    0.0000000e+00    9.2992359e-04    3.1132225e-03    0.0000000e+00    0.0000000e+00    0.0000000e+00    0.0000000e+00    0.0000000e+00    0.0000000e+00    0.0000000e+00    0.0000000e+00    0.0000000e+00    0.0000000e+00    0.0000000e+00    0.0000000e+00    0.0000000e+00    0.0000000e+00    0.0000000e+00    0.0000000e+00    0.0000000e+00    0.0000000e+00    0.0000000e+00    0.0000000e+00    0.0000000e+00    0.0000000e+00    0.0000000e+00    0.0000000e+00    0.0000000e+00    0.0000000e+00    0.0000000e+00    0.0000000e+00    0.0000000e+00    0.0000000e+00    0.0000000e+00    0.0000000e+00    0.0000000e+00    0.0000000e+00    0.0000000e+00    0.0000000e+00    0.0000000e+00    0.0000000e+00    0.0000000e+00 
  -4.7014983e+01    0.0000000e+00    9.2992359e-04    3.1132225e-03    0.0000000e+00    0.0000000e+00    0.0000000e+00    0.0000000e+00    0.0000000e+00    0.0000000e+00    0.0000000e+00    0.0000000e+00    0.0000000e+00    0.0000000e+00    0.0000000e+00    0.0000000e+00    0.0000000e+00    0.0000000e+00    0.0000000e+00    0.0000000e+00    0.0000000e+00    0.0000000e+00    0.0000000e+00    0.0000000e+00    0.0000000e+00    0.0000000e+00    0.0000000e+00    0.0000000e+00    0.0000000e+00    0.0000000e+00    0.0000000e+00    0.0000000e+00    0.0000000e+00    0.0000000e+00    0.0000000e+00    0.0000000e+00    0.0000000e+00    0.0000000e+00    0.0000000e+00    0.0000000e+00    0.0000000e+00    0.0000000e+00    0.0000000e+00 
  -4.6580164e+01    0.0000000e+00    9.2992359e-04    3.1132225e-03    0.0000000e+00    0.0000000e+00    0.0000000e+00    0.0000000e+00    0.0000000e+00    0.0000000e+00    0.0000000e+00    0.0000000e+00    0.0000000e+00    0.0000000e+00    0.0000000e+00    0.0000000e+00    0.0000000e+00    0.0000000e+00    0.0000000e+00    0.0000000e+00    0.0000000e+00    0.0000000e+00    0.0000000e+00    0.0000000e+00    0.0000000e+00    0.0000000e+00    0.0000000e+00    0.0000000e+00    0.0000000e+00    0.0000000e+00    0.0000000e+00    0.0000000e+00    0.0000000e+00    0.0000000e+00    0.0000000e+00    0.0000000e+00    0.0000000e+00    0.0000000e+00    0.0000000e+00    0.0000000e+00    0.0000000e+00    0.0000000e+00    0.0000000e+00 
  -4.6232309e+01    0.0000000e+00    9.2992359e-04    3.1132225e-03    0.0000000e+00    0.0000000e+00    0.0000000e+00    0.0000000e+00    0.0000000e+00    0.0000000e+00    0.0000000e+00    0.0000000e+00    0.0000000e+00    0.0000000e+00    0.0000000e+00    0.0000000e+00    0.0000000e+00    0.0000000e+00    0.0000000e+00    0.0000000e+00    0.0000000e+00    0.0000000e+00    0.0000000e+00    0.0000000e+00    0.0000000e+00    0.0000000e+00    0.0000000e+00    0.0000000e+00    0.0000000e+00    0.0000000e+00    0.0000000e+00    0.0000000e+00    0.0000000e+00    0.0000000e+00    0.0000000e+00    0.0000000e+00    0.0000000e+00    0.0000000e+00    0.0000000e+00    0.0000000e+00    0.0000000e+00    0.0000000e+00    0.0000000e+00 
  -4.5797491e+01    0.0000000e+00    9.2992360e-04    3.1132225e-03    0.0000000e+00    0.0000000e+00    0.0000000e+00    0.0000000e+00    0.0000000e+00    0.0000000e+00    0.0000000e+00    0.0000000e+00    0.0000000e+00    0.0000000e+00    0.0000000e+00    0.0000000e+00    0.0000000e+00    0.0000000e+00    0.0000000e+00    0.0000000e+00    0.0000000e+00    0.0000000e+00    0.0000000e+00    0.0000000e+00    0.0000000e+00    0.0000000e+00    0.0000000e+00    0.0000000e+00    0.0000000e+00    0.0000000e+00    0.0000000e+00    0.0000000e+00    0.0000000e+00    0.0000000e+00    0.0000000e+00    0.0000000e+00    0.0000000e+00    0.0000000e+00    0.0000000e+00    0.0000000e+00    0.0000000e+00    0.0000000e+00    0.0000000e+00 
  -4.5449636e+01    0.0000000e+00    9.2992362e-04    3.1132225e-03    0.0000000e+00    0.0000000e+00    0.0000000e+00    0.0000000e+00    0.0000000e+00    0.0000000e+00    0.0000000e+00    0.0000000e+00    0.0000000e+00    0.0000000e+00    0.0000000e+00    0.0000000e+00    0.0000000e+00    0.0000000e+00    0.0000000e+00    0.0000000e+00    0.0000000e+00    0.0000000e+00    0.0000000e+00    0.0000000e+00    0.0000000e+00    0.0000000e+00    0.0000000e+00    0.0000000e+00    0.0000000e+00    0.0000000e+00    0.0000000e+00    0.0000000e+00    0.0000000e+00    0.0000000e+00    0.0000000e+00    0.0000000e+00    0.0000000e+00    0.0000000e+00    0.0000000e+00    0.0000000e+00    0.0000000e+00    0.0000000e+00    0.0000000e+00 
  -4.5014818e+01    0.0000000e+00    9.2992362e-04    3.1132226e-03    0.0000000e+00    0.0000000e+00    0.0000000e+00    0.0000000e+00    0.0000000e+00    0.0000000e+00    0.0000000e+00    0.0000000e+00    0.0000000e+00    0.0000000e+00    0.0000000e+00    0.0000000e+00    0.0000000e+00    0.0000000e+00    0.0000000e+00    0.0000000e+00    0.0000000e+00    0.0000000e+00    0.0000000e+00    0.0000000e+00    0.0000000e+00    0.0000000e+00    0.0000000e+00    0.0000000e+00    0.0000000e+00    0.0000000e+00    0.0000000e+00    0.0000000e+00    0.0000000e+00    0.0000000e+00    0.0000000e+00    0.0000000e+00    0.0000000e+00    0.0000000e+00    0.0000000e+00    0.0000000e+00    0.0000000e+00    0.0000000e+00    0.0000000e+00 
  -4.4666963e+01    0.0000000e+00    9.2992362e-04    3.1132226e-03    0.0000000e+00    0.0000000e+00    0.0000000e+00    0.0000000e+00    0.0000000e+00    0.0000000e+00    0.0000000e+00    0.0000000e+00    0.0000000e+00    0.0000000e+00    0.0000000e+00    0.0000000e+00    0.0000000e+00    0.0000000e+00    0.0000000e+00    0.0000000e+00    0.0000000e+00    0.0000000e+00    0.0000000e+00    0.0000000e+00    0.0000000e+00    0.0000000e+00    0.0000000e+00    0.0000000e+00    0.0000000e+00    0.0000000e+00    0.0000000e+00    0.0000000e+00    0.0000000e+00    0.0000000e+00    0.0000000e+00    0.0000000e+00    0.0000000e+00    0.0000000e+00    0.0000000e+00    0.0000000e+00    0.0000000e+00    0.0000000e+00    0.0000000e+00 
  -4.4232144e+01    0.0000000e+00    9.2992363e-04    3.1132226e-03    0.0000000e+00    0.0000000e+00    0.0000000e+00    0.0000000e+00    0.0000000e+00    0.0000000e+00    0.0000000e+00    0.0000000e+00    0.0000000e+00    0.0000000e+00    0.0000000e+00    0.0000000e+00    0.0000000e+00    0.0000000e+00    0.0000000e+00    0.0000000e+00    0.0000000e+00    0.0000000e+00    0.0000000e+00    0.0000000e+00    0.0000000e+00    0.0000000e+00    0.0000000e+00    0.0000000e+00    0.0000000e+00    0.0000000e+00    0.0000000e+00    0.0000000e+00    0.0000000e+00    0.0000000e+00    0.0000000e+00    0.0000000e+00    0.0000000e+00    0.0000000e+00    0.0000000e+00    0.0000000e+00    0.0000000e+00    0.0000000e+00    0.0000000e+00 
  -4.3884290e+01    0.0000000e+00    9.2992363e-04    3.1132226e-03    0.0000000e+00    0.0000000e+00    0.0000000e+00    0.0000000e+00    0.0000000e+00    0.0000000e+00    0.0000000e+00    0.0000000e+00    0.0000000e+00    0.0000000e+00    0.0000000e+00    0.0000000e+00    0.0000000e+00    0.0000000e+00    0.0000000e+00    0.0000000e+00    0.0000000e+00    0.0000000e+00    0.0000000e+00    0.0000000e+00    0.0000000e+00    0.0000000e+00    0.0000000e+00    0.0000000e+00    0.0000000e+00    0.0000000e+00    0.0000000e+00    0.0000000e+00    0.0000000e+00    0.0000000e+00    0.0000000e+00    0.0000000e+00    0.0000000e+00    0.0000000e+00    0.0000000e+00    0.0000000e+00    0.0000000e+00    0.0000000e+00    0.0000000e+00 
  -4.3449471e+01    0.0000000e+00    9.2992355e-04    3.1132223e-03    0.0000000e+00    0.0000000e+00    0.0000000e+00    0.0000000e+00    0.0000000e+00    0.0000000e+00    0.0000000e+00    0.0000000e+00    0.0000000e+00    0.0000000e+00    0.0000000e+00    0.0000000e+00    0.0000000e+00    0.0000000e+00    0.0000000e+00    0.0000000e+00    0.0000000e+00    0.0000000e+00    0.0000000e+00    0.0000000e+00    0.0000000e+00    0.0000000e+00    0.0000000e+00    0.0000000e+00    0.0000000e+00    0.0000000e+00    0.0000000e+00    0.0000000e+00    0.0000000e+00    0.0000000e+00    0.0000000e+00    0.0000000e+00    0.0000000e+00    0.0000000e+00    0.0000000e+00    0.0000000e+00    0.0000000e+00    0.0000000e+00    0.0000000e+00 
  -4.3101616e+01    0.0000000e+00    9.2992336e-04    3.1132217e-03    0.0000000e+00    0.0000000e+00    0.0000000e+00    0.0000000e+00    0.0000000e+00    0.0000000e+00    0.0000000e+00    0.0000000e+00    0.0000000e+00    0.0000000e+00    0.0000000e+00    0.0000000e+00    0.0000000e+00    0.0000000e+00    0.0000000e+00    0.0000000e+00    0.0000000e+00    0.0000000e+00    0.0000000e+00    0.0000000e+00    0.0000000e+00    0.0000000e+00    0.0000000e+00    0.0000000e+00    0.0000000e+00    0.0000000e+00    0.0000000e+00    0.0000000e+00    0.0000000e+00    0.0000000e+00    0.0000000e+00    0.0000000e+00    0.0000000e+00    0.0000000e+00    0.0000000e+00    0.0000000e+00    0.0000000e+00    0.0000000e+00    0.0000000e+00 
  -4.2666798e+01    0.0000000e+00    9.2992333e-04    3.1132216e-03    0.0000000e+00    0.0000000e+00    0.0000000e+00    0.0000000e+00    0.0000000e+00    0.0000000e+00    0.0000000e+00    0.0000000e+00    0.0000000e+00    0.0000000e+00    0.0000000e+00    0.0000000e+00    0.0000000e+00    0.0000000e+00    0.0000000e+00    0.0000000e+00    0.0000000e+00    0.0000000e+00    0.0000000e+00    0.0000000e+00    0.0000000e+00    0.0000000e+00    0.0000000e+00    0.0000000e+00    0.0000000e+00    0.0000000e+00    0.0000000e+00    0.0000000e+00    0.0000000e+00    0.0000000e+00    0.0000000e+00    0.0000000e+00    0.0000000e+00    0.0000000e+00    0.0000000e+00    0.0000000e+00    0.0000000e+00    0.0000000e+00    0.0000000e+00 
  -4.2318943e+01    0.0000000e+00    9.2992335e-04    3.1132216e-03    0.0000000e+00    0.0000000e+00    0.0000000e+00    0.0000000e+00    0.0000000e+00    0.0000000e+00    0.0000000e+00    0.0000000e+00    0.0000000e+00    0.0000000e+00    0.0000000e+00    0.0000000e+00    0.0000000e+00    0.0000000e+00    0.0000000e+00    0.0000000e+00    0.0000000e+00    0.0000000e+00    0.0000000e+00    0.0000000e+00    0.0000000e+00    0.0000000e+00    0.0000000e+00    0.0000000e+00    0.0000000e+00    0.0000000e+00    0.0000000e+00    0.0000000e+00    0.0000000e+00    0.0000000e+00    0.0000000e+00    0.0000000e+00    0.0000000e+00    0.0000000e+00    0.0000000e+00    0.0000000e+00    0.0000000e+00    0.0000000e+00    0.0000000e+00 
  -4.1884124e+01    0.0000000e+00    9.2992335e-04    3.1132217e-03    0.0000000e+00    0.0000000e+00    0.0000000e+00    0.0000000e+00    0.0000000e+00    0.0000000e+00    0.0000000e+00    0.0000000e+00    0.0000000e+00    0.0000000e+00    0.0000000e+00    0.0000000e+00    0.0000000e+00    0.0000000e+00    0.0000000e+00    0.0000000e+00    0.0000000e+00    0.0000000e+00    0.0000000e+00    0.0000000e+00    0.0000000e+00    0.0000000e+00    0.0000000e+00    0.0000000e+00    0.0000000e+00    0.0000000e+00    0.0000000e+00    0.0000000e+00    0.0000000e+00    0.0000000e+00    0.0000000e+00    0.0000000e+00    0.0000000e+00    0.0000000e+00    0.0000000e+00    0.0000000e+00    0.0000000e+00    0.0000000e+00    0.0000000e+00 
  -4.1536270e+01    0.0000000e+00    9.2992336e-04    3.1132217e-03    0.0000000e+00    0.0000000e+00    0.0000000e+00    0.0000000e+00    0.0000000e+00    0.0000000e+00    0.0000000e+00    0.0000000e+00    0.0000000e+00    0.0000000e+00    0.0000000e+00    0.0000000e+00    0.0000000e+00    0.0000000e+00    0.0000000e+00    0.0000000e+00    0.0000000e+00    0.0000000e+00    0.0000000e+00    0.0000000e+00    0.0000000e+00    0.0000000e+00    0.0000000e+00    0.0000000e+00    0.0000000e+00    0.0000000e+00    0.0000000e+00    0.0000000e+00    0.0000000e+00    0.0000000e+00    0.0000000e+00    0.0000000e+00    0.0000000e+00    0.0000000e+00    0.0000000e+00    0.0000000e+00    0.0000000e+00    0.0000000e+00    0.0000000e+00 
  -4.1101451e+01    0.0000000e+00    9.2992336e-04    3.1132217e-03    0.0000000e+00    0.0000000e+00    0.0000000e+00    0.0000000e+00    0.0000000e+00    0.0000000e+00    0.0000000e+00    0.0000000e+00    0.0000000e+00    0.0000000e+00    0.0000000e+00    0.0000000e+00    0.0000000e+00    0.0000000e+00    0.0000000e+00    0.0000000e+00    0.0000000e+00    0.0000000e+00    0.0000000e+00    0.0000000e+00    0.0000000e+00    0.0000000e+00    0.0000000e+00    0.0000000e+00    0.0000000e+00    0.0000000e+00    0.0000000e+00    0.0000000e+00    0.0000000e+00    0.0000000e+00    0.0000000e+00    0.0000000e+00    0.0000000e+00    0.0000000e+00    0.0000000e+00    0.0000000e+00    0.0000000e+00    0.0000000e+00    0.0000000e+00 
  -4.0753596e+01    0.0000000e+00    9.2992336e-04    3.1132217e-03    0.0000000e+00    0.0000000e+00    0.0000000e+00    0.0000000e+00    0.0000000e+00    0.0000000e+00    0.0000000e+00    0.0000000e+00    0.0000000e+00    0.0000000e+00    0.0000000e+00    0.0000000e+00    0.0000000e+00    0.0000000e+00    0.0000000e+00    0.0000000e+00    0.0000000e+00    0.0000000e+00    0.0000000e+00    0.0000000e+00    0.0000000e+00    0.0000000e+00    0.0000000e+00    0.0000000e+00    0.0000000e+00    0.0000000e+00    0.0000000e+00    0.0000000e+00    0.0000000e+00    0.0000000e+00    0.0000000e+00    0.0000000e+00    0.0000000e+00    0.0000000e+00    0.0000000e+00    0.0000000e+00    0.0000000e+00    0.0000000e+00    0.0000000e+00 
  -4.0318778e+01    0.0000000e+00    9.2992336e-04    3.1132217e-03    0.0000000e+00    0.0000000e+00    0.0000000e+00    0.0000000e+00    0.0000000e+00    0.0000000e+00    0.0000000e+00    0.0000000e+00    0.0000000e+00    0.0000000e+00    0.0000000e+00    0.0000000e+00    0.0000000e+00    0.0000000e+00    0.0000000e+00    0.0000000e+00    0.0000000e+00    0.0000000e+00    0.0000000e+00    0.0000000e+00    0.0000000e+00    0.0000000e+00    0.0000000e+00    0.0000000e+00    0.0000000e+00    0.0000000e+00    0.0000000e+00    0.0000000e+00    0.0000000e+00    0.0000000e+00    0.0000000e+00    0.0000000e+00    0.0000000e+00    0.0000000e+00    0.0000000e+00    0.0000000e+00    0.0000000e+00    0.0000000e+00    0.0000000e+00 
  -3.9970923e+01    0.0000000e+00    9.2992337e-04    3.1132217e-03    0.0000000e+00    0.0000000e+00    0.0000000e+00    0.0000000e+00    0.0000000e+00    0.0000000e+00    0.0000000e+00    0.0000000e+00    0.0000000e+00    0.0000000e+00    0.0000000e+00    0.0000000e+00    0.0000000e+00    0.0000000e+00    0.0000000e+00    0.0000000e+00    0.0000000e+00    0.0000000e+00    0.0000000e+00    0.0000000e+00    0.0000000e+00    0.0000000e+00    0.0000000e+00    0.0000000e+00    0.0000000e+00    0.0000000e+00    0.0000000e+00    0.0000000e+00    0.0000000e+00    0.0000000e+00    0.0000000e+00    0.0000000e+00    0.0000000e+00    0.0000000e+00    0.0000000e+00    0.0000000e+00    0.0000000e+00    0.0000000e+00    0.0000000e+00 
  -3.9536104e+01    0.0000000e+00    9.2992336e-04    3.1132217e-03    0.0000000e+00    0.0000000e+00    0.0000000e+00    0.0000000e+00    0.0000000e+00    0.0000000e+00    0.0000000e+00    0.0000000e+00    0.0000000e+00    0.0000000e+00    0.0000000e+00    0.0000000e+00    0.0000000e+00    0.0000000e+00    0.0000000e+00    0.0000000e+00    0.0000000e+00    0.0000000e+00    0.0000000e+00    0.0000000e+00    0.0000000e+00    0.0000000e+00    0.0000000e+00    0.0000000e+00    0.0000000e+00    0.0000000e+00    0.0000000e+00    0.0000000e+00    0.0000000e+00    0.0000000e+00    0.0000000e+00    0.0000000e+00    0.0000000e+00    0.0000000e+00    0.0000000e+00    0.0000000e+00    0.0000000e+00    0.0000000e+00    0.0000000e+00 
  -3.9188250e+01    0.0000000e+00    9.2992336e-04    3.1132217e-03    0.0000000e+00    0.0000000e+00    0.0000000e+00    0.0000000e+00    0.0000000e+00    0.0000000e+00    0.0000000e+00    0.0000000e+00    0.0000000e+00    0.0000000e+00    0.0000000e+00    0.0000000e+00    0.0000000e+00    0.0000000e+00    0.0000000e+00    0.0000000e+00    0.0000000e+00    0.0000000e+00    0.0000000e+00    0.0000000e+00    0.0000000e+00    0.0000000e+00    0.0000000e+00    0.0000000e+00    0.0000000e+00    0.0000000e+00    0.0000000e+00    0.0000000e+00    0.0000000e+00    0.0000000e+00    0.0000000e+00    0.0000000e+00    0.0000000e+00    0.0000000e+00    0.0000000e+00    0.0000000e+00    0.0000000e+00    0.0000000e+00    0.0000000e+00 
  -3.8753431e+01    0.0000000e+00    9.2992336e-04    3.1132217e-03    0.0000000e+00    0.0000000e+00    0.0000000e+00    0.0000000e+00    0.0000000e+00    0.0000000e+00    0.0000000e+00    0.0000000e+00    0.0000000e+00    0.0000000e+00    0.0000000e+00    0.0000000e+00    0.0000000e+00    0.0000000e+00    0.0000000e+00    0.0000000e+00    0.0000000e+00    0.0000000e+00    0.0000000e+00    0.0000000e+00    0.0000000e+00    0.0000000e+00    0.0000000e+00    0.0000000e+00    0.0000000e+00    0.0000000e+00    0.0000000e+00    0.0000000e+00    0.0000000e+00    0.0000000e+00    0.0000000e+00    0.0000000e+00    0.0000000e+00    0.0000000e+00    0.0000000e+00    0.0000000e+00    0.0000000e+00    0.0000000e+00    0.0000000e+00 
  -3.8405576e+01    0.0000000e+00    9.2992336e-04    3.1132217e-03    0.0000000e+00    0.0000000e+00    0.0000000e+00    0.0000000e+00    0.0000000e+00    0.0000000e+00    0.0000000e+00    0.0000000e+00    0.0000000e+00    0.0000000e+00    0.0000000e+00    0.0000000e+00    0.0000000e+00    0.0000000e+00    0.0000000e+00    0.0000000e+00    0.0000000e+00    0.0000000e+00    0.0000000e+00    0.0000000e+00    0.0000000e+00    0.0000000e+00    0.0000000e+00    0.0000000e+00    0.0000000e+00    0.0000000e+00    0.0000000e+00    0.0000000e+00    0.0000000e+00    0.0000000e+00    0.0000000e+00    0.0000000e+00    0.0000000e+00    0.0000000e+00    0.0000000e+00    0.0000000e+00    0.0000000e+00    0.0000000e+00    0.0000000e+00 
  -3.7970758e+01    0.0000000e+00    9.2992335e-04    3.1132217e-03    0.0000000e+00    0.0000000e+00    0.0000000e+00    0.0000000e+00    0.0000000e+00    0.0000000e+00    0.0000000e+00    0.0000000e+00    0.0000000e+00    0.0000000e+00    0.0000000e+00    0.0000000e+00    0.0000000e+00    0.0000000e+00    0.0000000e+00    0.0000000e+00    0.0000000e+00    0.0000000e+00    0.0000000e+00    0.0000000e+00    0.0000000e+00    0.0000000e+00    0.0000000e+00    0.0000000e+00    0.0000000e+00    0.0000000e+00    0.0000000e+00    0.0000000e+00    0.0000000e+00    0.0000000e+00    0.0000000e+00    0.0000000e+00    0.0000000e+00    0.0000000e+00    0.0000000e+00    0.0000000e+00    0.0000000e+00    0.0000000e+00    0.0000000e+00 
  -3.7622903e+01    0.0000000e+00    9.2992335e-04    3.1132216e-03    0.0000000e+00    0.0000000e+00    0.0000000e+00    0.0000000e+00    0.0000000e+00    0.0000000e+00    0.0000000e+00    0.0000000e+00    0.0000000e+00    0.0000000e+00    0.0000000e+00    0.0000000e+00    0.0000000e+00    0.0000000e+00    0.0000000e+00    0.0000000e+00    0.0000000e+00    0.0000000e+00    0.0000000e+00    0.0000000e+00    0.0000000e+00    0.0000000e+00    0.0000000e+00    0.0000000e+00    0.0000000e+00    0.0000000e+00    0.0000000e+00    0.0000000e+00    0.0000000e+00    0.0000000e+00    0.0000000e+00    0.0000000e+00    0.0000000e+00    0.0000000e+00    0.0000000e+00    0.0000000e+00    0.0000000e+00    0.0000000e+00    0.0000000e+00 
  -3.7188084e+01    0.0000000e+00    9.2992334e-04    3.1132216e-03    0.0000000e+00    0.0000000e+00    0.0000000e+00    0.0000000e+00    0.0000000e+00    0.0000000e+00    0.0000000e+00    0.0000000e+00    0.0000000e+00    0.0000000e+00    0.0000000e+00    0.0000000e+00    0.0000000e+00    0.0000000e+00    0.0000000e+00    0.0000000e+00    0.0000000e+00    0.0000000e+00    0.0000000e+00    0.0000000e+00    0.0000000e+00    0.0000000e+00    0.0000000e+00    0.0000000e+00    0.0000000e+00    0.0000000e+00    0.0000000e+00    0.0000000e+00    0.0000000e+00    0.0000000e+00    0.0000000e+00    0.0000000e+00    0.0000000e+00    0.0000000e+00    0.0000000e+00    0.0000000e+00    0.0000000e+00    0.0000000e+00    0.0000000e+00 
  -3.6840230e+01    0.0000000e+00    9.2992334e-04    3.1132216e-03    0.0000000e+00    0.0000000e+00    0.0000000e+00    0.0000000e+00    0.0000000e+00    0.0000000e+00    0.0000000e+00    0.0000000e+00    0.0000000e+00    0.0000000e+00    0.0000000e+00    0.0000000e+00    0.0000000e+00    0.0000000e+00    0.0000000e+00    0.0000000e+00    0.0000000e+00    0.0000000e+00    0.0000000e+00    0.0000000e+00    0.0000000e+00    0.0000000e+00    0.0000000e+00    0.0000000e+00    0.0000000e+00    0.0000000e+00    0.0000000e+00    0.0000000e+00    0.0000000e+00    0.0000000e+00    0.0000000e+00    0.0000000e+00    0.0000000e+00    0.0000000e+00    0.0000000e+00    0.0000000e+00    0.0000000e+00    0.0000000e+00    0.0000000e+00 
  -3.6405411e+01    0.0000000e+00    9.2992334e-04    3.1132216e-03    0.0000000e+00    0.0000000e+00    0.0000000e+00    0.0000000e+00    0.0000000e+00    0.0000000e+00    0.0000000e+00    0.0000000e+00    0.0000000e+00    0.0000000e+00    0.0000000e+00    0.0000000e+00    0.0000000e+00    0.0000000e+00    0.0000000e+00    0.0000000e+00    0.0000000e+00    0.0000000e+00    0.0000000e+00    0.0000000e+00    0.0000000e+00    0.0000000e+00    0.0000000e+00    0.0000000e+00    0.0000000e+00    0.0000000e+00    0.0000000e+00    0.0000000e+00    0.0000000e+00    0.0000000e+00    0.0000000e+00    0.0000000e+00    0.0000000e+00    0.0000000e+00    0.0000000e+00    0.0000000e+00    0.0000000e+00    0.0000000e+00    0.0000000e+00 
  -3.6057556e+01    0.0000000e+00    9.2992334e-04    3.1132216e-03    0.0000000e+00    0.0000000e+00    0.0000000e+00    0.0000000e+00    0.0000000e+00    0.0000000e+00    0.0000000e+00    0.0000000e+00    0.0000000e+00    0.0000000e+00    0.0000000e+00    0.0000000e+00    0.0000000e+00    0.0000000e+00    0.0000000e+00    0.0000000e+00    0.0000000e+00    0.0000000e+00    0.0000000e+00    0.0000000e+00    0.0000000e+00    0.0000000e+00    0.0000000e+00    0.0000000e+00    0.0000000e+00    0.0000000e+00    0.0000000e+00    0.0000000e+00    0.0000000e+00    0.0000000e+00    0.0000000e+00    0.0000000e+00    0.0000000e+00    0.0000000e+00    0.0000000e+00    0.0000000e+00    0.0000000e+00    0.0000000e+00    0.0000000e+00 
  -3.5622738e+01    0.0000000e+00    9.2992333e-04    3.1132216e-03    0.0000000e+00    0.0000000e+00    0.0000000e+00    0.0000000e+00    0.0000000e+00    0.0000000e+00    0.0000000e+00    0.0000000e+00    0.0000000e+00    0.0000000e+00    0.0000000e+00    0.0000000e+00    0.0000000e+00    0.0000000e+00    0.0000000e+00    0.0000000e+00    0.0000000e+00    0.0000000e+00    0.0000000e+00    0.0000000e+00    0.0000000e+00    0.0000000e+00    0.0000000e+00    0.0000000e+00    0.0000000e+00    0.0000000e+00    0.0000000e+00    0.0000000e+00    0.0000000e+00    0.0000000e+00    0.0000000e+00    0.0000000e+00    0.0000000e+00    0.0000000e+00    0.0000000e+00    0.0000000e+00    0.0000000e+00    0.0000000e+00    0.0000000e+00 
  -3.5274883e+01    0.0000000e+00    9.2992334e-04    3.1132216e-03    0.0000000e+00    0.0000000e+00    0.0000000e+00    0.0000000e+00    0.0000000e+00    0.0000000e+00    0.0000000e+00    0.0000000e+00    0.0000000e+00    0.0000000e+00    0.0000000e+00    0.0000000e+00    0.0000000e+00    0.0000000e+00    0.0000000e+00    0.0000000e+00    0.0000000e+00    0.0000000e+00    0.0000000e+00    0.0000000e+00    0.0000000e+00    0.0000000e+00    0.0000000e+00    0.0000000e+00    0.0000000e+00    0.0000000e+00    0.0000000e+00    0.0000000e+00    0.0000000e+00    0.0000000e+00    0.0000000e+00    0.0000000e+00    0.0000000e+00    0.0000000e+00    0.0000000e+00    0.0000000e+00    0.0000000e+00    0.0000000e+00    0.0000000e+00 
  -3.4840064e+01    0.0000000e+00    9.2992334e-04    3.1132216e-03    0.0000000e+00    0.0000000e+00    0.0000000e+00    0.0000000e+00    0.0000000e+00    0.0000000e+00    0.0000000e+00    0.0000000e+00    0.0000000e+00    0.0000000e+00    0.0000000e+00    0.0000000e+00    0.0000000e+00    0.0000000e+00    0.0000000e+00    0.0000000e+00    0.0000000e+00    0.0000000e+00    0.0000000e+00    0.0000000e+00    0.0000000e+00    0.0000000e+00    0.0000000e+00    0.0000000e+00    0.0000000e+00    0.0000000e+00    0.0000000e+00    0.0000000e+00    0.0000000e+00    0.0000000e+00    0.0000000e+00    0.0000000e+00    0.0000000e+00    0.0000000e+00    0.0000000e+00    0.0000000e+00    0.0000000e+00    0.0000000e+00    0.0000000e+00 
  -3.4492210e+01    0.0000000e+00    9.2992333e-04    3.1132216e-03    0.0000000e+00    0.0000000e+00    0.0000000e+00    0.0000000e+00    0.0000000e+00    0.0000000e+00    0.0000000e+00    0.0000000e+00    0.0000000e+00    0.0000000e+00    0.0000000e+00    0.0000000e+00    0.0000000e+00    0.0000000e+00    0.0000000e+00    0.0000000e+00    0.0000000e+00    0.0000000e+00    0.0000000e+00    0.0000000e+00    0.0000000e+00    0.0000000e+00    0.0000000e+00    0.0000000e+00    0.0000000e+00    0.0000000e+00    0.0000000e+00    0.0000000e+00    0.0000000e+00    0.0000000e+00    0.0000000e+00    0.0000000e+00    0.0000000e+00    0.0000000e+00    0.0000000e+00    0.0000000e+00    0.0000000e+00    0.0000000e+00    0.0000000e+00 
  -3.4057391e+01    0.0000000e+00    9.2992333e-04    3.1132216e-03    0.0000000e+00    0.0000000e+00    0.0000000e+00    0.0000000e+00    0.0000000e+00    0.0000000e+00    0.0000000e+00    0.0000000e+00    0.0000000e+00    0.0000000e+00    0.0000000e+00    0.0000000e+00    0.0000000e+00    0.0000000e+00    0.0000000e+00    0.0000000e+00    0.0000000e+00    0.0000000e+00    0.0000000e+00    0.0000000e+00    0.0000000e+00    0.0000000e+00    0.0000000e+00    0.0000000e+00    0.0000000e+00    0.0000000e+00    0.0000000e+00    0.0000000e+00    0.0000000e+00    0.0000000e+00    0.0000000e+00    0.0000000e+00    0.0000000e+00    0.0000000e+00    0.0000000e+00    0.0000000e+00    0.0000000e+00    0.0000000e+00    0.0000000e+00 
  -3.3709536e+01    0.0000000e+00    9.2992332e-04    3.1132216e-03    0.0000000e+00    0.0000000e+00    0.0000000e+00    0.0000000e+00    0.0000000e+00    0.0000000e+00    0.0000000e+00    0.0000000e+00    0.0000000e+00    0.0000000e+00    0.0000000e+00    0.0000000e+00    0.0000000e+00    0.0000000e+00    0.0000000e+00    0.0000000e+00    0.0000000e+00    0.0000000e+00    0.0000000e+00    0.0000000e+00    0.0000000e+00    0.0000000e+00    0.0000000e+00    0.0000000e+00    0.0000000e+00    0.0000000e+00    0.0000000e+00    0.0000000e+00    0.0000000e+00    0.0000000e+00    0.0000000e+00    0.0000000e+00    0.0000000e+00    0.0000000e+00    0.0000000e+00    0.0000000e+00    0.0000000e+00    0.0000000e+00    0.0000000e+00 
  -3.3274718e+01    0.0000000e+00    9.2992332e-04    3.1132215e-03    0.0000000e+00    0.0000000e+00    0.0000000e+00    0.0000000e+00    0.0000000e+00    0.0000000e+00    0.0000000e+00    0.0000000e+00    0.0000000e+00    0.0000000e+00    0.0000000e+00    0.0000000e+00    0.0000000e+00    0.0000000e+00    0.0000000e+00    0.0000000e+00    0.0000000e+00    0.0000000e+00    0.0000000e+00    0.0000000e+00    0.0000000e+00    0.0000000e+00    0.0000000e+00    0.0000000e+00    0.0000000e+00    0.0000000e+00    0.0000000e+00    0.0000000e+00    0.0000000e+00    0.0000000e+00    0.0000000e+00    0.0000000e+00    0.0000000e+00    0.0000000e+00    0.0000000e+00    0.0000000e+00    0.0000000e+00    0.0000000e+00    0.0000000e+00 
  -3.2926863e+01    0.0000000e+00    9.2992332e-04    3.1132215e-03    0.0000000e+00    0.0000000e+00    0.0000000e+00    0.0000000e+00    0.0000000e+00    0.0000000e+00    0.0000000e+00    0.0000000e+00    0.0000000e+00    0.0000000e+00    0.0000000e+00    0.0000000e+00    0.0000000e+00    0.0000000e+00    0.0000000e+00    0.0000000e+00    0.0000000e+00    0.0000000e+00    0.0000000e+00    0.0000000e+00    0.0000000e+00    0.0000000e+00    0.0000000e+00    0.0000000e+00    0.0000000e+00    0.0000000e+00    0.0000000e+00    0.0000000e+00    0.0000000e+00    0.0000000e+00    0.0000000e+00    0.0000000e+00    0.0000000e+00    0.0000000e+00    0.0000000e+00    0.0000000e+00    0.0000000e+00    0.0000000e+00    0.0000000e+00 
  -3.2492044e+01    0.0000000e+00    9.2992332e-04    3.1132215e-03    0.0000000e+00    0.0000000e+00    0.0000000e+00    0.0000000e+00    0.0000000e+00    0.0000000e+00    0.0000000e+00    0.0000000e+00    0.0000000e+00    0.0000000e+00    0.0000000e+00    0.0000000e+00    0.0000000e+00    0.0000000e+00    0.0000000e+00    0.0000000e+00    0.0000000e+00    0.0000000e+00    0.0000000e+00    0.0000000e+00    0.0000000e+00    0.0000000e+00    0.0000000e+00    0.0000000e+00    0.0000000e+00    0.0000000e+00    0.0000000e+00    0.0000000e+00    0.0000000e+00    0.0000000e+00    0.0000000e+00    0.0000000e+00    0.0000000e+00    0.0000000e+00    0.0000000e+00    0.0000000e+00    0.0000000e+00    0.0000000e+00    0.0000000e+00 
  -3.2144190e+01    0.0000000e+00    9.2992332e-04    3.1132215e-03    0.0000000e+00    0.0000000e+00    0.0000000e+00    0.0000000e+00    0.0000000e+00    0.0000000e+00    0.0000000e+00    0.0000000e+00    0.0000000e+00    0.0000000e+00    0.0000000e+00    0.0000000e+00    0.0000000e+00    0.0000000e+00    0.0000000e+00    0.0000000e+00    0.0000000e+00    0.0000000e+00    0.0000000e+00    0.0000000e+00    0.0000000e+00    0.0000000e+00    0.0000000e+00    0.0000000e+00    0.0000000e+00    0.0000000e+00    0.0000000e+00    0.0000000e+00    0.0000000e+00    0.0000000e+00    0.0000000e+00    0.0000000e+00    0.0000000e+00    0.0000000e+00    0.0000000e+00    0.0000000e+00    0.0000000e+00    0.0000000e+00    0.0000000e+00 
  -3.1709371e+01    0.0000000e+00    9.2992332e-04    3.1132215e-03    0.0000000e+00    0.0000000e+00    0.0000000e+00    0.0000000e+00    0.0000000e+00    0.0000000e+00    0.0000000e+00    0.0000000e+00    0.0000000e+00    0.0000000e+00    0.0000000e+00    0.0000000e+00    0.0000000e+00    0.0000000e+00    0.0000000e+00    0.0000000e+00    0.0000000e+00    0.0000000e+00    0.0000000e+00    0.0000000e+00    0.0000000e+00    0.0000000e+00    0.0000000e+00    0.0000000e+00    0.0000000e+00    0.0000000e+00    0.0000000e+00    0.0000000e+00    0.0000000e+00    0.0000000e+00    0.0000000e+00    0.0000000e+00    0.0000000e+00    0.0000000e+00    0.0000000e+00    0.0000000e+00    0.0000000e+00    0.0000000e+00    0.0000000e+00 
  -3.1361516e+01    0.0000000e+00    9.2992332e-04    3.1132216e-03    0.0000000e+00    0.0000000e+00    0.0000000e+00    0.0000000e+00    0.0000000e+00    0.0000000e+00    0.0000000e+00    0.0000000e+00    0.0000000e+00    0.0000000e+00    0.0000000e+00    0.0000000e+00    0.0000000e+00    0.0000000e+00    0.0000000e+00    0.0000000e+00    0.0000000e+00    0.0000000e+00    0.0000000e+00    0.0000000e+00    0.0000000e+00    0.0000000e+00    0.0000000e+00    0.0000000e+00    0.0000000e+00    0.0000000e+00    0.0000000e+00    0.0000000e+00    0.0000000e+00    0.0000000e+00    0.0000000e+00    0.0000000e+00    0.0000000e+00    0.0000000e+00    0.0000000e+00    0.0000000e+00    0.0000000e+00    0.0000000e+00    0.0000000e+00 
  -3.0926698e+01    0.0000000e+00    9.2992332e-04    3.1132216e-03    0.0000000e+00    0.0000000e+00    0.0000000e+00    0.0000000e+00    0.0000000e+00    0.0000000e+00    0.0000000e+00    0.0000000e+00    0.0000000e+00    0.0000000e+00    0.0000000e+00    0.0000000e+00    0.0000000e+00    0.0000000e+00    0.0000000e+00    0.0000000e+00    0.0000000e+00    0.0000000e+00    0.0000000e+00    0.0000000e+00    0.0000000e+00    0.0000000e+00    0.0000000e+00    0.0000000e+00    0.0000000e+00    0.0000000e+00    0.0000000e+00    0.0000000e+00    0.0000000e+00    0.0000000e+00    0.0000000e+00    0.0000000e+00    0.0000000e+00    0.0000000e+00    0.0000000e+00    0.0000000e+00    0.0000000e+00    0.0000000e+00    0.0000000e+00 
  -3.0578843e+01    0.0000000e+00    9.2992316e-04    3.1132210e-03    0.0000000e+00    0.0000000e+00    0.0000000e+00    0.0000000e+00    0.0000000e+00    0.0000000e+00    0.0000000e+00    0.0000000e+00    0.0000000e+00    0.0000000e+00    0.0000000e+00    0.0000000e+00    0.0000000e+00    0.0000000e+00    0.0000000e+00    0.0000000e+00    0.0000000e+00    0.0000000e+00    0.0000000e+00    0.0000000e+00    0.0000000e+00    0.0000000e+00    0.0000000e+00    0.0000000e+00    0.0000000e+00    0.0000000e+00    0.0000000e+00    0.0000000e+00    0.0000000e+00    0.0000000e+00    0.0000000e+00    0.0000000e+00    0.0000000e+00    0.0000000e+00    0.0000000e+00    0.0000000e+00    0.0000000e+00    0.0000000e+00    0.0000000e+00 
  -3.0300559e+01    0.0000000e+00    9.2992316e-04    3.1132210e-03    0.0000000e+00    0.0000000e+00    0.0000000e+00    0.0000000e+00    0.0000000e+00    0.0000000e+00    0.0000000e+00    0.0000000e+00    0.0000000e+00    0.0000000e+00    0.0000000e+00    0.0000000e+00    0.0000000e+00    0.0000000e+00    0.0000000e+00    0.0000000e+00    0.0000000e+00    0.0000000e+00    0.0000000e+00    0.0000000e+00    0.0000000e+00    0.0000000e+00    0.0000000e+00    0.0000000e+00    0.0000000e+00    0.0000000e+00    0.0000000e+00    0.0000000e+00    0.0000000e+00    0.0000000e+00    0.0000000e+00    0.0000000e+00    0.0000000e+00    0.0000000e+00    0.0000000e+00    0.0000000e+00    0.0000000e+00    0.0000000e+00    0.0000000e+00 
  -2.9952704e+01    0.0000000e+00    9.2992316e-04    3.1132210e-03    0.0000000e+00    0.0000000e+00    0.0000000e+00    0.0000000e+00    0.0000000e+00    0.0000000e+00    0.0000000e+00    0.0000000e+00    0.0000000e+00    0.0000000e+00    0.0000000e+00    0.0000000e+00    0.0000000e+00    0.0000000e+00    0.0000000e+00    0.0000000e+00    0.0000000e+00    0.0000000e+00    0.0000000e+00    0.0000000e+00    0.0000000e+00    0.0000000e+00    0.0000000e+00    0.0000000e+00    0.0000000e+00    0.0000000e+00    0.0000000e+00    0.0000000e+00    0.0000000e+00    0.0000000e+00    0.0000000e+00    0.0000000e+00    0.0000000e+00    0.0000000e+00    0.0000000e+00    0.0000000e+00    0.0000000e+00    0.0000000e+00    0.0000000e+00 
  -2.9517886e+01    0.0000000e+00    9.2992316e-04    3.1132210e-03    0.0000000e+00    0.0000000e+00    0.0000000e+00    0.0000000e+00    0.0000000e+00    0.0000000e+00    0.0000000e+00    0.0000000e+00    0.0000000e+00    0.0000000e+00    0.0000000e+00    0.0000000e+00    0.0000000e+00    0.0000000e+00    0.0000000e+00    0.0000000e+00    0.0000000e+00    0.0000000e+00    0.0000000e+00    0.0000000e+00    0.0000000e+00    0.0000000e+00    0.0000000e+00    0.0000000e+00    0.0000000e+00    0.0000000e+00    0.0000000e+00    0.0000000e+00    0.0000000e+00    0.0000000e+00    0.0000000e+00    0.0000000e+00    0.0000000e+00    0.0000000e+00    0.0000000e+00    0.0000000e+00    0.0000000e+00    0.0000000e+00    0.0000000e+00 
  -2.9170031e+01    0.0000000e+00    9.2992316e-04    3.1132210e-03    0.0000000e+00    0.0000000e+00    0.0000000e+00    0.0000000e+00    0.0000000e+00    0.0000000e+00    0.0000000e+00    0.0000000e+00    0.0000000e+00    0.0000000e+00    0.0000000e+00    0.0000000e+00    0.0000000e+00    0.0000000e+00    0.0000000e+00    0.0000000e+00    0.0000000e+00    0.0000000e+00    0.0000000e+00    0.0000000e+00    0.0000000e+00    0.0000000e+00    0.0000000e+00    0.0000000e+00    0.0000000e+00    0.0000000e+00    0.0000000e+00    0.0000000e+00    0.0000000e+00    0.0000000e+00    0.0000000e+00    0.0000000e+00    0.0000000e+00    0.0000000e+00    0.0000000e+00    0.0000000e+00    0.0000000e+00    0.0000000e+00    0.0000000e+00 
  -2.8735213e+01    0.0000000e+00    9.2992316e-04    3.1132210e-03    0.0000000e+00    0.0000000e+00    0.0000000e+00    0.0000000e+00    0.0000000e+00    0.0000000e+00    0.0000000e+00    0.0000000e+00    0.0000000e+00    0.0000000e+00    0.0000000e+00    0.0000000e+00    0.0000000e+00    0.0000000e+00    0.0000000e+00    0.0000000e+00    0.0000000e+00    0.0000000e+00    0.0000000e+00    0.0000000e+00    0.0000000e+00    0.0000000e+00    0.0000000e+00    0.0000000e+00    0.0000000e+00    0.0000000e+00    0.0000000e+00    0.0000000e+00    0.0000000e+00    0.0000000e+00    0.0000000e+00    0.0000000e+00    0.0000000e+00    0.0000000e+00    0.0000000e+00    0.0000000e+00    0.0000000e+00    0.0000000e+00    0.0000000e+00 
  -2.8495172e+01    0.0000000e+00    9.2992295e-04    3.1132203e-03    0.0000000e+00    0.0000000e+00    0.0000000e+00    0.0000000e+00    0.0000000e+00    0.0000000e+00    0.0000000e+00    0.0000000e+00    0.0000000e+00    0.0000000e+00    0.0000000e+00    0.0000000e+00    0.0000000e+00    0.0000000e+00    0.0000000e+00    0.0000000e+00    0.0000000e+00    0.0000000e+00    0.0000000e+00    0.0000000e+00    0.0000000e+00    0.0000000e+00    0.0000000e+00    0.0000000e+00    0.0000000e+00    0.0000000e+00    0.0000000e+00    0.0000000e+00    0.0000000e+00    0.0000000e+00    0.0000000e+00    0.0000000e+00    0.0000000e+00    0.0000000e+00    0.0000000e+00    0.0000000e+00    0.0000000e+00    0.0000000e+00    0.0000000e+00 
  -2.8195121e+01    0.0000000e+00    9.2992271e-04    3.1132195e-03    0.0000000e+00    0.0000000e+00    0.0000000e+00    0.0000000e+00    0.0000000e+00    0.0000000e+00    0.0000000e+00    0.0000000e+00    0.0000000e+00    0.0000000e+00    0.0000000e+00    0.0000000e+00    0.0000000e+00    0.0000000e+00    0.0000000e+00    0.0000000e+00    0.0000000e+00    0.0000000e+00    0.0000000e+00    0.0000000e+00    0.0000000e+00    0.0000000e+00    0.0000000e+00    0.0000000e+00    0.0000000e+00    0.0000000e+00    0.0000000e+00    0.0000000e+00    0.0000000e+00    0.0000000e+00    0.0000000e+00    0.0000000e+00    0.0000000e+00    0.0000000e+00    0.0000000e+00    0.0000000e+00    0.0000000e+00    0.0000000e+00    0.0000000e+00 
  -2.7820057e+01    0.0000000e+00    9.2992248e-04    3.1132187e-03    0.0000000e+00    0.0000000e+00    0.0000000e+00    0.0000000e+00    0.0000000e+00    0.0000000e+00    0.0000000e+00    0.0000000e+00    0.0000000e+00    0.0000000e+00    0.0000000e+00    0.0000000e+00    0.0000000e+00    0.0000000e+00    0.0000000e+00    0.0000000e+00    0.0000000e+00    0.0000000e+00    0.0000000e+00    0.0000000e+00    0.0000000e+00    0.0000000e+00    0.0000000e+00    0.0000000e+00    0.0000000e+00    0.0000000e+00    0.0000000e+00    0.0000000e+00    0.0000000e+00    0.0000000e+00    0.0000000e+00    0.0000000e+00    0.0000000e+00    0.0000000e+00    0.0000000e+00    0.0000000e+00    0.0000000e+00    0.0000000e+00    0.0000000e+00 
  -2.7520006e+01    0.0000000e+00    9.2992238e-04    3.1132184e-03    0.0000000e+00    0.0000000e+00    0.0000000e+00    0.0000000e+00    0.0000000e+00    0.0000000e+00    0.0000000e+00    0.0000000e+00    0.0000000e+00    0.0000000e+00    0.0000000e+00    0.0000000e+00    0.0000000e+00    0.0000000e+00    0.0000000e+00    0.0000000e+00    0.0000000e+00    0.0000000e+00    0.0000000e+00    0.0000000e+00    0.0000000e+00    0.0000000e+00    0.0000000e+00    0.0000000e+00    0.0000000e+00    0.0000000e+00    0.0000000e+00    0.0000000e+00    0.0000000e+00    0.0000000e+00    0.0000000e+00    0.0000000e+00    0.0000000e+00    0.0000000e+00    0.0000000e+00    0.0000000e+00    0.0000000e+00    0.0000000e+00    0.0000000e+00 
  -2.7144942e+01    0.0000000e+00    9.2992245e-04    3.1132186e-03    0.0000000e+00    0.0000000e+00    0.0000000e+00    0.0000000e+00    0.0000000e+00    0.0000000e+00    0.0000000e+00    0.0000000e+00    0.0000000e+00    0.0000000e+00    0.0000000e+00    0.0000000e+00    0.0000000e+00    0.0000000e+00    0.0000000e+00    0.0000000e+00    0.0000000e+00    0.0000000e+00    0.0000000e+00    0.0000000e+00    0.0000000e+00    0.0000000e+00    0.0000000e+00    0.0000000e+00    0.0000000e+00    0.0000000e+00    0.0000000e+00    0.0000000e+00    0.0000000e+00    0.0000000e+00    0.0000000e+00    0.0000000e+00    0.0000000e+00    0.0000000e+00    0.0000000e+00    0.0000000e+00    0.0000000e+00    0.0000000e+00    0.0000000e+00 
  -2.6844891e+01    0.0000000e+00    9.2992249e-04    3.1132188e-03    0.0000000e+00    0.0000000e+00    0.0000000e+00    0.0000000e+00    0.0000000e+00    0.0000000e+00    0.0000000e+00    0.0000000e+00    0.0000000e+00    0.0000000e+00    0.0000000e+00    0.0000000e+00    0.0000000e+00    0.0000000e+00    0.0000000e+00    0.0000000e+00    0.0000000e+00    0.0000000e+00    0.0000000e+00    0.0000000e+00    0.0000000e+00    0.0000000e+00    0.0000000e+00    0.0000000e+00    0.0000000e+00    0.0000000e+00    0.0000000e+00    0.0000000e+00    0.0000000e+00    0.0000000e+00    0.0000000e+00    0.0000000e+00    0.0000000e+00    0.0000000e+00    0.0000000e+00    0.0000000e+00    0.0000000e+00    0.0000000e+00    0.0000000e+00 
  -2.6469827e+01    0.0000000e+00    9.2992249e-04    3.1132188e-03    0.0000000e+00    0.0000000e+00    0.0000000e+00    0.0000000e+00    0.0000000e+00    0.0000000e+00    0.0000000e+00    0.0000000e+00    0.0000000e+00    0.0000000e+00    0.0000000e+00    0.0000000e+00    0.0000000e+00    0.0000000e+00    0.0000000e+00    0.0000000e+00    0.0000000e+00    0.0000000e+00    0.0000000e+00    0.0000000e+00    0.0000000e+00    0.0000000e+00    0.0000000e+00    0.0000000e+00    0.0000000e+00    0.0000000e+00    0.0000000e+00    0.0000000e+00    0.0000000e+00    0.0000000e+00    0.0000000e+00    0.0000000e+00    0.0000000e+00    0.0000000e+00    0.0000000e+00    0.0000000e+00    0.0000000e+00    0.0000000e+00    0.0000000e+00 
  -2.6169776e+01    0.0000000e+00    9.2992249e-04    3.1132188e-03    0.0000000e+00    0.0000000e+00    0.0000000e+00    0.0000000e+00    0.0000000e+00    0.0000000e+00    0.0000000e+00    0.0000000e+00    0.0000000e+00    0.0000000e+00    0.0000000e+00    0.0000000e+00    0.0000000e+00    0.0000000e+00    0.0000000e+00    0.0000000e+00    0.0000000e+00    0.0000000e+00    0.0000000e+00    0.0000000e+00    0.0000000e+00    0.0000000e+00    0.0000000e+00    0.0000000e+00    0.0000000e+00    0.0000000e+00    0.0000000e+00    0.0000000e+00    0.0000000e+00    0.0000000e+00    0.0000000e+00    0.0000000e+00    0.0000000e+00    0.0000000e+00    0.0000000e+00    0.0000000e+00    0.0000000e+00    0.0000000e+00    0.0000000e+00 
  -2.5794712e+01    0.0000000e+00    9.2992249e-04    3.1132188e-03    0.0000000e+00    0.0000000e+00    0.0000000e+00    0.0000000e+00    0.0000000e+00    0.0000000e+00    0.0000000e+00    0.0000000e+00    0.0000000e+00    0.0000000e+00    0.0000000e+00    0.0000000e+00    0.0000000e+00    0.0000000e+00    0.0000000e+00    0.0000000e+00    0.0000000e+00    0.0000000e+00    0.0000000e+00    0.0000000e+00    0.0000000e+00    0.0000000e+00    0.0000000e+00    0.0000000e+00    0.0000000e+00    0.0000000e+00    0.0000000e+00    0.0000000e+00    0.0000000e+00    0.0000000e+00    0.0000000e+00    0.0000000e+00    0.0000000e+00    0.0000000e+00    0.0000000e+00    0.0000000e+00    0.0000000e+00    0.0000000e+00    0.0000000e+00 
  -2.5494661e+01    0.0000000e+00    9.2992249e-04    3.1132188e-03    0.0000000e+00    0.0000000e+00    0.0000000e+00    0.0000000e+00    0.0000000e+00    0.0000000e+00    0.0000000e+00    0.0000000e+00    0.0000000e+00    0.0000000e+00    0.0000000e+00    0.0000000e+00    0.0000000e+00    0.0000000e+00    0.0000000e+00    0.0000000e+00    0.0000000e+00    0.0000000e+00    0.0000000e+00    0.0000000e+00    0.0000000e+00    0.0000000e+00    0.0000000e+00    0.0000000e+00    0.0000000e+00    0.0000000e+00    0.0000000e+00    0.0000000e+00    0.0000000e+00    0.0000000e+00    0.0000000e+00    0.0000000e+00    0.0000000e+00    0.0000000e+00    0.0000000e+00    0.0000000e+00    0.0000000e+00    0.0000000e+00    0.0000000e+00 
  -2.5119597e+01    0.0000000e+00    9.2992249e-04    3.1132188e-03    0.0000000e+00    0.0000000e+00    0.0000000e+00    0.0000000e+00    0.0000000e+00    0.0000000e+00    0.0000000e+00    0.0000000e+00    0.0000000e+00    0.0000000e+00    0.0000000e+00    0.0000000e+00    0.0000000e+00    0.0000000e+00    0.0000000e+00    0.0000000e+00    0.0000000e+00    0.0000000e+00    0.0000000e+00    0.0000000e+00    0.0000000e+00    0.0000000e+00    0.0000000e+00    0.0000000e+00    0.0000000e+00    0.0000000e+00    0.0000000e+00    0.0000000e+00    0.0000000e+00    0.0000000e+00    0.0000000e+00    0.0000000e+00    0.0000000e+00    0.0000000e+00    0.0000000e+00    0.0000000e+00    0.0000000e+00    0.0000000e+00    0.0000000e+00 
  -2.4819546e+01    0.0000000e+00    9.2992249e-04    3.1132188e-03    0.0000000e+00    0.0000000e+00    0.0000000e+00    0.0000000e+00    0.0000000e+00    0.0000000e+00    0.0000000e+00    0.0000000e+00    0.0000000e+00    0.0000000e+00    0.0000000e+00    0.0000000e+00    0.0000000e+00    0.0000000e+00    0.0000000e+00    0.0000000e+00    0.0000000e+00    0.0000000e+00    0.0000000e+00    0.0000000e+00    0.0000000e+00    0.0000000e+00    0.0000000e+00    0.0000000e+00    0.0000000e+00    0.0000000e+00    0.0000000e+00    0.0000000e+00    0.0000000e+00    0.0000000e+00    0.0000000e+00    0.0000000e+00    0.0000000e+00    0.0000000e+00    0.0000000e+00    0.0000000e+00    0.0000000e+00    0.0000000e+00    0.0000000e+00 
  -2.4444482e+01    0.0000000e+00    9.2992248e-04    3.1132187e-03    0.0000000e+00    0.0000000e+00    0.0000000e+00    0.0000000e+00    0.0000000e+00    0.0000000e+00    0.0000000e+00    0.0000000e+00    0.0000000e+00    0.0000000e+00    0.0000000e+00    0.0000000e+00    0.0000000e+00    0.0000000e+00    0.0000000e+00    0.0000000e+00    0.0000000e+00    0.0000000e+00    0.0000000e+00    0.0000000e+00    0.0000000e+00    0.0000000e+00    0.0000000e+00    0.0000000e+00    0.0000000e+00    0.0000000e+00    0.0000000e+00    0.0000000e+00    0.0000000e+00    0.0000000e+00    0.0000000e+00    0.0000000e+00    0.0000000e+00    0.0000000e+00    0.0000000e+00    0.0000000e+00    0.0000000e+00    0.0000000e+00    0.0000000e+00 
  -2.4144431e+01    0.0000000e+00    9.2992247e-04    3.1132187e-03    0.0000000e+00    0.0000000e+00    0.0000000e+00    0.0000000e+00    0.0000000e+00    0.0000000e+00    0.0000000e+00    0.0000000e+00    0.0000000e+00    0.0000000e+00    0.0000000e+00    0.0000000e+00    0.0000000e+00    0.0000000e+00    0.0000000e+00    0.0000000e+00    0.0000000e+00    0.0000000e+00    0.0000000e+00    0.0000000e+00    0.0000000e+00    0.0000000e+00    0.0000000e+00    0.0000000e+00    0.0000000e+00    0.0000000e+00    0.0000000e+00    0.0000000e+00    0.0000000e+00    0.0000000e+00    0.0000000e+00    0.0000000e+00    0.0000000e+00    0.0000000e+00    0.0000000e+00    0.0000000e+00    0.0000000e+00    0.0000000e+00    0.0000000e+00 
  -2.3769367e+01    0.0000000e+00    9.2992241e-04    3.1132185e-03    0.0000000e+00    0.0000000e+00    0.0000000e+00    0.0000000e+00    0.0000000e+00    0.0000000e+00    0.0000000e+00    0.0000000e+00    0.0000000e+00    0.0000000e+00    0.0000000e+00    0.0000000e+00    0.0000000e+00    0.0000000e+00    0.0000000e+00    0.0000000e+00    0.0000000e+00    0.0000000e+00    0.0000000e+00    0.0000000e+00    0.0000000e+00    0.0000000e+00    0.0000000e+00    0.0000000e+00    0.0000000e+00    0.0000000e+00    0.0000000e+00    0.0000000e+00    0.0000000e+00    0.0000000e+00    0.0000000e+00    0.0000000e+00    0.0000000e+00    0.0000000e+00    0.0000000e+00    0.0000000e+00    0.0000000e+00    0.0000000e+00    0.0000000e+00 
  -2.3469316e+01    0.0000000e+00    9.2992237e-04    3.1132184e-03    0.0000000e+00    0.0000000e+00    0.0000000e+00    0.0000000e+00    0.0000000e+00    0.0000000e+00    0.0000000e+00    0.0000000e+00    0.0000000e+00    0.0000000e+00    0.0000000e+00    0.0000000e+00    0.0000000e+00    0.0000000e+00    0.0000000e+00    0.0000000e+00    0.0000000e+00    0.0000000e+00    0.0000000e+00    0.0000000e+00    0.0000000e+00    0.0000000e+00    0.0000000e+00    0.0000000e+00    0.0000000e+00    0.0000000e+00    0.0000000e+00    0.0000000e+00    0.0000000e+00    0.0000000e+00    0.0000000e+00    0.0000000e+00    0.0000000e+00    0.0000000e+00    0.0000000e+00    0.0000000e+00    0.0000000e+00    0.0000000e+00    0.0000000e+00 
  -2.3094252e+01    0.0000000e+00    9.2992237e-04    3.1132184e-03    0.0000000e+00    0.0000000e+00    0.0000000e+00    0.0000000e+00    0.0000000e+00    0.0000000e+00    0.0000000e+00    0.0000000e+00    0.0000000e+00    0.0000000e+00    0.0000000e+00    0.0000000e+00    0.0000000e+00    0.0000000e+00    0.0000000e+00    0.0000000e+00    0.0000000e+00    0.0000000e+00    0.0000000e+00    0.0000000e+00    0.0000000e+00    0.0000000e+00    0.0000000e+00    0.0000000e+00    0.0000000e+00    0.0000000e+00    0.0000000e+00    0.0000000e+00    0.0000000e+00    0.0000000e+00    0.0000000e+00    0.0000000e+00    0.0000000e+00    0.0000000e+00    0.0000000e+00    0.0000000e+00    0.0000000e+00    0.0000000e+00    0.0000000e+00 
  -2.2794201e+01    0.0000000e+00    9.2992237e-04    3.1132184e-03    0.0000000e+00    0.0000000e+00    0.0000000e+00    0.0000000e+00    0.0000000e+00    0.0000000e+00    0.0000000e+00    0.0000000e+00    0.0000000e+00    0.0000000e+00    0.0000000e+00    0.0000000e+00    0.0000000e+00    0.0000000e+00    0.0000000e+00    0.0000000e+00    0.0000000e+00    0.0000000e+00    0.0000000e+00    0.0000000e+00    0.0000000e+00    0.0000000e+00    0.0000000e+00    0.0000000e+00    0.0000000e+00    0.0000000e+00    0.0000000e+00    0.0000000e+00    0.0000000e+00    0.0000000e+00    0.0000000e+00    0.0000000e+00    0.0000000e+00    0.0000000e+00    0.0000000e+00    0.0000000e+00    0.0000000e+00    0.0000000e+00    0.0000000e+00 
  -2.2419137e+01    0.0000000e+00    9.2992237e-04    3.1132184e-03    0.0000000e+00    0.0000000e+00    0.0000000e+00    0.0000000e+00    0.0000000e+00    0.0000000e+00    0.0000000e+00    0.0000000e+00    0.0000000e+00    0.0000000e+00    0.0000000e+00    0.0000000e+00    0.0000000e+00    0.0000000e+00    0.0000000e+00    0.0000000e+00    0.0000000e+00    0.0000000e+00    0.0000000e+00    0.0000000e+00    0.0000000e+00    0.0000000e+00    0.0000000e+00    0.0000000e+00    0.0000000e+00    0.0000000e+00    0.0000000e+00    0.0000000e+00    0.0000000e+00    0.0000000e+00    0.0000000e+00    0.0000000e+00    0.0000000e+00    0.0000000e+00    0.0000000e+00    0.0000000e+00    0.0000000e+00    0.0000000e+00    0.0000000e+00 
  -2.2119086e+01    0.0000000e+00    9.2992237e-04    3.1132184e-03    0.0000000e+00    0.0000000e+00    0.0000000e+00    0.0000000e+00    0.0000000e+00    0.0000000e+00    0.0000000e+00    0.0000000e+00    0.0000000e+00    0.0000000e+00    0.0000000e+00    0.0000000e+00    0.0000000e+00    0.0000000e+00    0.0000000e+00    0.0000000e+00    0.0000000e+00    0.0000000e+00    0.0000000e+00    0.0000000e+00    0.0000000e+00    0.0000000e+00    0.0000000e+00    0.0000000e+00    0.0000000e+00    0.0000000e+00    0.0000000e+00    0.0000000e+00    0.0000000e+00    0.0000000e+00    0.0000000e+00    0.0000000e+00    0.0000000e+00    0.0000000e+00    0.0000000e+00    0.0000000e+00    0.0000000e+00    0.0000000e+00    0.0000000e+00 
  -2.1744022e+01    0.0000000e+00    9.2992235e-04    3.1132183e-03    0.0000000e+00    0.0000000e+00    0.0000000e+00    0.0000000e+00    0.0000000e+00    0.0000000e+00    0.0000000e+00    0.0000000e+00    0.0000000e+00    0.0000000e+00    0.0000000e+00    0.0000000e+00    0.0000000e+00    0.0000000e+00    0.0000000e+00    0.0000000e+00    0.0000000e+00    0.0000000e+00    0.0000000e+00    0.0000000e+00    0.0000000e+00    0.0000000e+00    0.0000000e+00    0.0000000e+00    0.0000000e+00    0.0000000e+00    0.0000000e+00    0.0000000e+00    0.0000000e+00    0.0000000e+00    0.0000000e+00    0.0000000e+00    0.0000000e+00    0.0000000e+00    0.0000000e+00    0.0000000e+00    0.0000000e+00    0.0000000e+00    0.0000000e+00 
  -2.1443971e+01    0.0000000e+00    9.2992235e-04    3.1132183e-03    0.0000000e+00    0.0000000e+00    0.0000000e+00    0.0000000e+00    0.0000000e+00    0.0000000e+00    0.0000000e+00    0.0000000e+00    0.0000000e+00    0.0000000e+00    0.0000000e+00    0.0000000e+00    0.0000000e+00    0.0000000e+00    0.0000000e+00    0.0000000e+00    0.0000000e+00    0.0000000e+00    0.0000000e+00    0.0000000e+00    0.0000000e+00    0.0000000e+00    0.0000000e+00    0.0000000e+00    0.0000000e+00    0.0000000e+00    0.0000000e+00    0.0000000e+00    0.0000000e+00    0.0000000e+00    0.0000000e+00    0.0000000e+00    0.0000000e+00    0.0000000e+00    0.0000000e+00    0.0000000e+00    0.0000000e+00    0.0000000e+00    0.0000000e+00 
  -2.1068907e+01    0.0000000e+00    9.2992234e-04    3.1132183e-03    0.0000000e+00    0.0000000e+00    0.0000000e+00    0.0000000e+00    0.0000000e+00    0.0000000e+00    0.0000000e+00    0.0000000e+00    0.0000000e+00    0.0000000e+00    0.0000000e+00    0.0000000e+00    0.0000000e+00    0.0000000e+00    0.0000000e+00    0.0000000e+00    0.0000000e+00    0.0000000e+00    0.0000000e+00    0.0000000e+00    0.0000000e+00    0.0000000e+00    0.0000000e+00    0.0000000e+00    0.0000000e+00    0.0000000e+00    0.0000000e+00    0.0000000e+00    0.0000000e+00    0.0000000e+00    0.0000000e+00    0.0000000e+00    0.0000000e+00    0.0000000e+00    0.0000000e+00    0.0000000e+00    0.0000000e+00    0.0000000e+00    0.0000000e+00 
  -2.0600078e+01    0.0000000e+00    9.2992233e-04    3.1132182e-03    0.0000000e+00    0.0000000e+00    0.0000000e+00    0.0000000e+00    0.0000000e+00    0.0000000e+00    0.0000000e+00    0.0000000e+00    0.0000000e+00    0.0000000e+00    0.0000000e+00    0.0000000e+00    0.0000000e+00    0.0000000e+00    0.0000000e+00    0.0000000e+00    0.0000000e+00    0.0000000e+00    0.0000000e+00    0.0000000e+00    0.0000000e+00    0.0000000e+00    0.0000000e+00    0.0000000e+00    0.0000000e+00    0.0000000e+00    0.0000000e+00    0.0000000e+00    0.0000000e+00    0.0000000e+00    0.0000000e+00    0.0000000e+00    0.0000000e+00    0.0000000e+00    0.0000000e+00    0.0000000e+00    0.0000000e+00    0.0000000e+00    0.0000000e+00 
  -2.0225014e+01    0.0000000e+00    9.2992233e-04    3.1132182e-03    0.0000000e+00    0.0000000e+00    0.0000000e+00    0.0000000e+00    0.0000000e+00    0.0000000e+00    0.0000000e+00    0.0000000e+00    0.0000000e+00    0.0000000e+00    0.0000000e+00    0.0000000e+00    0.0000000e+00    0.0000000e+00    0.0000000e+00    0.0000000e+00    0.0000000e+00    0.0000000e+00    0.0000000e+00    0.0000000e+00    0.0000000e+00    0.0000000e+00    0.0000000e+00    0.0000000e+00    0.0000000e+00    0.0000000e+00    0.0000000e+00    0.0000000e+00    0.0000000e+00    0.0000000e+00    0.0000000e+00    0.0000000e+00    0.0000000e+00    0.0000000e+00    0.0000000e+00    0.0000000e+00    0.0000000e+00    0.0000000e+00    0.0000000e+00 
  -1.9924963e+01    0.0000000e+00    9.2992232e-04    3.1132182e-03    0.0000000e+00    0.0000000e+00    0.0000000e+00    0.0000000e+00    0.0000000e+00    0.0000000e+00    0.0000000e+00    0.0000000e+00    0.0000000e+00    0.0000000e+00    0.0000000e+00    0.0000000e+00    0.0000000e+00    0.0000000e+00    0.0000000e+00    0.0000000e+00    0.0000000e+00    0.0000000e+00    0.0000000e+00    0.0000000e+00    0.0000000e+00    0.0000000e+00    0.0000000e+00    0.0000000e+00    0.0000000e+00    0.0000000e+00    0.0000000e+00    0.0000000e+00    0.0000000e+00    0.0000000e+00    0.0000000e+00    0.0000000e+00    0.0000000e+00    0.0000000e+00    0.0000000e+00    0.0000000e+00    0.0000000e+00    0.0000000e+00    0.0000000e+00 
  -1.9841744e+01    0.0000000e+00    9.2992232e-04    3.1132182e-03    0.0000000e+00    0.0000000e+00    0.0000000e+00    0.0000000e+00    0.0000000e+00    0.0000000e+00    0.0000000e+00    0.0000000e+00    0.0000000e+00    0.0000000e+00    0.0000000e+00    0.0000000e+00    0.0000000e+00    0.0000000e+00    0.0000000e+00    0.0000000e+00    0.0000000e+00    0.0000000e+00    0.0000000e+00    0.0000000e+00    0.0000000e+00    0.0000000e+00    0.0000000e+00    0.0000000e+00    0.0000000e+00    0.0000000e+00    0.0000000e+00    0.0000000e+00    0.0000000e+00    0.0000000e+00    0.0000000e+00    0.0000000e+00    0.0000000e+00    0.0000000e+00    0.0000000e+00    0.0000000e+00    0.0000000e+00    0.0000000e+00    0.0000000e+00 
  -1.9737721e+01    0.0000000e+00    9.2992232e-04    3.1132182e-03    0.0000000e+00    0.0000000e+00    0.0000000e+00    0.0000000e+00    0.0000000e+00    0.0000000e+00    0.0000000e+00    0.0000000e+00    0.0000000e+00    0.0000000e+00    0.0000000e+00    0.0000000e+00    0.0000000e+00    0.0000000e+00    0.0000000e+00    0.0000000e+00    0.0000000e+00    0.0000000e+00    0.0000000e+00    0.0000000e+00    0.0000000e+00    0.0000000e+00    0.0000000e+00    0.0000000e+00    0.0000000e+00    0.0000000e+00    0.0000000e+00    0.0000000e+00    0.0000000e+00    0.0000000e+00    0.0000000e+00    0.0000000e+00    0.0000000e+00    0.0000000e+00    0.0000000e+00    0.0000000e+00    0.0000000e+00    0.0000000e+00    0.0000000e+00 
  -1.9654502e+01    0.0000000e+00    9.2992232e-04    3.1132182e-03    0.0000000e+00    0.0000000e+00    0.0000000e+00    0.0000000e+00    0.0000000e+00    0.0000000e+00    0.0000000e+00    0.0000000e+00    0.0000000e+00    0.0000000e+00    0.0000000e+00    0.0000000e+00    0.0000000e+00    0.0000000e+00    0.0000000e+00    0.0000000e+00    0.0000000e+00    0.0000000e+00    0.0000000e+00    0.0000000e+00    0.0000000e+00    0.0000000e+00    0.0000000e+00    0.0000000e+00    0.0000000e+00    0.0000000e+00    0.0000000e+00    0.0000000e+00    0.0000000e+00    0.0000000e+00    0.0000000e+00    0.0000000e+00    0.0000000e+00    0.0000000e+00    0.0000000e+00    0.0000000e+00    0.0000000e+00    0.0000000e+00    0.0000000e+00 
  -1.9587927e+01    0.0000000e+00    9.2992232e-04    3.1132182e-03    0.0000000e+00    0.0000000e+00    0.0000000e+00    0.0000000e+00    0.0000000e+00    0.0000000e+00    0.0000000e+00    0.0000000e+00    0.0000000e+00    0.0000000e+00    0.0000000e+00    0.0000000e+00    0.0000000e+00    0.0000000e+00    0.0000000e+00    0.0000000e+00    0.0000000e+00    0.0000000e+00    0.0000000e+00    0.0000000e+00    0.0000000e+00    0.0000000e+00    0.0000000e+00    0.0000000e+00    0.0000000e+00    0.0000000e+00    0.0000000e+00    0.0000000e+00    0.0000000e+00    0.0000000e+00    0.0000000e+00    0.0000000e+00    0.0000000e+00    0.0000000e+00    0.0000000e+00    0.0000000e+00    0.0000000e+00    0.0000000e+00    0.0000000e+00 
  -1.9438134e+01    0.0000000e+00    9.2992232e-04    3.1132182e-03    0.0000000e+00    0.0000000e+00    0.0000000e+00    0.0000000e+00    0.0000000e+00    0.0000000e+00    0.0000000e+00    0.0000000e+00    0.0000000e+00    0.0000000e+00    0.0000000e+00    0.0000000e+00    0.0000000e+00    0.0000000e+00    0.0000000e+00    0.0000000e+00    0.0000000e+00    0.0000000e+00    0.0000000e+00    0.0000000e+00    0.0000000e+00    0.0000000e+00    0.0000000e+00    0.0000000e+00    0.0000000e+00    0.0000000e+00    0.0000000e+00    0.0000000e+00    0.0000000e+00    0.0000000e+00    0.0000000e+00    0.0000000e+00    0.0000000e+00    0.0000000e+00    0.0000000e+00    0.0000000e+00    0.0000000e+00    0.0000000e+00    0.0000000e+00 
  -1.9354915e+01    0.0000000e+00    9.2992232e-04    3.1132182e-03    0.0000000e+00    0.0000000e+00    0.0000000e+00    0.0000000e+00    0.0000000e+00    0.0000000e+00    0.0000000e+00    0.0000000e+00    0.0000000e+00    0.0000000e+00    0.0000000e+00    0.0000000e+00    0.0000000e+00    0.0000000e+00    0.0000000e+00    0.0000000e+00    0.0000000e+00    0.0000000e+00    0.0000000e+00    0.0000000e+00    0.0000000e+00    0.0000000e+00    0.0000000e+00    0.0000000e+00    0.0000000e+00    0.0000000e+00    0.0000000e+00    0.0000000e+00    0.0000000e+00    0.0000000e+00    0.0000000e+00    0.0000000e+00    0.0000000e+00    0.0000000e+00    0.0000000e+00    0.0000000e+00    0.0000000e+00    0.0000000e+00    0.0000000e+00 
  -1.9288341e+01    0.0000000e+00    9.2992232e-04    3.1132182e-03    0.0000000e+00    0.0000000e+00    0.0000000e+00    0.0000000e+00    0.0000000e+00    0.0000000e+00    0.0000000e+00    0.0000000e+00    0.0000000e+00    0.0000000e+00    0.0000000e+00    0.0000000e+00    0.0000000e+00    0.0000000e+00    0.0000000e+00    0.0000000e+00    0.0000000e+00    0.0000000e+00    0.0000000e+00    0.0000000e+00    0.0000000e+00    0.0000000e+00    0.0000000e+00    0.0000000e+00    0.0000000e+00    0.0000000e+00    0.0000000e+00    0.0000000e+00    0.0000000e+00    0.0000000e+00    0.0000000e+00    0.0000000e+00    0.0000000e+00    0.0000000e+00    0.0000000e+00    0.0000000e+00    0.0000000e+00    0.0000000e+00    0.0000000e+00 
  -1.9138547e+01    0.0000000e+00    9.2992232e-04    3.1132182e-03    0.0000000e+00    0.0000000e+00    0.0000000e+00    0.0000000e+00    0.0000000e+00    0.0000000e+00    0.0000000e+00    0.0000000e+00    0.0000000e+00    0.0000000e+00    0.0000000e+00    0.0000000e+00    0.0000000e+00    0.0000000e+00    0.0000000e+00    0.0000000e+00    0.0000000e+00    0.0000000e+00    0.0000000e+00    0.0000000e+00    0.0000000e+00    0.0000000e+00    0.0000000e+00    0.0000000e+00    0.0000000e+00    0.0000000e+00    0.0000000e+00    0.0000000e+00    0.0000000e+00    0.0000000e+00    0.0000000e+00    0.0000000e+00    0.0000000e+00    0.0000000e+00    0.0000000e+00    0.0000000e+00    0.0000000e+00    0.0000000e+00    0.0000000e+00 
  -1.9085287e+01    0.0000000e+00    9.2992232e-04    3.1132182e-03    0.0000000e+00    0.0000000e+00    0.0000000e+00    0.0000000e+00    0.0000000e+00    0.0000000e+00    0.0000000e+00    0.0000000e+00    0.0000000e+00    0.0000000e+00    0.0000000e+00    0.0000000e+00    0.0000000e+00    0.0000000e+00    0.0000000e+00    0.0000000e+00    0.0000000e+00    0.0000000e+00    0.0000000e+00    0.0000000e+00    0.0000000e+00    0.0000000e+00    0.0000000e+00    0.0000000e+00    0.0000000e+00    0.0000000e+00    0.0000000e+00    0.0000000e+00    0.0000000e+00    0.0000000e+00    0.0000000e+00    0.0000000e+00    0.0000000e+00    0.0000000e+00    0.0000000e+00    0.0000000e+00    0.0000000e+00    0.0000000e+00    0.0000000e+00 
  -1.8935494e+01    0.0000000e+00    9.2992232e-04    3.1132182e-03    0.0000000e+00    0.0000000e+00    0.0000000e+00    0.0000000e+00    0.0000000e+00    0.0000000e+00    0.0000000e+00    0.0000000e+00    0.0000000e+00    0.0000000e+00    0.0000000e+00    0.0000000e+00    0.0000000e+00    0.0000000e+00    0.0000000e+00    0.0000000e+00    0.0000000e+00    0.0000000e+00    0.0000000e+00    0.0000000e+00    0.0000000e+00    0.0000000e+00    0.0000000e+00    0.0000000e+00    0.0000000e+00    0.0000000e+00    0.0000000e+00    0.0000000e+00    0.0000000e+00    0.0000000e+00    0.0000000e+00    0.0000000e+00    0.0000000e+00    0.0000000e+00    0.0000000e+00    0.0000000e+00    0.0000000e+00    0.0000000e+00    0.0000000e+00 
  -1.8868919e+01    0.0000000e+00    9.2992232e-04    3.1132182e-03    0.0000000e+00    0.0000000e+00    0.0000000e+00    0.0000000e+00    0.0000000e+00    0.0000000e+00    0.0000000e+00    0.0000000e+00    0.0000000e+00    0.0000000e+00    0.0000000e+00    0.0000000e+00    0.0000000e+00    0.0000000e+00    0.0000000e+00    0.0000000e+00    0.0000000e+00    0.0000000e+00    0.0000000e+00    0.0000000e+00    0.0000000e+00    0.0000000e+00    0.0000000e+00    0.0000000e+00    0.0000000e+00    0.0000000e+00    0.0000000e+00    0.0000000e+00    0.0000000e+00    0.0000000e+00    0.0000000e+00    0.0000000e+00    0.0000000e+00    0.0000000e+00    0.0000000e+00    0.0000000e+00    0.0000000e+00    0.0000000e+00    0.0000000e+00 
  -1.8785700e+01    0.0000000e+00    9.2992232e-04    3.1132182e-03    0.0000000e+00    0.0000000e+00    0.0000000e+00    0.0000000e+00    0.0000000e+00    0.0000000e+00    0.0000000e+00    0.0000000e+00    0.0000000e+00    0.0000000e+00    0.0000000e+00    0.0000000e+00    0.0000000e+00    0.0000000e+00    0.0000000e+00    0.0000000e+00    0.0000000e+00    0.0000000e+00    0.0000000e+00    0.0000000e+00    0.0000000e+00    0.0000000e+00    0.0000000e+00    0.0000000e+00    0.0000000e+00    0.0000000e+00    0.0000000e+00    0.0000000e+00    0.0000000e+00    0.0000000e+00    0.0000000e+00    0.0000000e+00    0.0000000e+00    0.0000000e+00    0.0000000e+00    0.0000000e+00    0.0000000e+00    0.0000000e+00    0.0000000e+00 
  -1.8681677e+01    0.0000000e+00    9.2992232e-04    3.1132182e-03    0.0000000e+00    0.0000000e+00    0.0000000e+00    0.0000000e+00    0.0000000e+00    0.0000000e+00    0.0000000e+00    0.0000000e+00    0.0000000e+00    0.0000000e+00    0.0000000e+00    0.0000000e+00    0.0000000e+00    0.0000000e+00    0.0000000e+00    0.0000000e+00    0.0000000e+00    0.0000000e+00    0.0000000e+00    0.0000000e+00    0.0000000e+00    0.0000000e+00    0.0000000e+00    0.0000000e+00    0.0000000e+00    0.0000000e+00    0.0000000e+00    0.0000000e+00    0.0000000e+00    0.0000000e+00    0.0000000e+00    0.0000000e+00    0.0000000e+00    0.0000000e+00    0.0000000e+00    0.0000000e+00    0.0000000e+00    0.0000000e+00    0.0000000e+00 
  -1.8551648e+01    0.0000000e+00    9.2992232e-04    3.1132182e-03    0.0000000e+00    0.0000000e+00    0.0000000e+00    0.0000000e+00    0.0000000e+00    0.0000000e+00    0.0000000e+00    0.0000000e+00    0.0000000e+00    0.0000000e+00    0.0000000e+00    0.0000000e+00    0.0000000e+00    0.0000000e+00    0.0000000e+00    0.0000000e+00    0.0000000e+00    0.0000000e+00    0.0000000e+00    0.0000000e+00    0.0000000e+00    0.0000000e+00    0.0000000e+00    0.0000000e+00    0.0000000e+00    0.0000000e+00    0.0000000e+00    0.0000000e+00    0.0000000e+00    0.0000000e+00    0.0000000e+00    0.0000000e+00    0.0000000e+00    0.0000000e+00    0.0000000e+00    0.0000000e+00    0.0000000e+00    0.0000000e+00    0.0000000e+00 
  -1.8500000e+01    0.0000000e+00    9.2992232e-04    3.1132182e-03    0.0000000e+00    0.0000000e+00    0.0000000e+00    0.0000000e+00    0.0000000e+00    0.0000000e+00    0.0000000e+00    0.0000000e+00    0.0000000e+00    0.0000000e+00    0.0000000e+00    0.0000000e+00    0.0000000e+00    0.0000000e+00    0.0000000e+00    0.0000000e+00    0.0000000e+00    0.0000000e+00    0.0000000e+00    0.0000000e+00    0.0000000e+00    0.0000000e+00    0.0000000e+00    0.0000000e+00    0.0000000e+00    0.0000000e+00    0.0000000e+00    0.0000000e+00    0.0000000e+00    0.0000000e+00    0.0000000e+00    0.0000000e+00    0.0000000e+00    0.0000000e+00    0.0000000e+00    0.0000000e+00    0.0000000e+00    0.0000000e+00    0.0000000e+00 
  -1.8369971e+01    0.0000000e+00    9.2992232e-04    3.1132182e-03    0.0000000e+00    0.0000000e+00    0.0000000e+00    0.0000000e+00    0.0000000e+00    0.0000000e+00    0.0000000e+00    0.0000000e+00    0.0000000e+00    0.0000000e+00    0.0000000e+00    0.0000000e+00    0.0000000e+00    0.0000000e+00    0.0000000e+00    0.0000000e+00    0.0000000e+00    0.0000000e+00    0.0000000e+00    0.0000000e+00    0.0000000e+00    0.0000000e+00    0.0000000e+00    0.0000000e+00    0.0000000e+00    0.0000000e+00    0.0000000e+00    0.0000000e+00    0.0000000e+00    0.0000000e+00    0.0000000e+00    0.0000000e+00    0.0000000e+00    0.0000000e+00    0.0000000e+00    0.0000000e+00    0.0000000e+00    0.0000000e+00    0.0000000e+00 
  -1.8265948e+01    5.6218609e-21    9.2992232e-04    3.1132182e-03    0.0000000e+00    0.0000000e+00    0.0000000e+00    0.0000000e+00    0.0000000e+00    0.0000000e+00    0.0000000e+00    0.0000000e+00    0.0000000e+00    0.0000000e+00    0.0000000e+00    0.0000000e+00    0.0000000e+00    0.0000000e+00    0.0000000e+00    0.0000000e+00    0.0000000e+00    0.0000000e+00    0.0000000e+00    0.0000000e+00    0.0000000e+00    0.0000000e+00    0.0000000e+00    0.0000000e+00    0.0000000e+00    0.0000000e+00    0.0000000e+00    0.0000000e+00    0.0000000e+00    0.0000000e+00    0.0000000e+00    0.0000000e+00    0.0000000e+00    0.0000000e+00    0.0000000e+00    0.0000000e+00    0.0000000e+00    0.0000000e+00    0.0000000e+00 
  -1.8135919e+01    3.8077544e-20    9.2992232e-04    3.1132182e-03    0.0000000e+00    0.0000000e+00    0.0000000e+00    0.0000000e+00    0.0000000e+00    0.0000000e+00    0.0000000e+00    0.0000000e+00    0.0000000e+00    0.0000000e+00    0.0000000e+00    0.0000000e+00    0.0000000e+00    0.0000000e+00    0.0000000e+00    0.0000000e+00    0.0000000e+00    0.0000000e+00    0.0000000e+00    0.0000000e+00    0.0000000e+00    0.0000000e+00    0.0000000e+00    0.0000000e+00    0.0000000e+00    0.0000000e+00    0.0000000e+00    0.0000000e+00    0.0000000e+00    0.0000000e+00    0.0000000e+00    0.0000000e+00    0.0000000e+00    0.0000000e+00    0.0000000e+00    0.0000000e+00    0.0000000e+00    0.0000000e+00    0.0000000e+00 
  -1.8031896e+01    1.1566210e-19    9.2992232e-04    3.1132182e-03    0.0000000e+00    0.0000000e+00    0.0000000e+00    0.0000000e+00    0.0000000e+00    0.0000000e+00    0.0000000e+00    0.0000000e+00    0.0000000e+00    0.0000000e+00    0.0000000e+00    0.0000000e+00    0.0000000e+00    0.0000000e+00    0.0000000e+00    0.0000000e+00    0.0000000e+00    0.0000000e+00    0.0000000e+00    0.0000000e+00    0.0000000e+00    0.0000000e+00    0.0000000e+00    0.0000000e+00    0.0000000e+00    0.0000000e+00    0.0000000e+00    0.0000000e+00    0.0000000e+00    0.0000000e+00    0.0000000e+00    0.0000000e+00    0.0000000e+00    0.0000000e+00    0.0000000e+00    0.0000000e+00    0.0000000e+00    0.0000000e+00    0.0000000e+00 
  -1.7901867e+01    3.0115349e-19    9.2992232e-04    3.1132182e-03    0.0000000e+00    0.0000000e+00    0.0000000e+00    0.0000000e+00    0.0000000e+00    0.0000000e+00    0.0000000e+00    0.0000000e+00    0.0000000e+00    0.0000000e+00    0.0000000e+00    0.0000000e+00    0.0000000e+00    0.0000000e+00    0.0000000e+00    0.0000000e+00    0.0000000e+00    0.0000000e+00    0.0000000e+00    0.0000000e+00    0.0000000e+00    0.0000000e+00    0.0000000e+00    0.0000000e+00    0.0000000e+00    0.0000000e+00    0.0000000e+00    0.0000000e+00    0.0000000e+00    0.0000000e+00    0.0000000e+00    0.0000000e+00    0.0000000e+00    0.0000000e+00    0.0000000e+00    0.0000000e+00    0.0000000e+00    0.0000000e+00    0.0000000e+00 
  -1.7797843e+01    6.1022327e-19    9.2992232e-04    3.1132182e-03    0.0000000e+00    0.0000000e+00    0.0000000e+00    0.0000000e+00    0.0000000e+00    0.0000000e+00    0.0000000e+00    0.0000000e+00    0.0000000e+00    0.0000000e+00    0.0000000e+00    0.0000000e+00    0.0000000e+00    0.0000000e+00    0.0000000e+00    0.0000000e+00    0.0000000e+00    0.0000000e+00    0.0000000e+00    0.0000000e+00    0.0000000e+00    0.0000000e+00    0.0000000e+00    0.0000000e+00    0.0000000e+00    0.0000000e+00    0.0000000e+00    0.0000000e+00    0.0000000e+00    0.0000000e+00    0.0000000e+00    0.0000000e+00    0.0000000e+00    0.0000000e+00    0.0000000e+00    0.0000000e+00    0.0000000e+00    0.0000000e+00    0.0000000e+00 
  -1.7667814e+01    1.3971848e-18    9.2992232e-04    3.1132182e-03    0.0000000e+00    0.0000000e+00    0.0000000e+00    0.0000000e+00    0.0000000e+00    0.0000000e+00    0.0000000e+00    0.0000000e+00    0.0000000e+00    0.0000000e+00    0.0000000e+00    0.0000000e+00    0.0000000e+00    0.0000000e+00    0.0000000e+00    0.0000000e+00    0.0000000e+00    0.0000000e+00    0.0000000e+00    0.0000000e+00    0.0000000e+00    0.0000000e+00    0.0000000e+00    0.0000000e+00    0.0000000e+00    0.0000000e+00    0.0000000e+00    0.0000000e+00    0.0000000e+00    0.0000000e+00    0.0000000e+00    0.0000000e+00    0.0000000e+00    0.0000000e+00    0.0000000e+00    0.0000000e+00    0.0000000e+00    0.0000000e+00    0.0000000e+00 
  -1.7563791e+01    3.2406071e-18    9.2992232e-04    3.1132182e-03    0.0000000e+00    0.0000000e+00    0.0000000e+00    0.0000000e+00    0.0000000e+00    0.0000000e+00    0.0000000e+00    0.0000000e+00    0.0000000e+00    0.0000000e+00    0.0000000e+00    0.0000000e+00    0.0000000e+00    0.0000000e+00    0.0000000e+00    0.0000000e+00    0.0000000e+00    0.0000000e+00    0.0000000e+00    0.0000000e+00    0.0000000e+00    0.0000000e+00    0.0000000e+00    0.0000000e+00    0.0000000e+00    0.0000000e+00    0.0000000e+00    0.0000000e+00    0.0000000e+00    0.0000000e+00    0.0000000e+00    0.0000000e+00    0.0000000e+00    0.0000000e+00    0.0000000e+00    0.0000000e+00    0.0000000e+00    0.0000000e+00    0.0000000e+00 
  -1.7446474e+01    1.4869594e-15    9.2992232e-04    3.1132182e-03    0.0000000e+00    0.0000000e+00    0.0000000e+00    0.0000000e+00    0.0000000e+00    0.0000000e+00    0.0000000e+00    0.0000000e+00    0.0000000e+00    0.0000000e+00    0.0000000e+00    0.0000000e+00    0.0000000e+00    0.0000000e+00    0.0000000e+00    0.0000000e+00    0.0000000e+00    0.0000000e+00    0.0000000e+00    0.0000000e+00    0.0000000e+00    0.0000000e+00    0.0000000e+00    0.0000000e+00    0.0000000e+00    0.0000000e+00    0.0000000e+00    0.0000000e+00    0.0000000e+00    0.0000000e+00    0.0000000e+00    0.0000000e+00    0.0000000e+00    0.0000000e+00    0.0000000e+00    0.0000000e+00    0.0000000e+00    0.0000000e+00    0.0000000e+00 
  -1.7340927e+01    9.4628164e-14    9.2992232e-04    3.1132182e-03    0.0000000e+00    0.0000000e+00    0.0000000e+00    0.0000000e+00    0.0000000e+00    0.0000000e+00    0.0000000e+00    0.0000000e+00    0.0000000e+00    0.0000000e+00    0.0000000e+00    0.0000000e+00    0.0000000e+00    0.0000000e+00    0.0000000e+00    0.0000000e+00    0.0000000e+00    0.0000000e+00    0.0000000e+00    0.0000000e+00    0.0000000e+00    0.0000000e+00    0.0000000e+00    0.0000000e+00    0.0000000e+00    0.0000000e+00    0.0000000e+00    0.0000000e+00    0.0000000e+00    0.0000000e+00    0.0000000e+00    0.0000000e+00    0.0000000e+00    0.0000000e+00    0.0000000e+00    0.0000000e+00    0.0000000e+00    0.0000000e+00    0.0000000e+00 
  -1.7247316e+01    7.6078372e-13    9.2992232e-04    3.1132182e-03    0.0000000e+00    9.6829990e-25    1.0877108e-28    4.1202138e-35    3.4829079e-42    1.4854175e-32    1.0148472e-25    1.8924875e-29    5.9372715e-23    2.4293832e-23    9.7960792e-35    8.3591425e-24    5.8463485e-32    6.2077550e-37    2.7840294e-40    1.5687770e-23    1.1163513e-28    3.3599668e-39    2.7857656e-33    5.7248960e-27    6.9866114e-26    4.6300219e-23    1.4041542e-25    1.9280732e-24    1.3961696e-22    0.0000000e+00    5.2331025e-23    2.2019435e-32    1.4818096e-27    2.3017221e-26    3.3359237e-29    9.6777270e-26    9.8010539e-47    6.6664790e-46    2.8895480e-40    1.3394479e-28    1.4222188e-39   3.0600886e-106   1.1115757e-109 
  -1.7155983e+01    3.3352101e-12    9.2992232e-04    3.1132182e-03    7.7539853e-26    2.5968322e-23    8.8654919e-28    3.5060355e-34    6.8256471e-41    1.8489523e-32    8.3165247e-25    5.2630259e-28    5.3482599e-22    2.1912341e-22    7.3397656e-34    7.7504303e-23    4.6538413e-31    5.1511345e-36    1.0488644e-39    1.4545389e-22    9.3757105e-28    9.4983548e-38    2.2122735e-32    4.3457674e-26    5.1779832e-25    4.1704357e-22    1.0801255e-24    1.5252264e-23    1.3826437e-21    0.0000000e+00    4.8520296e-22    1.7570227e-31    8.5824676e-27    2.2588667e-25    2.5735720e-28    7.9039314e-25    2.2202845e-45    1.4932023e-44    3.4589631e-39    1.0137786e-27    2.8410451e-38   1.1134558e-104   4.6247007e-108 
  -1.7062223e+01    1.3125385e-11    9.2992232e-04    3.1132182e-03    2.0125049e-24    2.2709311e-22    4.6734771e-27    2.2820242e-33    8.3863878e-40    4.0977326e-32    4.5621529e-24    4.7223266e-27    2.1717025e-21    8.9299033e-22    3.8654549e-33    3.6521769e-22    2.7180342e-30    3.1949685e-35    1.0778070e-39    6.8541116e-22    4.9517808e-27    1.2288058e-36    1.3098551e-31    1.9789698e-25    2.1732979e-24    1.7951993e-21    4.6045738e-24    5.9318398e-23    5.8784930e-21    0.0000000e+00    2.2863830e-21    1.0248439e-30    5.6814939e-26    1.0728265e-24    1.3135752e-27    4.1954553e-24    3.0184548e-44    2.1241100e-43    3.2873002e-38    4.6774046e-27    3.2965725e-37   1.3769698e-102   5.7872472e-106 
  -1.7000000e+01    3.1607014e-11    9.2992232e-04    3.1132182e-03    2.3507568e-23    8.2174905e-22    1.0921075e-26    5.5025556e-33    2.6994093e-39    7.7792662e-32    1.2623932e-23    1.9340534e-26    5.4490198e-21    2.1142654e-21    1.0323112e-32    8.7788954e-22    8.3723858e-30    9.9442525e-35    2.1905568e-38    1.6475534e-21    1.5622190e-26    4.4994803e-36    3.1139994e-31    6.6805541e-25    7.0801720e-24    5.7265818e-21    1.4301155e-23    1.7993495e-22    1.7735605e-20    0.0000000e+00    5.4958853e-21    2.4377595e-30    1.8285085e-25    3.2733825e-24    4.2047228e-27    1.1819288e-23    8.7142299e-44    6.3647470e-43    1.1655604e-37    1.6177142e-26    1.1005373e-36   4.0264057e-100   2.7219138e-103 
  -1.6899819e+01    8.2389068e-11    9.2992232e-04    3.1132182e-03    2.3917172e-23    4.8565430e-21    6.6296037e-26    2.9364249e-32    3.2140119e-38    3.4094728e-31    3.8090184e-23    1.5186738e-25    1.5040016e-20    5.8866895e-21    3.2621804e-32    3.6590401e-21    3.0053251e-29    3.5951400e-34    3.2887692e-38    6.8669937e-21    6.0177435e-26    6.7876519e-35    1.5064824e-30    1.5076903e-24    1.4290270e-23    1.6708457e-20    3.2352263e-23    4.7461807e-22    5.6118956e-20    0.0000000e+00    2.2906814e-20    1.1811651e-29    6.1055088e-25    7.7341383e-24    1.3813225e-26    3.4094948e-23    3.2404782e-43    7.1862682e-42    1.1959777e-36    4.9126727e-26    1.0932815e-35    1.3638387e-96   5.0499018e-100 
  -1.6794943e+01    1.8454666e-10    9.2992232e-04    3.1132182e-03    2.2399406e-22    2.8540559e-20    2.5372638e-25    1.1527609e-31    1.5856035e-37    1.2484456e-30    1.7765022e-22    7.0894814e-25    5.3734066e-20    1.9825613e-20    9.2919587e-32    1.7691657e-20    1.0673400e-28    1.3153954e-33    2.4909956e-38    3.3202275e-20    2.7059601e-25    4.7563748e-34    5.2346720e-30    6.8954744e-24    5.7779364e-23    6.0750263e-20    1.3600685e-22    2.1389526e-21    2.7963493e-19    0.0000000e+00    1.1076018e-19    4.1139102e-29    2.1605572e-24    3.3428142e-23    4.8550952e-26    1.5702152e-22    2.3390179e-42    4.0050335e-41    5.8737090e-36    1.5285460e-25    5.0437082e-35    1.1321655e-92    4.3873468e-96 
  -1.6681996e+01    3.9420235e-10    9.2992232e-04    3.1132182e-03    1.8303720e-21    1.3661775e-19    9.0250978e-25    4.3862146e-31    1.1281518e-36    4.4542742e-30    6.6069139e-22    4.9628089e-24    1.4881354e-19    4.8813596e-20    2.8480039e-31    6.1418143e-20    3.8742147e-28    4.8882584e-33    4.4441668e-37    1.1526460e-19    1.0403390e-24    3.7826349e-33    2.0474918e-29    2.5461322e-23    1.9059841e-22    2.0109893e-19    4.6292444e-22    7.1873328e-21    9.9993842e-19    0.0000000e+00    3.8449605e-19    1.5747960e-28    8.1710045e-24    1.1088305e-22    1.6878656e-25    5.7783088e-22    4.9288341e-41    3.6936112e-40    5.2012222e-35    4.9341145e-25    3.2325978e-34    3.2644924e-88    1.3182820e-91 
  -1.6561970e+01    7.6604121e-10    9.2992232e-04    3.1132182e-03    7.9730380e-21    4.9181841e-19    2.9127118e-24    1.5888610e-30    8.4040530e-36    1.3231739e-29    2.0367040e-21    2.5078043e-23    3.8096739e-19    1.0933940e-19    7.7026084e-31    1.9607275e-19    1.2079798e-27    2.8983732e-32    2.0261948e-35    3.6797344e-19    3.2767620e-24    5.7911834e-32    6.9929118e-29    7.6578904e-23    5.4676257e-22    6.1715435e-19    1.3918374e-21    2.2486396e-20    3.1600028e-18    0.0000000e+00    1.2274824e-18    4.9546116e-28    2.5797544e-23    3.4554033e-22    5.7010256e-25    1.7382591e-21    7.8881405e-40    7.7600214e-39    1.0186662e-33    1.5446684e-24    1.8603727e-33    2.0478137e-83    1.0857454e-86 
  -1.6435102e+01    1.3739388e-09    9.2992232e-04    3.1132182e-03    3.5432526e-20    1.5878322e-18    1.0005761e-23    5.5820321e-30    4.9474236e-35    3.6521785e-29    5.7390602e-21    1.1267866e-22    8.8739917e-19    2.2091416e-19    1.9697405e-30    5.8791010e-19    3.4303358e-27    1.4017410e-31    1.3154740e-34    1.1033421e-18    9.3662411e-24    3.8702132e-31    2.2236529e-28    2.3548721e-22    1.5839778e-21    1.7032345e-18    4.1567726e-21    6.2917766e-20    9.4449832e-18    0.0000000e+00    3.6805176e-18    1.4662904e-27    8.1204930e-23    1.0054520e-21    1.6143206e-24    4.9798610e-21    6.2082663e-39    5.5565997e-38    6.1380777e-33    4.1888416e-24    9.7235015e-33    3.1597927e-78    1.6682695e-81 
  -1.6303156e+01    2.3246969e-09    9.2992232e-04    3.1132182e-03    1.3566792e-19    4.7537768e-18    3.0035392e-23    1.9768075e-29    2.7863047e-34    1.0689485e-28    1.4552163e-20    5.1049671e-22    1.9699812e-18    4.0742901e-19    4.8211190e-30    1.6820907e-18    8.8998837e-27    6.4912845e-31    6.1974042e-34    3.1568110e-18    2.4894859e-23    1.8600127e-30    7.0266847e-28    6.1663997e-22    4.0229630e-21    4.4269082e-18    1.0785426e-20    1.6490252e-19    2.6741013e-17    0.0000000e+00    1.0530452e-17    4.3777410e-27    2.0616646e-22    2.4868918e-21    3.8840525e-24    1.2542381e-20    4.0119300e-38    3.8795942e-37    2.8848464e-32    9.9990355e-24    4.7185411e-32    1.1040184e-72    5.7267735e-76 
  -1.6197600e+01    3.4414910e-09    9.2992232e-04    3.1132182e-03    2.9504672e-19    9.6912423e-18    6.6817692e-23    4.5912710e-29    7.9215737e-34    2.2869741e-28    3.0789505e-20    1.3934771e-21    3.5868639e-18    6.3032106e-19    9.2957326e-30    3.3574337e-18    1.9965035e-26    1.4788526e-30    1.3104229e-33    6.3009569e-18    5.4172356e-23    4.6526744e-30    1.4437979e-27    1.1851432e-21    7.6751207e-21    8.9097753e-18    2.1374399e-20    3.2972253e-19    5.3414792e-17    0.0000000e+00    2.1018669e-17    8.8925351e-27    4.3961678e-22    5.2152896e-21    8.2797280e-24    2.6637562e-20    1.2409343e-37    1.2269192e-36    6.3737468e-32    2.1140351e-23    1.2262761e-31    7.8499412e-67    4.4138598e-70 
  -1.6007599e+01    6.4002212e-09    9.2992232e-04    3.1132182e-03    8.7661483e-19    2.8403242e-17    1.9659024e-22    1.6873500e-28    3.5636788e-33    7.4941932e-28    9.3800004e-20    6.6465705e-21    8.9845635e-18    1.3249163e-18    2.6496124e-29    9.4719645e-18    6.5597443e-26    6.5212100e-30    5.7286739e-33    1.7776219e-17    1.7461429e-22    1.9756250e-29    4.6126596e-27    3.4367302e-21    2.1761739e-20    2.4201096e-17    5.9076238e-20    9.1402759e-19    1.5535701e-16    0.0000000e+00    5.9297745e-17    2.7763750e-26    1.2612628e-21    1.4875738e-20    2.5680558e-23    8.0663947e-20    7.4788693e-37    5.9661713e-36    2.7364866e-31    6.4978731e-23    5.2537431e-31    4.3776485e-54    2.1412246e-57 
  -1.5923154e+01    8.1134681e-09    9.2992232e-04    3.1132182e-03    1.4708186e-18    4.4032042e-17    3.1494398e-22    3.1348674e-28    7.5476929e-33    1.2111063e-27    1.5050676e-19    1.2547732e-20    1.2920471e-17    1.6882795e-18    4.2630669e-29    1.4795727e-17    1.1323821e-25    1.4750489e-29    1.3354544e-32    2.7767426e-17    2.8946189e-22    4.1715411e-29    8.0692780e-27    5.3799169e-21    3.3870245e-20    3.6372325e-17    9.0490425e-20    1.3883732e-18    2.3665842e-16    0.0000000e+00    9.2626334e-17    4.7123394e-26    1.9884032e-21    2.3261178e-20    4.1991337e-23    1.2905320e-19    1.9089117e-36    1.2825568e-35    6.1527721e-31    1.0628673e-22    1.0848400e-30    1.7571595e-47    1.5351643e-50 
  -1.5855598e+01    9.7200922e-09    9.2992232e-04    3.1132182e-03    2.3643170e-18    6.0790974e-17    4.3683774e-22    4.8567667e-28    1.1831552e-32    1.7186911e-27    2.1417538e-19    2.0234814e-20    1.7044121e-17    2.0657710e-18    5.9336064e-29    2.0612614e-17    1.7015279e-25    2.1045515e-29    1.9475517e-32    3.8684093e-17    4.2079163e-22    6.7230777e-29    1.1497477e-26    7.5063578e-21    4.7174413e-20    4.9129910e-17    1.2462202e-19    1.8938186e-18    3.2274602e-16    0.0000000e+00    1.2904201e-16    6.8346333e-26    2.8106407e-21    3.2855052e-20    6.1394452e-23    1.8350928e-19    2.5388761e-36    1.8767333e-35    8.8127639e-31    1.5658264e-22    1.7723997e-30    7.6968615e-41    8.8502004e-44 
  -1.5771153e+01    1.1879939e-08    9.2992232e-04    3.1132182e-03    3.2031496e-18    8.9093087e-17    6.8929128e-22    8.4567640e-28    2.2302311e-32    2.6560369e-27    3.2573182e-19    3.5441820e-20    2.3376543e-17    2.7616299e-18    9.4338751e-29    3.0917196e-17    2.6187819e-25    4.8293897e-29    4.5472768e-32    5.8022911e-17    6.5353711e-22    1.2839925e-28    2.0459692e-26    1.0648890e-20    6.6538019e-20    6.7809428e-17    1.7555296e-19    2.6461191e-18    4.6423351e-16    0.0000000e+00    1.9355235e-16    1.1397219e-25    4.0432653e-21    4.7389098e-20    9.0421829e-23    2.7731133e-19    6.0954459e-36    3.6260033e-35    2.0359432e-30    2.3257236e-22    3.2769193e-30    6.0628141e-34    5.8805277e-37 
  -1.5665596e+01    1.4912556e-08    9.2992232e-04    3.1132182e-03    5.0029946e-18    1.3941131e-16    1.3101547e-21    1.7456628e-27    5.0706423e-32    4.8897336e-27    5.3350254e-19    6.8631633e-20    3.3559388e-17    4.1123935e-18    1.5895716e-28    5.0830751e-17    4.2390939e-25    1.2530402e-28    1.2085704e-31    9.5395098e-17    1.0986372e-21    2.9092830e-28    4.1049596e-26    1.5310121e-20    9.5341923e-20    9.6056732e-17    2.5228888e-19    3.7910254e-18    7.0220387e-16    0.0000000e+00    3.1821833e-16    2.1966526e-25    5.9177107e-21    6.9499002e-20    1.3424455e-22    4.4850642e-19    1.6316693e-35    9.1120768e-35    5.2484934e-30    3.4825967e-22    7.0983834e-30    1.5639788e-31    1.0660561e-34 
  -1.5533651e+01    1.9159826e-08    9.2992232e-04    3.1132182e-03    7.8282409e-18    2.3354972e-16    2.7692689e-21    3.8824713e-27    1.2737220e-31    9.7595694e-27    9.4619996e-19    1.4169688e-19    5.0555698e-17    6.1162963e-18    2.9847333e-28    9.0346419e-17    7.5830416e-25    3.3518103e-28    3.1705306e-31    1.6955499e-16    2.0171058e-21    7.0818128e-28    8.9467372e-26    2.3912060e-20    1.4794798e-19    1.4486736e-16    3.8855038e-19    5.7985644e-18    1.1222631e-15    0.0000000e+00    5.6560079e-16    4.5625134e-25    9.3422776e-21    1.0901663e-19    2.1773414e-22    7.8540936e-19    4.5131672e-35    2.5999484e-34    1.3707329e-29    5.6495831e-22    1.6531618e-29    4.9841172e-31    2.1324510e-34 
  -1.5452051e+01    2.1893141e-08    9.2992232e-04    3.1132182e-03    1.3170643e-17    3.1579133e-16    4.4073788e-21    6.4312894e-27    2.2244885e-31    1.5359406e-26    1.3379684e-18    2.1706189e-19    6.5353649e-17    7.2061822e-18    4.2619756e-28    1.2595494e-16    1.1821040e-24    6.1442060e-28    5.7694070e-31    2.3638226e-16    2.9586605e-21    1.2010172e-27    1.4012390e-25    3.3251383e-20    2.0586541e-19    1.9210556e-16    5.2796734e-19    7.7852702e-18    1.4736260e-15    0.0000000e+00    7.8852330e-16    7.2457372e-25    1.3082740e-20    1.5128558e-19    3.1879434e-22    1.1085909e-18    8.3776362e-35    4.8552141e-34    2.4477853e-29    8.3325020e-22    2.7283418e-29    9.0480827e-31    3.3118547e-34 
  -1.5350052e+01    2.5882227e-08    9.2992232e-04    3.1132182e-03    1.7782708e-17    4.5895180e-16    7.4534263e-21    1.1672861e-26    4.4229618e-31    2.4316209e-26    2.0537107e-18    3.5148901e-19    8.7224106e-17    8.5170578e-18    7.0958981e-28    1.8898021e-16    1.9269830e-24    1.3107613e-27    1.2030181e-30    3.5466344e-16    4.7165710e-21    2.3306149e-27    2.5724113e-25    4.8316070e-20    2.9735046e-19    2.6357892e-16    7.5170946e-19    1.0912841e-17    2.0707067e-15    0.0000000e+00    1.1830862e-15    1.2735698e-24    1.9189453e-20    2.2066930e-19    4.9045214e-22    1.6934139e-18    2.0040413e-34    1.0481135e-33    5.1245521e-29    1.2906728e-21    5.1811805e-29    1.5361426e-30    5.2101024e-34 
  -1.5222553e+01    3.1061887e-08    9.2992232e-04    3.1132182e-03    2.4139102e-17    7.0324511e-16    1.4646498e-20    2.4200195e-26    1.0028626e-30    4.3444288e-26    3.3737606e-18    6.0789378e-19    1.2167896e-16    1.2149066e-17    1.3170743e-27    3.0667699e-16    3.2574572e-24    3.2022694e-27    2.8642182e-30    5.7554841e-16    8.0681718e-21    5.0351388e-27    5.4565424e-25    6.9291640e-20    4.2589187e-19    3.6402973e-16    1.0669081e-18    1.5324983e-17    3.0088258e-15    0.0000000e+00    1.9199167e-15    2.5859897e-24    2.8123902e-20    3.2169038e-19    7.4560797e-22    2.7530843e-18    4.8600625e-34    2.5958690e-33    1.2294605e-28    1.9815904e-21    1.0863861e-28    2.9080546e-30    9.4637452e-34 
  -1.5063178e+01    3.7827740e-08    9.2992232e-04    3.1132182e-03    3.6624332e-17    1.1229907e-15    3.2855186e-20    5.5755688e-26    2.4667812e-30    8.3792329e-26    5.6853728e-18    1.1069509e-18    1.7735493e-16    1.9547190e-17    2.4060749e-27    5.2221728e-16    5.3253497e-24    8.7959329e-27    7.6189921e-30    9.8006101e-16    1.4010439e-20    1.1963142e-26    1.2395417e-24    9.9502769e-20    6.0993059e-19    5.1493151e-16    1.5271538e-18    2.1921426e-17    4.5090867e-15    0.0000000e+00    3.2692971e-15    5.8143360e-24    4.1492960e-20    4.6634734e-19    1.1047980e-21    4.5870821e-18    1.3098407e-33    7.1501995e-33    3.2505345e-28    2.9026691e-21    2.4351947e-28    5.9119202e-30    1.7397322e-33 
  -1.4973408e+01    4.1920337e-08    9.2992232e-04    3.1132182e-03    6.4268894e-17    1.4581697e-15    5.2262339e-20    8.8400267e-26    4.0447932e-30    1.3030216e-25    7.7358967e-18    1.5103619e-18    2.2069689e-16    2.3695390e-17    3.2909634e-27    7.0420164e-16    7.8898407e-24    1.3813245e-26    1.1597534e-29    1.3215982e-15    1.9757279e-20    1.8597888e-26    1.8301737e-24    1.2987800e-19    7.9732822e-19    6.4320024e-16    1.9535332e-18    2.7766937e-17    5.6016029e-15    0.0000000e+00    4.4087465e-15    8.7182137e-24    5.4701752e-20    6.0572223e-19    1.5121677e-21    6.2220928e-18    2.0951542e-33    1.2486862e-32    4.9587543e-28    3.9901077e-21    3.6994314e-28    9.4328807e-30    2.6584255e-33 
  -1.4861196e+01    4.7161845e-08    9.2992232e-04    3.1132182e-03    8.1232945e-17    2.0075353e-15    8.9497989e-20    1.5709774e-25    7.5030936e-30    1.9530660e-25    1.1142488e-17    2.2117955e-18    2.8327214e-16    2.5731477e-17    5.3900750e-27    9.9446533e-16    1.2094907e-23    2.8639930e-26    2.2920513e-29    1.8663526e-15    2.9500258e-20    3.3539601e-26    3.3687036e-24    1.8253023e-19    1.1163101e-18    8.5610367e-16    2.6949709e-18    3.7749370e-17    7.4245339e-15    0.0000000e+00    6.2263886e-15    1.5735800e-23    7.8532467e-20    8.5055111e-19    2.2523194e-21    8.9488013e-18    4.6051600e-33    2.4946609e-32    9.9209338e-28    5.9072934e-21    6.3265735e-28    1.4312672e-29    3.8574076e-33 
  -1.4771426e+01    5.1546584e-08    9.2992232e-04    3.1132182e-03    1.1902081e-16    2.5599661e-15    1.3771305e-19    2.4615347e-25    1.2365320e-29    2.6843097e-25    1.4652789e-17    2.9695256e-18    3.4339186e-16    2.9889413e-17    7.4079758e-27    1.2975410e-15    1.5941618e-23    5.0719023e-26    3.8387113e-29    2.4352668e-15    3.9727607e-20    5.3328676e-26    5.2195103e-24    2.2523674e-19    1.3773317e-18    1.0439729e-15    3.3204769e-18    4.6469705e-17    9.1733133e-15    0.0000000e+00    8.1242034e-15    2.4215302e-23    9.9418867e-20    1.0576353e-18    2.8550919e-21    1.1728768e-17    8.2851399e-33    4.3876531e-32    1.6755624e-27    7.4009375e-21    9.5521168e-28    1.9810429e-29    5.2036247e-33 
  -1.4659214e+01    5.7114109e-08    9.2992232e-04    3.1132182e-03    1.5037716e-16    3.3911491e-15    2.3362810e-19    4.2312725e-25    2.2322351e-29    3.9128639e-25    2.0027359e-17    4.1918062e-18    4.3026985e-16    4.0387589e-17    1.1052631e-26    1.7736114e-15    2.1950162e-23    9.6939379e-26    6.8614648e-29    3.3288462e-15    5.5823777e-20    9.2020124e-26    8.9226097e-24    2.7872229e-19    1.7014299e-18    1.2820429e-15    4.1013119e-18    5.7447178e-17    1.1657371e-14    0.0000000e+00    1.1105104e-14    4.1230279e-23    1.2783589e-19    1.3145315e-18    3.6710844e-21    1.5947681e-17    1.6267338e-32    8.6696373e-32    3.0326262e-27    9.2874604e-21    1.5453825e-27    2.9238731e-29    7.5546539e-33 
  -1.4569444e+01    6.1762587e-08    9.2992232e-04    3.1132182e-03    1.9997066e-16    4.2023989e-15    3.4776571e-19    6.2191893e-25    3.4108720e-29    5.3111117e-25    2.5385697e-17    5.4491476e-18    5.1246943e-16    4.9056840e-17    1.4625535e-26    2.2490430e-15    2.8368498e-23    1.4459120e-25    9.9455460e-29    4.2211386e-15    7.2507514e-20    1.3527772e-25    1.2540357e-23    3.3282891e-19    2.0308204e-18    1.5160105e-15    4.8791290e-18    6.8393762e-17    1.3969690e-14    0.0000000e+00    1.4081764e-14    5.8175902e-23    1.5702902e-19    1.5725635e-18    4.5185836e-21    2.0159650e-17    2.4547571e-32    1.4232439e-31    4.3979303e-27    1.1250086e-20    2.1820683e-27    4.0155108e-29    1.0118259e-32 
  -1.4457232e+01    6.7755797e-08    9.2992232e-04    3.1132182e-03    2.4577809e-16    5.4751287e-15    5.6721282e-19    9.9941291e-25    5.6364135e-29    7.9608630e-25    3.4194260e-17    7.3806588e-18    6.3030106e-16    5.8926494e-17    2.1925864e-26    3.0097021e-15    3.9959262e-23    2.3763168e-25    1.5984618e-28    5.6487910e-15    1.0136977e-19    2.1423938e-25    1.9728622e-23    4.2121631e-19    2.5651354e-18    1.8661215e-15    6.1108703e-18    8.5183237e-17    1.7429887e-14    0.0000000e+00    1.8844362e-14    9.1119825e-23    2.0606648e-19    1.9821805e-18    6.0016837e-21    2.7079717e-17    3.9879424e-32    2.5446844e-31    7.0936565e-27    1.4606010e-20    3.2866173e-27    6.0815209e-29    1.4357564e-32 
  -1.4316966e+01    7.5629883e-08    9.2992232e-04    3.1132182e-03    3.0003527e-16    7.5714869e-15    1.0653029e-18    1.8948602e-24    1.1428562e-28    1.2167014e-24    4.9216964e-17    1.0781973e-17    8.0251552e-16    6.0388403e-17    3.9092322e-26    4.2535558e-15    6.3151900e-23    5.5350038e-25    3.3557541e-28    7.9833671e-15    1.5442119e-19    4.1436811e-25    3.9616780e-23    5.8577360e-19    3.5599703e-18    2.4667105e-15    8.3503748e-18    1.1487407e-16    2.3083502e-14    0.0000000e+00    2.6632478e-14    1.7969482e-22    3.0861497e-19    2.7597157e-18    9.2169641e-21    3.8965663e-17    1.0097723e-31    5.6521628e-31    1.5322881e-26    2.1464669e-20    5.7248705e-27    9.3618896e-29    2.1344681e-32 
  -1.4204754e+01    8.2209479e-08    9.2992232e-04    3.1132182e-03    3.7288840e-16    9.6415872e-15    1.7674538e-18    3.2429361e-24    2.0531721e-28    1.7107107e-24    6.4615828e-17    1.4448032e-17    9.7060290e-16    7.5582884e-17    5.5402776e-26    5.5535198e-15    8.7105201e-23    1.0622020e-24    5.7855050e-28    1.0423354e-14    2.1332369e-19    7.0863225e-25    6.6021184e-23    7.0877838e-19    4.3079796e-18    2.9525895e-15    1.0080214e-17    1.3878300e-16    2.8126906e-14    0.0000000e+00    3.4772489e-14    3.0149275e-22    4.0878306e-19    3.3569666e-18    1.2140911e-20    5.1056019e-17    2.0151450e-31    1.0950842e-30    2.7095438e-26    2.6383522e-20    8.9231573e-27    1.3263856e-28    2.9775676e-32 
  -1.4064489e+01    9.0575779e-08    9.2992232e-04    3.1132182e-03    4.6244674e-16    1.2810894e-14    3.1773402e-18    5.9835174e-24    3.9539329e-28    2.5997222e-24    8.8629803e-17    2.0448879e-17    1.2139772e-15    1.0015349e-16    8.4686430e-26    7.5894362e-15    1.2515427e-22    2.0079407e-24    9.4684258e-28    1.4244819e-14    3.1209434e-19    1.2882424e-24    1.1075397e-22    8.7887265e-19    5.3340592e-18    3.6350530e-15    1.2480459e-17    1.7221484e-16    3.5438672e-14    0.0000000e+00    4.7521479e-14    5.0967717e-22    5.6350303e-19    4.1626695e-18    1.6494368e-20    6.9901695e-17    3.8243006e-31    2.3052552e-30    4.5631497e-26    3.2935797e-20    1.4498402e-26    2.0361298e-28    4.3059804e-32 
  -1.3952276e+01    9.7645722e-08    9.2992232e-04    3.1132182e-03    5.3934223e-16    1.5959746e-14    5.0864366e-18    9.7622496e-24    6.8417789e-28    3.6254971e-24    1.1336778e-16    2.6998761e-17    1.4462639e-15    1.1751146e-16    1.2001539e-25    9.6394684e-15    1.7327953e-22    3.6397622e-24    1.5393815e-27    1.8093107e-14    4.2580460e-19    2.1283334e-24    1.7558348e-22    1.0632273e-18    6.4477438e-18    4.3285440e-15    1.4995496e-17    2.0707358e-16    4.2387855e-14    0.0000000e+00    6.0360203e-14    8.1063017e-22    7.5817549e-19    5.0328355e-18    2.2103474e-20    8.9451538e-17    7.3519019e-31    4.2287818e-30    7.6178476e-26    4.0562075e-20    2.1478746e-26    2.8571776e-28    5.7936305e-32 
  -1.3812011e+01    1.0654451e-07    9.2992232e-04    3.1132182e-03    6.0338105e-16    2.0982729e-14    8.9581438e-18    1.7603282e-23    1.3498395e-27    5.2609857e-24    1.5426103e-16    3.7571478e-17    1.7789395e-15    1.1639076e-16    1.9880297e-25    1.2872873e-14    2.6335191e-22    7.4291518e-24    2.6376093e-27    2.4163209e-14    6.3146265e-19    3.9113738e-24    3.0459437e-22    1.4074090e-18    8.5224347e-18    5.4967890e-15    1.9563910e-17    2.6749639e-16    5.3552639e-14    0.0000000e+00    8.0612012e-14    1.3876898e-21    1.1287273e-18    6.6480147e-18    3.3318707e-20    1.2208468e-16    1.5485066e-30    9.0575634e-30    1.3560980e-25    5.6144717e-20    3.4686405e-26    4.1650533e-28    8.0527643e-32 
  -1.3699799e+01    1.1408054e-07    9.2992232e-04    3.1132182e-03    6.4424039e-16    2.5763844e-14    1.3528551e-17    2.7172254e-23    2.1979647e-27    7.0841515e-24    1.9487416e-16    4.8398113e-17    2.0959305e-15    1.4638964e-16    2.6367918e-25    1.6109688e-14    3.5722927e-22    1.1444353e-23    3.6369994e-27    3.0239926e-14    8.5626100e-19    5.9626396e-24    4.2312070e-22    1.6578433e-18    1.0038972e-17    6.3821201e-15    2.2931103e-17    3.1311312e-16    6.2983788e-14    0.0000000e+00    1.0088643e-13    1.9395193e-21    1.4574942e-18    7.8573484e-18    4.2774472e-20    1.5439608e-16    2.4100800e-30    1.5645375e-29    1.9092386e-25    6.7807270e-20    4.9054749e-26    5.6430970e-28    1.0973699e-31 
  -1.3559533e+01    1.2371640e-07    9.2992232e-04    3.1132182e-03    7.0936249e-16    3.2917768e-14    2.2360897e-17    4.6006907e-23    4.0097317e-27    1.0186489e-23    2.5672961e-16    6.5418699e-17    2.5451021e-15    1.8652845e-16    3.9129469e-25    2.0994912e-14    5.0927892e-22    2.1607173e-23    5.6569842e-27    3.9412258e-14    1.2374288e-18    1.0347345e-23    6.7555780e-22    1.9960647e-18    1.2071033e-17    7.6535839e-15    2.7607268e-17    3.7816286e-16    7.6649254e-14    0.0000000e+00    1.3149082e-13    3.1115601e-21    2.0671482e-18    9.4376589e-18    5.9510262e-20    2.0388601e-16    4.5935222e-30    3.0380964e-29    3.1079202e-25    8.1395919e-20    7.3637832e-26    8.1684215e-28    1.4886799e-31 
  -1.3447321e+01    1.3176500e-07    9.2992232e-04    3.1132182e-03    7.8759284e-16    3.9822773e-14    3.2802193e-17    6.9569620e-23    6.4487611e-27    1.3675938e-23    3.1990836e-16    8.2821799e-17    2.9708082e-15    2.1976232e-16    5.3051616e-25    2.5804018e-14    7.0202438e-22    3.4413411e-23    7.8431517e-27    4.8442513e-14    1.6685637e-18    1.5778043e-23    9.5133872e-22    2.3817427e-18    1.4397748e-17    8.8826049e-15    3.2542810e-17    4.4402467e-16    8.8914764e-14    0.0000000e+00    1.6162247e-13    4.3731526e-21    2.7200244e-18    1.1229078e-17    7.8838930e-20    2.5493191e-16    7.5791770e-30    5.1145799e-29    4.4647113e-25    1.0078184e-19    1.0116286e-25    1.1016389e-27    2.0024903e-31 
  -1.3307055e+01    1.4189926e-07    9.2992232e-04    3.1132182e-03    8.1315970e-16    5.0552288e-14    5.2977708e-17    1.1519597e-22    1.1859832e-26    1.9238708e-23    4.2189449e-16    1.1012264e-16    3.5719461e-15    2.1639067e-16    8.4140979e-25    3.3140290e-14    1.0513203e-21    6.5548818e-23    1.2827350e-26    6.2220177e-14    2.4556784e-18    2.7556427e-23    1.5405852e-21    3.0390122e-18    1.8347304e-17    1.0959238e-14    4.1025748e-17    5.5608684e-16    1.0870306e-13    0.0000000e+00    2.0759861e-13    7.0090814e-21    4.0013768e-18    1.4326163e-17    1.1690788e-19    3.3826578e-16    1.5080126e-29    9.9833879e-29    7.5983855e-25    1.3332006e-19    1.5263944e-25    1.5509844e-27    2.6509542e-31 
  -1.3194843e+01    1.5048481e-07    9.2992232e-04    3.1132182e-03    9.2231849e-16    6.0628365e-14    7.6810739e-17    1.7188578e-22    1.9375343e-26    2.5318692e-23    5.2289140e-16    1.3758943e-16    4.1384173e-15    2.6612621e-16    1.1222006e-24    4.0317036e-14    1.4474340e-21    1.0652518e-22    1.7932061e-26    7.5700259e-14    3.3394888e-18    4.1750490e-23    2.1672089e-21    3.5263009e-18    2.1287693e-17    1.2530643e-14    4.7353356e-17    6.4157490e-16    1.2506282e-13    0.0000000e+00    2.5258508e-13    9.8343848e-21    5.2681492e-18    1.6661858e-17    1.5441202e-19    4.2128510e-16    2.5767842e-29    1.7127578e-28    1.1068099e-24    1.5825043e-19    2.1118257e-25    2.0446314e-27    3.4936963e-31 
  -1.3054578e+01    1.6120804e-07    9.2992232e-04    3.1132182e-03    1.0228607e-15    7.5562190e-14    1.2227869e-16    2.8362493e-22    3.6669167e-26    3.5418297e-23    6.7850136e-16    1.8008261e-16    4.9461481e-15    3.2466860e-16    1.6840402e-24    5.0976667e-14    2.1560274e-21    2.0958887e-22    2.7980935e-26    9.5727224e-14    4.9232791e-18    7.4968017e-23    3.4429442e-21    4.2349449e-18    2.5536437e-17    1.4859700e-14    5.6616972e-17    7.6753797e-16    1.4885780e-13    0.0000000e+00    3.1942835e-13    1.5557919e-20    7.6933931e-18    1.9935203e-17    2.2581872e-19    5.5117790e-16    5.4583034e-29    3.4742192e-28    1.8534229e-24    1.9161665e-19    3.1631699e-25    2.8645700e-27    4.6569882e-31 
  -1.2942365e+01    1.7022024e-07    9.2992232e-04    3.1132182e-03    1.0404319e-15    8.9732255e-14    1.7503341e-16    4.1864218e-22    6.0482435e-26    4.6311229e-23    8.3360881e-16    2.2216418e-16    5.7026934e-15    3.7748007e-16    2.2531348e-24    6.1211598e-14    2.9694242e-21    3.3858939e-22    3.7838116e-26    1.1496104e-13    6.7196773e-18    1.1615005e-22    4.7432004e-21    4.9722837e-18    2.9965981e-17    1.7046792e-14    6.5897865e-17    8.8956207e-16    1.7020785e-13    0.0000000e+00    3.8363208e-13    2.1376706e-20    1.0130275e-17    2.3366412e-17    2.9923690e-19    6.8267609e-16    9.2804998e-29    6.0965897e-28    2.6422920e-24    2.3051942e-19    4.3101495e-25    3.7388987e-27    6.0040444e-31 
  -1.2802100e+01    1.8143012e-07    9.2992232e-04    3.1132182e-03    1.0577685e-15    1.1144612e-13    2.7379771e-16    6.7697192e-22    1.1434691e-25    6.4130825e-23    1.0859643e-15    2.8663263e-16    6.7911246e-15    3.7728300e-16    3.4579346e-24    7.6712719e-14    4.5224719e-21    6.5025786e-22    5.8388708e-26    1.4409996e-13    1.0027838e-17    2.0409209e-22    7.4305397e-21    6.2550539e-18    3.7659305e-17    2.0691092e-14    8.1794061e-17    1.0956761e-15    2.0370079e-13    0.0000000e+00    4.8091475e-13    3.3192771e-20    1.4908708e-17    2.9341131e-17    4.4632590e-19    9.0002181e-16    1.9490130e-28    1.2464167e-27    4.3923194e-24    3.0073234e-19    6.3844856e-25    5.1395531e-27    7.8663824e-31 
  -1.2689888e+01    1.9081534e-07    9.2992232e-04    3.1132182e-03    1.0833730e-15    1.3172606e-13    3.8712621e-16    9.8467904e-22    1.8800907e-25    8.3098459e-23    1.3345378e-15    3.5048224e-16    7.8109244e-15    4.5919414e-16    4.6338633e-24    9.1602619e-14    6.2611205e-21    1.0400073e-21    8.0314476e-26    1.7209891e-13    1.3774000e-17    3.1161795e-22    1.0149035e-20    7.2065667e-18    4.3366284e-17    2.3520136e-14    9.3809820e-17    1.2565452e-15    2.3168931e-13    0.0000000e+00    5.7440662e-13    4.5050282e-20    1.9442710e-17    3.3791440e-17    5.8714064e-19    1.1173014e-15    3.2905857e-28    2.1934712e-27    6.3053220e-24    3.5064277e-19    8.7129514e-25    6.6179220e-27    1.0036939e-30 
  -1.2549622e+01    2.0255162e-07    9.2992232e-04    3.1132182e-03    1.0924918e-15    1.6161831e-13    5.9403125e-16    1.5516841e-21    3.4768437e-25    1.1450043e-22    1.7196879e-15    4.4783949e-16    9.2857189e-15    5.5339048e-16    6.7975201e-24    1.1347056e-13    9.4121987e-21    1.9393000e-21    1.1987229e-25    2.1323934e-13    2.0485595e-17    5.4761271e-22    1.5434406e-20    8.6328805e-18    5.1902245e-17    2.7800673e-14    1.1191903e-16    1.4986309e-15    2.7300661e-13    0.0000000e+00    7.1181241e-13    6.8226857e-20    2.8151775e-17    4.0370691e-17    8.5724898e-19    1.4615281e-15    6.7659670e-28    4.4534547e-27    1.0256978e-23    4.2394803e-19    1.2824510e-24    9.0229068e-27    1.3054778e-30 
  -1.2437410e+01    2.1234973e-07    9.2992232e-04    3.1132182e-03    1.1150917e-15    1.9005380e-13    8.2881951e-16    2.2367515e-21    5.7080936e-25    1.4777335e-22    2.1091096e-15    5.4342673e-16    1.0690210e-14    6.3721335e-16    9.0318006e-24    1.3444905e-13    1.3040427e-20    3.0995996e-21    1.5953519e-25    2.5272404e-13    2.8096186e-17    8.3999728e-22    2.0890234e-20    1.0144942e-17    6.0954088e-17    3.1907867e-14    1.3031402e-16    1.7392143e-15    3.1023436e-13    0.0000000e+00    8.4371755e-13    9.2082181e-20    3.6957197e-17    4.7360659e-17    1.1351958e-18    1.8165540e-15    1.1536886e-27    7.8116005e-27    1.4578603e-23    5.0996431e-19    1.7374260e-24    1.1537817e-26    1.6537775e-30 
  -1.2297145e+01    2.2467430e-07    9.2992232e-04    3.1132182e-03    1.1310023e-15    2.3299178e-13    1.2597216e-15    3.5211754e-21    1.0691854e-24    2.0175365e-22    2.7357501e-15    6.8990259e-16    1.2754243e-14    6.8193206e-16    1.3549570e-23    1.6573337e-13    1.9839459e-20    5.8277421e-21    2.3910576e-25    3.1164598e-13    4.2013643e-17    1.4759168e-21    3.1986941e-20    1.2540647e-17    7.5266774e-17    3.8496570e-14    1.5972363e-16    2.1232077e-15    3.6850371e-13    0.0000000e+00    1.0406216e-12    1.4011175e-19    5.4179713e-17    5.8341572e-17    1.6878041e-18    2.4007224e-15    2.3911754e-27    1.5891799e-26    2.4088439e-23    6.4209339e-19    2.5658443e-24    1.5519942e-26    2.1200847e-30 
  -1.2184932e+01    2.3493542e-07    9.2992232e-04    3.1132182e-03    1.1479497e-15    2.7399126e-13    1.7470698e-15    5.0497269e-21    1.7635427e-24    2.5886348e-22    3.3759801e-15    8.3490071e-16    1.4745639e-14    7.7949749e-16    1.8211653e-23    1.9598931e-13    2.7833024e-20    9.2768074e-21    3.2386430e-25    3.6866635e-13    5.7974190e-17    2.2862748e-21    4.3359620e-20    1.4838495e-17    8.9014396e-17    4.4461635e-14    1.8734549e-16    2.4810843e-15    4.2027345e-13    0.0000000e+00    1.2312278e-12    1.8858755e-19    7.0931929e-17    6.9026975e-17    2.2429864e-18    3.0096749e-15    4.1854291e-27    2.8193397e-26    3.4873312e-23    7.7802287e-19    3.5245578e-24    1.9644014e-26    2.6794272e-30 
  -1.2044667e+01    2.4787329e-07    9.2992232e-04    3.1132182e-03    1.1638774e-15    3.3543337e-13    2.6434940e-15    7.9395748e-21    3.3521885e-24    3.5283737e-22    4.4050241e-15    1.0588571e-15    1.7742489e-14    9.1679963e-16    2.7578022e-23    2.4093928e-13    4.2766813e-20    1.7721045e-20    4.8237615e-25    4.5346522e-13    8.7328141e-17    4.1546520e-21    6.6651417e-20    1.8173528e-17    1.0890591e-16    5.3603941e-14    2.2836122e-16    3.0207447e-15    4.9953672e-13    0.0000000e+00    1.5148305e-12    2.8826000e-19    1.0488973e-16    8.4239277e-17    3.3609155e-18    4.0147687e-15    9.0762251e-27    5.8823043e-26    5.8602683e-23    9.5962489e-19    5.3172489e-24    2.6225524e-26    3.4402997e-30 
  -1.1932455e+01    2.5856224e-07    9.2992232e-04    3.1132182e-03    1.1786997e-15    3.9495463e-13    3.6653781e-15    1.1382063e-20    5.6405073e-24    4.5406421e-22    5.4809660e-15    1.2827156e-15    2.0711941e-14    1.0653631e-15    3.7828006e-23    2.8471083e-13    6.0876526e-20    2.8643403e-20    6.5223833e-25    5.3611599e-13    1.2154956e-16    6.5728718e-21    9.1229687e-20    2.1802365e-17    1.3055903e-16    6.2584946e-14    2.7115830e-16    3.5699975e-15    5.7269877e-13    0.0000000e+00    1.7913694e-12    3.9080212e-19    1.3825690e-16    1.0085154e-16    4.5178696e-18    5.0886229e-15    1.6490384e-26    1.0745602e-25    8.6541296e-23    1.1799577e-18    7.4784097e-24    3.3137101e-26    4.3662695e-30 
  -1.1792189e+01    2.7189440e-07    9.2992232e-04    3.1132182e-03    1.1967543e-15    4.8645014e-13    5.5409993e-15    1.7928211e-20    1.1016572e-23    6.2043711e-22    7.2584726e-15    1.6319825e-15    2.5321676e-14    1.1918509e-15    5.7700128e-23    3.5086131e-13    9.4668807e-20    5.5460042e-20    9.6196977e-25    6.6119333e-13    1.8486057e-16    1.2335279e-20    1.4054076e-19    2.7534414e-17    1.6468801e-16    7.7436063e-14    3.4025930e-16    4.4677327e-15    6.9128836e-13    0.0000000e+00    2.2101262e-12    5.9875258e-19    2.0594053e-16    1.2678431e-16    6.8279608e-18    6.9075781e-15    3.7243342e-26    2.3273842e-25    1.4792934e-22    1.5018991e-18    1.1671213e-23    4.3991627e-26    5.5755355e-30 
  -1.1679977e+01    2.8298061e-07    9.2992232e-04    3.1132182e-03    1.2243683e-15    5.7724998e-13    7.6585073e-15    2.5608736e-20    1.8159515e-23    7.9849403e-22    9.1404606e-15    1.9866055e-15    2.9966689e-14    1.3153379e-15    7.7566381e-23    4.1640974e-13    1.3286826e-19    8.3858929e-20    1.3048237e-24    7.8526727e-13    2.5749736e-16    1.9280102e-20    1.8983582e-19    3.3670821e-17    2.0124553e-16    9.2498840e-14    4.1283786e-16    5.4007377e-15    8.0702556e-13    0.0000000e+00    2.6257278e-12    8.0680370e-19    2.7282112e-16    1.5486275e-16    9.1230312e-18    8.8701570e-15    6.0210073e-26    4.1534218e-25    2.1216783e-22    1.8677294e-18    1.6666015e-23    5.5161790e-26    6.9956237e-30 
  -1.1539711e+01    2.9666893e-07    9.2992232e-04    3.1132182e-03    1.2517638e-15    7.1905876e-13    1.1664985e-14    4.0843675e-20    3.6158391e-23    1.0974820e-21    1.2336491e-14    2.5574529e-15    3.7553328e-14    1.5580150e-15    1.2401558e-22    5.1719626e-13    2.1292988e-19    1.7088627e-19    1.9604350e-24    9.7643637e-13    3.9695318e-16    3.7914796e-20    3.0406911e-19    4.3450769e-17    2.5936911e-16    1.1738105e-13    5.3026141e-16    6.9265145e-15    9.9491882e-13    0.0000000e+00    3.2666653e-12    1.2804334e-18    4.1960169e-16    1.9869852e-16    1.4317373e-17    1.2299006e-14    1.4837791e-25    9.0542344e-25    3.8324682e-22    2.4101051e-18    2.7229892e-23    7.2942580e-26    9.0101493e-30 
  -1.1427499e+01    3.0792898e-07    9.2992232e-04    3.1132182e-03    1.2720743e-15    8.6447066e-13    1.6488378e-14    6.0165534e-20    6.4345054e-23    1.4289768e-21    1.5908579e-14    3.1632156e-15    4.5756435e-14    1.8013595e-15    1.8049990e-22    6.1956139e-13    3.1562512e-19    2.9007435e-19    2.7408955e-24    1.1710054e-12    5.6910391e-16    6.5711890e-20    4.4028392e-19    5.5051758e-17    3.2830663e-16    1.4483352e-13    6.6554198e-16    8.6536851e-15    1.1885157e-12    0.0000000e+00    3.9195916e-12    1.8379652e-18    5.8661187e-16    2.5088148e-16    2.0413281e-17    1.6223567e-14    2.9094483e-25    1.7494686e-24    6.0756161e-22    3.1069217e-18    4.1811012e-23    9.1612805e-26    1.1483813e-29 
  -1.1287234e+01    3.2181946e-07    9.2992232e-04    3.1132182e-03    1.2956797e-15    1.1035724e-12    2.5928183e-14    9.9717889e-20    1.3970955e-22    2.0058820e-21    2.2307938e-14    4.1802277e-15    6.0104449e-14    2.1069682e-15    3.0360197e-22    7.8312803e-13    5.2885863e-19    6.2251307e-19    4.2218130e-24    1.4828566e-12    9.1138506e-16    1.4312411e-19    7.3803489e-19    7.5511193e-17    4.4965666e-16    1.9498737e-13    9.0829730e-16    1.1785271e-14    1.5324508e-12    0.0000000e+00    4.9674216e-12    3.0602842e-18    9.5055929e-16    3.4153515e-16    3.3621131e-17    2.3449411e-14    7.7024187e-25    4.2003254e-24    1.1621486e-21    4.2451185e-18    7.5439698e-23    1.2156226e-25    1.4959156e-29 
  -1.1175021e+01    3.3344792e-07    9.2992232e-04    3.1132182e-03    1.3274231e-15    1.3651642e-12    3.7995197e-14    1.5318276e-19    2.7539224e-22    2.6756394e-21    2.9959392e-14    5.3140210e-15    7.6932837e-14    2.3527760e-15    4.7545953e-22    9.5854995e-13    8.3295063e-19    1.1609166e-18    6.1287749e-24    1.8184248e-12    1.3624261e-15    2.7591046e-19    1.1402463e-18    1.0203499e-16    6.0699017e-16    2.5578869e-13    1.2150369e-15    1.5673685e-14    1.9203646e-12    0.0000000e+00    6.0964135e-12    4.6695288e-18    1.4056391e-15    4.5922922e-16    5.1012746e-17    3.2297187e-14    1.6254711e-24    9.0045952e-24    2.0080867e-21    5.8068963e-18    1.2924529e-22    1.5303433e-25    1.9243825e-29 
  -1.1034756e+01    3.4785232e-07    9.2992232e-04    3.1132182e-03    1.3747413e-15    1.8312190e-12    6.3793876e-14    2.7454105e-19    7.1810926e-22    3.9533398e-21    4.4956682e-14    7.3804021e-15    1.0990439e-13    2.8087144e-15    9.0822882e-22    1.2580711e-12    1.5609604e-18    2.8644636e-18    1.0101913e-23    2.3944651e-12    2.3495065e-15    7.1935929e-19    2.1437907e-18    1.5450107e-16    9.1765259e-16    3.7941225e-13    1.8296447e-15    2.3531880e-14    2.6807571e-12    0.0000000e+00    8.0382972e-12    8.6665569e-18    2.5193692e-15    6.8781350e-16    9.3737780e-17    5.0160883e-14    5.8219475e-24    2.5748766e-23    4.4503738e-21    8.6718293e-18    2.8235412e-22    2.0442892e-25    2.5729647e-29 
  -1.0922544e+01    3.5970309e-07    9.2992232e-04    3.1132182e-03    1.4607886e-15    2.3990431e-12    1.0227954e-13    4.6917300e-19    1.8015751e-21    5.7246313e-21    6.5569040e-14    9.9671241e-15    1.5572176e-13    3.5030535e-15    1.7270485e-21    1.6075452e-12    2.8840481e-18    6.6058725e-18    1.6002227e-23    3.0717526e-12    3.8758209e-15    1.7435250e-18    3.9161064e-18    2.3499244e-16    1.3935748e-15    5.5658626e-13    2.7458054e-15    3.5042252e-14    3.6668876e-12    0.0000000e+00    1.0327615e-11    1.5498190e-17    4.3157555e-15    1.0349486e-15    1.6657162e-16    7.5471673e-14    1.7220067e-23    6.9765694e-23    9.4559400e-21    1.3295500e-17    6.1391339e-22    2.6053551e-25    3.4527110e-29 
  -1.0782278e+01    3.7432654e-07    9.2992231e-04    3.1132182e-03    1.6994370e-15    3.5901782e-12    2.0123166e-13    1.0076477e-18    7.1498053e-21    1.0497104e-20    1.1408668e-13    1.5462765e-14    2.6608646e-13    4.7340473e-15    4.3994680e-21    2.2860719e-12    6.9842835e-18    2.1901205e-17    2.9980264e-23    4.4028141e-12    7.9028946e-15    6.5382673e-18    9.3783406e-18    4.3846008e-16    2.5943434e-15    1.0057961e-12    5.0650922e-15    6.4222493e-14    6.0117655e-12    0.0000000e+00    1.4843659e-11    3.6276732e-17    9.6476791e-15    1.8948550e-15    3.8474520e-16    1.3711107e-13    9.5723175e-23    2.9525289e-22    2.8078212e-20    2.4407354e-17    1.9807625e-21    3.5722199e-25    4.9536481e-29 
  -1.0670066e+01    3.8639638e-07    9.2992230e-04    3.1132182e-03    2.2689818e-15    5.3978893e-12    3.8567733e-13    2.1198007e-18    2.9159587e-20    2.2112312e-20    1.9741029e-13    2.3974784e-14    4.6072476e-13    6.5643847e-15    1.1299789e-20    3.2297466e-12    1.6995950e-17    6.8258250e-17    5.5469077e-23    6.2877729e-12    1.5640257e-14    2.3101295e-17    2.1971545e-17    8.3818794e-16    4.9481726e-15    1.8371516e-12    9.5003035e-15    1.1920021e-13    9.9276054e-12    0.0000000e+00    2.1270099e-11    8.2319707e-17    2.0792250e-14    3.5553037e-15    8.6329027e-16    2.4660340e-13    4.8682809e-22    1.2352179e-21    8.0234207e-20    4.7001508e-17    6.5708830e-21    4.7137080e-25    7.2796694e-29 
  -1.0529801e+01    4.0141239e-07    9.2992228e-04    3.1132182e-03    6.5697157e-15    1.1162252e-11    1.2390983e-12    8.1676989e-18    7.4293132e-19    1.7586913e-19    5.2004154e-13    5.6022558e-14    1.2699862e-12    1.3369076e-14    8.0376209e-20    5.5851793e-12    1.0224757e-16    6.2583054e-16    1.7940761e-21    1.1306514e-11    5.1693264e-14    3.1225707e-16    1.1606907e-16    2.7920124e-15    1.6386307e-14    5.6927768e-12    3.0551832e-14    3.7643204e-13    2.4916133e-11    0.0000000e+00    3.8626885e-11    3.9816478e-16    9.1662399e-14    1.1204105e-14    4.0564253e-15    7.0335752e-13    1.8348255e-20    2.4963192e-20    6.4010622e-19    1.5185198e-16    8.1372938e-20    6.9462057e-25    1.2509783e-28 
  -1.0417588e+01    4.1368970e-07    9.2992222e-04    3.1132182e-03    4.3580574e-14    2.9189712e-11    5.1506349e-12    5.2699532e-17    2.9132037e-17    2.5661941e-18    1.6910334e-12    2.4646581e-13    4.3851631e-12    4.4173938e-14    7.6957098e-19    1.0328678e-11    8.3207938e-16    6.1195980e-15    7.9796675e-21    2.3360316e-11    2.1014522e-13    5.5059661e-15    7.8367191e-16    1.2026435e-14    7.0144769e-14    2.2551852e-11    1.2608214e-13    1.5202852e-12    7.8933559e-11    0.0000000e+00    8.1617639e-11    2.3334972e-15    4.9369620e-13    4.5547794e-14    2.3058737e-14    2.5529457e-12    7.1999653e-19    5.8864199e-19    5.7688938e-18    6.4789556e-16    1.5953728e-18    1.0278087e-24    2.3994685e-28 
  -1.0277323e+01    4.2791553e-07    9.2992163e-04    3.1132182e-03    1.8125021e-12    2.1503535e-10    8.5637825e-11    1.4913980e-15    1.8846953e-14    1.3843690e-16    1.6057443e-11    1.6839757e-11    3.8473309e-11    3.4531608e-13    1.8625866e-17    2.3973875e-11    2.0894476e-14    1.6976488e-13    2.5359070e-19    9.8156328e-11    2.7795749e-12    9.6959100e-13    1.7134628e-14    9.9942082e-14    5.8719508e-13    1.8498325e-10    1.0580156e-12    1.2660026e-11    6.3094030e-10    0.0000000e+00    4.0613149e-10    3.7315702e-14    8.1312075e-12    4.0183379e-13    3.7532498e-13    3.2132332e-11    3.4936541e-16    3.2716744e-16    1.3857192e-16    5.9492290e-15    4.3410563e-16    1.9569306e-24    5.6778849e-28 
  -1.0165110e+01    4.3719631e-07    9.2991943e-04    3.1132182e-03    1.7281495e-11    9.4122821e-10    5.5539762e-10    1.2529914e-14    5.1397925e-13    9.5414711e-16    8.8185910e-11    1.7898744e-10    1.4455851e-10    1.1436444e-12    7.3121553e-17    5.2362057e-11    9.6395845e-14    8.6489180e-13    2.7854427e-19    3.7094314e-10    1.3961565e-11    9.3747650e-12    7.0438383e-14    3.2558309e-13    1.9123842e-12    6.0836928e-10    3.4525522e-12    4.1643001e-11    2.1706577e-09    0.0000000e+00    1.7283899e-09    1.4733260e-13    3.4075209e-11    1.3203764e-12    1.5615827e-12    2.0254504e-10    7.5197144e-15    1.3175880e-14    6.3514589e-16    2.0464018e-14    8.2901063e-15    4.0586006e-24    1.5383486e-27 
  -1.0094978e+01    4.4059748e-07    9.2991581e-04    3.1132182e-03    4.6778101e-11    2.1508660e-09    1.4005435e-09    3.5035716e-14    1.5132370e-12    2.5103778e-15    2.1258964e-10    4.7886036e-10    3.2644553e-10    2.7562768e-12    2.1064789e-16    8.4243995e-11    2.5935035e-13    2.2206342e-12    8.3506208e-19    8.0423530e-10    3.3180340e-11    2.2910260e-11    1.8811710e-13    7.3713740e-13    4.3421764e-12    1.2344103e-09    7.4916767e-12    8.7391997e-11    4.5192503e-09    0.0000000e+00    3.9277714e-09    3.7068141e-13    8.2881491e-11    3.0563167e-12    3.9645160e-12    5.0334721e-10    2.0147222e-14    4.2982900e-14    1.7012334e-15    5.4258133e-14    2.3698333e-14    6.9717386e-24    3.0893436e-27 
  -9.9686156e+00    4.3899568e-07    9.2990228e-04    3.1132182e-03    2.1950753e-10    6.8915628e-09    5.6334232e-09    1.6341287e-13    9.5019121e-12    9.5063508e-15    8.0036358e-10    2.2585631e-09    8.8671039e-10    7.2407836e-12    5.2548679e-16    1.4229863e-10    7.4312309e-13    6.8859211e-12    4.0370785e-19    2.4767582e-09    1.1198557e-10    9.5715067e-11    4.9301295e-13    1.3172923e-12    7.8065459e-12    2.2510215e-09    1.3542623e-11    1.5904636e-10    9.8705168e-09    0.0000000e+00    1.3133826e-08    9.2768327e-13    2.2696976e-10    5.8605899e-12    1.0527509e-11    2.0186650e-09    1.1861435e-13    3.0909773e-13    4.7735789e-15    1.1224805e-13    1.3172604e-13    1.8447455e-23    7.2471370e-27 
  -9.8482249e+00    4.3219078e-07    9.2988450e-04    3.1132182e-03    5.4490270e-10    1.3324579e-08    1.2492878e-08    4.2171612e-13    2.8793940e-11    1.8724689e-14    1.7278419e-09    5.5250309e-09    1.4051507e-09    1.2535381e-11    6.8336305e-16    1.6879330e-10    1.0378452e-12    1.0084740e-11    5.9938190e-20    4.7639564e-09    1.9773424e-10    1.7157175e-10    6.5466410e-13    1.4115711e-12    8.3781444e-12    2.4852737e-09    1.4605179e-11    1.7385202e-10    1.2368541e-08    0.0000000e+00    2.6207235e-08    1.2140031e-12    3.3162396e-10    6.4000328e-12    1.3998728e-11    4.5154083e-09    3.1081010e-13    1.1050601e-12    6.5777053e-15    1.2997625e-13    3.5626273e-13    3.8670300e-23    1.0299698e-26 
  -9.7646202e+00    4.2815984e-07    9.2987215e-04    3.1132182e-03    8.4204322e-10    1.7881067e-08    1.7846356e-08    6.9707109e-13    5.1472704e-11    2.5438823e-14    2.4414097e-09    8.2953273e-09    1.5578802e-09    1.2226521e-11    6.4236177e-16    1.6474101e-10    1.0702616e-12    1.0665420e-11    1.6294053e-19    6.3679094e-09    2.3657542e-10    2.0119620e-10    6.4183998e-13    1.2548052e-12    7.4337681e-12    2.3294852e-09    1.3083831e-11    1.5935173e-10    1.2156943e-08    0.0000000e+00    3.5521311e-08    1.1761509e-12    3.5404952e-10    5.6387514e-12    1.3781346e-11    6.4887886e-09    5.1288829e-13    2.1418794e-12    6.7008254e-15    1.2111954e-13    6.0299888e-13    5.6719488e-23    1.1722396e-26 
  -9.6601143e+00    4.2409885e-07    9.2985748e-04    3.1132182e-03    1.2481991e-09    2.3246312e-08    2.4189699e-08    1.1464307e-12    8.9032765e-11    3.3476897e-14    3.2784269e-09    1.1713011e-08    1.6207446e-09    1.1365794e-11    6.2817541e-16    1.4728695e-10    1.0562756e-12    1.0183706e-11    1.6457972e-19    8.1135889e-09    2.5747904e-10    2.0227004e-10    6.3327905e-13    1.2400556e-12    7.3370509e-12    2.3150881e-09    1.2885714e-11    1.5776922e-10    1.2556827e-08    0.0000000e+00    4.5902583e-08    1.1833204e-12    3.8637890e-10    5.4387765e-12    1.3340575e-11    8.8209370e-09    7.6243774e-13    4.1151308e-12    6.5625899e-15    1.2150682e-13    9.9812363e-13    8.1695919e-23    1.1889738e-26 
  -9.5294820e+00    4.2151974e-07    9.2983985e-04    3.1132182e-03    1.8911813e-09    2.9792102e-08    3.2549710e-08    1.9957910e-12    1.6347376e-10    4.5338827e-14    4.3974542e-09    1.6361989e-08    1.5577855e-09    7.1894405e-12    5.1993278e-16    8.8987924e-11    1.0049832e-12    9.4285180e-12    2.6388923e-20    1.0130048e-08    2.7042596e-10    1.8741902e-10    5.3419749e-13    9.4895733e-13    5.5905772e-12    1.8489902e-09    9.6860762e-12    1.2174533e-10    1.0626384e-08    0.0000000e+00    5.8521021e-08    9.3620468e-13    3.4181041e-10    4.2114037e-12    1.1096699e-11    1.1915143e-08    1.2785353e-12    8.1877384e-12    5.8018714e-15    1.1701157e-13    1.7889588e-12    1.0648823e-22    8.0594501e-27 
  -9.3850810e+00    4.2354279e-07    9.2982394e-04    3.1132182e-03    2.5594787e-09    3.5652995e-08    4.0133199e-08    2.9988513e-12    2.5000312e-10    5.6330076e-14    5.4091457e-09    2.0750968e-08    1.3166939e-09    5.1750252e-12    4.6958841e-16    6.1720770e-11    9.1560517e-13    7.8555559e-12    2.1911791e-20    1.1797721e-08    2.5365081e-10    1.6017895e-10    4.5865072e-13    8.2486826e-13    4.8182577e-12    1.5414861e-09    7.7824884e-12    9.7945709e-11    9.1418636e-09    0.0000000e+00    6.9400334e-08    7.4687123e-13    2.9395473e-10    3.5953595e-12    8.9959514e-12    1.4704028e-08    1.7521112e-12    1.3608146e-11    5.1436247e-15    1.3950562e-13    2.6855528e-12    1.2715003e-22    6.4937794e-27 
  -9.2695602e+00    4.2732173e-07    9.2981330e-04    3.1132182e-03    3.0115498e-09    3.9423069e-08    4.4804433e-08    3.7306648e-12    3.1329363e-10    6.2039287e-14    6.0154058e-09    2.3453841e-08    1.2516428e-09    4.2569259e-12    3.8185271e-16    5.2293296e-11    8.2767755e-13    6.4511668e-12    2.1326629e-20    1.2730133e-08    2.4979412e-10    1.5225643e-10    3.9110611e-13    8.2182257e-13    4.7844736e-12    1.6331185e-09    7.8377710e-12    1.0093561e-10    1.0031467e-08    0.0000000e+00    7.5770425e-08    6.5849461e-13    2.8272993e-10    3.4988425e-12    7.4859955e-12    1.6398051e-08    1.9858549e-12    1.8327358e-11    4.4164606e-15    1.4118617e-13    3.2766485e-12    1.4171807e-22    5.8480016e-27 
  -9.1253184e+00    4.3143599e-07    9.2979881e-04    3.1132182e-03    3.6639604e-09    4.4559694e-08    5.1065579e-08    4.9171499e-12    4.1253840e-10    7.2053386e-14    6.8382574e-09    2.6927396e-08    1.2967763e-09    3.4657347e-12    5.1451841e-16    4.1699405e-11    1.0161575e-12    7.5383456e-12    1.8662170e-20    1.3922900e-08    2.5951720e-10    1.7660796e-10    4.9133781e-13    9.8676967e-13    5.7062404e-12    1.7620651e-09    8.6859855e-12    1.0955391e-10    1.1593180e-08    0.0000000e+00    8.4346583e-08    7.9274422e-13    3.5455718e-10    4.2350774e-12    9.2841615e-12    1.8635992e-08    2.7394476e-12    2.5591172e-11    5.7950136e-15    2.2222273e-13    4.2725317e-12    1.5835090e-22    5.2644183e-27 
  -9.0099250e+00    4.3438618e-07    9.2978615e-04    3.1132182e-03    4.2417533e-09    4.9000180e-08    5.6552195e-08    5.8903189e-12    4.9851723e-10    7.8925605e-14    7.5350925e-09    2.9969285e-08    1.3935488e-09    3.2583989e-12    4.6804777e-16    3.6366510e-11    1.1161946e-12    8.0226552e-12    1.5424356e-20    1.4980168e-08    2.9042308e-10    2.1601778e-10    4.9265771e-13    1.0652589e-12    6.1694192e-12    1.9415598e-09    9.5703445e-12    1.2032995e-10    1.2763272e-08    0.0000000e+00    9.1722011e-08    8.2811649e-13    4.0485262e-10    4.5500848e-12    9.3100525e-12    2.0616330e-08    3.6333519e-12    3.2236933e-11    5.8160277e-15    2.3701368e-13    5.0078502e-12    1.7033775e-22    4.7464412e-27 
  -8.8658481e+00    4.3595678e-07    9.2976696e-04    3.1132182e-03    5.2197772e-09    5.5771902e-08    6.4897279e-08    7.7588221e-12    6.5602199e-10    9.1610470e-14    8.6463865e-09    3.4598025e-08    1.4769305e-09    3.2226507e-12    6.9277232e-16    3.2795660e-11    1.4719010e-12    1.0197125e-11    1.5921494e-20    1.6547818e-08    3.1565145e-10    2.5147781e-10    6.6572194e-13    1.4947493e-12    8.5764596e-12    2.2152070e-09    1.1981999e-11    1.4207601e-10    1.4377814e-08    0.0000000e+00    1.0285204e-07    1.0466564e-12    4.9796284e-10    6.2511562e-12    1.1978198e-11    2.3621830e-08    5.4281769e-12    4.4737627e-11    8.1597525e-15    4.2927086e-13    6.4993115e-12    1.8634253e-22    5.3928170e-27 
  -8.7505865e+00    4.3597939e-07    9.2974633e-04    3.1132182e-03    6.4596890e-09    6.3216767e-08    7.4278659e-08    1.0794479e-11    8.8260474e-10    1.1535631e-13    1.0039709e-08    3.9609050e-08    1.6736674e-09    3.0646679e-12    1.3975704e-15    3.2181296e-11    2.3799655e-12    1.5749700e-11    2.1994166e-20    1.8399065e-08    3.6173764e-10    2.7460531e-10    1.1113843e-12    2.6604505e-12    1.5018981e-11    2.3484393e-09    1.6294103e-11    1.6264767e-10    1.3560488e-08    0.0000000e+00    1.1563739e-07    1.3946124e-12    6.0327448e-10    1.1142900e-11    1.8158851e-11    2.7027436e-08    9.5677019e-12    6.0531106e-11    1.5008319e-14    1.1529361e-12    9.4256106e-12    2.0540652e-22    9.0921739e-27 
  -8.6066736e+00    4.4093844e-07    9.2972107e-04    3.1132182e-03    8.1932668e-09    7.2240871e-08    8.5801985e-08    1.4976785e-11    1.2207918e-09    1.3870448e-13    1.1901557e-08    4.6023676e-08    1.7136786e-09    2.7002921e-12    1.1813263e-15    2.7834148e-11    2.6086689e-12    1.4695759e-11    1.9155956e-20    2.0264083e-08    3.8789144e-10    2.6513908e-10    9.7568632e-13    2.5541257e-12    1.4211477e-11    2.2236638e-09    1.4587513e-11    1.4857258e-10    1.3923917e-08    0.0000000e+00    1.2976113e-07    1.1880230e-12    5.6019958e-10    1.0551125e-11    1.4919730e-11    3.1287257e-08    1.3995706e-11    9.2965478e-11    1.3735013e-14    1.5000720e-12    1.3095298e-11    2.3274307e-22    9.4246644e-27 
  -8.4915433e+00    4.4295029e-07    9.2969738e-04    3.1132182e-03    9.9728547e-09    8.0675232e-08    9.6378541e-08    1.9714039e-11    1.5940759e-09    1.6438714e-13    1.3692922e-08    5.1744209e-08    1.8803068e-09    2.6825244e-12    1.7441627e-15    2.6764032e-11    3.5593576e-12    1.8642158e-11    2.4739080e-20    2.2120596e-08    4.3274365e-10    2.8549579e-10    1.3245223e-12    4.0402726e-12    2.2099341e-11    2.5403998e-09    1.9571263e-11    1.7930000e-10    1.4263941e-08    0.0000000e+00    1.4280018e-07    1.4950541e-12    6.8892526e-10    1.6268876e-11    1.8915447e-11    3.5226110e-08    2.1925981e-11    1.2847793e-10    2.0424599e-14    3.0274213e-12    1.7536950e-11    2.6222816e-22    1.5563537e-26 
  -8.3477889e+00    4.4693899e-07    9.2966134e-04    3.1132182e-03    1.3544220e-08    9.3992018e-08    1.1352261e-07    3.0876546e-11    2.4363137e-09    2.3663780e-13    1.7463700e-08    6.0878253e-08    1.9190382e-09    2.5632901e-12    2.0285937e-15    2.2127972e-11    4.7888113e-12    1.8639789e-11    2.7285786e-20    2.4677692e-08    4.5591108e-10    2.0780480e-10    1.3549389e-12    4.5473118e-12    2.3970977e-11    1.9063078e-09    1.6465615e-11    1.3480732e-10    1.0858743e-08    0.0000000e+00    1.6259564e-07    1.1501312e-12    4.9338206e-10    1.7722183e-11    1.5233740e-11    4.1965634e-08    3.9202684e-11    2.1696401e-10    2.4102454e-14    5.5368417e-12    2.9401449e-11    3.3242294e-22    2.4424854e-26 
  -8.2327854e+00    4.4987376e-07    9.2963304e-04    3.1132182e-03    1.6970155e-08    1.0455072e-07    1.2663732e-07    4.3148628e-11    3.3453973e-09    3.3233946e-13    2.1139803e-08    6.7488271e-08    2.0191603e-09    2.5844659e-12    2.6736242e-15    2.0379419e-11    6.4251454e-12    2.1030888e-11    4.0116692e-20    2.6553090e-08    4.9039791e-10    1.9168051e-10    1.5723814e-12    6.0002842e-12    3.0784713e-11    1.7064094e-09    1.7160891e-11    1.2346687e-10    9.2906002e-09    0.0000000e+00    1.7624643e-07    1.0822906e-12    4.5659776e-10    2.2777413e-11    1.4642538e-11    4.7547754e-08    6.4187382e-11    3.2762853e-10    3.3388535e-14    9.9686228e-12    4.4238826e-11    4.2037604e-22    3.8085102e-26 
  -8.0891866e+00    4.5194057e-07    9.2959442e-04    3.1132182e-03    2.3500924e-08    1.2003097e-07    1.4455285e-07    7.3498790e-11    5.2609688e-09    1.3807001e-12    2.7232974e-08    7.4390410e-08    2.2314907e-09    2.9332034e-12    9.8553433e-15    2.0023771e-11    1.3297868e-11    2.8363380e-11    2.4776710e-18    2.8581027e-08    5.2250291e-10    1.9525561e-10    2.8060533e-12    8.4634688e-12    4.1742159e-11    1.7913397e-09    2.0151505e-11    1.3624386e-10    9.0029870e-09    0.0000000e+00    1.8975077e-07    1.3587603e-12    5.2046298e-10    3.0291898e-11    1.7835972e-11    5.5796820e-08    1.6010036e-10    6.6083730e-10    1.0696502e-13    2.4558784e-11    9.2937428e-11    9.7627588e-21    2.3673189e-23 
  -7.9573091e+00    4.3287743e-07    9.2952735e-04    3.1132182e-03    4.7023513e-08    1.4913609e-07    1.7357739e-07    3.1295280e-10    9.5898912e-09    8.6294105e-11    3.4619521e-08    7.9429159e-08    2.5574748e-09    6.3690749e-11    7.7848048e-13    2.2314839e-11    4.5767615e-11    3.9842332e-11    2.1180818e-14    3.1783801e-08    5.8897848e-10    1.6019020e-10    6.2657106e-12    1.2114148e-11    5.9611357e-11    1.7216184e-09    2.6240597e-11    1.4613421e-10    5.1096658e-09    0.0000000e+00    2.0209658e-07    1.5708532e-12    5.2140615e-10    4.4098720e-11    2.2904703e-11    6.4865000e-08    4.9802393e-10    2.3000054e-09    8.9823625e-13    5.2957097e-11    3.1698719e-10    3.4190787e-12    1.0226622e-15 
  -7.8894653e+00    4.3138929e-07    9.2946540e-04    3.1132182e-03    7.4876387e-08    1.7760252e-07    2.0308764e-07    9.6659424e-10    1.3108459e-08    6.7557770e-10    3.8056705e-08    7.9042815e-08    2.6237196e-09    8.3517013e-11    2.2741012e-12    2.1982835e-11    1.3514892e-10    4.1309762e-11    2.6441024e-13    3.2462588e-08    5.8662624e-10    1.4956763e-10    9.2961501e-12    1.0081385e-11    4.8352202e-11    1.3824997e-09    1.9978190e-11    1.1465815e-10    4.0729204e-09    0.0000000e+00    2.0165853e-07    1.4054793e-12    4.3876915e-10    3.5376171e-11    1.7455865e-11    6.7999330e-08    8.6816580e-10    4.2376165e-09    3.0950373e-12    8.1974957e-11    5.7546037e-10    6.4073978e-12    1.1139164e-15 
  -7.7822578e+00    4.2956496e-07    9.2931677e-04    3.1132182e-03    1.5824359e-07    2.4413341e-07    2.6006115e-07    2.5156739e-09    2.2397557e-08    2.8722949e-09    4.8404294e-08    7.5827842e-08    2.9043767e-09    5.7092174e-10    5.9258021e-12    6.5605012e-11    2.6320978e-10    5.2457300e-11    5.4700545e-13    3.4210207e-08    6.1093277e-10    5.0643407e-11    1.4378072e-11    1.2293196e-11    5.5610927e-11    6.8311818e-10    1.6342472e-11    6.4897134e-11    4.5935650e-10    0.0000000e+00    1.9612341e-07    1.0970762e-12    1.5679171e-10    4.1052353e-11    1.4407462e-11    7.5269514e-08    1.6909904e-09    9.0846558e-09    6.3378630e-12    1.6827138e-10    1.2396542e-09    2.1459058e-11    5.1328066e-15 
  -7.6875129e+00    4.1446565e-07    9.2911481e-04    3.1132182e-03    2.8975954e-07    3.3357088e-07    3.2381093e-07    4.5403422e-09    3.3080832e-08    5.5527062e-09    5.6869375e-08    6.7767411e-08    3.1288687e-09    1.2615682e-09    1.1712650e-11    1.0612645e-10    4.4691605e-10    6.0049613e-11    7.9656262e-13    3.4161279e-08    6.3607460e-10    4.2827471e-11    1.9394695e-11    1.2949670e-11    5.7036551e-11    5.8309545e-10    1.4899097e-11    5.5270640e-11    3.7019216e-10    0.0000000e+00    1.7858724e-07    1.0312865e-12    1.2719936e-10    4.2180898e-11    1.3055220e-11    7.8294649e-08    2.6815053e-09    1.5193023e-08    1.0320984e-11    2.5436004e-10    2.0941716e-09    9.0770327e-11    1.3832808e-14 
  -7.5970406e+00    3.6832130e-07    9.2885642e-04    3.1132182e-03    4.6810280e-07    4.4575827e-07    3.9629743e-07    7.1317012e-09    4.6025524e-08    9.6386061e-09    6.4848687e-08    5.7151022e-08    3.3729035e-09    2.4986965e-09    1.9339940e-11    2.1632511e-10    6.0707864e-10    6.8266857e-11    1.4505513e-12    3.3784112e-08    6.5090149e-10    3.5766492e-11    2.8350649e-11    1.2808612e-11    5.4225309e-11    4.6440865e-10    1.2437753e-11    4.4375126e-11    2.9671662e-10    0.0000000e+00    1.5574549e-07    1.0039377e-12    9.8964919e-11    4.0212114e-11    1.1751967e-11    7.9126393e-08    3.8098955e-09    2.2327636e-08    1.5963374e-11    3.4517319e-10    2.9992850e-09    1.9675324e-10    2.3472543e-14 
  -7.4667577e+00    2.7164021e-07    9.2843729e-04    3.1132181e-03    7.5992900e-07    6.2558307e-07    5.1535565e-07    1.1814251e-08    6.4264519e-08    1.8447169e-08    6.6229623e-08    4.1057983e-08    3.5264115e-09    3.9089478e-09    2.7112067e-11    3.1276994e-10    7.9528235e-10    6.8196603e-11    1.6717125e-12    3.1092430e-08    6.5446304e-10    2.8014858e-11    2.7575087e-11    8.2256499e-12    3.3271483e-11    2.7589897e-10    7.1960462e-12    2.6980116e-11    2.0151384e-10    0.0000000e+00    1.1945326e-07    7.8711278e-13    5.5529683e-11    2.4767779e-11    7.9316779e-12    7.4479995e-08    4.6921722e-09    3.2169710e-08    2.1062543e-11    3.6697623e-10    4.0705773e-09    4.4469925e-10    3.6846564e-14 
  -7.3691978e+00    2.0013240e-07    9.2815764e-04    3.1132180e-03    9.6190472e-07    7.4064831e-07    5.9162150e-07    1.5349783e-08    7.5416029e-08    2.7088670e-08    5.6178162e-08    3.3118794e-08    3.4258240e-09    4.7762195e-09    2.9647010e-11    3.7936158e-10    8.9746573e-10    5.7600004e-11    1.5029716e-12    2.6171001e-08    6.4798384e-10    2.1119917e-11    2.1532168e-11    4.7858824e-12    1.9568249e-11    1.6502078e-10    4.3424123e-12    1.6615181e-11    1.3161786e-10    0.0000000e+00    9.6378389e-08    5.2788506e-13    2.9360208e-11    1.4383344e-11    4.8621172e-12    6.4085329e-08    4.4983963e-09    3.7520999e-08    2.1602219e-11    2.6861998e-10    4.4720497e-09    6.7198733e-10    4.1770242e-14 
  -7.2833587e+00    1.5598144e-07    9.2794765e-04    3.1132179e-03    1.1196102e-06    8.2711793e-07    6.3889691e-07    1.7475447e-08    7.9753202e-08    3.3345063e-08    4.5408738e-08    2.8171250e-08    3.4661630e-09    5.4085569e-09    3.4430331e-11    4.1589650e-10    9.4609870e-10    5.4193930e-11    1.8298126e-12    2.2212673e-08    6.3400862e-10    1.6690487e-11    1.9447634e-11    3.2191278e-12    1.2978665e-11    1.0918526e-10    2.8549817e-12    1.1203141e-11    9.3888152e-11    0.0000000e+00    8.1082984e-08    4.0472587e-13    1.7243656e-11    9.4065078e-12    3.4248590e-12    5.5151459e-08    3.8181993e-09    3.7505523e-08    1.9882692e-11    2.0706589e-10    4.6241361e-09    8.8412313e-10    4.7091192e-14 
  -7.1861433e+00    1.2493050e-07    9.2773702e-04    3.1132178e-03    1.2896694e-06    9.1293360e-07    6.7037277e-07    1.9143379e-08    7.8888653e-08    3.8577290e-08    3.2975467e-08    2.4369547e-08    3.2718872e-09    6.0597351e-09    3.8404148e-11    4.2714243e-10    9.6878741e-10    4.8004666e-11    1.7553944e-12    1.8071729e-08    6.1790842e-10    1.3395711e-11    1.3614231e-11    2.1326747e-12    8.6634091e-12    7.8646635e-11    2.0062671e-12    8.1754810e-12    7.2487399e-11    0.0000000e+00    6.8755856e-08    3.0091881e-13    1.0911567e-11    6.1995446e-12    2.3932861e-12    4.6783472e-08    2.7622315e-09    3.3009558e-08    1.7001047e-11    1.4907445e-10    4.0364858e-09    1.1447713e-09    5.4391410e-14 
  -7.0918712e+00    1.0508121e-07    9.2758225e-04    3.1132177e-03    1.4125688e-06    9.7800044e-07    6.9155311e-07    1.9895353e-08    7.6194043e-08    4.1316044e-08    2.5451309e-08    2.1636061e-08    3.3278824e-09    6.6816044e-09    4.2502437e-11    4.7125701e-10    9.6111203e-10    4.6336266e-11    1.7113440e-12    1.5500975e-08    5.9590301e-10    1.1438104e-11    1.0737246e-11    1.5612592e-12    6.3052265e-12    6.2768909e-11    1.5201229e-12    6.5908576e-12    6.1298119e-11    0.0000000e+00    6.0388199e-08    2.3698484e-13    7.9520657e-12    4.4901050e-12    1.8497682e-12    4.2461708e-08    2.0061555e-09    2.7468554e-08    1.3056286e-11    1.2996737e-10    3.6298318e-09    1.4323430e-09    6.3092899e-14 
  -6.9920939e+00    9.3459969e-08    9.2744273e-04    3.1132175e-03    1.5417849e-06    1.0336711e-06    6.8999489e-07    2.0200976e-08    7.1865296e-08    4.2571498e-08    2.0303763e-08    2.0142662e-08    2.9751182e-09    7.4431844e-09    4.4839390e-11    5.0817618e-10    8.1583752e-10    3.2928950e-11    1.5765049e-12    1.3280262e-08    5.6554499e-10    9.7287082e-12    6.1173080e-12    1.1528434e-12    4.8574995e-12    5.3442306e-11    1.2890501e-12    5.6474633e-12    5.3165622e-11    0.0000000e+00    5.4490575e-08    1.6235397e-13    6.3459301e-12    3.4673410e-12    1.3970960e-12    3.8235667e-08    1.3253438e-09    2.1390248e-08    1.0609426e-11    9.4962943e-11    2.9699189e-09    1.7665573e-09    7.1904052e-14 
  -6.8777538e+00    8.3331043e-08    9.2734279e-04    3.1132173e-03    1.6283654e-06    1.0745858e-06    6.9505924e-07    2.0440340e-08    6.9113878e-08    4.2777702e-08    1.7382368e-08    1.8868772e-08    2.9061943e-09    7.6937674e-09    4.5824259e-11    5.1931140e-10    7.5526932e-10    2.8976195e-11    1.3039522e-12    1.1973198e-08    5.4351047e-10    8.3984751e-12    5.2135425e-12    8.8267780e-13    3.7598589e-12    4.5923949e-11    1.0618527e-12    4.8792632e-12    4.7244204e-11    0.0000000e+00    5.0020775e-08    1.3159853e-13    5.2873855e-12    2.6848470e-12    1.1528419e-12    3.6049355e-08    9.6769207e-10    1.6964568e-08    9.0663925e-12    8.2000325e-11    2.6415861e-09    2.1668347e-09    7.8378105e-14 
  -6.7494600e+00    7.6346711e-08    9.2726030e-04    3.1132171e-03    1.7049255e-06    1.1068702e-06    6.9451206e-07    2.0650108e-08    6.6349692e-08    4.2047835e-08    1.5229299e-08    1.8078783e-08    2.7332490e-09    7.8940284e-09    4.7037972e-11    5.2407910e-10    6.9859342e-10    2.2669077e-11    1.1754758e-12    1.0946207e-08    5.2668894e-10    7.4401542e-12    4.0329736e-12    7.1092058e-13    3.1165707e-12    4.1536997e-11    9.4834065e-13    4.4415003e-12    4.2996858e-11    0.0000000e+00    4.6942501e-08    1.0380387e-13    4.6469039e-12    2.2328789e-12    9.8156693e-13    3.4010321e-08    6.8968120e-10    1.3372299e-08    8.0745025e-12    7.2012358e-11    2.3858187e-09    2.6177506e-09    8.3272994e-14 
  -6.6717999e+00    7.2926803e-08    9.2722742e-04    3.1132170e-03    1.7339306e-06    1.1197836e-06    6.9642167e-07    2.0790950e-08    6.5423498e-08    4.1389026e-08    1.4348017e-08    1.7674733e-08    2.6609027e-09    7.8879792e-09    4.7391461e-11    5.1591847e-10    6.7276511e-10    2.0990582e-11    1.0996981e-12    1.0536736e-08    5.1854127e-10    7.0001377e-12    3.5885548e-12    6.2511003e-13    2.7599151e-12    3.9337250e-11    8.7750299e-13    4.2210189e-12    4.1072410e-11    0.0000000e+00    4.5542752e-08    9.7735908e-14    4.3707662e-12    1.9799621e-12    9.1870313e-13    3.3609819e-08    5.9429505e-10    1.2004264e-08    7.5879615e-12    6.8414141e-11    2.2658214e-09    2.8896301e-09    8.6167828e-14 
  -6.5320117e+00    6.8145381e-08    9.2717189e-04    3.1132168e-03    1.7847256e-06    1.1413184e-06    6.9700887e-07    2.0958870e-08    6.3303096e-08    3.9896922e-08    1.3029562e-08    1.7124550e-08    2.5907715e-09    8.0146582e-09    4.8024286e-11    5.2311826e-10    6.3673240e-10    1.7513381e-11    1.0225138e-12    9.8982755e-09    5.0597007e-10    6.4141630e-12    3.1403696e-12    5.1836784e-13    2.3391251e-12    3.6880102e-11    8.0526390e-13    3.9913095e-12    3.8241184e-11    0.0000000e+00    4.3553060e-08    8.4443807e-14    3.9908437e-12    1.6837768e-12    8.2651871e-13    3.2593881e-08    4.4961033e-10    9.9056879e-09    6.9414570e-12    6.2997035e-11    2.1061917e-09    3.3821700e-09    9.1474778e-14 
  -6.4349365e+00    6.5561474e-08    9.2714233e-04    3.1132166e-03    1.8112975e-06    1.1526121e-06    6.9828129e-07    2.1111753e-08    6.2059688e-08    3.8787616e-08    1.2307006e-08    1.6833377e-08    2.5343736e-09    8.0154422e-09    4.8467395e-11    5.1947060e-10    6.1486217e-10    1.5801481e-11    9.5223286e-13    9.5419757e-09    4.9787336e-10    6.2004209e-12    3.0060657e-12    4.6008588e-13    2.1039524e-12    3.5506872e-11    7.6233978e-13    3.8579144e-12    3.7053296e-11    0.0000000e+00    4.2502228e-08    7.8023847e-14    3.8219571e-12    1.5178802e-12    7.8074989e-13    3.2050610e-08    3.8293714e-10    8.8546993e-09    6.5814926e-12    5.9848319e-11    2.0250783e-09    3.7206840e-09    9.4577846e-14 
  -6.3572764e+00    6.3535648e-08    9.2711528e-04    3.1132165e-03    1.8379861e-06    1.1628165e-06    6.9618878e-07    2.1137787e-08    6.0861638e-08    3.7786875e-08    1.1780276e-08    1.6562525e-08    2.5153887e-09    8.1909690e-09    4.8730554e-11    5.3636430e-10    6.0654475e-10    1.4204158e-11    9.7502297e-13    9.2729912e-09    4.9350944e-10    5.9572878e-12    2.7657538e-12    4.4503974e-13    2.0454914e-12    3.4710841e-11    7.4958647e-13    3.7912751e-12    3.5727339e-11    0.0000000e+00    4.1687853e-08    7.4570796e-14    3.6730922e-12    1.4766197e-12    7.5132831e-13    3.1596768e-08    3.2913964e-10    8.0549450e-09    6.3121585e-12    5.8560186e-11    1.9477077e-09    4.0044343e-09    9.8384335e-14 
  -6.2951483e+00    6.1862073e-08    9.2709644e-04    3.1132164e-03    1.8558437e-06    1.1700416e-06    6.9547695e-07    2.1165990e-08    5.9999316e-08    3.6975657e-08    1.1429824e-08    1.6377493e-08    2.5169198e-09    8.2812606e-09    4.8873310e-11    5.4592787e-10    6.0176341e-10    1.3510576e-11    1.0030278e-12    9.0882619e-09    4.9159349e-10    5.7796288e-12    2.6906577e-12    4.4268025e-13    2.0364144e-12    3.4125110e-11    7.4374891e-13    3.7417939e-12    3.4705174e-11    0.0000000e+00    4.1100899e-08    7.2525860e-14    3.5712410e-12    1.4699618e-12    7.3512504e-13    3.1379051e-08    2.9785581e-10    7.5658311e-09    6.1194219e-12    5.7442147e-11    1.8906463e-09    4.2333018e-09    1.0112253e-13 
  -6.1204130e+00    5.8441543e-08    9.2705850e-04    3.1132161e-03    1.8906909e-06    1.1840670e-06    6.9674925e-07    2.1429712e-08    5.8070754e-08    3.4846769e-08    1.0704501e-08    1.6095708e-08    2.3749223e-09    8.1883175e-09    4.9551264e-11    5.3076217e-10    5.6651008e-10    1.0836153e-11    8.8354610e-13    8.6984327e-09    4.8399132e-10    5.4508795e-12    2.3968180e-12    3.8967978e-13    1.8129906e-12    3.1789671e-11    6.8382952e-13    3.4980443e-12    3.2667831e-11    0.0000000e+00    3.9870900e-08    6.4571771e-14    3.3515844e-12    1.3108683e-12    6.8316856e-13    3.0921683e-08    2.3101960e-10    6.5605904e-09    5.6155001e-12    5.2935405e-11    1.7800187e-09    4.8587626e-09    1.0616335e-13 
  -6.0427529e+00    5.6848989e-08    9.2703951e-04    3.1132159e-03    1.9085688e-06    1.1913749e-06    6.9591178e-07    2.1446285e-08    5.7039969e-08    3.3836709e-08    1.0428310e-08    1.5933129e-08    2.3976458e-09    8.3114788e-09    4.9802108e-11    5.4364468e-10    5.6362782e-10    1.0722357e-11    9.1306670e-13    8.5556418e-09    4.8347158e-10    5.2412483e-12    2.3943942e-12    3.8698167e-13    1.7901882e-12    3.0923057e-11    6.6700406e-13    3.4122540e-12    3.1583942e-11    0.0000000e+00    3.9305794e-08    6.3926810e-14    3.2531575e-12    1.2931308e-12    6.7495643e-13    3.0764767e-08    2.1035406e-10    6.1985806e-09    5.4396792e-12    5.2039604e-11    1.7325213e-09    5.1479209e-09    1.0927025e-13 
  -5.9806248e+00    5.5592568e-08    9.2702511e-04    3.1132158e-03    1.9219824e-06    1.1969434e-06    6.9544178e-07    2.1463740e-08    5.6243449e-08    3.3036988e-08    1.0210153e-08    1.5798955e-08    2.4170775e-09    8.3863498e-09    5.0033825e-11    5.5216766e-10    5.6070938e-10    1.0742678e-11    9.3851279e-13    8.4419308e-09    4.8366690e-10    5.0567915e-12    2.3894795e-12    3.8290552e-13    1.7637792e-12    3.0252901e-11    6.5285900e-13    3.3462590e-12    3.0799791e-11    0.0000000e+00    3.8868326e-08    6.4214980e-14    3.1829518e-12    1.2732121e-12    6.6996051e-13    3.0675482e-08    1.9620636e-10    5.9464678e-09    5.3000981e-12    5.1194749e-11    1.6962040e-09    5.3795020e-09    1.1167262e-13 
  -5.8058896e+00    5.2652924e-08    9.2699443e-04    3.1132155e-03    1.9485996e-06    1.2086750e-06    6.9784291e-07    2.1690403e-08    5.4390399e-08    3.0982559e-08    9.5875825e-09    1.5487451e-08    2.3512558e-09    8.3020546e-09    5.0706405e-11    5.3953825e-10    5.3364402e-10    9.7070837e-12    8.3468523e-13    8.1178329e-09    4.7836826e-10    4.7937810e-12    2.3024218e-12    3.2035550e-13    1.4939135e-12    2.8212136e-11    5.8865699e-13    3.1295868e-12    2.9286261e-11    0.0000000e+00    3.7802258e-08    6.1316032e-14    3.0137873e-12    1.0810350e-12    6.3132982e-13    3.0534654e-08    1.6477909e-10    5.4186952e-09    4.9298666e-12    4.7573230e-11    1.6166345e-09    6.0133486e-09    1.1636399e-13 
  -5.7282294e+00    5.1349008e-08    9.2697819e-04    3.1132154e-03    1.9634839e-06    1.2151459e-06    6.9736912e-07    2.1690571e-08    5.3413084e-08    3.0044686e-08    9.2876679e-09    1.5288467e-08    2.3837708e-09    8.4116956e-09    5.0976394e-11    5.5084934e-10    5.3258411e-10    9.5846192e-12    8.6407155e-13    7.9531915e-09    4.7678407e-10    4.6449324e-12    2.3070913e-12    3.0897269e-13    1.4426606e-12    2.7605908e-11    5.7427341e-13    3.0721414e-12    2.8532575e-11    0.0000000e+00    3.7260628e-08    6.0769246e-14    2.9326592e-12    1.0442277e-12    6.1922098e-13    3.0456465e-08    1.5388784e-10    5.2183656e-09    4.7941015e-12    4.6695107e-11    1.5829158e-09    6.3044899e-09    1.1930444e-13 
  -5.6311543e+00    5.0001372e-08    9.2696290e-04    3.1132152e-03    1.9766157e-06    1.2210714e-06    6.9866400e-07    2.1806903e-08    5.2376224e-08    2.8966876e-08    8.9651858e-09    1.5116479e-08    2.3419179e-09    8.3618607e-09    5.1366286e-11    5.4417500e-10    5.1860937e-10    8.7761101e-12    8.1556858e-13    7.7699415e-09    4.7263485e-10    4.5649297e-12    2.2428907e-12    2.8328028e-13    1.3344302e-12    2.6832872e-11    5.5005106e-13    2.9922467e-12    2.7961438e-11    0.0000000e+00    3.6713010e-08    5.8593291e-14    2.8623000e-12    9.6743534e-13    6.0007635e-13    3.0380154e-08    1.4063087e-10    5.0045292e-09    4.6192831e-12    4.4805140e-11    1.5488095e-09    6.6571614e-09    1.2178751e-13 
  -5.5534942e+00    4.8848368e-08    9.2694789e-04    3.1132151e-03    1.9905229e-06    1.2270671e-06    6.9799065e-07    2.1801948e-08    5.1405096e-08    2.8078835e-08    8.7175490e-09    1.4932389e-08    2.3645327e-09    8.4662593e-09    5.1631856e-11    5.5483720e-10    5.1711012e-10    8.5682037e-12    8.4173653e-13    7.6282342e-09    4.7038030e-10    4.4600045e-12    2.2403985e-12    2.7735707e-13    1.3056839e-12    2.6330464e-11    5.3971673e-13    2.9447730e-12    2.7316028e-11    0.0000000e+00    3.6225536e-08    5.7675781e-14    2.7930178e-12    9.4651999e-13    5.8863442e-13    3.0312832e-08    1.3198018e-10    4.8446005e-09    4.4971425e-12    4.3977692e-11    1.5202920e-09    6.9482112e-09    1.2472521e-13 
  -5.4564190e+00    4.7615379e-08    9.2693371e-04    3.1132149e-03    2.0028123e-06    1.2325639e-06    6.9899533e-07    2.1908839e-08    5.0371142e-08    2.7063759e-08    8.4485051e-09    1.4773873e-08    2.3191344e-09    8.4228404e-09    5.2059876e-11    5.4917693e-10    5.0393987e-10    7.8435898e-12    7.9322534e-13    7.4741294e-09    4.6604034e-10    4.3613326e-12    2.1887165e-12    2.5645474e-13    1.2161896e-12    2.5545421e-11    5.1756214e-13    2.8630866e-12    2.6636170e-11    0.0000000e+00    3.5737050e-08    5.5218983e-14    2.7148922e-12    8.8284823e-13    5.6904319e-13    3.0249028e-08    1.2164878e-10    4.6755765e-09    4.3422570e-12    4.2275313e-11    1.4911408e-09    7.3013025e-09    1.2718030e-13 
  -5.3350751e+00    4.6212571e-08    9.2691676e-04    3.1132147e-03    2.0175902e-06    1.2390926e-06    6.9998337e-07    2.2029448e-08    4.9097873e-08    2.5843168e-08    8.1405093e-09    1.4590381e-08    2.2776975e-09    8.4306691e-09    5.2643812e-11    5.4912060e-10    4.9018589e-10    7.1056472e-12    7.4473759e-13    7.2985226e-09    4.6080256e-10    4.2506135e-12    2.1476864e-12    2.3443684e-13    1.1205036e-12    2.4664083e-11    4.9280947e-13    2.7706710e-12    2.5866278e-11    0.0000000e+00    3.5176099e-08    5.2479808e-14    2.6290490e-12    8.1460438e-13    5.4697010e-13    3.0179480e-08    1.1086565e-10    4.4923375e-09    4.1680962e-12    4.0447589e-11    1.4583021e-09    7.7422227e-09    1.3035501e-13 
  -5.2380000e+00    4.5009581e-08    9.2690001e-04    3.1132146e-03    2.0333524e-06    1.2458547e-06    6.9873979e-07    2.2004486e-08    4.7907688e-08    2.4846729e-08    7.9016315e-09    1.4401003e-08    2.3077757e-09    8.5297104e-09    5.2898557e-11    5.5934706e-10    4.8806130e-10    6.9879642e-12    7.6955817e-13    7.1592226e-09    4.5932890e-10    4.0744325e-12    2.1538380e-12    2.3224968e-13    1.1079476e-12    2.4146419e-11    4.8549558e-13    2.7257952e-12    2.4938273e-11    0.0000000e+00    3.4690000e-08    5.1655549e-14    2.5425132e-12    8.0516417e-13    5.3609521e-13    3.0128210e-08    1.0401517e-10    4.3561168e-09    4.0390196e-12    3.9458903e-11    1.4304086e-09    8.1061159e-09    1.3346270e-13 
  -5.1603398e+00    4.4106405e-08    9.2688723e-04    3.1132144e-03    2.0452883e-06    1.2510419e-06    6.9786620e-07    2.1987759e-08    4.6963400e-08    2.4076620e-08    7.7230056e-09    1.4262715e-08    2.3262789e-09    8.5935978e-09    5.3122792e-11    5.6674594e-10    4.8550129e-10    6.8737302e-12    7.9168672e-13    7.0517574e-09    4.5833234e-10    3.9641868e-12    2.1530196e-12    2.3023299e-13    1.0969284e-12    2.3755811e-11    4.7942871e-13    2.6907722e-12    2.4321643e-11    0.0000000e+00    3.4330040e-08    5.1136922e-14    2.4873714e-12    7.9694492e-13    5.2874914e-13    3.0092973e-08    9.8967097e-11    4.2557739e-09    3.9378301e-12    3.8529079e-11    1.4094868e-09    8.3963114e-09    1.3599179e-13 
  -5.0632647e+00    4.3113278e-08    9.2687507e-04    3.1132143e-03    2.0558992e-06    1.2557960e-06    6.9848871e-07    2.2075633e-08    4.5951673e-08    2.3202045e-08    7.5246419e-09    1.4144483e-08    2.2889461e-09    8.5533036e-09    5.3562735e-11    5.6214681e-10    4.7288289e-10    6.3284336e-12    7.3743903e-13    6.9321535e-09    4.5544272e-10    3.8581227e-12    2.1196780e-12    2.1486664e-13    1.0309504e-12    2.3120378e-11    4.6226745e-13    2.6237787e-12    2.3733159e-11    0.0000000e+00    3.3960671e-08    4.9182992e-14    2.4294457e-12    7.4998635e-13    5.1437075e-13    3.0060037e-08    9.2538725e-11    4.1449545e-09    3.8125682e-12    3.6995022e-11    1.3879021e-09    8.7483245e-09    1.3807858e-13 
  -4.9419207e+00    4.1935951e-08    9.2686025e-04    3.1132141e-03    2.0689479e-06    1.2615570e-06    6.9897341e-07    2.2169723e-08    4.4712619e-08    2.2157539e-08    7.2944929e-09    1.3999460e-08    2.2615969e-09    8.5654389e-09    5.4149761e-11    5.6325840e-10    4.6027618e-10    5.8131865e-12    6.8788686e-13    6.7928743e-09    4.5269854e-10    3.7268528e-12    2.0981437e-12    1.9999939e-13    9.6503367e-13    2.2351007e-11    4.4275453e-13    2.5419782e-12    2.3049941e-11    0.0000000e+00    3.3524194e-08    4.7293095e-14    2.3626432e-12    7.0277415e-13    4.9927695e-13    3.0024930e-08    8.5712398e-11    4.0191384e-09    3.6718044e-12    3.5350614e-11    1.3632113e-09    9.1869069e-09    1.4083526e-13 
  -4.8448456e+00    4.0952455e-08    9.2684528e-04    3.1132139e-03    2.0832914e-06    1.2676676e-06    6.9730416e-07    2.2121907e-08    4.3567317e-08    2.1309855e-08    7.1159238e-09    1.3843177e-08    2.2968125e-09    8.6702854e-09    5.4517893e-11    5.7426341e-10    4.5869984e-10    5.7902280e-12    7.1235962e-13    6.6817211e-09    4.5269863e-10    3.5917984e-12    2.1119749e-12    2.0040412e-13    9.6294381e-13    2.1947749e-11    4.3735949e-13    2.5055342e-12    2.2408193e-11    0.0000000e+00    3.3137435e-08    4.7178505e-14    2.3105451e-12    7.0070528e-13    4.9407586e-13    2.9993180e-08    8.1465098e-11    3.9207504e-09    3.5667984e-12    3.4450054e-11    1.3413141e-09    9.5488617e-09    1.4390485e-13 
  -4.7235017e+00    3.9860220e-08    9.2683153e-04    3.1132137e-03    2.0953956e-06    1.2730775e-06    6.9769488e-07    2.2209688e-08    4.2347364e-08    2.0355333e-08    6.9145026e-09    1.3718241e-08    2.2660600e-09    8.6423716e-09    5.5036433e-11    5.7128337e-10    4.4518174e-10    5.3309327e-12    6.6154790e-13    6.5565383e-09    4.5084578e-10    3.5187712e-12    2.0889295e-12    1.8655783e-13    9.0201168e-13    2.1321562e-11    4.2009733e-13    2.4384692e-12    2.1973471e-11    0.0000000e+00    3.2749644e-08    4.5633626e-14    2.2671706e-12    6.5713730e-13    4.8269878e-13    2.9980414e-08    7.5963512e-11    3.8135552e-09    3.4357505e-12    3.2715503e-11    1.3194128e-09    9.9848381e-09    1.4620393e-13 
  -4.6264265e+00    3.8942886e-08    9.2681734e-04    3.1132135e-03    2.1091540e-06    1.2789058e-06    6.9582898e-07    2.2151854e-08    4.1242504e-08    1.9578433e-08    6.7526766e-09    1.3574588e-08    2.2987442e-09    8.7324339e-09    5.5344696e-11    5.8011396e-10    4.4252416e-10    5.3376784e-12    6.7943233e-13    6.4532524e-09    4.5111673e-10    3.4508072e-12    2.1015006e-12    1.8586229e-13    8.9552261e-13    2.0970692e-11    4.1423248e-13    2.4046771e-12    2.1548014e-11    0.0000000e+00    3.2395009e-08    4.5776641e-14    2.2319564e-12    6.5201860e-13    4.7909136e-13    2.9960518e-08    7.2631465e-11    3.7299762e-09    3.3381172e-12    3.1735637e-11    1.3002789e-09    1.0341524e-08    1.4871475e-13 
  -4.5050826e+00    3.7938535e-08    9.2680423e-04    3.1132133e-03    2.1208959e-06    1.2840970e-06    6.9587809e-07    2.2222596e-08    4.0059326e-08    1.8706618e-08    6.5677156e-09    1.3456408e-08    2.2668264e-09    8.7094212e-09    5.5848591e-11    5.7754882e-10    4.2956587e-10    4.9343071e-12    6.3076121e-13    6.3364411e-09    4.4898563e-10    3.3861533e-12    2.0814088e-12    1.7247371e-13    8.3619388e-13    2.0310080e-11    3.9683013e-13    2.3335978e-12    2.0979589e-11    0.0000000e+00    3.2029337e-08    4.4214975e-14    2.1787475e-12    6.0955371e-13    4.6700755e-13    2.9955294e-08    6.8166640e-11    3.6376258e-09    3.2189106e-12    3.0089471e-11    1.2809051e-09    1.0771382e-08    1.5102571e-13 
  -4.4080074e+00    3.7106173e-08    9.2679062e-04    3.1132132e-03    2.1343087e-06    1.2897173e-06    6.9373806e-07    2.2150664e-08    3.8995749e-08    1.8001449e-08    6.4192632e-09    1.3319686e-08    2.2991761e-09    8.8070367e-09    5.6242350e-11    5.8705632e-10    4.2710785e-10    4.9623263e-12    6.4618287e-13    6.2399454e-09    4.4909355e-10    3.2895873e-12    2.0946573e-12    1.7196285e-13    8.3072625e-13    1.9937052e-11    3.9117249e-13    2.2976473e-12    2.0422816e-11    0.0000000e+00    3.1697019e-08    4.4365168e-14    2.1354414e-12    6.0517628e-13    4.6303996e-13    2.9939537e-08    6.5460748e-11    3.5646905e-09    3.1305983e-12    2.9172381e-11    1.2636259e-09    1.1123777e-08    1.5350974e-13 
  -4.2866635e+00    3.6159956e-08    9.2677809e-04    3.1132130e-03    2.1456922e-06    1.2947045e-06    6.9350229e-07    2.2206816e-08    3.7850551e-08    1.7208195e-08    6.2479727e-09    1.3206602e-08    2.2699885e-09    8.7854995e-09    5.6718629e-11    5.8475891e-10    4.1479232e-10    4.6044481e-12    6.0326632e-13    6.1299783e-09    4.4676809e-10    3.2318286e-12    2.0770084e-12    1.5925231e-13    7.7434631e-13    1.9333857e-11    3.7475752e-13    2.2319055e-12    1.9930884e-11    0.0000000e+00    3.1351197e-08    4.2914582e-14    2.0880876e-12    5.6484159e-13    4.5155081e-13    2.9941367e-08    6.1619459e-11    3.4828504e-09    3.0217875e-12    2.7618986e-11    1.2459993e-09    1.1548948e-08    1.5555540e-13 
  -4.1895884e+00    3.5380503e-08    9.2676500e-04    3.1132128e-03    2.1588340e-06    1.3001371e-06    6.9110118e-07    2.2123661e-08    3.6824619e-08    1.6561949e-08    6.1090211e-09    1.3074052e-08    2.3008137e-09    8.8739126e-09    5.7019378e-11    5.9319006e-10    4.1213009e-10    4.6426114e-12    6.2262217e-13    6.0374047e-09    4.4666598e-10    3.1472870e-12    2.0870013e-12    1.5865170e-13    7.6904432e-13    1.8991954e-11    3.6964938e-13    2.1991574e-12    1.9421158e-11    0.0000000e+00    3.1036824e-08    4.3138199e-14    2.0488222e-12    5.6065948e-13    4.4816789e-13    2.9929604e-08    5.9428835e-11    3.4181507e-09    2.9394466e-12    2.6692718e-11    1.2304073e-09    1.1896324e-08    1.5798245e-13 
  -4.0682444e+00    3.4516225e-08    9.2675299e-04    3.1132126e-03    2.1698969e-06    1.3049470e-06    6.9064075e-07    2.2167344e-08    3.5715216e-08    1.5828330e-08    5.9476337e-09    1.2960420e-08    2.2700566e-09    8.8581768e-09    5.7460117e-11    5.9133213e-10    4.0015928e-10    4.3038538e-12    5.8686757e-13    5.9310073e-09    4.4381794e-10    3.0978397e-12    2.0705575e-12    1.4690058e-13    7.1709301e-13    1.8442799e-11    3.5460979e-13    2.1388570e-12    1.8988663e-11    0.0000000e+00    3.0702580e-08    4.1753233e-14    2.0090134e-12    5.2351294e-13    4.3738040e-13    2.9934032e-08    5.6184403e-11    3.3455993e-09    2.8370906e-12    2.5224795e-11    1.2144638e-09    1.2316450e-08    1.5994782e-13 
  -3.9266742e+00    3.3575741e-08    9.2673865e-04    3.1132124e-03    2.1834917e-06    1.3107087e-06    6.8944001e-07    2.2181860e-08    3.4434761e-08    1.5009054e-08    5.7667234e-09    1.2816916e-08    2.2585468e-09    8.8975166e-09    5.8053365e-11    5.9457030e-10    3.8938950e-10    4.0428641e-12    5.6516218e-13    5.8098195e-09    4.4132288e-10    2.9927271e-12    2.0662092e-12    1.3712320e-13    6.7253001e-13    1.7822002e-11    3.3970489e-13    2.0711885e-12    1.8415940e-11    0.0000000e+00    3.0317993e-08    4.0623267e-14    1.9588233e-12    4.9144796e-13    4.2637147e-13    2.9934287e-08    5.2782687e-11    3.2658244e-09    2.7256502e-12    2.3761495e-11    1.1963402e-09    1.2805741e-08    1.6246759e-13 
  -3.8134181e+00    3.2793385e-08    9.2672424e-04    3.1132122e-03    2.1983454e-06    1.3167242e-06    6.8623167e-07    2.2066635e-08    3.3301866e-08    1.4343144e-08    5.6278445e-09    1.2670547e-08    2.2924067e-09    8.9889667e-09    5.8367636e-11    6.0265461e-10    3.8559299e-10    4.0390974e-12    5.8951206e-13    5.7126492e-09    4.4167313e-10    2.8407487e-12    2.0712293e-12    1.3717360e-13    6.7039026e-13    1.7466527e-11    3.3524649e-13    2.0374502e-12    1.7870094e-11    0.0000000e+00    2.9987336e-08    4.0546455e-14    1.9160772e-12    4.8954566e-13    4.2125471e-13    2.9923759e-08    5.0498153e-11    3.2024953e-09    2.6358187e-12    2.2752036e-11    1.1805001e-09    1.3205153e-08    1.6503036e-13 
  -3.6719224e+00    3.1932364e-08    9.2671118e-04    3.1132120e-03    2.2107112e-06    1.3219628e-06    6.8523021e-07    2.2094668e-08    3.2089119e-08    1.3585964e-08    5.4685483e-09    1.2541692e-08    2.2661245e-09    8.9888032e-09    5.8824109e-11    6.0212639e-10    3.7226790e-10    3.7141012e-12    5.6056216e-13    5.6016888e-09    4.3937912e-10    2.7765006e-12    2.0572129e-12    1.2686373e-13    6.2452219e-13    1.6939689e-11    3.2135100e-13    1.9794027e-12    1.7451911e-11    0.0000000e+00    2.9637119e-08    3.9068814e-14    1.8758129e-12    4.5670427e-13    4.0998262e-13    2.9932362e-08    4.7474933e-11    3.1314613e-09    2.5257692e-12    2.1253420e-11    1.1645544e-09    1.3687878e-08    1.6735495e-13 
  -3.5587259e+00    3.1219986e-08    9.2669723e-04    3.1132118e-03    2.2253659e-06    1.3277720e-06    6.8172147e-07    2.1966588e-08    3.1006640e-08    1.2971957e-08    5.3453484e-09    1.2403824e-08    2.2993885e-09    9.1010599e-09    5.9228554e-11    6.1134760e-10    3.6849984e-10    3.7250611e-12    5.8318887e-13    5.5134027e-09    4.3990773e-10    2.7053089e-12    2.0639008e-12    1.2731284e-13    6.2429521e-13    1.6689758e-11    3.1812972e-13    1.9557800e-12    1.7095476e-11    0.0000000e+00    2.9332257e-08    3.9085958e-14    1.8447906e-12    4.5620839e-13    4.0646883e-13    2.9922395e-08    4.5591745e-11    3.0742129e-09    2.4398083e-12    2.0359358e-11    1.1498747e-09    1.4087606e-08    1.7031489e-13 
  -3.4173014e+00    3.0418456e-08    9.2668461e-04    3.1132115e-03    2.2376245e-06    1.3328408e-06    6.8033073e-07    2.1976549e-08    2.9847098e-08    1.2264304e-08    5.2029957e-09    1.2284722e-08    2.2722387e-09    9.0947860e-09    5.9540476e-11    6.0958959e-10    3.5446801e-10    3.4261009e-12    5.5591582e-13    5.4116872e-09    4.3775733e-10    2.6695006e-12    2.0495305e-12    1.1806228e-13    5.8315155e-13    1.6210453e-11    3.0546156e-13    1.9024170e-12    1.6767902e-11    0.0000000e+00    2.9009442e-08    3.7702135e-14    1.8117796e-12    4.2674142e-13    3.9622593e-13    2.9933750e-08    4.2958645e-11    3.0096156e-09    2.3316534e-12    1.8938554e-11    1.1353514e-09    1.4570568e-08    1.7204518e-13 
  -3.2759301e+00    2.9632773e-08    9.2667013e-04    3.1132113e-03    2.2525512e-06    1.3387580e-06    6.7725582e-07    2.1892432e-08    2.8649682e-08    1.1574939e-08    5.0664351e-09    1.2146452e-08    2.2793641e-09    9.1842395e-09    6.0084588e-11    6.1646310e-10    3.4548203e-10    3.3026221e-12    5.5444551e-13    5.3131017e-09    4.3664933e-10    2.5941102e-12    2.0515320e-12    1.1387485e-13    5.6278052e-13    1.5739373e-11    2.9628141e-13    1.8515638e-12    1.6231284e-11    0.0000000e+00    2.8681426e-08    3.6938493e-14    1.7645205e-12    4.1188765e-13    3.8769610e-13    2.9928931e-08    4.0751356e-11    2.9465497e-09    2.2282762e-12    1.7823774e-11    1.1198591e-09    1.5064311e-08    1.7535021e-13 
  -3.1628331e+00    2.9000736e-08    9.2665693e-04    3.1132111e-03    2.2668011e-06    1.3442825e-06    6.7339454e-07    2.1745772e-08    2.7647140e-08    1.1022673e-08    4.9632108e-09    1.2027447e-08    2.3032605e-09    9.2784109e-09    6.0314041e-11    6.2420409e-10    3.4000512e-10    3.2918635e-12    5.7448654e-13    5.2364035e-09    4.3651942e-10    2.5431503e-12    2.0522583e-12    1.1413899e-13    5.6221993e-13    1.5485819e-11    2.9325181e-13    1.8276900e-12    1.5822342e-11    0.0000000e+00    2.8417466e-08    3.6792410e-14    1.7311315e-12    4.1121394e-13    3.8368544e-13    2.9919769e-08    3.9255992e-11    2.8967747e-09    2.1440372e-12    1.6957245e-11    1.1071162e-09    1.5467682e-08    1.7812175e-13 
  -3.0215061e+00    2.8292632e-08    9.2664495e-04    3.1132109e-03    2.2788278e-06    1.3491104e-06    6.7151259e-07    2.1728535e-08    2.6579508e-08    1.0385017e-08    4.8420882e-09    1.1919431e-08    2.2771547e-09    9.2697710e-09    6.0512381e-11    6.2274082e-10    3.2549915e-10    3.0415609e-12    5.4268731e-13    5.1475349e-09    4.3408559e-10    2.4814469e-12    2.0405622e-12    1.0608707e-13    5.2586976e-13    1.4979598e-11    2.8094808e-13    1.7705194e-12    1.5402314e-11    0.0000000e+00    2.8131680e-08    3.5448255e-14    1.6914725e-12    3.8509624e-13    3.7323907e-13    2.9929901e-08    3.7073398e-11    2.8407688e-09    2.0393152e-12    1.5712259e-11    1.0942742e-09    1.5954114e-08    1.7938993e-13 
  -2.8802412e+00    2.7583498e-08    9.2663110e-04    3.1132107e-03    2.2934431e-06    1.3547814e-06    6.6800223e-07    2.1616809e-08    2.5474266e-08    9.7798811e-09    4.7233338e-09    1.1792252e-08    2.2843821e-09    9.3949144e-09    6.1232111e-11    6.3353543e-10    3.1711257e-10    2.9504968e-12    5.3903323e-13    5.0599822e-09    4.3255249e-10    2.4305644e-12    2.0486535e-12    1.0264948e-13    5.0900074e-13    1.4609540e-11    2.7337577e-13    1.7296503e-12    1.4989717e-11    0.0000000e+00    2.7836299e-08    3.4905885e-14    1.6583249e-12    3.7279401e-13    3.6693219e-13    2.9920796e-08    3.5328027e-11    2.7856986e-09    1.9440349e-12    1.4821271e-11    1.0802091e-09    1.6459951e-08    1.8344812e-13 
  -2.7672293e+00    2.7029463e-08    9.2661838e-04    3.1132105e-03    2.3076479e-06    1.3601454e-06    6.6364031e-07    2.1443941e-08    2.4560609e-08    9.2858983e-09    4.6331765e-09    1.1682244e-08    2.3084482e-09    9.4541916e-09    6.1117874e-11    6.3782528e-10    3.1013457e-10    2.9435055e-12    5.5301711e-13    4.9902109e-09    4.3274437e-10    2.3515924e-12    2.0433332e-12    1.0246399e-13    5.0664496e-13    1.4351415e-11    2.6992489e-13    1.7042070e-12    1.4639434e-11    0.0000000e+00    2.7597938e-08    3.4844186e-14    1.6298688e-12    3.7085627e-13    3.6364615e-13    2.9912325e-08    3.4031858e-11    2.7425175e-09    1.8623450e-12    1.3980861e-11    1.0691518e-09    1.6868162e-08    1.8520441e-13 
  -2.6259943e+00    2.6382534e-08    9.2660695e-04    3.1132102e-03    2.3193834e-06    1.3647817e-06    6.6136554e-07    2.1397606e-08    2.3585492e-08    8.7275367e-09    4.5259218e-09    1.1580162e-08    2.2870957e-09    9.4685892e-09    6.1464796e-11    6.3868171e-10    2.9645379e-10    2.7322602e-12    5.1788248e-13    4.9087712e-09    4.3074720e-10    2.3005055e-12    2.0374425e-12    9.5571682e-14    4.7540297e-13    1.3927449e-11    2.5928397e-13    1.6552940e-12    1.4320600e-11    0.0000000e+00    2.7335715e-08    3.3717021e-14    1.6005047e-12    3.4840501e-13    3.5501884e-13    2.9919840e-08    3.2206634e-11    2.6934061e-09    1.7660996e-12    1.2973298e-11    1.0575487e-09    1.7364477e-08    1.8711235e-13 
  -2.4848093e+00    2.5760449e-08    9.2659373e-04    3.1132100e-03    2.3337075e-06    1.3702343e-06    6.5743302e-07    2.1257766e-08    2.2583455e-08    8.1941359e-09    4.4221401e-09    1.1463064e-08    2.2962831e-09    9.5836796e-09    6.2016104e-11    6.4876307e-10    2.8749757e-10    2.6470628e-12    5.0925152e-13    4.8284198e-09    4.2981853e-10    2.2342296e-12    2.0432695e-12    9.2460654e-14    4.6010805e-13    1.3568735e-11    2.5209735e-13    1.6149075e-12    1.3948224e-11    0.0000000e+00    2.7068165e-08    3.3174172e-14    1.5706828e-12    3.3723884e-13    3.4894536e-13    2.9910603e-08    3.0716147e-11    2.6449474e-09    1.6768514e-12    1.2177524e-11    1.0451265e-09    1.7878518e-08    1.9080427e-13 
  -2.3718614e+00    2.5273337e-08    9.2658149e-04    3.1132098e-03    2.3476917e-06    1.3754270e-06    6.5271266e-07    2.1059876e-08    2.1754419e-08    7.7648112e-09    4.3434194e-09    1.1361360e-08    2.3216138e-09    9.6572907e-09    6.1914664e-11    6.5482480e-10    2.8090365e-10    2.6422523e-12    5.1983842e-13    4.7649080e-09    4.3038755e-10    2.1595681e-12    2.0379547e-12    9.2633043e-14    4.5961060e-13    1.3359322e-11    2.4962716e-13    1.5945016e-12    1.3631872e-11    0.0000000e+00    2.6852590e-08    3.3102993e-14    1.5445757e-12    3.3667896e-13    3.4600976e-13    2.9899653e-08    2.9655621e-11    2.6065624e-09    1.6024206e-12    1.1484213e-11    1.0351335e-09    1.8295559e-08    1.9251620e-13 
  -2.2307045e+00    2.4698344e-08    9.2657054e-04    3.1132096e-03    2.3592683e-06    1.3799150e-06    6.5000682e-07    2.0984850e-08    2.0869362e-08    7.2820202e-09    4.2482684e-09    1.1264383e-08    2.3023893e-09    9.6696199e-09    6.2223401e-11    6.5554711e-10    2.6804097e-10    2.4625111e-12    4.8500954e-13    4.6896603e-09    4.2861881e-10    2.1151178e-12    2.0339896e-12    8.6344950e-14    4.3104346e-13    1.2972052e-11    2.3979451e-13    1.5490019e-12    1.3357341e-11    0.0000000e+00    2.6610647e-08    3.2082710e-14    1.5191523e-12    3.1614284e-13    3.3792885e-13    2.9902207e-08    2.8152518e-11    2.5629119e-09    1.5153277e-12    1.0638113e-11    1.0246185e-09    1.8802211e-08    1.9438633e-13 
  -2.0895859e+00    2.4149714e-08    9.2655782e-04    3.1132093e-03    2.3734673e-06    1.3852184e-06    6.4560832e-07    2.0815318e-08    1.9963788e-08    6.8202011e-09    4.1570133e-09    1.1153889e-08    2.3109467e-09    9.7684901e-09    6.2594652e-11    6.6408833e-10    2.5902212e-10    2.3888105e-12    4.7424676e-13    4.6156525e-09    4.2798553e-10    2.0675762e-12    2.0369637e-12    8.3617303e-14    4.1761123e-13    1.2666334e-11    2.3348678e-13    1.5140982e-12    1.3073181e-11    0.0000000e+00    2.6364203e-08    3.1606614e-14    1.4927577e-12    3.0633891e-13    3.3244615e-13    2.9891751e-08    2.6906991e-11    2.5197948e-09    1.4337673e-12    9.9425128e-12    1.0135851e-09    1.9323259e-08    1.9737188e-13 
  -1.9484865e+00    2.3602513e-08    9.2654534e-04    3.1132091e-03    2.3874978e-06    1.3904658e-06    6.4113382e-07    2.0637866e-08    1.9094385e-08    6.3792426e-09    4.0702595e-09    1.1047809e-08    2.3158361e-09    9.8312843e-09    6.2743170e-11    6.6941477e-10    2.4911925e-10    2.3068051e-12    4.6068372e-13    4.5438854e-09    4.2749939e-10    2.0155741e-12    2.0332453e-12    8.0927151e-14    4.0456911e-13    1.2366553e-11    2.2747100e-13    1.4805675e-12    1.2784187e-11    0.0000000e+00    2.6125488e-08    3.1079898e-14    1.4655171e-12    2.9683450e-13    3.2694310e-13    2.9886646e-08    2.5724994e-11    2.4784557e-09    1.3531603e-12    9.2263243e-12    1.0031977e-09    1.9845943e-08    1.9959102e-13 
  -1.8074138e+00    2.3077242e-08    9.2653307e-04    3.1132088e-03    2.4013496e-06    1.3956459e-06    6.3660174e-07    2.0452612e-08    1.8253069e-08    5.9659704e-09    3.9866143e-09    1.0945853e-08    2.3179964e-09    9.9083471e-09    6.3042179e-11    6.7615735e-10    2.4005707e-10    2.2299012e-12    4.4873792e-13    4.4744231e-09    4.2650289e-10    1.9996884e-12    2.0329506e-12    7.8209266e-14    3.9150472e-13    1.2104088e-11    2.2178046e-13    1.4503526e-12    1.2556081e-11    0.0000000e+00    2.5893305e-08    3.0597333e-14    1.4461148e-12    2.8733859e-13    3.2211653e-13    2.9877955e-08    2.4668093e-11    2.4385311e-09    1.2775012e-12    8.5841936e-12    9.9303704e-10    2.0372228e-08    2.0222011e-13 
  -1.6663558e+00    2.2577109e-08    9.2652090e-04    3.1132086e-03    2.4152461e-06    1.4008207e-06    6.3187234e-07    2.0254459e-08    1.7442397e-08    5.5719712e-09    3.9070176e-09    1.0847968e-08    2.3190407e-09    9.9621629e-09    6.3177443e-11    6.8062838e-10    2.3047156e-10    2.1487276e-12    4.3518010e-13    4.4075908e-09    4.2511039e-10    1.9693356e-12    2.0288025e-12    7.5430231e-14    3.7809770e-13    1.1816778e-11    2.1574234e-13    1.4173129e-12    1.2304037e-11    0.0000000e+00    2.5669249e-08    3.0038704e-14    1.4227137e-12    2.7758085e-13    3.1655017e-13    2.9872923e-08    2.3611156e-11    2.4001033e-09    1.2031773e-12    7.9485488e-12    9.8343288e-10    2.0897372e-08    2.0409259e-13 
  -1.5253151e+00    2.2100126e-08    9.2650886e-04    3.1132083e-03    2.4291181e-06    1.4059657e-06    6.2699804e-07    2.0045475e-08    1.6663672e-08    5.2011392e-09    3.8311471e-09    1.0751451e-08    2.3207489e-09    1.0013231e-08    6.3378794e-11    6.8472191e-10    2.2144759e-10    2.0785876e-12    4.2145070e-13    4.3427037e-09    4.2380782e-10    1.9334779e-12    2.0259013e-12    7.3047106e-14    3.6645803e-13    1.1546970e-11    2.1020991e-13    1.3860082e-12    1.2057237e-11    0.0000000e+00    2.5449924e-08    2.9561467e-14    1.4028308e-12    2.6909042e-13    3.1170965e-13    2.9865389e-08    2.2628041e-11    2.3630136e-09    1.1326764e-12    7.3695253e-12    9.7405979e-10    2.1419697e-08    2.0596837e-13 
  -1.3842886e+00    2.1637097e-08    9.2649696e-04    3.1132081e-03    2.4429324e-06    1.4110745e-06    6.2200470e-07    1.9827541e-08    1.5913548e-08    4.8522283e-09    3.7581837e-09    1.0656457e-08    2.3221946e-09    1.0055494e-08    6.3552869e-11    6.8811523e-10    2.1259650e-10    2.0099133e-12    4.0817723e-13    4.2796212e-09    4.2248689e-10    1.8993262e-12    2.0218726e-12    7.0642103e-14    3.5471572e-13    1.1272269e-11    2.0462285e-13    1.3541002e-12    1.1796887e-11    0.0000000e+00    2.5235775e-08    2.9045194e-14    1.3787811e-12    2.6052218e-13    3.0632125e-13    2.9857713e-08    2.1691178e-11    2.3271058e-09    1.0652835e-12    6.8207393e-12    9.6504037e-10    2.1936218e-08    2.0752056e-13 
  -1.2432738e+00    2.1187991e-08    9.2648520e-04    3.1132079e-03    2.4567294e-06    1.4161541e-06    6.1687504e-07    1.9600034e-08    1.5193051e-08    4.5240796e-09    3.6883109e-09    1.0563458e-08    2.3221323e-09    1.0094317e-08    6.3684564e-11    6.9126779e-10    2.0403959e-10    1.9509661e-12    3.9534080e-13    4.2183470e-09    4.2085716e-10    1.8783745e-12    2.0167718e-12    6.8538315e-14    3.4437206e-13    1.1019082e-11    1.9954604e-13    1.3246366e-12    1.1552787e-11    0.0000000e+00    2.5025434e-08    2.8587959e-14    1.3577188e-12    2.5296560e-13    3.0156994e-13    2.9851798e-08    2.0872624e-11    2.2925187e-09    1.0010614e-12    6.3072847e-12    9.5640037e-10    2.2446922e-08    2.0885980e-13 
  -1.1022681e+00    2.0760967e-08    9.2647350e-04    3.1132076e-03    2.4705855e-06    1.4212200e-06    6.1158210e-07    1.9363243e-08    1.4499782e-08    4.2146921e-09    3.6208594e-09    1.0471708e-08    2.3232088e-09    1.0124435e-08    6.3792068e-11    6.9346206e-10    1.9575709e-10    1.8869196e-12    3.8351320e-13    4.1585072e-09    4.1938819e-10    1.8337818e-12    2.0105640e-12    6.6273205e-14    3.3332639e-13    1.0748084e-11    1.9415395e-13    1.2928951e-12    1.1293762e-11    0.0000000e+00    2.4819639e-08    2.8105633e-14    1.3362786e-12    2.4490544e-13    2.9658220e-13    2.9843314e-08    2.0002291e-11    2.2590067e-09    9.3967490e-13    5.8215201e-12    9.4801468e-10    2.2948742e-08    2.0983406e-13 
  -9.6127008e-01    2.0332619e-08    9.2646194e-04    3.1132074e-03    2.4843713e-06    1.4262518e-06    6.0620281e-07    1.9119065e-08    1.3832492e-08    3.9254365e-09    3.5563013e-09    1.0380068e-08    2.3262277e-09    1.0150375e-08    6.3899977e-11    6.9542068e-10    1.8780696e-10    1.8244985e-12    3.7266775e-13    4.1005073e-09    4.1837612e-10    1.7796023e-12    2.0032557e-12    6.4153888e-14    3.2287157e-13    1.0473115e-11    1.8880732e-13    1.2606819e-12    1.1022195e-11    0.0000000e+00    2.4618870e-08    2.7580208e-14    1.3083113e-12    2.3725949e-13    2.9101200e-13    2.9834176e-08    1.9142350e-11    2.2264931e-09    8.8161971e-13    5.3699130e-12    9.3990961e-10    2.3442209e-08    2.1080319e-13 
  -8.2027808e-01    1.9922660e-08    9.2645049e-04    3.1132072e-03    2.4981818e-06    1.4312359e-06    6.0066792e-07    1.8867739e-08    1.3190148e-08    3.6526601e-09    3.4938379e-09    1.0289819e-08    2.3284034e-09    1.0177275e-08    6.4007033e-11    6.9730517e-10    1.7998917e-10    1.7609222e-12    3.6203384e-13    4.0440047e-09    4.1731619e-10    1.7364264e-12    1.9946443e-12    6.1838308e-14    3.1155697e-13    1.0209336e-11    1.8335126e-13    1.2292900e-12    1.0786432e-11    0.0000000e+00    2.4422296e-08    2.7030607e-14    1.2834376e-12    2.2900502e-13    2.8532494e-13    2.9825187e-08    1.8339527e-11    2.1950570e-09    8.2616840e-13    4.9441845e-12    9.3212378e-10    2.3926733e-08    2.1153609e-13 
  -6.7929098e-01    1.9531460e-08    9.2643914e-04    3.1132070e-03    2.5119654e-06    1.4361999e-06    5.9502929e-07    1.8608080e-08    1.2571618e-08    3.3962933e-09    3.4338199e-09    1.0200562e-08    2.3318297e-09    1.0201267e-08    6.4088775e-11    6.9893279e-10    1.7236144e-10    1.7022490e-12    3.5236072e-13    3.9889246e-09    4.1639345e-10    1.6906327e-12    1.9856029e-12    5.9722629e-14    3.0113869e-13    9.9534342e-12    1.7814755e-13    1.1987097e-12    1.0556829e-11    0.0000000e+00    2.4229953e-08    2.6529636e-14    1.2610831e-12    2.2139161e-13    2.8011134e-13    2.9815901e-08    1.7582398e-11    2.1646287e-09    7.7333094e-13    4.5457561e-12    9.2458709e-10    2.4402808e-08    2.1215493e-13 
  -5.3830735e-01    1.9160799e-08    9.2642791e-04    3.1132067e-03    2.5257545e-06    1.4411265e-06    5.8926459e-07    1.8341645e-08    1.1978088e-08    3.1548441e-09    3.3758714e-09    1.0113059e-08    2.3340314e-09    1.0220401e-08    6.4193857e-11    6.9995073e-10    1.6491887e-10    1.6472964e-12    3.4294535e-13    3.9351702e-09    4.1525830e-10    1.6570190e-12    1.9759361e-12    5.7763338e-14    2.9154533e-13    9.7261597e-12    1.7345890e-13    1.1713880e-12    1.0354792e-11    0.0000000e+00    2.4041468e-08    2.6055333e-14    1.2418721e-12    2.1439042e-13    2.7527112e-13    2.9804940e-08    1.6904604e-11    2.1350947e-09    7.2299836e-13    4.1718598e-12    9.1731215e-10    2.4870373e-08    2.1271072e-13 
  -3.9732551e-01    1.8820010e-08    9.2641674e-04    3.1132065e-03    2.5396348e-06    1.4460073e-06    5.8332552e-07    1.8068617e-08    1.1415248e-08    2.9242879e-09    3.3206970e-09    1.0026347e-08    2.3371294e-09    1.0242368e-08    6.4203596e-11    7.0119702e-10    1.5639307e-10    1.5956894e-12    3.2917241e-13    3.8827838e-09    4.1424195e-10    1.6193525e-12    1.9611228e-12    5.5991187e-14    2.8281252e-13    9.5069025e-12    1.6905864e-13    1.1451774e-12    1.0156592e-11    0.0000000e+00    2.3857209e-08    2.5624844e-14    1.2223462e-12    2.0800422e-13    2.7078074e-13    2.9792510e-08    1.6256180e-11    2.1064490e-09    6.7221961e-13    3.7851514e-12    9.1029601e-10    2.5329980e-08    2.1298509e-13 
  -2.5634394e-01    1.8470210e-08    9.2640570e-04    3.1132063e-03    2.5534095e-06    1.4508643e-06    5.7735401e-07    1.7790411e-08    1.0867350e-08    2.7107183e-09    3.2668922e-09    9.9427572e-09    2.3378519e-09    1.0257668e-08    6.4315930e-11    7.0163679e-10    1.5045593e-10    1.5395106e-12    3.2495670e-13    3.8323639e-09    4.1296149e-10    1.5885475e-12    1.9534544e-12    5.4145508e-14    2.7378006e-13    9.2952249e-12    1.6464387e-13    1.1193566e-12    9.9689367e-12    0.0000000e+00    2.3678633e-08    2.5065450e-14    1.2016245e-12    2.0141873e-13    2.6528489e-13    2.9780515e-08    1.5624777e-11    2.0787143e-09    6.2843839e-13    3.5000826e-12    9.0344253e-10    2.5780907e-08    2.1326026e-13 
  -1.1536107e-01    1.8148982e-08    9.2639474e-04    3.1132061e-03    2.5672710e-06    1.4556763e-06    5.7120699e-07    1.7505837e-08    1.0346908e-08    2.5087293e-09    3.2158183e-09    9.8619774e-09    2.3378660e-09    1.0271185e-08    6.4357963e-11    7.0179448e-10    1.4306979e-10    1.4875365e-12    3.1352506e-13    3.7833268e-09    4.1170738e-10    1.5659065e-12    1.9407869e-12    5.2407284e-14    2.6527470e-13    9.0948813e-12    1.6046852e-13    1.0948643e-12    9.8021167e-12    0.0000000e+00    2.3505635e-08    2.4591486e-14    1.1842020e-12    1.9521283e-13    2.6059417e-13    2.9767305e-08    1.5039720e-11    2.0517817e-09    5.8441629e-13    3.1940995e-12    8.9685236e-10    2.6223691e-08    2.1329729e-13 
   2.5624469e-02    1.7833538e-08    9.2638387e-04    3.1132059e-03    2.5811098e-06    1.4604586e-06    5.6497943e-07    1.7215297e-08    9.8502467e-09    2.3181894e-09    3.1666812e-09    9.7827905e-09    2.3378751e-09    1.0286520e-08    6.4383820e-11    7.0203071e-10    1.3590861e-10    1.4379398e-12    3.0296612e-13    3.7358124e-09    4.1009586e-10    1.5453834e-12    1.9281286e-12    5.0744681e-14    2.5715586e-13    8.9062751e-12    1.5651120e-13    1.0716673e-12    9.6439283e-12    0.0000000e+00    2.3337171e-08    2.4130940e-14    1.1679032e-12    1.8929149e-13    2.5598944e-13    2.9752531e-08    1.4481984e-11    2.0255691e-09    5.4237063e-13    2.9102196e-12    8.9043349e-10    2.6660171e-08    2.1334962e-13 
   1.6661432e-01    1.7545063e-08    9.2637307e-04    3.1132057e-03    2.5950128e-06    1.4652029e-06    5.5860344e-07    1.6918863e-08    9.3774080e-09    2.1386156e-09    3.1194459e-09    9.7044853e-09    2.3378583e-09    1.0301129e-08    6.4384011e-11    7.0210158e-10    1.2900992e-10    1.3925542e-12    2.9215465e-13    3.6895406e-09    4.0878494e-10    1.5162495e-12    1.9149259e-12    4.9189613e-14    2.4950925e-13    8.7173380e-12    1.5265044e-13    1.0484790e-12    9.4805488e-12    0.0000000e+00    2.3172476e-08    2.3690561e-14    1.1497368e-12    1.8370575e-13    2.5147408e-13    2.9738078e-08    1.3925560e-11    2.0001988e-09    5.0248095e-13    2.6478517e-12    8.8424593e-10    2.7091993e-08    2.1334919e-13 
   3.0760950e-01    1.7247730e-08    9.2636231e-04    3.1132055e-03    2.6089962e-06    1.4699281e-06    5.5208869e-07    1.6616074e-08    8.9265764e-09    1.9707915e-09    3.0743299e-09    9.6288967e-09    2.3366640e-09    1.0318088e-08    6.4335470e-11    7.0232858e-10    1.2240860e-10    1.3506383e-12    2.8135932e-13    3.6449384e-09    4.0713525e-10    1.4947384e-12    1.9008619e-12    4.7813751e-14    2.4273610e-13    8.5525203e-12    1.4923858e-13    1.0280465e-12    9.3410308e-12    0.0000000e+00    2.3011890e-08    2.3278345e-14    1.1352167e-12    1.7875936e-13    2.4740635e-13    2.9721837e-08    1.3445114e-11    1.9755045e-09    4.6500202e-13    2.4069426e-12    8.7820652e-10    2.7520276e-08    2.1330221e-13 
   4.4861176e-01    1.6970477e-08    9.2635161e-04    3.1132053e-03    2.6230310e-06    1.4746125e-06    5.4544861e-07    1.6308848e-08    8.4969778e-09    1.8143604e-09    3.0308093e-09    9.5545936e-09    2.3366977e-09    1.0339532e-08    6.4213909e-11    7.0301183e-10    1.1605020e-10    1.3078274e-12    2.7044906e-13    3.6014133e-09    4.0547854e-10    1.4720535e-12    1.8851416e-12    4.6369485e-14    2.3565612e-13    8.3777985e-12    1.4565425e-13    1.0063029e-12    9.1950287e-12    0.0000000e+00    2.2855126e-08    2.2865871e-14    1.1205556e-12    1.7358969e-13    2.4326852e-13    2.9702593e-08    1.2951268e-11    1.9514421e-09    4.2975541e-13    2.1832934e-12    8.7226603e-10    2.7946473e-08    2.1309443e-13 
   5.8962290e-01    1.6703922e-08    9.2634098e-04    3.1132051e-03    2.6370775e-06    1.4792655e-06    5.3871784e-07    1.5997259e-08    8.0871646e-09    1.6692849e-09    2.9886704e-09    9.4832335e-09    2.3338996e-09    1.0361031e-08    6.4070700e-11    7.0390673e-10    1.1001092e-10    1.2641009e-12    2.6027745e-13    3.5589273e-09    4.0379028e-10    1.4526488e-12    1.8693055e-12    4.4889102e-14    2.2844996e-13    8.2125866e-12    1.4213805e-13    9.8554015e-13    9.0664869e-12    0.0000000e+00    2.2702751e-08    2.2432309e-14    1.1059460e-12    1.6833764e-13    2.3899914e-13    2.9678561e-08    1.2473360e-11    1.9279192e-09    3.9691823e-13    1.9753267e-12    8.6639415e-10    2.8372501e-08    2.1299522e-13 
   7.3064432e-01    1.6439332e-08    9.2633046e-04    3.1132049e-03    2.6510540e-06    1.4838689e-06    5.3195124e-07    1.5683612e-08    7.6982616e-09    1.5345963e-09    2.9488680e-09    9.4132673e-09    2.3315500e-09    1.0380279e-08    6.3891721e-11    7.0470456e-10    1.0407319e-10    1.2234644e-12    2.4953265e-13    3.5181651e-09    4.0210910e-10    1.4320860e-12    1.8524955e-12    4.3690506e-14    2.2249015e-13    8.0545584e-12    1.3894441e-13    9.6566986e-13    8.9396495e-12    0.0000000e+00    2.2554578e-08    2.2011710e-14    1.0913047e-12    1.6397443e-13    2.3482849e-13    2.9653471e-08    1.1999467e-11    1.9050140e-09    3.6609056e-13    1.7833126e-12    8.6063218e-10    2.8798425e-08    2.1286340e-13 
   8.7167763e-01    1.6193490e-08    9.2632003e-04    3.1132047e-03    2.6650151e-06    1.4884386e-06    5.2511006e-07    1.5365390e-08    7.3307261e-09    1.4081152e-09    2.9108720e-09    9.3451250e-09    2.3285224e-09    1.0398718e-08    6.3707226e-11    7.0561753e-10    9.8176357e-11    1.1844569e-12    2.3843148e-13    3.4787744e-09    4.0047470e-10    1.4110655e-12    1.8352603e-12    4.2386388e-14    2.1598470e-13    7.8886922e-12    1.3549958e-13    9.4467049e-13    8.8122657e-12    0.0000000e+00    2.2410249e-08    2.1578472e-14    1.0753918e-12    1.5921022e-13    2.3046039e-13    2.9626322e-08    1.1538545e-11    1.8827243e-09    3.3671834e-13    1.6018516e-12    8.5498425e-10    2.9223878e-08    2.1261464e-13 
   1.0127244e+00    1.5960747e-08    9.2630975e-04    3.1132045e-03    2.6788305e-06    1.4929546e-06    5.1827457e-07    1.5045725e-08    6.9810501e-09    1.2910177e-09    2.8742098e-09    9.2781405e-09    2.3253635e-09    1.0406684e-08    6.3483580e-11    7.0573729e-10    9.2625712e-11    1.1467712e-12    2.2938474e-13    3.4405890e-09    3.9888477e-10    1.3876872e-12    1.8173183e-12    4.1256617e-14    2.1042634e-13    7.7446316e-12    1.3259789e-13    9.2649137e-13    8.6878389e-12    0.0000000e+00    2.2269961e-08    2.1173120e-14    1.0605535e-12    1.5514885e-13    2.2636670e-13    2.9598315e-08    1.1094944e-11    1.8609536e-09    3.0920782e-13    1.4367710e-12    8.4945142e-10    2.9645300e-08    2.1207922e-13 
   1.1537860e+00    1.5734185e-08    9.2629954e-04    3.1132043e-03    2.6926677e-06    1.4974474e-06    5.1136106e-07    1.4722442e-08    6.6499141e-09    1.1817726e-09    2.8390552e-09    9.2141088e-09    2.3198357e-09    1.0410817e-08    6.3237649e-11    7.0543163e-10    8.7234348e-11    1.1131793e-12    2.2024799e-13    3.4036512e-09    3.9687733e-10    1.3737673e-12    1.7990682e-12    4.0137038e-14    2.0491198e-13    7.6063086e-12    1.2973435e-13    9.0876395e-13    8.5798772e-12    0.0000000e+00    2.2133200e-08    2.0799155e-14    1.0484581e-12    1.5111953e-13    2.2268908e-13    2.9569555e-08    1.0729781e-11    1.8397732e-09    2.8339664e-13    1.2838395e-12    8.4403033e-10    3.0060787e-08    2.1123496e-13 
   1.2948643e+00    1.5516073e-08    9.2628945e-04    3.1132041e-03    2.7063958e-06    1.5018940e-06    5.0444836e-07    1.4398130e-08    6.3353384e-09    1.0795615e-09    2.8055195e-09    9.1512116e-09    2.3145407e-09    1.0406781e-08    6.2995503e-11    7.0440877e-10    8.1960054e-11    1.0799750e-12    2.1143967e-13    3.3678526e-09    3.9493382e-10    1.3549208e-12    1.7804042e-12    3.9183800e-14    2.0014755e-13    7.4716097e-12    1.2706927e-13    8.9153819e-13    8.4694960e-12    0.0000000e+00    2.1999972e-08    2.0420239e-14    1.0353168e-12    1.4762642e-13    2.1888218e-13    2.9540786e-08    1.0345456e-11    1.8191694e-09    2.5901695e-13    1.1417656e-12    8.3875880e-10    3.0469012e-08    2.1022867e-13 
   1.4447722e+00    1.5294178e-08    9.2627934e-04    3.1132039e-03    2.7202058e-06    1.5063316e-06    4.9749125e-07    1.4075453e-08    6.0276537e-09    9.7938789e-10    2.7712008e-09    9.0877404e-09    2.3053569e-09    1.0394989e-08    6.2769665e-11    7.0267760e-10    7.6140815e-11    1.0368678e-12    1.9840401e-13    3.3310764e-09    3.9269018e-10    1.3332407e-12    1.7606225e-12    3.7816701e-14    1.9352329e-13    7.3159352e-12    1.2380135e-13    8.7160619e-13    8.3446679e-12    0.0000000e+00    2.1863729e-08    1.9964297e-14    1.0207934e-12    1.4280079e-13    2.1450877e-13    2.9512552e-08    9.9354840e-12    1.7979923e-09    2.3456484e-13    1.0047981e-12    8.3342053e-10    3.0892295e-08    2.0902943e-13 
   1.5947236e+00    1.5070841e-08    9.2626883e-04    3.1132037e-03    2.7347759e-06    1.5109603e-06    4.8998008e-07    1.3725114e-08    5.7349010e-09    8.8534350e-10    2.7388242e-09    9.0270810e-09    2.2961850e-09    1.0377126e-08    6.2402789e-11    7.0009906e-10    7.0807701e-11    1.0087696e-12    1.8866492e-13    3.2957206e-09    3.9004496e-10    1.3383730e-12    1.7373333e-12    3.7001574e-14    1.8945220e-13    7.2055288e-12    1.2156361e-13    8.5721872e-13    8.2501639e-12    0.0000000e+00    2.1731108e-08    1.9623818e-14    1.0099411e-12    1.3981969e-13    2.1118964e-13    2.9486609e-08    9.6436534e-12    1.7772767e-09    2.1157239e-13    8.7919925e-13    8.2828691e-10    3.1305676e-08    2.0727079e-13 
   1.7447021e+00    1.4875904e-08    9.2625839e-04    3.1132035e-03    2.7493693e-06    1.5155537e-06    4.8237873e-07    1.3371335e-08    5.4594723e-09    7.9772232e-10    2.7081057e-09    8.9687095e-09    2.2858382e-09    1.0358307e-08    6.2079593e-11    6.9756694e-10    6.5721312e-11    9.7635208e-13    1.7918902e-13    3.2616470e-09    3.8745974e-10    1.3196896e-12    1.7136550e-12    3.6111198e-14    1.8498936e-13    7.0738579e-12    1.1902889e-13    8.4035955e-13    8.1246485e-12    0.0000000e+00    2.1602977e-08    1.9239652e-14    9.9603178e-13    1.3654698e-13    2.0745112e-13    2.9459236e-08    9.2959558e-12    1.7571821e-09    1.8996538e-13    7.6724239e-13    8.2325554e-10    3.1708904e-08    2.0564516e-13 
   1.8947049e+00    1.4679511e-08    9.2624807e-04    3.1132033e-03    2.7638955e-06    1.5200849e-06    4.7475383e-07    1.3017956e-08    5.2013539e-09    7.1722284e-10    2.6790210e-09    8.9152653e-09    2.2719359e-09    1.0339012e-08    6.1745161e-11    6.9473580e-10    6.0790323e-11    9.4916897e-13    1.6944427e-13    3.2291269e-09    3.8420344e-10    1.3298598e-12    1.6893719e-12    3.5466891e-14    1.8179630e-13    6.9855613e-12    1.1724885e-13    8.2849775e-13    8.0535192e-12    0.0000000e+00    2.1479297e-08    1.8916511e-14    9.8794005e-13    1.3421361e-13    2.0441533e-13    2.9433317e-08    9.0232132e-12    1.7376098e-09    1.6998049e-13    6.6642963e-13    8.1837372e-10    3.2103397e-08    2.0390688e-13 
   2.0447154e+00    1.4493699e-08    9.2623791e-04    3.1132032e-03    2.7782958e-06    1.5245255e-06    4.6713968e-07    1.2666570e-08    4.9623475e-09    6.4292455e-10    2.6510281e-09    8.8618085e-09    2.2593033e-09    1.0335745e-08    6.1526580e-11    6.9349425e-10    5.6083262e-11    9.1923601e-13    1.5963239e-13    3.1972007e-09    3.8122602e-10    1.2997091e-12    1.6665485e-12    3.4599926e-14    1.7746513e-13    6.8483689e-12    1.1469731e-13    8.1082481e-13    7.9177473e-12    0.0000000e+00    2.1358908e-08    1.8541654e-14    9.7323994e-13    1.3103465e-13    2.0069223e-13    2.9407540e-08    8.7245979e-12    1.7186533e-09    1.5156817e-13    5.7554990e-13    8.1366686e-10    3.2492156e-08    2.0274108e-13 
   2.1859038e+00    1.4311397e-08    9.2622793e-04    3.1132030e-03    2.7926639e-06    1.5288628e-06    4.5940655e-07    1.2313625e-08    4.7521269e-09    5.7808989e-10    2.6262675e-09    8.8092612e-09    2.2553438e-09    1.0327721e-08    6.1097125e-11    6.9182510e-10    5.1726694e-11    8.9728258e-13    1.5086991e-13    3.1679032e-09    3.7917837e-10    1.2643231e-12    1.6386291e-12    3.4193371e-14    1.7520831e-13    6.7284678e-12    1.1276388e-13    7.9552175e-13    7.7900742e-12    0.0000000e+00    2.1247988e-08    1.8225177e-14    9.5858378e-13    1.2934046e-13    1.9736374e-13    2.9382598e-08    8.4554421e-12    1.7012287e-09    1.3507131e-13    4.9814676e-13    8.0933031e-10    3.2853505e-08    2.0107347e-13 
   2.3271431e+00    1.4141976e-08    9.2621865e-04    3.1132028e-03    2.8060026e-06    1.5328787e-06    4.5225380e-07    1.1988865e-08    4.5573512e-09    5.1941957e-10    2.6018862e-09    8.7576790e-09    2.2485250e-09    1.0327511e-08    6.0889052e-11    6.9135410e-10    4.7914100e-11    8.6582299e-13    1.4376989e-13    3.1391613e-09    3.7721347e-10    1.2264247e-12    1.6174194e-12    3.3186687e-14    1.7025497e-13    6.5908739e-12    1.1003730e-13    7.7752941e-13    7.6795599e-12    0.0000000e+00    2.1140894e-08    1.7793856e-14    9.4067420e-13    1.2571820e-13    1.9309197e-13    2.9357690e-08    8.1811965e-12    1.6843755e-09    1.2060701e-13    4.3077243e-13    8.0514869e-10    3.3211725e-08    2.0021746e-13 
   2.4684092e+00    1.3975467e-08    9.2620940e-04    3.1132027e-03    2.8194279e-06    1.5368552e-06    4.4499573e-07    1.1663684e-08    4.3767620e-09    4.6535853e-10    2.5791226e-09    8.7068370e-09    2.2437733e-09    1.0324220e-08    6.0528969e-11    6.9017247e-10    4.3925261e-11    8.4237183e-13    1.3520718e-13    3.1116342e-09    3.7552719e-10    1.2064942e-12    1.5925914e-12    3.2614559e-14    1.6723729e-13    6.4688512e-12    1.0789496e-13    7.6173953e-13    7.5576826e-12    0.0000000e+00    2.1036521e-08    1.7459247e-14    9.2779929e-13    1.2347938e-13    1.8986941e-13    2.9333265e-08    7.9705765e-12    1.6679586e-09    1.0680366e-13    3.7098653e-13    8.0110236e-10    3.3568067e-08    1.9897089e-13 
   2.6097062e+00    1.3833549e-08    9.2620021e-04    3.1132025e-03    2.8329104e-06    1.5407930e-06    4.3764484e-07    1.1337649e-08    4.2112982e-09    4.1564468e-10    2.5569554e-09    8.6580113e-09    2.2390299e-09    1.0310486e-08    6.0108252e-11    6.8771245e-10    4.0028467e-11    8.1907884e-13    1.2578064e-13    3.0847936e-09    3.7391320e-10    1.1936319e-12    1.5658163e-12    3.1955262e-14    1.6395000e-13    6.3644106e-12    1.0591224e-13    7.4785152e-13    7.4713123e-12    0.0000000e+00    2.0934956e-08    1.7161217e-14    9.1828962e-13    1.2106907e-13    1.8705832e-13    2.9308786e-08    7.7604817e-12    1.6520924e-09    9.4033373e-14    3.1680545e-13    7.9714322e-10    3.3922902e-08    1.9770593e-13 
   2.7510365e+00    1.3683872e-08    9.2619106e-04    3.1132023e-03    2.8464232e-06    1.5446867e-06    4.3022665e-07    1.1011539e-08    4.0584523e-09    3.7025017e-10    2.5368455e-09    8.6095135e-09    2.2367197e-09    1.0300400e-08    5.9617874e-11    6.8585966e-10    3.6363543e-11    7.9493375e-13    1.1693826e-13    3.0593481e-09    3.7273363e-10    1.1607460e-12    1.5384183e-12    3.1646360e-14    1.6210062e-13    6.2507650e-12    1.0404801e-13    7.3288853e-13    7.3752265e-12    0.0000000e+00    2.0836644e-08    1.6809450e-14    9.0539091e-13    1.1966155e-13    1.8361759e-13    2.9283399e-08    7.5022701e-12    1.6366758e-09    8.2358981e-14    2.7144766e-13    7.9324962e-10    3.4276481e-08    1.9612104e-13 
   2.8923948e+00    1.3543480e-08    9.2618209e-04    3.1132022e-03    2.8597201e-06    1.5484882e-06    4.2289876e-07    1.0690025e-08    3.9182671e-09    3.2917994e-10    2.5170932e-09    8.5630462e-09    2.2324536e-09    1.0303322e-08    5.9266560e-11    6.8522068e-10    3.2905691e-11    7.7461020e-13    1.0810321e-13    3.0345920e-09    3.7151035e-10    1.1518708e-12    1.5126524e-12    3.1051219e-14    1.5912345e-13    6.1510149e-12    1.0217550e-13    7.1939502e-13    7.3018538e-12    0.0000000e+00    2.0740936e-08    1.6513339e-14    8.9589163e-13    1.1747612e-13    1.8076131e-13    2.9257125e-08    7.2949539e-12    1.6216770e-09    7.1764280e-14    2.3117686e-13    7.8942780e-10    3.4630857e-08    1.9519891e-13 
   2.9000000e+00    1.3548130e-08    9.2617702e-04    3.1132021e-03    2.8653477e-06    1.5500105e-06    4.1942482e-07    1.0426104e-08    3.8976346e-09    3.2551929e-10    2.5157792e-09    8.5591346e-09    2.3039725e-09    1.1729007e-08    7.6332685e-11    8.7346652e-10    3.8720489e-11    8.6275109e-13    2.0255798e-13    3.0319037e-09    3.7259271e-10    1.1568825e-12    1.8118184e-12    3.5135521e-14    1.7724512e-13    6.3477502e-12    1.0774491e-13    7.4288999e-13    7.4141522e-12    0.0000000e+00    2.0734279e-08    1.7316597e-14    9.0921465e-13    1.3079201e-13    1.8586378e-13    2.9243959e-08    7.3269238e-12    1.6204941e-09    8.7683497e-14    2.9965792e-13    7.8901801e-10    3.4655152e-08    2.1976313e-13 
   3.0408936e+00    1.3424197e-08    9.2617280e-04    3.1132020e-03    2.8734902e-06    1.5524040e-06    4.1526542e-07    1.0352842e-08    3.7832461e-09    2.9078167e-10    2.4973299e-09    8.5166052e-09    2.2261628e-09    1.0337523e-08    5.9288278e-11    6.8823103e-10    2.9524166e-11    7.5291580e-13    9.9334057e-14    3.0096869e-09    3.6985568e-10    1.1443558e-12    1.4826534e-12    3.0579221e-14    1.5676408e-13    6.0626921e-12    1.0049994e-13    7.0603670e-13    7.2369904e-12    0.0000000e+00    2.0643568e-08    1.6176855e-14    8.8573674e-13    1.1574339e-13    1.7774750e-13    2.9230275e-08    7.0831222e-12    1.6063612e-09    6.1596661e-14    1.9604314e-13    7.8550003e-10    3.5006728e-08    1.9557073e-13 
   3.1822710e+00    1.3293010e-08    9.2616395e-04    3.1132018e-03    2.8866931e-06    1.5561413e-06    4.0794502e-07    1.0032948e-08    3.6628338e-09    2.5795334e-10    2.4804975e-09    8.4691397e-09    2.2233970e-09    1.0336345e-08    5.9064755e-11    6.8607895e-10    2.6644711e-11    7.4945988e-13    9.1955605e-14    2.9865973e-09    3.6838931e-10    1.1585821e-12    1.4698659e-12    3.0858470e-14    1.5769152e-13    6.0210214e-12    1.0006513e-13    7.0054372e-13    7.2021645e-12    0.0000000e+00    2.0548153e-08    1.6096829e-14    8.8212828e-13    1.1635898e-13    1.7660235e-13    2.9195409e-08    6.9660075e-12    1.5917006e-09    5.3591675e-14    1.7086192e-13    7.8150103e-10    3.5372251e-08    1.9582231e-13 
   3.3145393e+00    1.3191621e-08    9.2615507e-04    3.1132016e-03    2.9003937e-06    1.5598941e-06    4.0020046e-07    9.7075208e-09    3.5592426e-09    2.3034080e-10    2.4640356e-09    8.4314975e-09    2.2173479e-09    1.0241815e-08    5.7950762e-11    6.7594777e-10    2.3922739e-11    7.3577157e-13    8.4444085e-14    2.9656058e-09    3.6672393e-10    1.1596688e-12    1.4313336e-12    3.0491170e-14    1.5586068e-13    5.9477421e-12    9.8787136e-14    6.9076763e-13    7.1434614e-12    0.0000000e+00    2.0462357e-08    1.5860490e-14    8.7408787e-13    1.1500798e-13    1.7423111e-13    2.9167031e-08    6.8060557e-12    1.5783218e-09    4.6364318e-14    1.4478947e-13    7.7798775e-10    3.5702798e-08    1.9170003e-13 
   3.4291118e+00    1.3124544e-08    9.2614346e-04    3.1132015e-03    2.9183834e-06    1.5646968e-06    3.8964614e-07    9.2401698e-09    3.4656424e-09    2.0741658e-10    2.4521077e-09    8.3918257e-09    2.2431234e-09    1.0400788e-08    5.8152489e-11    6.9263820e-10    2.2897135e-11    7.7278829e-13    9.0747223e-14    2.9476328e-09    3.6576768e-10    1.2059244e-12    1.4048981e-12    3.3671458e-14    1.7018260e-13    6.0669273e-12    1.0282062e-13    7.0310204e-13    7.1954290e-12    0.0000000e+00    2.0385495e-08    1.6052876e-14    8.7678196e-13    1.2527909e-13    1.7548723e-13    2.9122942e-08    6.8030335e-12    1.5658589e-09    4.2796302e-14    1.4151147e-13    7.7442588e-10    3.6003067e-08    1.9387896e-13 
   3.5298238e+00    2.5075119e-08    9.2613714e-04    3.1132014e-03    2.9279856e-06    1.5673170e-06    3.8424676e-07    9.0098477e-09    3.3968313e-09    1.9031529e-10    2.4426130e-09    8.3664629e-09    2.2223067e-09    1.0421009e-08    5.8178397e-11    6.9487893e-10    2.0852497e-11    7.6582002e-13    8.3457880e-14    2.9342048e-09    3.6330165e-10    1.2505523e-12    1.3874696e-12    3.4065497e-14    1.7215050e-13    6.2565773e-12    1.0428168e-13    7.1767171e-13    7.6007055e-12    0.0000000e+00    2.0322801e-08    1.5941704e-14    8.7896857e-13    1.2674520e-13    1.7468343e-13    2.9100950e-08    6.7652056e-12    1.5558603e-09    3.8048948e-14    1.2836149e-13    7.7170658e-10    3.6266381e-08    1.9441970e-13 
   3.6122588e+00    6.4703478e-08    9.2613254e-04    3.1132013e-03    2.9350128e-06    1.5692049e-06    3.8032237e-07    8.8486461e-09    3.3466917e-09    1.7744055e-10    2.4352538e-09    8.3489522e-09    2.2027639e-09    1.0409641e-08    5.8006612e-11    6.9422826e-10    1.9142863e-11    7.5164927e-13    7.5773478e-14    2.9247358e-09    3.6102237e-10    1.2553668e-12    1.3717695e-12    3.4757788e-14    1.7571469e-13    6.7277924e-12    1.0722298e-13    7.4863668e-13    8.6243723e-12    0.0000000e+00    2.0276558e-08    1.5735483e-14    8.7942455e-13    1.2945307e-13    1.7282667e-13    2.9088382e-08    6.6740080e-12    1.5481451e-09    3.4478436e-14    1.2129778e-13    7.6966884e-10    3.6479656e-08    1.9392930e-13 
   3.7072605e+00    1.3528425e-07    9.2612750e-04    3.1132012e-03    2.9427211e-06    1.5712494e-06    3.7601880e-07    8.6741280e-09    3.2951165e-09    1.6434120e-10    2.4269883e-09    8.3287169e-09    2.1846648e-09    1.0407920e-08    5.7757327e-11    6.9494350e-10    1.7410397e-11    7.3408436e-13    6.7927805e-14    2.9155250e-09    3.5866421e-10    1.2537194e-12    1.3535515e-12    3.5287255e-14    1.7901063e-13    7.8444501e-12    1.1291215e-13    8.2491478e-13    1.1566024e-11    0.0000000e+00    2.0230131e-08    1.5514969e-14    8.8714365e-13    1.3191686e-13    1.7059973e-13    2.9076485e-08    6.5573396e-12    1.5396223e-09    3.0961938e-14    1.0964759e-13    7.6744078e-10    3.6723231e-08    1.9308971e-13 
   3.8107918e+00    2.6230343e-07    9.2612219e-04    3.1132010e-03    2.9508394e-06    1.5733880e-06    3.7148310e-07    8.4921755e-09    3.2444705e-09    1.5149640e-10    2.4177758e-09    8.3055467e-09    2.1712216e-09    1.0399288e-08    5.7454448e-11    6.9652541e-10    1.5742269e-11    7.1768273e-13    6.0859054e-14    2.9088444e-09    3.5670096e-10    1.2855590e-12    1.3337094e-12    3.7561599e-14    1.9242573e-13    1.2197109e-11    1.3577849e-13    1.1358671e-12    2.4184003e-11    0.0000000e+00    2.0192969e-08    1.5696059e-14    9.8293377e-13    1.4186751e-13    1.7170398e-13    2.9065535e-08    6.4119782e-12    1.5306745e-09    2.7576275e-14    9.9681203e-14    7.6511591e-10    3.6986148e-08    1.9214171e-13 
   3.9028443e+00    4.4402020e-07    9.2611757e-04    3.1132009e-03    2.9578664e-06    1.5752368e-06    3.6755765e-07    8.3366062e-09    3.2034851e-09    1.4109892e-10    2.4104826e-09    8.2856019e-09    2.1634123e-09    1.0383277e-08    5.7132973e-11    7.0020392e-10    1.4395299e-11    7.1635877e-13    5.4498537e-14    2.9139721e-09    3.5536325e-10    1.4310869e-12    1.3165260e-12    5.0507885e-14    2.6647431e-13    3.0755755e-11    2.4898634e-13    2.5594816e-12    7.2314909e-11    0.0000000e+00    2.0197671e-08    1.8262039e-14    1.5185043e-12    1.9399424e-13    1.9348832e-13    2.9058285e-08    6.2909689e-12    1.5229286e-09    2.4889800e-14    9.2746032e-14    7.6311807e-10    3.7217553e-08    1.9104486e-13 
   4.0022681e+00    6.4578093e-07    9.2611216e-04    3.1132008e-03    2.9652812e-06    1.5773359e-06    3.6348704e-07    8.1743867e-09    3.1631186e-09    1.3124723e-10    2.4172565e-09    8.2799339e-09    2.1950091e-09    1.0367856e-08    5.6753420e-11    7.1547299e-10    1.3166231e-11    9.8643704e-13    4.8912193e-14    3.0049739e-09    3.5792935e-10    2.7650734e-12    1.3237544e-12    2.4262093e-13    1.3569142e-12    2.4370887e-10    1.7659197e-12    2.0170925e-11    5.6333251e-10    0.0000000e+00    2.0528458e-08    6.9963244e-14    1.0175833e-11    9.8282381e-13    6.6370364e-13    2.9082326e-08    6.2213741e-12    1.5147118e-09    2.2730693e-14    1.1065690e-13    7.6101844e-10    3.7464785e-08    1.8972031e-13 
   4.1059880e+00    9.1363591e-07    9.2610237e-04    3.1132007e-03    2.9729963e-06    1.5809073e-06    3.6032423e-07    8.0078712e-09    3.1339113e-09    1.2175907e-10    2.5965227e-09    8.6568245e-09    2.4569411e-09    1.0345461e-08    5.6333585e-11    7.5763813e-10    1.2334695e-11    3.0782741e-12    4.3947522e-14    3.6887329e-09    3.8607463e-10    1.9610275e-11    1.4636802e-12    1.0225750e-12    5.7904133e-12    1.2357649e-09    8.0532570e-12    9.6590011e-11    3.2698388e-09    0.0000000e+00    2.3607610e-08    3.3973268e-13    6.6510096e-11    5.0937706e-12    3.3135915e-12    2.9478383e-08    7.8874254e-12    1.5048731e-09    2.2659986e-14    2.5149189e-13    7.5911465e-10    3.7719632e-08    1.8818103e-13 
   4.2123470e+00    1.3544110e-06    9.2608290e-04    3.1132006e-03    2.9821309e-06    1.5879313e-06    3.5942874e-07    7.8106293e-09    3.1057324e-09    1.1250525e-10    3.3697241e-09    1.0473022e-08    3.0193448e-09    1.0349340e-08    5.6156022e-11    7.9512183e-10    1.4007093e-11    8.4181007e-12    4.0528244e-14    5.5941188e-09    4.7774431e-10    9.2266502e-11    1.7748989e-12    1.9355463e-12    1.0804284e-11    2.5059248e-09    1.4454737e-11    1.7824642e-10    8.4025581e-09    0.0000000e+00    3.3074694e-08    8.3674305e-13    1.9292749e-10    9.9069237e-12    8.6999312e-12    3.1054594e-08    1.4602641e-11    1.4914143e-09    2.8996871e-14    2.2349344e-12    7.5693478e-10    3.7979250e-08    1.8666565e-13 
   4.3091350e+00    2.0900247e-06    9.2602270e-04    3.1132005e-03    3.0111571e-06    1.6122993e-06    3.6824861e-07    7.6057809e-09    3.9031409e-09    2.0547519e-10    9.2834246e-09    1.4192602e-08    4.1021316e-09    1.1075776e-08    5.8389296e-11    9.2143538e-10    4.8908906e-11    2.8669561e-11    8.7892115e-14    9.7919300e-09    5.9090828e-10    1.7376018e-10    5.9348842e-12    4.7439051e-12    2.4477959e-11    4.0720244e-09    2.4703249e-11    2.7593956e-10    1.4022053e-08    0.0000000e+00    4.7366021e-08    1.4241467e-12    3.7474749e-10    2.1879867e-11    1.5982118e-11    3.7719980e-08    1.1676089e-10    1.8004179e-09    1.0787949e-12    1.1460122e-10    8.1540176e-10    3.8221654e-08    1.8788234e-13 
   4.4090887e+00    3.0605869e-06    9.2578280e-04    3.1132003e-03    3.1070463e-06    1.7142703e-06    4.8074583e-07    1.2244090e-08    2.7346823e-08    2.5542294e-08    4.6556872e-08    2.0894880e-08    4.4232482e-09    1.0631549e-08    5.5980889e-11    8.9629451e-10    5.3062711e-10    3.3421351e-11    3.6036570e-12    1.8294773e-08    6.9972643e-10    2.6181837e-10    9.9265392e-12    1.0602469e-11    4.8798893e-11    5.0673284e-09    2.8667280e-11    2.9052300e-10    1.8349090e-08    0.0000000e+00    6.4266712e-08    1.2858298e-12    4.9431011e-10    4.6471058e-11    1.6048053e-11    6.0552096e-08    2.2926659e-09    8.3719446e-09    2.3603726e-11    1.2037017e-09    1.8035158e-09    3.8504317e-08    1.7527818e-13 
   4.5017181e+00    3.9767449e-06    9.2557334e-04    3.1132002e-03    3.1798195e-06    1.7972686e-06    5.9325819e-07    1.8202895e-08    6.8752356e-08    6.3831406e-08    1.0681407e-07    2.8275680e-08    4.9007445e-09    1.0250349e-08    4.6045276e-11    9.1267364e-10    8.3969606e-10    4.5876891e-11    4.6420065e-12    2.9578129e-08    8.4164540e-10    4.5178318e-10    1.2987422e-11    1.8416974e-11    8.4702523e-11    6.8609708e-09    4.1678841e-11    3.6415368e-10    2.3908750e-08    0.0000000e+00    8.2048005e-08    1.4839194e-12    8.0947969e-10    8.2265006e-11    2.0165345e-11    9.4146246e-08    5.7759462e-09    1.9180127e-08    3.3557080e-11    2.0595671e-09    3.5740930e-09    3.8734183e-08    1.4602849e-13 
   4.6012644e+00    4.9030184e-06    9.2518881e-04    3.1132001e-03    3.3421100e-06    1.9564646e-06    7.6960310e-07    2.6323528e-08    1.1653435e-07    1.0972254e-07    1.8099873e-07    3.8200964e-08    6.0323605e-09    9.9225243e-09    4.7590316e-11    9.2570847e-10    1.1650881e-09    6.8853907e-11    6.1209358e-12    4.4162057e-08    1.0472810e-09    7.1567407e-10    2.0116786e-11    3.2151213e-11    1.4918164e-10    8.4200688e-09    5.6517663e-11    4.1012260e-10    2.8596815e-08    0.0000000e+00    1.0779090e-07    1.5142902e-12    1.2929752e-09    1.4579914e-10    2.5298862e-11    1.3633441e-07    1.0325440e-08    3.3125602e-08    4.8369272e-11    3.0250538e-09    5.7586543e-09    3.9001032e-08    1.3278339e-13 
   4.7008908e+00    5.7745285e-06    9.2471112e-04    3.1132001e-03    3.5720099e-06    2.1547689e-06    9.4644473e-07    3.3746093e-08    1.6064820e-07    1.4381556e-07    2.7675656e-07    5.1747875e-08    7.1743565e-09    9.5677933e-09    5.1099867e-11    8.4490464e-10    1.1674195e-09    1.0150837e-10    5.5881350e-12    6.5490046e-08    1.3414841e-09    9.8342989e-10    2.6438559e-11    6.3072762e-11    2.9773707e-10    1.0889073e-08    9.5838290e-11    5.5357021e-10    3.3029849e-08    0.0000000e+00    1.4506744e-07    2.1949049e-12    2.0648128e-09    2.7250473e-10    4.5452513e-11    1.9273947e-07    1.5312916e-08    4.7710927e-08    4.5263847e-11    3.3495510e-09    7.9664211e-09    3.9261197e-08    1.2885007e-13 
   4.8004811e+00    6.9029379e-06    9.2432808e-04    3.1131999e-03    3.7537704e-06    2.3085221e-06    1.0803875e-06    3.8816070e-08    1.9610932e-07    1.5849506e-07    3.5669258e-07    6.5277715e-08    8.0722577e-09    9.3956726e-09    5.4429373e-11    7.9179204e-10    1.1805730e-09    1.4117219e-10    4.6676201e-12    8.8419122e-08    1.8823455e-09    1.5808889e-09    3.3098051e-11    6.9174375e-11    3.2701227e-10    1.4571164e-08    1.2863976e-10    8.1330058e-10    4.2452336e-08    0.0000000e+00    1.9021856e-07    2.6970820e-12    2.4214436e-09    3.0460069e-10    5.0495297e-11    2.4127261e-07    1.9976505e-08    6.2149379e-08    4.3475937e-11    3.1448518e-09    1.0012237e-08    3.9507325e-08    1.3112891e-13 
   4.9001877e+00    7.4473662e-06    9.2387659e-04    3.1131998e-03    3.9527549e-06    2.4856039e-06    1.2401908e-06    4.4187757e-08    2.3378976e-07    1.6936063e-07    4.3623781e-07    8.5762631e-08    9.5886352e-09    9.8090114e-09    6.1978819e-11    8.6538473e-10    1.3539105e-09    1.8382204e-10    5.2269727e-12    1.2020040e-07    2.3252730e-09    2.4165676e-09    4.4326384e-11    8.3311723e-11    3.9560511e-10    1.9399104e-08    1.6941496e-10    1.1422506e-09    5.9574475e-08    0.0000000e+00    2.6636619e-07    4.0664302e-12    3.5415537e-09    3.6670486e-10    6.9495435e-11    2.9350218e-07    2.5576947e-08    7.8776094e-08    5.1848717e-11    3.2938949e-09    1.2408661e-08    3.9769973e-08    1.3488578e-13 
   5.0097412e+00    8.5020452e-06    9.2324922e-04    3.1131997e-03    4.2162235e-06    2.7277078e-06    1.4747923e-06    5.1555137e-08    2.8492200e-07    1.8386098e-07    5.1954389e-07    1.1946192e-07    1.1924495e-08    1.0628822e-08    6.9454672e-11    1.0593521e-09    1.6214488e-09    2.4950034e-10    5.7859618e-12    1.5968027e-07    2.9493715e-09    3.4713621e-09    5.5471940e-11    1.0900974e-10    5.3939102e-10    2.8317842e-08    2.6100888e-10    1.7660157e-09    8.3513729e-08    0.0000000e+00    3.8648228e-07    6.8146390e-12    5.6171613e-09    4.6663142e-10    1.0354228e-10    3.5182953e-07    3.2320489e-08    1.0232727e-07    6.3341061e-11    3.3399512e-09    1.5684215e-08    4.0109826e-08    1.4202233e-13 
   5.1093978e+00    8.7080115e-06    9.2249938e-04    3.1131996e-03    4.5178559e-06    3.0176246e-06    1.7595831e-06    5.9322536e-08    3.4161302e-07    1.9857465e-07    6.0745664e-07    1.6893536e-07    1.5088841e-08    1.1359024e-08    7.7291389e-11    1.2377716e-09    1.9046012e-09    3.2339076e-10    5.9032086e-12    2.0584888e-07    3.3499071e-09    3.9664777e-09    7.4979882e-11    1.5707358e-10    7.7719331e-10    3.4544763e-08    3.3819865e-10    2.1803809e-09    1.0071892e-07    0.0000000e+00    5.5632700e-07    9.7529630e-12    8.1807104e-09    6.6319629e-10    1.5671800e-10    4.2390539e-07    3.8321667e-08    1.2564188e-07    7.3579294e-11    3.6646460e-09    1.8943161e-08    4.0448383e-08    1.5020137e-13 
   5.2090366e+00    9.6303287e-06    9.2159577e-04    3.1131994e-03    4.8867126e-06    3.3770619e-06    2.1270509e-06    6.9538166e-08    4.1724186e-07    2.1870132e-07    7.2198712e-07    2.1770148e-07    1.8097027e-08    1.2365159e-08    8.6073885e-11    1.4380237e-09    2.3736573e-09    3.8362925e-10    7.1175237e-12    2.4782155e-07    3.7090299e-09    4.5348609e-09    1.0114636e-10    1.6237464e-10    7.7522800e-10    3.6666933e-08    3.4273712e-10    2.4315817e-09    1.1983679e-07    0.0000000e+00    7.2067393e-07    1.2681184e-11    8.7279440e-09    6.7587425e-10    1.9468422e-10    5.1146608e-07    4.5321184e-08    1.5866796e-07    9.0902223e-11    4.1414240e-09    2.3432463e-08    4.0826874e-08    1.5867054e-13 
   5.3085811e+00    1.0197191e-05    9.2047516e-04    3.1131992e-03    5.3629107e-06    3.8310978e-06    2.6050325e-06    8.3569399e-08    5.1757887e-07    2.4473631e-07    8.5548875e-07    2.5880686e-07    2.0988802e-08    1.3734017e-08    9.5452231e-11    1.6367071e-09    2.9838300e-09    4.5086883e-10    8.1420366e-12    2.9098142e-07    4.2130529e-09    5.1191186e-09    1.2953067e-10    1.7870446e-10    8.3983570e-10    3.9631920e-08    3.7495897e-10    2.6695354e-09    1.3573651e-07    0.0000000e+00    8.7778087e-07    1.4942173e-11    9.7348693e-09    7.3009715e-10    2.2503593e-10    6.0574310e-07    5.5406863e-08    2.0429491e-07    1.1507147e-10    4.8480962e-09    2.9676043e-08    4.1287945e-08    1.7407533e-13 
   5.4082302e+00    1.0909547e-05    9.1915248e-04    3.1131990e-03    5.9153635e-06    4.3683842e-06    3.2077868e-06    1.0169984e-07    6.4305000e-07    2.7889328e-07    9.8327471e-07    2.9589392e-07    2.4594232e-08    1.4894023e-08    1.1733973e-10    1.8730978e-09    3.9337899e-09    5.1860641e-10    1.2713510e-11    3.3447763e-07    4.8639287e-09    5.9338740e-09    1.5844518e-10    1.8732220e-10    8.9225812e-10    4.6906807e-08    4.4392405e-10    3.3030435e-09    1.6190329e-07    0.0000000e+00    1.0325823e-06    1.8680917e-11    1.1379388e-08    7.6636353e-10    2.5966926e-10    6.9012803e-07    6.6266416e-08    2.6516558e-07    1.4665381e-10    5.1810056e-09    3.7833785e-08    4.1813355e-08    1.9043344e-13 
   5.5079830e+00    1.2209010e-05    9.1750392e-04    3.1131987e-03    6.6367223e-06    5.0303293e-06    3.9131385e-06    1.2258521e-07    7.7490499e-07    3.2066860e-07    1.1047657e-06    3.5605971e-07    2.9719949e-08    1.7227118e-08    1.4081150e-10    2.1684635e-09    4.7062609e-09    6.2731821e-10    1.3130205e-11    3.8432227e-07    5.9273252e-09    6.7421165e-09    1.7687000e-10    2.2067783e-10    1.0694395e-09    5.3411919e-08    5.4270688e-10    3.8312585e-09    1.7686903e-07    0.0000000e+00    1.2473511e-06    2.3125291e-11    1.3988365e-08    8.9202373e-10    3.1943913e-10    7.7681594e-07    7.4712057e-08    3.2712735e-07    1.7025248e-10    5.4823689e-09    4.5818128e-08    4.2421237e-08    2.1850280e-13 
   5.6075126e+00    1.3229945e-05    9.1563502e-04    3.1131984e-03    7.4805638e-06    5.7775027e-06    4.6963346e-06    1.4599895e-07    9.2392981e-07    3.7268944e-07    1.2386850e-06    4.3052950e-07    3.3504595e-08    2.0121681e-08    1.6455866e-10    2.2714016e-09    5.5147175e-09    7.0559235e-10    1.3473611e-11    4.3852585e-07    6.7823552e-09    6.9956827e-09    1.9737233e-10    2.6882618e-10    1.3035420e-09    5.5630295e-08    6.1359844e-10    3.9838117e-09    1.7488601e-07    0.0000000e+00    1.4842880e-06    2.4511471e-11    1.5801676e-08    1.0630391e-09    3.4849590e-10    8.8117654e-07    8.2836841e-08    3.9145899e-07    1.9471521e-10    5.9530096e-09    5.4306189e-08    4.3177756e-08    2.5026087e-13 
   5.7071543e+00    1.4289041e-05    9.1353994e-04    3.1131980e-03    8.4547674e-06    6.6206603e-06    5.5704676e-06    1.7271559e-07    1.0909565e-06    4.3427825e-07    1.4025922e-06    5.0682055e-07    3.6114049e-08    2.3495213e-08    1.9158718e-10    2.3707133e-09    6.8104222e-09    7.4685135e-10    1.8420220e-11    4.9224279e-07    7.4018413e-09    7.1407913e-09    2.1724854e-10    2.9735901e-10    1.4219849e-09    5.1780914e-08    5.8489896e-10    3.4962288e-09    1.6520066e-07    0.0000000e+00    1.7081229e-06    2.2186466e-11    1.6700845e-08    1.1649998e-09    3.3442657e-10    1.0062566e-06    9.3492961e-08    4.5806873e-07    2.2353964e-10    6.7873077e-09    6.4364605e-08    4.4068462e-08    2.7970038e-13 
   5.8067739e+00    1.5461622e-05    9.1124953e-04    3.1131975e-03    9.5634770e-06    7.5491858e-06    6.5094057e-06    2.0281101e-07    1.2794224e-06    5.0171263e-07    1.6025219e-06    5.6061064e-07    4.0152002e-08    2.7077388e-08    2.2334284e-10    2.5491797e-09    7.9281759e-09    9.0050225e-10    1.9895907e-11    5.4647004e-07    8.1143352e-09    7.5865349e-09    2.5637430e-10    3.8766678e-10    1.8702724e-09    6.7246961e-08    7.9685472e-10    4.6575396e-09    1.7618589e-07    0.0000000e+00    1.8775519e-06    2.9910959e-11    2.1943623e-08    1.4921903e-09    4.3821245e-10    1.1484343e-06    1.0953900e-07    5.2721253e-07    2.4915145e-10    8.1479821e-09    7.5117569e-08    4.5131777e-08    3.1925729e-13 
   5.9044740e+00    1.6407361e-05    9.0847142e-04    3.1131970e-03    1.0879415e-05    8.6825287e-06    7.6391962e-06    2.3692509e-07    1.5115349e-06    5.7575398e-07    1.9021711e-06    6.4547106e-07    4.5388739e-08    3.1861674e-08    2.6239112e-10    2.8530132e-09    9.3662475e-09    1.0720005e-09    2.3048287e-11    6.3900593e-07    9.0318759e-09    6.2175432e-09    3.1750947e-10    5.3529660e-10    2.5784266e-09    6.5251657e-08    9.2694640e-10    4.1571572e-09    1.2383187e-07    0.0000000e+00    2.1766760e-06    2.9890317e-11    2.4936019e-08    2.0507825e-09    5.0944581e-10    1.3680477e-06    1.3437079e-07    6.0857317e-07    2.9091033e-10    1.0446866e-08    8.8692085e-08    4.6415856e-08    3.6913771e-13 
   6.0052084e+00    1.6855507e-05    9.0546076e-04    3.1131963e-03    1.2442993e-05    9.9232752e-06    8.8701398e-06    2.7907336e-07    1.8070539e-06    6.6726705e-07    2.2699882e-06    6.7225170e-07    4.4994231e-08    3.7652226e-08    3.1428369e-10    3.1178284e-09    1.0908039e-08    1.0274964e-09    2.5891980e-11    7.1218587e-07    8.9139307e-09    4.2332869e-09    3.6659212e-10    5.6148215e-10    2.7111395e-09    5.6126205e-08    8.1854103e-10    2.8730095e-09    7.8160742e-08    0.0000000e+00    2.2867954e-06    2.1559204e-11    2.5695932e-08    2.1960955e-09    4.1925356e-10    1.5941604e-06    1.7318486e-07    7.1434374e-07    3.3785528e-10    1.3694590e-08    1.0632647e-07    4.8036835e-08    4.3759275e-13 
   6.1058994e+00    1.6398906e-05    9.0224831e-04    3.1131954e-03    1.4247483e-05    1.1253678e-05    1.0139805e-05    3.2844695e-07    2.1217374e-06    7.7950566e-07    2.7041582e-06    6.6300963e-07    4.4039271e-08    4.4663394e-08    3.7804256e-10    3.5483251e-09    1.2420629e-08    9.2185984e-10    3.2673052e-11    7.5055815e-07    8.5322848e-09    2.4074900e-09    3.7106964e-10    5.3007747e-10    2.4490329e-09    3.2527211e-08    5.3085461e-10    1.6038493e-09    4.1037506e-08    0.0000000e+00    2.2544519e-06    1.5323135e-11    1.9872639e-08    2.1022594e-09    3.8363093e-10    1.8150668e-06    2.1945301e-07    8.2989232e-07    3.9193327e-10    1.7229502e-08    1.2536991e-07    5.0022939e-08    5.2026889e-13 
   6.2035043e+00    1.6037986e-05    8.9911575e-04    3.1131943e-03    1.6158324e-05    1.2580146e-05    1.1254116e-05    3.7587375e-07    2.4354184e-06    9.0600852e-07    3.2215265e-06    5.9190764e-07    4.4499643e-08    5.3227405e-08    4.4419484e-10    4.1280890e-09    1.3067509e-08    9.4806201e-10    3.3794961e-11    7.7842691e-07    8.5598539e-09    2.2169190e-09    3.9681500e-10    4.6858399e-10    1.9815360e-09    2.3904998e-08    3.5292105e-10    1.1850808e-09    3.6707053e-08    0.0000000e+00    2.0928557e-06    1.3690195e-11    1.2659610e-08    1.8525593e-09    3.5505465e-10    2.0671239e-06    2.7386399e-07    9.2985536e-07    4.1512339e-10    2.2909205e-08    1.4448885e-07    5.2463785e-08    6.2304409e-13 
   6.3032961e+00    1.5103715e-05    8.9561058e-04    3.1131929e-03    1.8386073e-05    1.4086992e-05    1.2455900e-05    4.2867477e-07    2.8429388e-06    1.0466323e-06    3.8349817e-06    4.3858560e-07    4.4516159e-08    6.3191710e-08    4.7885821e-10    4.9642295e-09    1.4073496e-08    9.3587396e-10    3.5135291e-11    8.4125021e-07    8.2442968e-09    1.9639707e-09    4.6399170e-10    3.8453103e-10    1.5550411e-09    1.9446725e-08    2.6079641e-10    9.2440206e-10    3.2888768e-08    0.0000000e+00    1.8580702e-06    1.2408752e-11    1.0383396e-08    1.6207489e-09    3.2760199e-10    2.3215421e-06    3.5235653e-07    1.0818392e-06    4.7912948e-10    2.9637749e-08    1.7072738e-07    5.5474772e-08    7.2138244e-13 
   6.4015565e+00    1.4528130e-05    8.9204416e-04    3.1131914e-03    2.0600141e-05    1.5565737e-05    1.3836099e-05    4.9144130e-07    3.2771735e-06    1.2200492e-06    4.2513851e-06    3.2106224e-07    4.3253524e-08    7.0305919e-08    5.2133731e-10    5.5432174e-09    1.5894437e-08    8.1644428e-10    4.1050614e-11    8.4283615e-07    7.8651826e-09    1.8989821e-09    4.5590190e-10    2.7697779e-10    1.1257197e-09    1.7374626e-08    2.0696463e-10    7.8639619e-10    3.2008029e-08    0.0000000e+00    1.5957588e-06    9.5538983e-12    8.0594942e-09    1.3021744e-09    2.4908721e-10    2.4002615e-06    4.0656014e-07    1.2924970e-06    5.7174287e-10    3.2342805e-08    1.9851134e-07    5.8828939e-08    8.0518743e-13 
   6.5054653e+00    1.4165516e-05    8.8799093e-04    3.1131896e-03    2.3151484e-05    1.7200709e-05    1.5376860e-05    5.6486307e-07    3.6691713e-06    1.4641075e-06    4.4259594e-06    2.5047705e-07    4.1955822e-08    7.8813691e-08    5.8378506e-10    6.2185556e-09    1.8386263e-08    7.2692852e-10    4.8806128e-11    7.7334206e-07    7.3736086e-09    1.8573696e-09    4.1597853e-10    2.4503570e-10    1.0308884e-09    1.8818846e-08    2.1815485e-10    8.2840914e-10    3.2366276e-08    0.0000000e+00    1.3448349e-06    7.5724996e-12    7.5178049e-09    1.2336613e-09    2.0658054e-10    2.3607645e-06    4.3144289e-07    1.4684713e-06    6.6730257e-10    3.5046134e-08    2.2096611e-07    6.2865889e-08    9.2846727e-13 
   6.6041429e+00    1.4147302e-05    8.8374557e-04    3.1131874e-03    2.6020540e-05    1.8934301e-05    1.6629270e-05    6.2678622e-07    3.9215869e-06    1.7428031e-06    4.5152506e-06    2.0923376e-07    4.1477855e-08    9.4401539e-08    6.8496468e-10    7.6307642e-09    2.0468305e-08    6.5437174e-10    6.1262347e-11    6.8941231e-07    6.8502476e-09    1.7340802e-09    3.4340093e-10    2.1440048e-10    8.8668990e-10    1.5680185e-08    1.7345965e-10    7.1379411e-10    3.0168290e-08    0.0000000e+00    1.1680736e-06    5.8170022e-12    6.8372492e-09    1.1332728e-09    1.9040188e-10    2.3303247e-06    4.3231186e-07    1.5243001e-06    7.1520488e-10    3.8131556e-08    2.3135226e-07    6.7696785e-08    1.1138928e-12 
   6.7044294e+00    1.4210162e-05    8.7974888e-04    3.1131847e-03    2.8952308e-05    2.0577823e-05    1.7443773e-05    6.7365653e-07    4.1153325e-06    2.0459097e-06    4.7078317e-06    1.7995952e-07    4.0514387e-08    1.0940787e-07    7.2416224e-10    8.8958016e-09    1.9776640e-08    5.7073429e-10    6.4732843e-11    6.3086773e-07    6.3963063e-09    1.7489518e-09    2.6062475e-10    2.0620838e-10    8.5522531e-10    1.6490597e-08    1.7635956e-10    7.5364447e-10    3.1453579e-08    0.0000000e+00    1.0497911e-06    4.7909017e-12    5.9968869e-09    1.1183021e-09    1.7332076e-10    2.3662724e-06    4.2562884e-07    1.5012680e-06    7.1599964e-10    4.1712898e-08    2.3060657e-07    7.3613965e-08    1.2555701e-12 
   6.8026717e+00    1.4426140e-05    8.7686030e-04    3.1131818e-03    3.1015199e-05    2.1754331e-05    1.8105666e-05    7.1619294e-07    4.3597194e-06    2.3611838e-06    4.9913709e-06    1.6152335e-07    3.8791855e-08    1.1198528e-07    7.0290144e-10    8.8648345e-09    1.8855783e-08    4.8188730e-10    6.1739244e-11    6.0866234e-07    6.0664903e-09    1.7508196e-09    2.1106928e-10    2.0629395e-10    8.6200638e-10    1.7519922e-08    1.8409078e-10    7.8552286e-10    3.3643056e-08    0.0000000e+00    9.8904421e-07    4.1990061e-12    5.9652711e-09    1.1286370e-09    1.6694226e-10    2.4613605e-06    4.2295530e-07    1.4920448e-06    7.3193720e-10    4.6286779e-08    2.3203919e-07    7.9696092e-08    1.2930569e-12 
   6.9065278e+00    1.4398273e-05    8.7434076e-04    3.1131790e-03    3.2596262e-05    2.2783516e-05    1.8940302e-05    7.6435985e-07    4.6659063e-06    2.7049464e-06    5.3249421e-06    1.4994685e-07    3.6838627e-08    1.0873317e-07    6.7637776e-10    8.3606061e-09    1.8634877e-08    4.2241939e-10    5.8853154e-11    6.0252486e-07    5.8375216e-09    1.7020427e-09    1.9213687e-10    2.1233722e-10    9.1188967e-10    1.9641823e-08    2.1501879e-10    8.7694413e-10    3.4823883e-08    0.0000000e+00    9.5678964e-07    4.0391278e-12    6.0462322e-09    1.1501264e-09    1.6149358e-10    2.5825396e-06    4.2243801e-07    1.5100825e-06    7.6605462e-10    5.0770516e-08    2.3771387e-07    8.5883036e-08    1.2964339e-12 
   7.0020975e+00    1.4192416e-05    8.7198085e-04    3.1131765e-03    3.4008897e-05    2.3748593e-05    1.9784085e-05    8.1008045e-07    4.9583579e-06    3.0213017e-06    5.6525932e-06    1.4543924e-07    3.6015951e-08    1.1015058e-07    6.9296638e-10    8.4471128e-09    1.9382218e-08    3.7370187e-10    6.1619662e-11    6.0175030e-07    5.4726443e-09    1.5195036e-09    1.8873490e-10    1.9682894e-10    8.1110548e-10    1.5415389e-08    1.6003354e-10    6.9789405e-10    3.1882706e-08    0.0000000e+00    9.3963879e-07    3.5911115e-12    5.3796711e-09    1.0838037e-09    1.6210398e-10    2.7033419e-06    4.2097497e-07    1.5349139e-06    8.0531019e-10    5.4995923e-08    2.4363116e-07    9.1605632e-08    1.3457113e-12 
   7.1085739e+00    1.4206310e-05    8.6932447e-04    3.1131736e-03    3.5577781e-05    2.4834953e-05    2.0771213e-05    8.6179673e-07    5.2882948e-06    3.3636491e-06    6.0090957e-06    1.3565524e-07    3.5505267e-08    1.1156394e-07    7.1169554e-10    8.5936437e-09    2.0195784e-08    3.4522200e-10    6.6531607e-11    5.9584359e-07    5.2638929e-09    1.6153169e-09    1.8549944e-10    1.8489059e-10    7.5377762e-10    1.5795875e-08    1.5443708e-10    6.9965086e-10    3.3971489e-08    0.0000000e+00    9.0402597e-07    3.4311939e-12    4.7842982e-09    1.0466787e-09    1.5076846e-10    2.8242042e-06    4.1801838e-07    1.5670807e-06    8.5569707e-10    5.8355639e-08    2.5046485e-07    9.8045501e-08    1.3831426e-12 
   7.2010182e+00    1.3919336e-05    8.6699635e-04    3.1131710e-03    3.6947894e-05    2.5785519e-05    2.1638802e-05    9.0553374e-07    5.5690340e-06    3.6440541e-06    6.2979442e-06    1.2759004e-07    3.5133403e-08    1.1205792e-07    7.1766456e-10    8.5651136e-09    2.0790141e-08    3.2859711e-10    6.7744092e-11    5.9388203e-07    5.1514370e-09    1.6893249e-09    1.8269122e-10    1.8184269e-10    7.5521946e-10    1.7524416e-08    1.7389285e-10    7.9027514e-10    3.6154447e-08    0.0000000e+00    8.8266095e-07    3.6292387e-12    5.0728823e-09    1.0460201e-09    1.4924426e-10    2.9152966e-06    4.1554919e-07    1.5932583e-06    8.8673957e-10    6.0510003e-08    2.5627035e-07    1.0373859e-07    1.4004164e-12 
   7.3001922e+00    1.3944583e-05    8.6443501e-04    3.1131684e-03    3.8440685e-05    2.6829300e-05    2.2603846e-05    9.5304800e-07    5.8707223e-06    3.9466622e-06    6.5874110e-06    1.2365371e-07    3.4820254e-08    1.1318030e-07    7.3122898e-10    8.6294592e-09    2.1601406e-08    3.1109083e-10    6.7486281e-11    5.9287586e-07    5.0241407e-09    1.6428207e-09    1.7905561e-10    1.8369336e-10    7.8110026e-10    1.7888027e-08    1.8479748e-10    8.0214670e-10    3.5243436e-08    0.0000000e+00    8.7218620e-07    3.5594150e-12    5.3241178e-09    1.0540458e-09    1.4583879e-10    3.0005547e-06    4.1198569e-07    1.6210739e-06    9.2760088e-10    6.2709174e-08    2.6188204e-07    1.0982248e-07    1.4225905e-12 
   7.4003209e+00    1.4018613e-05    8.6176969e-04    3.1131659e-03    3.9948744e-05    2.7922548e-05    2.3654071e-05    1.0026473e-06    6.1756115e-06    4.2565489e-06    6.8676225e-06    1.2214954e-07    3.4320149e-08    1.1442704e-07    7.5104214e-10    8.7095869e-09    2.2795669e-08    2.9227015e-10    7.3626388e-11    5.8967874e-07    4.8651315e-09    1.5702505e-09    1.7891410e-10    1.7734843e-10    7.4746267e-10    1.6463860e-08    1.6918443e-10    7.3478118e-10    3.3122635e-08    0.0000000e+00    8.6242081e-07    3.3366353e-12    5.1307800e-09    1.0203170e-09    1.4172658e-10    3.0801297e-06    4.0623554e-07    1.6496154e-06    9.7703104e-10    6.5014610e-08    2.6744409e-07    1.1602792e-07    1.4528762e-12 
   7.5004130e+00    1.3826605e-05    8.5901802e-04    3.1131633e-03    4.1505359e-05    2.9049061e-05    2.4741495e-05    1.0539555e-06    6.4828770e-06    4.5732460e-06    7.1332668e-06    1.1853034e-07    3.3851694e-08    1.1777830e-07    7.7866954e-10    9.0061123e-09    2.4150386e-08    2.8488732e-10    7.7767735e-11    5.8500223e-07    4.8024699e-09    1.6331599e-09    1.8162681e-10    1.7512188e-10    7.3580607e-10    1.6898890e-08    1.7222359e-10    7.5169599e-10    3.3176876e-08    0.0000000e+00    8.4837813e-07    3.2297914e-12    5.0013114e-09    1.0080377e-09    1.3739881e-10    3.1520716e-06    4.0003672e-07    1.6773047e-06    1.0315917e-09    6.7614063e-08    2.7271196e-07    1.2245155e-07    1.5096342e-12 
   7.6005889e+00    1.3806638e-05    8.5616718e-04    3.1131605e-03    4.3122150e-05    3.0211996e-05    2.5858633e-05    1.1067089e-06    6.7963969e-06    4.9009371e-06    7.3833484e-06    1.1649354e-07    3.3626256e-08    1.2245408e-07    8.1166725e-10    9.3960483e-09    2.5328074e-08    2.7211007e-10    7.9664770e-11    5.8493006e-07    4.5989656e-09    1.4617985e-09    1.8303322e-10    1.9325877e-10    8.2674750e-10    1.6172798e-08    1.7997462e-10    7.2767674e-10    3.0067315e-08    0.0000000e+00    8.4689720e-07    3.3026360e-12    5.7156205e-09    1.0951181e-09    1.4952309e-10    3.2156482e-06    3.9661181e-07    1.7022300e-06    1.0884762e-09    6.9743585e-08    2.7769686e-07    1.2920378e-07    1.5905497e-12 
   7.7006551e+00    1.3654204e-05    8.5326178e-04    3.1131577e-03    4.4766136e-05    3.1400774e-05    2.7010105e-05    1.1605347e-06    7.1090637e-06    5.2319190e-06    7.6117292e-06    1.1206688e-07    3.3405029e-08    1.2524370e-07    8.3771356e-10    9.6378607e-09    2.6585474e-08    2.5880931e-10    8.4101899e-11    5.7946806e-07    4.4825991e-09    1.5374268e-09    1.8279847e-10    1.6704094e-10    6.9395703e-10    1.5614729e-08    1.5637706e-10    7.0128122e-10    3.1253046e-08    0.0000000e+00    8.2970618e-07    3.0996006e-12    4.6699337e-09    9.8960794e-10    1.3542153e-10    3.2620865e-06    3.9421682e-07    1.7279189e-06    1.1420706e-09    7.0727478e-08    2.8256214e-07    1.3620480e-07    1.6429338e-12 
   7.8006529e+00    1.3586307e-05    8.5027320e-04    3.1131549e-03    4.6486409e-05    3.2617017e-05    2.8160301e-05    1.2137469e-06    7.4181445e-06    5.5556911e-06    7.8103378e-06    1.0851110e-07    3.3288540e-08    1.2861219e-07    8.7582827e-10    9.8694637e-09    2.7752328e-08    2.5679697e-10    8.7500116e-11    5.7624010e-07    4.3845844e-09    1.5231418e-09    1.8419397e-10    1.7364120e-10    7.3954376e-10    1.6865182e-08    1.7630409e-10    7.5047783e-10    3.1228972e-08    0.0000000e+00    8.2035770e-07    3.1583589e-12    5.1231149e-09    1.0189714e-09    1.3550350e-10    3.2933181e-06    3.9259182e-07    1.7493395e-06    1.1910501e-09    7.1767276e-08    2.8686806e-07    1.4344605e-07    1.7027557e-12 
   7.9093199e+00    1.3376407e-05    8.4698094e-04    3.1131516e-03    4.8370622e-05    3.3952542e-05    2.9442823e-05    1.2733134e-06    7.7617380e-06    5.9154095e-06    8.0156077e-06    1.0714562e-07    3.2713593e-08    1.3113398e-07    8.8230352e-10    1.0000221e-08    2.8829216e-08    2.4589993e-10    8.5709918e-11    5.7549571e-07    4.1996493e-09    1.4443687e-09    1.8476123e-10    1.7560330e-10    7.5205658e-10    1.6740868e-08    1.7908822e-10    7.8472485e-10    3.1110752e-08    0.0000000e+00    8.1699847e-07    3.3793576e-12    5.2781209e-09    1.0221562e-09    1.3977830e-10    3.3220653e-06    3.9251411e-07    1.7724786e-06    1.2427795e-09    7.2768709e-08    2.9102034e-07    1.5149198e-07    1.7462131e-12 
   8.0017771e+00    1.3426732e-05    8.4416862e-04    3.1131486e-03    4.9946337e-05    3.5092946e-05    3.0578977e-05    1.3258176e-06    8.0605056e-06    6.2376858e-06    8.1712059e-06    1.0541210e-07    3.2496009e-08    1.3617951e-07    9.3625715e-10    1.0558848e-08    3.0665562e-08    2.4660538e-10    9.7142092e-11    5.7246592e-07    4.1366908e-09    1.4407793e-09    1.9097657e-10    1.7376250e-10    7.4260663e-10    1.7148559e-08    1.8204249e-10    8.1068349e-10    3.2219206e-08    0.0000000e+00    8.1024878e-07    3.6307618e-12    5.0767087e-09    1.0058539e-09    1.3863979e-10    3.3368466e-06    3.9230927e-07    1.7920426e-06    1.3232330e-09    7.4028329e-08    2.9409291e-07    1.5856856e-07    1.8178323e-12 
   8.1000000e+00    1.3341537e-05    8.4120865e-04    3.1131453e-03    5.1547218e-05    3.6292437e-05    3.1849232e-05    1.3849689e-06    8.3958111e-06    6.5975519e-06    8.3481905e-06    1.0431916e-07    3.2181052e-08    1.3888801e-07    9.6969049e-10    1.0820674e-08    3.2290629e-08    2.4824185e-10    1.0628481e-10    5.7277121e-07    4.0335157e-09    1.3738481e-09    1.9854228e-10    1.7696465e-10    7.5270104e-10    1.6980330e-08    1.8598930e-10    8.2372255e-10    3.1870289e-08    0.0000000e+00    8.0863591e-07    3.4133950e-12    5.0725164e-09    1.0126549e-09    1.3851246e-10    3.3606108e-06    3.9306220e-07    1.8150129e-06    1.4036902e-09    7.5885852e-08    2.9784630e-07    1.6631299e-07    1.8740656e-12 
   8.2037025e+00    1.2271513e-05    8.3812573e-04    3.1131416e-03    5.3181498e-05    3.7530528e-05    3.3221162e-05    1.4497655e-06    8.7666478e-06    6.9837700e-06    8.5337281e-06    1.0758068e-07    3.1418249e-08    1.3635185e-07    9.2208458e-10    1.0195373e-08    3.2160377e-08    2.7048218e-10    8.6057552e-11    5.7909139e-07    3.8974078e-09    1.0459274e-09    1.9792530e-10    2.4141444e-10    1.0959713e-09    2.2172683e-08    3.1171377e-10    1.2150676e-09    3.0205076e-08    0.0000000e+00    8.3238519e-07    5.2011931e-12    6.4049999e-09    1.2399782e-09    1.7175703e-10    3.3851552e-06    3.9398837e-07    1.8390971e-06    1.4156205e-09    7.6404914e-08    3.0186034e-07    1.7468103e-07    1.8794096e-12 
   8.3061720e+00    1.0469789e-05    8.3503344e-04    3.1131380e-03    5.4801656e-05    3.8777836e-05    3.4631448e-05    1.5148139e-06    9.1441231e-06    7.3642830e-06    8.7484245e-06    1.1000855e-07    3.0453402e-08    1.3869356e-07    9.4213299e-10    1.0379927e-08    3.3426832e-08    2.2027393e-10    8.8284369e-11    5.7952934e-07    3.3109873e-09    3.2843662e-10    2.0139482e-10    1.8397138e-10    7.4125741e-10    7.8013753e-09    1.3001832e-10    5.2393927e-10    1.4315194e-08    0.0000000e+00    8.4862094e-07    4.3283196e-12    3.8927891e-09    9.8499768e-10    1.6769380e-10    3.4245991e-06    3.9676855e-07    1.8648242e-06    1.4781104e-09    7.7605480e-08    3.0650796e-07    1.8308914e-07    1.9262290e-12
[truncated: 450,913 more chars]
