# Supplementary material for: Research on combustion and emissions of heavy duty diesel engines under low-speed and low-load conditions in low temperature environments
Source: PLoS One. 2025 Feb 21;20(2):e0318933. doi: 10.1371/journal.pone.0318933 (PMC11844864; doi:10.1371/journal.pone.0318933)
Supplement: S1 File — (ZIP) [file pone.0318933.s001.zip › 1000rpm_30%/3-tigaojinqiwendu/Tin302K/spray.out]

# CONVERGE Release Build 2.3.20/  Jan 30, 2017        Run Date:Wed Aug 30 22:30:00 2023
# column       1                2                3                4                5                6                7                8                9               10               11               12               13               14               15               16               17               18               19               20               21               22               23               24               25               26               27 
#          Crank      tot_parcels    spray_parcels   liq_spray_mass          DIESEL2              smd             DV10             DV50             DV90           Inj_No         Inj_Mass     Tot_Inj_Mass      Inj_Vel_Old      Inj_Vel_New              C_a        Inj_Press           Noz_No      Spray_Penet           Inj_No         Inj_Mass     Tot_Inj_Mass      Inj_Vel_Old      Inj_Vel_New              C_a        Inj_Press           Noz_No      Spray_Penet 
#          (DEG)      (drop+film)           (drop)             (kg)             (kg)              (m)              (m)              (m)              (m)               ##             (kg)             (kg)            (m/s)            (m/s)           (none)            (MPa)               ##              (m)               ##             (kg)             (kg)            (m/s)            (m/s)           (none)            (MPa)               ##              (m) 
#
  -1.4600000e+02                0                0    0.0000000e+00    0.0000000e+00    0.0000000e+00    0.0000000e+00    0.0000000e+00    0.0000000e+00                1    0.0000000e+00    0.0000000e+00    0.0000000e+00    0.0000000e+00    0.0000000e+00    0.0000000e+00                1    0.0000000e+00                2    0.0000000e+00    0.0000000e+00    0.0000000e+00    0.0000000e+00    0.0000000e+00    0.0000000e+00                1    0.0000000e+00 
  -1.4587230e+02                0                0    0.0000000e+00    0.0000000e+00    0.0000000e+00    0.0000000e+00    0.0000000e+00    0.0000000e+00                1    0.0000000e+00    0.0000000e+00    0.0000000e+00    0.0000000e+00    0.0000000e+00    0.0000000e+00                1    0.0000000e+00                2    0.0000000e+00    0.0000000e+00    0.0000000e+00    0.0000000e+00    0.0000000e+00    0.0000000e+00                1    0.0000000e+00 
  -1.4579372e+02                0                0    0.0000000e+00    0.0000000e+00    0.0000000e+00    0.0000000e+00    0.0000000e+00    0.0000000e+00                1    0.0000000e+00    0.0000000e+00    0.0000000e+00    0.0000000e+00    0.0000000e+00    0.0000000e+00                1    0.0000000e+00                2    0.0000000e+00    0.0000000e+00    0.0000000e+00    0.0000000e+00    0.0000000e+00    0.0000000e+00                1    0.0000000e+00 
  -1.4567094e+02                0                0    0.0000000e+00    0.0000000e+00    0.0000000e+00    0.0000000e+00    0.0000000e+00    0.0000000e+00                1    0.0000000e+00    0.0000000e+00    0.0000000e+00    0.0000000e+00    0.0000000e+00    0.0000000e+00                1    0.0000000e+00                2    0.0000000e+00    0.0000000e+00    0.0000000e+00    0.0000000e+00    0.0000000e+00    0.0000000e+00                1    0.0000000e+00 
  -1.4558567e+02                0                0    0.0000000e+00    0.0000000e+00    0.0000000e+00    0.0000000e+00    0.0000000e+00    0.0000000e+00                1    0.0000000e+00    0.0000000e+00    0.0000000e+00    0.0000000e+00    0.0000000e+00    0.0000000e+00                1    0.0000000e+00                2    0.0000000e+00    0.0000000e+00    0.0000000e+00    0.0000000e+00    0.0000000e+00    0.0000000e+00                1    0.0000000e+00 
  -1.4547909e+02                0                0    0.0000000e+00    0.0000000e+00    0.0000000e+00    0.0000000e+00    0.0000000e+00    0.0000000e+00                1    0.0000000e+00    0.0000000e+00    0.0000000e+00    0.0000000e+00    0.0000000e+00    0.0000000e+00                1    0.0000000e+00                2    0.0000000e+00    0.0000000e+00    0.0000000e+00    0.0000000e+00    0.0000000e+00    0.0000000e+00                1    0.0000000e+00 
  -1.4534587e+02                0                0    0.0000000e+00    0.0000000e+00    0.0000000e+00    0.0000000e+00    0.0000000e+00    0.0000000e+00                1    0.0000000e+00    0.0000000e+00    0.0000000e+00    0.0000000e+00    0.0000000e+00    0.0000000e+00                1    0.0000000e+00                2    0.0000000e+00    0.0000000e+00    0.0000000e+00    0.0000000e+00    0.0000000e+00    0.0000000e+00                1    0.0000000e+00 
  -1.4517933e+02                0                0    0.0000000e+00    0.0000000e+00    0.0000000e+00    0.0000000e+00    0.0000000e+00    0.0000000e+00                1    0.0000000e+00    0.0000000e+00    0.0000000e+00    0.0000000e+00    0.0000000e+00    0.0000000e+00                1    0.0000000e+00                2    0.0000000e+00    0.0000000e+00    0.0000000e+00    0.0000000e+00    0.0000000e+00    0.0000000e+00                1    0.0000000e+00 
  -1.4497117e+02                0                0    0.0000000e+00    0.0000000e+00    0.0000000e+00    0.0000000e+00    0.0000000e+00    0.0000000e+00                1    0.0000000e+00    0.0000000e+00    0.0000000e+00    0.0000000e+00    0.0000000e+00    0.0000000e+00                1    0.0000000e+00                2    0.0000000e+00    0.0000000e+00    0.0000000e+00    0.0000000e+00    0.0000000e+00    0.0000000e+00                1    0.0000000e+00 
  -1.4471096e+02                0                0    0.0000000e+00    0.0000000e+00    0.0000000e+00    0.0000000e+00    0.0000000e+00    0.0000000e+00                1    0.0000000e+00    0.0000000e+00    0.0000000e+00    0.0000000e+00    0.0000000e+00    0.0000000e+00                1    0.0000000e+00                2    0.0000000e+00    0.0000000e+00    0.0000000e+00    0.0000000e+00    0.0000000e+00    0.0000000e+00                1    0.0000000e+00 
  -1.4438570e+02                0                0    0.0000000e+00    0.0000000e+00    0.0000000e+00    0.0000000e+00    0.0000000e+00    0.0000000e+00                1    0.0000000e+00    0.0000000e+00    0.0000000e+00    0.0000000e+00    0.0000000e+00    0.0000000e+00                1    0.0000000e+00                2    0.0000000e+00    0.0000000e+00    0.0000000e+00    0.0000000e+00    0.0000000e+00    0.0000000e+00                1    0.0000000e+00 
  -1.4397912e+02                0                0    0.0000000e+00    0.0000000e+00    0.0000000e+00    0.0000000e+00    0.0000000e+00    0.0000000e+00                1    0.0000000e+00    0.0000000e+00    0.0000000e+00    0.0000000e+00    0.0000000e+00    0.0000000e+00                1    0.0000000e+00                2    0.0000000e+00    0.0000000e+00    0.0000000e+00    0.0000000e+00    0.0000000e+00    0.0000000e+00                1    0.0000000e+00 
  -1.4347090e+02                0                0    0.0000000e+00    0.0000000e+00    0.0000000e+00    0.0000000e+00    0.0000000e+00    0.0000000e+00                1    0.0000000e+00    0.0000000e+00    0.0000000e+00    0.0000000e+00    0.0000000e+00    0.0000000e+00                1    0.0000000e+00                2    0.0000000e+00    0.0000000e+00    0.0000000e+00    0.0000000e+00    0.0000000e+00    0.0000000e+00                1    0.0000000e+00 
  -1.4287090e+02                0                0    0.0000000e+00    0.0000000e+00    0.0000000e+00    0.0000000e+00    0.0000000e+00    0.0000000e+00                1    0.0000000e+00    0.0000000e+00    0.0000000e+00    0.0000000e+00    0.0000000e+00    0.0000000e+00                1    0.0000000e+00                2    0.0000000e+00    0.0000000e+00    0.0000000e+00    0.0000000e+00    0.0000000e+00    0.0000000e+00                1    0.0000000e+00 
  -1.4227090e+02                0                0    0.0000000e+00    0.0000000e+00    0.0000000e+00    0.0000000e+00    0.0000000e+00    0.0000000e+00                1    0.0000000e+00    0.0000000e+00    0.0000000e+00    0.0000000e+00    0.0000000e+00    0.0000000e+00                1    0.0000000e+00                2    0.0000000e+00    0.0000000e+00    0.0000000e+00    0.0000000e+00    0.0000000e+00    0.0000000e+00                1    0.0000000e+00 
  -1.4167090e+02                0                0    0.0000000e+00    0.0000000e+00    0.0000000e+00    0.0000000e+00    0.0000000e+00    0.0000000e+00                1    0.0000000e+00    0.0000000e+00    0.0000000e+00    0.0000000e+00    0.0000000e+00    0.0000000e+00                1    0.0000000e+00                2    0.0000000e+00    0.0000000e+00    0.0000000e+00    0.0000000e+00    0.0000000e+00    0.0000000e+00                1    0.0000000e+00 
  -1.4107090e+02                0                0    0.0000000e+00    0.0000000e+00    0.0000000e+00    0.0000000e+00    0.0000000e+00    0.0000000e+00                1    0.0000000e+00    0.0000000e+00    0.0000000e+00    0.0000000e+00    0.0000000e+00    0.0000000e+00                1    0.0000000e+00                2    0.0000000e+00    0.0000000e+00    0.0000000e+00    0.0000000e+00    0.0000000e+00    0.0000000e+00                1    0.0000000e+00 
  -1.4047090e+02                0                0    0.0000000e+00    0.0000000e+00    0.0000000e+00    0.0000000e+00    0.0000000e+00    0.0000000e+00                1    0.0000000e+00    0.0000000e+00    0.0000000e+00    0.0000000e+00    0.0000000e+00    0.0000000e+00                1    0.0000000e+00                2    0.0000000e+00    0.0000000e+00    0.0000000e+00    0.0000000e+00    0.0000000e+00    0.0000000e+00                1    0.0000000e+00 
  -1.3987090e+02                0                0    0.0000000e+00    0.0000000e+00    0.0000000e+00    0.0000000e+00    0.0000000e+00    0.0000000e+00                1    0.0000000e+00    0.0000000e+00    0.0000000e+00    0.0000000e+00    0.0000000e+00    0.0000000e+00                1    0.0000000e+00                2    0.0000000e+00    0.0000000e+00    0.0000000e+00    0.0000000e+00    0.0000000e+00    0.0000000e+00                1    0.0000000e+00 
  -1.3927090e+02                0                0    0.0000000e+00    0.0000000e+00    0.0000000e+00    0.0000000e+00    0.0000000e+00    0.0000000e+00                1    0.0000000e+00    0.0000000e+00    0.0000000e+00    0.0000000e+00    0.0000000e+00    0.0000000e+00                1    0.0000000e+00                2    0.0000000e+00    0.0000000e+00    0.0000000e+00    0.0000000e+00    0.0000000e+00    0.0000000e+00                1    0.0000000e+00 
  -1.3867090e+02                0                0    0.0000000e+00    0.0000000e+00    0.0000000e+00    0.0000000e+00    0.0000000e+00    0.0000000e+00                1    0.0000000e+00    0.0000000e+00    0.0000000e+00    0.0000000e+00    0.0000000e+00    0.0000000e+00                1    0.0000000e+00                2    0.0000000e+00    0.0000000e+00    0.0000000e+00    0.0000000e+00    0.0000000e+00    0.0000000e+00                1    0.0000000e+00 
  -1.3807090e+02                0                0    0.0000000e+00    0.0000000e+00    0.0000000e+00    0.0000000e+00    0.0000000e+00    0.0000000e+00                1    0.0000000e+00    0.0000000e+00    0.0000000e+00    0.0000000e+00    0.0000000e+00    0.0000000e+00                1    0.0000000e+00                2    0.0000000e+00    0.0000000e+00    0.0000000e+00    0.0000000e+00    0.0000000e+00    0.0000000e+00                1    0.0000000e+00 
  -1.3747090e+02                0                0    0.0000000e+00    0.0000000e+00    0.0000000e+00    0.0000000e+00    0.0000000e+00    0.0000000e+00                1    0.0000000e+00    0.0000000e+00    0.0000000e+00    0.0000000e+00    0.0000000e+00    0.0000000e+00                1    0.0000000e+00                2    0.0000000e+00    0.0000000e+00    0.0000000e+00    0.0000000e+00    0.0000000e+00    0.0000000e+00                1    0.0000000e+00 
  -1.3687090e+02                0                0    0.0000000e+00    0.0000000e+00    0.0000000e+00    0.0000000e+00    0.0000000e+00    0.0000000e+00                1    0.0000000e+00    0.0000000e+00    0.0000000e+00    0.0000000e+00    0.0000000e+00    0.0000000e+00                1    0.0000000e+00                2    0.0000000e+00    0.0000000e+00    0.0000000e+00    0.0000000e+00    0.0000000e+00    0.0000000e+00                1    0.0000000e+00 
  -1.3627090e+02                0                0    0.0000000e+00    0.0000000e+00    0.0000000e+00    0.0000000e+00    0.0000000e+00    0.0000000e+00                1    0.0000000e+00    0.0000000e+00    0.0000000e+00    0.0000000e+00    0.0000000e+00    0.0000000e+00                1    0.0000000e+00                2    0.0000000e+00    0.0000000e+00    0.0000000e+00    0.0000000e+00    0.0000000e+00    0.0000000e+00                1    0.0000000e+00 
  -1.3567090e+02                0                0    0.0000000e+00    0.0000000e+00    0.0000000e+00    0.0000000e+00    0.0000000e+00    0.0000000e+00                1    0.0000000e+00    0.0000000e+00    0.0000000e+00    0.0000000e+00    0.0000000e+00    0.0000000e+00                1    0.0000000e+00                2    0.0000000e+00    0.0000000e+00    0.0000000e+00    0.0000000e+00    0.0000000e+00    0.0000000e+00                1    0.0000000e+00 
  -1.3507090e+02                0                0    0.0000000e+00    0.0000000e+00    0.0000000e+00    0.0000000e+00    0.0000000e+00    0.0000000e+00                1    0.0000000e+00    0.0000000e+00    0.0000000e+00    0.0000000e+00    0.0000000e+00    0.0000000e+00                1    0.0000000e+00                2    0.0000000e+00    0.0000000e+00    0.0000000e+00    0.0000000e+00    0.0000000e+00    0.0000000e+00                1    0.0000000e+00 
  -1.3447090e+02                0                0    0.0000000e+00    0.0000000e+00    0.0000000e+00    0.0000000e+00    0.0000000e+00    0.0000000e+00                1    0.0000000e+00    0.0000000e+00    0.0000000e+00    0.0000000e+00    0.0000000e+00    0.0000000e+00                1    0.0000000e+00                2    0.0000000e+00    0.0000000e+00    0.0000000e+00    0.0000000e+00    0.0000000e+00    0.0000000e+00                1    0.0000000e+00 
  -1.3387090e+02                0                0    0.0000000e+00    0.0000000e+00    0.0000000e+00    0.0000000e+00    0.0000000e+00    0.0000000e+00                1    0.0000000e+00    0.0000000e+00    0.0000000e+00    0.0000000e+00    0.0000000e+00    0.0000000e+00                1    0.0000000e+00                2    0.0000000e+00    0.0000000e+00    0.0000000e+00    0.0000000e+00    0.0000000e+00    0.0000000e+00                1    0.0000000e+00 
  -1.3327090e+02                0                0    0.0000000e+00    0.0000000e+00    0.0000000e+00    0.0000000e+00    0.0000000e+00    0.0000000e+00                1    0.0000000e+00    0.0000000e+00    0.0000000e+00    0.0000000e+00    0.0000000e+00    0.0000000e+00                1    0.0000000e+00                2    0.0000000e+00    0.0000000e+00    0.0000000e+00    0.0000000e+00    0.0000000e+00    0.0000000e+00                1    0.0000000e+00 
  -1.3267090e+02                0                0    0.0000000e+00    0.0000000e+00    0.0000000e+00    0.0000000e+00    0.0000000e+00    0.0000000e+00                1    0.0000000e+00    0.0000000e+00    0.0000000e+00    0.0000000e+00    0.0000000e+00    0.0000000e+00                1    0.0000000e+00                2    0.0000000e+00    0.0000000e+00    0.0000000e+00    0.0000000e+00    0.0000000e+00    0.0000000e+00                1    0.0000000e+00 
  -1.3207090e+02                0                0    0.0000000e+00    0.0000000e+00    0.0000000e+00    0.0000000e+00    0.0000000e+00    0.0000000e+00                1    0.0000000e+00    0.0000000e+00    0.0000000e+00    0.0000000e+00    0.0000000e+00    0.0000000e+00                1    0.0000000e+00                2    0.0000000e+00    0.0000000e+00    0.0000000e+00    0.0000000e+00    0.0000000e+00    0.0000000e+00                1    0.0000000e+00 
  -1.3147090e+02                0                0    0.0000000e+00    0.0000000e+00    0.0000000e+00    0.0000000e+00    0.0000000e+00    0.0000000e+00                1    0.0000000e+00    0.0000000e+00    0.0000000e+00    0.0000000e+00    0.0000000e+00    0.0000000e+00                1    0.0000000e+00                2    0.0000000e+00    0.0000000e+00    0.0000000e+00    0.0000000e+00    0.0000000e+00    0.0000000e+00                1    0.0000000e+00 
  -1.3087090e+02                0                0    0.0000000e+00    0.0000000e+00    0.0000000e+00    0.0000000e+00    0.0000000e+00    0.0000000e+00                1    0.0000000e+00    0.0000000e+00    0.0000000e+00    0.0000000e+00    0.0000000e+00    0.0000000e+00                1    0.0000000e+00                2    0.0000000e+00    0.0000000e+00    0.0000000e+00    0.0000000e+00    0.0000000e+00    0.0000000e+00                1    0.0000000e+00 
  -1.3027090e+02                0                0    0.0000000e+00    0.0000000e+00    0.0000000e+00    0.0000000e+00    0.0000000e+00    0.0000000e+00                1    0.0000000e+00    0.0000000e+00    0.0000000e+00    0.0000000e+00    0.0000000e+00    0.0000000e+00                1    0.0000000e+00                2    0.0000000e+00    0.0000000e+00    0.0000000e+00    0.0000000e+00    0.0000000e+00    0.0000000e+00                1    0.0000000e+00 
  -1.2967090e+02                0                0    0.0000000e+00    0.0000000e+00    0.0000000e+00    0.0000000e+00    0.0000000e+00    0.0000000e+00                1    0.0000000e+00    0.0000000e+00    0.0000000e+00    0.0000000e+00    0.0000000e+00    0.0000000e+00                1    0.0000000e+00                2    0.0000000e+00    0.0000000e+00    0.0000000e+00    0.0000000e+00    0.0000000e+00    0.0000000e+00                1    0.0000000e+00 
  -1.2907090e+02                0                0    0.0000000e+00    0.0000000e+00    0.0000000e+00    0.0000000e+00    0.0000000e+00    0.0000000e+00                1    0.0000000e+00    0.0000000e+00    0.0000000e+00    0.0000000e+00    0.0000000e+00    0.0000000e+00                1    0.0000000e+00                2    0.0000000e+00    0.0000000e+00    0.0000000e+00    0.0000000e+00    0.0000000e+00    0.0000000e+00                1    0.0000000e+00 
  -1.2847090e+02                0                0    0.0000000e+00    0.0000000e+00    0.0000000e+00    0.0000000e+00    0.0000000e+00    0.0000000e+00                1    0.0000000e+00    0.0000000e+00    0.0000000e+00    0.0000000e+00    0.0000000e+00    0.0000000e+00                1    0.0000000e+00                2    0.0000000e+00    0.0000000e+00    0.0000000e+00    0.0000000e+00    0.0000000e+00    0.0000000e+00                1    0.0000000e+00 
  -1.2787090e+02                0                0    0.0000000e+00    0.0000000e+00    0.0000000e+00    0.0000000e+00    0.0000000e+00    0.0000000e+00                1    0.0000000e+00    0.0000000e+00    0.0000000e+00    0.0000000e+00    0.0000000e+00    0.0000000e+00                1    0.0000000e+00                2    0.0000000e+00    0.0000000e+00    0.0000000e+00    0.0000000e+00    0.0000000e+00    0.0000000e+00                1    0.0000000e+00 
  -1.2727090e+02                0                0    0.0000000e+00    0.0000000e+00    0.0000000e+00    0.0000000e+00    0.0000000e+00    0.0000000e+00                1    0.0000000e+00    0.0000000e+00    0.0000000e+00    0.0000000e+00    0.0000000e+00    0.0000000e+00                1    0.0000000e+00                2    0.0000000e+00    0.0000000e+00    0.0000000e+00    0.0000000e+00    0.0000000e+00    0.0000000e+00                1    0.0000000e+00 
  -1.2667090e+02                0                0    0.0000000e+00    0.0000000e+00    0.0000000e+00    0.0000000e+00    0.0000000e+00    0.0000000e+00                1    0.0000000e+00    0.0000000e+00    0.0000000e+00    0.0000000e+00    0.0000000e+00    0.0000000e+00                1    0.0000000e+00                2    0.0000000e+00    0.0000000e+00    0.0000000e+00    0.0000000e+00    0.0000000e+00    0.0000000e+00                1    0.0000000e+00 
  -1.2607090e+02                0                0    0.0000000e+00    0.0000000e+00    0.0000000e+00    0.0000000e+00    0.0000000e+00    0.0000000e+00                1    0.0000000e+00    0.0000000e+00    0.0000000e+00    0.0000000e+00    0.0000000e+00    0.0000000e+00                1    0.0000000e+00                2    0.0000000e+00    0.0000000e+00    0.0000000e+00    0.0000000e+00    0.0000000e+00    0.0000000e+00                1    0.0000000e+00 
  -1.2547090e+02                0                0    0.0000000e+00    0.0000000e+00    0.0000000e+00    0.0000000e+00    0.0000000e+00    0.0000000e+00                1    0.0000000e+00    0.0000000e+00    0.0000000e+00    0.0000000e+00    0.0000000e+00    0.0000000e+00                1    0.0000000e+00                2    0.0000000e+00    0.0000000e+00    0.0000000e+00    0.0000000e+00    0.0000000e+00    0.0000000e+00                1    0.0000000e+00 
  -1.2487090e+02                0                0    0.0000000e+00    0.0000000e+00    0.0000000e+00    0.0000000e+00    0.0000000e+00    0.0000000e+00                1    0.0000000e+00    0.0000000e+00    0.0000000e+00    0.0000000e+00    0.0000000e+00    0.0000000e+00                1    0.0000000e+00                2    0.0000000e+00    0.0000000e+00    0.0000000e+00    0.0000000e+00    0.0000000e+00    0.0000000e+00                1    0.0000000e+00 
  -1.2427090e+02                0                0    0.0000000e+00    0.0000000e+00    0.0000000e+00    0.0000000e+00    0.0000000e+00    0.0000000e+00                1    0.0000000e+00    0.0000000e+00    0.0000000e+00    0.0000000e+00    0.0000000e+00    0.0000000e+00                1    0.0000000e+00                2    0.0000000e+00    0.0000000e+00    0.0000000e+00    0.0000000e+00    0.0000000e+00    0.0000000e+00                1    0.0000000e+00 
  -1.2367090e+02                0                0    0.0000000e+00    0.0000000e+00    0.0000000e+00    0.0000000e+00    0.0000000e+00    0.0000000e+00                1    0.0000000e+00    0.0000000e+00    0.0000000e+00    0.0000000e+00    0.0000000e+00    0.0000000e+00                1    0.0000000e+00                2    0.0000000e+00    0.0000000e+00    0.0000000e+00    0.0000000e+00    0.0000000e+00    0.0000000e+00                1    0.0000000e+00 
  -1.2307090e+02                0                0    0.0000000e+00    0.0000000e+00    0.0000000e+00    0.0000000e+00    0.0000000e+00    0.0000000e+00                1    0.0000000e+00    0.0000000e+00    0.0000000e+00    0.0000000e+00    0.0000000e+00    0.0000000e+00                1    0.0000000e+00                2    0.0000000e+00    0.0000000e+00    0.0000000e+00    0.0000000e+00    0.0000000e+00    0.0000000e+00                1    0.0000000e+00 
  -1.2247090e+02                0                0    0.0000000e+00    0.0000000e+00    0.0000000e+00    0.0000000e+00    0.0000000e+00    0.0000000e+00                1    0.0000000e+00    0.0000000e+00    0.0000000e+00    0.0000000e+00    0.0000000e+00    0.0000000e+00                1    0.0000000e+00                2    0.0000000e+00    0.0000000e+00    0.0000000e+00    0.0000000e+00    0.0000000e+00    0.0000000e+00                1    0.0000000e+00 
  -1.2187090e+02                0                0    0.0000000e+00    0.0000000e+00    0.0000000e+00    0.0000000e+00    0.0000000e+00    0.0000000e+00                1    0.0000000e+00    0.0000000e+00    0.0000000e+00    0.0000000e+00    0.0000000e+00    0.0000000e+00                1    0.0000000e+00                2    0.0000000e+00    0.0000000e+00    0.0000000e+00    0.0000000e+00    0.0000000e+00    0.0000000e+00                1    0.0000000e+00 
  -1.2127090e+02                0                0    0.0000000e+00    0.0000000e+00    0.0000000e+00    0.0000000e+00    0.0000000e+00    0.0000000e+00                1    0.0000000e+00    0.0000000e+00    0.0000000e+00    0.0000000e+00    0.0000000e+00    0.0000000e+00                1    0.0000000e+00                2    0.0000000e+00    0.0000000e+00    0.0000000e+00    0.0000000e+00    0.0000000e+00    0.0000000e+00                1    0.0000000e+00 
  -1.2067611e+02                0                0    0.0000000e+00    0.0000000e+00    0.0000000e+00    0.0000000e+00    0.0000000e+00    0.0000000e+00                1    0.0000000e+00    0.0000000e+00    0.0000000e+00    0.0000000e+00    0.0000000e+00    0.0000000e+00                1    0.0000000e+00                2    0.0000000e+00    0.0000000e+00    0.0000000e+00    0.0000000e+00    0.0000000e+00    0.0000000e+00                1    0.0000000e+00 
  -1.2008717e+02                0                0    0.0000000e+00    0.0000000e+00    0.0000000e+00    0.0000000e+00    0.0000000e+00    0.0000000e+00                1    0.0000000e+00    0.0000000e+00    0.0000000e+00    0.0000000e+00    0.0000000e+00    0.0000000e+00                1    0.0000000e+00                2    0.0000000e+00    0.0000000e+00    0.0000000e+00    0.0000000e+00    0.0000000e+00    0.0000000e+00                1    0.0000000e+00 
  -1.1950389e+02                0                0    0.0000000e+00    0.0000000e+00    0.0000000e+00    0.0000000e+00    0.0000000e+00    0.0000000e+00                1    0.0000000e+00    0.0000000e+00    0.0000000e+00    0.0000000e+00    0.0000000e+00    0.0000000e+00                1    0.0000000e+00                2    0.0000000e+00    0.0000000e+00    0.0000000e+00    0.0000000e+00    0.0000000e+00    0.0000000e+00                1    0.0000000e+00 
  -1.1892610e+02                0                0    0.0000000e+00    0.0000000e+00    0.0000000e+00    0.0000000e+00    0.0000000e+00    0.0000000e+00                1    0.0000000e+00    0.0000000e+00    0.0000000e+00    0.0000000e+00    0.0000000e+00    0.0000000e+00                1    0.0000000e+00                2    0.0000000e+00    0.0000000e+00    0.0000000e+00    0.0000000e+00    0.0000000e+00    0.0000000e+00                1    0.0000000e+00 
  -1.1835364e+02                0                0    0.0000000e+00    0.0000000e+00    0.0000000e+00    0.0000000e+00    0.0000000e+00    0.0000000e+00                1    0.0000000e+00    0.0000000e+00    0.0000000e+00    0.0000000e+00    0.0000000e+00    0.0000000e+00                1    0.0000000e+00                2    0.0000000e+00    0.0000000e+00    0.0000000e+00    0.0000000e+00    0.0000000e+00    0.0000000e+00                1    0.0000000e+00 
  -1.1778632e+02                0                0    0.0000000e+00    0.0000000e+00    0.0000000e+00    0.0000000e+00    0.0000000e+00    0.0000000e+00                1    0.0000000e+00    0.0000000e+00    0.0000000e+00    0.0000000e+00    0.0000000e+00    0.0000000e+00                1    0.0000000e+00                2    0.0000000e+00    0.0000000e+00    0.0000000e+00    0.0000000e+00    0.0000000e+00    0.0000000e+00                1    0.0000000e+00 
  -1.1722396e+02                0                0    0.0000000e+00    0.0000000e+00    0.0000000e+00    0.0000000e+00    0.0000000e+00    0.0000000e+00                1    0.0000000e+00    0.0000000e+00    0.0000000e+00    0.0000000e+00    0.0000000e+00    0.0000000e+00                1    0.0000000e+00                2    0.0000000e+00    0.0000000e+00    0.0000000e+00    0.0000000e+00    0.0000000e+00    0.0000000e+00                1    0.0000000e+00 
  -1.1666646e+02                0                0    0.0000000e+00    0.0000000e+00    0.0000000e+00    0.0000000e+00    0.0000000e+00    0.0000000e+00                1    0.0000000e+00    0.0000000e+00    0.0000000e+00    0.0000000e+00    0.0000000e+00    0.0000000e+00                1    0.0000000e+00                2    0.0000000e+00    0.0000000e+00    0.0000000e+00    0.0000000e+00    0.0000000e+00    0.0000000e+00                1    0.0000000e+00 
  -1.1611365e+02                0                0    0.0000000e+00    0.0000000e+00    0.0000000e+00    0.0000000e+00    0.0000000e+00    0.0000000e+00                1    0.0000000e+00    0.0000000e+00    0.0000000e+00    0.0000000e+00    0.0000000e+00    0.0000000e+00                1    0.0000000e+00                2    0.0000000e+00    0.0000000e+00    0.0000000e+00    0.0000000e+00    0.0000000e+00    0.0000000e+00                1    0.0000000e+00 
  -1.1556538e+02                0                0    0.0000000e+00    0.0000000e+00    0.0000000e+00    0.0000000e+00    0.0000000e+00    0.0000000e+00                1    0.0000000e+00    0.0000000e+00    0.0000000e+00    0.0000000e+00    0.0000000e+00    0.0000000e+00                1    0.0000000e+00                2    0.0000000e+00    0.0000000e+00    0.0000000e+00    0.0000000e+00    0.0000000e+00    0.0000000e+00                1    0.0000000e+00 
  -1.1502155e+02                0                0    0.0000000e+00    0.0000000e+00    0.0000000e+00    0.0000000e+00    0.0000000e+00    0.0000000e+00                1    0.0000000e+00    0.0000000e+00    0.0000000e+00    0.0000000e+00    0.0000000e+00    0.0000000e+00                1    0.0000000e+00                2    0.0000000e+00    0.0000000e+00    0.0000000e+00    0.0000000e+00    0.0000000e+00    0.0000000e+00                1    0.0000000e+00 
  -1.1448200e+02                0                0    0.0000000e+00    0.0000000e+00    0.0000000e+00    0.0000000e+00    0.0000000e+00    0.0000000e+00                1    0.0000000e+00    0.0000000e+00    0.0000000e+00    0.0000000e+00    0.0000000e+00    0.0000000e+00                1    0.0000000e+00                2    0.0000000e+00    0.0000000e+00    0.0000000e+00    0.0000000e+00    0.0000000e+00    0.0000000e+00                1    0.0000000e+00 
  -1.1394661e+02                0                0    0.0000000e+00    0.0000000e+00    0.0000000e+00    0.0000000e+00    0.0000000e+00    0.0000000e+00                1    0.0000000e+00    0.0000000e+00    0.0000000e+00    0.0000000e+00    0.0000000e+00    0.0000000e+00                1    0.0000000e+00                2    0.0000000e+00    0.0000000e+00    0.0000000e+00    0.0000000e+00    0.0000000e+00    0.0000000e+00                1    0.0000000e+00 
  -1.1341530e+02                0                0    0.0000000e+00    0.0000000e+00    0.0000000e+00    0.0000000e+00    0.0000000e+00    0.0000000e+00                1    0.0000000e+00    0.0000000e+00    0.0000000e+00    0.0000000e+00    0.0000000e+00    0.0000000e+00                1    0.0000000e+00                2    0.0000000e+00    0.0000000e+00    0.0000000e+00    0.0000000e+00    0.0000000e+00    0.0000000e+00                1    0.0000000e+00 
  -1.1288790e+02                0                0    0.0000000e+00    0.0000000e+00    0.0000000e+00    0.0000000e+00    0.0000000e+00    0.0000000e+00                1    0.0000000e+00    0.0000000e+00    0.0000000e+00    0.0000000e+00    0.0000000e+00    0.0000000e+00                1    0.0000000e+00                2    0.0000000e+00    0.0000000e+00    0.0000000e+00    0.0000000e+00    0.0000000e+00    0.0000000e+00                1    0.0000000e+00 
  -1.1236435e+02                0                0    0.0000000e+00    0.0000000e+00    0.0000000e+00    0.0000000e+00    0.0000000e+00    0.0000000e+00                1    0.0000000e+00    0.0000000e+00    0.0000000e+00    0.0000000e+00    0.0000000e+00    0.0000000e+00                1    0.0000000e+00                2    0.0000000e+00    0.0000000e+00    0.0000000e+00    0.0000000e+00    0.0000000e+00    0.0000000e+00                1    0.0000000e+00 
  -1.1184453e+02                0                0    0.0000000e+00    0.0000000e+00    0.0000000e+00    0.0000000e+00    0.0000000e+00    0.0000000e+00                1    0.0000000e+00    0.0000000e+00    0.0000000e+00    0.0000000e+00    0.0000000e+00    0.0000000e+00                1    0.0000000e+00                2    0.0000000e+00    0.0000000e+00    0.0000000e+00    0.0000000e+00    0.0000000e+00    0.0000000e+00                1    0.0000000e+00 
  -1.1132833e+02                0                0    0.0000000e+00    0.0000000e+00    0.0000000e+00    0.0000000e+00    0.0000000e+00    0.0000000e+00                1    0.0000000e+00    0.0000000e+00    0.0000000e+00    0.0000000e+00    0.0000000e+00    0.0000000e+00                1    0.0000000e+00                2    0.0000000e+00    0.0000000e+00    0.0000000e+00    0.0000000e+00    0.0000000e+00    0.0000000e+00                1    0.0000000e+00 
  -1.1081566e+02                0                0    0.0000000e+00    0.0000000e+00    0.0000000e+00    0.0000000e+00    0.0000000e+00    0.0000000e+00                1    0.0000000e+00    0.0000000e+00    0.0000000e+00    0.0000000e+00    0.0000000e+00    0.0000000e+00                1    0.0000000e+00                2    0.0000000e+00    0.0000000e+00    0.0000000e+00    0.0000000e+00    0.0000000e+00    0.0000000e+00                1    0.0000000e+00 
  -1.1030642e+02                0                0    0.0000000e+00    0.0000000e+00    0.0000000e+00    0.0000000e+00    0.0000000e+00    0.0000000e+00                1    0.0000000e+00    0.0000000e+00    0.0000000e+00    0.0000000e+00    0.0000000e+00    0.0000000e+00                1    0.0000000e+00                2    0.0000000e+00    0.0000000e+00    0.0000000e+00    0.0000000e+00    0.0000000e+00    0.0000000e+00                1    0.0000000e+00 
  -1.0980052e+02                0                0    0.0000000e+00    0.0000000e+00    0.0000000e+00    0.0000000e+00    0.0000000e+00    0.0000000e+00                1    0.0000000e+00    0.0000000e+00    0.0000000e+00    0.0000000e+00    0.0000000e+00    0.0000000e+00                1    0.0000000e+00                2    0.0000000e+00    0.0000000e+00    0.0000000e+00    0.0000000e+00    0.0000000e+00    0.0000000e+00                1    0.0000000e+00 
  -1.0929789e+02                0                0    0.0000000e+00    0.0000000e+00    0.0000000e+00    0.0000000e+00    0.0000000e+00    0.0000000e+00                1    0.0000000e+00    0.0000000e+00    0.0000000e+00    0.0000000e+00    0.0000000e+00    0.0000000e+00                1    0.0000000e+00                2    0.0000000e+00    0.0000000e+00    0.0000000e+00    0.0000000e+00    0.0000000e+00    0.0000000e+00                1    0.0000000e+00 
  -1.0879844e+02                0                0    0.0000000e+00    0.0000000e+00    0.0000000e+00    0.0000000e+00    0.0000000e+00    0.0000000e+00                1    0.0000000e+00    0.0000000e+00    0.0000000e+00    0.0000000e+00    0.0000000e+00    0.0000000e+00                1    0.0000000e+00                2    0.0000000e+00    0.0000000e+00    0.0000000e+00    0.0000000e+00    0.0000000e+00    0.0000000e+00                1    0.0000000e+00 
  -1.0830207e+02                0                0    0.0000000e+00    0.0000000e+00    0.0000000e+00    0.0000000e+00    0.0000000e+00    0.0000000e+00                1    0.0000000e+00    0.0000000e+00    0.0000000e+00    0.0000000e+00    0.0000000e+00    0.0000000e+00                1    0.0000000e+00                2    0.0000000e+00    0.0000000e+00    0.0000000e+00    0.0000000e+00    0.0000000e+00    0.0000000e+00                1    0.0000000e+00 
  -1.0780872e+02                0                0    0.0000000e+00    0.0000000e+00    0.0000000e+00    0.0000000e+00    0.0000000e+00    0.0000000e+00                1    0.0000000e+00    0.0000000e+00    0.0000000e+00    0.0000000e+00    0.0000000e+00    0.0000000e+00                1    0.0000000e+00                2    0.0000000e+00    0.0000000e+00    0.0000000e+00    0.0000000e+00    0.0000000e+00    0.0000000e+00                1    0.0000000e+00 
  -1.0731831e+02                0                0    0.0000000e+00    0.0000000e+00    0.0000000e+00    0.0000000e+00    0.0000000e+00    0.0000000e+00                1    0.0000000e+00    0.0000000e+00    0.0000000e+00    0.0000000e+00    0.0000000e+00    0.0000000e+00                1    0.0000000e+00                2    0.0000000e+00    0.0000000e+00    0.0000000e+00    0.0000000e+00    0.0000000e+00    0.0000000e+00                1    0.0000000e+00 
  -1.0683077e+02                0                0    0.0000000e+00    0.0000000e+00    0.0000000e+00    0.0000000e+00    0.0000000e+00    0.0000000e+00                1    0.0000000e+00    0.0000000e+00    0.0000000e+00    0.0000000e+00    0.0000000e+00    0.0000000e+00                1    0.0000000e+00                2    0.0000000e+00    0.0000000e+00    0.0000000e+00    0.0000000e+00    0.0000000e+00    0.0000000e+00                1    0.0000000e+00 
  -1.0634601e+02                0                0    0.0000000e+00    0.0000000e+00    0.0000000e+00    0.0000000e+00    0.0000000e+00    0.0000000e+00                1    0.0000000e+00    0.0000000e+00    0.0000000e+00    0.0000000e+00    0.0000000e+00    0.0000000e+00                1    0.0000000e+00                2    0.0000000e+00    0.0000000e+00    0.0000000e+00    0.0000000e+00    0.0000000e+00    0.0000000e+00                1    0.0000000e+00 
  -1.0586398e+02                0                0    0.0000000e+00    0.0000000e+00    0.0000000e+00    0.0000000e+00    0.0000000e+00    0.0000000e+00                1    0.0000000e+00    0.0000000e+00    0.0000000e+00    0.0000000e+00    0.0000000e+00    0.0000000e+00                1    0.0000000e+00                2    0.0000000e+00    0.0000000e+00    0.0000000e+00    0.0000000e+00    0.0000000e+00    0.0000000e+00                1    0.0000000e+00 
  -1.0538460e+02                0                0    0.0000000e+00    0.0000000e+00    0.0000000e+00    0.0000000e+00    0.0000000e+00    0.0000000e+00                1    0.0000000e+00    0.0000000e+00    0.0000000e+00    0.0000000e+00    0.0000000e+00    0.0000000e+00                1    0.0000000e+00                2    0.0000000e+00    0.0000000e+00    0.0000000e+00    0.0000000e+00    0.0000000e+00    0.0000000e+00                1    0.0000000e+00 
  -1.0490780e+02                0                0    0.0000000e+00    0.0000000e+00    0.0000000e+00    0.0000000e+00    0.0000000e+00    0.0000000e+00                1    0.0000000e+00    0.0000000e+00    0.0000000e+00    0.0000000e+00    0.0000000e+00    0.0000000e+00                1    0.0000000e+00                2    0.0000000e+00    0.0000000e+00    0.0000000e+00    0.0000000e+00    0.0000000e+00    0.0000000e+00                1    0.0000000e+00 
  -1.0443354e+02                0                0    0.0000000e+00    0.0000000e+00    0.0000000e+00    0.0000000e+00    0.0000000e+00    0.0000000e+00                1    0.0000000e+00    0.0000000e+00    0.0000000e+00    0.0000000e+00    0.0000000e+00    0.0000000e+00                1    0.0000000e+00                2    0.0000000e+00    0.0000000e+00    0.0000000e+00    0.0000000e+00    0.0000000e+00    0.0000000e+00                1    0.0000000e+00 
  -1.0396174e+02                0                0    0.0000000e+00    0.0000000e+00    0.0000000e+00    0.0000000e+00    0.0000000e+00    0.0000000e+00                1    0.0000000e+00    0.0000000e+00    0.0000000e+00    0.0000000e+00    0.0000000e+00    0.0000000e+00                1    0.0000000e+00                2    0.0000000e+00    0.0000000e+00    0.0000000e+00    0.0000000e+00    0.0000000e+00    0.0000000e+00                1    0.0000000e+00 
  -1.0349235e+02                0                0    0.0000000e+00    0.0000000e+00    0.0000000e+00    0.0000000e+00    0.0000000e+00    0.0000000e+00                1    0.0000000e+00    0.0000000e+00    0.0000000e+00    0.0000000e+00    0.0000000e+00    0.0000000e+00                1    0.0000000e+00                2    0.0000000e+00    0.0000000e+00    0.0000000e+00    0.0000000e+00    0.0000000e+00    0.0000000e+00                1    0.0000000e+00 
  -1.0302529e+02                0                0    0.0000000e+00    0.0000000e+00    0.0000000e+00    0.0000000e+00    0.0000000e+00    0.0000000e+00                1    0.0000000e+00    0.0000000e+00    0.0000000e+00    0.0000000e+00    0.0000000e+00    0.0000000e+00                1    0.0000000e+00                2    0.0000000e+00    0.0000000e+00    0.0000000e+00    0.0000000e+00    0.0000000e+00    0.0000000e+00                1    0.0000000e+00 
  -1.0256053e+02                0                0    0.0000000e+00    0.0000000e+00    0.0000000e+00    0.0000000e+00    0.0000000e+00    0.0000000e+00                1    0.0000000e+00    0.0000000e+00    0.0000000e+00    0.0000000e+00    0.0000000e+00    0.0000000e+00                1    0.0000000e+00                2    0.0000000e+00    0.0000000e+00    0.0000000e+00    0.0000000e+00    0.0000000e+00    0.0000000e+00                1    0.0000000e+00 
  -1.0209800e+02                0                0    0.0000000e+00    0.0000000e+00    0.0000000e+00    0.0000000e+00    0.0000000e+00    0.0000000e+00                1    0.0000000e+00    0.0000000e+00    0.0000000e+00    0.0000000e+00    0.0000000e+00    0.0000000e+00                1    0.0000000e+00                2    0.0000000e+00    0.0000000e+00    0.0000000e+00    0.0000000e+00    0.0000000e+00    0.0000000e+00                1    0.0000000e+00 
  -1.0163764e+02                0                0    0.0000000e+00    0.0000000e+00    0.0000000e+00    0.0000000e+00    0.0000000e+00    0.0000000e+00                1    0.0000000e+00    0.0000000e+00    0.0000000e+00    0.0000000e+00    0.0000000e+00    0.0000000e+00                1    0.0000000e+00                2    0.0000000e+00    0.0000000e+00    0.0000000e+00    0.0000000e+00    0.0000000e+00    0.0000000e+00                1    0.0000000e+00 
  -1.0117943e+02                0                0    0.0000000e+00    0.0000000e+00    0.0000000e+00    0.0000000e+00    0.0000000e+00    0.0000000e+00                1    0.0000000e+00    0.0000000e+00    0.0000000e+00    0.0000000e+00    0.0000000e+00    0.0000000e+00                1    0.0000000e+00                2    0.0000000e+00    0.0000000e+00    0.0000000e+00    0.0000000e+00    0.0000000e+00    0.0000000e+00                1    0.0000000e+00 
  -1.0072328e+02                0                0    0.0000000e+00    0.0000000e+00    0.0000000e+00    0.0000000e+00    0.0000000e+00    0.0000000e+00                1    0.0000000e+00    0.0000000e+00    0.0000000e+00    0.0000000e+00    0.0000000e+00    0.0000000e+00                1    0.0000000e+00                2    0.0000000e+00    0.0000000e+00    0.0000000e+00    0.0000000e+00    0.0000000e+00    0.0000000e+00                1    0.0000000e+00 
  -1.0026915e+02                0                0    0.0000000e+00    0.0000000e+00    0.0000000e+00    0.0000000e+00    0.0000000e+00    0.0000000e+00                1    0.0000000e+00    0.0000000e+00    0.0000000e+00    0.0000000e+00    0.0000000e+00    0.0000000e+00                1    0.0000000e+00                2    0.0000000e+00    0.0000000e+00    0.0000000e+00    0.0000000e+00    0.0000000e+00    0.0000000e+00                1    0.0000000e+00 
  -9.9817011e+01                0                0    0.0000000e+00    0.0000000e+00    0.0000000e+00    0.0000000e+00    0.0000000e+00    0.0000000e+00                1    0.0000000e+00    0.0000000e+00    0.0000000e+00    0.0000000e+00    0.0000000e+00    0.0000000e+00                1    0.0000000e+00                2    0.0000000e+00    0.0000000e+00    0.0000000e+00    0.0000000e+00    0.0000000e+00    0.0000000e+00                1    0.0000000e+00 
  -9.9366792e+01                0                0    0.0000000e+00    0.0000000e+00    0.0000000e+00    0.0000000e+00    0.0000000e+00    0.0000000e+00                1    0.0000000e+00    0.0000000e+00    0.0000000e+00    0.0000000e+00    0.0000000e+00    0.0000000e+00                1    0.0000000e+00                2    0.0000000e+00    0.0000000e+00    0.0000000e+00    0.0000000e+00    0.0000000e+00    0.0000000e+00                1    0.0000000e+00 
  -9.8918464e+01                0                0    0.0000000e+00    0.0000000e+00    0.0000000e+00    0.0000000e+00    0.0000000e+00    0.0000000e+00                1    0.0000000e+00    0.0000000e+00    0.0000000e+00    0.0000000e+00    0.0000000e+00    0.0000000e+00                1    0.0000000e+00                2    0.0000000e+00    0.0000000e+00    0.0000000e+00    0.0000000e+00    0.0000000e+00    0.0000000e+00                1    0.0000000e+00 
  -9.8471966e+01                0                0    0.0000000e+00    0.0000000e+00    0.0000000e+00    0.0000000e+00    0.0000000e+00    0.0000000e+00                1    0.0000000e+00    0.0000000e+00    0.0000000e+00    0.0000000e+00    0.0000000e+00    0.0000000e+00                1    0.0000000e+00                2    0.0000000e+00    0.0000000e+00    0.0000000e+00    0.0000000e+00    0.0000000e+00    0.0000000e+00                1    0.0000000e+00 
  -9.8027267e+01                0                0    0.0000000e+00    0.0000000e+00    0.0000000e+00    0.0000000e+00    0.0000000e+00    0.0000000e+00                1    0.0000000e+00    0.0000000e+00    0.0000000e+00    0.0000000e+00    0.0000000e+00    0.0000000e+00                1    0.0000000e+00                2    0.0000000e+00    0.0000000e+00    0.0000000e+00    0.0000000e+00    0.0000000e+00    0.0000000e+00                1    0.0000000e+00 
  -9.7584316e+01                0                0    0.0000000e+00    0.0000000e+00    0.0000000e+00    0.0000000e+00    0.0000000e+00    0.0000000e+00                1    0.0000000e+00    0.0000000e+00    0.0000000e+00    0.0000000e+00    0.0000000e+00    0.0000000e+00                1    0.0000000e+00                2    0.0000000e+00    0.0000000e+00    0.0000000e+00    0.0000000e+00    0.0000000e+00    0.0000000e+00                1    0.0000000e+00 
  -9.7143069e+01                0                0    0.0000000e+00    0.0000000e+00    0.0000000e+00    0.0000000e+00    0.0000000e+00    0.0000000e+00                1    0.0000000e+00    0.0000000e+00    0.0000000e+00    0.0000000e+00    0.0000000e+00    0.0000000e+00                1    0.0000000e+00                2    0.0000000e+00    0.0000000e+00    0.0000000e+00    0.0000000e+00    0.0000000e+00    0.0000000e+00                1    0.0000000e+00 
  -9.6703497e+01                0                0    0.0000000e+00    0.0000000e+00    0.0000000e+00    0.0000000e+00    0.0000000e+00    0.0000000e+00                1    0.0000000e+00    0.0000000e+00    0.0000000e+00    0.0000000e+00    0.0000000e+00    0.0000000e+00                1    0.0000000e+00                2    0.0000000e+00    0.0000000e+00    0.0000000e+00    0.0000000e+00    0.0000000e+00    0.0000000e+00                1    0.0000000e+00 
  -9.6265535e+01                0                0    0.0000000e+00    0.0000000e+00    0.0000000e+00    0.0000000e+00    0.0000000e+00    0.0000000e+00                1    0.0000000e+00    0.0000000e+00    0.0000000e+00    0.0000000e+00    0.0000000e+00    0.0000000e+00                1    0.0000000e+00                2    0.0000000e+00    0.0000000e+00    0.0000000e+00    0.0000000e+00    0.0000000e+00    0.0000000e+00                1    0.0000000e+00 
  -9.5829177e+01                0                0    0.0000000e+00    0.0000000e+00    0.0000000e+00    0.0000000e+00    0.0000000e+00    0.0000000e+00                1    0.0000000e+00    0.0000000e+00    0.0000000e+00    0.0000000e+00    0.0000000e+00    0.0000000e+00                1    0.0000000e+00                2    0.0000000e+00    0.0000000e+00    0.0000000e+00    0.0000000e+00    0.0000000e+00    0.0000000e+00                1    0.0000000e+00 
  -9.5394356e+01                0                0    0.0000000e+00    0.0000000e+00    0.0000000e+00    0.0000000e+00    0.0000000e+00    0.0000000e+00                1    0.0000000e+00    0.0000000e+00    0.0000000e+00    0.0000000e+00    0.0000000e+00    0.0000000e+00                1    0.0000000e+00                2    0.0000000e+00    0.0000000e+00    0.0000000e+00    0.0000000e+00    0.0000000e+00    0.0000000e+00                1    0.0000000e+00 
  -9.4961038e+01                0                0    0.0000000e+00    0.0000000e+00    0.0000000e+00    0.0000000e+00    0.0000000e+00    0.0000000e+00                1    0.0000000e+00    0.0000000e+00    0.0000000e+00    0.0000000e+00    0.0000000e+00    0.0000000e+00                1    0.0000000e+00                2    0.0000000e+00    0.0000000e+00    0.0000000e+00    0.0000000e+00    0.0000000e+00    0.0000000e+00                1    0.0000000e+00 
  -9.4529204e+01                0                0    0.0000000e+00    0.0000000e+00    0.0000000e+00    0.0000000e+00    0.0000000e+00    0.0000000e+00                1    0.0000000e+00    0.0000000e+00    0.0000000e+00    0.0000000e+00    0.0000000e+00    0.0000000e+00                1    0.0000000e+00                2    0.0000000e+00    0.0000000e+00    0.0000000e+00    0.0000000e+00    0.0000000e+00    0.0000000e+00                1    0.0000000e+00 
  -9.4098795e+01                0                0    0.0000000e+00    0.0000000e+00    0.0000000e+00    0.0000000e+00    0.0000000e+00    0.0000000e+00                1    0.0000000e+00    0.0000000e+00    0.0000000e+00    0.0000000e+00    0.0000000e+00    0.0000000e+00                1    0.0000000e+00                2    0.0000000e+00    0.0000000e+00    0.0000000e+00    0.0000000e+00    0.0000000e+00    0.0000000e+00                1    0.0000000e+00 
  -9.3669779e+01                0                0    0.0000000e+00    0.0000000e+00    0.0000000e+00    0.0000000e+00    0.0000000e+00    0.0000000e+00                1    0.0000000e+00    0.0000000e+00    0.0000000e+00    0.0000000e+00    0.0000000e+00    0.0000000e+00                1    0.0000000e+00                2    0.0000000e+00    0.0000000e+00    0.0000000e+00    0.0000000e+00    0.0000000e+00    0.0000000e+00                1    0.0000000e+00 
  -9.3242139e+01                0                0    0.0000000e+00    0.0000000e+00    0.0000000e+00    0.0000000e+00    0.0000000e+00    0.0000000e+00                1    0.0000000e+00    0.0000000e+00    0.0000000e+00    0.0000000e+00    0.0000000e+00    0.0000000e+00                1    0.0000000e+00                2    0.0000000e+00    0.0000000e+00    0.0000000e+00    0.0000000e+00    0.0000000e+00    0.0000000e+00                1    0.0000000e+00 
  -9.2815820e+01                0                0    0.0000000e+00    0.0000000e+00    0.0000000e+00    0.0000000e+00    0.0000000e+00    0.0000000e+00                1    0.0000000e+00    0.0000000e+00    0.0000000e+00    0.0000000e+00    0.0000000e+00    0.0000000e+00                1    0.0000000e+00                2    0.0000000e+00    0.0000000e+00    0.0000000e+00    0.0000000e+00    0.0000000e+00    0.0000000e+00                1    0.0000000e+00 
  -9.2390790e+01                0                0    0.0000000e+00    0.0000000e+00    0.0000000e+00    0.0000000e+00    0.0000000e+00    0.0000000e+00                1    0.0000000e+00    0.0000000e+00    0.0000000e+00    0.0000000e+00    0.0000000e+00    0.0000000e+00                1    0.0000000e+00                2    0.0000000e+00    0.0000000e+00    0.0000000e+00    0.0000000e+00    0.0000000e+00    0.0000000e+00                1    0.0000000e+00 
  -9.1967022e+01                0                0    0.0000000e+00    0.0000000e+00    0.0000000e+00    0.0000000e+00    0.0000000e+00    0.0000000e+00                1    0.0000000e+00    0.0000000e+00    0.0000000e+00    0.0000000e+00    0.0000000e+00    0.0000000e+00                1    0.0000000e+00                2    0.0000000e+00    0.0000000e+00    0.0000000e+00    0.0000000e+00    0.0000000e+00    0.0000000e+00                1    0.0000000e+00 
  -9.1544487e+01                0                0    0.0000000e+00    0.0000000e+00    0.0000000e+00    0.0000000e+00    0.0000000e+00    0.0000000e+00                1    0.0000000e+00    0.0000000e+00    0.0000000e+00    0.0000000e+00    0.0000000e+00    0.0000000e+00                1    0.0000000e+00                2    0.0000000e+00    0.0000000e+00    0.0000000e+00    0.0000000e+00    0.0000000e+00    0.0000000e+00                1    0.0000000e+00 
  -9.1123141e+01                0                0    0.0000000e+00    0.0000000e+00    0.0000000e+00    0.0000000e+00    0.0000000e+00    0.0000000e+00                1    0.0000000e+00    0.0000000e+00    0.0000000e+00    0.0000000e+00    0.0000000e+00    0.0000000e+00                1    0.0000000e+00                2    0.0000000e+00    0.0000000e+00    0.0000000e+00    0.0000000e+00    0.0000000e+00    0.0000000e+00                1    0.0000000e+00 
  -9.0702955e+01                0                0    0.0000000e+00    0.0000000e+00    0.0000000e+00    0.0000000e+00    0.0000000e+00    0.0000000e+00                1    0.0000000e+00    0.0000000e+00    0.0000000e+00    0.0000000e+00    0.0000000e+00    0.0000000e+00                1    0.0000000e+00                2    0.0000000e+00    0.0000000e+00    0.0000000e+00    0.0000000e+00    0.0000000e+00    0.0000000e+00                1    0.0000000e+00 
  -9.0283896e+01                0                0    0.0000000e+00    0.0000000e+00    0.0000000e+00    0.0000000e+00    0.0000000e+00    0.0000000e+00                1    0.0000000e+00    0.0000000e+00    0.0000000e+00    0.0000000e+00    0.0000000e+00    0.0000000e+00                1    0.0000000e+00                2    0.0000000e+00    0.0000000e+00    0.0000000e+00    0.0000000e+00    0.0000000e+00    0.0000000e+00                1    0.0000000e+00 
  -8.9865945e+01                0                0    0.0000000e+00    0.0000000e+00    0.0000000e+00    0.0000000e+00    0.0000000e+00    0.0000000e+00                1    0.0000000e+00    0.0000000e+00    0.0000000e+00    0.0000000e+00    0.0000000e+00    0.0000000e+00                1    0.0000000e+00                2    0.0000000e+00    0.0000000e+00    0.0000000e+00    0.0000000e+00    0.0000000e+00    0.0000000e+00                1    0.0000000e+00 
  -8.9449062e+01                0                0    0.0000000e+00    0.0000000e+00    0.0000000e+00    0.0000000e+00    0.0000000e+00    0.0000000e+00                1    0.0000000e+00    0.0000000e+00    0.0000000e+00    0.0000000e+00    0.0000000e+00    0.0000000e+00                1    0.0000000e+00                2    0.0000000e+00    0.0000000e+00    0.0000000e+00    0.0000000e+00    0.0000000e+00    0.0000000e+00                1    0.0000000e+00 
  -8.9033215e+01                0                0    0.0000000e+00    0.0000000e+00    0.0000000e+00    0.0000000e+00    0.0000000e+00    0.0000000e+00                1    0.0000000e+00    0.0000000e+00    0.0000000e+00    0.0000000e+00    0.0000000e+00    0.0000000e+00                1    0.0000000e+00                2    0.0000000e+00    0.0000000e+00    0.0000000e+00    0.0000000e+00    0.0000000e+00    0.0000000e+00                1    0.0000000e+00 
  -8.8618375e+01                0                0    0.0000000e+00    0.0000000e+00    0.0000000e+00    0.0000000e+00    0.0000000e+00    0.0000000e+00                1    0.0000000e+00    0.0000000e+00    0.0000000e+00    0.0000000e+00    0.0000000e+00    0.0000000e+00                1    0.0000000e+00                2    0.0000000e+00    0.0000000e+00    0.0000000e+00    0.0000000e+00    0.0000000e+00    0.0000000e+00                1    0.0000000e+00 
  -8.8204513e+01                0                0    0.0000000e+00    0.0000000e+00    0.0000000e+00    0.0000000e+00    0.0000000e+00    0.0000000e+00                1    0.0000000e+00    0.0000000e+00    0.0000000e+00    0.0000000e+00    0.0000000e+00    0.0000000e+00                1    0.0000000e+00                2    0.0000000e+00    0.0000000e+00    0.0000000e+00    0.0000000e+00    0.0000000e+00    0.0000000e+00                1    0.0000000e+00 
  -8.7791601e+01                0                0    0.0000000e+00    0.0000000e+00    0.0000000e+00    0.0000000e+00    0.0000000e+00    0.0000000e+00                1    0.0000000e+00    0.0000000e+00    0.0000000e+00    0.0000000e+00    0.0000000e+00    0.0000000e+00                1    0.0000000e+00                2    0.0000000e+00    0.0000000e+00    0.0000000e+00    0.0000000e+00    0.0000000e+00    0.0000000e+00                1    0.0000000e+00 
  -8.7615552e+01                0                0    0.0000000e+00    0.0000000e+00    0.0000000e+00    0.0000000e+00    0.0000000e+00    0.0000000e+00                1    0.0000000e+00    0.0000000e+00    0.0000000e+00    0.0000000e+00    0.0000000e+00    0.0000000e+00                1    0.0000000e+00                2    0.0000000e+00    0.0000000e+00    0.0000000e+00    0.0000000e+00    0.0000000e+00    0.0000000e+00                1    0.0000000e+00 
  -8.7395492e+01                0                0    0.0000000e+00    0.0000000e+00    0.0000000e+00    0.0000000e+00    0.0000000e+00    0.0000000e+00                1    0.0000000e+00    0.0000000e+00    0.0000000e+00    0.0000000e+00    0.0000000e+00    0.0000000e+00                1    0.0000000e+00                2    0.0000000e+00    0.0000000e+00    0.0000000e+00    0.0000000e+00    0.0000000e+00    0.0000000e+00                1    0.0000000e+00 
  -8.7120417e+01                0                0    0.0000000e+00    0.0000000e+00    0.0000000e+00    0.0000000e+00    0.0000000e+00    0.0000000e+00                1    0.0000000e+00    0.0000000e+00    0.0000000e+00    0.0000000e+00    0.0000000e+00    0.0000000e+00                1    0.0000000e+00                2    0.0000000e+00    0.0000000e+00    0.0000000e+00    0.0000000e+00    0.0000000e+00    0.0000000e+00                1    0.0000000e+00 
  -8.6776572e+01                0                0    0.0000000e+00    0.0000000e+00    0.0000000e+00    0.0000000e+00    0.0000000e+00    0.0000000e+00                1    0.0000000e+00    0.0000000e+00    0.0000000e+00    0.0000000e+00    0.0000000e+00    0.0000000e+00                1    0.0000000e+00                2    0.0000000e+00    0.0000000e+00    0.0000000e+00    0.0000000e+00    0.0000000e+00    0.0000000e+00                1    0.0000000e+00 
  -8.6366807e+01                0                0    0.0000000e+00    0.0000000e+00    0.0000000e+00    0.0000000e+00    0.0000000e+00    0.0000000e+00                1    0.0000000e+00    0.0000000e+00    0.0000000e+00    0.0000000e+00    0.0000000e+00    0.0000000e+00                1    0.0000000e+00                2    0.0000000e+00    0.0000000e+00    0.0000000e+00    0.0000000e+00    0.0000000e+00    0.0000000e+00                1    0.0000000e+00 
  -8.5957798e+01                0                0    0.0000000e+00    0.0000000e+00    0.0000000e+00    0.0000000e+00    0.0000000e+00    0.0000000e+00                1    0.0000000e+00    0.0000000e+00    0.0000000e+00    0.0000000e+00    0.0000000e+00    0.0000000e+00                1    0.0000000e+00                2    0.0000000e+00    0.0000000e+00    0.0000000e+00    0.0000000e+00    0.0000000e+00    0.0000000e+00                1    0.0000000e+00 
  -8.5549586e+01                0                0    0.0000000e+00    0.0000000e+00    0.0000000e+00    0.0000000e+00    0.0000000e+00    0.0000000e+00                1    0.0000000e+00    0.0000000e+00    0.0000000e+00    0.0000000e+00    0.0000000e+00    0.0000000e+00                1    0.0000000e+00                2    0.0000000e+00    0.0000000e+00    0.0000000e+00    0.0000000e+00    0.0000000e+00    0.0000000e+00                1    0.0000000e+00 
  -8.5142145e+01                0                0    0.0000000e+00    0.0000000e+00    0.0000000e+00    0.0000000e+00    0.0000000e+00    0.0000000e+00                1    0.0000000e+00    0.0000000e+00    0.0000000e+00    0.0000000e+00    0.0000000e+00    0.0000000e+00                1    0.0000000e+00                2    0.0000000e+00    0.0000000e+00    0.0000000e+00    0.0000000e+00    0.0000000e+00    0.0000000e+00                1    0.0000000e+00 
  -8.4735447e+01                0                0    0.0000000e+00    0.0000000e+00    0.0000000e+00    0.0000000e+00    0.0000000e+00    0.0000000e+00                1    0.0000000e+00    0.0000000e+00    0.0000000e+00    0.0000000e+00    0.0000000e+00    0.0000000e+00                1    0.0000000e+00                2    0.0000000e+00    0.0000000e+00    0.0000000e+00    0.0000000e+00    0.0000000e+00    0.0000000e+00                1    0.0000000e+00 
  -8.4329467e+01                0                0    0.0000000e+00    0.0000000e+00    0.0000000e+00    0.0000000e+00    0.0000000e+00    0.0000000e+00                1    0.0000000e+00    0.0000000e+00    0.0000000e+00    0.0000000e+00    0.0000000e+00    0.0000000e+00                1    0.0000000e+00                2    0.0000000e+00    0.0000000e+00    0.0000000e+00    0.0000000e+00    0.0000000e+00    0.0000000e+00                1    0.0000000e+00 
  -8.3924177e+01                0                0    0.0000000e+00    0.0000000e+00    0.0000000e+00    0.0000000e+00    0.0000000e+00    0.0000000e+00                1    0.0000000e+00    0.0000000e+00    0.0000000e+00    0.0000000e+00    0.0000000e+00    0.0000000e+00                1    0.0000000e+00                2    0.0000000e+00    0.0000000e+00    0.0000000e+00    0.0000000e+00    0.0000000e+00    0.0000000e+00                1    0.0000000e+00 
  -8.3519553e+01                0                0    0.0000000e+00    0.0000000e+00    0.0000000e+00    0.0000000e+00    0.0000000e+00    0.0000000e+00                1    0.0000000e+00    0.0000000e+00    0.0000000e+00    0.0000000e+00    0.0000000e+00    0.0000000e+00                1    0.0000000e+00                2    0.0000000e+00    0.0000000e+00    0.0000000e+00    0.0000000e+00    0.0000000e+00    0.0000000e+00                1    0.0000000e+00 
  -8.3115569e+01                0                0    0.0000000e+00    0.0000000e+00    0.0000000e+00    0.0000000e+00    0.0000000e+00    0.0000000e+00                1    0.0000000e+00    0.0000000e+00    0.0000000e+00    0.0000000e+00    0.0000000e+00    0.0000000e+00                1    0.0000000e+00                2    0.0000000e+00    0.0000000e+00    0.0000000e+00    0.0000000e+00    0.0000000e+00    0.0000000e+00                1    0.0000000e+00 
  -8.2712199e+01                0                0    0.0000000e+00    0.0000000e+00    0.0000000e+00    0.0000000e+00    0.0000000e+00    0.0000000e+00                1    0.0000000e+00    0.0000000e+00    0.0000000e+00    0.0000000e+00    0.0000000e+00    0.0000000e+00                1    0.0000000e+00                2    0.0000000e+00    0.0000000e+00    0.0000000e+00    0.0000000e+00    0.0000000e+00    0.0000000e+00                1    0.0000000e+00 
  -8.2309417e+01                0                0    0.0000000e+00    0.0000000e+00    0.0000000e+00    0.0000000e+00    0.0000000e+00    0.0000000e+00                1    0.0000000e+00    0.0000000e+00    0.0000000e+00    0.0000000e+00    0.0000000e+00    0.0000000e+00                1    0.0000000e+00                2    0.0000000e+00    0.0000000e+00    0.0000000e+00    0.0000000e+00    0.0000000e+00    0.0000000e+00                1    0.0000000e+00 
  -8.1907199e+01                0                0    0.0000000e+00    0.0000000e+00    0.0000000e+00    0.0000000e+00    0.0000000e+00    0.0000000e+00                1    0.0000000e+00    0.0000000e+00    0.0000000e+00    0.0000000e+00    0.0000000e+00    0.0000000e+00                1    0.0000000e+00                2    0.0000000e+00    0.0000000e+00    0.0000000e+00    0.0000000e+00    0.0000000e+00    0.0000000e+00                1    0.0000000e+00 
  -8.1505519e+01                0                0    0.0000000e+00    0.0000000e+00    0.0000000e+00    0.0000000e+00    0.0000000e+00    0.0000000e+00                1    0.0000000e+00    0.0000000e+00    0.0000000e+00    0.0000000e+00    0.0000000e+00    0.0000000e+00                1    0.0000000e+00                2    0.0000000e+00    0.0000000e+00    0.0000000e+00    0.0000000e+00    0.0000000e+00    0.0000000e+00                1    0.0000000e+00 
  -8.1104354e+01                0                0    0.0000000e+00    0.0000000e+00    0.0000000e+00    0.0000000e+00    0.0000000e+00    0.0000000e+00                1    0.0000000e+00    0.0000000e+00    0.0000000e+00    0.0000000e+00    0.0000000e+00    0.0000000e+00                1    0.0000000e+00                2    0.0000000e+00    0.0000000e+00    0.0000000e+00    0.0000000e+00    0.0000000e+00    0.0000000e+00                1    0.0000000e+00 
  -8.0703677e+01                0                0    0.0000000e+00    0.0000000e+00    0.0000000e+00    0.0000000e+00    0.0000000e+00    0.0000000e+00                1    0.0000000e+00    0.0000000e+00    0.0000000e+00    0.0000000e+00    0.0000000e+00    0.0000000e+00                1    0.0000000e+00                2    0.0000000e+00    0.0000000e+00    0.0000000e+00    0.0000000e+00    0.0000000e+00    0.0000000e+00                1    0.0000000e+00 
  -8.0303464e+01                0                0    0.0000000e+00    0.0000000e+00    0.0000000e+00    0.0000000e+00    0.0000000e+00    0.0000000e+00                1    0.0000000e+00    0.0000000e+00    0.0000000e+00    0.0000000e+00    0.0000000e+00    0.0000000e+00                1    0.0000000e+00                2    0.0000000e+00    0.0000000e+00    0.0000000e+00    0.0000000e+00    0.0000000e+00    0.0000000e+00                1    0.0000000e+00 
  -7.9903691e+01                0                0    0.0000000e+00    0.0000000e+00    0.0000000e+00    0.0000000e+00    0.0000000e+00    0.0000000e+00                1    0.0000000e+00    0.0000000e+00    0.0000000e+00    0.0000000e+00    0.0000000e+00    0.0000000e+00                1    0.0000000e+00                2    0.0000000e+00    0.0000000e+00    0.0000000e+00    0.0000000e+00    0.0000000e+00    0.0000000e+00                1    0.0000000e+00 
  -7.9504334e+01                0                0    0.0000000e+00    0.0000000e+00    0.0000000e+00    0.0000000e+00    0.0000000e+00    0.0000000e+00                1    0.0000000e+00    0.0000000e+00    0.0000000e+00    0.0000000e+00    0.0000000e+00    0.0000000e+00                1    0.0000000e+00                2    0.0000000e+00    0.0000000e+00    0.0000000e+00    0.0000000e+00    0.0000000e+00    0.0000000e+00                1    0.0000000e+00 
  -7.9105367e+01                0                0    0.0000000e+00    0.0000000e+00    0.0000000e+00    0.0000000e+00    0.0000000e+00    0.0000000e+00                1    0.0000000e+00    0.0000000e+00    0.0000000e+00    0.0000000e+00    0.0000000e+00    0.0000000e+00                1    0.0000000e+00                2    0.0000000e+00    0.0000000e+00    0.0000000e+00    0.0000000e+00    0.0000000e+00    0.0000000e+00                1    0.0000000e+00 
  -7.8706767e+01                0                0    0.0000000e+00    0.0000000e+00    0.0000000e+00    0.0000000e+00    0.0000000e+00    0.0000000e+00                1    0.0000000e+00    0.0000000e+00    0.0000000e+00    0.0000000e+00    0.0000000e+00    0.0000000e+00                1    0.0000000e+00                2    0.0000000e+00    0.0000000e+00    0.0000000e+00    0.0000000e+00    0.0000000e+00    0.0000000e+00                1    0.0000000e+00 
  -7.8308510e+01                0                0    0.0000000e+00    0.0000000e+00    0.0000000e+00    0.0000000e+00    0.0000000e+00    0.0000000e+00                1    0.0000000e+00    0.0000000e+00    0.0000000e+00    0.0000000e+00    0.0000000e+00    0.0000000e+00                1    0.0000000e+00                2    0.0000000e+00    0.0000000e+00    0.0000000e+00    0.0000000e+00    0.0000000e+00    0.0000000e+00                1    0.0000000e+00 
  -7.7910572e+01                0                0    0.0000000e+00    0.0000000e+00    0.0000000e+00    0.0000000e+00    0.0000000e+00    0.0000000e+00                1    0.0000000e+00    0.0000000e+00    0.0000000e+00    0.0000000e+00    0.0000000e+00    0.0000000e+00                1    0.0000000e+00                2    0.0000000e+00    0.0000000e+00    0.0000000e+00    0.0000000e+00    0.0000000e+00    0.0000000e+00                1    0.0000000e+00 
  -7.7512927e+01                0                0    0.0000000e+00    0.0000000e+00    0.0000000e+00    0.0000000e+00    0.0000000e+00    0.0000000e+00                1    0.0000000e+00    0.0000000e+00    0.0000000e+00    0.0000000e+00    0.0000000e+00    0.0000000e+00                1    0.0000000e+00                2    0.0000000e+00    0.0000000e+00    0.0000000e+00    0.0000000e+00    0.0000000e+00    0.0000000e+00                1    0.0000000e+00 
  -7.7115554e+01                0                0    0.0000000e+00    0.0000000e+00    0.0000000e+00    0.0000000e+00    0.0000000e+00    0.0000000e+00                1    0.0000000e+00    0.0000000e+00    0.0000000e+00    0.0000000e+00    0.0000000e+00    0.0000000e+00                1    0.0000000e+00                2    0.0000000e+00    0.0000000e+00    0.0000000e+00    0.0000000e+00    0.0000000e+00    0.0000000e+00                1    0.0000000e+00 
  -7.6877600e+01                0                0    0.0000000e+00    0.0000000e+00    0.0000000e+00    0.0000000e+00    0.0000000e+00    0.0000000e+00                1    0.0000000e+00    0.0000000e+00    0.0000000e+00    0.0000000e+00    0.0000000e+00    0.0000000e+00                1    0.0000000e+00                2    0.0000000e+00    0.0000000e+00    0.0000000e+00    0.0000000e+00    0.0000000e+00    0.0000000e+00                1    0.0000000e+00 
  -7.6580159e+01                0                0    0.0000000e+00    0.0000000e+00    0.0000000e+00    0.0000000e+00    0.0000000e+00    0.0000000e+00                1    0.0000000e+00    0.0000000e+00    0.0000000e+00    0.0000000e+00    0.0000000e+00    0.0000000e+00                1    0.0000000e+00                2    0.0000000e+00    0.0000000e+00    0.0000000e+00    0.0000000e+00    0.0000000e+00    0.0000000e+00                1    0.0000000e+00 
  -7.6208357e+01                0                0    0.0000000e+00    0.0000000e+00    0.0000000e+00    0.0000000e+00    0.0000000e+00    0.0000000e+00                1    0.0000000e+00    0.0000000e+00    0.0000000e+00    0.0000000e+00    0.0000000e+00    0.0000000e+00                1    0.0000000e+00                2    0.0000000e+00    0.0000000e+00    0.0000000e+00    0.0000000e+00    0.0000000e+00    0.0000000e+00                1    0.0000000e+00 
  -7.5811708e+01                0                0    0.0000000e+00    0.0000000e+00    0.0000000e+00    0.0000000e+00    0.0000000e+00    0.0000000e+00                1    0.0000000e+00    0.0000000e+00    0.0000000e+00    0.0000000e+00    0.0000000e+00    0.0000000e+00                1    0.0000000e+00                2    0.0000000e+00    0.0000000e+00    0.0000000e+00    0.0000000e+00    0.0000000e+00    0.0000000e+00                1    0.0000000e+00 
  -7.5415221e+01                0                0    0.0000000e+00    0.0000000e+00    0.0000000e+00    0.0000000e+00    0.0000000e+00    0.0000000e+00                1    0.0000000e+00    0.0000000e+00    0.0000000e+00    0.0000000e+00    0.0000000e+00    0.0000000e+00                1    0.0000000e+00                2    0.0000000e+00    0.0000000e+00    0.0000000e+00    0.0000000e+00    0.0000000e+00    0.0000000e+00                1    0.0000000e+00 
  -7.5018878e+01                0                0    0.0000000e+00    0.0000000e+00    0.0000000e+00    0.0000000e+00    0.0000000e+00    0.0000000e+00                1    0.0000000e+00    0.0000000e+00    0.0000000e+00    0.0000000e+00    0.0000000e+00    0.0000000e+00                1    0.0000000e+00                2    0.0000000e+00    0.0000000e+00    0.0000000e+00    0.0000000e+00    0.0000000e+00    0.0000000e+00                1    0.0000000e+00 
  -7.4622654e+01                0                0    0.0000000e+00    0.0000000e+00    0.0000000e+00    0.0000000e+00    0.0000000e+00    0.0000000e+00                1    0.0000000e+00    0.0000000e+00    0.0000000e+00    0.0000000e+00    0.0000000e+00    0.0000000e+00                1    0.0000000e+00                2    0.0000000e+00    0.0000000e+00    0.0000000e+00    0.0000000e+00    0.0000000e+00    0.0000000e+00                1    0.0000000e+00 
  -7.4226526e+01                0                0    0.0000000e+00    0.0000000e+00    0.0000000e+00    0.0000000e+00    0.0000000e+00    0.0000000e+00                1    0.0000000e+00    0.0000000e+00    0.0000000e+00    0.0000000e+00    0.0000000e+00    0.0000000e+00                1    0.0000000e+00                2    0.0000000e+00    0.0000000e+00    0.0000000e+00    0.0000000e+00    0.0000000e+00    0.0000000e+00                1    0.0000000e+00 
  -7.3830469e+01                0                0    0.0000000e+00    0.0000000e+00    0.0000000e+00    0.0000000e+00    0.0000000e+00    0.0000000e+00                1    0.0000000e+00    0.0000000e+00    0.0000000e+00    0.0000000e+00    0.0000000e+00    0.0000000e+00                1    0.0000000e+00                2    0.0000000e+00    0.0000000e+00    0.0000000e+00    0.0000000e+00    0.0000000e+00    0.0000000e+00                1    0.0000000e+00 
  -7.3434459e+01                0                0    0.0000000e+00    0.0000000e+00    0.0000000e+00    0.0000000e+00    0.0000000e+00    0.0000000e+00                1    0.0000000e+00    0.0000000e+00    0.0000000e+00    0.0000000e+00    0.0000000e+00    0.0000000e+00                1    0.0000000e+00                2    0.0000000e+00    0.0000000e+00    0.0000000e+00    0.0000000e+00    0.0000000e+00    0.0000000e+00                1    0.0000000e+00 
  -7.3038472e+01                0                0    0.0000000e+00    0.0000000e+00    0.0000000e+00    0.0000000e+00    0.0000000e+00    0.0000000e+00                1    0.0000000e+00    0.0000000e+00    0.0000000e+00    0.0000000e+00    0.0000000e+00    0.0000000e+00                1    0.0000000e+00                2    0.0000000e+00    0.0000000e+00    0.0000000e+00    0.0000000e+00    0.0000000e+00    0.0000000e+00                1    0.0000000e+00 
  -7.2642482e+01                0                0    0.0000000e+00    0.0000000e+00    0.0000000e+00    0.0000000e+00    0.0000000e+00    0.0000000e+00                1    0.0000000e+00    0.0000000e+00    0.0000000e+00    0.0000000e+00    0.0000000e+00    0.0000000e+00                1    0.0000000e+00                2    0.0000000e+00    0.0000000e+00    0.0000000e+00    0.0000000e+00    0.0000000e+00    0.0000000e+00                1    0.0000000e+00 
  -7.2246467e+01                0                0    0.0000000e+00    0.0000000e+00    0.0000000e+00    0.0000000e+00    0.0000000e+00    0.0000000e+00                1    0.0000000e+00    0.0000000e+00    0.0000000e+00    0.0000000e+00    0.0000000e+00    0.0000000e+00                1    0.0000000e+00                2    0.0000000e+00    0.0000000e+00    0.0000000e+00    0.0000000e+00    0.0000000e+00    0.0000000e+00                1    0.0000000e+00 
  -7.1850401e+01                0                0    0.0000000e+00    0.0000000e+00    0.0000000e+00    0.0000000e+00    0.0000000e+00    0.0000000e+00                1    0.0000000e+00    0.0000000e+00    0.0000000e+00    0.0000000e+00    0.0000000e+00    0.0000000e+00                1    0.0000000e+00                2    0.0000000e+00    0.0000000e+00    0.0000000e+00    0.0000000e+00    0.0000000e+00    0.0000000e+00                1    0.0000000e+00 
  -7.1454259e+01                0                0    0.0000000e+00    0.0000000e+00    0.0000000e+00    0.0000000e+00    0.0000000e+00    0.0000000e+00                1    0.0000000e+00    0.0000000e+00    0.0000000e+00    0.0000000e+00    0.0000000e+00    0.0000000e+00                1    0.0000000e+00                2    0.0000000e+00    0.0000000e+00    0.0000000e+00    0.0000000e+00    0.0000000e+00    0.0000000e+00                1    0.0000000e+00 
  -7.1058016e+01                0                0    0.0000000e+00    0.0000000e+00    0.0000000e+00    0.0000000e+00    0.0000000e+00    0.0000000e+00                1    0.0000000e+00    0.0000000e+00    0.0000000e+00    0.0000000e+00    0.0000000e+00    0.0000000e+00                1    0.0000000e+00                2    0.0000000e+00    0.0000000e+00    0.0000000e+00    0.0000000e+00    0.0000000e+00    0.0000000e+00                1    0.0000000e+00 
  -7.0661648e+01                0                0    0.0000000e+00    0.0000000e+00    0.0000000e+00    0.0000000e+00    0.0000000e+00    0.0000000e+00                1    0.0000000e+00    0.0000000e+00    0.0000000e+00    0.0000000e+00    0.0000000e+00    0.0000000e+00                1    0.0000000e+00                2    0.0000000e+00    0.0000000e+00    0.0000000e+00    0.0000000e+00    0.0000000e+00    0.0000000e+00                1    0.0000000e+00 
  -7.0265129e+01                0                0    0.0000000e+00    0.0000000e+00    0.0000000e+00    0.0000000e+00    0.0000000e+00    0.0000000e+00                1    0.0000000e+00    0.0000000e+00    0.0000000e+00    0.0000000e+00    0.0000000e+00    0.0000000e+00                1    0.0000000e+00                2    0.0000000e+00    0.0000000e+00    0.0000000e+00    0.0000000e+00    0.0000000e+00    0.0000000e+00                1    0.0000000e+00 
  -6.9868434e+01                0                0    0.0000000e+00    0.0000000e+00    0.0000000e+00    0.0000000e+00    0.0000000e+00    0.0000000e+00                1    0.0000000e+00    0.0000000e+00    0.0000000e+00    0.0000000e+00    0.0000000e+00    0.0000000e+00                1    0.0000000e+00                2    0.0000000e+00    0.0000000e+00    0.0000000e+00    0.0000000e+00    0.0000000e+00    0.0000000e+00                1    0.0000000e+00 
  -6.9471536e+01                0                0    0.0000000e+00    0.0000000e+00    0.0000000e+00    0.0000000e+00    0.0000000e+00    0.0000000e+00                1    0.0000000e+00    0.0000000e+00    0.0000000e+00    0.0000000e+00    0.0000000e+00    0.0000000e+00                1    0.0000000e+00                2    0.0000000e+00    0.0000000e+00    0.0000000e+00    0.0000000e+00    0.0000000e+00    0.0000000e+00                1    0.0000000e+00 
  -6.9074411e+01                0                0    0.0000000e+00    0.0000000e+00    0.0000000e+00    0.0000000e+00    0.0000000e+00    0.0000000e+00                1    0.0000000e+00    0.0000000e+00    0.0000000e+00    0.0000000e+00    0.0000000e+00    0.0000000e+00                1    0.0000000e+00                2    0.0000000e+00    0.0000000e+00    0.0000000e+00    0.0000000e+00    0.0000000e+00    0.0000000e+00                1    0.0000000e+00 
  -6.8677031e+01                0                0    0.0000000e+00    0.0000000e+00    0.0000000e+00    0.0000000e+00    0.0000000e+00    0.0000000e+00                1    0.0000000e+00    0.0000000e+00    0.0000000e+00    0.0000000e+00    0.0000000e+00    0.0000000e+00                1    0.0000000e+00                2    0.0000000e+00    0.0000000e+00    0.0000000e+00    0.0000000e+00    0.0000000e+00    0.0000000e+00                1    0.0000000e+00 
  -6.8279372e+01                0                0    0.0000000e+00    0.0000000e+00    0.0000000e+00    0.0000000e+00    0.0000000e+00    0.0000000e+00                1    0.0000000e+00    0.0000000e+00    0.0000000e+00    0.0000000e+00    0.0000000e+00    0.0000000e+00                1    0.0000000e+00                2    0.0000000e+00    0.0000000e+00    0.0000000e+00    0.0000000e+00    0.0000000e+00    0.0000000e+00                1    0.0000000e+00 
  -6.7881405e+01                0                0    0.0000000e+00    0.0000000e+00    0.0000000e+00    0.0000000e+00    0.0000000e+00    0.0000000e+00                1    0.0000000e+00    0.0000000e+00    0.0000000e+00    0.0000000e+00    0.0000000e+00    0.0000000e+00                1    0.0000000e+00                2    0.0000000e+00    0.0000000e+00    0.0000000e+00    0.0000000e+00    0.0000000e+00    0.0000000e+00                1    0.0000000e+00 
  -6.7483105e+01                0                0    0.0000000e+00    0.0000000e+00    0.0000000e+00    0.0000000e+00    0.0000000e+00    0.0000000e+00                1    0.0000000e+00    0.0000000e+00    0.0000000e+00    0.0000000e+00    0.0000000e+00    0.0000000e+00                1    0.0000000e+00                2    0.0000000e+00    0.0000000e+00    0.0000000e+00    0.0000000e+00    0.0000000e+00    0.0000000e+00                1    0.0000000e+00 
  -6.7084444e+01                0                0    0.0000000e+00    0.0000000e+00    0.0000000e+00    0.0000000e+00    0.0000000e+00    0.0000000e+00                1    0.0000000e+00    0.0000000e+00    0.0000000e+00    0.0000000e+00    0.0000000e+00    0.0000000e+00                1    0.0000000e+00                2    0.0000000e+00    0.0000000e+00    0.0000000e+00    0.0000000e+00    0.0000000e+00    0.0000000e+00                1    0.0000000e+00 
  -6.6685394e+01                0                0    0.0000000e+00    0.0000000e+00    0.0000000e+00    0.0000000e+00    0.0000000e+00    0.0000000e+00                1    0.0000000e+00    0.0000000e+00    0.0000000e+00    0.0000000e+00    0.0000000e+00    0.0000000e+00                1    0.0000000e+00                2    0.0000000e+00    0.0000000e+00    0.0000000e+00    0.0000000e+00    0.0000000e+00    0.0000000e+00                1    0.0000000e+00 
  -6.6285928e+01                0                0    0.0000000e+00    0.0000000e+00    0.0000000e+00    0.0000000e+00    0.0000000e+00    0.0000000e+00                1    0.0000000e+00    0.0000000e+00    0.0000000e+00    0.0000000e+00    0.0000000e+00    0.0000000e+00                1    0.0000000e+00                2    0.0000000e+00    0.0000000e+00    0.0000000e+00    0.0000000e+00    0.0000000e+00    0.0000000e+00                1    0.0000000e+00 
  -6.5886018e+01                0                0    0.0000000e+00    0.0000000e+00    0.0000000e+00    0.0000000e+00    0.0000000e+00    0.0000000e+00                1    0.0000000e+00    0.0000000e+00    0.0000000e+00    0.0000000e+00    0.0000000e+00    0.0000000e+00                1    0.0000000e+00                2    0.0000000e+00    0.0000000e+00    0.0000000e+00    0.0000000e+00    0.0000000e+00    0.0000000e+00                1    0.0000000e+00 
  -6.5485634e+01                0                0    0.0000000e+00    0.0000000e+00    0.0000000e+00    0.0000000e+00    0.0000000e+00    0.0000000e+00                1    0.0000000e+00    0.0000000e+00    0.0000000e+00    0.0000000e+00    0.0000000e+00    0.0000000e+00                1    0.0000000e+00                2    0.0000000e+00    0.0000000e+00    0.0000000e+00    0.0000000e+00    0.0000000e+00    0.0000000e+00                1    0.0000000e+00 
  -6.5084749e+01                0                0    0.0000000e+00    0.0000000e+00    0.0000000e+00    0.0000000e+00    0.0000000e+00    0.0000000e+00                1    0.0000000e+00    0.0000000e+00    0.0000000e+00    0.0000000e+00    0.0000000e+00    0.0000000e+00                1    0.0000000e+00                2    0.0000000e+00    0.0000000e+00    0.0000000e+00    0.0000000e+00    0.0000000e+00    0.0000000e+00                1    0.0000000e+00 
  -6.4683333e+01                0                0    0.0000000e+00    0.0000000e+00    0.0000000e+00    0.0000000e+00    0.0000000e+00    0.0000000e+00                1    0.0000000e+00    0.0000000e+00    0.0000000e+00    0.0000000e+00    0.0000000e+00    0.0000000e+00                1    0.0000000e+00                2    0.0000000e+00    0.0000000e+00    0.0000000e+00    0.0000000e+00    0.0000000e+00    0.0000000e+00                1    0.0000000e+00 
  -6.4281355e+01                0                0    0.0000000e+00    0.0000000e+00    0.0000000e+00    0.0000000e+00    0.0000000e+00    0.0000000e+00                1    0.0000000e+00    0.0000000e+00    0.0000000e+00    0.0000000e+00    0.0000000e+00    0.0000000e+00                1    0.0000000e+00                2    0.0000000e+00    0.0000000e+00    0.0000000e+00    0.0000000e+00    0.0000000e+00    0.0000000e+00                1    0.0000000e+00 
  -6.3878786e+01                0                0    0.0000000e+00    0.0000000e+00    0.0000000e+00    0.0000000e+00    0.0000000e+00    0.0000000e+00                1    0.0000000e+00    0.0000000e+00    0.0000000e+00    0.0000000e+00    0.0000000e+00    0.0000000e+00                1    0.0000000e+00                2    0.0000000e+00    0.0000000e+00    0.0000000e+00    0.0000000e+00    0.0000000e+00    0.0000000e+00                1    0.0000000e+00 
  -6.3475595e+01                0                0    0.0000000e+00    0.0000000e+00    0.0000000e+00    0.0000000e+00    0.0000000e+00    0.0000000e+00                1    0.0000000e+00    0.0000000e+00    0.0000000e+00    0.0000000e+00    0.0000000e+00    0.0000000e+00                1    0.0000000e+00                2    0.0000000e+00    0.0000000e+00    0.0000000e+00    0.0000000e+00    0.0000000e+00    0.0000000e+00                1    0.0000000e+00 
  -6.3071752e+01                0                0    0.0000000e+00    0.0000000e+00    0.0000000e+00    0.0000000e+00    0.0000000e+00    0.0000000e+00                1    0.0000000e+00    0.0000000e+00    0.0000000e+00    0.0000000e+00    0.0000000e+00    0.0000000e+00                1    0.0000000e+00                2    0.0000000e+00    0.0000000e+00    0.0000000e+00    0.0000000e+00    0.0000000e+00    0.0000000e+00                1    0.0000000e+00 
  -6.2667223e+01                0                0    0.0000000e+00    0.0000000e+00    0.0000000e+00    0.0000000e+00    0.0000000e+00    0.0000000e+00                1    0.0000000e+00    0.0000000e+00    0.0000000e+00    0.0000000e+00    0.0000000e+00    0.0000000e+00                1    0.0000000e+00                2    0.0000000e+00    0.0000000e+00    0.0000000e+00    0.0000000e+00    0.0000000e+00    0.0000000e+00                1    0.0000000e+00 
  -6.2343600e+01                0                0    0.0000000e+00    0.0000000e+00    0.0000000e+00    0.0000000e+00    0.0000000e+00    0.0000000e+00                1    0.0000000e+00    0.0000000e+00    0.0000000e+00    0.0000000e+00    0.0000000e+00    0.0000000e+00                1    0.0000000e+00                2    0.0000000e+00    0.0000000e+00    0.0000000e+00    0.0000000e+00    0.0000000e+00    0.0000000e+00                1    0.0000000e+00 
  -6.1939072e+01                0                0    0.0000000e+00    0.0000000e+00    0.0000000e+00    0.0000000e+00    0.0000000e+00    0.0000000e+00                1    0.0000000e+00    0.0000000e+00    0.0000000e+00    0.0000000e+00    0.0000000e+00    0.0000000e+00                1    0.0000000e+00                2    0.0000000e+00    0.0000000e+00    0.0000000e+00    0.0000000e+00    0.0000000e+00    0.0000000e+00                1    0.0000000e+00 
  -6.1532456e+01                0                0    0.0000000e+00    0.0000000e+00    0.0000000e+00    0.0000000e+00    0.0000000e+00    0.0000000e+00                1    0.0000000e+00    0.0000000e+00    0.0000000e+00    0.0000000e+00    0.0000000e+00    0.0000000e+00                1    0.0000000e+00                2    0.0000000e+00    0.0000000e+00    0.0000000e+00    0.0000000e+00    0.0000000e+00    0.0000000e+00                1    0.0000000e+00 
  -6.1125031e+01                0                0    0.0000000e+00    0.0000000e+00    0.0000000e+00    0.0000000e+00    0.0000000e+00    0.0000000e+00                1    0.0000000e+00    0.0000000e+00    0.0000000e+00    0.0000000e+00    0.0000000e+00    0.0000000e+00                1    0.0000000e+00                2    0.0000000e+00    0.0000000e+00    0.0000000e+00    0.0000000e+00    0.0000000e+00    0.0000000e+00                1    0.0000000e+00 
  -6.0716762e+01                0                0    0.0000000e+00    0.0000000e+00    0.0000000e+00    0.0000000e+00    0.0000000e+00    0.0000000e+00                1    0.0000000e+00    0.0000000e+00    0.0000000e+00    0.0000000e+00    0.0000000e+00    0.0000000e+00                1    0.0000000e+00                2    0.0000000e+00    0.0000000e+00    0.0000000e+00    0.0000000e+00    0.0000000e+00    0.0000000e+00                1    0.0000000e+00 
  -6.0390147e+01                0                0    0.0000000e+00    0.0000000e+00    0.0000000e+00    0.0000000e+00    0.0000000e+00    0.0000000e+00                1    0.0000000e+00    0.0000000e+00    0.0000000e+00    0.0000000e+00    0.0000000e+00    0.0000000e+00                1    0.0000000e+00                2    0.0000000e+00    0.0000000e+00    0.0000000e+00    0.0000000e+00    0.0000000e+00    0.0000000e+00                1    0.0000000e+00 
  -5.9981877e+01                0                0    0.0000000e+00    0.0000000e+00    0.0000000e+00    0.0000000e+00    0.0000000e+00    0.0000000e+00                1    0.0000000e+00    0.0000000e+00    0.0000000e+00    0.0000000e+00    0.0000000e+00    0.0000000e+00                1    0.0000000e+00                2    0.0000000e+00    0.0000000e+00    0.0000000e+00    0.0000000e+00    0.0000000e+00    0.0000000e+00                1    0.0000000e+00 
  -5.9571054e+01                0                0    0.0000000e+00    0.0000000e+00    0.0000000e+00    0.0000000e+00    0.0000000e+00    0.0000000e+00                1    0.0000000e+00    0.0000000e+00    0.0000000e+00    0.0000000e+00    0.0000000e+00    0.0000000e+00                1    0.0000000e+00                2    0.0000000e+00    0.0000000e+00    0.0000000e+00    0.0000000e+00    0.0000000e+00    0.0000000e+00                1    0.0000000e+00 
  -5.9159250e+01                0                0    0.0000000e+00    0.0000000e+00    0.0000000e+00    0.0000000e+00    0.0000000e+00    0.0000000e+00                1    0.0000000e+00    0.0000000e+00    0.0000000e+00    0.0000000e+00    0.0000000e+00    0.0000000e+00                1    0.0000000e+00                2    0.0000000e+00    0.0000000e+00    0.0000000e+00    0.0000000e+00    0.0000000e+00    0.0000000e+00                1    0.0000000e+00 
  -5.8746426e+01                0                0    0.0000000e+00    0.0000000e+00    0.0000000e+00    0.0000000e+00    0.0000000e+00    0.0000000e+00                1    0.0000000e+00    0.0000000e+00    0.0000000e+00    0.0000000e+00    0.0000000e+00    0.0000000e+00                1    0.0000000e+00                2    0.0000000e+00    0.0000000e+00    0.0000000e+00    0.0000000e+00    0.0000000e+00    0.0000000e+00                1    0.0000000e+00 
  -5.8332543e+01                0                0    0.0000000e+00    0.0000000e+00    0.0000000e+00    0.0000000e+00    0.0000000e+00    0.0000000e+00                1    0.0000000e+00    0.0000000e+00    0.0000000e+00    0.0000000e+00    0.0000000e+00    0.0000000e+00                1    0.0000000e+00                2    0.0000000e+00    0.0000000e+00    0.0000000e+00    0.0000000e+00    0.0000000e+00    0.0000000e+00                1    0.0000000e+00 
  -5.7917562e+01                0                0    0.0000000e+00    0.0000000e+00    0.0000000e+00    0.0000000e+00    0.0000000e+00    0.0000000e+00                1    0.0000000e+00    0.0000000e+00    0.0000000e+00    0.0000000e+00    0.0000000e+00    0.0000000e+00                1    0.0000000e+00                2    0.0000000e+00    0.0000000e+00    0.0000000e+00    0.0000000e+00    0.0000000e+00    0.0000000e+00                1    0.0000000e+00 
  -5.7501442e+01                0                0    0.0000000e+00    0.0000000e+00    0.0000000e+00    0.0000000e+00    0.0000000e+00    0.0000000e+00                1    0.0000000e+00    0.0000000e+00    0.0000000e+00    0.0000000e+00    0.0000000e+00    0.0000000e+00                1    0.0000000e+00                2    0.0000000e+00    0.0000000e+00    0.0000000e+00    0.0000000e+00    0.0000000e+00    0.0000000e+00                1    0.0000000e+00 
  -5.7084141e+01                0                0    0.0000000e+00    0.0000000e+00    0.0000000e+00    0.0000000e+00    0.0000000e+00    0.0000000e+00                1    0.0000000e+00    0.0000000e+00    0.0000000e+00    0.0000000e+00    0.0000000e+00    0.0000000e+00                1    0.0000000e+00                2    0.0000000e+00    0.0000000e+00    0.0000000e+00    0.0000000e+00    0.0000000e+00    0.0000000e+00                1    0.0000000e+00 
  -5.6665607e+01                0                0    0.0000000e+00    0.0000000e+00    0.0000000e+00    0.0000000e+00    0.0000000e+00    0.0000000e+00                1    0.0000000e+00    0.0000000e+00    0.0000000e+00    0.0000000e+00    0.0000000e+00    0.0000000e+00                1    0.0000000e+00                2    0.0000000e+00    0.0000000e+00    0.0000000e+00    0.0000000e+00    0.0000000e+00    0.0000000e+00                1    0.0000000e+00 
  -5.6245804e+01                0                0    0.0000000e+00    0.0000000e+00    0.0000000e+00    0.0000000e+00    0.0000000e+00    0.0000000e+00                1    0.0000000e+00    0.0000000e+00    0.0000000e+00    0.0000000e+00    0.0000000e+00    0.0000000e+00                1    0.0000000e+00                2    0.0000000e+00    0.0000000e+00    0.0000000e+00    0.0000000e+00    0.0000000e+00    0.0000000e+00                1    0.0000000e+00 
  -5.5824689e+01                0                0    0.0000000e+00    0.0000000e+00    0.0000000e+00    0.0000000e+00    0.0000000e+00    0.0000000e+00                1    0.0000000e+00    0.0000000e+00    0.0000000e+00    0.0000000e+00    0.0000000e+00    0.0000000e+00                1    0.0000000e+00                2    0.0000000e+00    0.0000000e+00    0.0000000e+00    0.0000000e+00    0.0000000e+00    0.0000000e+00                1    0.0000000e+00 
  -5.5402216e+01                0                0    0.0000000e+00    0.0000000e+00    0.0000000e+00    0.0000000e+00    0.0000000e+00    0.0000000e+00                1    0.0000000e+00    0.0000000e+00    0.0000000e+00    0.0000000e+00    0.0000000e+00    0.0000000e+00                1    0.0000000e+00                2    0.0000000e+00    0.0000000e+00    0.0000000e+00    0.0000000e+00    0.0000000e+00    0.0000000e+00                1    0.0000000e+00 
  -5.4978339e+01                0                0    0.0000000e+00    0.0000000e+00    0.0000000e+00    0.0000000e+00    0.0000000e+00    0.0000000e+00                1    0.0000000e+00    0.0000000e+00    0.0000000e+00    0.0000000e+00    0.0000000e+00    0.0000000e+00                1    0.0000000e+00                2    0.0000000e+00    0.0000000e+00    0.0000000e+00    0.0000000e+00    0.0000000e+00    0.0000000e+00                1    0.0000000e+00 
  -5.4552992e+01                0                0    0.0000000e+00    0.0000000e+00    0.0000000e+00    0.0000000e+00    0.0000000e+00    0.0000000e+00                1    0.0000000e+00    0.0000000e+00    0.0000000e+00    0.0000000e+00    0.0000000e+00    0.0000000e+00                1    0.0000000e+00                2    0.0000000e+00    0.0000000e+00    0.0000000e+00    0.0000000e+00    0.0000000e+00    0.0000000e+00                1    0.0000000e+00 
  -5.4126140e+01                0                0    0.0000000e+00    0.0000000e+00    0.0000000e+00    0.0000000e+00    0.0000000e+00    0.0000000e+00                1    0.0000000e+00    0.0000000e+00    0.0000000e+00    0.0000000e+00    0.0000000e+00    0.0000000e+00                1    0.0000000e+00                2    0.0000000e+00    0.0000000e+00    0.0000000e+00    0.0000000e+00    0.0000000e+00    0.0000000e+00                1    0.0000000e+00 
  -5.3697734e+01                0                0    0.0000000e+00    0.0000000e+00    0.0000000e+00    0.0000000e+00    0.0000000e+00    0.0000000e+00                1    0.0000000e+00    0.0000000e+00    0.0000000e+00    0.0000000e+00    0.0000000e+00    0.0000000e+00                1    0.0000000e+00                2    0.0000000e+00    0.0000000e+00    0.0000000e+00    0.0000000e+00    0.0000000e+00    0.0000000e+00                1    0.0000000e+00 
  -5.3267721e+01                0                0    0.0000000e+00    0.0000000e+00    0.0000000e+00    0.0000000e+00    0.0000000e+00    0.0000000e+00                1    0.0000000e+00    0.0000000e+00    0.0000000e+00    0.0000000e+00    0.0000000e+00    0.0000000e+00                1    0.0000000e+00                2    0.0000000e+00    0.0000000e+00    0.0000000e+00    0.0000000e+00    0.0000000e+00    0.0000000e+00                1    0.0000000e+00 
  -5.2923710e+01                0                0    0.0000000e+00    0.0000000e+00    0.0000000e+00    0.0000000e+00    0.0000000e+00    0.0000000e+00                1    0.0000000e+00    0.0000000e+00    0.0000000e+00    0.0000000e+00    0.0000000e+00    0.0000000e+00                1    0.0000000e+00                2    0.0000000e+00    0.0000000e+00    0.0000000e+00    0.0000000e+00    0.0000000e+00    0.0000000e+00                1    0.0000000e+00 
  -5.2493696e+01                0                0    0.0000000e+00    0.0000000e+00    0.0000000e+00    0.0000000e+00    0.0000000e+00    0.0000000e+00                1    0.0000000e+00    0.0000000e+00    0.0000000e+00    0.0000000e+00    0.0000000e+00    0.0000000e+00                1    0.0000000e+00                2    0.0000000e+00    0.0000000e+00    0.0000000e+00    0.0000000e+00    0.0000000e+00    0.0000000e+00                1    0.0000000e+00 
  -5.2058878e+01                0                0    0.0000000e+00    0.0000000e+00    0.0000000e+00    0.0000000e+00    0.0000000e+00    0.0000000e+00                1    0.0000000e+00    0.0000000e+00    0.0000000e+00    0.0000000e+00    0.0000000e+00    0.0000000e+00                1    0.0000000e+00                2    0.0000000e+00    0.0000000e+00    0.0000000e+00    0.0000000e+00    0.0000000e+00    0.0000000e+00                1    0.0000000e+00 
  -5.1711023e+01                0                0    0.0000000e+00    0.0000000e+00    0.0000000e+00    0.0000000e+00    0.0000000e+00    0.0000000e+00                1    0.0000000e+00    0.0000000e+00    0.0000000e+00    0.0000000e+00    0.0000000e+00    0.0000000e+00                1    0.0000000e+00                2    0.0000000e+00    0.0000000e+00    0.0000000e+00    0.0000000e+00    0.0000000e+00    0.0000000e+00                1    0.0000000e+00 
  -5.1276204e+01                0                0    0.0000000e+00    0.0000000e+00    0.0000000e+00    0.0000000e+00    0.0000000e+00    0.0000000e+00                1    0.0000000e+00    0.0000000e+00    0.0000000e+00    0.0000000e+00    0.0000000e+00    0.0000000e+00                1    0.0000000e+00                2    0.0000000e+00    0.0000000e+00    0.0000000e+00    0.0000000e+00    0.0000000e+00    0.0000000e+00                1    0.0000000e+00 
  -5.0928349e+01                0                0    0.0000000e+00    0.0000000e+00    0.0000000e+00    0.0000000e+00    0.0000000e+00    0.0000000e+00                1    0.0000000e+00    0.0000000e+00    0.0000000e+00    0.0000000e+00    0.0000000e+00    0.0000000e+00                1    0.0000000e+00                2    0.0000000e+00    0.0000000e+00    0.0000000e+00    0.0000000e+00    0.0000000e+00    0.0000000e+00                1    0.0000000e+00 
  -5.0493531e+01                0                0    0.0000000e+00    0.0000000e+00    0.0000000e+00    0.0000000e+00    0.0000000e+00    0.0000000e+00                1    0.0000000e+00    0.0000000e+00    0.0000000e+00    0.0000000e+00    0.0000000e+00    0.0000000e+00                1    0.0000000e+00                2    0.0000000e+00    0.0000000e+00    0.0000000e+00    0.0000000e+00    0.0000000e+00    0.0000000e+00                1    0.0000000e+00 
  -5.0145676e+01                0                0    0.0000000e+00    0.0000000e+00    0.0000000e+00    0.0000000e+00    0.0000000e+00    0.0000000e+00                1    0.0000000e+00    0.0000000e+00    0.0000000e+00    0.0000000e+00    0.0000000e+00    0.0000000e+00                1    0.0000000e+00                2    0.0000000e+00    0.0000000e+00    0.0000000e+00    0.0000000e+00    0.0000000e+00    0.0000000e+00                1    0.0000000e+00 
  -4.9710858e+01                0                0    0.0000000e+00    0.0000000e+00    0.0000000e+00    0.0000000e+00    0.0000000e+00    0.0000000e+00                1    0.0000000e+00    0.0000000e+00    0.0000000e+00    0.0000000e+00    0.0000000e+00    0.0000000e+00                1    0.0000000e+00                2    0.0000000e+00    0.0000000e+00    0.0000000e+00    0.0000000e+00    0.0000000e+00    0.0000000e+00                1    0.0000000e+00 
  -4.9363003e+01                0                0    0.0000000e+00    0.0000000e+00    0.0000000e+00    0.0000000e+00    0.0000000e+00    0.0000000e+00                1    0.0000000e+00    0.0000000e+00    0.0000000e+00    0.0000000e+00    0.0000000e+00    0.0000000e+00                1    0.0000000e+00                2    0.0000000e+00    0.0000000e+00    0.0000000e+00    0.0000000e+00    0.0000000e+00    0.0000000e+00                1    0.0000000e+00 
  -4.8928184e+01                0                0    0.0000000e+00    0.0000000e+00    0.0000000e+00    0.0000000e+00    0.0000000e+00    0.0000000e+00                1    0.0000000e+00    0.0000000e+00    0.0000000e+00    0.0000000e+00    0.0000000e+00    0.0000000e+00                1    0.0000000e+00                2    0.0000000e+00    0.0000000e+00    0.0000000e+00    0.0000000e+00    0.0000000e+00    0.0000000e+00                1    0.0000000e+00 
  -4.8580329e+01                0                0    0.0000000e+00    0.0000000e+00    0.0000000e+00    0.0000000e+00    0.0000000e+00    0.0000000e+00                1    0.0000000e+00    0.0000000e+00    0.0000000e+00    0.0000000e+00    0.0000000e+00    0.0000000e+00                1    0.0000000e+00                2    0.0000000e+00    0.0000000e+00    0.0000000e+00    0.0000000e+00    0.0000000e+00    0.0000000e+00                1    0.0000000e+00 
  -4.8145511e+01                0                0    0.0000000e+00    0.0000000e+00    0.0000000e+00    0.0000000e+00    0.0000000e+00    0.0000000e+00                1    0.0000000e+00    0.0000000e+00    0.0000000e+00    0.0000000e+00    0.0000000e+00    0.0000000e+00                1    0.0000000e+00                2    0.0000000e+00    0.0000000e+00    0.0000000e+00    0.0000000e+00    0.0000000e+00    0.0000000e+00                1    0.0000000e+00 
  -4.7797656e+01                0                0    0.0000000e+00    0.0000000e+00    0.0000000e+00    0.0000000e+00    0.0000000e+00    0.0000000e+00                1    0.0000000e+00    0.0000000e+00    0.0000000e+00    0.0000000e+00    0.0000000e+00    0.0000000e+00                1    0.0000000e+00                2    0.0000000e+00    0.0000000e+00    0.0000000e+00    0.0000000e+00    0.0000000e+00    0.0000000e+00                1    0.0000000e+00 
  -4.7362838e+01                0                0    0.0000000e+00    0.0000000e+00    0.0000000e+00    0.0000000e+00    0.0000000e+00    0.0000000e+00                1    0.0000000e+00    0.0000000e+00    0.0000000e+00    0.0000000e+00    0.0000000e+00    0.0000000e+00                1    0.0000000e+00                2    0.0000000e+00    0.0000000e+00    0.0000000e+00    0.0000000e+00    0.0000000e+00    0.0000000e+00                1    0.0000000e+00 
  -4.7014983e+01                0                0    0.0000000e+00    0.0000000e+00    0.0000000e+00    0.0000000e+00    0.0000000e+00    0.0000000e+00                1    0.0000000e+00    0.0000000e+00    0.0000000e+00    0.0000000e+00    0.0000000e+00    0.0000000e+00                1    0.0000000e+00                2    0.0000000e+00    0.0000000e+00    0.0000000e+00    0.0000000e+00    0.0000000e+00    0.0000000e+00                1    0.0000000e+00 
  -4.6580164e+01                0                0    0.0000000e+00    0.0000000e+00    0.0000000e+00    0.0000000e+00    0.0000000e+00    0.0000000e+00                1    0.0000000e+00    0.0000000e+00    0.0000000e+00    0.0000000e+00    0.0000000e+00    0.0000000e+00                1    0.0000000e+00                2    0.0000000e+00    0.0000000e+00    0.0000000e+00    0.0000000e+00    0.0000000e+00    0.0000000e+00                1    0.0000000e+00 
  -4.6232309e+01                0                0    0.0000000e+00    0.0000000e+00    0.0000000e+00    0.0000000e+00    0.0000000e+00    0.0000000e+00                1    0.0000000e+00    0.0000000e+00    0.0000000e+00    0.0000000e+00    0.0000000e+00    0.0000000e+00                1    0.0000000e+00                2    0.0000000e+00    0.0000000e+00    0.0000000e+00    0.0000000e+00    0.0000000e+00    0.0000000e+00                1    0.0000000e+00 
  -4.5797491e+01                0                0    0.0000000e+00    0.0000000e+00    0.0000000e+00    0.0000000e+00    0.0000000e+00    0.0000000e+00                1    0.0000000e+00    0.0000000e+00    0.0000000e+00    0.0000000e+00    0.0000000e+00    0.0000000e+00                1    0.0000000e+00                2    0.0000000e+00    0.0000000e+00    0.0000000e+00    0.0000000e+00    0.0000000e+00    0.0000000e+00                1    0.0000000e+00 
  -4.5449636e+01                0                0    0.0000000e+00    0.0000000e+00    0.0000000e+00    0.0000000e+00    0.0000000e+00    0.0000000e+00                1    0.0000000e+00    0.0000000e+00    0.0000000e+00    0.0000000e+00    0.0000000e+00    0.0000000e+00                1    0.0000000e+00                2    0.0000000e+00    0.0000000e+00    0.0000000e+00    0.0000000e+00    0.0000000e+00    0.0000000e+00                1    0.0000000e+00 
  -4.5014818e+01                0                0    0.0000000e+00    0.0000000e+00    0.0000000e+00    0.0000000e+00    0.0000000e+00    0.0000000e+00                1    0.0000000e+00    0.0000000e+00    0.0000000e+00    0.0000000e+00    0.0000000e+00    0.0000000e+00                1    0.0000000e+00                2    0.0000000e+00    0.0000000e+00    0.0000000e+00    0.0000000e+00    0.0000000e+00    0.0000000e+00                1    0.0000000e+00 
  -4.4666963e+01                0                0    0.0000000e+00    0.0000000e+00    0.0000000e+00    0.0000000e+00    0.0000000e+00    0.0000000e+00                1    0.0000000e+00    0.0000000e+00    0.0000000e+00    0.0000000e+00    0.0000000e+00    0.0000000e+00                1    0.0000000e+00                2    0.0000000e+00    0.0000000e+00    0.0000000e+00    0.0000000e+00    0.0000000e+00    0.0000000e+00                1    0.0000000e+00 
  -4.4232144e+01                0                0    0.0000000e+00    0.0000000e+00    0.0000000e+00    0.0000000e+00    0.0000000e+00    0.0000000e+00                1    0.0000000e+00    0.0000000e+00    0.0000000e+00    0.0000000e+00    0.0000000e+00    0.0000000e+00                1    0.0000000e+00                2    0.0000000e+00    0.0000000e+00    0.0000000e+00    0.0000000e+00    0.0000000e+00    0.0000000e+00                1    0.0000000e+00 
  -4.3884290e+01                0                0    0.0000000e+00    0.0000000e+00    0.0000000e+00    0.0000000e+00    0.0000000e+00    0.0000000e+00                1    0.0000000e+00    0.0000000e+00    0.0000000e+00    0.0000000e+00    0.0000000e+00    0.0000000e+00                1    0.0000000e+00                2    0.0000000e+00    0.0000000e+00    0.0000000e+00    0.0000000e+00    0.0000000e+00    0.0000000e+00                1    0.0000000e+00 
  -4.3449471e+01                0                0    0.0000000e+00    0.0000000e+00    0.0000000e+00    0.0000000e+00    0.0000000e+00    0.0000000e+00                1    0.0000000e+00    0.0000000e+00    0.0000000e+00    0.0000000e+00    0.0000000e+00    0.0000000e+00                1    0.0000000e+00                2    0.0000000e+00    0.0000000e+00    0.0000000e+00    0.0000000e+00    0.0000000e+00    0.0000000e+00                1    0.0000000e+00 
  -4.3101616e+01                0                0    0.0000000e+00    0.0000000e+00    0.0000000e+00    0.0000000e+00    0.0000000e+00    0.0000000e+00                1    0.0000000e+00    0.0000000e+00    0.0000000e+00    0.0000000e+00    0.0000000e+00    0.0000000e+00                1    0.0000000e+00                2    0.0000000e+00    0.0000000e+00    0.0000000e+00    0.0000000e+00    0.0000000e+00    0.0000000e+00                1    0.0000000e+00 
  -4.2666798e+01                0                0    0.0000000e+00    0.0000000e+00    0.0000000e+00    0.0000000e+00    0.0000000e+00    0.0000000e+00                1    0.0000000e+00    0.0000000e+00    0.0000000e+00    0.0000000e+00    0.0000000e+00    0.0000000e+00                1    0.0000000e+00                2    0.0000000e+00    0.0000000e+00    0.0000000e+00    0.0000000e+00    0.0000000e+00    0.0000000e+00                1    0.0000000e+00 
  -4.2318943e+01                0                0    0.0000000e+00    0.0000000e+00    0.0000000e+00    0.0000000e+00    0.0000000e+00    0.0000000e+00                1    0.0000000e+00    0.0000000e+00    0.0000000e+00    0.0000000e+00    0.0000000e+00    0.0000000e+00                1    0.0000000e+00                2    0.0000000e+00    0.0000000e+00    0.0000000e+00    0.0000000e+00    0.0000000e+00    0.0000000e+00                1    0.0000000e+00 
  -4.1884124e+01                0                0    0.0000000e+00    0.0000000e+00    0.0000000e+00    0.0000000e+00    0.0000000e+00    0.0000000e+00                1    0.0000000e+00    0.0000000e+00    0.0000000e+00    0.0000000e+00    0.0000000e+00    0.0000000e+00                1    0.0000000e+00                2    0.0000000e+00    0.0000000e+00    0.0000000e+00    0.0000000e+00    0.0000000e+00    0.0000000e+00                1    0.0000000e+00 
  -4.1536270e+01                0                0    0.0000000e+00    0.0000000e+00    0.0000000e+00    0.0000000e+00    0.0000000e+00    0.0000000e+00                1    0.0000000e+00    0.0000000e+00    0.0000000e+00    0.0000000e+00    0.0000000e+00    0.0000000e+00                1    0.0000000e+00                2    0.0000000e+00    0.0000000e+00    0.0000000e+00    0.0000000e+00    0.0000000e+00    0.0000000e+00                1    0.0000000e+00 
  -4.1101451e+01                0                0    0.0000000e+00    0.0000000e+00    0.0000000e+00    0.0000000e+00    0.0000000e+00    0.0000000e+00                1    0.0000000e+00    0.0000000e+00    0.0000000e+00    0.0000000e+00    0.0000000e+00    0.0000000e+00                1    0.0000000e+00                2    0.0000000e+00    0.0000000e+00    0.0000000e+00    0.0000000e+00    0.0000000e+00    0.0000000e+00                1    0.0000000e+00 
  -4.0753596e+01                0                0    0.0000000e+00    0.0000000e+00    0.0000000e+00    0.0000000e+00    0.0000000e+00    0.0000000e+00                1    0.0000000e+00    0.0000000e+00    0.0000000e+00    0.0000000e+00    0.0000000e+00    0.0000000e+00                1    0.0000000e+00                2    0.0000000e+00    0.0000000e+00    0.0000000e+00    0.0000000e+00    0.0000000e+00    0.0000000e+00                1    0.0000000e+00 
  -4.0318778e+01                0                0    0.0000000e+00    0.0000000e+00    0.0000000e+00    0.0000000e+00    0.0000000e+00    0.0000000e+00                1    0.0000000e+00    0.0000000e+00    0.0000000e+00    0.0000000e+00    0.0000000e+00    0.0000000e+00                1    0.0000000e+00                2    0.0000000e+00    0.0000000e+00    0.0000000e+00    0.0000000e+00    0.0000000e+00    0.0000000e+00                1    0.0000000e+00 
  -3.9970923e+01                0                0    0.0000000e+00    0.0000000e+00    0.0000000e+00    0.0000000e+00    0.0000000e+00    0.0000000e+00                1    0.0000000e+00    0.0000000e+00    0.0000000e+00    0.0000000e+00    0.0000000e+00    0.0000000e+00                1    0.0000000e+00                2    0.0000000e+00    0.0000000e+00    0.0000000e+00    0.0000000e+00    0.0000000e+00    0.0000000e+00                1    0.0000000e+00 
  -3.9536104e+01                0                0    0.0000000e+00    0.0000000e+00    0.0000000e+00    0.0000000e+00    0.0000000e+00    0.0000000e+00                1    0.0000000e+00    0.0000000e+00    0.0000000e+00    0.0000000e+00    0.0000000e+00    0.0000000e+00                1    0.0000000e+00                2    0.0000000e+00    0.0000000e+00    0.0000000e+00    0.0000000e+00    0.0000000e+00    0.0000000e+00                1    0.0000000e+00 
  -3.9188250e+01                0                0    0.0000000e+00    0.0000000e+00    0.0000000e+00    0.0000000e+00    0.0000000e+00    0.0000000e+00                1    0.0000000e+00    0.0000000e+00    0.0000000e+00    0.0000000e+00    0.0000000e+00    0.0000000e+00                1    0.0000000e+00                2    0.0000000e+00    0.0000000e+00    0.0000000e+00    0.0000000e+00    0.0000000e+00    0.0000000e+00                1    0.0000000e+00 
  -3.8753431e+01                0                0    0.0000000e+00    0.0000000e+00    0.0000000e+00    0.0000000e+00    0.0000000e+00    0.0000000e+00                1    0.0000000e+00    0.0000000e+00    0.0000000e+00    0.0000000e+00    0.0000000e+00    0.0000000e+00                1    0.0000000e+00                2    0.0000000e+00    0.0000000e+00    0.0000000e+00    0.0000000e+00    0.0000000e+00    0.0000000e+00                1    0.0000000e+00 
  -3.8405576e+01                0                0    0.0000000e+00    0.0000000e+00    0.0000000e+00    0.0000000e+00    0.0000000e+00    0.0000000e+00                1    0.0000000e+00    0.0000000e+00    0.0000000e+00    0.0000000e+00    0.0000000e+00    0.0000000e+00                1    0.0000000e+00                2    0.0000000e+00    0.0000000e+00    0.0000000e+00    0.0000000e+00    0.0000000e+00    0.0000000e+00                1    0.0000000e+00 
  -3.7970758e+01                0                0    0.0000000e+00    0.0000000e+00    0.0000000e+00    0.0000000e+00    0.0000000e+00    0.0000000e+00                1    0.0000000e+00    0.0000000e+00    0.0000000e+00    0.0000000e+00    0.0000000e+00    0.0000000e+00                1    0.0000000e+00                2    0.0000000e+00    0.0000000e+00    0.0000000e+00    0.0000000e+00    0.0000000e+00    0.0000000e+00                1    0.0000000e+00 
  -3.7622903e+01                0                0    0.0000000e+00    0.0000000e+00    0.0000000e+00    0.0000000e+00    0.0000000e+00    0.0000000e+00                1    0.0000000e+00    0.0000000e+00    0.0000000e+00    0.0000000e+00    0.0000000e+00    0.0000000e+00                1    0.0000000e+00                2    0.0000000e+00    0.0000000e+00    0.0000000e+00    0.0000000e+00    0.0000000e+00    0.0000000e+00                1    0.0000000e+00 
  -3.7188084e+01                0                0    0.0000000e+00    0.0000000e+00    0.0000000e+00    0.0000000e+00    0.0000000e+00    0.0000000e+00                1    0.0000000e+00    0.0000000e+00    0.0000000e+00    0.0000000e+00    0.0000000e+00    0.0000000e+00                1    0.0000000e+00                2    0.0000000e+00    0.0000000e+00    0.0000000e+00    0.0000000e+00    0.0000000e+00    0.0000000e+00                1    0.0000000e+00 
  -3.6840230e+01                0                0    0.0000000e+00    0.0000000e+00    0.0000000e+00    0.0000000e+00    0.0000000e+00    0.0000000e+00                1    0.0000000e+00    0.0000000e+00    0.0000000e+00    0.0000000e+00    0.0000000e+00    0.0000000e+00                1    0.0000000e+00                2    0.0000000e+00    0.0000000e+00    0.0000000e+00    0.0000000e+00    0.0000000e+00    0.0000000e+00                1    0.0000000e+00 
  -3.6405411e+01                0                0    0.0000000e+00    0.0000000e+00    0.0000000e+00    0.0000000e+00    0.0000000e+00    0.0000000e+00                1    0.0000000e+00    0.0000000e+00    0.0000000e+00    0.0000000e+00    0.0000000e+00    0.0000000e+00                1    0.0000000e+00                2    0.0000000e+00    0.0000000e+00    0.0000000e+00    0.0000000e+00    0.0000000e+00    0.0000000e+00                1    0.0000000e+00 
  -3.6057556e+01                0                0    0.0000000e+00    0.0000000e+00    0.0000000e+00    0.0000000e+00    0.0000000e+00    0.0000000e+00                1    0.0000000e+00    0.0000000e+00    0.0000000e+00    0.0000000e+00    0.0000000e+00    0.0000000e+00                1    0.0000000e+00                2    0.0000000e+00    0.0000000e+00    0.0000000e+00    0.0000000e+00    0.0000000e+00    0.0000000e+00                1    0.0000000e+00 
  -3.5622738e+01                0                0    0.0000000e+00    0.0000000e+00    0.0000000e+00    0.0000000e+00    0.0000000e+00    0.0000000e+00                1    0.0000000e+00    0.0000000e+00    0.0000000e+00    0.0000000e+00    0.0000000e+00    0.0000000e+00                1    0.0000000e+00                2    0.0000000e+00    0.0000000e+00    0.0000000e+00    0.0000000e+00    0.0000000e+00    0.0000000e+00                1    0.0000000e+00 
  -3.5274883e+01                0                0    0.0000000e+00    0.0000000e+00    0.0000000e+00    0.0000000e+00    0.0000000e+00    0.0000000e+00                1    0.0000000e+00    0.0000000e+00    0.0000000e+00    0.0000000e+00    0.0000000e+00    0.0000000e+00                1    0.0000000e+00                2    0.0000000e+00    0.0000000e+00    0.0000000e+00    0.0000000e+00    0.0000000e+00    0.0000000e+00                1    0.0000000e+00 
  -3.4840064e+01                0                0    0.0000000e+00    0.0000000e+00    0.0000000e+00    0.0000000e+00    0.0000000e+00    0.0000000e+00                1    0.0000000e+00    0.0000000e+00    0.0000000e+00    0.0000000e+00    0.0000000e+00    0.0000000e+00                1    0.0000000e+00                2    0.0000000e+00    0.0000000e+00    0.0000000e+00    0.0000000e+00    0.0000000e+00    0.0000000e+00                1    0.0000000e+00 
  -3.4492210e+01                0                0    0.0000000e+00    0.0000000e+00    0.0000000e+00    0.0000000e+00    0.0000000e+00    0.0000000e+00                1    0.0000000e+00    0.0000000e+00    0.0000000e+00    0.0000000e+00    0.0000000e+00    0.0000000e+00                1    0.0000000e+00                2    0.0000000e+00    0.0000000e+00    0.0000000e+00    0.0000000e+00    0.0000000e+00    0.0000000e+00                1    0.0000000e+00 
  -3.4057391e+01                0                0    0.0000000e+00    0.0000000e+00    0.0000000e+00    0.0000000e+00    0.0000000e+00    0.0000000e+00                1    0.0000000e+00    0.0000000e+00    0.0000000e+00    0.0000000e+00    0.0000000e+00    0.0000000e+00                1    0.0000000e+00                2    0.0000000e+00    0.0000000e+00    0.0000000e+00    0.0000000e+00    0.0000000e+00    0.0000000e+00                1    0.0000000e+00 
  -3.3709536e+01                0                0    0.0000000e+00    0.0000000e+00    0.0000000e+00    0.0000000e+00    0.0000000e+00    0.0000000e+00                1    0.0000000e+00    0.0000000e+00    0.0000000e+00    0.0000000e+00    0.0000000e+00    0.0000000e+00                1    0.0000000e+00                2    0.0000000e+00    0.0000000e+00    0.0000000e+00    0.0000000e+00    0.0000000e+00    0.0000000e+00                1    0.0000000e+00 
  -3.3274718e+01                0                0    0.0000000e+00    0.0000000e+00    0.0000000e+00    0.0000000e+00    0.0000000e+00    0.0000000e+00                1    0.0000000e+00    0.0000000e+00    0.0000000e+00    0.0000000e+00    0.0000000e+00    0.0000000e+00                1    0.0000000e+00                2    0.0000000e+00    0.0000000e+00    0.0000000e+00    0.0000000e+00    0.0000000e+00    0.0000000e+00                1    0.0000000e+00 
  -3.2926863e+01                0                0    0.0000000e+00    0.0000000e+00    0.0000000e+00    0.0000000e+00    0.0000000e+00    0.0000000e+00                1    0.0000000e+00    0.0000000e+00    0.0000000e+00    0.0000000e+00    0.0000000e+00    0.0000000e+00                1    0.0000000e+00                2    0.0000000e+00    0.0000000e+00    0.0000000e+00    0.0000000e+00    0.0000000e+00    0.0000000e+00                1    0.0000000e+00 
  -3.2492044e+01                0                0    0.0000000e+00    0.0000000e+00    0.0000000e+00    0.0000000e+00    0.0000000e+00    0.0000000e+00                1    0.0000000e+00    0.0000000e+00    0.0000000e+00    0.0000000e+00    0.0000000e+00    0.0000000e+00                1    0.0000000e+00                2    0.0000000e+00    0.0000000e+00    0.0000000e+00    0.0000000e+00    0.0000000e+00    0.0000000e+00                1    0.0000000e+00 
  -3.2144190e+01                0                0    0.0000000e+00    0.0000000e+00    0.0000000e+00    0.0000000e+00    0.0000000e+00    0.0000000e+00                1    0.0000000e+00    0.0000000e+00    0.0000000e+00    0.0000000e+00    0.0000000e+00    0.0000000e+00                1    0.0000000e+00                2    0.0000000e+00    0.0000000e+00    0.0000000e+00    0.0000000e+00    0.0000000e+00    0.0000000e+00                1    0.0000000e+00 
  -3.1709371e+01                0                0    0.0000000e+00    0.0000000e+00    0.0000000e+00    0.0000000e+00    0.0000000e+00    0.0000000e+00                1    0.0000000e+00    0.0000000e+00    0.0000000e+00    0.0000000e+00    0.0000000e+00    0.0000000e+00                1    0.0000000e+00                2    0.0000000e+00    0.0000000e+00    0.0000000e+00    0.0000000e+00    0.0000000e+00    0.0000000e+00                1    0.0000000e+00 
  -3.1361516e+01                0                0    0.0000000e+00    0.0000000e+00    0.0000000e+00    0.0000000e+00    0.0000000e+00    0.0000000e+00                1    0.0000000e+00    0.0000000e+00    0.0000000e+00    0.0000000e+00    0.0000000e+00    0.0000000e+00                1    0.0000000e+00                2    0.0000000e+00    0.0000000e+00    0.0000000e+00    0.0000000e+00    0.0000000e+00    0.0000000e+00                1    0.0000000e+00 
  -3.0926698e+01                0                0    0.0000000e+00    0.0000000e+00    0.0000000e+00    0.0000000e+00    0.0000000e+00    0.0000000e+00                1    0.0000000e+00    0.0000000e+00    0.0000000e+00    0.0000000e+00    0.0000000e+00    0.0000000e+00                1    0.0000000e+00                2    0.0000000e+00    0.0000000e+00    0.0000000e+00    0.0000000e+00    0.0000000e+00    0.0000000e+00                1    0.0000000e+00 
  -3.0578843e+01                0                0    0.0000000e+00    0.0000000e+00    0.0000000e+00    0.0000000e+00    0.0000000e+00    0.0000000e+00                1    0.0000000e+00    0.0000000e+00    0.0000000e+00    0.0000000e+00    0.0000000e+00    0.0000000e+00                1    0.0000000e+00                2    0.0000000e+00    0.0000000e+00    0.0000000e+00    0.0000000e+00    0.0000000e+00    0.0000000e+00                1    0.0000000e+00 
  -3.0300559e+01                0                0    0.0000000e+00    0.0000000e+00    0.0000000e+00    0.0000000e+00    0.0000000e+00    0.0000000e+00                1    0.0000000e+00    0.0000000e+00    0.0000000e+00    0.0000000e+00    0.0000000e+00    0.0000000e+00                1    0.0000000e+00                2    0.0000000e+00    0.0000000e+00    0.0000000e+00    0.0000000e+00    0.0000000e+00    0.0000000e+00                1    0.0000000e+00 
  -2.9952704e+01                0                0    0.0000000e+00    0.0000000e+00    0.0000000e+00    0.0000000e+00    0.0000000e+00    0.0000000e+00                1    0.0000000e+00    0.0000000e+00    0.0000000e+00    0.0000000e+00    0.0000000e+00    0.0000000e+00                1    0.0000000e+00                2    0.0000000e+00    0.0000000e+00    0.0000000e+00    0.0000000e+00    0.0000000e+00    0.0000000e+00                1    0.0000000e+00 
  -2.9517886e+01                0                0    0.0000000e+00    0.0000000e+00    0.0000000e+00    0.0000000e+00    0.0000000e+00    0.0000000e+00                1    0.0000000e+00    0.0000000e+00    0.0000000e+00    0.0000000e+00    0.0000000e+00    0.0000000e+00                1    0.0000000e+00                2    0.0000000e+00    0.0000000e+00    0.0000000e+00    0.0000000e+00    0.0000000e+00    0.0000000e+00                1    0.0000000e+00 
  -2.9170031e+01                0                0    0.0000000e+00    0.0000000e+00    0.0000000e+00    0.0000000e+00    0.0000000e+00    0.0000000e+00                1    0.0000000e+00    0.0000000e+00    0.0000000e+00    0.0000000e+00    0.0000000e+00    0.0000000e+00                1    0.0000000e+00                2    0.0000000e+00    0.0000000e+00    0.0000000e+00    0.0000000e+00    0.0000000e+00    0.0000000e+00                1    0.0000000e+00 
  -2.8735213e+01                0                0    0.0000000e+00    0.0000000e+00    0.0000000e+00    0.0000000e+00    0.0000000e+00    0.0000000e+00                1    0.0000000e+00    0.0000000e+00    0.0000000e+00    0.0000000e+00    0.0000000e+00    0.0000000e+00                1    0.0000000e+00                2    0.0000000e+00    0.0000000e+00    0.0000000e+00    0.0000000e+00    0.0000000e+00    0.0000000e+00                1    0.0000000e+00 
  -2.8495172e+01                0                0    0.0000000e+00    0.0000000e+00    0.0000000e+00    0.0000000e+00    0.0000000e+00    0.0000000e+00                1    0.0000000e+00    0.0000000e+00    0.0000000e+00    0.0000000e+00    0.0000000e+00    0.0000000e+00                1    0.0000000e+00                2    0.0000000e+00    0.0000000e+00    0.0000000e+00    0.0000000e+00    0.0000000e+00    0.0000000e+00                1    0.0000000e+00 
  -2.8195121e+01                0                0    0.0000000e+00    0.0000000e+00    0.0000000e+00    0.0000000e+00    0.0000000e+00    0.0000000e+00                1    0.0000000e+00    0.0000000e+00    0.0000000e+00    0.0000000e+00    0.0000000e+00    0.0000000e+00                1    0.0000000e+00                2    0.0000000e+00    0.0000000e+00    0.0000000e+00    0.0000000e+00    0.0000000e+00    0.0000000e+00                1    0.0000000e+00 
  -2.7820057e+01                0                0    0.0000000e+00    0.0000000e+00    0.0000000e+00    0.0000000e+00    0.0000000e+00    0.0000000e+00                1    0.0000000e+00    0.0000000e+00    0.0000000e+00    0.0000000e+00    0.0000000e+00    0.0000000e+00                1    0.0000000e+00                2    0.0000000e+00    0.0000000e+00    0.0000000e+00    0.0000000e+00    0.0000000e+00    0.0000000e+00                1    0.0000000e+00 
  -2.7520006e+01                0                0    0.0000000e+00    0.0000000e+00    0.0000000e+00    0.0000000e+00    0.0000000e+00    0.0000000e+00                1    0.0000000e+00    0.0000000e+00    0.0000000e+00    0.0000000e+00    0.0000000e+00    0.0000000e+00                1    0.0000000e+00                2    0.0000000e+00    0.0000000e+00    0.0000000e+00    0.0000000e+00    0.0000000e+00    0.0000000e+00                1    0.0000000e+00 
  -2.7144942e+01                0                0    0.0000000e+00    0.0000000e+00    0.0000000e+00    0.0000000e+00    0.0000000e+00    0.0000000e+00                1    0.0000000e+00    0.0000000e+00    0.0000000e+00    0.0000000e+00    0.0000000e+00    0.0000000e+00                1    0.0000000e+00                2    0.0000000e+00    0.0000000e+00    0.0000000e+00    0.0000000e+00    0.0000000e+00    0.0000000e+00                1    0.0000000e+00 
  -2.6844891e+01                0                0    0.0000000e+00    0.0000000e+00    0.0000000e+00    0.0000000e+00    0.0000000e+00    0.0000000e+00                1    0.0000000e+00    0.0000000e+00    0.0000000e+00    0.0000000e+00    0.0000000e+00    0.0000000e+00                1    0.0000000e+00                2    0.0000000e+00    0.0000000e+00    0.0000000e+00    0.0000000e+00    0.0000000e+00    0.0000000e+00                1    0.0000000e+00 
  -2.6469827e+01                0                0    0.0000000e+00    0.0000000e+00    0.0000000e+00    0.0000000e+00    0.0000000e+00    0.0000000e+00                1    0.0000000e+00    0.0000000e+00    0.0000000e+00    0.0000000e+00    0.0000000e+00    0.0000000e+00                1    0.0000000e+00                2    0.0000000e+00    0.0000000e+00    0.0000000e+00    0.0000000e+00    0.0000000e+00    0.0000000e+00                1    0.0000000e+00 
  -2.6169776e+01                0                0    0.0000000e+00    0.0000000e+00    0.0000000e+00    0.0000000e+00    0.0000000e+00    0.0000000e+00                1    0.0000000e+00    0.0000000e+00    0.0000000e+00    0.0000000e+00    0.0000000e+00    0.0000000e+00                1    0.0000000e+00                2    0.0000000e+00    0.0000000e+00    0.0000000e+00    0.0000000e+00    0.0000000e+00    0.0000000e+00                1    0.0000000e+00 
  -2.5794712e+01                0                0    0.0000000e+00    0.0000000e+00    0.0000000e+00    0.0000000e+00    0.0000000e+00    0.0000000e+00                1    0.0000000e+00    0.0000000e+00    0.0000000e+00    0.0000000e+00    0.0000000e+00    0.0000000e+00                1    0.0000000e+00                2    0.0000000e+00    0.0000000e+00    0.0000000e+00    0.0000000e+00    0.0000000e+00    0.0000000e+00                1    0.0000000e+00 
  -2.5494661e+01                0                0    0.0000000e+00    0.0000000e+00    0.0000000e+00    0.0000000e+00    0.0000000e+00    0.0000000e+00                1    0.0000000e+00    0.0000000e+00    0.0000000e+00    0.0000000e+00    0.0000000e+00    0.0000000e+00                1    0.0000000e+00                2    0.0000000e+00    0.0000000e+00    0.0000000e+00    0.0000000e+00    0.0000000e+00    0.0000000e+00                1    0.0000000e+00 
  -2.5119597e+01                0                0    0.0000000e+00    0.0000000e+00    0.0000000e+00    0.0000000e+00    0.0000000e+00    0.0000000e+00                1    0.0000000e+00    0.0000000e+00    0.0000000e+00    0.0000000e+00    0.0000000e+00    0.0000000e+00                1    0.0000000e+00                2    0.0000000e+00    0.0000000e+00    0.0000000e+00    0.0000000e+00    0.0000000e+00    0.0000000e+00                1    0.0000000e+00 
  -2.4819546e+01                0                0    0.0000000e+00    0.0000000e+00    0.0000000e+00    0.0000000e+00    0.0000000e+00    0.0000000e+00                1    0.0000000e+00    0.0000000e+00    0.0000000e+00    0.0000000e+00    0.0000000e+00    0.0000000e+00                1    0.0000000e+00                2    0.0000000e+00    0.0000000e+00    0.0000000e+00    0.0000000e+00    0.0000000e+00    0.0000000e+00                1    0.0000000e+00 
  -2.4444482e+01                0                0    0.0000000e+00    0.0000000e+00    0.0000000e+00    0.0000000e+00    0.0000000e+00    0.0000000e+00                1    0.0000000e+00    0.0000000e+00    0.0000000e+00    0.0000000e+00    0.0000000e+00    0.0000000e+00                1    0.0000000e+00                2    0.0000000e+00    0.0000000e+00    0.0000000e+00    0.0000000e+00    0.0000000e+00    0.0000000e+00                1    0.0000000e+00 
  -2.4144431e+01                0                0    0.0000000e+00    0.0000000e+00    0.0000000e+00    0.0000000e+00    0.0000000e+00    0.0000000e+00                1    0.0000000e+00    0.0000000e+00    0.0000000e+00    0.0000000e+00    0.0000000e+00    0.0000000e+00                1    0.0000000e+00                2    0.0000000e+00    0.0000000e+00    0.0000000e+00    0.0000000e+00    0.0000000e+00    0.0000000e+00                1    0.0000000e+00 
  -2.3769367e+01                0                0    0.0000000e+00    0.0000000e+00    0.0000000e+00    0.0000000e+00    0.0000000e+00    0.0000000e+00                1    0.0000000e+00    0.0000000e+00    0.0000000e+00    0.0000000e+00    0.0000000e+00    0.0000000e+00                1    0.0000000e+00                2    0.0000000e+00    0.0000000e+00    0.0000000e+00    0.0000000e+00    0.0000000e+00    0.0000000e+00                1    0.0000000e+00 
  -2.3469316e+01                0                0    0.0000000e+00    0.0000000e+00    0.0000000e+00    0.0000000e+00    0.0000000e+00    0.0000000e+00                1    0.0000000e+00    0.0000000e+00    0.0000000e+00    0.0000000e+00    0.0000000e+00    0.0000000e+00                1    0.0000000e+00                2    0.0000000e+00    0.0000000e+00    0.0000000e+00    0.0000000e+00    0.0000000e+00    0.0000000e+00                1    0.0000000e+00 
  -2.3094252e+01                0                0    0.0000000e+00    0.0000000e+00    0.0000000e+00    0.0000000e+00    0.0000000e+00    0.0000000e+00                1    0.0000000e+00    0.0000000e+00    0.0000000e+00    0.0000000e+00    0.0000000e+00    0.0000000e+00                1    0.0000000e+00                2    0.0000000e+00    0.0000000e+00    0.0000000e+00    0.0000000e+00    0.0000000e+00    0.0000000e+00                1    0.0000000e+00 
  -2.2794201e+01                0                0    0.0000000e+00    0.0000000e+00    0.0000000e+00    0.0000000e+00    0.0000000e+00    0.0000000e+00                1    0.0000000e+00    0.0000000e+00    0.0000000e+00    0.0000000e+00    0.0000000e+00    0.0000000e+00                1    0.0000000e+00                2    0.0000000e+00    0.0000000e+00    0.0000000e+00    0.0000000e+00    0.0000000e+00    0.0000000e+00                1    0.0000000e+00 
  -2.2419137e+01                0                0    0.0000000e+00    0.0000000e+00    0.0000000e+00    0.0000000e+00    0.0000000e+00    0.0000000e+00                1    0.0000000e+00    0.0000000e+00    0.0000000e+00    0.0000000e+00    0.0000000e+00    0.0000000e+00                1    0.0000000e+00                2    0.0000000e+00    0.0000000e+00    0.0000000e+00    0.0000000e+00    0.0000000e+00    0.0000000e+00                1    0.0000000e+00 
  -2.2119086e+01                0                0    0.0000000e+00    0.0000000e+00    0.0000000e+00    0.0000000e+00    0.0000000e+00    0.0000000e+00                1    0.0000000e+00    0.0000000e+00    0.0000000e+00    0.0000000e+00    0.0000000e+00    0.0000000e+00                1    0.0000000e+00                2    0.0000000e+00    0.0000000e+00    0.0000000e+00    0.0000000e+00    0.0000000e+00    0.0000000e+00                1    0.0000000e+00 
  -2.1744022e+01                0                0    0.0000000e+00    0.0000000e+00    0.0000000e+00    0.0000000e+00    0.0000000e+00    0.0000000e+00                1    0.0000000e+00    0.0000000e+00    0.0000000e+00    0.0000000e+00    0.0000000e+00    0.0000000e+00                1    0.0000000e+00                2    0.0000000e+00    0.0000000e+00    0.0000000e+00    0.0000000e+00    0.0000000e+00    0.0000000e+00                1    0.0000000e+00 
  -2.1443971e+01                0                0    0.0000000e+00    0.0000000e+00    0.0000000e+00    0.0000000e+00    0.0000000e+00    0.0000000e+00                1    0.0000000e+00    0.0000000e+00    0.0000000e+00    0.0000000e+00    0.0000000e+00    0.0000000e+00                1    0.0000000e+00                2    0.0000000e+00    0.0000000e+00    0.0000000e+00    0.0000000e+00    0.0000000e+00    0.0000000e+00                1    0.0000000e+00 
  -2.1068907e+01                0                0    0.0000000e+00    0.0000000e+00    0.0000000e+00    0.0000000e+00    0.0000000e+00    0.0000000e+00                1    0.0000000e+00    0.0000000e+00    0.0000000e+00    0.0000000e+00    0.0000000e+00    0.0000000e+00                1    0.0000000e+00                2    0.0000000e+00    0.0000000e+00    0.0000000e+00    0.0000000e+00    0.0000000e+00    0.0000000e+00                1    0.0000000e+00 
  -2.0600078e+01                0                0    0.0000000e+00    0.0000000e+00    0.0000000e+00    0.0000000e+00    0.0000000e+00    0.0000000e+00                1    0.0000000e+00    0.0000000e+00    0.0000000e+00    0.0000000e+00    0.0000000e+00    0.0000000e+00                1    0.0000000e+00                2    0.0000000e+00    0.0000000e+00    0.0000000e+00    0.0000000e+00    0.0000000e+00    0.0000000e+00                1    0.0000000e+00 
  -2.0225014e+01                0                0    0.0000000e+00    0.0000000e+00    0.0000000e+00    0.0000000e+00    0.0000000e+00    0.0000000e+00                1    0.0000000e+00    0.0000000e+00    0.0000000e+00    0.0000000e+00    0.0000000e+00    0.0000000e+00                1    0.0000000e+00                2    0.0000000e+00    0.0000000e+00    0.0000000e+00    0.0000000e+00    0.0000000e+00    0.0000000e+00                1    0.0000000e+00 
  -1.9924963e+01                0                0    0.0000000e+00    0.0000000e+00    0.0000000e+00    0.0000000e+00    0.0000000e+00    0.0000000e+00                1    0.0000000e+00    0.0000000e+00    0.0000000e+00    0.0000000e+00    0.0000000e+00    0.0000000e+00                1    0.0000000e+00                2    0.0000000e+00    0.0000000e+00    0.0000000e+00    0.0000000e+00    0.0000000e+00    0.0000000e+00                1    0.0000000e+00 
  -1.9841744e+01                0                0    0.0000000e+00    0.0000000e+00    0.0000000e+00    0.0000000e+00    0.0000000e+00    0.0000000e+00                1    0.0000000e+00    0.0000000e+00    0.0000000e+00    0.0000000e+00    0.0000000e+00    0.0000000e+00                1    0.0000000e+00                2    0.0000000e+00    0.0000000e+00    0.0000000e+00    0.0000000e+00    0.0000000e+00    0.0000000e+00                1    0.0000000e+00 
  -1.9737721e+01                0                0    0.0000000e+00    0.0000000e+00    0.0000000e+00    0.0000000e+00    0.0000000e+00    0.0000000e+00                1    0.0000000e+00    0.0000000e+00    0.0000000e+00    0.0000000e+00    0.0000000e+00    0.0000000e+00                1    0.0000000e+00                2    0.0000000e+00    0.0000000e+00    0.0000000e+00    0.0000000e+00    0.0000000e+00    0.0000000e+00                1    0.0000000e+00 
  -1.9654502e+01                0                0    0.0000000e+00    0.0000000e+00    0.0000000e+00    0.0000000e+00    0.0000000e+00    0.0000000e+00                1    0.0000000e+00    0.0000000e+00    0.0000000e+00    0.0000000e+00    0.0000000e+00    0.0000000e+00                1    0.0000000e+00                2    0.0000000e+00    0.0000000e+00    0.0000000e+00    0.0000000e+00    0.0000000e+00    0.0000000e+00                1    0.0000000e+00 
  -1.9587927e+01                0                0    0.0000000e+00    0.0000000e+00    0.0000000e+00    0.0000000e+00    0.0000000e+00    0.0000000e+00                1    0.0000000e+00    0.0000000e+00    0.0000000e+00    0.0000000e+00    0.0000000e+00    0.0000000e+00                1    0.0000000e+00                2    0.0000000e+00    0.0000000e+00    0.0000000e+00    0.0000000e+00    0.0000000e+00    0.0000000e+00                1    0.0000000e+00 
  -1.9438134e+01                0                0    0.0000000e+00    0.0000000e+00    0.0000000e+00    0.0000000e+00    0.0000000e+00    0.0000000e+00                1    0.0000000e+00    0.0000000e+00    0.0000000e+00    0.0000000e+00    0.0000000e+00    0.0000000e+00                1    0.0000000e+00                2    0.0000000e+00    0.0000000e+00    0.0000000e+00    0.0000000e+00    0.0000000e+00    0.0000000e+00                1    0.0000000e+00 
  -1.9354915e+01                0                0    0.0000000e+00    0.0000000e+00    0.0000000e+00    0.0000000e+00    0.0000000e+00    0.0000000e+00                1    0.0000000e+00    0.0000000e+00    0.0000000e+00    0.0000000e+00    0.0000000e+00    0.0000000e+00                1    0.0000000e+00                2    0.0000000e+00    0.0000000e+00    0.0000000e+00    0.0000000e+00    0.0000000e+00    0.0000000e+00                1    0.0000000e+00 
  -1.9288341e+01                0                0    0.0000000e+00    0.0000000e+00    0.0000000e+00    0.0000000e+00    0.0000000e+00    0.0000000e+00                1    0.0000000e+00    0.0000000e+00    0.0000000e+00    0.0000000e+00    0.0000000e+00    0.0000000e+00                1    0.0000000e+00                2    0.0000000e+00    0.0000000e+00    0.0000000e+00    0.0000000e+00    0.0000000e+00    0.0000000e+00                1    0.0000000e+00 
  -1.9138547e+01                0                0    0.0000000e+00    0.0000000e+00    0.0000000e+00    0.0000000e+00    0.0000000e+00    0.0000000e+00                1    0.0000000e+00    0.0000000e+00    0.0000000e+00    0.0000000e+00    0.0000000e+00    0.0000000e+00                1    0.0000000e+00                2    0.0000000e+00    0.0000000e+00    0.0000000e+00    0.0000000e+00    0.0000000e+00    0.0000000e+00                1    0.0000000e+00 
  -1.9085287e+01                0                0    0.0000000e+00    0.0000000e+00    0.0000000e+00    0.0000000e+00    0.0000000e+00    0.0000000e+00                1    0.0000000e+00    0.0000000e+00    0.0000000e+00    0.0000000e+00    0.0000000e+00    0.0000000e+00                1    0.0000000e+00                2    0.0000000e+00    0.0000000e+00    0.0000000e+00    0.0000000e+00    0.0000000e+00    0.0000000e+00                1    0.0000000e+00 
  -1.8935494e+01                0                0    0.0000000e+00    0.0000000e+00    0.0000000e+00    0.0000000e+00    0.0000000e+00    0.0000000e+00                1    0.0000000e+00    0.0000000e+00    0.0000000e+00    0.0000000e+00    0.0000000e+00    0.0000000e+00                1    0.0000000e+00                2    0.0000000e+00    0.0000000e+00    0.0000000e+00    0.0000000e+00    0.0000000e+00    0.0000000e+00                1    0.0000000e+00 
  -1.8868919e+01                0                0    0.0000000e+00    0.0000000e+00    0.0000000e+00    0.0000000e+00    0.0000000e+00    0.0000000e+00                1    0.0000000e+00    0.0000000e+00    0.0000000e+00    0.0000000e+00    0.0000000e+00    0.0000000e+00                1    0.0000000e+00                2    0.0000000e+00    0.0000000e+00    0.0000000e+00    0.0000000e+00    0.0000000e+00    0.0000000e+00                1    0.0000000e+00 
  -1.8785700e+01                0                0    0.0000000e+00    0.0000000e+00    0.0000000e+00    0.0000000e+00    0.0000000e+00    0.0000000e+00                1    0.0000000e+00    0.0000000e+00    0.0000000e+00    0.0000000e+00    0.0000000e+00    0.0000000e+00                1    0.0000000e+00                2    0.0000000e+00    0.0000000e+00    0.0000000e+00    0.0000000e+00    0.0000000e+00    0.0000000e+00                1    0.0000000e+00 
  -1.8681677e+01                0                0    0.0000000e+00    0.0000000e+00    0.0000000e+00    0.0000000e+00    0.0000000e+00    0.0000000e+00                1    0.0000000e+00    0.0000000e+00    0.0000000e+00    0.0000000e+00    0.0000000e+00    0.0000000e+00                1    0.0000000e+00                2    0.0000000e+00    0.0000000e+00    0.0000000e+00    0.0000000e+00    0.0000000e+00    0.0000000e+00                1    0.0000000e+00 
  -1.8551648e+01                0                0    0.0000000e+00    0.0000000e+00    0.0000000e+00    0.0000000e+00    0.0000000e+00    0.0000000e+00                1    0.0000000e+00    0.0000000e+00    0.0000000e+00    0.0000000e+00    0.0000000e+00    0.0000000e+00                1    0.0000000e+00                2    0.0000000e+00    0.0000000e+00    0.0000000e+00    0.0000000e+00    0.0000000e+00    0.0000000e+00                1    0.0000000e+00 
  -1.8500000e+01                0                0    0.0000000e+00    0.0000000e+00    0.0000000e+00    0.0000000e+00    0.0000000e+00    0.0000000e+00                1    0.0000000e+00    0.0000000e+00    0.0000000e+00    0.0000000e+00    0.0000000e+00    0.0000000e+00                1    0.0000000e+00                2    2.0105084e-34    2.0105084e-34    0.0000000e+00    0.0000000e+00    0.0000000e+00    0.0000000e+00                1    0.0000000e+00 
  -1.8369971e+01             1052             1052    1.6832000e-08    1.6832000e-08    2.1700000e-04    1.0855425e-04    1.0855425e-04    1.0855425e-04                1    0.0000000e+00    0.0000000e+00    0.0000000e+00    0.0000000e+00    0.0000000e+00    0.0000000e+00                1    0.0000000e+00                2    1.6832401e-08    1.6832401e-08    5.2421693e+00    5.2421693e+00    1.0000000e+00    1.5754007e-02                1    8.5829942e-05 
  -1.8265948e+01             3408             3408    5.4528000e-08    5.4528000e-08    2.1700000e-04    1.0855425e-04    1.0855425e-04    1.0855425e-04                1    0.0000000e+00    0.0000000e+00    0.0000000e+00    0.0000000e+00    0.0000000e+00    0.0000000e+00                1    0.0000000e+00                2    5.4536980e-08    5.4536980e-08    6.8497846e+00    6.8497846e+00    1.0000000e+00    2.6898173e-02                1    1.2949418e-04 
  -1.8135919e+01             8247             8247    1.3195200e-07    1.3195200e-07    2.1689513e-04    1.0850522e-04    1.0850522e-04    1.0850522e-04                1    0.0000000e+00    0.0000000e+00    0.0000000e+00    0.0000000e+00    0.0000000e+00    0.0000000e+00                1    0.0000000e+00                2    1.3196603e-07    1.3196603e-07    1.2793169e+01    1.2793169e+01    1.0000000e+00    9.3826437e-02                1    2.6838037e-04 
  -1.8031896e+01            16119            16119    2.1814400e-07    2.1814400e-07    2.1304215e-04    1.0617389e-04    1.0844162e-04    1.0844162e-04                1    0.0000000e+00    0.0000000e+00    0.0000000e+00    0.0000000e+00    0.0000000e+00    0.0000000e+00                1    0.0000000e+00                2    2.1814792e-07    2.1814792e-07    1.7966252e+01    1.7966252e+01    1.0000000e+00    1.8504781e-01                1    4.3457943e-04 
  -1.7901867e+01            39354            39354    3.5615999e-07    3.5615999e-07    1.9914141e-04    1.0348757e-04    1.0834354e-04    1.0855466e-04                1    0.0000000e+00    0.0000000e+00    0.0000000e+00    0.0000000e+00    0.0000000e+00    0.0000000e+00                1    0.0000000e+00                2    3.5617361e-07    3.5617361e-07    2.5450297e+01    2.5450297e+01    1.0000000e+00    3.7132539e-01                1    6.9889117e-04 
  -1.7797843e+01            76105            76105    4.9083199e-07    4.9083199e-07    1.7291150e-04    1.0021720e-04    1.0435576e-04    1.0849432e-04                1    0.0000000e+00    0.0000000e+00    0.0000000e+00    0.0000000e+00    0.0000000e+00    0.0000000e+00                1    0.0000000e+00                2    4.9083282e-07    4.9083282e-07    2.9073453e+01    2.9073453e+01    1.0000000e+00    4.8457632e-01                1    9.5135858e-04 
  -1.7667814e+01           145371           145371    6.8943999e-07    6.8943999e-07    1.2494199e-04    4.1839260e-05    1.0186913e-04    1.0849007e-04                1    0.0000000e+00    0.0000000e+00    0.0000000e+00    0.0000000e+00    0.0000000e+00    0.0000000e+00                1    0.0000000e+00                2    6.8945515e-07    6.8945515e-07    3.3826876e+01    3.3826876e+01    1.0000000e+00    6.5598321e-01                1    1.3184726e-03 
  -1.7563791e+01           229588           229588    8.7257596e-07    8.7257596e-07    9.0905160e-05    1.5165182e-05    1.0143661e-04    1.0858865e-04                1    0.0000000e+00    0.0000000e+00    0.0000000e+00    0.0000000e+00    0.0000000e+00    0.0000000e+00                1    0.0000000e+00                2    8.7259168e-07    8.7259168e-07    4.4283060e+01    4.4283060e+01    1.0000000e+00    1.1242016e+00                1    1.6399239e-03 
  -1.7446474e+01           338309           338309    1.1049758e-06    1.1049758e-06    7.0636351e-05    1.0910125e-05    9.7528246e-05    1.0841220e-04                1    0.0000000e+00    0.0000000e+00    0.0000000e+00    0.0000000e+00    0.0000000e+00    0.0000000e+00                1    0.0000000e+00                2    1.1049843e-06    1.1049843e-06    5.0055378e+01    5.0055378e+01    1.0000000e+00    1.4363836e+00                1    2.0563903e-03 
  -1.7340927e+01           471310           471310    1.3107037e-06    1.3107037e-06    5.4838196e-05    7.3968126e-06    9.5341371e-05    1.0859016e-04                1    0.0000000e+00    0.0000000e+00    0.0000000e+00    0.0000000e+00    0.0000000e+00    0.0000000e+00                1    0.0000000e+00                2    1.3107126e-06    1.3107126e-06    4.7617348e+01    4.7617348e+01    1.0000000e+00    1.2998683e+00                1    2.4402387e-03 
  -1.7247316e+01           606802           606802    1.4477590e-06    1.4477590e-06    4.3244777e-05    5.7426996e-06    9.2691267e-05    1.0860493e-04                1    0.0000000e+00    0.0000000e+00    0.0000000e+00    0.0000000e+00    0.0000000e+00    0.0000000e+00                1    0.0000000e+00                2    1.4477668e-06    1.4477668e-06    2.9683389e+01    2.9683389e+01    1.0000000e+00    5.0512157e-01                1    2.8008684e-03 
  -1.7155983e+01           726190           726190    1.5394364e-06    1.5394364e-06    3.6221567e-05    4.8484614e-06    8.9859628e-05    1.0839067e-04                1    0.0000000e+00    0.0000000e+00    0.0000000e+00    0.0000000e+00    0.0000000e+00    0.0000000e+00                1    0.0000000e+00                2    1.5394433e-06    1.5394433e-06    2.0501953e+01    2.0501953e+01    1.0000000e+00    2.4096803e-01                1    3.1839598e-03 
  -1.7062223e+01           835994           835994    1.5903385e-06    1.5903385e-06    3.1568999e-05    4.7040071e-06    8.6212040e-05    1.0618267e-04                1    0.0000000e+00    0.0000000e+00    0.0000000e+00    0.0000000e+00    0.0000000e+00    0.0000000e+00                1    0.0000000e+00                2    1.5903638e-06    1.5903638e-06    8.4036928e+00    8.4036928e+00    1.0000000e+00    4.0486412e-02                1    3.5767979e-03 
  -1.7000000e+01           902377           902377    1.5999679e-06    1.5999679e-06    2.8490552e-05    4.2371288e-06    8.3626928e-05    1.0574432e-04                1    0.0000000e+00    0.0000000e+00    0.0000000e+00    0.0000000e+00    0.0000000e+00    0.0000000e+00                1    0.0000000e+00                2    1.6000000e-06    1.6000000e-06    2.1059801e+00    2.1059801e+00    1.0000000e+00    2.5425967e-03                1    3.8540545e-03 
  -1.6899819e+01           978983           978983    1.5999171e-06    1.5999171e-06    2.6231289e-05    4.1723034e-06    8.0335773e-05    1.0502485e-04                1    0.0000000e+00    0.0000000e+00    0.0000000e+00    0.0000000e+00    0.0000000e+00    0.0000000e+00                1    0.0000000e+00                2    0.0000000e+00    1.6000000e-06    0.0000000e+00    0.0000000e+00    0.0000000e+00    0.0000000e+00                1    4.3316560e-03 
  -1.6794943e+01          1054522          1054522    1.5998149e-06    1.5998149e-06    2.4379224e-05    4.1179708e-06    7.5449517e-05    1.0412200e-04                1    0.0000000e+00    0.0000000e+00    0.0000000e+00    0.0000000e+00    0.0000000e+00    0.0000000e+00                1    0.0000000e+00                2    0.0000000e+00    1.6000000e-06    0.0000000e+00    0.0000000e+00    0.0000000e+00    0.0000000e+00                1    4.8123106e-03 
  -1.6681996e+01          1123946          1123946    1.5996052e-06    1.5996052e-06    2.2798761e-05    4.0627836e-06    6.9820811e-05    1.0316619e-04                1    0.0000000e+00    0.0000000e+00    0.0000000e+00    0.0000000e+00    0.0000000e+00    0.0000000e+00                1    0.0000000e+00                2    0.0000000e+00    1.6000000e-06    0.0000000e+00    0.0000000e+00    0.0000000e+00    0.0000000e+00                1    5.3148096e-03 
  -1.6561970e+01          1185747          1185747    1.5992333e-06    1.5992333e-06    2.1469375e-05    3.9707509e-06    5.4604829e-05    1.0243887e-04                1    0.0000000e+00    0.0000000e+00    0.0000000e+00    0.0000000e+00    0.0000000e+00    0.0000000e+00                1    0.0000000e+00                2    0.0000000e+00    1.6000000e-06    0.0000000e+00    0.0000000e+00    0.0000000e+00    0.0000000e+00                1    5.8246894e-03 
  -1.6435102e+01          1242943          1242943    1.5986254e-06    1.5986254e-06    2.0351403e-05    3.9784676e-06    3.3535568e-05    1.0203298e-04                1    0.0000000e+00    0.0000000e+00    0.0000000e+00    0.0000000e+00    0.0000000e+00    0.0000000e+00                1    0.0000000e+00                2    0.0000000e+00    1.6000000e-06    0.0000000e+00    0.0000000e+00    0.0000000e+00    0.0000000e+00                1    6.3237953e-03 
  -1.6303156e+01          1296946          1296946    1.5976746e-06    1.5976746e-06    1.9430164e-05    4.1478914e-06    1.8741126e-05    1.0159304e-04                1    0.0000000e+00    0.0000000e+00    0.0000000e+00    0.0000000e+00    0.0000000e+00    0.0000000e+00                1    0.0000000e+00                2    0.0000000e+00    1.6000000e-06    0.0000000e+00    0.0000000e+00    0.0000000e+00    0.0000000e+00                1    6.8102210e-03 
  -1.6197600e+01          1338230          1338230    1.5965578e-06    1.5965578e-06    1.8699571e-05    4.0463206e-06    1.3704728e-05    1.0086597e-04                1    0.0000000e+00    0.0000000e+00    0.0000000e+00    0.0000000e+00    0.0000000e+00    0.0000000e+00                1    0.0000000e+00                2    0.0000000e+00    1.6000000e-06    0.0000000e+00    0.0000000e+00    0.0000000e+00    0.0000000e+00                1    7.1732986e-03 
  -1.6007599e+01          1399163          1399163    1.5935991e-06    1.5935991e-06    1.7695959e-05    3.9750423e-06    9.8538446e-06    9.9917095e-05                1    0.0000000e+00    0.0000000e+00    0.0000000e+00    0.0000000e+00    0.0000000e+00    0.0000000e+00                1    0.0000000e+00                2    0.0000000e+00    1.6000000e-06    0.0000000e+00    0.0000000e+00    0.0000000e+00    0.0000000e+00                1    7.7575212e-03 
  -1.5923154e+01          1423220          1423220    1.5918858e-06    1.5918858e-06    1.7371431e-05    4.0493899e-06    9.2213548e-06    9.9495651e-05                1    0.0000000e+00    0.0000000e+00    0.0000000e+00    0.0000000e+00    0.0000000e+00    0.0000000e+00                1    0.0000000e+00                2    0.0000000e+00    1.6000000e-06    0.0000000e+00    0.0000000e+00    0.0000000e+00    0.0000000e+00                1    8.0053014e-03 
  -1.5855598e+01          1442209          1442209    1.5902790e-06    1.5902790e-06    1.7115265e-05    4.0376297e-06    8.7306969e-06    9.9072241e-05                1    0.0000000e+00    0.0000000e+00    0.0000000e+00    0.0000000e+00    0.0000000e+00    0.0000000e+00                1    0.0000000e+00                2    0.0000000e+00    1.6000000e-06    0.0000000e+00    0.0000000e+00    0.0000000e+00    0.0000000e+00                1    8.1895226e-03 
  -1.5771153e+01          1462334          1462334    1.5881190e-06    1.5881190e-06    1.6864137e-05    4.0728204e-06    8.2961479e-06    9.8393802e-05                1    0.0000000e+00    0.0000000e+00    0.0000000e+00    0.0000000e+00    0.0000000e+00    0.0000000e+00                1    0.0000000e+00                2    0.0000000e+00    1.6000000e-06    0.0000000e+00    0.0000000e+00    0.0000000e+00    0.0000000e+00                1    8.4232508e-03 
  -1.5665596e+01          1483472          1483472    1.5850862e-06    1.5850862e-06    1.6650443e-05    4.0951521e-06    8.0840934e-06    9.7717951e-05                1    0.0000000e+00    0.0000000e+00    0.0000000e+00    0.0000000e+00    0.0000000e+00    0.0000000e+00                1    0.0000000e+00                2    0.0000000e+00    1.6000000e-06    0.0000000e+00    0.0000000e+00    0.0000000e+00    0.0000000e+00                1    8.6964873e-03 
  -1.5533651e+01          1505438          1505438    1.5808386e-06    1.5808386e-06    1.6475313e-05    4.0802996e-06    7.8357836e-06    9.6793812e-05                1    0.0000000e+00    0.0000000e+00    0.0000000e+00    0.0000000e+00    0.0000000e+00    0.0000000e+00                1    0.0000000e+00                2    0.0000000e+00    1.6000000e-06    0.0000000e+00    0.0000000e+00    0.0000000e+00    0.0000000e+00                1    9.0395140e-03 
  -1.5452051e+01          1520947          1520947    1.5781048e-06    1.5781048e-06    1.6387678e-05    3.9869497e-06    7.9621410e-06    9.6351689e-05                1    0.0000000e+00    0.0000000e+00    0.0000000e+00    0.0000000e+00    0.0000000e+00    0.0000000e+00                1    0.0000000e+00                2    0.0000000e+00    1.6000000e-06    0.0000000e+00    0.0000000e+00    0.0000000e+00    0.0000000e+00                1    9.2464522e-03 
  -1.5350052e+01          1537578          1537578    1.5741151e-06    1.5741151e-06    1.6257963e-05    4.0099592e-06    7.7450778e-06    9.5520365e-05                1    0.0000000e+00    0.0000000e+00    0.0000000e+00    0.0000000e+00    0.0000000e+00    0.0000000e+00                1    0.0000000e+00                2    0.0000000e+00    1.6000000e-06    0.0000000e+00    0.0000000e+00    0.0000000e+00    0.0000000e+00                1    9.4985488e-03 
  -1.5222553e+01          1555793          1555793    1.5689345e-06    1.5689345e-06    1.6121745e-05    4.0639357e-06    7.7984637e-06    9.4626241e-05                1    0.0000000e+00    0.0000000e+00    0.0000000e+00    0.0000000e+00    0.0000000e+00    0.0000000e+00                1    0.0000000e+00                2    0.0000000e+00    1.6000000e-06    0.0000000e+00    0.0000000e+00    0.0000000e+00    0.0000000e+00                1    9.7993312e-03 
  -1.5063178e+01          1576198          1576198    1.5621672e-06    1.5621672e-06    1.5990989e-05    4.0104875e-06    7.7355459e-06    9.3179074e-05                1    0.0000000e+00    0.0000000e+00    0.0000000e+00    0.0000000e+00    0.0000000e+00    0.0000000e+00                1    0.0000000e+00                2    0.0000000e+00    1.6000000e-06    0.0000000e+00    0.0000000e+00    0.0000000e+00    0.0000000e+00                1    1.0177835e-02 
  -1.4973408e+01          1589341          1589341    1.5580732e-06    1.5580732e-06    1.5908593e-05    4.0230742e-06    7.7479836e-06    9.2024059e-05                1    0.0000000e+00    0.0000000e+00    0.0000000e+00    0.0000000e+00    0.0000000e+00    0.0000000e+00                1    0.0000000e+00                2    0.0000000e+00    1.6000000e-06    0.0000000e+00    0.0000000e+00    0.0000000e+00    0.0000000e+00                1    1.0380596e-02 
  -1.4861196e+01          1601834          1601834    1.5528299e-06    1.5528299e-06    1.5816326e-05    4.0476271e-06    7.7723497e-06    9.0647428e-05                1    0.0000000e+00    0.0000000e+00    0.0000000e+00    0.0000000e+00    0.0000000e+00    0.0000000e+00                1    0.0000000e+00                2    0.0000000e+00    1.6000000e-06    0.0000000e+00    0.0000000e+00    0.0000000e+00    0.0000000e+00                1    1.0630561e-02 
  -1.4771426e+01          1611243          1611243    1.5484432e-06    1.5484432e-06    1.5741398e-05    4.0355044e-06    7.7604787e-06    8.9244291e-05                1    0.0000000e+00    0.0000000e+00    0.0000000e+00    0.0000000e+00    0.0000000e+00    0.0000000e+00                1    0.0000000e+00                2    0.0000000e+00    1.6000000e-06    0.0000000e+00    0.0000000e+00    0.0000000e+00    0.0000000e+00                1    1.0822509e-02 
  -1.4659214e+01          1621284          1621284    1.5428735e-06    1.5428735e-06    1.5677643e-05    3.8875763e-06    7.8441724e-06    8.7441576e-05                1    0.0000000e+00    0.0000000e+00    0.0000000e+00    0.0000000e+00    0.0000000e+00    0.0000000e+00                1    0.0000000e+00                2    0.0000000e+00    1.6000000e-06    0.0000000e+00    0.0000000e+00    0.0000000e+00    0.0000000e+00                1    1.1051707e-02 
  -1.4569444e+01          1628679          1628679    1.5382227e-06    1.5382227e-06    1.5628521e-05    4.0357903e-06    7.7598903e-06    8.5965992e-05                1    0.0000000e+00    0.0000000e+00    0.0000000e+00    0.0000000e+00    0.0000000e+00    0.0000000e+00                1    0.0000000e+00                2    0.0000000e+00    1.6000000e-06    0.0000000e+00    0.0000000e+00    0.0000000e+00    0.0000000e+00                1    1.1238839e-02 
  -1.4457232e+01          1636111          1636111    1.5322265e-06    1.5322265e-06    1.5588475e-05    3.8838919e-06    7.8394435e-06    8.4158322e-05                1    0.0000000e+00    0.0000000e+00    0.0000000e+00    0.0000000e+00    0.0000000e+00    0.0000000e+00                1    0.0000000e+00                2    0.0000000e+00    1.6000000e-06    0.0000000e+00    0.0000000e+00    0.0000000e+00    0.0000000e+00                1    1.1454702e-02 
  -1.4316966e+01          1643135          1643135    1.5243486e-06    1.5243486e-06    1.5556207e-05    3.9349998e-06    7.8896994e-06    8.2563733e-05                1    0.0000000e+00    0.0000000e+00    0.0000000e+00    0.0000000e+00    0.0000000e+00    0.0000000e+00                1    0.0000000e+00                2    0.0000000e+00    1.6000000e-06    0.0000000e+00    0.0000000e+00    0.0000000e+00    0.0000000e+00                1    1.1722242e-02 
  -1.4204754e+01          1648480          1648480    1.5177646e-06    1.5177646e-06    1.5540627e-05    3.9036867e-06    7.8466251e-06    8.1138893e-05                1    0.0000000e+00    0.0000000e+00    0.0000000e+00    0.0000000e+00    0.0000000e+00    0.0000000e+00                1    0.0000000e+00                2    0.0000000e+00    1.6000000e-06    0.0000000e+00    0.0000000e+00    0.0000000e+00    0.0000000e+00                1    1.1930434e-02 
  -1.4064489e+01          1653685          1653685    1.5093938e-06    1.5093938e-06    1.5528999e-05    3.8879479e-06    8.0559307e-06    7.9837857e-05                1    0.0000000e+00    0.0000000e+00    0.0000000e+00    0.0000000e+00    0.0000000e+00    0.0000000e+00                1    0.0000000e+00                2    0.0000000e+00    1.6000000e-06    0.0000000e+00    0.0000000e+00    0.0000000e+00    0.0000000e+00                1    1.2187389e-02 
  -1.3952276e+01          1657508          1657508    1.5023188e-06    1.5023188e-06    1.5522753e-05    3.8701100e-06    8.0387344e-06    7.8905350e-05                1    0.0000000e+00    0.0000000e+00    0.0000000e+00    0.0000000e+00    0.0000000e+00    0.0000000e+00                1    0.0000000e+00                2    0.0000000e+00    1.6000000e-06    0.0000000e+00    0.0000000e+00    0.0000000e+00    0.0000000e+00                1    1.2391754e-02 
  -1.3812011e+01          1661290          1661290    1.4934132e-06    1.4934132e-06    1.5523756e-05    4.0042886e-06    8.1640157e-06    7.7954993e-05                1    0.0000000e+00    0.0000000e+00    0.0000000e+00    0.0000000e+00    0.0000000e+00    0.0000000e+00                1    0.0000000e+00                2    0.0000000e+00    1.6000000e-06    0.0000000e+00    0.0000000e+00    0.0000000e+00    0.0000000e+00                1    1.2625348e-02 
  -1.3699799e+01          1663784          1663784    1.4858702e-06    1.4858702e-06    1.5526008e-05    3.8543296e-06    8.2111163e-06    7.7461094e-05                1    0.0000000e+00    0.0000000e+00    0.0000000e+00    0.0000000e+00    0.0000000e+00    0.0000000e+00                1    0.0000000e+00                2    0.0000000e+00    1.6000000e-06    0.0000000e+00    0.0000000e+00    0.0000000e+00    0.0000000e+00                1    1.2822695e-02 
  -1.3559533e+01          1666060          1666060    1.4762258e-06    1.4762258e-06    1.5537640e-05    3.8355034e-06    8.1926534e-06    7.6760435e-05                1    0.0000000e+00    0.0000000e+00    0.0000000e+00    0.0000000e+00    0.0000000e+00    0.0000000e+00                1    0.0000000e+00                2    0.0000000e+00    1.6000000e-06    0.0000000e+00    0.0000000e+00    0.0000000e+00    0.0000000e+00                1    1.3046245e-02 
  -1.3447321e+01          1667408          1667408    1.4681680e-06    1.4681680e-06    1.5547885e-05    3.8467853e-06    8.3071732e-06    7.6328088e-05                1    0.0000000e+00    0.0000000e+00    0.0000000e+00    0.0000000e+00    0.0000000e+00    0.0000000e+00                1    0.0000000e+00                2    0.0000000e+00    1.6000000e-06    0.0000000e+00    0.0000000e+00    0.0000000e+00    0.0000000e+00                1    1.3221410e-02 
  -1.3307055e+01          1668369          1668369    1.4580230e-06    1.4580230e-06    1.5568145e-05    4.0818410e-06    8.4479611e-06    7.5924363e-05                1    0.0000000e+00    0.0000000e+00    0.0000000e+00    0.0000000e+00    0.0000000e+00    0.0000000e+00                1    0.0000000e+00                2    0.0000000e+00    1.6000000e-06    0.0000000e+00    0.0000000e+00    0.0000000e+00    0.0000000e+00                1    1.3449629e-02 
  -1.3194843e+01          1668765          1668765    1.4494269e-06    1.4494269e-06    1.5585594e-05    3.7953313e-06    8.2709517e-06    7.5812131e-05                1    0.0000000e+00    0.0000000e+00    0.0000000e+00    0.0000000e+00    0.0000000e+00    0.0000000e+00                1    0.0000000e+00                2    0.0000000e+00    1.6000000e-06    0.0000000e+00    0.0000000e+00    0.0000000e+00    0.0000000e+00                1    1.3616415e-02 
  -1.3054578e+01          1668726          1668726    1.4386912e-06    1.4386912e-06    1.5613220e-05    3.8189069e-06    8.3789100e-06    7.5535318e-05                1    0.0000000e+00    0.0000000e+00    0.0000000e+00    0.0000000e+00    0.0000000e+00    0.0000000e+00                1    0.0000000e+00                2    0.0000000e+00    1.6000000e-06    0.0000000e+00    0.0000000e+00    0.0000000e+00    0.0000000e+00                1    1.3831595e-02 
  -1.2942365e+01          1668408          1668408    1.4296669e-06    1.4296669e-06    1.5635751e-05    3.9510866e-06    8.2801233e-06    7.5380193e-05                1    0.0000000e+00    0.0000000e+00    0.0000000e+00    0.0000000e+00    0.0000000e+00    0.0000000e+00                1    0.0000000e+00                2    0.0000000e+00    1.6000000e-06    0.0000000e+00    0.0000000e+00    0.0000000e+00    0.0000000e+00                1    1.3986372e-02 
  -1.2802100e+01          1667573          1667573    1.4184431e-06    1.4184431e-06    1.5669626e-05    4.0605999e-06    8.4837436e-06    7.5273212e-05                1    0.0000000e+00    0.0000000e+00    0.0000000e+00    0.0000000e+00    0.0000000e+00    0.0000000e+00                1    0.0000000e+00                2    0.0000000e+00    1.6000000e-06    0.0000000e+00    0.0000000e+00    0.0000000e+00    0.0000000e+00                1    1.4187082e-02 
  -1.2689888e+01          1666572          1666572    1.4090444e-06    1.4090444e-06    1.5697934e-05    3.7010620e-06    8.6792951e-06    7.5206592e-05                1    0.0000000e+00    0.0000000e+00    0.0000000e+00    0.0000000e+00    0.0000000e+00    0.0000000e+00                1    0.0000000e+00                2    0.0000000e+00    1.6000000e-06    0.0000000e+00    0.0000000e+00    0.0000000e+00    0.0000000e+00                1    1.4342454e-02 
  -1.2549622e+01          1664867          1664867    1.3972919e-06    1.3972919e-06    1.5739332e-05    3.7573312e-06    8.7926733e-06    7.5167637e-05                1    0.0000000e+00    0.0000000e+00    0.0000000e+00    0.0000000e+00    0.0000000e+00    0.0000000e+00                1    0.0000000e+00                2    0.0000000e+00    1.6000000e-06    0.0000000e+00    0.0000000e+00    0.0000000e+00    0.0000000e+00                1    1.4534780e-02 
  -1.2437410e+01          1663195          1663195    1.3874781e-06    1.3874781e-06    1.5774046e-05    3.8583919e-06    8.5692466e-06    7.5463383e-05                1    0.0000000e+00    0.0000000e+00    0.0000000e+00    0.0000000e+00    0.0000000e+00    0.0000000e+00                1    0.0000000e+00                2    0.0000000e+00    1.6000000e-06    0.0000000e+00    0.0000000e+00    0.0000000e+00    0.0000000e+00                1    1.4681153e-02 
  -1.2297145e+01          1660872          1660872    1.3751354e-06    1.3751354e-06    1.5821704e-05    3.9061351e-06    8.7133642e-06    7.5533849e-05                1    0.0000000e+00    0.0000000e+00    0.0000000e+00    0.0000000e+00    0.0000000e+00    0.0000000e+00                1    0.0000000e+00                2    0.0000000e+00    1.6000000e-06    0.0000000e+00    0.0000000e+00    0.0000000e+00    0.0000000e+00                1    1.4862718e-02 
  -1.2184932e+01          1658606          1658606    1.3648556e-06    1.3648556e-06    1.5860910e-05    3.9391775e-06    8.7649537e-06    7.5360665e-05                1    0.0000000e+00    0.0000000e+00    0.0000000e+00    0.0000000e+00    0.0000000e+00    0.0000000e+00                1    0.0000000e+00                2    0.0000000e+00    1.6000000e-06    0.0000000e+00    0.0000000e+00    0.0000000e+00    0.0000000e+00                1    1.5007037e-02 
  -1.2044667e+01          1655531          1655531    1.3518970e-06    1.3518970e-06    1.5915102e-05    3.9628139e-06    8.9105815e-06    7.5210668e-05                1    0.0000000e+00    0.0000000e+00    0.0000000e+00    0.0000000e+00    0.0000000e+00    0.0000000e+00                1    0.0000000e+00                2    0.0000000e+00    1.6000000e-06    0.0000000e+00    0.0000000e+00    0.0000000e+00    0.0000000e+00                1    1.5181562e-02 
  -1.1932455e+01          1652845          1652845    1.3411891e-06    1.3411891e-06    1.5961124e-05    3.9945936e-06    8.9921909e-06    7.5460235e-05                1    0.0000000e+00    0.0000000e+00    0.0000000e+00    0.0000000e+00    0.0000000e+00    0.0000000e+00                1    0.0000000e+00                2    0.0000000e+00    1.6000000e-06    0.0000000e+00    0.0000000e+00    0.0000000e+00    0.0000000e+00                1    1.5323100e-02 
  -1.1792189e+01          1649084          1649084    1.3278327e-06    1.3278327e-06    1.6023595e-05    3.6488706e-06    9.2219804e-06    7.5592651e-05                1    0.0000000e+00    0.0000000e+00    0.0000000e+00    0.0000000e+00    0.0000000e+00    0.0000000e+00                1    0.0000000e+00                2    0.0000000e+00    1.6000000e-06    0.0000000e+00    0.0000000e+00    0.0000000e+00    0.0000000e+00                1    1.5495218e-02 
  -1.1679977e+01          1645736          1645736    1.3167236e-06    1.3167236e-06    1.6077177e-05    3.6847853e-06    9.2977119e-06    7.5632299e-05                1    0.0000000e+00    0.0000000e+00    0.0000000e+00    0.0000000e+00    0.0000000e+00    0.0000000e+00                1    0.0000000e+00                2    0.0000000e+00    1.6000000e-06    0.0000000e+00    0.0000000e+00    0.0000000e+00    0.0000000e+00                1    1.5629294e-02 
  -1.1539711e+01          1641457          1641457    1.3030093e-06    1.3030093e-06    1.6146053e-05    3.7164231e-06    9.3887315e-06    7.5909439e-05                1    0.0000000e+00    0.0000000e+00    0.0000000e+00    0.0000000e+00    0.0000000e+00    0.0000000e+00                1    0.0000000e+00                2    0.0000000e+00    1.6000000e-06    0.0000000e+00    0.0000000e+00    0.0000000e+00    0.0000000e+00                1    1.5792258e-02 
  -1.1427499e+01          1637693          1637693    1.2917251e-06    1.2917251e-06    1.6204825e-05    3.6905137e-06    9.4638518e-06    7.6119665e-05                1    0.0000000e+00    0.0000000e+00    0.0000000e+00    0.0000000e+00    0.0000000e+00    0.0000000e+00                1    0.0000000e+00                2    0.0000000e+00    1.6000000e-06    0.0000000e+00    0.0000000e+00    0.0000000e+00    0.0000000e+00                1    1.5919995e-02 
  -1.1287234e+01          1632826          1632826    1.2778055e-06    1.2778055e-06    1.6281985e-05    3.7750213e-06    9.5705209e-06    7.5955335e-05                1    0.0000000e+00    0.0000000e+00    0.0000000e+00    0.0000000e+00    0.0000000e+00    0.0000000e+00                1    0.0000000e+00                2    0.0000000e+00    1.6000000e-06    0.0000000e+00    0.0000000e+00    0.0000000e+00    0.0000000e+00                1    1.6075834e-02 
  -1.1175021e+01          1628529          1628529    1.2661493e-06    1.2661493e-06    1.6347978e-05    3.6727359e-06    9.5515477e-06    7.6356227e-05                1    0.0000000e+00    0.0000000e+00    0.0000000e+00    0.0000000e+00    0.0000000e+00    0.0000000e+00                1    0.0000000e+00                2    0.0000000e+00    1.6000000e-06    0.0000000e+00    0.0000000e+00    0.0000000e+00    0.0000000e+00                1    1.6198592e-02 
  -1.1034756e+01          1622750          1622750    1.2517105e-06    1.2517105e-06    1.6437401e-05    3.7854679e-06    9.7204931e-06    7.6624414e-05                1    0.0000000e+00    0.0000000e+00    0.0000000e+00    0.0000000e+00    0.0000000e+00    0.0000000e+00                1    0.0000000e+00                2    0.0000000e+00    1.6000000e-06    0.0000000e+00    0.0000000e+00    0.0000000e+00    0.0000000e+00                1    1.6332571e-02 
  -1.0922544e+01          1618137          1618137    1.2398288e-06    1.2398288e-06    1.6509654e-05    3.8138238e-06    9.7838014e-06    7.6539005e-05                1    0.0000000e+00    0.0000000e+00    0.0000000e+00    0.0000000e+00    0.0000000e+00    0.0000000e+00                1    0.0000000e+00                2    0.0000000e+00    1.6000000e-06    0.0000000e+00    0.0000000e+00    0.0000000e+00    0.0000000e+00                1    1.6468550e-02 
  -1.0782278e+01          1611593          1611593    1.2251645e-06    1.2251645e-06    1.6608758e-05    3.8409425e-06    9.8640652e-06    7.6665971e-05                1    0.0000000e+00    0.0000000e+00    0.0000000e+00    0.0000000e+00    0.0000000e+00    0.0000000e+00                1    0.0000000e+00                2    0.0000000e+00    1.6000000e-06    0.0000000e+00    0.0000000e+00    0.0000000e+00    0.0000000e+00                1    1.6613877e-02 
  -1.0670066e+01          1606202          1606202    1.2130540e-06    1.2130540e-06    1.6692189e-05    3.9362527e-06    1.0047913e-05    7.6720568e-05                1    0.0000000e+00    0.0000000e+00    0.0000000e+00    0.0000000e+00    0.0000000e+00    0.0000000e+00                1    0.0000000e+00                2    0.0000000e+00    1.6000000e-06    0.0000000e+00    0.0000000e+00    0.0000000e+00    0.0000000e+00                1    1.6727619e-02 
  -1.0529801e+01          1598917          1598917    1.1979671e-06    1.1979671e-06    1.6805191e-05    3.9627610e-06    1.0113737e-05    7.7215297e-05                1    0.0000000e+00    0.0000000e+00    0.0000000e+00    0.0000000e+00    0.0000000e+00    0.0000000e+00                1    0.0000000e+00                2    0.0000000e+00    1.6000000e-06    0.0000000e+00    0.0000000e+00    0.0000000e+00    0.0000000e+00                1    1.6859370e-02 
  -1.0417588e+01          1592726          1592726    1.1855561e-06    1.1855561e-06    1.6901431e-05    3.9617344e-06    1.0123841e-05    7.7346825e-05                1    0.0000000e+00    0.0000000e+00    0.0000000e+00    0.0000000e+00    0.0000000e+00    0.0000000e+00                1    0.0000000e+00                2    0.0000000e+00    1.6000000e-06    0.0000000e+00    0.0000000e+00    0.0000000e+00    0.0000000e+00                1    1.6976704e-02 
  -1.0277323e+01          1584576          1584576    1.1703661e-06    1.1703661e-06    1.7027255e-05    4.0585158e-06    1.0286408e-05    7.7660882e-05                1    0.0000000e+00    0.0000000e+00    0.0000000e+00    0.0000000e+00    0.0000000e+00    0.0000000e+00                1    0.0000000e+00                2    0.0000000e+00    1.6000000e-06    0.0000000e+00    0.0000000e+00    0.0000000e+00    0.0000000e+00                1    1.7101309e-02 
  -1.0165110e+01          1577719          1577719    1.1578542e-06    1.1578542e-06    1.7135176e-05    4.0104207e-06    1.0278558e-05    7.7518573e-05                1    0.0000000e+00    0.0000000e+00    0.0000000e+00    0.0000000e+00    0.0000000e+00    0.0000000e+00                1    0.0000000e+00                2    0.0000000e+00    1.6000000e-06    0.0000000e+00    0.0000000e+00    0.0000000e+00    0.0000000e+00                1    1.7213754e-02 
  -1.0094978e+01          1573072          1573072    1.1492694e-06    1.1492694e-06    1.7190792e-05    4.1315073e-06    1.0570107e-05    7.7882744e-05                1    0.0000000e+00    0.0000000e+00    0.0000000e+00    0.0000000e+00    0.0000000e+00    0.0000000e+00                1    0.0000000e+00                2    0.0000000e+00    1.6000000e-06    0.0000000e+00    0.0000000e+00    0.0000000e+00    0.0000000e+00                1    1.7283169e-02 
  -9.9686156e+00          1561446          1561446    1.1330377e-06    1.1330377e-06    1.7332418e-05    4.1528302e-06    1.0855349e-05    7.7880539e-05                1    0.0000000e+00    0.0000000e+00    0.0000000e+00    0.0000000e+00    0.0000000e+00    0.0000000e+00                1    0.0000000e+00                2    0.0000000e+00    1.6000000e-06    0.0000000e+00    0.0000000e+00    0.0000000e+00    0.0000000e+00                1    1.7406713e-02 
  -9.8482249e+00          1550028          1550028    1.1182931e-06    1.1182931e-06    1.7503443e-05    3.6519440e-06    1.0962824e-05    7.7979224e-05                1    0.0000000e+00    0.0000000e+00    0.0000000e+00    0.0000000e+00    0.0000000e+00    0.0000000e+00                1    0.0000000e+00                2    0.0000000e+00    1.6000000e-06    0.0000000e+00    0.0000000e+00    0.0000000e+00    0.0000000e+00                1    1.7522186e-02 
  -9.7646202e+00          1541232          1541232    1.1081665e-06    1.1081665e-06    1.7624813e-05    3.6257162e-06    1.0971052e-05    7.8303296e-05                1    0.0000000e+00    0.0000000e+00    0.0000000e+00    0.0000000e+00    0.0000000e+00    0.0000000e+00                1    0.0000000e+00                2    0.0000000e+00    1.6000000e-06    0.0000000e+00    0.0000000e+00    0.0000000e+00    0.0000000e+00                1    1.7582801e-02 
  -9.6601143e+00          1528657          1528657    1.0954962e-06    1.0954962e-06    1.7781625e-05    3.7252199e-06    1.1113211e-05    7.8836465e-05                1    0.0000000e+00    0.0000000e+00    0.0000000e+00    0.0000000e+00    0.0000000e+00    0.0000000e+00                1    0.0000000e+00                2    0.0000000e+00    1.6000000e-06    0.0000000e+00    0.0000000e+00    0.0000000e+00    0.0000000e+00                1    1.7679274e-02 
  -9.5294820e+00          1509609          1509609    1.0791331e-06    1.0791331e-06    1.8001682e-05    3.8052249e-06    1.1214746e-05    7.8517900e-05                1    0.0000000e+00    0.0000000e+00    0.0000000e+00    0.0000000e+00    0.0000000e+00    0.0000000e+00                1    0.0000000e+00                2    0.0000000e+00    1.6000000e-06    0.0000000e+00    0.0000000e+00    0.0000000e+00    0.0000000e+00                1    1.7798121e-02 
  -9.3850810e+00          1483798          1483798    1.0601956e-06    1.0601956e-06    1.8283242e-05    3.8037045e-06    1.1340575e-05    7.9172410e-05                1    0.0000000e+00    0.0000000e+00    0.0000000e+00    0.0000000e+00    0.0000000e+00    0.0000000e+00                1    0.0000000e+00                2    0.0000000e+00    1.6000000e-06    0.0000000e+00    0.0000000e+00    0.0000000e+00    0.0000000e+00                1    1.7926800e-02 
  -9.2695602e+00          1461289          1461289    1.0448388e-06    1.0448388e-06    1.8525048e-05    3.8886091e-06    1.1743596e-05    7.9165568e-05                1    0.0000000e+00    0.0000000e+00    0.0000000e+00    0.0000000e+00    0.0000000e+00    0.0000000e+00                1    0.0000000e+00                2    0.0000000e+00    1.6000000e-06    0.0000000e+00    0.0000000e+00    0.0000000e+00    0.0000000e+00                1    1.8027966e-02 
  -9.1253184e+00          1427338          1427338    1.0248346e-06    1.0248346e-06    1.8850918e-05    3.9496442e-06    1.1830412e-05    7.9473670e-05                1    0.0000000e+00    0.0000000e+00    0.0000000e+00    0.0000000e+00    0.0000000e+00    0.0000000e+00                1    0.0000000e+00                2    0.0000000e+00    1.6000000e-06    0.0000000e+00    0.0000000e+00    0.0000000e+00    0.0000000e+00                1    1.8151585e-02 
  -9.0099250e+00          1398057          1398057    1.0081649e-06    1.0081649e-06    1.9163241e-05    4.0867216e-06    1.1997477e-05    7.9898132e-05                1    0.0000000e+00    0.0000000e+00    0.0000000e+00    0.0000000e+00    0.0000000e+00    0.0000000e+00                1    0.0000000e+00                2    0.0000000e+00    1.6000000e-06    0.0000000e+00    0.0000000e+00    0.0000000e+00    0.0000000e+00                1    1.8249166e-02 
  -8.8658481e+00          1349581          1349581    9.8583772e-07    9.8583772e-07    1.9607218e-05    4.0344727e-06    1.2000875e-05    8.0379165e-05                1    0.0000000e+00    0.0000000e+00    0.0000000e+00    0.0000000e+00    0.0000000e+00    0.0000000e+00                1    0.0000000e+00                2    0.0000000e+00    1.6000000e-06    0.0000000e+00    0.0000000e+00    0.0000000e+00    0.0000000e+00                1    1.8387484e-02 
  -8.7505865e+00          1296361          1296361    9.6387949e-07    9.6387949e-07    2.0167594e-05    4.6499888e-06    1.2689681e-05    8.1027062e-05                1    0.0000000e+00    0.0000000e+00    0.0000000e+00    0.0000000e+00    0.0000000e+00    0.0000000e+00                1    0.0000000e+00                2    0.0000000e+00    1.6000000e-06    0.0000000e+00    0.0000000e+00    0.0000000e+00    0.0000000e+00                1    1.8481823e-02 
  -8.6066736e+00          1216193          1216193    9.3271246e-07    9.3271246e-07    2.0938152e-05    4.7823095e-06    1.2840265e-05    8.1332888e-05                1    0.0000000e+00    0.0000000e+00    0.0000000e+00    0.0000000e+00    0.0000000e+00    0.0000000e+00                1    0.0000000e+00                2    0.0000000e+00    1.6000000e-06    0.0000000e+00    0.0000000e+00    0.0000000e+00    0.0000000e+00                1    1.8597100e-02 
  -8.4915433e+00          1144188          1144188    9.0569896e-07    9.0569896e-07    2.1861280e-05    4.8669996e-06    1.3013010e-05    8.1575263e-05                1    0.0000000e+00    0.0000000e+00    0.0000000e+00    0.0000000e+00    0.0000000e+00    0.0000000e+00                1    0.0000000e+00                2    0.0000000e+00    1.6000000e-06    0.0000000e+00    0.0000000e+00    0.0000000e+00    0.0000000e+00                1    1.8707585e-02 
  -8.3477889e+00          1028518          1028518    8.6499718e-07    8.6499718e-07    2.3358076e-05    4.9112823e-06    1.3861898e-05    8.2712789e-05                1    0.0000000e+00    0.0000000e+00    0.0000000e+00    0.0000000e+00    0.0000000e+00    0.0000000e+00                1    0.0000000e+00                2    0.0000000e+00    1.6000000e-06    0.0000000e+00    0.0000000e+00    0.0000000e+00    0.0000000e+00                1    1.8819760e-02 
  -8.2327854e+00           939959           939959    8.3243554e-07    8.3243554e-07    2.4745971e-05    5.6789534e-06    1.4713561e-05    8.2820603e-05                1    0.0000000e+00    0.0000000e+00    0.0000000e+00    0.0000000e+00    0.0000000e+00    0.0000000e+00                1    0.0000000e+00                2    0.0000000e+00    1.6000000e-06    0.0000000e+00    0.0000000e+00    0.0000000e+00    0.0000000e+00                1    1.8928481e-02 
  -8.0891866e+00           828427           828427    7.8965681e-07    7.8965681e-07    2.7094909e-05    6.5025113e-06    1.7651113e-05    8.3845936e-05                1    0.0000000e+00    0.0000000e+00    0.0000000e+00    0.0000000e+00    0.0000000e+00    0.0000000e+00                1    0.0000000e+00                2    0.0000000e+00    1.6000000e-06    0.0000000e+00    0.0000000e+00    0.0000000e+00    0.0000000e+00                1    1.9038416e-02 
  -7.9573091e+00           737211           737211    7.5362194e-07    7.5362194e-07    2.4731036e-05    6.3315288e-06    2.2428767e-05    8.4718080e-05                1    0.0000000e+00    0.0000000e+00    0.0000000e+00    0.0000000e+00    0.0000000e+00    0.0000000e+00                1    0.0000000e+00                2    0.0000000e+00    1.6000000e-06    0.0000000e+00    0.0000000e+00    0.0000000e+00    0.0000000e+00                1    1.9158521e-02 
  -7.8894653e+00           653356           653356    7.1880180e-07    7.1880180e-07    2.2492613e-05    4.9819603e-06    4.7820514e-05    8.5743167e-05                1    0.0000000e+00    0.0000000e+00    0.0000000e+00    0.0000000e+00    0.0000000e+00    0.0000000e+00                1    0.0000000e+00                2    0.0000000e+00    1.6000000e-06    0.0000000e+00    0.0000000e+00    0.0000000e+00    0.0000000e+00                1    1.9209752e-02 
  -7.7822578e+00           484953           484953    6.3604816e-07    6.3604816e-07    2.1153884e-05    4.1831939e-06    5.3359569e-05    8.7783031e-05                1    0.0000000e+00    0.0000000e+00    0.0000000e+00    0.0000000e+00    0.0000000e+00    0.0000000e+00                1    0.0000000e+00                2    0.0000000e+00    1.6000000e-06    0.0000000e+00    0.0000000e+00    0.0000000e+00    0.0000000e+00                1    1.9330469e-02 
  -7.6875129e+00           359996           359996    5.5813907e-07    5.5813907e-07    2.1701615e-05    4.1589193e-06    5.8481533e-05    9.0228515e-05                1    0.0000000e+00    0.0000000e+00    0.0000000e+00    0.0000000e+00    0.0000000e+00    0.0000000e+00                1    0.0000000e+00                2    0.0000000e+00    1.6000000e-06    0.0000000e+00    0.0000000e+00    0.0000000e+00    0.0000000e+00                1    1.9421578e-02 
  -7.5970406e+00           267304           267304    4.9417992e-07    4.9417992e-07    2.1755050e-05    4.9214943e-06    6.2492361e-05    9.3436702e-05                1    0.0000000e+00    0.0000000e+00    0.0000000e+00    0.0000000e+00    0.0000000e+00    0.0000000e+00                1    0.0000000e+00                2    0.0000000e+00    1.6000000e-06    0.0000000e+00    0.0000000e+00    0.0000000e+00    0.0000000e+00                1    1.9529501e-02 
  -7.4667577e+00           181236           181236    4.3245868e-07    4.3245868e-07    4.2374632e-05    1.5806036e-05    6.6142385e-05    9.7063285e-05                1    0.0000000e+00    0.0000000e+00    0.0000000e+00    0.0000000e+00    0.0000000e+00    0.0000000e+00                1    0.0000000e+00                2    0.0000000e+00    1.6000000e-06    0.0000000e+00    0.0000000e+00    0.0000000e+00    0.0000000e+00                1    1.9646826e-02 
  -7.3691978e+00           160720           160720    4.1710777e-07    4.1710777e-07    6.3226227e-05    2.3188550e-05    6.7223850e-05    9.7543237e-05                1    0.0000000e+00    0.0000000e+00    0.0000000e+00    0.0000000e+00    0.0000000e+00    0.0000000e+00                1    0.0000000e+00                2    0.0000000e+00    1.6000000e-06    0.0000000e+00    0.0000000e+00    0.0000000e+00    0.0000000e+00                1    1.9739824e-02 
  -7.2833587e+00           152472           152472    4.1085734e-07    4.1085734e-07    7.6913956e-05    4.5024490e-05    6.7397165e-05    9.8430230e-05                1    0.0000000e+00    0.0000000e+00    0.0000000e+00    0.0000000e+00    0.0000000e+00    0.0000000e+00                1    0.0000000e+00                2    0.0000000e+00    1.6000000e-06    0.0000000e+00    0.0000000e+00    0.0000000e+00    0.0000000e+00                1    1.9803709e-02 
  -7.1861433e+00           145881           145881    4.0587362e-07    4.0587362e-07    8.5082347e-05    4.6571647e-05    6.7565026e-05    9.8693138e-05                1    0.0000000e+00    0.0000000e+00    0.0000000e+00    0.0000000e+00    0.0000000e+00    0.0000000e+00                1    0.0000000e+00                2    0.0000000e+00    1.6000000e-06    0.0000000e+00    0.0000000e+00    0.0000000e+00    0.0000000e+00                1    1.9875886e-02 
  -7.0918712e+00           140743           140743    4.0198446e-07    4.0198446e-07    9.2200583e-05    4.7268012e-05    6.8273333e-05    9.8694832e-05                1    0.0000000e+00    0.0000000e+00    0.0000000e+00    0.0000000e+00    0.0000000e+00    0.0000000e+00                1    0.0000000e+00                2    0.0000000e+00    1.6000000e-06    0.0000000e+00    0.0000000e+00    0.0000000e+00    0.0000000e+00                1    1.9945644e-02 
  -6.9920939e+00           136324           136324    3.9859915e-07    3.9859915e-07    9.7981126e-05    4.7961811e-05    6.7793040e-05    9.8641618e-05                1    0.0000000e+00    0.0000000e+00    0.0000000e+00    0.0000000e+00    0.0000000e+00    0.0000000e+00                1    0.0000000e+00                2    0.0000000e+00    1.6000000e-06    0.0000000e+00    0.0000000e+00    0.0000000e+00    0.0000000e+00                1    2.0019324e-02 
  -6.8777538e+00           132132           132132    3.9539644e-07    3.9539644e-07    1.0495203e-04    4.8334423e-05    6.8251156e-05    9.9232740e-05                1    0.0000000e+00    0.0000000e+00    0.0000000e+00    0.0000000e+00    0.0000000e+00    0.0000000e+00                1    0.0000000e+00                2    0.0000000e+00    1.6000000e-06    0.0000000e+00    0.0000000e+00    0.0000000e+00    0.0000000e+00                1    2.0103600e-02 
  -6.7494600e+00           128847           128847    3.9289815e-07    3.9289815e-07    1.1046561e-04    4.9103982e-05    6.8282170e-05    9.9262321e-05                1    0.0000000e+00    0.0000000e+00    0.0000000e+00    0.0000000e+00    0.0000000e+00    0.0000000e+00                1    0.0000000e+00                2    0.0000000e+00    1.6000000e-06    0.0000000e+00    0.0000000e+00    0.0000000e+00    0.0000000e+00                1    2.0197320e-02 
  -6.6717999e+00           127532           127532    3.9187812e-07    3.9187812e-07    1.1247433e-04    4.9211001e-05    6.8386212e-05    9.9361553e-05                1    0.0000000e+00    0.0000000e+00    0.0000000e+00    0.0000000e+00    0.0000000e+00    0.0000000e+00                1    0.0000000e+00                2    0.0000000e+00    1.6000000e-06    0.0000000e+00    0.0000000e+00    0.0000000e+00    0.0000000e+00                1    2.0253732e-02 
  -6.5320117e+00           125613           125613    3.9036637e-07    3.9036637e-07    1.1532882e-04    4.9184661e-05    6.8360604e-05    9.9337129e-05                1    0.0000000e+00    0.0000000e+00    0.0000000e+00    0.0000000e+00    0.0000000e+00    0.0000000e+00                1    0.0000000e+00                2    0.0000000e+00    1.6000000e-06    0.0000000e+00    0.0000000e+00    0.0000000e+00    0.0000000e+00                1    2.0354621e-02 
  -6.4349365e+00           124733           124733    3.8965294e-07    3.8965294e-07    1.1641702e-04    4.9369485e-05    6.8598522e-05    9.9660811e-05                1    0.0000000e+00    0.0000000e+00    0.0000000e+00    0.0000000e+00    0.0000000e+00    0.0000000e+00                1    0.0000000e+00                2    0.0000000e+00    1.6000000e-06    0.0000000e+00    0.0000000e+00    0.0000000e+00    0.0000000e+00                1    2.0423931e-02 
  -6.3572764e+00           123992           123992    3.8906410e-07    3.8906410e-07    1.1807833e-04    4.9362824e-05    6.8589297e-05    9.9647446e-05                1    0.0000000e+00    0.0000000e+00    0.0000000e+00    0.0000000e+00    0.0000000e+00    0.0000000e+00                1    0.0000000e+00                2    0.0000000e+00    1.6000000e-06    0.0000000e+00    0.0000000e+00    0.0000000e+00    0.0000000e+00                1    2.0479002e-02 
  -6.2951483e+00           123620           123620    3.8874481e-07    3.8874481e-07    1.1859546e-04    4.9382709e-05    6.8608628e-05    9.9665884e-05                1    0.0000000e+00    0.0000000e+00    0.0000000e+00    0.0000000e+00    0.0000000e+00    0.0000000e+00                1    0.0000000e+00                2    0.0000000e+00    1.6000000e-06    0.0000000e+00    0.0000000e+00    0.0000000e+00    0.0000000e+00                1    2.0522794e-02 
  -6.1204130e+00           122747           122747    3.8798939e-07    3.8798939e-07    1.1977347e-04    4.9474735e-05    6.8698095e-05    9.9011854e-05                1    0.0000000e+00    0.0000000e+00    0.0000000e+00    0.0000000e+00    0.0000000e+00    0.0000000e+00                1    0.0000000e+00                2    0.0000000e+00    1.6000000e-06    0.0000000e+00    0.0000000e+00    0.0000000e+00    0.0000000e+00                1    2.0644185e-02 
  -6.0427529e+00           122371           122371    3.8768016e-07    3.8768016e-07    1.2053070e-04    4.9404807e-05    6.8630112e-05    9.8946939e-05                1    0.0000000e+00    0.0000000e+00    0.0000000e+00    0.0000000e+00    0.0000000e+00    0.0000000e+00                1    0.0000000e+00                2    0.0000000e+00    1.6000000e-06    0.0000000e+00    0.0000000e+00    0.0000000e+00    0.0000000e+00                1    2.0697346e-02 
  -5.9806248e+00           122132           122132    3.8747133e-07    3.8747133e-07    1.2084315e-04    4.9350228e-05    6.8577051e-05    9.9635766e-05                1    0.0000000e+00    0.0000000e+00    0.0000000e+00    0.0000000e+00    0.0000000e+00    0.0000000e+00                1    0.0000000e+00                2    0.0000000e+00    1.6000000e-06    0.0000000e+00    0.0000000e+00    0.0000000e+00    0.0000000e+00                1    2.0739470e-02 
  -5.8058896e+00           121611           121611    3.8699689e-07    3.8699689e-07    1.2148303e-04    4.9503200e-05    6.8725767e-05    9.9038277e-05                1    0.0000000e+00    0.0000000e+00    0.0000000e+00    0.0000000e+00    0.0000000e+00    0.0000000e+00                1    0.0000000e+00                2    0.0000000e+00    1.6000000e-06    0.0000000e+00    0.0000000e+00    0.0000000e+00    0.0000000e+00                1    2.0855683e-02 
  -5.7282294e+00           121382           121382    3.8679549e-07    3.8679549e-07    1.2188707e-04    4.9533363e-05    6.8755091e-05    9.9066278e-05                1    0.0000000e+00    0.0000000e+00    0.0000000e+00    0.0000000e+00    0.0000000e+00    0.0000000e+00                1    0.0000000e+00                2    0.0000000e+00    1.6000000e-06    0.0000000e+00    0.0000000e+00    0.0000000e+00    0.0000000e+00                1    2.0906506e-02 
  -5.6311543e+00           121154           121154    3.8657873e-07    3.8657873e-07    1.2217699e-04    4.9582366e-05    6.8802731e-05    9.9111768e-05                1    0.0000000e+00    0.0000000e+00    0.0000000e+00    0.0000000e+00    0.0000000e+00    0.0000000e+00                1    0.0000000e+00                2    0.0000000e+00    1.6000000e-06    0.0000000e+00    0.0000000e+00    0.0000000e+00    0.0000000e+00                1    2.0969398e-02 
  -5.5534942e+00           120975           120975    3.8641404e-07    3.8641404e-07    1.2246646e-04    4.9421397e-05    6.8646240e-05    9.8962340e-05                1    0.0000000e+00    0.0000000e+00    0.0000000e+00    0.0000000e+00    0.0000000e+00    0.0000000e+00                1    0.0000000e+00                2    0.0000000e+00    1.6000000e-06    0.0000000e+00    0.0000000e+00    0.0000000e+00    0.0000000e+00                1    2.1019318e-02 
  -5.4564190e+00           120800           120800    3.8624508e-07    3.8624508e-07    1.2249252e-04    4.9447397e-05    6.8671517e-05    9.8986476e-05                1    0.0000000e+00    0.0000000e+00    0.0000000e+00    0.0000000e+00    0.0000000e+00    0.0000000e+00                1    0.0000000e+00                2    0.0000000e+00    1.6000000e-06    0.0000000e+00    0.0000000e+00    0.0000000e+00    0.0000000e+00                1    2.1081097e-02 
  -5.3350751e+00           120560           120560    3.8602283e-07    3.8602283e-07    1.2283192e-04    4.9603173e-05    6.8822959e-05    9.9131083e-05                1    0.0000000e+00    0.0000000e+00    0.0000000e+00    0.0000000e+00    0.0000000e+00    0.0000000e+00                1    0.0000000e+00                2    0.0000000e+00    1.6000000e-06    0.0000000e+00    0.0000000e+00    0.0000000e+00    0.0000000e+00                1    2.1157336e-02 
  -5.2380000e+00           120386           120386    3.8585589e-07    3.8585589e-07    1.2310744e-04    4.9411278e-05    6.8815354e-05    9.9414089e-05                1    0.0000000e+00    0.0000000e+00    0.0000000e+00    0.0000000e+00    0.0000000e+00    0.0000000e+00                1    0.0000000e+00                2    0.0000000e+00    1.6000000e-06    0.0000000e+00    0.0000000e+00    0.0000000e+00    0.0000000e+00                1    2.1217768e-02 
  -5.1603398e+00           120249           120249    3.8572812e-07    3.8572812e-07    1.2335907e-04    4.9253860e-05    6.8662311e-05    9.9267945e-05                1    0.0000000e+00    0.0000000e+00    0.0000000e+00    0.0000000e+00    0.0000000e+00    0.0000000e+00                1    0.0000000e+00                2    0.0000000e+00    1.6000000e-06    0.0000000e+00    0.0000000e+00    0.0000000e+00    0.0000000e+00                1    2.1265634e-02 
  -5.0632647e+00           120105           120105    3.8558881e-07    3.8558881e-07    1.2341075e-04    4.9420011e-05    6.8823844e-05    9.9422197e-05                1    0.0000000e+00    0.0000000e+00    0.0000000e+00    0.0000000e+00    0.0000000e+00    0.0000000e+00                1    0.0000000e+00                2    0.0000000e+00    1.6000000e-06    0.0000000e+00    0.0000000e+00    0.0000000e+00    0.0000000e+00                1    2.1325012e-02 
  -4.9419207e+00           119941           119941    3.8542266e-07    3.8542266e-07    1.2364263e-04    4.9592808e-05    6.8245722e-05    9.8836502e-05                1    0.0000000e+00    0.0000000e+00    0.0000000e+00    0.0000000e+00    0.0000000e+00    0.0000000e+00                1    0.0000000e+00                2    0.0000000e+00    1.6000000e-06    0.0000000e+00    0.0000000e+00    0.0000000e+00    0.0000000e+00                1    2.1420604e-02 
  -4.8448456e+00           119789           119789    3.8528100e-07    3.8528100e-07    1.2390215e-04    4.9363256e-05    6.8768666e-05    9.9369506e-05                1    0.0000000e+00    0.0000000e+00    0.0000000e+00    0.0000000e+00    0.0000000e+00    0.0000000e+00                1    0.0000000e+00                2    0.0000000e+00    1.6000000e-06    0.0000000e+00    0.0000000e+00    0.0000000e+00    0.0000000e+00                1    2.1478985e-02 
  -4.7235017e+00           119649           119649    3.8514431e-07    3.8514431e-07    1.2402007e-04    4.9596251e-05    6.8249073e-05    9.8839702e-05                1    0.0000000e+00    0.0000000e+00    0.0000000e+00    0.0000000e+00    0.0000000e+00    0.0000000e+00                1    0.0000000e+00                2    0.0000000e+00    1.6000000e-06    0.0000000e+00    0.0000000e+00    0.0000000e+00    0.0000000e+00                1    2.1551068e-02 
  -4.6264265e+00           119536           119536    3.8503421e-07    3.8503421e-07    1.2424844e-04    4.9473080e-05    6.8870757e-05    9.8713338e-05                1    0.0000000e+00    0.0000000e+00    0.0000000e+00    0.0000000e+00    0.0000000e+00    0.0000000e+00                1    0.0000000e+00                2    0.0000000e+00    1.6000000e-06    0.0000000e+00    0.0000000e+00    0.0000000e+00    0.0000000e+00                1    2.1608162e-02 
  -4.5050826e+00           119419           119419    3.8491119e-07    3.8491119e-07    1.2429162e-04    4.9654484e-05    6.8301249e-05    9.8881944e-05                1    0.0000000e+00    0.0000000e+00    0.0000000e+00    0.0000000e+00    0.0000000e+00    0.0000000e+00                1    0.0000000e+00                2    0.0000000e+00    1.6000000e-06    0.0000000e+00    0.0000000e+00    0.0000000e+00    0.0000000e+00                1    2.1678685e-02 
  -4.4080074e+00           119305           119305    3.8479875e-07    3.8479875e-07    1.2455444e-04    4.9471815e-05    6.8897989e-05    9.8784411e-05                1    0.0000000e+00    0.0000000e+00    0.0000000e+00    0.0000000e+00    0.0000000e+00    0.0000000e+00                1    0.0000000e+00                2    0.0000000e+00    1.6000000e-06    0.0000000e+00    0.0000000e+00    0.0000000e+00    0.0000000e+00                1    2.1734505e-02 
  -4.2866635e+00           119237           119237    3.8470346e-07    3.8470346e-07    1.2460669e-04    4.9609133e-05    6.8284477e-05    9.8912041e-05                1    0.0000000e+00    0.0000000e+00    0.0000000e+00    0.0000000e+00    0.0000000e+00    0.0000000e+00                1    0.0000000e+00                2    0.0000000e+00    1.6000000e-06    0.0000000e+00    0.0000000e+00    0.0000000e+00    0.0000000e+00                1    2.1803082e-02 
  -4.1895884e+00           119163           119163    3.8461943e-07    3.8461943e-07    1.2478316e-04    4.9550528e-05    6.8974514e-05    9.8857570e-05                1    0.0000000e+00    0.0000000e+00    0.0000000e+00    0.0000000e+00    0.0000000e+00    0.0000000e+00                1    0.0000000e+00                2    0.0000000e+00    1.6000000e-06    0.0000000e+00    0.0000000e+00    0.0000000e+00    0.0000000e+00                1    2.1857133e-02 
  -4.0682444e+00           119085           119085    3.8452710e-07    3.8452710e-07    1.2476405e-04    4.9607309e-05    6.8282702e-05    9.8910346e-05                1    0.0000000e+00    0.0000000e+00    0.0000000e+00    0.0000000e+00    0.0000000e+00    0.0000000e+00                1    0.0000000e+00                2    0.0000000e+00    1.6000000e-06    0.0000000e+00    0.0000000e+00    0.0000000e+00    0.0000000e+00                1    2.1923787e-02 
  -3.9266742e+00           118960           118960    3.8439555e-07    3.8439555e-07    1.2495357e-04    5.0016212e-05    6.8720521e-05    9.8647415e-05                1    0.0000000e+00    0.0000000e+00    0.0000000e+00    0.0000000e+00    0.0000000e+00    0.0000000e+00                1    0.0000000e+00                2    0.0000000e+00    1.6000000e-06    0.0000000e+00    0.0000000e+00    0.0000000e+00    0.0000000e+00                1    2.2023139e-02 
  -3.8134181e+00           118870           118870    3.8430184e-07    3.8430184e-07    1.2505192e-04    4.9715493e-05    6.8427838e-05    9.9116084e-05                1    0.0000000e+00    0.0000000e+00    0.0000000e+00    0.0000000e+00    0.0000000e+00    0.0000000e+00                1    0.0000000e+00                2    0.0000000e+00    1.6000000e-06    0.0000000e+00    0.0000000e+00    0.0000000e+00    0.0000000e+00                1    2.2083846e-02 
  -3.6719224e+00           118760           118760    3.8418604e-07    3.8418604e-07    1.2513627e-04    4.9950773e-05    6.8656830e-05    9.9334765e-05                1    0.0000000e+00    0.0000000e+00    0.0000000e+00    0.0000000e+00    0.0000000e+00    0.0000000e+00                1    0.0000000e+00                2    0.0000000e+00    1.6000000e-06    0.0000000e+00    0.0000000e+00    0.0000000e+00    0.0000000e+00                1    2.2158209e-02 
  -3.5587259e+00           118656           118656    3.8408671e-07    3.8408671e-07    1.2534968e-04    4.9335065e-05    6.8860159e-05    9.8898764e-05                1    0.0000000e+00    0.0000000e+00    0.0000000e+00    0.0000000e+00    0.0000000e+00    0.0000000e+00                1    0.0000000e+00                2    0.0000000e+00    1.6000000e-06    0.0000000e+00    0.0000000e+00    0.0000000e+00    0.0000000e+00                1    2.2216985e-02 
  -3.4173014e+00           118564           118564    3.8398713e-07    3.8398713e-07    1.2544318e-04    4.9383207e-05    6.8906964e-05    9.8943513e-05                1    0.0000000e+00    0.0000000e+00    0.0000000e+00    0.0000000e+00    0.0000000e+00    0.0000000e+00                1    0.0000000e+00                2    0.0000000e+00    1.6000000e-06    0.0000000e+00    0.0000000e+00    0.0000000e+00    0.0000000e+00                1    2.2296388e-02 
  -3.2759301e+00           118461           118461    3.8388383e-07    3.8388383e-07    1.2558367e-04    4.9347011e-05    6.8377739e-05    9.8826903e-05                1    0.0000000e+00    0.0000000e+00    0.0000000e+00    0.0000000e+00    0.0000000e+00    0.0000000e+00                1    0.0000000e+00                2    0.0000000e+00    1.6000000e-06    0.0000000e+00    0.0000000e+00    0.0000000e+00    0.0000000e+00                1    2.2382927e-02 
  -3.1628331e+00           118385           118385    3.8380635e-07    3.8380635e-07    1.2570623e-04    4.9640200e-05    6.8663109e-05    9.9099764e-05                1    0.0000000e+00    0.0000000e+00    0.0000000e+00    0.0000000e+00    0.0000000e+00    0.0000000e+00                1    0.0000000e+00                2    0.0000000e+00    1.6000000e-06    0.0000000e+00    0.0000000e+00    0.0000000e+00    0.0000000e+00                1    2.2451807e-02 
  -3.0215061e+00           118297           118297    3.8371268e-07    3.8371268e-07    1.2576781e-04    4.9585753e-05    6.8610114e-05    9.9049093e-05                1    0.0000000e+00    0.0000000e+00    0.0000000e+00    0.0000000e+00    0.0000000e+00    0.0000000e+00                1    0.0000000e+00                2    0.0000000e+00    1.6000000e-06    0.0000000e+00    0.0000000e+00    0.0000000e+00    0.0000000e+00                1    2.2516707e-02 
  -2.8802412e+00           118211           118211    3.8362240e-07    3.8362240e-07    1.2589896e-04    4.9480218e-05    6.8507394e-05    9.8950875e-05                1    0.0000000e+00    0.0000000e+00    0.0000000e+00    0.0000000e+00    0.0000000e+00    0.0000000e+00                1    0.0000000e+00                2    0.0000000e+00    1.6000000e-06    0.0000000e+00    0.0000000e+00    0.0000000e+00    0.0000000e+00                1    2.2603428e-02 
  -2.7672293e+00           118132           118132    3.8354726e-07    3.8354726e-07    1.2599984e-04    4.9469968e-05    6.8497417e-05    9.8941335e-05                1    0.0000000e+00    0.0000000e+00    0.0000000e+00    0.0000000e+00    0.0000000e+00    0.0000000e+00                1    0.0000000e+00                2    0.0000000e+00    1.6000000e-06    0.0000000e+00    0.0000000e+00    0.0000000e+00    0.0000000e+00                1    2.2649047e-02 
  -2.6259943e+00           118065           118065    3.8347178e-07    3.8347178e-07    1.2598854e-04    4.9991093e-05    6.9024948e-05    9.8717762e-05                1    0.0000000e+00    0.0000000e+00    0.0000000e+00    0.0000000e+00    0.0000000e+00    0.0000000e+00                1    0.0000000e+00                2    0.0000000e+00    1.6000000e-06    0.0000000e+00    0.0000000e+00    0.0000000e+00    0.0000000e+00                1    2.2734637e-02 
  -2.4848093e+00           117978           117978    3.8338284e-07    3.8338284e-07    1.2609256e-04    4.9390387e-05    6.8419958e-05    9.8867272e-05                1    0.0000000e+00    0.0000000e+00    0.0000000e+00    0.0000000e+00    0.0000000e+00    0.0000000e+00                1    0.0000000e+00                2    0.0000000e+00    1.6000000e-06    0.0000000e+00    0.0000000e+00    0.0000000e+00    0.0000000e+00                1    2.2818786e-02 
  -2.3718614e+00           117909           117909    3.8331036e-07    3.8331036e-07    1.2619639e-04    5.0017040e-05    6.8288876e-05    9.8741936e-05                1    0.0000000e+00    0.0000000e+00    0.0000000e+00    0.0000000e+00    0.0000000e+00    0.0000000e+00                1    0.0000000e+00                2    0.0000000e+00    1.6000000e-06    0.0000000e+00    0.0000000e+00    0.0000000e+00    0.0000000e+00                1    2.2860975e-02 
  -2.2307045e+00           117844           117844    3.8323466e-07    3.8323466e-07    1.2623959e-04    4.9585025e-05    6.8609406e-05    9.9048415e-05                1    0.0000000e+00    0.0000000e+00    0.0000000e+00    0.0000000e+00    0.0000000e+00    0.0000000e+00                1    0.0000000e+00                2    0.0000000e+00    1.6000000e-06    0.0000000e+00    0.0000000e+00    0.0000000e+00    0.0000000e+00                1    2.2942100e-02 
  -2.0895859e+00           117753           117753    3.8314628e-07    3.8314628e-07    1.2637644e-04    4.9463848e-05    6.8491460e-05    9.8935640e-05                1    0.0000000e+00    0.0000000e+00    0.0000000e+00    0.0000000e+00    0.0000000e+00    0.0000000e+00                1    0.0000000e+00                2    0.0000000e+00    1.6000000e-06    0.0000000e+00    0.0000000e+00    0.0000000e+00    0.0000000e+00                1    2.3021886e-02 
  -1.9484865e+00           117692           117692    3.8307601e-07    3.8307601e-07    1.2641977e-04    4.9973222e-05    6.9007554e-05    9.8701112e-05                1    0.0000000e+00    0.0000000e+00    0.0000000e+00    0.0000000e+00    0.0000000e+00    0.0000000e+00                1    0.0000000e+00                2    0.0000000e+00    1.6000000e-06    0.0000000e+00    0.0000000e+00    0.0000000e+00    0.0000000e+00                1    2.3077324e-02 
  -1.8074138e+00           117632           117632    3.8300616e-07    3.8300616e-07    1.2646170e-04    5.0122948e-05    6.8392069e-05    9.8840606e-05                1    0.0000000e+00    0.0000000e+00    0.0000000e+00    0.0000000e+00    0.0000000e+00    0.0000000e+00                1    0.0000000e+00                2    0.0000000e+00    1.6000000e-06    0.0000000e+00    0.0000000e+00    0.0000000e+00    0.0000000e+00                1    2.3156128e-02 
  -1.6663558e+00           117560           117560    3.8293167e-07    3.8293167e-07    1.2654178e-04    4.9868766e-05    6.8885580e-05    9.9312483e-05                1    0.0000000e+00    0.0000000e+00    0.0000000e+00    0.0000000e+00    0.0000000e+00    0.0000000e+00                1    0.0000000e+00                2    0.0000000e+00    1.6000000e-06    0.0000000e+00    0.0000000e+00    0.0000000e+00    0.0000000e+00                1    2.3234421e-02 
  -1.5253151e+00           117483           117483    3.8285327e-07    3.8285327e-07    1.2661330e-04    4.9557743e-05    6.8610841e-05    9.9095798e-05                1    0.0000000e+00    0.0000000e+00    0.0000000e+00    0.0000000e+00    0.0000000e+00    0.0000000e+00                1    0.0000000e+00                2    0.0000000e+00    1.6000000e-06    0.0000000e+00    0.0000000e+00    0.0000000e+00    0.0000000e+00                1    2.3312263e-02 
  -1.3842886e+00           117414           117414    3.8278087e-07    3.8278087e-07    1.2669246e-04    4.9497991e-05    6.8552683e-05    9.9040189e-05                1    0.0000000e+00    0.0000000e+00    0.0000000e+00    0.0000000e+00    0.0000000e+00    0.0000000e+00                1    0.0000000e+00                2    0.0000000e+00    1.6000000e-06    0.0000000e+00    0.0000000e+00    0.0000000e+00    0.0000000e+00                1    2.3365380e-02 
  -1.2432738e+00           117349           117349    3.8270938e-07    3.8270938e-07    1.2674254e-04    4.9464339e-05    6.8519928e-05    9.9008870e-05                1    0.0000000e+00    0.0000000e+00    0.0000000e+00    0.0000000e+00    0.0000000e+00    0.0000000e+00                1    0.0000000e+00                2    0.0000000e+00    1.6000000e-06    0.0000000e+00    0.0000000e+00    0.0000000e+00    0.0000000e+00                1    2.3442157e-02 
  -1.1022681e+00           117270           117270    3.8262906e-07    3.8262906e-07    1.2684415e-04    4.9657317e-05    6.8707760e-05    9.9188469e-05                1    0.0000000e+00    0.0000000e+00    0.0000000e+00    0.0000000e+00    0.0000000e+00    0.0000000e+00                1    0.0000000e+00                2    0.0000000e+00    1.6000000e-06    0.0000000e+00    0.0000000e+00    0.0000000e+00    0.0000000e+00                1    2.3517980e-02 
  -9.6127008e-01           117208           117208    3.8256254e-07    3.8256254e-07    1.2690175e-04    4.9635028e-05    6.8686066e-05    9.9167725e-05                1    0.0000000e+00    0.0000000e+00    0.0000000e+00    0.0000000e+00    0.0000000e+00    0.0000000e+00                1    0.0000000e+00                2    0.0000000e+00    1.6000000e-06    0.0000000e+00    0.0000000e+00    0.0000000e+00    0.0000000e+00                1    2.3568561e-02 
  -8.2027808e-01           117156           117156    3.8250052e-07    3.8250052e-07    1.2689987e-04    4.9981912e-05    6.8396495e-05    9.9087466e-05                1    0.0000000e+00    0.0000000e+00    0.0000000e+00    0.0000000e+00    0.0000000e+00    0.0000000e+00                1    0.0000000e+00                2    0.0000000e+00    1.6000000e-06    0.0000000e+00    0.0000000e+00    0.0000000e+00    0.0000000e+00                1    2.3642884e-02 
  -6.7929098e-01           117095           117095    3.8243412e-07    3.8243412e-07    1.2694370e-04    5.0022618e-05    6.8503289e-05    9.9304407e-05                1    0.0000000e+00    0.0000000e+00    0.0000000e+00    0.0000000e+00    0.0000000e+00    0.0000000e+00                1    0.0000000e+00                2    0.0000000e+00    1.6000000e-06    0.0000000e+00    0.0000000e+00    0.0000000e+00    0.0000000e+00                1    2.3716498e-02 
  -5.3830735e-01           117032           117032    3.8236536e-07    3.8236536e-07    1.2695355e-04    4.9962483e-05    6.8464406e-05    9.9300945e-05                1    0.0000000e+00    0.0000000e+00    0.0000000e+00    0.0000000e+00    0.0000000e+00    0.0000000e+00                1    0.0000000e+00                2    0.0000000e+00    1.6000000e-06    0.0000000e+00    0.0000000e+00    0.0000000e+00    0.0000000e+00                1    2.3789429e-02 
  -3.9732551e-01           116946           116946    3.8228115e-07    3.8228115e-07    1.2704002e-04    4.9937465e-05    6.8440029e-05    9.9277635e-05                1    0.0000000e+00    0.0000000e+00    0.0000000e+00    0.0000000e+00    0.0000000e+00    0.0000000e+00                1    0.0000000e+00                2    0.0000000e+00    1.6000000e-06    0.0000000e+00    0.0000000e+00    0.0000000e+00    0.0000000e+00                1    2.3861649e-02 
  -2.5634394e-01           116885           116885    3.8221362e-07    3.8221362e-07    1.2706993e-04    4.9739790e-05    6.8998022e-05    9.9040866e-05                1    0.0000000e+00    0.0000000e+00    0.0000000e+00    0.0000000e+00    0.0000000e+00    0.0000000e+00                1    0.0000000e+00                2    0.0000000e+00    1.6000000e-06    0.0000000e+00    0.0000000e+00    0.0000000e+00    0.0000000e+00                1    2.3932857e-02 
  -1.1536107e-01           116806           116806    3.8213510e-07    3.8213510e-07    1.2714079e-04    4.9567607e-05    6.8830427e-05    9.8880425e-05                1    0.0000000e+00    0.0000000e+00    0.0000000e+00    0.0000000e+00    0.0000000e+00    0.0000000e+00                1    0.0000000e+00                2    0.0000000e+00    1.6000000e-06    0.0000000e+00    0.0000000e+00    0.0000000e+00    0.0000000e+00                1    2.3978426e-02 
   2.5624469e-02           116730           116730    3.8205955e-07    3.8205955e-07    1.2715720e-04    5.0200391e-05    6.8696224e-05    9.8751952e-05                1    0.0000000e+00    0.0000000e+00    0.0000000e+00    0.0000000e+00    0.0000000e+00    0.0000000e+00                1    0.0000000e+00                2    0.0000000e+00    1.6000000e-06    0.0000000e+00    0.0000000e+00    0.0000000e+00    0.0000000e+00                1    2.4048141e-02 
   1.6661432e-01           116634           116634    3.8197123e-07    3.8197123e-07    1.2727697e-04    4.9944386e-05    6.8446772e-05    9.9284083e-05                1    0.0000000e+00    0.0000000e+00    0.0000000e+00    0.0000000e+00    0.0000000e+00    0.0000000e+00                1    0.0000000e+00                2    0.0000000e+00    1.6000000e-06    0.0000000e+00    0.0000000e+00    0.0000000e+00    0.0000000e+00                1    2.4117193e-02 
   3.0760950e-01           116565           116565    3.8189829e-07    3.8189829e-07    1.2731459e-04    5.0054552e-05    6.8554118e-05    9.9386728e-05                1    0.0000000e+00    0.0000000e+00    0.0000000e+00    0.0000000e+00    0.0000000e+00    0.0000000e+00                1    0.0000000e+00                2    0.0000000e+00    1.6000000e-06    0.0000000e+00    0.0000000e+00    0.0000000e+00    0.0000000e+00                1    2.4185677e-02 
   4.4861176e-01           116484           116484    3.8181792e-07    3.8181792e-07    1.2738224e-04    4.9593579e-05    6.8855707e-05    9.8904626e-05                1    0.0000000e+00    0.0000000e+00    0.0000000e+00    0.0000000e+00    0.0000000e+00    0.0000000e+00                1    0.0000000e+00                2    0.0000000e+00    1.6000000e-06    0.0000000e+00    0.0000000e+00    0.0000000e+00    0.0000000e+00                1    2.4253718e-02 
   5.8962290e-01           116403           116403    3.8173769e-07    3.8173769e-07    1.2742381e-04    5.0076098e-05    6.8789564e-05    9.9198947e-05                1    0.0000000e+00    0.0000000e+00    0.0000000e+00    0.0000000e+00    0.0000000e+00    0.0000000e+00                1    0.0000000e+00                2    0.0000000e+00    1.6000000e-06    0.0000000e+00    0.0000000e+00    0.0000000e+00    0.0000000e+00                1    2.4321360e-02 
   7.3064432e-01           116327           116327    3.8166000e-07    3.8166000e-07    1.2744373e-04    4.9769235e-05    6.8490549e-05    9.8912684e-05                1    0.0000000e+00    0.0000000e+00    0.0000000e+00    0.0000000e+00    0.0000000e+00    0.0000000e+00                1    0.0000000e+00                2    0.0000000e+00    1.6000000e-06    0.0000000e+00    0.0000000e+00    0.0000000e+00    0.0000000e+00                1    2.4365240e-02 
   8.7167763e-01           116236           116236    3.8157426e-07    3.8157426e-07    1.2751896e-04    5.0068327e-05    6.8781992e-05    9.9191698e-05                1    0.0000000e+00    0.0000000e+00    0.0000000e+00    0.0000000e+00    0.0000000e+00    0.0000000e+00                1    0.0000000e+00                2    0.0000000e+00    1.6000000e-06    0.0000000e+00    0.0000000e+00    0.0000000e+00    0.0000000e+00                1    2.4433893e-02 
   1.0127244e+00           116146           116146    3.8148824e-07    3.8148824e-07    1.2757776e-04    4.9698750e-05    6.8401937e-05    9.8794617e-05                1    0.0000000e+00    0.0000000e+00    0.0000000e+00    0.0000000e+00    0.0000000e+00    0.0000000e+00                1    0.0000000e+00                2    0.0000000e+00    1.6000000e-06    0.0000000e+00    0.0000000e+00    0.0000000e+00    0.0000000e+00                1    2.4502153e-02 
   1.1537860e+00           116050           116050    3.8139862e-07    3.8139862e-07    1.2764859e-04    4.9933537e-05    6.8772349e-05    9.9385419e-05                1    0.0000000e+00    0.0000000e+00    0.0000000e+00    0.0000000e+00    0.0000000e+00    0.0000000e+00                1    0.0000000e+00                2    0.0000000e+00    1.6000000e-06    0.0000000e+00    0.0000000e+00    0.0000000e+00    0.0000000e+00                1    2.4570003e-02 
   1.2948643e+00           115951           115951    3.8130721e-07    3.8130721e-07    1.2770136e-04    5.0074756e-05    6.8909957e-05    9.8732358e-05                1    0.0000000e+00    0.0000000e+00    0.0000000e+00    0.0000000e+00    0.0000000e+00    0.0000000e+00                1    0.0000000e+00                2    0.0000000e+00    1.6000000e-06    0.0000000e+00    0.0000000e+00    0.0000000e+00    0.0000000e+00                1    2.4637279e-02 
   1.4447722e+00           115848           115848    3.8121231e-07    3.8121231e-07    1.2775849e-04    5.0056008e-05    6.8891688e-05    9.8714848e-05                1    0.0000000e+00    0.0000000e+00    0.0000000e+00    0.0000000e+00    0.0000000e+00    0.0000000e+00                1    0.0000000e+00                2    0.0000000e+00    1.6000000e-06    0.0000000e+00    0.0000000e+00    0.0000000e+00    0.0000000e+00                1    2.4708414e-02 
   1.5947236e+00           115759           115759    3.8112576e-07    3.8112576e-07    1.2778737e-04    4.9717114e-05    6.8541403e-05    9.9130872e-05                1    0.0000000e+00    0.0000000e+00    0.0000000e+00    0.0000000e+00    0.0000000e+00    0.0000000e+00                1    0.0000000e+00                2    0.0000000e+00    1.6000000e-06    0.0000000e+00    0.0000000e+00    0.0000000e+00    0.0000000e+00                1    2.4779193e-02 
   1.7447021e+00           115641           115641    3.8102143e-07    3.8102143e-07    1.2789326e-04    4.9646318e-05    6.8472416e-05    9.9064824e-05                1    0.0000000e+00    0.0000000e+00    0.0000000e+00    0.0000000e+00    0.0000000e+00    0.0000000e+00                1    0.0000000e+00                2    0.0000000e+00    1.6000000e-06    0.0000000e+00    0.0000000e+00    0.0000000e+00    0.0000000e+00                1    2.4823877e-02 
   1.8947049e+00           115528           115528    3.8092050e-07    3.8092050e-07    1.2796084e-04    5.0110753e-05    6.9051281e-05    9.9040450e-05                1    0.0000000e+00    0.0000000e+00    0.0000000e+00    0.0000000e+00    0.0000000e+00    0.0000000e+00                1    0.0000000e+00                2    0.0000000e+00    1.6000000e-06    0.0000000e+00    0.0000000e+00    0.0000000e+00    0.0000000e+00                1    2.4894052e-02 
   2.0447154e+00           115412           115412    3.8081570e-07    3.8081570e-07    1.2804517e-04    4.9662141e-05    6.8593978e-05    9.9358213e-05                1    0.0000000e+00    0.0000000e+00    0.0000000e+00    0.0000000e+00    0.0000000e+00    0.0000000e+00                1    0.0000000e+00                2    0.0000000e+00    1.6000000e-06    0.0000000e+00    0.0000000e+00    0.0000000e+00    0.0000000e+00                1    2.4963754e-02 
   2.1859038e+00           115313           115313    3.8072548e-07    3.8072548e-07    1.2812030e-04    4.9725378e-05    6.8675751e-05    9.9470105e-05                1    0.0000000e+00    0.0000000e+00    0.0000000e+00    0.0000000e+00    0.0000000e+00    0.0000000e+00                1    0.0000000e+00                2    0.0000000e+00    1.6000000e-06    0.0000000e+00    0.0000000e+00    0.0000000e+00    0.0000000e+00                1    2.5028985e-02 
   2.3271431e+00           115213           115213    3.8063492e-07    3.8063492e-07    1.2814691e-04    5.0337079e-05    6.8502212e-05    9.9303960e-05                1    0.0000000e+00    0.0000000e+00    0.0000000e+00    0.0000000e+00    0.0000000e+00    0.0000000e+00                1    0.0000000e+00                2    0.0000000e+00    1.6000000e-06    0.0000000e+00    0.0000000e+00    0.0000000e+00    0.0000000e+00                1    2.5093546e-02 
   2.4684092e+00           115116           115116    3.8054421e-07    3.8054421e-07    1.2818256e-04    5.0434050e-05    6.8596806e-05    9.9394524e-05                1    0.0000000e+00    0.0000000e+00    0.0000000e+00    0.0000000e+00    0.0000000e+00    0.0000000e+00                1    0.0000000e+00                2    0.0000000e+00    1.6000000e-06    0.0000000e+00    0.0000000e+00    0.0000000e+00    0.0000000e+00                1    2.5157602e-02 
   2.6097062e+00           114990           114990    3.8043567e-07    3.8043567e-07    1.2829801e-04    4.9692601e-05    6.8643811e-05    9.9439526e-05                1    0.0000000e+00    0.0000000e+00    0.0000000e+00    0.0000000e+00    0.0000000e+00    0.0000000e+00                1    0.0000000e+00                2    0.0000000e+00    1.6000000e-06    0.0000000e+00    0.0000000e+00    0.0000000e+00    0.0000000e+00                1    2.5221521e-02 
   2.7510365e+00           114879           114879    3.8033756e-07    3.8033756e-07    1.2834241e-04    4.9899280e-05    6.8845210e-05    9.8842932e-05                1    0.0000000e+00    0.0000000e+00    0.0000000e+00    0.0000000e+00    0.0000000e+00    0.0000000e+00                1    0.0000000e+00                2    0.0000000e+00    1.6000000e-06    0.0000000e+00    0.0000000e+00    0.0000000e+00    0.0000000e+00                1    2.5285315e-02 
   2.8923948e+00           114759           114759    3.8023598e-07    3.8023598e-07    1.2841886e-04    5.0250149e-05    6.8398076e-05    9.9170646e-05                1    0.0000000e+00    0.0000000e+00    0.0000000e+00    0.0000000e+00    0.0000000e+00    0.0000000e+00                1    0.0000000e+00                2    0.0000000e+00    1.6000000e-06    0.0000000e+00    0.0000000e+00    0.0000000e+00    0.0000000e+00                1    2.5348883e-02 
   2.9000000e+00           114727           114727    3.8021552e-07    3.8021552e-07    1.2839040e-04    4.9765477e-05    6.8714825e-05    9.8717959e-05                1    1.9289293e-34    1.9289293e-34    0.0000000e+00    0.0000000e+00    0.0000000e+00    0.0000000e+00                1    0.0000000e+00                2    0.0000000e+00    1.6000000e-06    0.0000000e+00    0.0000000e+00    0.0000000e+00    0.0000000e+00                1    2.5352302e-02 
   3.0408936e+00           114749           114749    4.9495501e-07    4.9495501e-07    1.4187770e-04    5.1214939e-05    7.4905773e-05    1.0886263e-04                1    1.1488728e-07    1.1488728e-07    1.3440930e+00    1.3440930e+00    1.0000000e+00    1.0356847e-03                1    2.3403391e-04                2    0.0000000e+00    1.6000000e-06    0.0000000e+00    0.0000000e+00    0.0000000e+00    0.0000000e+00                1    2.5388962e-02 
   3.1822710e+00           115382           115382    8.4094361e-07    8.4094361e-07    1.5279712e-04    5.4475659e-05    1.0505283e-04    1.0821390e-04                1    4.6112808e-07    4.6112808e-07    4.1336328e+01    4.1336328e+01    1.0000000e+00    9.7956384e-01                1    9.1628560e-04                2    0.0000000e+00    1.6000000e-06    0.0000000e+00    0.0000000e+00    0.0000000e+00    0.0000000e+00                1    2.5451907e-02 
   3.3145393e+00           118610           118610    1.3739354e-06    1.3739354e-06    7.3970947e-05    4.7581129e-05    9.8143505e-05    1.0841399e-04                1    9.9453614e-07    9.9453614e-07    1.0187391e+02    1.0187391e+02    1.0000000e+00    5.9496973e+00                1    1.8210719e-03                2    0.0000000e+00    1.6000000e-06    0.0000000e+00    0.0000000e+00    0.0000000e+00    0.0000000e+00                1    2.5510533e-02 
   3.4291118e+00           127512           127512    1.9992590e-06    1.9992590e-06    1.5683280e-05    1.6501944e-06    9.1907245e-05    1.0853354e-04                1    1.6202575e-06    1.6202575e-06    1.4507205e+02    1.4507205e+02    1.0000000e+00    1.2065253e+01                1    2.9120681e-03                2    0.0000000e+00    1.6000000e-06    0.0000000e+00    0.0000000e+00    0.0000000e+00    0.0000000e+00                1    2.5561097e-02 
   3.5298238e+00           140571           140571    2.6630271e-06    2.6630271e-06    6.8125963e-06    1.2650632e-06    8.1253251e-05    1.0263623e-04                1    2.2957642e-06    2.2957642e-06    1.6624080e+02    1.6624080e+02    1.0000000e+00    1.5843247e+01                1    3.8794644e-03                2    0.0000000e+00    1.6000000e-06    0.0000000e+00    0.0000000e+00    0.0000000e+00    0.0000000e+00                1    2.5605323e-02 
   3.6122588e+00           154831           154831    3.2634309e-06    3.2634309e-06    4.1942872e-06    4.2724671e-07    7.1499020e-05    1.0150710e-04                1    2.9360595e-06    2.9360595e-06    1.9154008e+02    1.9154008e+02    1.0000000e+00    2.1032373e+01                1    4.6357926e-03                2    0.0000000e+00    1.6000000e-06    0.0000000e+00    0.0000000e+00    0.0000000e+00    0.0000000e+00                1    2.5641378e-02 
   3.7072605e+00           174645           174645    4.0283489e-06    4.0283489e-06    2.6245012e-06    4.2013032e-07    5.0763666e-05    1.0032058e-04                1    3.7715212e-06    3.7715212e-06    2.2273265e+02    2.2273265e+02    1.0000000e+00    2.8440467e+01                1    5.5099107e-03                2    0.0000000e+00    1.6000000e-06    0.0000000e+00    0.0000000e+00    0.0000000e+00    0.0000000e+00                1    2.5682770e-02 
   3.8107918e+00           199672           199672    4.9299785e-06    4.9299785e-06    1.5879688e-06    4.0896972e-07    2.7457985e-06    9.5440006e-05                1    4.8009525e-06    4.8009525e-06    2.4762050e+02    2.4762050e+02    1.0000000e+00    3.5151361e+01                1    6.4330007e-03                2    0.0000000e+00    1.6000000e-06    0.0000000e+00    0.0000000e+00    0.0000000e+00    0.0000000e+00                1    2.5727691e-02 
   3.9028443e+00           224727           224727    5.7674956e-06    5.7674956e-06    1.0848396e-06    3.9993255e-07    1.1739449e-06    9.4829443e-05                1    5.8204450e-06    5.8204450e-06    2.7564464e+02    2.7564464e+02    1.0000000e+00    4.3558013e+01                1    7.2721241e-03                2    0.0000000e+00    1.6000000e-06    0.0000000e+00    0.0000000e+00    0.0000000e+00    0.0000000e+00                1    2.5767461e-02 
   4.0022681e+00           256812           256812    6.7757432e-06    6.7757432e-06    7.1459444e-07    3.9647263e-07    1.1676293e-06    9.1392957e-05                1    7.0317538e-06    7.0317538e-06    3.0349393e+02    3.0715435e+02    9.8808278e-01    5.2804260e+01                1    8.3285150e-03                2    0.0000000e+00    1.6000000e-06    0.0000000e+00    0.0000000e+00    0.0000000e+00    0.0000000e+00                1    2.5810144e-02 
   4.1059880e+00           293674           293674    7.8863607e-06    7.8863607e-06    4.7937840e-07    3.9437538e-07    3.9437538e-07    8.5725710e-05                1    8.4173454e-06    8.4173454e-06    3.3233091e+02    3.4175715e+02    9.7241831e-01    6.3315557e+01                1    9.5365553e-03                2    0.0000000e+00    1.6000000e-06    0.0000000e+00    0.0000000e+00    0.0000000e+00    0.0000000e+00                1    2.5854350e-02 
   4.2123470e+00           330766           330766    8.9762353e-06    8.9762353e-06    3.3449465e-07    3.9198012e-07    3.9198012e-07    8.0607805e-05                1    9.9675063e-06    9.9675063e-06    3.6154112e+02    3.7745238e+02    9.5784566e-01    7.4934939e+01                1    1.0848493e-02                2    0.0000000e+00    1.6000000e-06    0.0000000e+00    0.0000000e+00    0.0000000e+00    0.0000000e+00                1    2.5872400e-02 
   4.3091350e+00           354906           354906    9.7169181e-06    9.7169181e-06    2.5552016e-07    3.8617019e-07    3.8617019e-07    7.5620209e-05                1    1.1491966e-05    1.1491966e-05    3.8735014e+02    4.0933967e+02    9.4628047e-01    8.6015434e+01                1    1.2145373e-02                2    0.0000000e+00    1.6000000e-06    0.0000000e+00    0.0000000e+00    0.0000000e+00    0.0000000e+00                1    2.5940134e-02 
   4.4090887e+00           365969           365969    1.0200523e-05    1.0200523e-05    2.1674791e-07    3.8342167e-07    3.8342167e-07    7.2827225e-05                1    1.3180099e-05    1.3180099e-05    4.1510681e+02    4.4377808e+02    9.3539276e-01    9.8784467e+01                1    1.3643089e-02                2    0.0000000e+00    1.6000000e-06    0.0000000e+00    0.0000000e+00    0.0000000e+00    0.0000000e+00                1    2.5982034e-02 
   4.5017181e+00           375097           375097    1.0647515e-05    1.0647515e-05    1.8817458e-07    3.8429635e-07    3.8429635e-07    7.0003417e-05                1    1.4843872e-05    1.4843872e-05    4.3617886e+02    4.6987970e+02    9.2827772e-01    1.0906821e+02                1    1.5160121e-02                2    0.0000000e+00    1.6000000e-06    0.0000000e+00    0.0000000e+00    0.0000000e+00    0.0000000e+00                1    2.6021762e-02 
   4.6012644e+00           384161           384161    1.1125223e-05    1.1125223e-05    1.5194607e-07    3.7787529e-07    3.7787529e-07    6.7331177e-05                1    1.6659530e-05    1.6659530e-05    4.3617886e+02    4.6987970e+02    9.2827772e-01    1.0906821e+02                1    1.6941399e-02                2    0.0000000e+00    1.6000000e-06    0.0000000e+00    0.0000000e+00    0.0000000e+00    0.0000000e+00                1    2.6040927e-02 
   4.7008908e+00           390772           390772    1.1602760e-05    1.1602760e-05    1.3459930e-07    3.7126459e-07    3.7126459e-07    6.5398891e-05                1    1.8476646e-05    1.8476646e-05    4.3617886e+02    4.6987970e+02    9.2827772e-01    1.0906821e+02                1    1.8840614e-02                2    0.0000000e+00    1.6000000e-06    0.0000000e+00    0.0000000e+00    0.0000000e+00    0.0000000e+00                1    2.6087126e-02 
   4.8004811e+00           399126           399126    1.1903786e-05    1.1903786e-05    1.0640502e-07    3.6784102e-07    3.6784102e-07    6.4063544e-05                1    2.0293105e-05    2.0293105e-05    4.3617886e+02    4.6987970e+02    9.2827772e-01    1.0906821e+02                1    2.0613298e-02                2    0.0000000e+00    1.6000000e-06    0.0000000e+00    0.0000000e+00    0.0000000e+00    0.0000000e+00                1    2.6133260e-02 
   4.9001877e+00           440141           440141    1.2733646e-05    1.2733646e-05    1.0660401e-07    3.6235400e-07    3.6235400e-07    6.0262534e-05                1    2.2111686e-05    2.2111686e-05    4.3617886e+02    4.6987970e+02    9.2827772e-01    1.0906821e+02                1    2.2633586e-02                2    0.0000000e+00    1.6000000e-06    0.0000000e+00    0.0000000e+00    0.0000000e+00    0.0000000e+00                1    2.6206735e-02 
   5.0097412e+00           492992           492992    1.3095345e-05    1.3095345e-05    9.6053538e-08    3.5359367e-07    3.5359367e-07    5.4641393e-05                1    2.4109867e-05    2.4109867e-05    4.3617886e+02    4.6987970e+02    9.2827772e-01    1.0906821e+02                1    2.4696301e-02                2    0.0000000e+00    1.6000000e-06    0.0000000e+00    0.0000000e+00    0.0000000e+00    0.0000000e+00                1    2.6285010e-02 
   5.1093978e+00           536314           536314    1.4028259e-05    1.4028259e-05    9.1607745e-08    3.4511160e-07    3.4511160e-07    4.7930959e-05                1    2.5927535e-05    2.5927535e-05    4.3617886e+02    4.6987970e+02    9.2827772e-01    1.0906821e+02                1    2.6906080e-02                2    0.0000000e+00    1.6000000e-06    0.0000000e+00    0.0000000e+00    0.0000000e+00    0.0000000e+00                1    2.6587896e-02 
   5.2090366e+00           520057           520057    1.4111322e-05    1.4111322e-05    8.4808693e-08    3.3973471e-07    3.3973471e-07    4.5183655e-05                1    2.7744879e-05    2.7744879e-05    4.3617886e+02    4.6987970e+02    9.2827772e-01    1.0906821e+02                1    2.8827098e-02                2    0.0000000e+00    1.6000000e-06    0.0000000e+00    0.0000000e+00    0.0000000e+00    0.0000000e+00                1    2.7282427e-02 
   5.3085811e+00           508243           508243    1.4383748e-05    1.4383748e-05    8.8807342e-08    4.0447384e-07    4.0447384e-07    4.3007649e-05                1    2.9560502e-05    2.9560502e-05    4.3617886e+02    4.6987970e+02    9.2827772e-01    1.0906821e+02                1    3.0998570e-02                2    0.0000000e+00    1.6000000e-06    0.0000000e+00    0.0000000e+00    0.0000000e+00    0.0000000e+00                1    2.7745230e-02 
   5.4082302e+00           495275           495275    1.4378237e-05    1.4378237e-05    8.8934011e-08    3.9265973e-07    3.9265973e-07    4.1719911e-05                1    3.1378034e-05    3.1378034e-05    4.3617886e+02    4.6987970e+02    9.2827772e-01    1.0906821e+02                1    3.3034006e-02                2    0.0000000e+00    1.6000000e-06    0.0000000e+00    0.0000000e+00    0.0000000e+00    0.0000000e+00                1    2.7660449e-02 
   5.5079830e+00           466445           466445    1.3624012e-05    1.3624012e-05    8.9885889e-08    3.8576129e-07    3.8576129e-07    4.5477116e-05                1    3.3197457e-05    3.3197457e-05    4.3617886e+02    4.6987970e+02    9.2827772e-01    1.0906821e+02                1    3.4499455e-02                2    0.0000000e+00    1.6000000e-06    0.0000000e+00    0.0000000e+00    0.0000000e+00    0.0000000e+00                1    2.7807098e-02 
   5.6075126e+00           440945           440945    1.2998713e-05    1.2998713e-05    8.9015515e-08    3.9078725e-07    3.9078725e-07    4.9131555e-05                1    3.5012808e-05    3.5012808e-05    4.3617886e+02    4.6987970e+02    9.2827772e-01    1.0906821e+02                1    3.6140272e-02                2    0.0000000e+00    1.6000000e-06    0.0000000e+00    0.0000000e+00    0.0000000e+00    0.0000000e+00                1    2.8176486e-02 
   5.7071543e+00           410604           410604    1.2188143e-05    1.2188143e-05    7.9700864e-08    4.0628098e-07    4.0628098e-07    5.2715371e-05                1    3.6830205e-05    3.6830205e-05    4.3617886e+02    4.6987970e+02    9.2827772e-01    1.0906821e+02                1    3.7494416e-02                2    0.0000000e+00    1.6000000e-06    0.0000000e+00    0.0000000e+00    0.0000000e+00    0.0000000e+00                1    2.8675927e-02 
   5.8067739e+00           374492           374492    1.1108752e-05    1.1108752e-05    7.4607133e-08    4.0454012e-07    4.0454012e-07    5.8007397e-05                1    3.8647199e-05    3.8647199e-05    4.3617886e+02    4.6987970e+02    9.2827772e-01    1.0906821e+02                1    3.8473584e-02                2    0.0000000e+00    1.6000000e-06    0.0000000e+00    0.0000000e+00    0.0000000e+00    0.0000000e+00                1    2.8933261e-02 
   5.9044740e+00           330790           330790    9.7321243e-06    9.7321243e-06    9.0160722e-08    3.9146755e-07    3.9146755e-07    6.4478015e-05                1    4.0429180e-05    4.0429180e-05    4.3617886e+02    4.6987970e+02    9.2827772e-01    1.0906821e+02                1    3.7242787e-02                2    0.0000000e+00    1.6000000e-06    0.0000000e+00    0.0000000e+00    0.0000000e+00    0.0000000e+00                1    2.8887277e-02 
   6.0052084e+00           298433           298433    8.7558124e-06    8.7558124e-06    1.0656532e-07    3.8779652e-07    3.8779652e-07    6.9146763e-05                1    4.2266507e-05    4.2266507e-05    4.3617886e+02    4.6987970e+02    9.2827772e-01    1.0906821e+02                1    2.5246909e-02                2    0.0000000e+00    1.6000000e-06    0.0000000e+00    0.0000000e+00    0.0000000e+00    0.0000000e+00                1    2.8434789e-02 
   6.1058994e+00           288664           288664    8.6108708e-06    8.6108708e-06    1.0660352e-07    3.8964991e-07    3.8964991e-07    7.0245234e-05                1    4.4103043e-05    4.4103043e-05    4.3617886e+02    4.6987970e+02    9.2827772e-01    1.0906821e+02                1    2.2922298e-02                2    0.0000000e+00    1.6000000e-06    0.0000000e+00    0.0000000e+00    0.0000000e+00    0.0000000e+00                1    2.8131967e-02 
   6.2035043e+00           276142           276142    8.3148817e-06    8.3148817e-06    1.0693275e-07    3.7886968e-07    3.7886968e-07    7.1201848e-05                1    4.5883289e-05    4.5883289e-05    4.3617886e+02    4.6987970e+02    9.2827772e-01    1.0906821e+02                1    2.2726854e-02                2    0.0000000e+00    1.6000000e-06    0.0000000e+00    0.0000000e+00    0.0000000e+00    0.0000000e+00                1    2.7948758e-02 
   6.3032961e+00           270930           270930    8.2330215e-06    8.2330215e-06    1.0798863e-07    3.6218485e-07    3.6218485e-07    7.2207894e-05                1    4.7703424e-05    4.7703424e-05    4.3617886e+02    4.6987970e+02    9.2827772e-01    1.0906821e+02                1    2.2537112e-02                2    0.0000000e+00    1.6000000e-06    0.0000000e+00    0.0000000e+00    0.0000000e+00    0.0000000e+00                1    2.7877192e-02 
   6.4015565e+00           262725           262725    8.0112233e-06    8.0112233e-06    1.1121088e-07    3.5900973e-07    3.5900973e-07    7.3651054e-05                1    4.9495626e-05    4.9495626e-05    4.3617886e+02    4.6987970e+02    9.2827772e-01    1.0906821e+02                1    2.0591944e-02                2    0.0000000e+00    1.6000000e-06    0.0000000e+00    0.0000000e+00    0.0000000e+00    0.0000000e+00                1    2.7844067e-02 
   6.5054653e+00           257753           257753    7.9043354e-06    7.9043354e-06    1.0835927e-07    3.6041262e-07    3.6041262e-07    7.3246237e-05                1    5.1390851e-05    5.1390851e-05    4.3617886e+02    4.6987970e+02    9.2827772e-01    1.0906821e+02                1    2.0324499e-02                2    0.0000000e+00    1.6000000e-06    0.0000000e+00    0.0000000e+00    0.0000000e+00    0.0000000e+00                1    2.7836121e-02 
   6.6041429e+00           251108           251108    7.6806919e-06    7.6806919e-06    1.0392212e-07    3.6576635e-07    3.6576635e-07    7.4365167e-05                1    5.3190664e-05    5.3190664e-05    4.3617886e+02    4.6987970e+02    9.2827772e-01    1.0906821e+02                1    2.0640367e-02                2    0.0000000e+00    1.6000000e-06    0.0000000e+00    0.0000000e+00    0.0000000e+00    0.0000000e+00                1    2.7743851e-02 
   6.7044294e+00           247265           247265    7.4980917e-06    7.4980917e-06    9.7805269e-08    3.6104452e-07    3.6104452e-07    7.4782483e-05                1    5.5019820e-05    5.5019820e-05    4.3617886e+02    4.6987970e+02    9.2827772e-01    1.0906821e+02                1    2.1191539e-02                2    0.0000000e+00    1.6000000e-06    0.0000000e+00    0.0000000e+00    0.0000000e+00    0.0000000e+00                1    2.7637543e-02 
   6.8026717e+00           237757           237757    7.1835641e-06    7.1835641e-06    1.0336629e-07    3.5508486e-07    3.5508486e-07    7.6273754e-05                1    5.6811693e-05    5.6811693e-05    4.3617886e+02    4.6987970e+02    9.2827772e-01    1.0906821e+02                1    1.8998565e-02                2    0.0000000e+00    1.6000000e-06    0.0000000e+00    0.0000000e+00    0.0000000e+00    0.0000000e+00                1    2.7559332e-02 
   6.9065278e+00           232959           232959    7.0519176e-06    7.0519176e-06    9.9699225e-08    3.5011137e-07    3.5011137e-07    7.6535059e-05                1    5.8705957e-05    5.8705957e-05    4.3617886e+02    4.6987970e+02    9.2827772e-01    1.0906821e+02                1    1.9057064e-02                2    0.0000000e+00    1.6000000e-06    0.0000000e+00    0.0000000e+00    0.0000000e+00    0.0000000e+00                1    2.7543505e-02 
   7.0020975e+00           229826           229826    7.0309622e-06    7.0309622e-06    1.0003948e-07    3.3730440e-07    3.3730440e-07    7.7581144e-05                1    6.0449083e-05    6.0449083e-05    4.3617886e+02    4.6987970e+02    9.2827772e-01    1.0906821e+02                1    1.9406417e-02                2    0.0000000e+00    1.6000000e-06    0.0000000e+00    0.0000000e+00    0.0000000e+00    0.0000000e+00                1    2.7519396e-02 
   7.1085739e+00           221592           221592    6.7773535e-06    6.7773535e-06    1.0539118e-07    3.2447251e-07    3.2447251e-07    7.7684709e-05                1    6.2391139e-05    6.2391139e-05    4.3617886e+02    4.6987970e+02    9.2827772e-01    1.0906821e+02                1    1.8254309e-02                2    0.0000000e+00    1.6000000e-06    0.0000000e+00    0.0000000e+00    0.0000000e+00    0.0000000e+00                1    2.7526598e-02 
   7.2010182e+00           223838           223838    6.8985211e-06    6.8985211e-06    1.0430990e-07    3.2127440e-07    3.2127440e-07    7.8139874e-05                1    6.4077261e-05    6.4077261e-05    4.3617886e+02    4.6987970e+02    9.2827772e-01    1.0906821e+02                1    1.8461152e-02                2    0.0000000e+00    1.6000000e-06    0.0000000e+00    0.0000000e+00    0.0000000e+00    0.0000000e+00                1    2.7544649e-02 
   7.3001922e+00           217948           217948    6.6954291e-06    6.6954291e-06    1.0407056e-07    3.2236084e-07    3.2236084e-07    7.9037294e-05                1    6.5886126e-05    6.5886126e-05    4.3617886e+02    4.6987970e+02    9.2827772e-01    1.0906821e+02                1    1.8338494e-02                2    0.0000000e+00    1.6000000e-06    0.0000000e+00    0.0000000e+00    0.0000000e+00    0.0000000e+00                1    2.7566068e-02 
   7.4003209e+00           209944           209944    6.4216752e-06    6.4216752e-06    1.1211387e-07    3.1405715e-07    3.1405715e-07    8.0585144e-05                1    6.7712406e-05    6.7712406e-05    4.3617886e+02    4.6987970e+02    9.2827772e-01    1.0906821e+02                1    1.6823228e-02                2    0.0000000e+00    1.6000000e-06    0.0000000e+00    0.0000000e+00    0.0000000e+00    0.0000000e+00                1    2.7619940e-02 
   7.5004130e+00           208029           208029    6.3930748e-06    6.3930748e-06    1.0890108e-07    3.2064693e-07    3.2064693e-07    8.0467555e-05                1    6.9538017e-05    6.9538017e-05    4.3617886e+02    4.6987970e+02    9.2827772e-01    1.0906821e+02                1    1.7991141e-02                2    0.0000000e+00    1.6000000e-06    0.0000000e+00    0.0000000e+00    0.0000000e+00    0.0000000e+00                1    2.7631429e-02 
   7.6005889e+00           200855           200855    6.1568699e-06    6.1568699e-06    1.1184577e-07    3.1106960e-07    3.1106960e-07    8.2202001e-05                1    7.1365158e-05    7.1365158e-05    4.3617886e+02    4.6987970e+02    9.2827772e-01    1.0906821e+02                1    1.7105133e-02                2    0.0000000e+00    1.6000000e-06    0.0000000e+00    0.0000000e+00    0.0000000e+00    0.0000000e+00                1    2.7661456e-02 
   7.7006551e+00           197630           197630    6.0757063e-06    6.0757063e-06    1.1546961e-07    3.0571277e-07    3.0571277e-07    8.1331012e-05                1    7.3190297e-05    7.3190297e-05    4.3617886e+02    4.6987970e+02    9.2827772e-01    1.0906821e+02                1    1.7286234e-02                2    0.0000000e+00    1.6000000e-06    0.0000000e+00    0.0000000e+00    0.0000000e+00    0.0000000e+00                1    2.7673257e-02 
   7.8006529e+00           193328           193328    5.9283345e-06    5.9283345e-06    1.1318153e-07    3.0385322e-07    3.0385322e-07    8.2582754e-05                1    7.5006960e-05    7.5006960e-05    4.2733826e+02    4.5894157e+02    9.3113870e-01    1.0469176e+02                1    1.7972752e-02                2    0.0000000e+00    1.6000000e-06    0.0000000e+00    0.0000000e+00    0.0000000e+00    0.0000000e+00                1    2.7640067e-02 
   7.9093199e+00           184519           184519    5.4439889e-06    5.4439889e-06    1.0861740e-07    3.0755448e-07    3.0755448e-07    8.2432591e-05                1    7.6547869e-05    7.6547869e-05    2.7513348e+02    2.7513348e+02    1.0000000e+00    4.3396614e+01                1    1.7493884e-02                2    0.0000000e+00    1.6000000e-06    0.0000000e+00    0.0000000e+00    0.0000000e+00    0.0000000e+00                1    2.7671874e-02 
   8.0017771e+00           158349           158349    4.2593080e-06    4.2593080e-06    1.1628232e-07    3.0724281e-07    3.0724281e-07    8.7102144e-05                1    7.7320820e-05    7.7320820e-05    1.4424050e+02    1.4424050e+02    1.0000000e+00    1.1927335e+01                1    1.7860400e-02                2    0.0000000e+00    1.6000000e-06    0.0000000e+00    0.0000000e+00    0.0000000e+00    0.0000000e+00                1    2.7642824e-02 
   8.1000000e+00           119435           119435    2.5248632e-06    2.5248632e-06    1.5352683e-07    3.0482811e-07    3.0482811e-07    8.6984293e-05                1    7.7600000e-05    7.7600000e-05    2.2822854e+00    2.2822854e+00    1.0000000e+00    2.9861311e-03                1    2.2278517e-02                2    0.0000000e+00    1.6000000e-06    0.0000000e+00    0.0000000e+00    0.0000000e+00    0.0000000e+00                1    2.7592596e-02 
   8.2037025e+00            94103            94103    1.3342417e-06    1.3342417e-06    4.6875352e-07    3.0452062e-07    2.6606856e-06    7.8647005e-05                1    0.0000000e+00    7.7600000e-05    0.0000000e+00    0.0000000e+00    0.0000000e+00    0.0000000e+00                1    2.7014842e-02                2    0.0000000e+00    1.6000000e-06    0.0000000e+00    0.0000000e+00    0.0000000e+00    0.0000000e+00                1    2.7594753e-02 
   8.3061720e+00            82080            82080    8.4862275e-07    8.4862275e-07    8.8885980e-07    3.0610249e-07    6.8203572e-06    7.2555109e-05                1    0.0000000e+00    7.7600000e-05    0.0000000e+00    0.0000000e+00    0.0000000e+00    0.0000000e+00                1    2.9065011e-02                2    0.0000000e+00    1.6000000e-06    0.0000000e+00    0.0000000e+00    0.0000000e+00    0.0000000e+00                1    2.7566520e-02 
   8.4077189e+00            73354            73354    5.5681742e-07    5.5681742e-07    2.2677502e-06    3.1162655e-07    1.7341336e-05    7.1366622e-05                1    0.0000000e+00    7.7600000e-05    0.0000000e+00    0.0000000e+00    0.0000000e+00    0.0000000e+00                1    3.0798650e-02                2    0.0000000e+00    1.6000000e-06    0.0000000e+00    0.0000000e+00    0.0000000e+00    0.0000000e+00                1    2.7549330e-02 
   8.5098079e+00            67104            67104    3.9162782e-07    3.9162782e-07    6.3535312e-06    8.9594281e-07    3.6311177e-05    7.1145833e-05                1    0.0000000e+00    7.7600000e-05    0.0000000e+00    0.0000000e+00    0.0000000e+00    0.0000000e+00                1    3.2114242e-02                2    0.0000000e+00    1.6000000e-06    0.0000000e+00    0.0000000e+00    0.0000000e+00    0.0000000e+00                1    2.7508269e-02 
   8.6027562e+00            63568            63568    3.1378872e-07    3.1378872e-07    1.3019481e-05    2.6891445e-06    4.1709431e-05    7.0829048e-05                1    0.0000000e+00    7.7600000e-05    0.0000000e+00    0.0000000e+00    0.0000000e+00    0.0000000e+00                1    3.2331415e-02                2    0.0000000e+00    1.6000000e-06    0.0000000e+00    0.0000000e+00    0.0000000e+00    0.0000000e+00                1    2.7478117e-02 
   8.7022201e+00            61423            61423    2.6829840e-07    2.6829840e-07    2.1110046e-05    3.9492497e-06    4.4065604e-05    7.0613192e-05                1    0.0000000e+00    7.7600000e-05    0.0000000e+00    0.0000000e+00    0.0000000e+00    0.0000000e+00                1    3.2745257e-02                2    0.0000000e+00    1.6000000e-06    0.0000000e+00    0.0000000e+00    0.0000000e+00    0.0000000e+00                1    2.7484891e-02 
   8.8087040e+00            59826            59826    2.3623986e-07    2.3623986e-07    2.9555455e-05    5.8472664e-06    4.5902652e-05    7.0642743e-05                1    0.0000000e+00    7.7600000e-05    0.0000000e+00    0.0000000e+00    0.0000000e+00    0.0000000e+00                1    2.8199422e-02                2    0.0000000e+00    1.6000000e-06    0.0000000e+00    0.0000000e+00    0.0000000e+00    0.0000000e+00                1    2.7451546e-02 
   8.9114396e+00            58572            58572    2.1523016e-07    2.1523016e-07    3.8718532e-05    8.9164731e-06    4.7275644e-05    7.0881287e-05                1    0.0000000e+00    7.7600000e-05    0.0000000e+00    0.0000000e+00    0.0000000e+00    0.0000000e+00                1    2.7815764e-02                2    0.0000000e+00    1.6000000e-06    0.0000000e+00    0.0000000e+00    0.0000000e+00    0.0000000e+00                1    2.7434135e-02 
   9.0095785e+00            57780            57780    2.0210376e-07    2.0210376e-07    4.0903607e-05    9.3904859e-06    4.8106340e-05    7.0397286e-05                1    0.0000000e+00    7.7600000e-05    0.0000000e+00    0.0000000e+00    0.0000000e+00    0.0000000e+00                1    2.8448451e-02                2    0.0000000e+00    1.6000000e-06    0.0000000e+00    0.0000000e+00    0.0000000e+00    0.0000000e+00                1    2.7455766e-02 
   9.1004678e+00            56928            56928    1.9040772e-07    1.9040772e-07    4.6023922e-05    1.1120982e-05    4.9230610e-05    7.0923783e-05                1    0.0000000e+00    7.7600000e-05    0.0000000e+00    0.0000000e+00    0.0000000e+00    0.0000000e+00                1    2.8945269e-02                2    0.0000000e+00    1.6000000e-06    0.0000000e+00    0.0000000e+00    0.0000000e+00    0.0000000e+00                1    2.7460621e-02 
   9.2141941e+00            56005            56005    1.7886615e-07    1.7886615e-07    5.0260152e-05    1.2847704e-05    4.9883570e-05    7.1634793e-05                1    0.0000000e+00    7.7600000e-05    0.0000000e+00    0.0000000e+00    0.0000000e+00    0.0000000e+00                1    2.9406372e-02                2    0.0000000e+00    1.6000000e-06    0.0000000e+00    0.0000000e+00    0.0000000e+00    0.0000000e+00                1    2.7421109e-02 
   9.3048023e+00            55459            55459    1.7231537e-07    1.7231537e-07    5.2089074e-05    1.3444430e-05    5.0451991e-05    7.1599169e-05                1    0.0000000e+00    7.7600000e-05    0.0000000e+00    0.0000000e+00    0.0000000e+00    0.0000000e+00                1    2.9837255e-02                2    0.0000000e+00    1.6000000e-06    0.0000000e+00    0.0000000e+00    0.0000000e+00    0.0000000e+00                1    2.7464534e-02 
   9.4193689e+00            54716            54716    1.6371610e-07    1.6371610e-07    5.5436331e-05    1.4805401e-05    5.0946926e-05    7.2276351e-05                1    0.0000000e+00    7.7600000e-05    0.0000000e+00    0.0000000e+00    0.0000000e+00    0.0000000e+00                1    2.9949110e-02                2    0.0000000e+00    1.6000000e-06    0.0000000e+00    0.0000000e+00    0.0000000e+00    0.0000000e+00                1    2.7487396e-02 
   9.5211516e+00            54152            54152    1.5690163e-07    1.5690163e-07    5.7295818e-05    1.5527763e-05    5.1054093e-05    7.2369891e-05                1    0.0000000e+00    7.7600000e-05    0.0000000e+00    0.0000000e+00    0.0000000e+00    0.0000000e+00                1    3.0299361e-02                2    0.0000000e+00    1.6000000e-06    0.0000000e+00    0.0000000e+00    0.0000000e+00    0.0000000e+00                1    2.7497763e-02 
   9.6103516e+00            53678            53678    1.5061368e-07    1.5061368e-07    6.2846225e-05    1.7254316e-05    5.1597254e-05    7.2913561e-05                1    0.0000000e+00    7.7600000e-05    0.0000000e+00    0.0000000e+00    0.0000000e+00    0.0000000e+00                1    3.0089768e-02                2    0.0000000e+00    1.6000000e-06    0.0000000e+00    0.0000000e+00    0.0000000e+00    0.0000000e+00                1    2.7490631e-02 
   9.7064860e+00            53275            53275    1.4608850e-07    1.4608850e-07    6.3327838e-05    1.7916498e-05    5.1635495e-05    7.3523266e-05                1    0.0000000e+00    7.7600000e-05    0.0000000e+00    0.0000000e+00    0.0000000e+00    0.0000000e+00                1    3.0490736e-02                2    0.0000000e+00    1.6000000e-06    0.0000000e+00    0.0000000e+00    0.0000000e+00    0.0000000e+00                1    2.7529015e-02 
   9.8033461e+00            52859            52859    1.4165533e-07    1.4165533e-07    6.4201969e-05    1.8438720e-05    5.2160051e-05    7.4049336e-05                1    0.0000000e+00    7.7600000e-05    0.0000000e+00    0.0000000e+00    0.0000000e+00    0.0000000e+00                1    3.0282119e-02                2    0.0000000e+00    1.6000000e-06    0.0000000e+00    0.0000000e+00    0.0000000e+00    0.0000000e+00                1    2.7569576e-02 
   9.9017540e+00            52628            52628    1.3736220e-07    1.3736220e-07    6.7911481e-05    2.0093065e-05    5.1938272e-05    7.3758135e-05                1    0.0000000e+00    7.7600000e-05    0.0000000e+00    0.0000000e+00    0.0000000e+00    0.0000000e+00                1    3.0346989e-02                2    0.0000000e+00    1.6000000e-06    0.0000000e+00    0.0000000e+00    0.0000000e+00    0.0000000e+00                1    2.7586625e-02 
   1.0006082e+01            52606            52606    1.3377782e-07    1.3377782e-07    6.8594745e-05    2.0769891e-05    5.2177454e-05    7.4103489e-05                1    0.0000000e+00    7.7600000e-05    0.0000000e+00    0.0000000e+00    0.0000000e+00    0.0000000e+00                1    3.0496396e-02                2    0.0000000e+00    1.6000000e-06    0.0000000e+00    0.0000000e+00    0.0000000e+00    0.0000000e+00                1    2.7568095e-02 
   1.0112831e+01            52676            52676    1.3015762e-07    1.3015762e-07    7.0270245e-05    2.1931072e-05    5.2028825e-05    7.4454601e-05                1    0.0000000e+00    7.7600000e-05    0.0000000e+00    0.0000000e+00    0.0000000e+00    0.0000000e+00                1    3.1011256e-02                2    0.0000000e+00    1.6000000e-06    0.0000000e+00    0.0000000e+00    0.0000000e+00    0.0000000e+00                1    2.7591475e-02 
   1.0220162e+01            53136            53136    1.2711998e-07    1.2711998e-07    6.9088853e-05    2.2499469e-05    5.1973872e-05    7.4374418e-05                1    0.0000000e+00    7.7600000e-05    0.0000000e+00    0.0000000e+00    0.0000000e+00    0.0000000e+00                1    3.1347458e-02                2    0.0000000e+00    1.6000000e-06    0.0000000e+00    0.0000000e+00    0.0000000e+00    0.0000000e+00                1    2.7611309e-02 
   1.0303420e+01            53573            53573    1.2475752e-07    1.2475752e-07    6.3872769e-05    2.2405381e-05    5.1248938e-05    7.4206055e-05                1    0.0000000e+00    7.7600000e-05    0.0000000e+00    0.0000000e+00    0.0000000e+00    0.0000000e+00                1    3.1570399e-02                2    0.0000000e+00    1.6000000e-06    0.0000000e+00    0.0000000e+00    0.0000000e+00    0.0000000e+00                1    2.7590853e-02 
   1.0409631e+01            53990            53990    1.2149621e-07    1.2149621e-07    6.0499947e-05    2.2370257e-05    5.1158030e-05    7.4658254e-05                1    0.0000000e+00    7.7600000e-05    0.0000000e+00    0.0000000e+00    0.0000000e+00    0.0000000e+00                1    3.1994246e-02                2    0.0000000e+00    1.6000000e-06    0.0000000e+00    0.0000000e+00    0.0000000e+00    0.0000000e+00                1    2.7595703e-02 
   1.0526306e+01            54468            54468    1.1779556e-07    1.1779556e-07    6.1391059e-05    2.3494292e-05    5.1068626e-05    7.4536144e-05                1    0.0000000e+00    7.7600000e-05    0.0000000e+00    0.0000000e+00    0.0000000e+00    0.0000000e+00                1    3.1308816e-02                2    0.0000000e+00    1.6000000e-06    0.0000000e+00    0.0000000e+00    0.0000000e+00    0.0000000e+00                1    2.7652448e-02 
   1.0616483e+01            54753            54753    1.1526300e-07    1.1526300e-07    6.4992440e-05    2.3476316e-05    5.0383222e-05    7.4365465e-05                1    0.0000000e+00    7.7600000e-05    0.0000000e+00    0.0000000e+00    0.0000000e+00    0.0000000e+00                1    3.1537665e-02                2    0.0000000e+00    1.6000000e-06    0.0000000e+00    0.0000000e+00    0.0000000e+00    0.0000000e+00                1    2.7667935e-02 
   1.0707617e+01            55017            55017    1.1312491e-07    1.1312491e-07    6.0191342e-05    2.2848868e-05    5.0273013e-05    7.4196204e-05                1    0.0000000e+00    7.7600000e-05    0.0000000e+00    0.0000000e+00    0.0000000e+00    0.0000000e+00                1    3.1471227e-02                2    0.0000000e+00    1.6000000e-06    0.0000000e+00    0.0000000e+00    0.0000000e+00    0.0000000e+00                1    2.7681282e-02 
   1.0831837e+01            55295            55295    1.0962972e-07    1.0962972e-07    6.1147621e-05    2.2203298e-05    4.9651666e-05    7.4179996e-05                1    0.0000000e+00    7.7600000e-05    0.0000000e+00    0.0000000e+00    0.0000000e+00    0.0000000e+00                1    3.1508214e-02                2    0.0000000e+00    1.6000000e-06    0.0000000e+00    0.0000000e+00    0.0000000e+00    0.0000000e+00                1    2.7697441e-02 
   1.0926962e+01            55563            55563    1.0759931e-07    1.0759931e-07    6.0228736e-05    2.2189346e-05    4.8957644e-05    7.3980184e-05                1    0.0000000e+00    7.7600000e-05    0.0000000e+00    0.0000000e+00    0.0000000e+00    0.0000000e+00                1    3.1641044e-02                2    0.0000000e+00    1.6000000e-06    0.0000000e+00    0.0000000e+00    0.0000000e+00    0.0000000e+00                1    2.7753584e-02 
   1.1029183e+01            55994            55994    1.0550824e-07    1.0550824e-07    5.6927246e-05    2.0443547e-05    4.8792458e-05    7.4248623e-05                1    0.0000000e+00    7.7600000e-05    0.0000000e+00    0.0000000e+00    0.0000000e+00    0.0000000e+00                1    3.1902823e-02                2    0.0000000e+00    1.6000000e-06    0.0000000e+00    0.0000000e+00    0.0000000e+00    0.0000000e+00                1    2.7781644e-02 
   1.1134381e+01            56545            56545    1.0283992e-07    1.0283992e-07    5.5715925e-05    1.9220764e-05    4.8169958e-05    7.3645249e-05                1    0.0000000e+00    7.7600000e-05    0.0000000e+00    0.0000000e+00    0.0000000e+00    0.0000000e+00                1    3.2228633e-02                2    0.0000000e+00    1.6000000e-06    0.0000000e+00    0.0000000e+00    0.0000000e+00    0.0000000e+00                1    2.7813627e-02 
   1.1205525e+01            56838            56838    1.0142247e-07    1.0142247e-07    5.4472272e-05    1.7961097e-05    4.7461720e-05    7.2334795e-05                1    0.0000000e+00    7.7600000e-05    0.0000000e+00    0.0000000e+00    0.0000000e+00    0.0000000e+00                1    3.2577559e-02                2    0.0000000e+00    1.6000000e-06    0.0000000e+00    0.0000000e+00    0.0000000e+00    0.0000000e+00                1    2.7876562e-02 
   1.1313588e+01            57300            57300    9.9011648e-08    9.9011648e-08    5.1116845e-05    1.4022142e-05    4.6721728e-05    7.2154740e-05                1    0.0000000e+00    7.7600000e-05    0.0000000e+00    0.0000000e+00    0.0000000e+00    0.0000000e+00                1    3.3257104e-02                2    0.0000000e+00    1.6000000e-06    0.0000000e+00    0.0000000e+00    0.0000000e+00    0.0000000e+00                1    2.7927618e-02 
   1.1423200e+01            57571            57571    9.6204399e-08    9.6204399e-08    4.9052198e-05    1.2105521e-05    4.5860154e-05    7.1176129e-05                1    0.0000000e+00    7.7600000e-05    0.0000000e+00    0.0000000e+00    0.0000000e+00    0.0000000e+00                1    3.3469490e-02                2    0.0000000e+00    1.6000000e-06    0.0000000e+00    0.0000000e+00    0.0000000e+00    0.0000000e+00                1    2.7969192e-02 
   1.1535340e+01            57586            57586    9.3636645e-08    9.3636645e-08    4.8364913e-05    1.0938267e-05    4.5255500e-05    7.1143940e-05                1    0.0000000e+00    7.7600000e-05    0.0000000e+00    0.0000000e+00    0.0000000e+00    0.0000000e+00                1    3.4199880e-02                2    0.0000000e+00    1.6000000e-06    0.0000000e+00    0.0000000e+00    0.0000000e+00    0.0000000e+00                1    2.8048682e-02 
   1.1612838e+01            57305            57305    9.1886188e-08    9.1886188e-08    4.7248911e-05    1.0275396e-05    4.5008776e-05    7.0759385e-05                1    0.0000000e+00    7.7600000e-05    0.0000000e+00    0.0000000e+00    0.0000000e+00    0.0000000e+00                1    3.3954850e-02                2    0.0000000e+00    1.6000000e-06    0.0000000e+00    0.0000000e+00    0.0000000e+00    0.0000000e+00                1    2.8048252e-02 
   1.1733105e+01            56668            56668    8.8815324e-08    8.8815324e-08    4.5778761e-05    9.3059990e-06    4.4876830e-05    7.1841815e-05                1    0.0000000e+00    7.7600000e-05    0.0000000e+00    0.0000000e+00    0.0000000e+00    0.0000000e+00                1    3.3318188e-02                2    0.0000000e+00    1.6000000e-06    0.0000000e+00    0.0000000e+00    0.0000000e+00    0.0000000e+00                1    2.8128354e-02 
   1.1812196e+01            56094            56094    8.6706877e-08    8.6706877e-08    4.6311071e-05    9.3522441e-06    4.4301768e-05    7.1803032e-05                1    0.0000000e+00    7.7600000e-05    0.0000000e+00    0.0000000e+00    0.0000000e+00    0.0000000e+00                1    3.2880303e-02                2    0.0000000e+00    1.6000000e-06    0.0000000e+00    0.0000000e+00    0.0000000e+00    0.0000000e+00                1    2.8191927e-02 
   1.1926975e+01            55155            55155    8.4174118e-08    8.4174118e-08    4.6358834e-05    9.2779884e-06    4.4053526e-05    7.0847792e-05                1    0.0000000e+00    7.7600000e-05    0.0000000e+00    0.0000000e+00    0.0000000e+00    0.0000000e+00                1    3.2726943e-02                2    0.0000000e+00    1.6000000e-06    0.0000000e+00    0.0000000e+00    0.0000000e+00    0.0000000e+00                1    2.8293228e-02 
   1.2005521e+01            54553            54553    8.2293389e-08    8.2293389e-08    4.6318924e-05    9.3193653e-06    4.4044262e-05    7.1368771e-05                1    0.0000000e+00    7.7600000e-05    0.0000000e+00    0.0000000e+00    0.0000000e+00    0.0000000e+00                1    3.2924432e-02                2    0.0000000e+00    1.6000000e-06    0.0000000e+00    0.0000000e+00    0.0000000e+00    0.0000000e+00                1    2.8344964e-02 
   1.2127244e+01            53516            53516    7.9721937e-08    7.9721937e-08    4.6350547e-05    9.6176807e-06    4.3535764e-05    7.0908252e-05                1    0.0000000e+00    7.7600000e-05    0.0000000e+00    0.0000000e+00    0.0000000e+00    0.0000000e+00                1    3.3027882e-02                2    0.0000000e+00    1.6000000e-06    0.0000000e+00    0.0000000e+00    0.0000000e+00    0.0000000e+00                1    2.8467093e-02 
   1.2211237e+01            52864            52864    7.8021514e-08    7.8021514e-08    4.7114188e-05    1.0228112e-05    4.3381663e-05    7.2391020e-05                1    0.0000000e+00    7.7600000e-05    0.0000000e+00    0.0000000e+00    0.0000000e+00    0.0000000e+00                1    3.3400973e-02                2    0.0000000e+00    1.6000000e-06    0.0000000e+00    0.0000000e+00    0.0000000e+00    0.0000000e+00                1    2.8570321e-02 
   1.2340007e+01            51822            51822    7.5466734e-08    7.5466734e-08    4.5659880e-05    1.0245734e-05    4.3138254e-05    7.2060987e-05                1    0.0000000e+00    7.7600000e-05    0.0000000e+00    0.0000000e+00    0.0000000e+00    0.0000000e+00                1    3.3780711e-02                2    0.0000000e+00    1.6000000e-06    0.0000000e+00    0.0000000e+00    0.0000000e+00    0.0000000e+00                1    2.8675960e-02 
   1.2420605e+01            51110            51110    7.4014137e-08    7.4014137e-08    4.7789125e-05    1.0313960e-05    4.2594483e-05    7.2043380e-05                1    0.0000000e+00    7.7600000e-05    0.0000000e+00    0.0000000e+00    0.0000000e+00    0.0000000e+00                1    3.4276209e-02                2    0.0000000e+00    1.6000000e-06    0.0000000e+00    0.0000000e+00    0.0000000e+00    0.0000000e+00                1    2.8767367e-02 
   1.2511255e+01            50416            50416    7.2343705e-08    7.2343705e-08    4.6610845e-05    1.0430643e-05    4.2664313e-05    7.1504965e-05                1    0.0000000e+00    7.7600000e-05    0.0000000e+00    0.0000000e+00    0.0000000e+00    0.0000000e+00                1    3.3944478e-02                2    0.0000000e+00    1.6000000e-06    0.0000000e+00    0.0000000e+00    0.0000000e+00    0.0000000e+00                1    2.8837363e-02 
   1.2604220e+01            49562            49562    7.0612402e-08    7.0612402e-08    4.8926098e-05    1.0968739e-05    4.2477236e-05    7.1735126e-05                1    0.0000000e+00    7.7600000e-05    0.0000000e+00    0.0000000e+00    0.0000000e+00    0.0000000e+00                1    3.3929208e-02                2    0.0000000e+00    1.6000000e-06    0.0000000e+00    0.0000000e+00    0.0000000e+00    0.0000000e+00                1    2.8952662e-02 
   1.2745398e+01            48290            48290    6.8434839e-08    6.8434839e-08    5.0026861e-05    1.2045377e-05    4.2354346e-05    7.3224593e-05                1    0.0000000e+00    7.7600000e-05    0.0000000e+00    0.0000000e+00    0.0000000e+00    0.0000000e+00                1    3.4184529e-02                2    0.0000000e+00    1.6000000e-06    0.0000000e+00    0.0000000e+00    0.0000000e+00    0.0000000e+00                1    2.9125394e-02 
   1.2840008e+01            47443            47443    6.7014710e-08    6.7014710e-08    5.1550177e-05    1.3092794e-05    4.2265874e-05    7.2560996e-05                1    0.0000000e+00    7.7600000e-05    0.0000000e+00    0.0000000e+00    0.0000000e+00    0.0000000e+00                1    3.4346592e-02                2    0.0000000e+00    1.6000000e-06    0.0000000e+00    0.0000000e+00    0.0000000e+00    0.0000000e+00                1    2.9196246e-02 
   1.2934809e+01            46647            46647    6.5767777e-08    6.5767777e-08    5.1372429e-05    1.3178071e-05    4.2301172e-05    7.1984333e-05                1    0.0000000e+00    7.7600000e-05    0.0000000e+00    0.0000000e+00    0.0000000e+00    0.0000000e+00                1    3.4450060e-02                2    0.0000000e+00    1.6000000e-06    0.0000000e+00    0.0000000e+00    0.0000000e+00    0.0000000e+00                1    2.9304662e-02 
   1.3027832e+01            45818            45818    6.4289995e-08    6.4289995e-08    5.3337498e-05    1.3659665e-05    4.2697304e-05    7.2293360e-05                1    0.0000000e+00    7.7600000e-05    0.0000000e+00    0.0000000e+00    0.0000000e+00    0.0000000e+00                1    3.4040868e-02                2    0.0000000e+00    1.6000000e-06    0.0000000e+00    0.0000000e+00    0.0000000e+00    0.0000000e+00                1    2.9404948e-02 
   1.3121025e+01            45103            45103    6.3205885e-08    6.3205885e-08    5.4356892e-05    1.5972717e-05    4.2271736e-05    7.1928077e-05                1    0.0000000e+00    7.7600000e-05    0.0000000e+00    0.0000000e+00    0.0000000e+00    0.0000000e+00                1    3.3557492e-02                2    0.0000000e+00    1.6000000e-06    0.0000000e+00    0.0000000e+00    0.0000000e+00    0.0000000e+00                1    2.9546159e-02 
   1.3216645e+01            44395            44395    6.2131906e-08    6.2131906e-08    5.4951118e-05    1.6924622e-05    4.2602877e-05    7.2746915e-05                1    0.0000000e+00    7.7600000e-05    0.0000000e+00    0.0000000e+00    0.0000000e+00    0.0000000e+00                1    3.3826123e-02                2    0.0000000e+00    1.6000000e-06    0.0000000e+00    0.0000000e+00    0.0000000e+00    0.0000000e+00                1    2.9647510e-02 
   1.3312534e+01            43691            43691    6.1223705e-08    6.1223705e-08    5.5145101e-05    1.7602112e-05    4.2644640e-05    7.4365177e-05                1    0.0000000e+00    7.7600000e-05    0.0000000e+00    0.0000000e+00    0.0000000e+00    0.0000000e+00                1    3.4247532e-02                2    0.0000000e+00    1.6000000e-06    0.0000000e+00    0.0000000e+00    0.0000000e+00    0.0000000e+00                1    2.9747938e-02 
   1.3408601e+01            43028            43028    6.0305116e-08    6.0305116e-08    5.6202710e-05    1.8177273e-05    4.2118686e-05    7.3854977e-05                1    0.0000000e+00    7.7600000e-05    0.0000000e+00    0.0000000e+00    0.0000000e+00    0.0000000e+00                1    3.4546893e-02                2    0.0000000e+00    1.6000000e-06    0.0000000e+00    0.0000000e+00    0.0000000e+00    0.0000000e+00                1    2.9888958e-02 
   1.3504885e+01            42383            42383    5.9246286e-08    5.9246286e-08    5.7145360e-05    2.0094400e-05    4.2654248e-05    7.4238037e-05                1    0.0000000e+00    7.7600000e-05    0.0000000e+00    0.0000000e+00    0.0000000e+00    0.0000000e+00                1    3.4104468e-02                2    0.0000000e+00    1.6000000e-06    0.0000000e+00    0.0000000e+00    0.0000000e+00    0.0000000e+00                1    2.9985344e-02 
   1.3601483e+01            41794            41794    5.8270171e-08    5.8270171e-08    5.9221693e-05    2.1288101e-05    4.2713250e-05    7.3723334e-05                1    0.0000000e+00    7.7600000e-05    0.0000000e+00    0.0000000e+00    0.0000000e+00    0.0000000e+00                1    3.3135503e-02                2    0.0000000e+00    1.6000000e-06    0.0000000e+00    0.0000000e+00    0.0000000e+00    0.0000000e+00                1    3.0124390e-02 
   1.3746910e+01            40902            40902    5.7137444e-08    5.7137444e-08    6.0443870e-05    2.2246929e-05    4.2525011e-05    7.3505413e-05                1    0.0000000e+00    7.7600000e-05    0.0000000e+00    0.0000000e+00    0.0000000e+00    0.0000000e+00                1    3.3950953e-02                2    0.0000000e+00    1.6000000e-06    0.0000000e+00    0.0000000e+00    0.0000000e+00    0.0000000e+00                1    3.0308149e-02 
   1.3844180e+01            40332            40332    5.6324288e-08    5.6324288e-08    5.9956957e-05    2.2774003e-05    4.2459611e-05    7.3394138e-05                1    0.0000000e+00    7.7600000e-05    0.0000000e+00    0.0000000e+00    0.0000000e+00    0.0000000e+00                1    3.4083807e-02                2    0.0000000e+00    1.6000000e-06    0.0000000e+00    0.0000000e+00    0.0000000e+00    0.0000000e+00                1    3.0427508e-02 
   1.3941641e+01            39783            39783    5.5521857e-08    5.5521857e-08    6.2591252e-05    2.3848024e-05    4.2932896e-05    7.3244164e-05                1    0.0000000e+00    7.7600000e-05    0.0000000e+00    0.0000000e+00    0.0000000e+00    0.0000000e+00                1    3.3968484e-02                2    0.0000000e+00    1.6000000e-06    0.0000000e+00    0.0000000e+00    0.0000000e+00    0.0000000e+00                1    3.0546237e-02 
   1.4039327e+01            39279            39279    5.4910216e-08    5.4910216e-08    6.3299040e-05    2.3833995e-05    4.2896284e-05    8.1581516e-05                1    0.0000000e+00    7.7600000e-05    0.0000000e+00    0.0000000e+00    0.0000000e+00    0.0000000e+00                1    3.4363579e-02                2    0.0000000e+00    1.6000000e-06    0.0000000e+00    0.0000000e+00    0.0000000e+00    0.0000000e+00                1    3.0670994e-02 
   1.4137280e+01            38756            38756    5.4275370e-08    5.4275370e-08    6.3894814e-05    2.4647265e-05    4.2617428e-05    8.1927158e-05                1    0.0000000e+00    7.7600000e-05    0.0000000e+00    0.0000000e+00    0.0000000e+00    0.0000000e+00                1    3.4780130e-02                2    0.0000000e+00    1.6000000e-06    0.0000000e+00    0.0000000e+00    0.0000000e+00    0.0000000e+00                1    3.0795913e-02 
   1.4233866e+01            38209            38209    5.3658964e-08    5.3658964e-08    6.5424138e-05    2.5086441e-05    4.2998734e-05    8.1622116e-05                1    0.0000000e+00    7.7600000e-05    0.0000000e+00    0.0000000e+00    0.0000000e+00    0.0000000e+00                1    3.5099295e-02                2    0.0000000e+00    1.6000000e-06    0.0000000e+00    0.0000000e+00    0.0000000e+00    0.0000000e+00                1    3.0919520e-02 
   1.4332427e+01            37732            37732    5.2989178e-08    5.2989178e-08    6.4677743e-05    2.5542315e-05    4.2847606e-05    8.1924070e-05                1    0.0000000e+00    7.7600000e-05    0.0000000e+00    0.0000000e+00    0.0000000e+00    0.0000000e+00                1    3.5021740e-02                2    0.0000000e+00    1.6000000e-06    0.0000000e+00    0.0000000e+00    0.0000000e+00    0.0000000e+00                1    3.1044377e-02 
   1.4430652e+01            37276            37276    5.2354953e-08    5.2354953e-08    6.7737946e-05    2.6067650e-05    4.3112270e-05    8.1746743e-05                1    0.0000000e+00    7.7600000e-05    0.0000000e+00    0.0000000e+00    0.0000000e+00    0.0000000e+00                1    3.5266953e-02                2    0.0000000e+00    1.6000000e-06    0.0000000e+00    0.0000000e+00    0.0000000e+00    0.0000000e+00                1    3.1211013e-02 
   1.4529672e+01            36798            36798    5.1863509e-08    5.1863509e-08    6.8841875e-05    2.6527018e-05    4.2981541e-05    8.1564561e-05                1    0.0000000e+00    7.7600000e-05    0.0000000e+00    0.0000000e+00    0.0000000e+00    0.0000000e+00                1    3.5551500e-02                2    0.0000000e+00    1.6000000e-06    0.0000000e+00    0.0000000e+00    0.0000000e+00    0.0000000e+00                1    3.1337027e-02 
   1.4628072e+01            36392            36392    5.1420794e-08    5.1420794e-08    6.8408533e-05    2.6533477e-05    4.2967596e-05    8.2069465e-05                1    0.0000000e+00    7.7600000e-05    0.0000000e+00    0.0000000e+00    0.0000000e+00    0.0000000e+00                1    3.5558241e-02                2    0.0000000e+00    1.6000000e-06    0.0000000e+00    0.0000000e+00    0.0000000e+00    0.0000000e+00                1    3.1458998e-02 
   1.4726595e+01            35995            35995    5.0782013e-08    5.0782013e-08    6.9882265e-05    2.6769863e-05    4.3140572e-05    8.2091571e-05                1    0.0000000e+00    7.7600000e-05    0.0000000e+00    0.0000000e+00    0.0000000e+00    0.0000000e+00                1    3.5206322e-02                2    0.0000000e+00    1.6000000e-06    0.0000000e+00    0.0000000e+00    0.0000000e+00    0.0000000e+00                1    3.1581393e-02 
   1.4825661e+01            35632            35632    5.0349472e-08    5.0349472e-08    7.0638499e-05    2.7305769e-05    4.3053604e-05    8.2423190e-05                1    0.0000000e+00    7.7600000e-05    0.0000000e+00    0.0000000e+00    0.0000000e+00    0.0000000e+00                1    3.5081101e-02                2    0.0000000e+00    1.6000000e-06    0.0000000e+00    0.0000000e+00    0.0000000e+00    0.0000000e+00                1    3.1737444e-02 
   1.4923096e+01            35264            35264    4.9905038e-08    4.9905038e-08    7.1477167e-05    2.7372009e-05    4.3095233e-05    8.2403293e-05                1    0.0000000e+00    7.7600000e-05    0.0000000e+00    0.0000000e+00    0.0000000e+00    0.0000000e+00                1    3.5300715e-02                2    0.0000000e+00    1.6000000e-06    0.0000000e+00    0.0000000e+00    0.0000000e+00    0.0000000e+00                1    3.1872915e-02 
   1.5022461e+01            34918            34918    4.9539050e-08    4.9539050e-08    7.1524971e-05    2.7385901e-05    4.3072802e-05    8.2290053e-05                1    0.0000000e+00    7.7600000e-05    0.0000000e+00    0.0000000e+00    0.0000000e+00    0.0000000e+00                1    3.5718825e-02                2    0.0000000e+00    1.6000000e-06    0.0000000e+00    0.0000000e+00    0.0000000e+00    0.0000000e+00                1    3.2011092e-02 
   1.5120923e+01            34564            34564    4.9148003e-08    4.9148003e-08    7.1796286e-05    2.7197238e-05    4.3360979e-05    8.2376905e-05                1    0.0000000e+00    7.7600000e-05    0.0000000e+00    0.0000000e+00    0.0000000e+00    0.0000000e+00                1    3.6058630e-02                2    0.0000000e+00    1.6000000e-06    0.0000000e+00    0.0000000e+00    0.0000000e+00    0.0000000e+00                1    3.2189854e-02 
   1.5210419e+01            34272            34272    4.8815339e-08    4.8815339e-08    7.2674379e-05    2.7518439e-05    4.3071589e-05    8.2509933e-05                1    0.0000000e+00    7.7600000e-05    0.0000000e+00    0.0000000e+00    0.0000000e+00    0.0000000e+00                1    3.6408529e-02                2    0.0000000e+00    1.6000000e-06    0.0000000e+00    0.0000000e+00    0.0000000e+00    0.0000000e+00                1    3.2313996e-02 
   1.5309561e+01            33969            33969    4.8437132e-08    4.8437132e-08    7.2414259e-05    2.7672649e-05    4.3213424e-05    8.2065363e-05                1    0.0000000e+00    7.7600000e-05    0.0000000e+00    0.0000000e+00    0.0000000e+00    0.0000000e+00                1    3.6743267e-02                2    0.0000000e+00    1.6000000e-06    0.0000000e+00    0.0000000e+00    0.0000000e+00    0.0000000e+00                1    3.2452114e-02 
   1.5408694e+01            33594            33594    4.7954596e-08    4.7954596e-08    7.3001712e-05    2.7855837e-05    4.3443092e-05    8.4081291e-05                1    0.0000000e+00    7.7600000e-05    0.0000000e+00    0.0000000e+00    0.0000000e+00    0.0000000e+00                1    3.6949608e-02                2    0.0000000e+00    1.6000000e-06    0.0000000e+00    0.0000000e+00    0.0000000e+00    0.0000000e+00                1    3.2589947e-02 
   1.5506792e+01            33280            33280    4.7528661e-08    4.7528661e-08    7.2526967e-05    2.8164441e-05    4.3701267e-05    8.4207991e-05                1    0.0000000e+00    7.7600000e-05    0.0000000e+00    0.0000000e+00    0.0000000e+00    0.0000000e+00                1    3.7025825e-02                2    0.0000000e+00    1.6000000e-06    0.0000000e+00    0.0000000e+00    0.0000000e+00    0.0000000e+00                1    3.2769307e-02 
   1.5619317e+01            32873            32873    4.7015076e-08    4.7015076e-08    7.3799482e-05    2.8879187e-05    4.3428002e-05    8.3911662e-05                1    0.0000000e+00    7.7600000e-05    0.0000000e+00    0.0000000e+00    0.0000000e+00    0.0000000e+00                1    3.7350218e-02                2    0.0000000e+00    1.6000000e-06    0.0000000e+00    0.0000000e+00    0.0000000e+00    0.0000000e+00                1    3.2926117e-02 
   1.5715621e+01            32576            32576    4.6602880e-08    4.6602880e-08    7.6057623e-05    2.8664931e-05    4.3818283e-05    8.4227220e-05                1    0.0000000e+00    7.7600000e-05    0.0000000e+00    0.0000000e+00    0.0000000e+00    0.0000000e+00                1    3.7292868e-02                2    0.0000000e+00    1.6000000e-06    0.0000000e+00    0.0000000e+00    0.0000000e+00    0.0000000e+00                1    3.3060998e-02 
   1.5814860e+01            32241            32241    4.6219003e-08    4.6219003e-08    7.7551112e-05    2.8858483e-05    4.3991551e-05    8.3715856e-05                1    0.0000000e+00    7.7600000e-05    0.0000000e+00    0.0000000e+00    0.0000000e+00    0.0000000e+00                1    3.7407803e-02                2    0.0000000e+00    1.6000000e-06    0.0000000e+00    0.0000000e+00    0.0000000e+00    0.0000000e+00                1    3.3200790e-02 
   1.5913485e+01            31958            31958    4.5893106e-08    4.5893106e-08    7.7821006e-05    2.9556808e-05    4.4043964e-05    8.3726173e-05                1    0.0000000e+00    7.7600000e-05    0.0000000e+00    0.0000000e+00    0.0000000e+00    0.0000000e+00                1    3.7818003e-02                2    0.0000000e+00    1.6000000e-06    0.0000000e+00    0.0000000e+00    0.0000000e+00    0.0000000e+00                1    3.3339904e-02 
   1.6011645e+01            31669            31669    4.5604531e-08    4.5604531e-08    7.7298113e-05    2.9321211e-05    4.3814030e-05    8.4141877e-05                1    0.0000000e+00    7.7600000e-05    0.0000000e+00    0.0000000e+00    0.0000000e+00    0.0000000e+00                1    3.8095988e-02                2    0.0000000e+00    1.6000000e-06    0.0000000e+00    0.0000000e+00    0.0000000e+00    0.0000000e+00                1    3.3479195e-02 
   1.6111164e+01            31426            31426    4.5257146e-08    4.5257146e-08    7.8829849e-05    2.9610872e-05    4.4096700e-05    8.3775274e-05                1    0.0000000e+00    7.7600000e-05    0.0000000e+00    0.0000000e+00    0.0000000e+00    0.0000000e+00                1    3.8374086e-02                2    0.0000000e+00    1.6000000e-06    0.0000000e+00    0.0000000e+00    0.0000000e+00    0.0000000e+00                1    3.3620026e-02 
   1.6207037e+01            31186            31186    4.5034323e-08    4.5034323e-08    7.8653873e-05    2.9267776e-05    4.4392039e-05    8.4093231e-05                1    0.0000000e+00    7.7600000e-05    0.0000000e+00    0.0000000e+00    0.0000000e+00    0.0000000e+00                1    3.8682002e-02                2    0.0000000e+00    1.6000000e-06    0.0000000e+00    0.0000000e+00    0.0000000e+00    0.0000000e+00                1    3.3799955e-02 
   1.6304990e+01            30933            30933    4.4803509e-08    4.4803509e-08    7.8077079e-05    2.9458465e-05    4.3947946e-05    8.3636525e-05                1    0.0000000e+00    7.7600000e-05    0.0000000e+00    0.0000000e+00    0.0000000e+00    0.0000000e+00                1    3.8992888e-02                2    0.0000000e+00    1.6000000e-06    0.0000000e+00    0.0000000e+00    0.0000000e+00    0.0000000e+00                1    3.3894532e-02 
   1.6404440e+01            30687            30687    4.4496465e-08    4.4496465e-08    7.9702859e-05    2.9365497e-05    4.3857207e-05    8.4181967e-05                1    0.0000000e+00    7.7600000e-05    0.0000000e+00    0.0000000e+00    0.0000000e+00    0.0000000e+00                1    3.9260948e-02                2    0.0000000e+00    1.6000000e-06    0.0000000e+00    0.0000000e+00    0.0000000e+00    0.0000000e+00                1    3.4035566e-02 
   1.6502822e+01            30437            30437    4.4210475e-08    4.4210475e-08    7.9161470e-05    2.9993429e-05    4.4364458e-05    8.4864630e-05                1    0.0000000e+00    7.7600000e-05    0.0000000e+00    0.0000000e+00    0.0000000e+00    0.0000000e+00                1    3.9390218e-02                2    0.0000000e+00    1.6000000e-06    0.0000000e+00    0.0000000e+00    0.0000000e+00    0.0000000e+00                1    3.4175582e-02 
   1.6601716e+01            30181            30181    4.3913758e-08    4.3913758e-08    8.0247142e-05    2.9939439e-05    4.4296498e-05    8.4757300e-05                1    0.0000000e+00    7.7600000e-05    0.0000000e+00    0.0000000e+00    0.0000000e+00    0.0000000e+00                1    3.9515775e-02                2    0.0000000e+00    1.6000000e-06    0.0000000e+00    0.0000000e+00    0.0000000e+00    0.0000000e+00                1    3.4316187e-02 
   1.6701405e+01            29936            29936    4.3702011e-08    4.3702011e-08    8.0330733e-05    2.9747978e-05    4.4075998e-05    8.5106239e-05                1    0.0000000e+00    7.7600000e-05    0.0000000e+00    0.0000000e+00    0.0000000e+00    0.0000000e+00                1    3.9818023e-02                2    0.0000000e+00    1.6000000e-06    0.0000000e+00    0.0000000e+00    0.0000000e+00    0.0000000e+00                1    3.4457725e-02 
   1.6800128e+01            29706            29706    4.3498226e-08    4.3498226e-08    8.0513703e-05    2.9840234e-05    4.4163269e-05    8.5179230e-05                1    0.0000000e+00    7.7600000e-05    0.0000000e+00    0.0000000e+00    0.0000000e+00    0.0000000e+00                1    4.0106286e-02                2    0.0000000e+00    1.6000000e-06    0.0000000e+00    0.0000000e+00    0.0000000e+00    0.0000000e+00                1    3.4603410e-02 
   1.6948425e+01            29334            29334    4.3069472e-08    4.3069472e-08    8.1155402e-05    2.9910546e-05    4.4384895e-05    8.4913073e-05                1    0.0000000e+00    7.7600000e-05    0.0000000e+00    0.0000000e+00    0.0000000e+00    0.0000000e+00                1    3.9938991e-02                2    0.0000000e+00    1.6000000e-06    0.0000000e+00    0.0000000e+00    0.0000000e+00    0.0000000e+00                1    3.4861787e-02 
   1.7047224e+01            29129            29129    4.2835415e-08    4.2835415e-08    8.2182813e-05    3.0108752e-05    4.4494927e-05    8.4776217e-05                1    0.0000000e+00    7.7600000e-05    0.0000000e+00    0.0000000e+00    0.0000000e+00    0.0000000e+00                1    4.0274057e-02                2    0.0000000e+00    1.6000000e-06    0.0000000e+00    0.0000000e+00    0.0000000e+00    0.0000000e+00                1    3.4991583e-02 
   1.7146272e+01            28920            28920    4.2642758e-08    4.2642758e-08    8.1769833e-05    3.0508448e-05    4.4799221e-05    8.4813388e-05                1    0.0000000e+00    7.7600000e-05    0.0000000e+00    0.0000000e+00    0.0000000e+00    0.0000000e+00                1    4.0613489e-02                2    0.0000000e+00    1.6000000e-06    0.0000000e+00    0.0000000e+00    0.0000000e+00    0.0000000e+00                1    3.5128817e-02 
   1.7246669e+01            28661            28661    4.2431822e-08    4.2431822e-08    8.2019033e-05    3.0331644e-05    4.4893919e-05    8.5113538e-05                1    0.0000000e+00    7.7600000e-05    0.0000000e+00    0.0000000e+00    0.0000000e+00    0.0000000e+00                1    4.0965234e-02                2    0.0000000e+00    1.6000000e-06    0.0000000e+00    0.0000000e+00    0.0000000e+00    0.0000000e+00                1    3.5267545e-02 
   1.7346178e+01            28420            28420    4.2123065e-08    4.2123065e-08    8.3048024e-05    3.0074581e-05    4.4563459e-05    8.5270308e-05                1    0.0000000e+00    7.7600000e-05    0.0000000e+00    0.0000000e+00    0.0000000e+00    0.0000000e+00                1    4.1051783e-02                2    0.0000000e+00    1.6000000e-06    0.0000000e+00    0.0000000e+00    0.0000000e+00    0.0000000e+00                1    3.5403908e-02 
   1.7445941e+01            28221            28221    4.1876937e-08    4.1876937e-08    8.2838581e-05    3.0270464e-05    4.4854178e-05    8.4959392e-05                1    0.0000000e+00    7.7600000e-05    0.0000000e+00    0.0000000e+00    0.0000000e+00    0.0000000e+00                1    4.1280612e-02                2    0.0000000e+00    1.6000000e-06    0.0000000e+00    0.0000000e+00    0.0000000e+00    0.0000000e+00                1    3.5587572e-02 
   1.7545815e+01            28035            28035    4.1702763e-08    4.1702763e-08    8.3288813e-05    3.0541684e-05    4.4539283e-05    8.5058649e-05                1    0.0000000e+00    7.7600000e-05    0.0000000e+00    0.0000000e+00    0.0000000e+00    0.0000000e+00                1    4.1517075e-02                2    0.0000000e+00    1.6000000e-06    0.0000000e+00    0.0000000e+00    0.0000000e+00    0.0000000e+00                1    3.5675935e-02 
   1.7645554e+01            27844            27844    4.1533641e-08    4.1533641e-08    8.0768010e-05    3.0436324e-05    4.4392775e-05    8.4793029e-05                1    0.0000000e+00    7.7600000e-05    0.0000000e+00    0.0000000e+00    0.0000000e+00    0.0000000e+00                1    4.1763974e-02                2    0.0000000e+00    1.6000000e-06    0.0000000e+00    0.0000000e+00    0.0000000e+00    0.0000000e+00                1    3.5852600e-02 
   1.7745112e+01            27665            27665    4.1322034e-08    4.1322034e-08    8.2429556e-05    3.0585467e-05    4.4463226e-05    8.4635684e-05                1    0.0000000e+00    7.7600000e-05    0.0000000e+00    0.0000000e+00    0.0000000e+00    0.0000000e+00                1    4.1975026e-02                2    0.0000000e+00    1.6000000e-06    0.0000000e+00    0.0000000e+00    0.0000000e+00    0.0000000e+00                1    3.5979910e-02 
   1.7844044e+01            27478            27478    4.1070678e-08    4.1070678e-08    8.3476550e-05    3.0487591e-05    4.5163110e-05    8.4787011e-05                1    0.0000000e+00    7.7600000e-05    0.0000000e+00    0.0000000e+00    0.0000000e+00    0.0000000e+00                1    4.1733799e-02                2    0.0000000e+00    1.6000000e-06    0.0000000e+00    0.0000000e+00    0.0000000e+00    0.0000000e+00                1    3.6151203e-02 
   1.7944128e+01            27267            27267    4.0888074e-08    4.0888074e-08    8.3271669e-05    3.0563418e-05    4.4543689e-05    8.5012894e-05                1    0.0000000e+00    7.7600000e-05    0.0000000e+00    0.0000000e+00    0.0000000e+00    0.0000000e+00                1    4.2056548e-02                2    0.0000000e+00    1.6000000e-06    0.0000000e+00    0.0000000e+00    0.0000000e+00    0.0000000e+00                1    3.6274495e-02 
   1.8044692e+01            27059            27059    4.0676264e-08    4.0676264e-08    8.3216222e-05    3.0998138e-05    4.4757371e-05    8.5270667e-05                1    0.0000000e+00    7.7600000e-05    0.0000000e+00    0.0000000e+00    0.0000000e+00    0.0000000e+00                1    4.2351034e-02                2    0.0000000e+00    1.6000000e-06    0.0000000e+00    0.0000000e+00    0.0000000e+00    0.0000000e+00                1    3.6440348e-02 
   1.8144049e+01            26876            26876    4.0462856e-08    4.0462856e-08    8.1976498e-05    3.0794962e-05    4.4850156e-05    8.4796499e-05                1    0.0000000e+00    7.7600000e-05    0.0000000e+00    0.0000000e+00    0.0000000e+00    0.0000000e+00                1    4.2241669e-02                2    0.0000000e+00    1.6000000e-06    0.0000000e+00    0.0000000e+00    0.0000000e+00    0.0000000e+00                1    3.6554803e-02 
   1.8243377e+01            26657            26657    4.0235777e-08    4.0235777e-08    8.1869395e-05    3.0621389e-05    4.4999407e-05    8.8133461e-05                1    0.0000000e+00    7.7600000e-05    0.0000000e+00    0.0000000e+00    0.0000000e+00    0.0000000e+00                1    4.2504671e-02                2    0.0000000e+00    1.6000000e-06    0.0000000e+00    0.0000000e+00    0.0000000e+00    0.0000000e+00                1    3.6716133e-02 
   1.8343499e+01            26438            26438    3.9949598e-08    3.9949598e-08    8.4539919e-05    3.1219374e-05    4.4864426e-05    8.7954065e-05                1    0.0000000e+00    7.7600000e-05    0.0000000e+00    0.0000000e+00    0.0000000e+00    0.0000000e+00                1    4.2775251e-02                2    0.0000000e+00    1.6000000e-06    0.0000000e+00    0.0000000e+00    0.0000000e+00    0.0000000e+00                1    3.6877342e-02 
   1.8444292e+01            26266            26266    3.9752721e-08    3.9752721e-08    8.3896760e-05    3.0968845e-05    4.5419799e-05    8.8012084e-05                1    0.0000000e+00    7.7600000e-05    0.0000000e+00    0.0000000e+00    0.0000000e+00    0.0000000e+00                1    4.3459453e-02                2    0.0000000e+00    1.6000000e-06    0.0000000e+00    0.0000000e+00    0.0000000e+00    0.0000000e+00                1    3.7035934e-02 
   1.8544021e+01            26050            26050    3.9524426e-08    3.9524426e-08    8.4988767e-05    3.0888322e-05    4.5321890e-05    8.7862935e-05                1    0.0000000e+00    7.7600000e-05    0.0000000e+00    0.0000000e+00    0.0000000e+00    0.0000000e+00                1    4.3682680e-02                2    0.0000000e+00    1.6000000e-06    0.0000000e+00    0.0000000e+00    0.0000000e+00    0.0000000e+00                1    3.7142259e-02 
   1.8643136e+01            25863            25863    3.9360282e-08    3.9360282e-08    8.2021957e-05    3.0862144e-05    4.5254967e-05    8.7675921e-05                1    0.0000000e+00    7.7600000e-05    0.0000000e+00    0.0000000e+00    0.0000000e+00    0.0000000e+00                1    4.3946795e-02                2    0.0000000e+00    1.6000000e-06    0.0000000e+00    0.0000000e+00    0.0000000e+00    0.0000000e+00                1    3.7294104e-02 
   1.8742648e+01            25648            25648    3.9148505e-08    3.9148505e-08    8.5137912e-05    3.0824281e-05    4.5189347e-05    8.7528488e-05                1    0.0000000e+00    7.7600000e-05    0.0000000e+00    0.0000000e+00    0.0000000e+00    0.0000000e+00                1    4.4180640e-02                2    0.0000000e+00    1.6000000e-06    0.0000000e+00    0.0000000e+00    0.0000000e+00    0.0000000e+00                1    3.7446101e-02 
   1.8842879e+01            25454            25454    3.8951535e-08    3.8951535e-08    8.5074740e-05    3.1216446e-05    4.5553197e-05    8.7808881e-05                1    0.0000000e+00    7.7600000e-05    0.0000000e+00    0.0000000e+00    0.0000000e+00    0.0000000e+00                1    4.4425668e-02                2    0.0000000e+00    1.6000000e-06    0.0000000e+00    0.0000000e+00    0.0000000e+00    0.0000000e+00                1    3.7596996e-02 
   1.8942877e+01            25254            25254    3.8704129e-08    3.8704129e-08    8.4531455e-05    3.1341541e-05    4.5649933e-05    8.7822036e-05                1    0.0000000e+00    7.7600000e-05    0.0000000e+00    0.0000000e+00    0.0000000e+00    0.0000000e+00                1    4.4215531e-02                2    0.0000000e+00    1.6000000e-06    0.0000000e+00    0.0000000e+00    0.0000000e+00    0.0000000e+00                1    3.7720862e-02 
   1.9042978e+01            25065            25065    3.8468597e-08    3.8468597e-08    8.5580531e-05    3.1360666e-05    4.5651148e-05    8.7770462e-05                1    0.0000000e+00    7.7600000e-05    0.0000000e+00    0.0000000e+00    0.0000000e+00    0.0000000e+00                1    4.3729619e-02                2    0.0000000e+00    1.6000000e-06    0.0000000e+00    0.0000000e+00    0.0000000e+00    0.0000000e+00                1    3.7892625e-02 
   1.9143188e+01            24865            24865    3.8191188e-08    3.8191188e-08    8.7059927e-05    3.1408909e-05    4.5695344e-05    8.7802731e-05                1    0.0000000e+00    7.7600000e-05    0.0000000e+00    0.0000000e+00    0.0000000e+00    0.0000000e+00                1    4.3807460e-02                2    0.0000000e+00    1.6000000e-06    0.0000000e+00    0.0000000e+00    0.0000000e+00    0.0000000e+00                1    3.8016173e-02 
   1.9243476e+01            24695            24695    3.8004244e-08    3.8004244e-08    8.6616610e-05    3.1191514e-05    4.5471386e-05    8.7559430e-05                1    0.0000000e+00    7.7600000e-05    0.0000000e+00    0.0000000e+00    0.0000000e+00    0.0000000e+00                1    4.4123057e-02                2    0.0000000e+00    1.6000000e-06    0.0000000e+00    0.0000000e+00    0.0000000e+00    0.0000000e+00                1    3.8187811e-02 
   1.9343752e+01            24483            24483    3.7827811e-08    3.7827811e-08    8.6613448e-05    3.1387528e-05    4.5618604e-05    8.7562829e-05                1    0.0000000e+00    7.7600000e-05    0.0000000e+00    0.0000000e+00    0.0000000e+00    0.0000000e+00                1    4.4400968e-02                2    0.0000000e+00    1.6000000e-06    0.0000000e+00    0.0000000e+00    0.0000000e+00    0.0000000e+00                1    3.8311038e-02 
   1.9443939e+01            24293            24293    3.7665631e-08    3.7665631e-08    8.6845749e-05    3.1720052e-05    4.5935875e-05    8.7835143e-05                1    0.0000000e+00    7.7600000e-05    0.0000000e+00    0.0000000e+00    0.0000000e+00    0.0000000e+00                1    4.4681432e-02                2    0.0000000e+00    1.6000000e-06    0.0000000e+00    0.0000000e+00    0.0000000e+00    0.0000000e+00                1    3.8482433e-02 
   1.9544479e+01            24136            24136    3.7519556e-08    3.7519556e-08    8.5415652e-05    3.1302499e-05    4.5489988e-05    8.8052453e-05                1    0.0000000e+00    7.7600000e-05    0.0000000e+00    0.0000000e+00    0.0000000e+00    0.0000000e+00                1    4.5012273e-02                2    0.0000000e+00    1.6000000e-06    0.0000000e+00    0.0000000e+00    0.0000000e+00    0.0000000e+00                1    3.8605696e-02 
   1.9645105e+01            23959            23959    3.7213918e-08    3.7213918e-08    8.3385240e-05    3.1810586e-05    4.5986703e-05    8.7768944e-05                1    0.0000000e+00    7.7600000e-05    0.0000000e+00    0.0000000e+00    0.0000000e+00    0.0000000e+00                1    4.4410044e-02                2    0.0000000e+00    1.6000000e-06    0.0000000e+00    0.0000000e+00    0.0000000e+00    0.0000000e+00                1    3.8777828e-02 
   1.9735722e+01            23771            23771    3.6957143e-08    3.6957143e-08    8.6855447e-05    3.1878814e-05    4.6046855e-05    8.7805291e-05                1    0.0000000e+00    7.7600000e-05    0.0000000e+00    0.0000000e+00    0.0000000e+00    0.0000000e+00                1    4.4687096e-02                2    0.0000000e+00    1.6000000e-06    0.0000000e+00    0.0000000e+00    0.0000000e+00    0.0000000e+00                1    3.8888705e-02 
   1.9808216e+01            23654            23654    3.6841696e-08    3.6841696e-08    8.5371435e-05    3.1613258e-05    4.6108657e-05    8.7420543e-05                1    0.0000000e+00    7.7600000e-05    0.0000000e+00    0.0000000e+00    0.0000000e+00    0.0000000e+00                1    4.4900306e-02                2    0.0000000e+00    1.6000000e-06    0.0000000e+00    0.0000000e+00    0.0000000e+00    0.0000000e+00                1    3.8977225e-02 
   1.9949150e+01            23429            23429    3.6584379e-08    3.6584379e-08    8.6545121e-05    3.1522499e-05    4.6313263e-05    8.7727400e-05                1    0.0000000e+00    7.7600000e-05    0.0000000e+00    0.0000000e+00    0.0000000e+00    0.0000000e+00                1    4.5278348e-02                2    0.0000000e+00    1.6000000e-06    0.0000000e+00    0.0000000e+00    0.0000000e+00    0.0000000e+00                1    3.9197758e-02 
   2.0039647e+01            23289            23289    3.6416322e-08    3.6416322e-08    8.7136869e-05    3.1686936e-05    4.5725511e-05    8.7841239e-05                1    0.0000000e+00    7.7600000e-05    0.0000000e+00    0.0000000e+00    0.0000000e+00    0.0000000e+00                1    4.5512684e-02                2    0.0000000e+00    1.6000000e-06    0.0000000e+00    0.0000000e+00    0.0000000e+00    0.0000000e+00                1    3.9307239e-02 
   2.0130156e+01            23149            23149    3.6288518e-08    3.6288518e-08    8.4952254e-05    3.1529558e-05    4.6310081e-05    8.7695547e-05                1    0.0000000e+00    7.7600000e-05    0.0000000e+00    0.0000000e+00    0.0000000e+00    0.0000000e+00                1    4.5700615e-02                2    0.0000000e+00    1.6000000e-06    0.0000000e+00    0.0000000e+00    0.0000000e+00    0.0000000e+00                1    3.9466370e-02 
   2.0220633e+01            22974            22974    3.6066346e-08    3.6066346e-08    8.5028214e-05    3.2095269e-05    4.6414495e-05    8.7864884e-05                1    0.0000000e+00    7.7600000e-05    0.0000000e+00    0.0000000e+00    0.0000000e+00    0.0000000e+00                1    4.5415965e-02                2    0.0000000e+00    1.6000000e-06    0.0000000e+00    0.0000000e+00    0.0000000e+00    0.0000000e+00                1    3.9575916e-02 
   2.0321149e+01            22793            22793    3.5829801e-08    3.5829801e-08    8.8838920e-05    3.2372650e-05    4.6665495e-05    8.8039522e-05                1    0.0000000e+00    7.7600000e-05    0.0000000e+00    0.0000000e+00    0.0000000e+00    0.0000000e+00                1    4.5616213e-02                2    0.0000000e+00    1.6000000e-06    0.0000000e+00    0.0000000e+00    0.0000000e+00    0.0000000e+00                1    3.9697462e-02 
   2.0411615e+01            22646            22646    3.5667531e-08    3.5667531e-08    8.7996761e-05    3.2149710e-05    4.6498197e-05    8.8033290e-05                1    0.0000000e+00    7.7600000e-05    0.0000000e+00    0.0000000e+00    0.0000000e+00    0.0000000e+00                1    4.5853726e-02                2    0.0000000e+00    1.6000000e-06    0.0000000e+00    0.0000000e+00    0.0000000e+00    0.0000000e+00                1    3.9856844e-02 
   2.0502074e+01            22508            22508    3.5523859e-08    3.5523859e-08    8.8708466e-05    3.2146938e-05    4.6464566e-05    8.7910331e-05                1    0.0000000e+00    7.7600000e-05    0.0000000e+00    0.0000000e+00    0.0000000e+00    0.0000000e+00                1    4.6044454e-02                2    0.0000000e+00    1.6000000e-06    0.0000000e+00    0.0000000e+00    0.0000000e+00    0.0000000e+00                1    3.9964571e-02 
   2.0602593e+01            22331            22331    3.5333194e-08    3.5333194e-08    8.6564572e-05    3.2189046e-05    4.6483762e-05    8.7863203e-05                1    0.0000000e+00    7.7600000e-05    0.0000000e+00    0.0000000e+00    0.0000000e+00    0.0000000e+00                1    4.6103680e-02                2    0.0000000e+00    1.6000000e-06    0.0000000e+00    0.0000000e+00    0.0000000e+00    0.0000000e+00                1    4.0133745e-02 
   2.0737857e+01            22070            22070    3.5006537e-08    3.5006537e-08    8.8327082e-05    3.2454426e-05    4.6207303e-05    8.7465936e-05                1    0.0000000e+00    7.7600000e-05    0.0000000e+00    0.0000000e+00    0.0000000e+00    0.0000000e+00                1    4.6104364e-02                2    0.0000000e+00    1.6000000e-06    0.0000000e+00    0.0000000e+00    0.0000000e+00    0.0000000e+00                1    4.0293220e-02 
   2.0836854e+01            21900            21900    3.4817020e-08    3.4817020e-08    8.7618601e-05    3.2520142e-05    4.6271621e-05    8.7526060e-05                1    0.0000000e+00    7.7600000e-05    0.0000000e+00    0.0000000e+00    0.0000000e+00    0.0000000e+00                1    4.6018075e-02                2    0.0000000e+00    1.6000000e-06    0.0000000e+00    0.0000000e+00    0.0000000e+00    0.0000000e+00                1    4.0460849e-02 
   2.0937516e+01            21723            21723    3.4582221e-08    3.4582221e-08    8.7904363e-05    3.2740330e-05    4.6487494e-05    8.7728985e-05                1    0.0000000e+00    7.7600000e-05    0.0000000e+00    0.0000000e+00    0.0000000e+00    0.0000000e+00                1    4.6077792e-02                2    0.0000000e+00    1.6000000e-06    0.0000000e+00    0.0000000e+00    0.0000000e+00    0.0000000e+00                1    4.0579910e-02 
   2.1038235e+01            21534            21534    3.4347504e-08    3.4347504e-08    9.0070431e-05    3.2824077e-05    4.6569470e-05    8.7805650e-05                1    0.0000000e+00    7.7600000e-05    0.0000000e+00    0.0000000e+00    0.0000000e+00    0.0000000e+00                1    4.6137753e-02                2    0.0000000e+00    1.6000000e-06    0.0000000e+00    0.0000000e+00    0.0000000e+00    0.0000000e+00                1    4.0750088e-02 
   2.1138981e+01            21366            21366    3.4186175e-08    3.4186175e-08    8.8499489e-05    3.2597867e-05    4.6347310e-05    8.7595640e-05                1    0.0000000e+00    7.7600000e-05    0.0000000e+00    0.0000000e+00    0.0000000e+00    0.0000000e+00                1    4.6197908e-02                2    0.0000000e+00    1.6000000e-06    0.0000000e+00    0.0000000e+00    0.0000000e+00    0.0000000e+00                1    4.0846537e-02 
   2.1239759e+01            21220            21220    3.4000168e-08    3.4000168e-08    8.9358714e-05    3.2451810e-05    4.6199743e-05    8.8207318e-05                1    0.0000000e+00    7.7600000e-05    0.0000000e+00    0.0000000e+00    0.0000000e+00    0.0000000e+00                1    4.6209055e-02                2    0.0000000e+00    1.6000000e-06    0.0000000e+00    0.0000000e+00    0.0000000e+00    0.0000000e+00                1    4.1034299e-02 
   2.1340583e+01            21058            21058    3.3852912e-08    3.3852912e-08    8.8555366e-05    3.2287267e-05    4.6797157e-05    8.8035792e-05                1    0.0000000e+00    7.7600000e-05    0.0000000e+00    0.0000000e+00    0.0000000e+00    0.0000000e+00                1    4.6268390e-02                2    0.0000000e+00    1.6000000e-06    0.0000000e+00    0.0000000e+00    0.0000000e+00    0.0000000e+00                1    4.1123753e-02 
   2.1441444e+01            20891            20891    3.3696447e-08    3.3696447e-08    8.7275433e-05    3.2494991e-05    4.6234464e-05    8.7452884e-05                1    0.0000000e+00    7.7600000e-05    0.0000000e+00    0.0000000e+00    0.0000000e+00    0.0000000e+00                1    4.6328225e-02                2    0.0000000e+00    1.6000000e-06    0.0000000e+00    0.0000000e+00    0.0000000e+00    0.0000000e+00                1    4.1262769e-02 
   2.1542353e+01            20715            20715    3.3465207e-08    3.3465207e-08    8.9367465e-05    3.2460010e-05    4.6960088e-05    8.8170836e-05                1    0.0000000e+00    7.7600000e-05    0.0000000e+00    0.0000000e+00    0.0000000e+00    0.0000000e+00                1    4.6436552e-02                2    0.0000000e+00    1.6000000e-06    0.0000000e+00    0.0000000e+00    0.0000000e+00    0.0000000e+00                1    4.1401996e-02 
   2.1619054e+01            20562            20562    3.3288058e-08    3.3288058e-08    9.0896823e-05    3.2409619e-05    4.6908542e-05    8.8116007e-05                1    0.0000000e+00    7.7600000e-05    0.0000000e+00    0.0000000e+00    0.0000000e+00    0.0000000e+00                1    4.6421049e-02                2    0.0000000e+00    1.6000000e-06    0.0000000e+00    0.0000000e+00    0.0000000e+00    0.0000000e+00                1    4.1519968e-02 
   2.1715246e+01            20449            20449    3.3159971e-08    3.3159971e-08    9.0984800e-05    3.2534052e-05    4.7021423e-05    8.8196055e-05                1    0.0000000e+00    7.7600000e-05    0.0000000e+00    0.0000000e+00    0.0000000e+00    0.0000000e+00                1    4.6474059e-02                2    0.0000000e+00    1.6000000e-06    0.0000000e+00    0.0000000e+00    0.0000000e+00    0.0000000e+00                1    4.1655544e-02 
   2.1815055e+01            20345            20345    3.3037194e-08    3.3037194e-08    8.9258862e-05    3.2463853e-05    4.6952380e-05    8.8130300e-05                1    0.0000000e+00    7.7600000e-05    0.0000000e+00    0.0000000e+00    0.0000000e+00    0.0000000e+00                1    4.6579238e-02                2    0.0000000e+00    1.6000000e-06    0.0000000e+00    0.0000000e+00    0.0000000e+00    0.0000000e+00                1    4.1794321e-02 
   2.1906010e+01            20214            20214    3.2918957e-08    3.2918957e-08    8.8055928e-05    3.2545133e-05    4.7027943e-05    8.8189616e-05                1    0.0000000e+00    7.7600000e-05    0.0000000e+00    0.0000000e+00    0.0000000e+00    0.0000000e+00                1    4.6626148e-02                2    0.0000000e+00    1.6000000e-06    0.0000000e+00    0.0000000e+00    0.0000000e+00    0.0000000e+00                1    4.1925256e-02 
   2.2002412e+01            20061            20061    3.2737550e-08    3.2737550e-08    8.7366380e-05    3.2524434e-05    4.7007405e-05    8.8169532e-05                1    0.0000000e+00    7.7600000e-05    0.0000000e+00    0.0000000e+00    0.0000000e+00    0.0000000e+00                1    4.6679003e-02                2    0.0000000e+00    1.6000000e-06    0.0000000e+00    0.0000000e+00    0.0000000e+00    0.0000000e+00                1    4.2061264e-02 
   2.2135783e+01            19844            19844    3.2512174e-08    3.2512174e-08    9.0519835e-05    3.2562559e-05    4.7043998e-05    8.8201772e-05                1    0.0000000e+00    7.7600000e-05    0.0000000e+00    0.0000000e+00    0.0000000e+00    0.0000000e+00                1    4.6770806e-02                2    0.0000000e+00    1.6000000e-06    0.0000000e+00    0.0000000e+00    0.0000000e+00    0.0000000e+00                1    4.2230014e-02 
   2.2224579e+01            19704            19704    3.2382533e-08    3.2382533e-08    9.1243051e-05    3.2552059e-05    4.7033232e-05    8.8190249e-05                1    0.0000000e+00    7.7600000e-05    0.0000000e+00    0.0000000e+00    0.0000000e+00    0.0000000e+00                1    4.6864088e-02                2    0.0000000e+00    1.6000000e-06    0.0000000e+00    0.0000000e+00    0.0000000e+00    0.0000000e+00                1    4.2308672e-02 
   2.2313277e+01            19583            19583    3.2267909e-08    3.2267909e-08    9.1315647e-05    3.2638559e-05    4.7117769e-05    8.7507144e-05                1    0.0000000e+00    7.7600000e-05    0.0000000e+00    0.0000000e+00    0.0000000e+00    0.0000000e+00                1    4.7006972e-02                2    0.0000000e+00    1.6000000e-06    0.0000000e+00    0.0000000e+00    0.0000000e+00    0.0000000e+00                1    4.2437053e-02 
   2.2401893e+01            19461            19461    3.2143665e-08    3.2143665e-08    9.1160841e-05    3.2731866e-05    4.7208973e-05    8.7592484e-05                1    0.0000000e+00    7.7600000e-05    0.0000000e+00    0.0000000e+00    0.0000000e+00    0.0000000e+00                1    4.7099897e-02                2    0.0000000e+00    1.6000000e-06    0.0000000e+00    0.0000000e+00    0.0000000e+00    0.0000000e+00                1    4.2564821e-02 
   2.2534672e+01            19290            19290    3.1969562e-08    3.1969562e-08    9.0992898e-05    3.2425560e-05    4.6901270e-05    8.8042761e-05                1    0.0000000e+00    7.7600000e-05    0.0000000e+00    0.0000000e+00    0.0000000e+00    0.0000000e+00                1    4.7189048e-02                2    0.0000000e+00    1.6000000e-06    0.0000000e+00    0.0000000e+00    0.0000000e+00    0.0000000e+00                1    4.2731101e-02 
   2.2623108e+01            19176            19176    3.1820931e-08    3.1820931e-08    8.9825005e-05    3.2629664e-05    4.7160278e-05    8.9222583e-05                1    0.0000000e+00    7.7600000e-05    0.0000000e+00    0.0000000e+00    0.0000000e+00    0.0000000e+00                1    4.7231081e-02                2    0.0000000e+00    1.6000000e-06    0.0000000e+00    0.0000000e+00    0.0000000e+00    0.0000000e+00                1    4.2858779e-02 
   2.2711477e+01            19061            19061    3.1704671e-08    3.1704671e-08    8.5936263e-05    3.2583675e-05    4.7104904e-05    8.9904314e-05                1    0.0000000e+00    7.7600000e-05    0.0000000e+00    0.0000000e+00    0.0000000e+00    0.0000000e+00                1    4.7322400e-02                2    0.0000000e+00    1.6000000e-06    0.0000000e+00    0.0000000e+00    0.0000000e+00    0.0000000e+00                1    4.2986203e-02 
   2.2843901e+01            18881            18881    3.1490741e-08    3.1490741e-08    8.9459733e-05    3.2669966e-05    4.7181364e-05    8.9188043e-05                1    0.0000000e+00    7.7600000e-05    0.0000000e+00    0.0000000e+00    0.0000000e+00    0.0000000e+00                1    4.7407360e-02                2    0.0000000e+00    1.6000000e-06    0.0000000e+00    0.0000000e+00    0.0000000e+00    0.0000000e+00                1    4.3151628e-02 
   2.2932113e+01            18785            18785    3.1346683e-08    3.1346683e-08    9.0656179e-05    3.3088390e-05    4.7606487e-05    8.9632556e-05                1    0.0000000e+00    7.7600000e-05    0.0000000e+00    0.0000000e+00    0.0000000e+00    0.0000000e+00                1    4.7496473e-02                2    0.0000000e+00    1.6000000e-06    0.0000000e+00    0.0000000e+00    0.0000000e+00    0.0000000e+00                1    4.3278760e-02 
   2.3020284e+01            18695            18695    3.1243711e-08    3.1243711e-08    9.0198928e-05    3.2355976e-05    4.7637369e-05    8.9661199e-05                1    0.0000000e+00    7.7600000e-05    0.0000000e+00    0.0000000e+00    0.0000000e+00    0.0000000e+00                1    4.7533887e-02                2    0.0000000e+00    1.6000000e-06    0.0000000e+00    0.0000000e+00    0.0000000e+00    0.0000000e+00                1    4.3354642e-02 
   2.3108423e+01            18577            18577    3.1130292e-08    3.1130292e-08    9.0045649e-05    3.2575439e-05    4.7088252e-05    8.9862860e-05                1    0.0000000e+00    7.7600000e-05    0.0000000e+00    0.0000000e+00    0.0000000e+00    0.0000000e+00                1    4.7620310e-02                2    0.0000000e+00    1.6000000e-06    0.0000000e+00    0.0000000e+00    0.0000000e+00    0.0000000e+00                1    4.3481840e-02 
   2.3231785e+01            18418            18418    3.0901057e-08    3.0901057e-08    9.0437283e-05    3.3124886e-05    4.7641748e-05    8.9664245e-05                1    0.0000000e+00    7.7600000e-05    0.0000000e+00    0.0000000e+00    0.0000000e+00    0.0000000e+00                1    4.7689198e-02                2    0.0000000e+00    1.6000000e-06    0.0000000e+00    0.0000000e+00    0.0000000e+00    0.0000000e+00                1    4.3639647e-02 
   2.3311073e+01            18338            18338    3.0765902e-08    3.0765902e-08    9.1459633e-05    3.3210912e-05    4.7725924e-05    8.9743063e-05                1    0.0000000e+00    7.7600000e-05    0.0000000e+00    0.0000000e+00    0.0000000e+00    0.0000000e+00                1    4.7764990e-02                2    0.0000000e+00    1.6000000e-06    0.0000000e+00    0.0000000e+00    0.0000000e+00    0.0000000e+00                1    4.3707946e-02 
   2.3434406e+01            18174            18174    3.0598600e-08    3.0598600e-08    9.2175383e-05    3.2626237e-05    4.7842987e-05    8.9689053e-05                1    0.0000000e+00    7.7600000e-05    0.0000000e+00    0.0000000e+00    0.0000000e+00    0.0000000e+00                1    4.7983178e-02                2    0.0000000e+00    1.6000000e-06    0.0000000e+00    0.0000000e+00    0.0000000e+00    0.0000000e+00                1    4.3865565e-02 
   2.3522498e+01            18090            18090    3.0499019e-08    3.0499019e-08    9.1877626e-05    3.3218348e-05    4.7677474e-05    8.9532837e-05                1    0.0000000e+00    7.7600000e-05    0.0000000e+00    0.0000000e+00    0.0000000e+00    0.0000000e+00                1    4.8116222e-02                2    0.0000000e+00    1.6000000e-06    0.0000000e+00    0.0000000e+00    0.0000000e+00    0.0000000e+00                1    4.3992954e-02 
   2.3610587e+01            17997            17997    3.0356693e-08    3.0356693e-08    9.1268940e-05    3.3308992e-05    4.7766191e-05    8.9615980e-05                1    0.0000000e+00    7.7600000e-05    0.0000000e+00    0.0000000e+00    0.0000000e+00    0.0000000e+00                1    4.8146587e-02                2    0.0000000e+00    1.6000000e-06    0.0000000e+00    0.0000000e+00    0.0000000e+00    0.0000000e+00                1    4.4068555e-02 
   2.3742763e+01            17819            17819    3.0188824e-08    3.0188824e-08    9.1454376e-05    3.3173629e-05    4.7633333e-05    8.9490373e-05                1    0.0000000e+00    7.7600000e-05    0.0000000e+00    0.0000000e+00    0.0000000e+00    0.0000000e+00                1    4.8267830e-02                2    0.0000000e+00    1.6000000e-06    0.0000000e+00    0.0000000e+00    0.0000000e+00    0.0000000e+00                1    4.4233635e-02 
   2.3830905e+01            17720            17720    3.0056324e-08    3.0056324e-08    9.1651971e-05    3.3066617e-05    4.7528304e-05    8.9391082e-05                1    0.0000000e+00    7.7600000e-05    0.0000000e+00    0.0000000e+00    0.0000000e+00    0.0000000e+00                1    4.8347835e-02                2    0.0000000e+00    1.6000000e-06    0.0000000e+00    0.0000000e+00    0.0000000e+00    0.0000000e+00                1    4.4309065e-02 
   2.3919066e+01            17619            17619    2.9948214e-08    2.9948214e-08    9.1974576e-05    3.3095816e-05    4.7758986e-05    8.9653757e-05                1    0.0000000e+00    7.7600000e-05    0.0000000e+00    0.0000000e+00    0.0000000e+00    0.0000000e+00                1    4.8427474e-02                2    0.0000000e+00    1.6000000e-06    0.0000000e+00    0.0000000e+00    0.0000000e+00    0.0000000e+00                1    4.4436398e-02 
   2.4007253e+01            17523            17523    2.9846875e-08    2.9846875e-08    9.1765701e-05    3.3244450e-05    4.7919344e-05    8.9847615e-05                1    0.0000000e+00    7.7600000e-05    0.0000000e+00    0.0000000e+00    0.0000000e+00    0.0000000e+00                1    4.8506706e-02                2    0.0000000e+00    1.6000000e-06    0.0000000e+00    0.0000000e+00    0.0000000e+00    0.0000000e+00                1    4.4511469e-02 
   2.4139553e+01            17386            17386    2.9668464e-08    2.9668464e-08    8.9620947e-05    3.3128318e-05    4.7805138e-05    8.9738911e-05                1    0.0000000e+00    7.7600000e-05    0.0000000e+00    0.0000000e+00    0.0000000e+00    0.0000000e+00                1    4.8578681e-02                2    0.0000000e+00    1.6000000e-06    0.0000000e+00    0.0000000e+00    0.0000000e+00    0.0000000e+00                1    4.4676029e-02 
   2.4227783e+01            17281            17281    2.9525436e-08    2.9525436e-08    9.0921304e-05    3.2651027e-05    4.8054738e-05    8.9364691e-05                1    0.0000000e+00    7.7600000e-05    0.0000000e+00    0.0000000e+00    0.0000000e+00    0.0000000e+00                1    4.8563987e-02                2    0.0000000e+00    1.6000000e-06    0.0000000e+00    0.0000000e+00    0.0000000e+00    0.0000000e+00                1    4.4750892e-02 
   2.4316038e+01            17182            17182    2.9424202e-08    2.9424202e-08    8.9838892e-05    3.2933043e-05    4.7629940e-05    8.9621073e-05                1    0.0000000e+00    7.7600000e-05    0.0000000e+00    0.0000000e+00    0.0000000e+00    0.0000000e+00                1    4.8645442e-02                2    0.0000000e+00    1.6000000e-06    0.0000000e+00    0.0000000e+00    0.0000000e+00    0.0000000e+00                1    4.4878167e-02 
   2.4404326e+01            17094            17094    2.9288290e-08    2.9288290e-08    9.1622713e-05    3.2729668e-05    4.8130634e-05    8.9433225e-05                1    0.0000000e+00    7.7600000e-05    0.0000000e+00    0.0000000e+00    0.0000000e+00    0.0000000e+00                1    4.8773451e-02                2    0.0000000e+00    1.6000000e-06    0.0000000e+00    0.0000000e+00    0.0000000e+00    0.0000000e+00                1    4.4952738e-02 
   2.4536822e+01            16964            16964    2.9144024e-08    2.9144024e-08    8.9884847e-05    3.2842684e-05    4.8375138e-05    8.9324336e-05                1    0.0000000e+00    7.7600000e-05    0.0000000e+00    0.0000000e+00    0.0000000e+00    0.0000000e+00                1    4.8934334e-02                2    0.0000000e+00    1.6000000e-06    0.0000000e+00    0.0000000e+00    0.0000000e+00    0.0000000e+00                1    4.5116386e-02 
   2.4638808e+01            16853            16853    2.8996331e-08    2.8996331e-08    9.1937633e-05    3.2859694e-05    4.8389371e-05    8.9331247e-05                1    0.0000000e+00    7.7600000e-05    0.0000000e+00    0.0000000e+00    0.0000000e+00    0.0000000e+00                1    4.9014975e-02                2    0.0000000e+00    1.6000000e-06    0.0000000e+00    0.0000000e+00    0.0000000e+00    0.0000000e+00                1    4.5201296e-02 
   2.4740889e+01            16753            16753    2.8884503e-08    2.8884503e-08    9.1953097e-05    3.3147397e-05    4.7964347e-05    8.9592921e-05                1    0.0000000e+00    7.7600000e-05    0.0000000e+00    0.0000000e+00    0.0000000e+00    0.0000000e+00                1    4.9076720e-02                2    0.0000000e+00    1.6000000e-06    0.0000000e+00    0.0000000e+00    0.0000000e+00    0.0000000e+00                1    4.5338706e-02 
   2.4842963e+01            16656            16656    2.8772729e-08    2.8772729e-08    9.1552906e-05    3.2989408e-05    4.7809396e-05    8.9446504e-05                1    0.0000000e+00    7.7600000e-05    0.0000000e+00    0.0000000e+00    0.0000000e+00    0.0000000e+00                1    4.9152635e-02                2    0.0000000e+00    1.6000000e-06    0.0000000e+00    0.0000000e+00    0.0000000e+00    0.0000000e+00                1    4.5422594e-02 
   2.4945114e+01            16544            16544    2.8659183e-08    2.8659183e-08    9.1801297e-05    3.2876889e-05    4.8404728e-05    8.9341760e-05                1    0.0000000e+00    7.7600000e-05    0.0000000e+00    0.0000000e+00    0.0000000e+00    0.0000000e+00                1    4.9273317e-02                2    0.0000000e+00    1.6000000e-06    0.0000000e+00    0.0000000e+00    0.0000000e+00    0.0000000e+00                1    4.5505000e-02 
   2.5047283e+01            16456            16456    2.8558820e-08    2.8558820e-08    9.2037999e-05    3.2975538e-05    4.8500357e-05    8.9429426e-05                1    0.0000000e+00    7.7600000e-05    0.0000000e+00    0.0000000e+00    0.0000000e+00    0.0000000e+00                1    4.9338246e-02                2    0.0000000e+00    1.6000000e-06    0.0000000e+00    0.0000000e+00    0.0000000e+00    0.0000000e+00                1    4.5639311e-02 
   2.5149625e+01            16356            16356    2.8456550e-08    2.8456550e-08    9.2424452e-05    3.3187033e-05    4.7987256e-05    8.9568836e-05                1    0.0000000e+00    7.7600000e-05    0.0000000e+00    0.0000000e+00    0.0000000e+00    0.0000000e+00                1    4.9501320e-02                2    0.0000000e+00    1.6000000e-06    0.0000000e+00    0.0000000e+00    0.0000000e+00    0.0000000e+00                1    4.5773281e-02 
   2.5200838e+01            16320            16320    2.8407603e-08    2.8407603e-08    9.2130479e-05    3.2788305e-05    4.8302212e-05    8.9202510e-05                1    0.0000000e+00    7.7600000e-05    0.0000000e+00    0.0000000e+00    0.0000000e+00    0.0000000e+00                1    4.9556209e-02                2    0.0000000e+00    1.6000000e-06    0.0000000e+00    0.0000000e+00    0.0000000e+00    0.0000000e+00                1    4.5813537e-02 
   2.5303277e+01            16238            16238    2.8306513e-08    2.8306513e-08    9.2089765e-05    3.3017792e-05    4.8516935e-05    8.9378312e-05                1    0.0000000e+00    7.7600000e-05    0.0000000e+00    0.0000000e+00    0.0000000e+00    0.0000000e+00                1    4.9715403e-02                2    0.0000000e+00    1.6000000e-06    0.0000000e+00    0.0000000e+00    0.0000000e+00    0.0000000e+00                1    4.5893745e-02 
   2.5405692e+01            16148            16148    2.8207356e-08    2.8207356e-08    9.1920577e-05    3.2946837e-05    4.8430361e-05    8.9250562e-05                1    0.0000000e+00    7.7600000e-05    0.0000000e+00    0.0000000e+00    0.0000000e+00    0.0000000e+00                1    4.9872416e-02                2    0.0000000e+00    1.6000000e-06    0.0000000e+00    0.0000000e+00    0.0000000e+00    0.0000000e+00                1    4.5973500e-02 
   2.5508121e+01            16030            16030    2.8095672e-08    2.8095672e-08    9.2137507e-05    3.2828267e-05    4.8313469e-05    8.9138093e-05                1    0.0000000e+00    7.7600000e-05    0.0000000e+00    0.0000000e+00    0.0000000e+00    0.0000000e+00                1    4.9975825e-02                2    0.0000000e+00    1.6000000e-06    0.0000000e+00    0.0000000e+00    0.0000000e+00    0.0000000e+00                1    4.6106168e-02 
   2.5610587e+01            15936            15936    2.7998828e-08    2.7998828e-08    9.2415541e-05    3.2941665e-05    4.8381578e-05    8.8384989e-05                1    0.0000000e+00    7.7600000e-05    0.0000000e+00    0.0000000e+00    0.0000000e+00    0.0000000e+00                1    5.0076492e-02                2    0.0000000e+00    1.6000000e-06    0.0000000e+00    0.0000000e+00    0.0000000e+00    0.0000000e+00                1    4.6184855e-02 
   2.5713090e+01            15868            15868    2.7903633e-08    2.7903633e-08    9.1737900e-05    3.2938739e-05    4.8378028e-05    8.8379824e-05                1    0.0000000e+00    7.7600000e-05    0.0000000e+00    0.0000000e+00    0.0000000e+00    0.0000000e+00                1    5.0121679e-02                2    0.0000000e+00    1.6000000e-06    0.0000000e+00    0.0000000e+00    0.0000000e+00    0.0000000e+00                1    4.6316626e-02 
   2.5815629e+01            15760            15760    2.7794907e-08    2.7794907e-08    9.1811467e-05    3.3314304e-05    4.8735631e-05    8.7989921e-05                1    0.0000000e+00    7.7600000e-05    0.0000000e+00    0.0000000e+00    0.0000000e+00    0.0000000e+00                1    5.0213882e-02                2    0.0000000e+00    1.6000000e-06    0.0000000e+00    0.0000000e+00    0.0000000e+00    0.0000000e+00                1    4.6393788e-02 
   2.5918197e+01            15675            15675    2.7698531e-08    2.7698531e-08    9.1454733e-05    3.3408075e-05    4.8149859e-05    8.7461283e-05                1    0.0000000e+00    7.7600000e-05    0.0000000e+00    0.0000000e+00    0.0000000e+00    0.0000000e+00                1    5.0302017e-02                2    0.0000000e+00    1.6000000e-06    0.0000000e+00    0.0000000e+00    0.0000000e+00    0.0000000e+00                1    4.6470459e-02 
   2.6020814e+01            15571            15571    2.7597495e-08    2.7597495e-08    9.1441643e-05    3.3345516e-05    4.8649156e-05    8.8001373e-05                1    0.0000000e+00    7.7600000e-05    0.0000000e+00    0.0000000e+00    0.0000000e+00    0.0000000e+00                1    5.0438664e-02                2    0.0000000e+00    1.6000000e-06    0.0000000e+00    0.0000000e+00    0.0000000e+00    0.0000000e+00                1    4.6600742e-02 
   2.6123454e+01            15485            15485    2.7501843e-08    2.7501843e-08    9.1515180e-05    3.3448892e-05    4.8741610e-05    8.8065743e-05                1    0.0000000e+00    7.7600000e-05    0.0000000e+00    0.0000000e+00    0.0000000e+00    0.0000000e+00                1    5.0520156e-02                2    0.0000000e+00    1.6000000e-06    0.0000000e+00    0.0000000e+00    0.0000000e+00    0.0000000e+00                1    4.6676239e-02 
   2.6226119e+01            15403            15403    2.7369838e-08    2.7369838e-08    9.1623097e-05    3.3244740e-05    4.8537076e-05    8.7860224e-05                1    0.0000000e+00    7.7600000e-05    0.0000000e+00    0.0000000e+00    0.0000000e+00    0.0000000e+00                1    5.0287703e-02                2    0.0000000e+00    1.6000000e-06    0.0000000e+00    0.0000000e+00    0.0000000e+00    0.0000000e+00                1    4.6750744e-02 
   2.6328843e+01            15346            15346    2.7279026e-08    2.7279026e-08    9.1866414e-05    3.3383176e-05    4.8668769e-05    8.7974580e-05                1    0.0000000e+00    7.7600000e-05    0.0000000e+00    0.0000000e+00    0.0000000e+00    0.0000000e+00                1    5.0415919e-02                2    0.0000000e+00    1.6000000e-06    0.0000000e+00    0.0000000e+00    0.0000000e+00    0.0000000e+00                1    4.6878291e-02 
   2.6431565e+01            15273            15273    2.7188961e-08    2.7188961e-08    9.1619041e-05    3.3238414e-05    4.8520792e-05    9.2912462e-05                1    0.0000000e+00    7.7600000e-05    0.0000000e+00    0.0000000e+00    0.0000000e+00    0.0000000e+00                1    5.0490604e-02                2    0.0000000e+00    1.6000000e-06    0.0000000e+00    0.0000000e+00    0.0000000e+00    0.0000000e+00                1    4.6950891e-02 
   2.6534323e+01            15205            15205    2.7102839e-08    2.7102839e-08    9.2052747e-05    3.2951738e-05    4.8945421e-05    9.3291540e-05                1    0.0000000e+00    7.7600000e-05    0.0000000e+00    0.0000000e+00    0.0000000e+00    0.0000000e+00                1    5.0563922e-02                2    0.0000000e+00    1.6000000e-06    0.0000000e+00    0.0000000e+00    0.0000000e+00    0.0000000e+00                1    4.6968199e-02 
   2.6636935e+01            15092            15092    2.7004315e-08    2.7004315e-08    9.1836807e-05    3.3322326e-05    4.8582161e-05    9.2908346e-05                1    0.0000000e+00    7.7600000e-05    0.0000000e+00    0.0000000e+00    0.0000000e+00    0.0000000e+00                1    5.0635828e-02                2    0.0000000e+00    1.6000000e-06    0.0000000e+00    0.0000000e+00    0.0000000e+00    0.0000000e+00                1    4.7093116e-02 
   2.6739467e+01            15018            15018    2.6914479e-08    2.6914479e-08    9.1528503e-05    3.3444429e-05    4.8679788e-05    9.2934878e-05                1    0.0000000e+00    7.7600000e-05    0.0000000e+00    0.0000000e+00    0.0000000e+00    0.0000000e+00                1    5.0758696e-02                2    0.0000000e+00    1.6000000e-06    0.0000000e+00    0.0000000e+00    0.0000000e+00    0.0000000e+00                1    4.7161694e-02 
   2.6842068e+01            14955            14955    2.6826436e-08    2.6826436e-08    9.0201580e-05    3.3106983e-05    4.9060439e-05    9.3295023e-05                1    0.0000000e+00    7.7600000e-05    0.0000000e+00    0.0000000e+00    0.0000000e+00    0.0000000e+00                1    5.0827577e-02                2    0.0000000e+00    1.6000000e-06    0.0000000e+00    0.0000000e+00    0.0000000e+00    0.0000000e+00                1    4.7283804e-02 
   2.6944729e+01            14885            14885    2.6712220e-08    2.6712220e-08    9.2048357e-05    3.3802120e-05    4.9030692e-05    9.3266069e-05                1    0.0000000e+00    7.7600000e-05    0.0000000e+00    0.0000000e+00    0.0000000e+00    0.0000000e+00                1    5.0946647e-02                2    0.0000000e+00    1.6000000e-06    0.0000000e+00    0.0000000e+00    0.0000000e+00    0.0000000e+00                1    4.7350358e-02 
   2.7047446e+01            14809            14809    2.6620086e-08    2.6620086e-08    9.2622711e-05    3.3362614e-05    4.9347027e-05    9.2733290e-05                1    0.0000000e+00    7.7600000e-05    0.0000000e+00    0.0000000e+00    0.0000000e+00    0.0000000e+00                1    5.1010925e-02                2    0.0000000e+00    1.6000000e-06    0.0000000e+00    0.0000000e+00    0.0000000e+00    0.0000000e+00                1    4.7416282e-02 
   2.7150220e+01            14735            14735    2.6503222e-08    2.6503222e-08    9.2781534e-05    3.3352012e-05    4.9335611e-05    9.2719667e-05                1    0.0000000e+00    7.7600000e-05    0.0000000e+00    0.0000000e+00    0.0000000e+00    0.0000000e+00                1    5.1019925e-02                2    0.0000000e+00    1.6000000e-06    0.0000000e+00    0.0000000e+00    0.0000000e+00    0.0000000e+00                1    4.7536229e-02 
   2.7201628e+01            14699            14699    2.6461245e-08    2.6461245e-08    9.2496718e-05    3.3274455e-05    4.9250594e-05    9.3375167e-05                1    0.0000000e+00    7.7600000e-05    0.0000000e+00    0.0000000e+00    0.0000000e+00    0.0000000e+00                1    5.1102467e-02                2    0.0000000e+00    1.6000000e-06    0.0000000e+00    0.0000000e+00    0.0000000e+00    0.0000000e+00                1    4.7568112e-02 
   2.7304487e+01            14636            14636    2.6385936e-08    2.6385936e-08    9.2883057e-05    3.3807014e-05    4.9014115e-05    9.3114709e-05                1    0.0000000e+00    7.7600000e-05    0.0000000e+00    0.0000000e+00    0.0000000e+00    0.0000000e+00                1    5.1160932e-02                2    0.0000000e+00    1.6000000e-06    0.0000000e+00    0.0000000e+00    0.0000000e+00    0.0000000e+00                1    4.7686436e-02 
   2.7407406e+01            14557            14557    2.6305578e-08    2.6305578e-08    9.2753275e-05    3.4039730e-05    4.9239017e-05    9.3316948e-05                1    0.0000000e+00    7.7600000e-05    0.0000000e+00    0.0000000e+00    0.0000000e+00    0.0000000e+00                1    5.1269607e-02                2    0.0000000e+00    1.6000000e-06    0.0000000e+00    0.0000000e+00    0.0000000e+00    0.0000000e+00                1    4.7748395e-02 
   2.7510378e+01            14473            14473    2.6219245e-08    2.6219245e-08    9.3607887e-05    3.3480448e-05    4.9434366e-05    9.2737859e-05                1    0.0000000e+00    7.7600000e-05    0.0000000e+00    0.0000000e+00    0.0000000e+00    0.0000000e+00                1    5.1350056e-02                2    0.0000000e+00    1.6000000e-06    0.0000000e+00    0.0000000e+00    0.0000000e+00    0.0000000e+00                1    4.7807413e-02 
   2.7613404e+01            14414            14414    2.6136631e-08    2.6136631e-08    9.4007147e-05    3.3631885e-05    4.9157812e-05    9.3406704e-05                1    0.0000000e+00    7.7600000e-05    0.0000000e+00    0.0000000e+00    0.0000000e+00    0.0000000e+00                1    5.1431790e-02                2    0.0000000e+00    1.6000000e-06    0.0000000e+00    0.0000000e+00    0.0000000e+00    0.0000000e+00                1    4.7920011e-02 
   2.7716485e+01            14364            14364    2.6069574e-08    2.6069574e-08    9.3539896e-05    3.3260679e-05    4.9553126e-05    9.2999652e-05                1    0.0000000e+00    7.7600000e-05    0.0000000e+00    0.0000000e+00    0.0000000e+00    0.0000000e+00                1    5.1512785e-02                2    0.0000000e+00    1.6000000e-06    0.0000000e+00    0.0000000e+00    0.0000000e+00    0.0000000e+00                1    4.8030397e-02 
   2.7819619e+01            14315            14315    2.6002645e-08    2.6002645e-08    9.3506208e-05    3.3648247e-05    4.9172060e-05    9.3414925e-05                1    0.0000000e+00    7.7600000e-05    0.0000000e+00    0.0000000e+00    0.0000000e+00    0.0000000e+00                1    5.1539873e-02                2    0.0000000e+00    1.6000000e-06    0.0000000e+00    0.0000000e+00    0.0000000e+00    0.0000000e+00                1    4.8083818e-02 
   2.7922807e+01            14248            14248    2.5927249e-08    2.5927249e-08    9.3929739e-05    3.3317131e-05    4.9604153e-05    9.3036211e-05                1    0.0000000e+00    7.7600000e-05    0.0000000e+00    0.0000000e+00    0.0000000e+00    0.0000000e+00                1    5.1565409e-02                2    0.0000000e+00    1.6000000e-06    0.0000000e+00    0.0000000e+00    0.0000000e+00    0.0000000e+00                1    4.8190978e-02 
   2.8026046e+01            14188            14188    2.5853328e-08    2.5853328e-08    9.3607141e-05    3.3233867e-05    4.9518206e-05    9.2943111e-05                1    0.0000000e+00    7.7600000e-05    0.0000000e+00    0.0000000e+00    0.0000000e+00    0.0000000e+00                1    5.1642662e-02                2    0.0000000e+00    1.6000000e-06    0.0000000e+00    0.0000000e+00    0.0000000e+00    0.0000000e+00                1    4.8296806e-02 
   2.8129341e+01            14130            14130    2.5785566e-08    2.5785566e-08    9.3734978e-05    3.3610596e-05    4.9273868e-05    9.3131030e-05                1    0.0000000e+00    7.7600000e-05    0.0000000e+00    0.0000000e+00    0.0000000e+00    0.0000000e+00                1    5.1718511e-02                2    0.0000000e+00    1.6000000e-06    0.0000000e+00    0.0000000e+00    0.0000000e+00    0.0000000e+00                1    4.8345566e-02 
   2.8232651e+01            14084            14084    2.5722711e-08    2.5722711e-08    9.3565033e-05    3.3932556e-05    4.9604539e-05    9.2702492e-05                1    0.0000000e+00    7.7600000e-05    0.0000000e+00    0.0000000e+00    0.0000000e+00    0.0000000e+00                1    5.1792946e-02                2    0.0000000e+00    1.6000000e-06    0.0000000e+00    0.0000000e+00    0.0000000e+00    0.0000000e+00                1    4.8478819e-02 
   2.8336009e+01            14030            14030    2.5652878e-08    2.5652878e-08    9.3670274e-05    3.4029642e-05    4.9589399e-05    9.2992933e-05                1    0.0000000e+00    7.7600000e-05    0.0000000e+00    0.0000000e+00    0.0000000e+00    0.0000000e+00                1    5.1866232e-02                2    0.0000000e+00    1.6000000e-06    0.0000000e+00    0.0000000e+00    0.0000000e+00    0.0000000e+00                1    4.8524964e-02 
   2.8439433e+01            13977            13977    2.5582007e-08    2.5582007e-08    9.3721960e-05    3.3969422e-05    4.9528871e-05    9.2931545e-05                1    0.0000000e+00    7.7600000e-05    0.0000000e+00    0.0000000e+00    0.0000000e+00    0.0000000e+00                1    5.1937859e-02                2    0.0000000e+00    1.6000000e-06    0.0000000e+00    0.0000000e+00    0.0000000e+00    0.0000000e+00                1    4.8626792e-02 
   2.8542885e+01            13930            13930    2.5516832e-08    2.5516832e-08    9.3780786e-05    3.3945664e-05    4.9494906e-05    9.2869107e-05                1    0.0000000e+00    7.7600000e-05    0.0000000e+00    0.0000000e+00    0.0000000e+00    0.0000000e+00                1    5.2007849e-02                2    0.0000000e+00    1.6000000e-06    0.0000000e+00    0.0000000e+00    0.0000000e+00    0.0000000e+00                1    4.8728606e-02 
   2.8646373e+01            13889            13889    2.5454192e-08    2.5454192e-08    9.2691509e-05    3.3359826e-05    4.9715790e-05    9.3059094e-05                1    0.0000000e+00    7.7600000e-05    0.0000000e+00    0.0000000e+00    0.0000000e+00    0.0000000e+00                1    5.2076423e-02                2    0.0000000e+00    1.6000000e-06    0.0000000e+00    0.0000000e+00    0.0000000e+00    0.0000000e+00                1    4.8830407e-02 
   2.8749874e+01            13827            13827    2.5359755e-08    2.5359755e-08    9.4596604e-05    3.4102732e-05    4.9635765e-05    9.2964751e-05                1    0.0000000e+00    7.7600000e-05    0.0000000e+00    0.0000000e+00    0.0000000e+00    0.0000000e+00                1    5.2197369e-02                2    0.0000000e+00    1.6000000e-06    0.0000000e+00    0.0000000e+00    0.0000000e+00    0.0000000e+00                1    4.8875898e-02 
   2.8801646e+01            13803            13803    2.5298687e-08    2.5298687e-08    9.4492301e-05    3.3528572e-05    4.9576900e-05    9.3345065e-05                1    0.0000000e+00    7.7600000e-05    0.0000000e+00    0.0000000e+00    0.0000000e+00    0.0000000e+00                1    5.2284380e-02                2    0.0000000e+00    1.6000000e-06    0.0000000e+00    0.0000000e+00    0.0000000e+00    0.0000000e+00                1    4.8926700e-02 
   2.8905217e+01            13744            13744    2.5231736e-08    2.5231736e-08    9.4365028e-05    3.4034378e-05    4.9349029e-05    9.3105175e-05                1    0.0000000e+00    7.7600000e-05    0.0000000e+00    0.0000000e+00    0.0000000e+00    0.0000000e+00                1    5.2350420e-02                2    0.0000000e+00    1.6000000e-06    0.0000000e+00    0.0000000e+00    0.0000000e+00    0.0000000e+00                1    4.9028350e-02 
   2.9004012e+01            13695            13695    2.5166724e-08    2.5166724e-08    9.4611176e-05    3.4229048e-05    4.9533466e-05    9.3260374e-05                1    0.0000000e+00    7.7600000e-05    0.0000000e+00    0.0000000e+00    0.0000000e+00    0.0000000e+00                1    5.2466524e-02                2    0.0000000e+00    1.6000000e-06    0.0000000e+00    0.0000000e+00    0.0000000e+00    0.0000000e+00                1    4.9125335e-02 
   2.9107644e+01            13635            13635    2.5098450e-08    2.5098450e-08    9.4668867e-05    3.3931441e-05    4.9967442e-05    9.2973083e-05                1    0.0000000e+00    7.7600000e-05    0.0000000e+00    0.0000000e+00    0.0000000e+00    0.0000000e+00                1    5.2585072e-02                2    0.0000000e+00    1.6000000e-06    0.0000000e+00    0.0000000e+00    0.0000000e+00    0.0000000e+00                1    4.9170439e-02 
   2.9211336e+01            13581            13581    2.5037148e-08    2.5037148e-08    9.4498843e-05    3.3905724e-05    4.9940541e-05    9.2943005e-05                1    0.0000000e+00    7.7600000e-05    0.0000000e+00    0.0000000e+00    0.0000000e+00    0.0000000e+00                1    5.2703452e-02                2    0.0000000e+00    1.6000000e-06    0.0000000e+00    0.0000000e+00    0.0000000e+00    0.0000000e+00                1    4.9271991e-02 
   2.9314991e+01            13521            13521    2.4969068e-08    2.4969068e-08    9.5249636e-05    3.4045806e-05    4.9936847e-05    9.3428119e-05                1    0.0000000e+00    7.7600000e-05    0.0000000e+00    0.0000000e+00    0.0000000e+00    0.0000000e+00                1    5.2767587e-02                2    0.0000000e+00    1.6000000e-06    0.0000000e+00    0.0000000e+00    0.0000000e+00    0.0000000e+00                1    4.9316463e-02 
   2.9418733e+01            13475            13475    2.4910306e-08    2.4910306e-08    9.5472630e-05    3.4099665e-05    5.0039735e-05    9.2826238e-05                1    0.0000000e+00    7.7600000e-05    0.0000000e+00    0.0000000e+00    0.0000000e+00    0.0000000e+00                1    5.2885295e-02                2    0.0000000e+00    1.6000000e-06    0.0000000e+00    0.0000000e+00    0.0000000e+00    0.0000000e+00                1    4.9417735e-02 
   2.9522542e+01            13428            13428    2.4851622e-08    2.4851622e-08    9.5516635e-05    3.3944787e-05    4.9416287e-05    9.2736487e-05                1    0.0000000e+00    7.7600000e-05    0.0000000e+00    0.0000000e+00    0.0000000e+00    0.0000000e+00                1    5.3002356e-02                2    0.0000000e+00    1.6000000e-06    0.0000000e+00    0.0000000e+00    0.0000000e+00    0.0000000e+00                1    4.9461888e-02 
   2.9626396e+01            13386            13386    2.4799388e-08    2.4799388e-08    9.5329207e-05    3.3942579e-05    5.0184616e-05    9.2723285e-05                1    0.0000000e+00    7.7600000e-05    0.0000000e+00    0.0000000e+00    0.0000000e+00    0.0000000e+00                1    5.3064608e-02                2    0.0000000e+00    1.6000000e-06    0.0000000e+00    0.0000000e+00    0.0000000e+00    0.0000000e+00                1    4.9562973e-02 
   2.9730303e+01            13345            13345    2.4742286e-08    2.4742286e-08    9.5392360e-05    3.3897678e-05    5.0188692e-05    9.2855635e-05                1    0.0000000e+00    7.7600000e-05    0.0000000e+00    0.0000000e+00    0.0000000e+00    0.0000000e+00                1    5.3180395e-02                2    0.0000000e+00    1.6000000e-06    0.0000000e+00    0.0000000e+00    0.0000000e+00    0.0000000e+00                1    4.9663759e-02 
   2.9834253e+01            13308            13308    2.4687461e-08    2.4687461e-08    9.5443386e-05    3.4459682e-05    5.0063791e-05    9.2975091e-05                1    0.0000000e+00    7.7600000e-05    0.0000000e+00    0.0000000e+00    0.0000000e+00    0.0000000e+00                1    5.3295271e-02                2    0.0000000e+00    1.6000000e-06    0.0000000e+00    0.0000000e+00    0.0000000e+00    0.0000000e+00                1    4.9706748e-02 
   2.9938238e+01            13262            13262    2.4632786e-08    2.4632786e-08    9.5768809e-05    3.3820159e-05    5.0199457e-05    9.3097618e-05                1    0.0000000e+00    7.7600000e-05    0.0000000e+00    0.0000000e+00    0.0000000e+00    0.0000000e+00                1    5.3409360e-02                2    0.0000000e+00    1.6000000e-06    0.0000000e+00    0.0000000e+00    0.0000000e+00    0.0000000e+00                1    4.9806912e-02 
   3.0042274e+01            13225            13225    2.4556536e-08    2.4556536e-08    9.6545376e-05    3.4262885e-05    4.9867076e-05    9.2778601e-05                1    0.0000000e+00    7.7600000e-05    0.0000000e+00    0.0000000e+00    0.0000000e+00    0.0000000e+00                1    5.3468584e-02                2    0.0000000e+00    1.6000000e-06    0.0000000e+00    0.0000000e+00    0.0000000e+00    0.0000000e+00                1    4.9849529e-02 
   3.0146349e+01            13191            13191    2.4505802e-08    2.4505802e-08    9.6545596e-05    3.4146074e-05    4.9747515e-05    9.2651475e-05                1    0.0000000e+00    7.7600000e-05    0.0000000e+00    0.0000000e+00    0.0000000e+00    0.0000000e+00                1    5.3581871e-02                2    0.0000000e+00    1.6000000e-06    0.0000000e+00    0.0000000e+00    0.0000000e+00    0.0000000e+00                1    4.9948920e-02 
   3.0250475e+01            13148            13148    2.4421990e-08    2.4421990e-08    9.6708778e-05    3.4584951e-05    4.9930879e-05    9.3411008e-05                1    0.0000000e+00    7.7600000e-05    0.0000000e+00    0.0000000e+00    0.0000000e+00    0.0000000e+00                1    5.3640104e-02                2    0.0000000e+00    1.6000000e-06    0.0000000e+00    0.0000000e+00    0.0000000e+00    0.0000000e+00                1    4.9989742e-02 
   3.0302550e+01            13130            13130    2.4398267e-08    2.4398267e-08    9.6727211e-05    3.3966915e-05    5.0159699e-05    9.2772288e-05                1    0.0000000e+00    7.7600000e-05    0.0000000e+00    0.0000000e+00    0.0000000e+00    0.0000000e+00                1    5.3723681e-02                2    0.0000000e+00    1.6000000e-06    0.0000000e+00    0.0000000e+00    0.0000000e+00    0.0000000e+00                1    5.0038964e-02 
   3.0406750e+01            13093            13093    2.4346475e-08    2.4346475e-08    9.6574274e-05    3.4252077e-05    5.0210462e-05    9.3046125e-05                1    0.0000000e+00    7.7600000e-05    0.0000000e+00    0.0000000e+00    0.0000000e+00    0.0000000e+00                1    5.3781271e-02                2    0.0000000e+00    1.6000000e-06    0.0000000e+00    0.0000000e+00    0.0000000e+00    0.0000000e+00                1    5.0137353e-02 
   3.0511000e+01            13055            13055    2.4295463e-08    2.4295463e-08    9.6175423e-05    3.4176938e-05    5.0134250e-05    9.2967033e-05                1    0.0000000e+00    7.7600000e-05    0.0000000e+00    0.0000000e+00    0.0000000e+00    0.0000000e+00                1    5.3838552e-02                2    0.0000000e+00    1.6000000e-06    0.0000000e+00    0.0000000e+00    0.0000000e+00    0.0000000e+00                1    5.0177015e-02 
   3.0615289e+01            13020            13020    2.4244971e-08    2.4244971e-08    9.6796115e-05    3.4129068e-05    5.0081941e-05    9.2902809e-05                1    0.0000000e+00    7.7600000e-05    0.0000000e+00    0.0000000e+00    0.0000000e+00    0.0000000e+00                1    5.3950532e-02                2    0.0000000e+00    1.6000000e-06    0.0000000e+00    0.0000000e+00    0.0000000e+00    0.0000000e+00                1    5.0273386e-02 
   3.0719619e+01            12977            12977    2.4191312e-08    2.4191312e-08    9.6956724e-05    3.4524231e-05    4.9818081e-05    9.3150655e-05                1    0.0000000e+00    7.7600000e-05    0.0000000e+00    0.0000000e+00    0.0000000e+00    0.0000000e+00                1    5.4007581e-02                2    0.0000000e+00    1.6000000e-06    0.0000000e+00    0.0000000e+00    0.0000000e+00    0.0000000e+00                1    5.0310906e-02 
   3.0823994e+01            12942            12942    2.4145014e-08    2.4145014e-08    9.6982342e-05    3.4642546e-05    4.9932028e-05    9.3252229e-05                1    0.0000000e+00    7.7600000e-05    0.0000000e+00    0.0000000e+00    0.0000000e+00    0.0000000e+00                1    5.4064367e-02                2    0.0000000e+00    1.6000000e-06    0.0000000e+00    0.0000000e+00    0.0000000e+00    0.0000000e+00                1    5.0405848e-02 
   3.0928401e+01            12912            12912    2.4100906e-08    2.4100906e-08    9.6862442e-05    3.4050785e-05    5.0233879e-05    9.2820970e-05                1    0.0000000e+00    7.7600000e-05    0.0000000e+00    0.0000000e+00    0.0000000e+00    0.0000000e+00                1    5.4065732e-02                2    0.0000000e+00    1.6000000e-06    0.0000000e+00    0.0000000e+00    0.0000000e+00    0.0000000e+00                1    5.0499864e-02 
   3.1032856e+01            12876            12876    2.4051366e-08    2.4051366e-08    9.6995335e-05    3.4673187e-05    5.0006669e-05    9.2599674e-05                1    0.0000000e+00    7.7600000e-05    0.0000000e+00    0.0000000e+00    0.0000000e+00    0.0000000e+00                1    5.4121561e-02                2    0.0000000e+00    1.6000000e-06    0.0000000e+00    0.0000000e+00    0.0000000e+00    0.0000000e+00                1    5.0534176e-02 
   3.1137365e+01            12845            12845    2.3979632e-08    2.3979632e-08    9.7366222e-05    3.4038823e-05    5.0058836e-05    9.3059923e-05                1    0.0000000e+00    7.7600000e-05    0.0000000e+00    0.0000000e+00    0.0000000e+00    0.0000000e+00                1    5.4121719e-02                2    0.0000000e+00    1.6000000e-06    0.0000000e+00    0.0000000e+00    0.0000000e+00    0.0000000e+00                1    5.0625740e-02 
   3.1241917e+01            12821            12821    2.3936301e-08    2.3936301e-08    9.6977669e-05    3.4249674e-05    5.0264152e-05    9.3250383e-05                1    0.0000000e+00    7.7600000e-05    0.0000000e+00    0.0000000e+00    0.0000000e+00    0.0000000e+00                1    5.4176507e-02                2    0.0000000e+00    1.6000000e-06    0.0000000e+00    0.0000000e+00    0.0000000e+00    0.0000000e+00                1    5.0656602e-02 
   3.1346398e+01            12794            12794    2.3892340e-08    2.3892340e-08    9.6488571e-05    3.4879283e-05    5.0053670e-05    9.3047766e-05                1    0.0000000e+00    7.7600000e-05    0.0000000e+00    0.0000000e+00    0.0000000e+00    0.0000000e+00                1    5.4230833e-02                2    0.0000000e+00    1.6000000e-06    0.0000000e+00    0.0000000e+00    0.0000000e+00    0.0000000e+00                1    5.0745347e-02 
   3.1450843e+01            12768            12768    2.3845897e-08    2.3845897e-08    9.6397588e-05    3.4403198e-05    5.0412147e-05    9.3383537e-05                1    0.0000000e+00    7.7600000e-05    0.0000000e+00    0.0000000e+00    0.0000000e+00    0.0000000e+00                1    5.4229486e-02                2    0.0000000e+00    1.6000000e-06    0.0000000e+00    0.0000000e+00    0.0000000e+00    0.0000000e+00                1    5.0833290e-02 
   3.1503095e+01            12751            12751    2.3821837e-08    2.3821837e-08    9.6285081e-05    3.4230107e-05    5.0241877e-05    9.3220837e-05                1    0.0000000e+00    7.7600000e-05    0.0000000e+00    0.0000000e+00    0.0000000e+00    0.0000000e+00                1    5.4256305e-02                2    0.0000000e+00    1.6000000e-06    0.0000000e+00    0.0000000e+00    0.0000000e+00    0.0000000e+00                1    5.0876907e-02 
   3.1607643e+01            12718            12718    2.3772690e-08    2.3772690e-08    9.6196570e-05    3.4426086e-05    5.0432767e-05    9.3398068e-05                1    0.0000000e+00    7.7600000e-05    0.0000000e+00    0.0000000e+00    0.0000000e+00    0.0000000e+00                1    5.4420413e-02                2    0.0000000e+00    1.6000000e-06    0.0000000e+00    0.0000000e+00    0.0000000e+00    0.0000000e+00                1    5.0904082e-02 
   3.1712244e+01            12692            12692    2.3728154e-08    2.3728154e-08    9.6247044e-05    3.4195105e-05    5.0205083e-05    9.3179234e-05                1    0.0000000e+00    7.7600000e-05    0.0000000e+00    0.0000000e+00    0.0000000e+00    0.0000000e+00                1    5.4584041e-02                2    0.0000000e+00    1.6000000e-06    0.0000000e+00    0.0000000e+00    0.0000000e+00    0.0000000e+00                1    5.0989769e-02 
   3.1816895e+01            12664            12664    2.3677780e-08    2.3677780e-08    9.6625126e-05    3.4348356e-05    5.0353884e-05    9.3316091e-05                1    0.0000000e+00    7.7600000e-05    0.0000000e+00    0.0000000e+00    0.0000000e+00    0.0000000e+00                1    5.4691874e-02                2    0.0000000e+00    1.6000000e-06    0.0000000e+00    0.0000000e+00    0.0000000e+00    0.0000000e+00                1    5.1074081e-02 
   3.1921599e+01            12629            12629    2.3627181e-08    2.3627181e-08    9.6924338e-05    3.4877690e-05    5.0888058e-05    9.3020606e-05                1    0.0000000e+00    7.7600000e-05    0.0000000e+00    0.0000000e+00    0.0000000e+00    0.0000000e+00                1    5.4859221e-02                2    0.0000000e+00    1.6000000e-06    0.0000000e+00    0.0000000e+00    0.0000000e+00    0.0000000e+00                1    5.1157584e-02 
   3.2026347e+01            12606            12606    2.3582456e-08    2.3582456e-08    9.7230077e-05    3.4391987e-05    5.0393964e-05    9.3346637e-05                1    0.0000000e+00    7.7600000e-05    0.0000000e+00    0.0000000e+00    0.0000000e+00    0.0000000e+00                1    5.5026488e-02                2    0.0000000e+00    1.6000000e-06    0.0000000e+00    0.0000000e+00    0.0000000e+00    0.0000000e+00                1    5.1240265e-02 
   3.2131133e+01            12573            12573    2.3534122e-08    2.3534122e-08    9.7929617e-05    3.4710817e-05    5.0705131e-05    9.2795433e-05                1    0.0000000e+00    7.7600000e-05    0.0000000e+00    0.0000000e+00    0.0000000e+00    0.0000000e+00                1    5.5138063e-02                2    0.0000000e+00    1.6000000e-06    0.0000000e+00    0.0000000e+00    0.0000000e+00    0.0000000e+00                1    5.1261701e-02 
   3.2235950e+01            12550            12550    2.3493476e-08    2.3493476e-08    9.7573406e-05    3.5110373e-05    5.0269842e-05    9.3221668e-05                1    0.0000000e+00    7.7600000e-05    0.0000000e+00    0.0000000e+00    0.0000000e+00    0.0000000e+00                1    5.5305171e-02                2    0.0000000e+00    1.6000000e-06    0.0000000e+00    0.0000000e+00    0.0000000e+00    0.0000000e+00                1    5.1341866e-02 
   3.2340798e+01            12504            12504    2.3443626e-08    2.3443626e-08    9.8010645e-05    3.4391071e-05    5.0388963e-05    9.3330675e-05                1    0.0000000e+00    7.7600000e-05    0.0000000e+00    0.0000000e+00    0.0000000e+00    0.0000000e+00                1    5.5416480e-02                2    0.0000000e+00    1.6000000e-06    0.0000000e+00    0.0000000e+00    0.0000000e+00    0.0000000e+00                1    5.1421024e-02 
   3.2445673e+01            12467            12467    2.3396059e-08    2.3396059e-08    9.8417054e-05    3.4394642e-05    5.0391106e-05    9.3328984e-05                1    0.0000000e+00    7.7600000e-05    0.0000000e+00    0.0000000e+00    0.0000000e+00    0.0000000e+00                1    5.5583424e-02                2    0.0000000e+00    1.6000000e-06    0.0000000e+00    0.0000000e+00    0.0000000e+00    0.0000000e+00                1    5.1438490e-02 
   3.2550590e+01            12440            12440    2.3324413e-08    2.3324413e-08    9.8568437e-05    3.4968085e-05    5.0968466e-05    9.3074734e-05                1    0.0000000e+00    7.7600000e-05    0.0000000e+00    0.0000000e+00    0.0000000e+00    0.0000000e+00                1    5.5694395e-02                2    0.0000000e+00    1.6000000e-06    0.0000000e+00    0.0000000e+00    0.0000000e+00    0.0000000e+00                1    5.1513828e-02 
   3.2603074e+01            12428            12428    2.3304250e-08    2.3304250e-08    9.8420075e-05    3.4802942e-05    5.0805889e-05    9.2918906e-05                1    0.0000000e+00    7.7600000e-05    0.0000000e+00    0.0000000e+00    0.0000000e+00    0.0000000e+00                1    5.5777706e-02                2    0.0000000e+00    1.6000000e-06    0.0000000e+00    0.0000000e+00    0.0000000e+00    0.0000000e+00                1    5.1550805e-02 
   3.2708066e+01            12402            12402    2.3262805e-08    2.3262805e-08    9.7584040e-05    3.4837921e-05    5.0838747e-05    9.2946185e-05                1    0.0000000e+00    7.7600000e-05    0.0000000e+00    0.0000000e+00    0.0000000e+00    0.0000000e+00                1    5.5888151e-02                2    0.0000000e+00    1.6000000e-06    0.0000000e+00    0.0000000e+00    0.0000000e+00    0.0000000e+00                1    5.1623439e-02 
   3.2813094e+01            12378            12378    2.3222210e-08    2.3222210e-08    9.7879405e-05    3.4900696e-05    5.0882282e-05    9.2939086e-05                1    0.0000000e+00    7.7600000e-05    0.0000000e+00    0.0000000e+00    0.0000000e+00    0.0000000e+00                1    5.5908249e-02                2    0.0000000e+00    1.6000000e-06    0.0000000e+00    0.0000000e+00    0.0000000e+00    0.0000000e+00                1    5.1694340e-02 
   3.2918199e+01            12359            12359    2.3183456e-08    2.3183456e-08    9.7326718e-05    3.4978871e-05    5.0974140e-05    9.3066951e-05                1    0.0000000e+00    7.7600000e-05    0.0000000e+00    0.0000000e+00    0.0000000e+00    0.0000000e+00                1    5.5989980e-02                2    0.0000000e+00    1.6000000e-06    0.0000000e+00    0.0000000e+00    0.0000000e+00    0.0000000e+00                1    5.1764180e-02 
   3.3023352e+01            12343            12343    2.3143483e-08    2.3143483e-08    9.7360712e-05    3.5303781e-05    5.0449721e-05    9.3363218e-05                1    0.0000000e+00    7.7600000e-05    0.0000000e+00    0.0000000e+00    0.0000000e+00    0.0000000e+00                1    5.6014714e-02                2    0.0000000e+00    1.6000000e-06    0.0000000e+00    0.0000000e+00    0.0000000e+00    0.0000000e+00                1    5.1833016e-02 
   3.3128549e+01            12314            12314    2.3096025e-08    2.3096025e-08    9.7415583e-05    3.4985188e-05    5.0977555e-05    9.3062730e-05                1    0.0000000e+00    7.7600000e-05    0.0000000e+00    0.0000000e+00    0.0000000e+00    0.0000000e+00                1    5.6095048e-02                2    0.0000000e+00    1.6000000e-06    0.0000000e+00    0.0000000e+00    0.0000000e+00    0.0000000e+00                1    5.1900859e-02 
   3.3233792e+01            12286            12286    2.3054799e-08    2.3054799e-08    9.7609543e-05    3.5264006e-05    5.0408066e-05    9.3316234e-05                1    0.0000000e+00    7.7600000e-05    0.0000000e+00    0.0000000e+00    0.0000000e+00    0.0000000e+00                1    5.6174791e-02                2    0.0000000e+00    1.6000000e-06    0.0000000e+00    0.0000000e+00    0.0000000e+00    0.0000000e+00                1    5.1906966e-02 
   3.3339082e+01            12263            12263    2.3015199e-08    2.3015199e-08    9.7902685e-05    3.5273303e-05    5.0415761e-05    9.3319393e-05                1    0.0000000e+00    7.7600000e-05    0.0000000e+00    0.0000000e+00    0.0000000e+00    0.0000000e+00                1    5.6253906e-02                2    0.0000000e+00    1.6000000e-06    0.0000000e+00    0.0000000e+00    0.0000000e+00    0.0000000e+00                1    5.2032458e-02 
   3.3444218e+01            12244            12244    2.2975263e-08    2.2975263e-08    9.7574838e-05    3.4867965e-05    5.0858186e-05    9.2937716e-05                1    0.0000000e+00    7.7600000e-05    0.0000000e+00    0.0000000e+00    0.0000000e+00    0.0000000e+00                1    5.6275139e-02                2    0.0000000e+00    1.6000000e-06    0.0000000e+00    0.0000000e+00    0.0000000e+00    0.0000000e+00                1    5.2095172e-02 
   3.3549221e+01            12209            12209    2.2928172e-08    2.2928172e-08    9.8050900e-05    3.5068338e-05    5.1053053e-05    9.3118091e-05                1    0.0000000e+00    7.7600000e-05    0.0000000e+00    0.0000000e+00    0.0000000e+00    0.0000000e+00                1    5.6352125e-02                2    0.0000000e+00    1.6000000e-06    0.0000000e+00    0.0000000e+00    0.0000000e+00    0.0000000e+00                1    5.2155791e-02 
   3.3601744e+01            12193            12193    2.2896499e-08    2.2896499e-08    9.8881814e-05    3.5237286e-05    5.1217868e-05    9.3272030e-05                1    0.0000000e+00    7.7600000e-05    0.0000000e+00    0.0000000e+00    0.0000000e+00    0.0000000e+00                1    5.6361761e-02                2    0.0000000e+00    1.6000000e-06    0.0000000e+00    0.0000000e+00    0.0000000e+00    0.0000000e+00                1    5.2185547e-02 
   3.3706823e+01            12166            12166    2.2855682e-08    2.2855682e-08    9.9413346e-05    3.5045172e-05    5.1028239e-05    9.3088942e-05                1    0.0000000e+00    7.7600000e-05    0.0000000e+00    0.0000000e+00    0.0000000e+00    0.0000000e+00                1    5.6494853e-02                2    0.0000000e+00    1.6000000e-06    0.0000000e+00    0.0000000e+00    0.0000000e+00    0.0000000e+00                1    5.2227051e-02 
   3.3811943e+01            12145            12145    2.2819464e-08    2.2819464e-08    9.9575232e-05    3.5175748e-05    5.1154790e-05    9.3204900e-05                1    0.0000000e+00    7.7600000e-05    0.0000000e+00    0.0000000e+00    0.0000000e+00    0.0000000e+00                1    5.6627582e-02                2    0.0000000e+00    1.6000000e-06    0.0000000e+00    0.0000000e+00    0.0000000e+00    0.0000000e+00                1    5.2289871e-02 
   3.3917088e+01            12118            12118    2.2778843e-08    2.2778843e-08    9.9836839e-05    3.5301247e-05    5.1276390e-05    9.3316239e-05                1    0.0000000e+00    7.7600000e-05    0.0000000e+00    0.0000000e+00    0.0000000e+00    0.0000000e+00                1    5.6759712e-02                2    0.0000000e+00    1.6000000e-06    0.0000000e+00    0.0000000e+00    0.0000000e+00    0.0000000e+00                1    5.2352680e-02 
   3.4022269e+01            12103            12103    2.2739943e-08    2.2739943e-08    1.0037293e-04    3.5034893e-05    5.1013910e-05    9.3063955e-05                1    0.0000000e+00    7.7600000e-05    0.0000000e+00    0.0000000e+00    0.0000000e+00    0.0000000e+00                1    5.6833492e-02                2    0.0000000e+00    1.6000000e-06    0.0000000e+00    0.0000000e+00    0.0000000e+00    0.0000000e+00                1    5.2415567e-02 
   3.4127488e+01            12082            12082    2.2706884e-08    2.2706884e-08    1.0057711e-04    3.5312058e-05    5.1284134e-05    9.3315912e-05                1    0.0000000e+00    7.7600000e-05    0.0000000e+00    0.0000000e+00    0.0000000e+00    0.0000000e+00                1    5.6963956e-02                2    0.0000000e+00    1.6000000e-06    0.0000000e+00    0.0000000e+00    0.0000000e+00    0.0000000e+00                1    5.2478807e-02 
   3.4232727e+01            12067            12067    2.2674506e-08    2.2674506e-08    1.0057831e-04    3.5060841e-05    5.1036161e-05    9.3076478e-05                1    0.0000000e+00    7.7600000e-05    0.0000000e+00    0.0000000e+00    0.0000000e+00    0.0000000e+00                1    5.7093801e-02                2    0.0000000e+00    1.6000000e-06    0.0000000e+00    0.0000000e+00    0.0000000e+00    0.0000000e+00                1    5.2542001e-02 
   3.4327494e+01            12055            12055    2.2645011e-08    2.2645011e-08    9.9699496e-05    3.4990617e-05    5.1136554e-05    9.3295390e-05                1    0.0000000e+00    7.7600000e-05    0.0000000e+00    0.0000000e+00    0.0000000e+00    0.0000000e+00                1    5.7152190e-02                2    0.0000000e+00    1.6000000e-06    0.0000000e+00    0.0000000e+00    0.0000000e+00    0.0000000e+00                1    5.2604658e-02 
   3.4403307e+01            12041            12041    2.2618956e-08    2.2618956e-08    9.9716912e-05    3.4840877e-05    5.0988320e-05    9.3151086e-05                1    0.0000000e+00    7.7600000e-05    0.0000000e+00    0.0000000e+00    0.0000000e+00    0.0000000e+00                1    5.7244767e-02                2    0.0000000e+00    1.6000000e-06    0.0000000e+00    0.0000000e+00    0.0000000e+00    0.0000000e+00                1    5.2666921e-02 
   3.4539772e+01            12018            12018    2.2572107e-08    2.2572107e-08    9.8143813e-05    3.5426592e-05    5.0680171e-05    9.2851831e-05                1    0.0000000e+00    7.7600000e-05    0.0000000e+00    0.0000000e+00    0.0000000e+00    0.0000000e+00                1    5.7410063e-02                2    0.0000000e+00    1.6000000e-06    0.0000000e+00    0.0000000e+00    0.0000000e+00    0.0000000e+00                1    5.2730313e-02 
   3.4600422e+01            12002            12002    2.2535605e-08    2.2535605e-08    1.0075093e-04    3.5182781e-05    5.1337207e-05    9.2620739e-05                1    0.0000000e+00    7.7600000e-05    0.0000000e+00    0.0000000e+00    0.0000000e+00    0.0000000e+00                1    5.7424740e-02                2    0.0000000e+00    1.6000000e-06    0.0000000e+00    0.0000000e+00    0.0000000e+00    0.0000000e+00                1    5.2731460e-02 
   3.4709931e+01            11989            11989    2.2503331e-08    2.2503331e-08    1.0094620e-04    3.4908083e-05    5.1048899e-05    9.3194364e-05                1    0.0000000e+00    7.7600000e-05    0.0000000e+00    0.0000000e+00    0.0000000e+00    0.0000000e+00                1    5.7555926e-02                2    0.0000000e+00    1.6000000e-06    0.0000000e+00    0.0000000e+00    0.0000000e+00    0.0000000e+00                1    5.2794609e-02 
   3.4812700e+01            11965            11965    2.2468347e-08    2.2468347e-08    1.0106094e-04    3.5571488e-05    5.0817985e-05    9.2970067e-05                1    0.0000000e+00    7.7600000e-05    0.0000000e+00    0.0000000e+00    0.0000000e+00    0.0000000e+00                1    5.7678519e-02                2    0.0000000e+00    1.6000000e-06    0.0000000e+00    0.0000000e+00    0.0000000e+00    0.0000000e+00                1    5.2857747e-02 
   3.4922209e+01            11952            11952    2.2436052e-08    2.2436052e-08    1.0104943e-04    3.5164885e-05    5.1297211e-05    9.2524267e-05                1    0.0000000e+00    7.7600000e-05    0.0000000e+00    0.0000000e+00    0.0000000e+00    0.0000000e+00                1    5.7808444e-02                2    0.0000000e+00    1.6000000e-06    0.0000000e+00    0.0000000e+00    0.0000000e+00    0.0000000e+00                1    5.2921075e-02 
   3.5024979e+01            11937            11937    2.2406369e-08    2.2406369e-08    1.0103275e-04    3.4944045e-05    5.1078703e-05    9.3208087e-05                1    0.0000000e+00    7.7600000e-05    0.0000000e+00    0.0000000e+00    0.0000000e+00    0.0000000e+00                1    5.7870653e-02                2    0.0000000e+00    1.6000000e-06    0.0000000e+00    0.0000000e+00    0.0000000e+00    0.0000000e+00                1    5.2984227e-02 
   3.5100792e+01            11921            11921    2.2380416e-08    2.2380416e-08    1.0100573e-04    3.4972655e-05    5.1212056e-05    9.2712747e-05                1    0.0000000e+00    7.7600000e-05    0.0000000e+00    0.0000000e+00    0.0000000e+00    0.0000000e+00                1    5.7959309e-02                2    0.0000000e+00    1.6000000e-06    0.0000000e+00    0.0000000e+00    0.0000000e+00    0.0000000e+00                1    5.3046873e-02 
   3.5222094e+01            11903            11903    2.2344512e-08    2.2344512e-08    1.0106750e-04    3.5399465e-05    5.0727297e-05    9.3104244e-05                1    0.0000000e+00    7.7600000e-05    0.0000000e+00    0.0000000e+00    0.0000000e+00    0.0000000e+00                1    5.8100580e-02                2    0.0000000e+00    1.6000000e-06    0.0000000e+00    0.0000000e+00    0.0000000e+00    0.0000000e+00                1    5.3110569e-02 
   3.5316440e+01            11886            11886    2.2313773e-08    2.2313773e-08    1.0106565e-04    3.5166281e-05    5.1398526e-05    9.2880928e-05                1    0.0000000e+00    7.7600000e-05    0.0000000e+00    0.0000000e+00    0.0000000e+00    0.0000000e+00                1    5.8210020e-02                2    0.0000000e+00    1.6000000e-06    0.0000000e+00    0.0000000e+00    0.0000000e+00    0.0000000e+00                1    5.3173778e-02 
   3.5434372e+01            11867            11867    2.2275526e-08    2.2275526e-08    1.0107601e-04    3.5201396e-05    5.1100179e-05    9.2939083e-05                1    0.0000000e+00    7.7600000e-05    0.0000000e+00    0.0000000e+00    0.0000000e+00    0.0000000e+00                1    5.8286702e-02                2    0.0000000e+00    1.6000000e-06    0.0000000e+00    0.0000000e+00    0.0000000e+00    0.0000000e+00                1    5.3237441e-02 
   3.5528718e+01            11851            11851    2.2247449e-08    2.2247449e-08    1.0122833e-04    3.5426825e-05    5.1318825e-05    9.3139878e-05                1    0.0000000e+00    7.7600000e-05    0.0000000e+00    0.0000000e+00    0.0000000e+00    0.0000000e+00                1    5.8394643e-02                2    0.0000000e+00    1.6000000e-06    0.0000000e+00    0.0000000e+00    0.0000000e+00    0.0000000e+00                1    5.3300678e-02 
   3.5604531e+01            11837            11837    2.2198109e-08    2.2198109e-08    1.0141640e-04    3.5279469e-05    5.1172503e-05    9.2996277e-05                1    0.0000000e+00    7.7600000e-05    0.0000000e+00    0.0000000e+00    0.0000000e+00    0.0000000e+00                1    5.8480955e-02                2    0.0000000e+00    1.6000000e-06    0.0000000e+00    0.0000000e+00    0.0000000e+00    0.0000000e+00                1    5.3363458e-02 
   3.5739758e+01            11830            11830    2.2162357e-08    2.2162357e-08    1.0138840e-04    3.4897188e-05    5.1621749e-05    9.8450519e-05                1    0.0000000e+00    7.7600000e-05    0.0000000e+00    0.0000000e+00    0.0000000e+00    0.0000000e+00                1    5.8634014e-02                2    0.0000000e+00    1.6000000e-06    0.0000000e+00    0.0000000e+00    0.0000000e+00    0.0000000e+00                1    5.3427550e-02 
   3.5814244e+01            11819            11819    2.2140424e-08    2.2140424e-08    1.0084459e-04    3.5477711e-05    5.1369359e-05    9.8207900e-05                1    0.0000000e+00    7.7600000e-05    0.0000000e+00    0.0000000e+00    0.0000000e+00    0.0000000e+00                1    5.8658060e-02                2    0.0000000e+00    1.6000000e-06    0.0000000e+00    0.0000000e+00    0.0000000e+00    0.0000000e+00                1    5.3490303e-02 
   3.5921835e+01            11794            11794    2.2102924e-08    2.2102924e-08    1.0096307e-04    3.5213222e-05    5.0917445e-05    1.0629550e-04                1    0.0000000e+00    7.7600000e-05    0.0000000e+00    0.0000000e+00    0.0000000e+00    0.0000000e+00                1    5.8778512e-02                2    0.0000000e+00    1.6000000e-06    0.0000000e+00    0.0000000e+00    0.0000000e+00    0.0000000e+00                1    5.3553856e-02 
   3.6022805e+01            11777            11777    2.2070530e-08    2.2070530e-08    9.9968616e-05    3.5651780e-05    5.1344482e-05    1.0668190e-04                1    0.0000000e+00    7.7600000e-05    0.0000000e+00    0.0000000e+00    0.0000000e+00    0.0000000e+00                1    5.8890774e-02                2    0.0000000e+00    1.6000000e-06    0.0000000e+00    0.0000000e+00    0.0000000e+00    0.0000000e+00                1    5.3617339e-02 
   3.6148937e+01            11763            11763    2.2030711e-08    2.2030711e-08    9.9399741e-05    3.5361762e-05    5.1056796e-05    1.0640244e-04                1    0.0000000e+00    7.7600000e-05    0.0000000e+00    0.0000000e+00    0.0000000e+00    0.0000000e+00                1    5.9029780e-02                2    0.0000000e+00    1.6000000e-06    0.0000000e+00    0.0000000e+00    0.0000000e+00    0.0000000e+00                1    5.3681666e-02 
   3.6223307e+01            11750            11750    2.1989205e-08    2.1989205e-08    1.0196916e-04    3.5502694e-05    5.1192852e-05    1.0652130e-04                1    0.0000000e+00    7.7600000e-05    0.0000000e+00    0.0000000e+00    0.0000000e+00    0.0000000e+00                1    5.9051033e-02                2    0.0000000e+00    1.6000000e-06    0.0000000e+00    0.0000000e+00    0.0000000e+00    0.0000000e+00                1    5.3744773e-02 
   3.6338994e+01            11734            11734    2.1956393e-08    2.1956393e-08    1.0207094e-04    3.5573109e-05    5.1278109e-05    1.0665890e-04                1    0.0000000e+00    7.7600000e-05    0.0000000e+00    0.0000000e+00    0.0000000e+00    0.0000000e+00                1    5.9176719e-02                2    0.0000000e+00    1.6000000e-06    0.0000000e+00    0.0000000e+00    0.0000000e+00    0.0000000e+00                1    5.3809139e-02 
   3.6413364e+01            11724            11724    2.1907112e-08    2.1907112e-08    1.0218434e-04    3.5809626e-05    5.1507681e-05    1.0686398e-04                1    0.0000000e+00    7.7600000e-05    0.0000000e+00    0.0000000e+00    0.0000000e+00    0.0000000e+00                1    5.9256929e-02                2    0.0000000e+00    1.6000000e-06    0.0000000e+00    0.0000000e+00    0.0000000e+00    0.0000000e+00                1    5.3811248e-02 
   3.6520788e+01            11716            11716    2.1879009e-08    2.1879009e-08    1.0223013e-04    3.5534775e-05    5.1235027e-05    1.0659907e-04                1    0.0000000e+00    7.7600000e-05    0.0000000e+00    0.0000000e+00    0.0000000e+00    0.0000000e+00                1    5.9372328e-02                2    0.0000000e+00    1.6000000e-06    0.0000000e+00    0.0000000e+00    0.0000000e+00    0.0000000e+00                1    5.3875406e-02 
   3.6636475e+01            11708            11708    2.1849096e-08    2.1849096e-08    1.0221621e-04    3.5204963e-05    5.1734777e-05    1.0628317e-04                1    0.0000000e+00    7.7600000e-05    0.0000000e+00    0.0000000e+00    0.0000000e+00    0.0000000e+00                1    5.9434963e-02                2    0.0000000e+00    1.6000000e-06    0.0000000e+00    0.0000000e+00    0.0000000e+00    0.0000000e+00                1    5.3939850e-02 
   3.6729437e+01            11695            11695    2.1822176e-08    2.1822176e-08    1.0217406e-04    3.5749272e-05    5.1422669e-05    1.0669202e-04                1    0.0000000e+00    7.7600000e-05    0.0000000e+00    0.0000000e+00    0.0000000e+00    0.0000000e+00                1    5.9533086e-02                2    0.0000000e+00    1.6000000e-06    0.0000000e+00    0.0000000e+00    0.0000000e+00    0.0000000e+00                1    5.4003756e-02 
   3.6821987e+01            11686            11686    2.1797180e-08    2.1797180e-08    1.0222348e-04    3.5795992e-05    5.1313308e-05    1.0684897e-04                1    0.0000000e+00    7.7600000e-05    0.0000000e+00    0.0000000e+00    0.0000000e+00    0.0000000e+00                1    5.9630098e-02                2    0.0000000e+00    1.6000000e-06    0.0000000e+00    0.0000000e+00    0.0000000e+00    0.0000000e+00                1    5.4067640e-02 
   3.6937673e+01            11674            11674    2.1764626e-08    2.1764626e-08    1.0232101e-04    3.5398323e-05    5.1834801e-05    1.0689700e-04                1    0.0000000e+00    7.7600000e-05    0.0000000e+00    0.0000000e+00    0.0000000e+00    0.0000000e+00                1    5.9750760e-02                2    0.0000000e+00    1.6000000e-06    0.0000000e+00    0.0000000e+00    0.0000000e+00    0.0000000e+00                1    5.4132061e-02 
   3.7012043e+01            11663            11663    2.1743210e-08    2.1743210e-08    1.0232627e-04    3.5290230e-05    5.1727493e-05    1.0679233e-04                1    0.0000000e+00    7.7600000e-05    0.0000000e+00    0.0000000e+00    0.0000000e+00    0.0000000e+00                1    5.9827841e-02                2    0.0000000e+00    1.6000000e-06    0.0000000e+00    0.0000000e+00    0.0000000e+00    0.0000000e+00                1    5.4195323e-02 
   3.7105006e+01            11654            11654    2.1718354e-08    2.1718354e-08    1.0233719e-04    3.5145778e-05    5.1584211e-05    1.0665296e-04                1    0.0000000e+00    7.7600000e-05    0.0000000e+00    0.0000000e+00    0.0000000e+00    0.0000000e+00                1    5.9862322e-02                2    0.0000000e+00    1.6000000e-06    0.0000000e+00    0.0000000e+00    0.0000000e+00    0.0000000e+00                1    5.4212341e-02 
   3.7231022e+01            11625            11625    2.1674173e-08    2.1674173e-08    1.0230313e-04    3.5003730e-05    5.1532036e-05    1.0662639e-04                1    0.0000000e+00    7.7600000e-05    0.0000000e+00    0.0000000e+00    0.0000000e+00    0.0000000e+00                1    5.9998408e-02                2    0.0000000e+00    1.6000000e-06    0.0000000e+00    0.0000000e+00    0.0000000e+00    0.0000000e+00                1    5.4333507e-02 
   3.7305392e+01            11617            11617    2.1654603e-08    2.1654603e-08    1.0223436e-04    3.5100731e-05    5.1641319e-05    1.0677661e-04                1    0.0000000e+00    7.7600000e-05    0.0000000e+00    0.0000000e+00    0.0000000e+00    0.0000000e+00                1    6.0051962e-02                2    0.0000000e+00    1.6000000e-06    0.0000000e+00    0.0000000e+00    0.0000000e+00    0.0000000e+00                1    5.4333098e-02 
   3.7439671e+01            11598            11598    2.1615877e-08    2.1615877e-08    1.0231376e-04    3.5520775e-05    5.1276376e-05    1.0642098e-04                1    0.0000000e+00    7.7600000e-05    0.0000000e+00    0.0000000e+00    0.0000000e+00    0.0000000e+00                1    6.0161010e-02                2    0.0000000e+00    1.6000000e-06    0.0000000e+00    0.0000000e+00    0.0000000e+00    0.0000000e+00                1    5.4453102e-02 
   3.7514041e+01            11592            11592    2.1596751e-08    2.1596751e-08    1.0230888e-04    3.5279644e-05    5.1825099e-05    1.0697662e-04                1    0.0000000e+00    7.7600000e-05    0.0000000e+00    0.0000000e+00    0.0000000e+00    0.0000000e+00                1    6.0276369e-02                2    0.0000000e+00    1.6000000e-06    0.0000000e+00    0.0000000e+00    0.0000000e+00    0.0000000e+00                1    5.4454285e-02 
   3.7621465e+01            11577            11577    2.1564161e-08    2.1564161e-08    1.0225620e-04    3.5539806e-05    5.1270778e-05    1.0632918e-04                1    0.0000000e+00    7.7600000e-05    0.0000000e+00    0.0000000e+00    0.0000000e+00    0.0000000e+00                1    6.0327712e-02                2    0.0000000e+00    1.6000000e-06    0.0000000e+00    0.0000000e+00    0.0000000e+00    0.0000000e+00                1    5.4579998e-02 
   3.7737152e+01            11571            11571    2.1535020e-08    2.1535020e-08    1.0219630e-04    3.5065783e-05    5.1588686e-05    1.0666503e-04                1    0.0000000e+00    7.7600000e-05    0.0000000e+00    0.0000000e+00    0.0000000e+00    0.0000000e+00                1    6.0439876e-02                2    0.0000000e+00    1.6000000e-06    0.0000000e+00    0.0000000e+00    0.0000000e+00    0.0000000e+00                1    5.4644915e-02 
   3.7830114e+01            11558            11558    2.1506733e-08    2.1506733e-08    1.0222343e-04    3.5137441e-05    5.1801113e-05    1.0655318e-04                1    0.0000000e+00    7.7600000e-05    0.0000000e+00    0.0000000e+00    0.0000000e+00    0.0000000e+00                1    6.0493281e-02                2    0.0000000e+00    1.6000000e-06    0.0000000e+00    0.0000000e+00    0.0000000e+00    0.0000000e+00                1    5.4647974e-02 
   3.7923077e+01            11546            11546    2.1479418e-08    2.1479418e-08    1.0238567e-04    3.5502235e-05    5.1426944e-05    1.0674435e-04                1    0.0000000e+00    7.7600000e-05    0.0000000e+00    0.0000000e+00    0.0000000e+00    0.0000000e+00                1    6.0608126e-02                2    0.0000000e+00    1.6000000e-06    0.0000000e+00    0.0000000e+00    0.0000000e+00    0.0000000e+00                1    5.4712102e-02 
   3.8016039e+01            11538            11538    2.1395730e-08    2.1395730e-08    1.0237666e-04    3.5354388e-05    5.1277732e-05    1.0659040e-04                1    0.0000000e+00    7.7600000e-05    0.0000000e+00    0.0000000e+00    0.0000000e+00    0.0000000e+00                1    6.0662149e-02                2    0.0000000e+00    1.6000000e-06    0.0000000e+00    0.0000000e+00    0.0000000e+00    0.0000000e+00                1    5.4776165e-02 
   3.8108589e+01            11530            11530    2.1370456e-08    2.1370456e-08    1.0185989e-04    3.5012416e-05    5.1624834e-05    1.0699956e-04                1    0.0000000e+00    7.7600000e-05    0.0000000e+00    0.0000000e+00    0.0000000e+00    0.0000000e+00                1    6.0777557e-02                2    0.0000000e+00    1.6000000e-06    0.0000000e+00    0.0000000e+00    0.0000000e+00    0.0000000e+00                1    5.4840273e-02 
   3.8224275e+01            11520            11520    2.1313080e-08    2.1313080e-08    1.0199668e-04    3.5465628e-05    5.2044799e-05    1.0638764e-04                1    0.0000000e+00    7.7600000e-05    0.0000000e+00    0.0000000e+00    0.0000000e+00    0.0000000e+00                1    6.0830374e-02                2    0.0000000e+00    1.6000000e-06    0.0000000e+00    0.0000000e+00    0.0000000e+00    0.0000000e+00                1    5.4905197e-02 
   3.8331699e+01            11511            11511    2.1284582e-08    2.1284582e-08    1.0187144e-04    3.5295384e-05    5.1857748e-05    1.0706562e-04                1    0.0000000e+00    7.7600000e-05    0.0000000e+00    0.0000000e+00    0.0000000e+00    0.0000000e+00                1    6.0945510e-02                2    0.0000000e+00    1.6000000e-06    0.0000000e+00    0.0000000e+00    0.0000000e+00    0.0000000e+00                1    5.4969833e-02 
   3.8406069e+01            11505            11505    2.1265178e-08    2.1265178e-08    1.0182525e-04    3.5112756e-05    5.1676590e-05    1.0688937e-04                1    0.0000000e+00    7.7600000e-05    0.0000000e+00    0.0000000e+00    0.0000000e+00    0.0000000e+00                1    6.1001951e-02                2    0.0000000e+00    1.6000000e-06    0.0000000e+00    0.0000000e+00    0.0000000e+00    0.0000000e+00                1    5.5033405e-02 
   3.8521756e+01            11494            11494    2.1232736e-08    2.1232736e-08    1.0191292e-04    3.5707638e-05    5.1354159e-05    1.0657718e-04                1    0.0000000e+00    7.7600000e-05    0.0000000e+00    0.0000000e+00    0.0000000e+00    0.0000000e+00                1    6.1117397e-02                2    0.0000000e+00    1.6000000e-06    0.0000000e+00    0.0000000e+00    0.0000000e+00    0.0000000e+00                1    5.5098329e-02 
   3.8614305e+01            11483            11483    2.1207029e-08    2.1207029e-08    1.0174712e-04    3.5390575e-05    5.1960878e-05    1.0627465e-04                1    0.0000000e+00    7.7600000e-05    0.0000000e+00    0.0000000e+00    0.0000000e+00    0.0000000e+00                1    6.1141724e-02                2    0.0000000e+00    1.6000000e-06    0.0000000e+00    0.0000000e+00    0.0000000e+00    0.0000000e+00                1    5.5162511e-02 
   3.8729992e+01            11475            11475    2.1178201e-08    2.1178201e-08    1.0176391e-04    3.5664752e-05    5.1274182e-05    1.0636629e-04                1    0.0000000e+00    7.7600000e-05    0.0000000e+00    0.0000000e+00    0.0000000e+00    0.0000000e+00                1    6.1173740e-02                2    0.0000000e+00    1.6000000e-06    0.0000000e+00    0.0000000e+00    0.0000000e+00    0.0000000e+00                1    5.5227629e-02 
   3.8804362e+01            11470            11470    2.1160311e-08    2.1160311e-08    1.0177030e-04    3.5575320e-05    5.1184429e-05    1.0627540e-04                1    0.0000000e+00    7.7600000e-05    0.0000000e+00    0.0000000e+00    0.0000000e+00    0.0000000e+00                1    6.1233196e-02                2    0.0000000e+00    1.6000000e-06    0.0000000e+00    0.0000000e+00    0.0000000e+00    0.0000000e+00                1    5.5230219e-02 
   3.8930378e+01            11461            11461    2.1128108e-08    2.1128108e-08    1.0178494e-04    3.5417450e-05    5.1944342e-05    1.0703398e-04                1    0.0000000e+00    7.7600000e-05    0.0000000e+00    0.0000000e+00    0.0000000e+00    0.0000000e+00                1    6.1271539e-02                2    0.0000000e+00    1.6000000e-06    0.0000000e+00    0.0000000e+00    0.0000000e+00    0.0000000e+00                1    5.5295811e-02 
   3.9004748e+01            11454            11454    2.1107891e-08    2.1107891e-08    1.0179195e-04    3.5319704e-05    5.1846345e-05    1.0693515e-04                1    0.0000000e+00    7.7600000e-05    0.0000000e+00    0.0000000e+00    0.0000000e+00    0.0000000e+00                1    6.1243746e-02                2    0.0000000e+00    1.6000000e-06    0.0000000e+00    0.0000000e+00    0.0000000e+00    0.0000000e+00                1    5.5359627e-02 
   3.9139027e+01            11444            11444    2.1073767e-08    2.1073767e-08    1.0181115e-04    3.5211550e-05    5.1736724e-05    1.0682064e-04                1    0.0000000e+00    7.7600000e-05    0.0000000e+00    0.0000000e+00    0.0000000e+00    0.0000000e+00                1    6.1255553e-02                2    0.0000000e+00    1.6000000e-06    0.0000000e+00    0.0000000e+00    0.0000000e+00    0.0000000e+00                1    5.5425603e-02 
   3.9231990e+01            11436            11436    2.1048474e-08    2.1048474e-08    1.0180208e-04    3.5078057e-05    5.1603287e-05    1.0668739e-04                1    0.0000000e+00    7.7600000e-05    0.0000000e+00    0.0000000e+00    0.0000000e+00    0.0000000e+00                1    6.1263821e-02                2    0.0000000e+00    1.6000000e-06    0.0000000e+00    0.0000000e+00    0.0000000e+00    0.0000000e+00                1    5.5490141e-02 
   3.9306360e+01            11427            11427    2.1026757e-08    2.1026757e-08    1.0180162e-04    3.4972558e-05    5.1497761e-05    1.0658177e-04                1    0.0000000e+00    7.7600000e-05    0.0000000e+00    0.0000000e+00    0.0000000e+00    0.0000000e+00                1    6.1331210e-02                2    0.0000000e+00    1.6000000e-06    0.0000000e+00    0.0000000e+00    0.0000000e+00    0.0000000e+00                1    5.5554001e-02 
   3.9413783e+01            11420            11420    2.0999998e-08    2.0999998e-08    1.0174659e-04    3.4861792e-05    5.1448313e-05    1.0673671e-04                1    0.0000000e+00    7.7600000e-05    0.0000000e+00    0.0000000e+00    0.0000000e+00    0.0000000e+00                1    6.1338801e-02                2    0.0000000e+00    1.6000000e-06    0.0000000e+00    0.0000000e+00    0.0000000e+00    0.0000000e+00                1    5.5619088e-02 
   3.9506746e+01            11414            11414    2.0976476e-08    2.0976476e-08    1.0177681e-04    3.5631960e-05    5.1375454e-05    1.0689198e-04                1    0.0000000e+00    7.7600000e-05    0.0000000e+00    0.0000000e+00    0.0000000e+00    0.0000000e+00                1    6.1345572e-02                2    0.0000000e+00    1.6000000e-06    0.0000000e+00    0.0000000e+00    0.0000000e+00    0.0000000e+00                1    5.5683648e-02 
   3.9622433e+01            11400            11400    2.0943669e-08    2.0943669e-08    1.0181984e-04    3.4995426e-05    5.1560150e-05    1.0705198e-04                1    0.0000000e+00    7.7600000e-05    0.0000000e+00    0.0000000e+00    0.0000000e+00    0.0000000e+00                1    6.1354365e-02                2    0.0000000e+00    1.6000000e-06    0.0000000e+00    0.0000000e+00    0.0000000e+00    0.0000000e+00                1    5.5749116e-02 
   3.9714982e+01            11395            11395    2.0919896e-08    2.0919896e-08    1.0167937e-04    3.5510376e-05    5.1266871e-05    1.0682925e-04                1    0.0000000e+00    7.7600000e-05    0.0000000e+00    0.0000000e+00    0.0000000e+00    0.0000000e+00                1    6.1361724e-02                2    0.0000000e+00    1.6000000e-06    0.0000000e+00    0.0000000e+00    0.0000000e+00    0.0000000e+00                1    5.5776543e-02 
   3.9830669e+01            11393            11393    2.0892237e-08    2.0892237e-08    1.0159144e-04    3.4762819e-05    5.1343391e-05    1.0688831e-04                1    0.0000000e+00    7.7600000e-05    0.0000000e+00    0.0000000e+00    0.0000000e+00    0.0000000e+00                1    6.1371161e-02                2    0.0000000e+00    1.6000000e-06    0.0000000e+00    0.0000000e+00    0.0000000e+00    0.0000000e+00                1    5.5857371e-02 
   3.9905039e+01            11388            11388    2.0873038e-08    2.0873038e-08    1.0158662e-04    3.5336742e-05    5.1091191e-05    1.0664635e-04                1    0.0000000e+00    7.7600000e-05    0.0000000e+00    0.0000000e+00    0.0000000e+00    0.0000000e+00                1    6.1377341e-02                2    0.0000000e+00    1.6000000e-06    0.0000000e+00    0.0000000e+00    0.0000000e+00    0.0000000e+00                1    5.5914974e-02 
   4.0012462e+01            11379            11379    2.0844692e-08    2.0844692e-08    1.0161397e-04    3.4791917e-05    5.1349409e-05    1.0681701e-04                1    0.0000000e+00    7.7600000e-05    0.0000000e+00    0.0000000e+00    0.0000000e+00    0.0000000e+00                1    6.1386342e-02                2    0.0000000e+00    1.6000000e-06    0.0000000e+00    0.0000000e+00    0.0000000e+00    0.0000000e+00                1    5.5970312e-02 
   4.0128149e+01            11371            11371    2.0814508e-08    2.0814508e-08    1.0163695e-04    3.5364079e-05    5.1902614e-05    1.0638249e-04                1    0.0000000e+00    7.7600000e-05    0.0000000e+00    0.0000000e+00    0.0000000e+00    0.0000000e+00                1    6.1396202e-02                2    0.0000000e+00    1.6000000e-06    0.0000000e+00    0.0000000e+00    0.0000000e+00    0.0000000e+00                1    5.6025316e-02 
   4.0230928e+01            11362            11362    2.0785495e-08    2.0785495e-08    1.0151493e-04    3.5644455e-05    5.1260831e-05    1.0689417e-04                1    0.0000000e+00    7.7600000e-05    0.0000000e+00    0.0000000e+00    0.0000000e+00    0.0000000e+00                1    6.1405169e-02                2    0.0000000e+00    1.6000000e-06    0.0000000e+00    0.0000000e+00    0.0000000e+00    0.0000000e+00                1    5.6081491e-02 
   4.0336232e+01            11349            11349    2.0753798e-08    2.0753798e-08    1.0169978e-04    3.4906683e-05    5.1491989e-05    1.0710154e-04                1    0.0000000e+00    7.7600000e-05    0.0000000e+00    0.0000000e+00    0.0000000e+00    0.0000000e+00                1    6.1414469e-02                2    0.0000000e+00    1.6000000e-06    0.0000000e+00    0.0000000e+00    0.0000000e+00    0.0000000e+00                1    5.6203902e-02 
   4.0431021e+01            11342            11342    2.0729949e-08    2.0729949e-08    1.0172009e-04    3.5444896e-05    5.2018009e-05    1.0661180e-04                1    0.0000000e+00    7.7600000e-05    0.0000000e+00    0.0000000e+00    0.0000000e+00    0.0000000e+00                1    6.1423064e-02                2    0.0000000e+00    1.6000000e-06    0.0000000e+00    0.0000000e+00    0.0000000e+00    0.0000000e+00                1    5.6268411e-02 
   4.0536465e+01            11330            11330    2.0701197e-08    2.0701197e-08    1.0144442e-04    3.5182063e-05    5.1933718e-05    1.0684192e-04                1    0.0000000e+00    7.7600000e-05    0.0000000e+00    0.0000000e+00    0.0000000e+00    0.0000000e+00                1    6.1432801e-02                2    0.0000000e+00    1.6000000e-06    0.0000000e+00    0.0000000e+00    0.0000000e+00    0.0000000e+00                1    5.6333277e-02 
   4.0641988e+01            11324            11324    2.0674212e-08    2.0674212e-08    1.0148843e-04    3.4957138e-05    5.1692466e-05    1.0654715e-04                1    0.0000000e+00    7.7600000e-05    0.0000000e+00    0.0000000e+00    0.0000000e+00    0.0000000e+00                1    6.1504292e-02                2    0.0000000e+00    1.6000000e-06    0.0000000e+00    0.0000000e+00    0.0000000e+00    0.0000000e+00                1    5.6398127e-02
[truncated: 134,781 more chars]
