# Supplementary material for: Research on combustion and emissions of heavy duty diesel engines under low-speed and low-load conditions in low temperature environments
Source: PLoS One. 2025 Feb 21;20(2):e0318933. doi: 10.1371/journal.pone.0318933 (PMC11844864; doi:10.1371/journal.pone.0318933)
Supplement: S1 File — (ZIP) [file pone.0318933.s001.zip › 1000rpm_30%/3-tigaojinqiwendu/Tin302K/spray_ecn.out]

# CONVERGE Release Build 2.3.20/  Jan 30, 2017        Run Date:Wed Aug 30 22:30:00 2023
# column       1                2                3                4                5                6                7                8                9               10               11               12               13               14               15 
#          Crank           Inj_No           Noz_No    Spray_Penet90    Spray_Penet95    Spray_Penet97    Spray_Penet99      Vapor_Penet           Inj_No           Noz_No    Spray_Penet90    Spray_Penet95    Spray_Penet97    Spray_Penet99      Vapor_Penet 
#          (DEG)               ##               ##              (m)              (m)              (m)              (m)              (m)               ##               ##              (m)              (m)              (m)              (m)              (m) 
#
  -1.4600000e+02                1                1    0.0000000e+00    0.0000000e+00    0.0000000e+00    0.0000000e+00    0.0000000e+00                2                1    0.0000000e+00    0.0000000e+00    0.0000000e+00    0.0000000e+00    0.0000000e+00 
  -1.4587230e+02                1                1    0.0000000e+00    0.0000000e+00    0.0000000e+00    0.0000000e+00    0.0000000e+00                2                1    0.0000000e+00    0.0000000e+00    0.0000000e+00    0.0000000e+00    0.0000000e+00 
  -1.4579372e+02                1                1    0.0000000e+00    0.0000000e+00    0.0000000e+00    0.0000000e+00    0.0000000e+00                2                1    0.0000000e+00    0.0000000e+00    0.0000000e+00    0.0000000e+00    0.0000000e+00 
  -1.4567094e+02                1                1    0.0000000e+00    0.0000000e+00    0.0000000e+00    0.0000000e+00    0.0000000e+00                2                1    0.0000000e+00    0.0000000e+00    0.0000000e+00    0.0000000e+00    0.0000000e+00 
  -1.4558567e+02                1                1    0.0000000e+00    0.0000000e+00    0.0000000e+00    0.0000000e+00    0.0000000e+00                2                1    0.0000000e+00    0.0000000e+00    0.0000000e+00    0.0000000e+00    0.0000000e+00 
  -1.4547909e+02                1                1    0.0000000e+00    0.0000000e+00    0.0000000e+00    0.0000000e+00    0.0000000e+00                2                1    0.0000000e+00    0.0000000e+00    0.0000000e+00    0.0000000e+00    0.0000000e+00 
  -1.4534587e+02                1                1    0.0000000e+00    0.0000000e+00    0.0000000e+00    0.0000000e+00    0.0000000e+00                2                1    0.0000000e+00    0.0000000e+00    0.0000000e+00    0.0000000e+00    0.0000000e+00 
  -1.4517933e+02                1                1    0.0000000e+00    0.0000000e+00    0.0000000e+00    0.0000000e+00    0.0000000e+00                2                1    0.0000000e+00    0.0000000e+00    0.0000000e+00    0.0000000e+00    0.0000000e+00 
  -1.4497117e+02                1                1    0.0000000e+00    0.0000000e+00    0.0000000e+00    0.0000000e+00    0.0000000e+00                2                1    0.0000000e+00    0.0000000e+00    0.0000000e+00    0.0000000e+00    0.0000000e+00 
  -1.4471096e+02                1                1    0.0000000e+00    0.0000000e+00    0.0000000e+00    0.0000000e+00    0.0000000e+00                2                1    0.0000000e+00    0.0000000e+00    0.0000000e+00    0.0000000e+00    0.0000000e+00 
  -1.4438570e+02                1                1    0.0000000e+00    0.0000000e+00    0.0000000e+00    0.0000000e+00    0.0000000e+00                2                1    0.0000000e+00    0.0000000e+00    0.0000000e+00    0.0000000e+00    0.0000000e+00 
  -1.4397912e+02                1                1    0.0000000e+00    0.0000000e+00    0.0000000e+00    0.0000000e+00    0.0000000e+00                2                1    0.0000000e+00    0.0000000e+00    0.0000000e+00    0.0000000e+00    0.0000000e+00 
  -1.4347090e+02                1                1    0.0000000e+00    0.0000000e+00    0.0000000e+00    0.0000000e+00    0.0000000e+00                2                1    0.0000000e+00    0.0000000e+00    0.0000000e+00    0.0000000e+00    0.0000000e+00 
  -1.4287090e+02                1                1    0.0000000e+00    0.0000000e+00    0.0000000e+00    0.0000000e+00    0.0000000e+00                2                1    0.0000000e+00    0.0000000e+00    0.0000000e+00    0.0000000e+00    0.0000000e+00 
  -1.4227090e+02                1                1    0.0000000e+00    0.0000000e+00    0.0000000e+00    0.0000000e+00    0.0000000e+00                2                1    0.0000000e+00    0.0000000e+00    0.0000000e+00    0.0000000e+00    0.0000000e+00 
  -1.4167090e+02                1                1    0.0000000e+00    0.0000000e+00    0.0000000e+00    0.0000000e+00    0.0000000e+00                2                1    0.0000000e+00    0.0000000e+00    0.0000000e+00    0.0000000e+00    0.0000000e+00 
  -1.4107090e+02                1                1    0.0000000e+00    0.0000000e+00    0.0000000e+00    0.0000000e+00    0.0000000e+00                2                1    0.0000000e+00    0.0000000e+00    0.0000000e+00    0.0000000e+00    0.0000000e+00 
  -1.4047090e+02                1                1    0.0000000e+00    0.0000000e+00    0.0000000e+00    0.0000000e+00    0.0000000e+00                2                1    0.0000000e+00    0.0000000e+00    0.0000000e+00    0.0000000e+00    0.0000000e+00 
  -1.3987090e+02                1                1    0.0000000e+00    0.0000000e+00    0.0000000e+00    0.0000000e+00    0.0000000e+00                2                1    0.0000000e+00    0.0000000e+00    0.0000000e+00    0.0000000e+00    0.0000000e+00 
  -1.3927090e+02                1                1    0.0000000e+00    0.0000000e+00    0.0000000e+00    0.0000000e+00    0.0000000e+00                2                1    0.0000000e+00    0.0000000e+00    0.0000000e+00    0.0000000e+00    0.0000000e+00 
  -1.3867090e+02                1                1    0.0000000e+00    0.0000000e+00    0.0000000e+00    0.0000000e+00    0.0000000e+00                2                1    0.0000000e+00    0.0000000e+00    0.0000000e+00    0.0000000e+00    0.0000000e+00 
  -1.3807090e+02                1                1    0.0000000e+00    0.0000000e+00    0.0000000e+00    0.0000000e+00    0.0000000e+00                2                1    0.0000000e+00    0.0000000e+00    0.0000000e+00    0.0000000e+00    0.0000000e+00 
  -1.3747090e+02                1                1    0.0000000e+00    0.0000000e+00    0.0000000e+00    0.0000000e+00    0.0000000e+00                2                1    0.0000000e+00    0.0000000e+00    0.0000000e+00    0.0000000e+00    0.0000000e+00 
  -1.3687090e+02                1                1    0.0000000e+00    0.0000000e+00    0.0000000e+00    0.0000000e+00    0.0000000e+00                2                1    0.0000000e+00    0.0000000e+00    0.0000000e+00    0.0000000e+00    0.0000000e+00 
  -1.3627090e+02                1                1    0.0000000e+00    0.0000000e+00    0.0000000e+00    0.0000000e+00    0.0000000e+00                2                1    0.0000000e+00    0.0000000e+00    0.0000000e+00    0.0000000e+00    0.0000000e+00 
  -1.3567090e+02                1                1    0.0000000e+00    0.0000000e+00    0.0000000e+00    0.0000000e+00    0.0000000e+00                2                1    0.0000000e+00    0.0000000e+00    0.0000000e+00    0.0000000e+00    0.0000000e+00 
  -1.3507090e+02                1                1    0.0000000e+00    0.0000000e+00    0.0000000e+00    0.0000000e+00    0.0000000e+00                2                1    0.0000000e+00    0.0000000e+00    0.0000000e+00    0.0000000e+00    0.0000000e+00 
  -1.3447090e+02                1                1    0.0000000e+00    0.0000000e+00    0.0000000e+00    0.0000000e+00    0.0000000e+00                2                1    0.0000000e+00    0.0000000e+00    0.0000000e+00    0.0000000e+00    0.0000000e+00 
  -1.3387090e+02                1                1    0.0000000e+00    0.0000000e+00    0.0000000e+00    0.0000000e+00    0.0000000e+00                2                1    0.0000000e+00    0.0000000e+00    0.0000000e+00    0.0000000e+00    0.0000000e+00 
  -1.3327090e+02                1                1    0.0000000e+00    0.0000000e+00    0.0000000e+00    0.0000000e+00    0.0000000e+00                2                1    0.0000000e+00    0.0000000e+00    0.0000000e+00    0.0000000e+00    0.0000000e+00 
  -1.3267090e+02                1                1    0.0000000e+00    0.0000000e+00    0.0000000e+00    0.0000000e+00    0.0000000e+00                2                1    0.0000000e+00    0.0000000e+00    0.0000000e+00    0.0000000e+00    0.0000000e+00 
  -1.3207090e+02                1                1    0.0000000e+00    0.0000000e+00    0.0000000e+00    0.0000000e+00    0.0000000e+00                2                1    0.0000000e+00    0.0000000e+00    0.0000000e+00    0.0000000e+00    0.0000000e+00 
  -1.3147090e+02                1                1    0.0000000e+00    0.0000000e+00    0.0000000e+00    0.0000000e+00    0.0000000e+00                2                1    0.0000000e+00    0.0000000e+00    0.0000000e+00    0.0000000e+00    0.0000000e+00 
  -1.3087090e+02                1                1    0.0000000e+00    0.0000000e+00    0.0000000e+00    0.0000000e+00    0.0000000e+00                2                1    0.0000000e+00    0.0000000e+00    0.0000000e+00    0.0000000e+00    0.0000000e+00 
  -1.3027090e+02                1                1    0.0000000e+00    0.0000000e+00    0.0000000e+00    0.0000000e+00    0.0000000e+00                2                1    0.0000000e+00    0.0000000e+00    0.0000000e+00    0.0000000e+00    0.0000000e+00 
  -1.2967090e+02                1                1    0.0000000e+00    0.0000000e+00    0.0000000e+00    0.0000000e+00    0.0000000e+00                2                1    0.0000000e+00    0.0000000e+00    0.0000000e+00    0.0000000e+00    0.0000000e+00 
  -1.2907090e+02                1                1    0.0000000e+00    0.0000000e+00    0.0000000e+00    0.0000000e+00    0.0000000e+00                2                1    0.0000000e+00    0.0000000e+00    0.0000000e+00    0.0000000e+00    0.0000000e+00 
  -1.2847090e+02                1                1    0.0000000e+00    0.0000000e+00    0.0000000e+00    0.0000000e+00    0.0000000e+00                2                1    0.0000000e+00    0.0000000e+00    0.0000000e+00    0.0000000e+00    0.0000000e+00 
  -1.2787090e+02                1                1    0.0000000e+00    0.0000000e+00    0.0000000e+00    0.0000000e+00    0.0000000e+00                2                1    0.0000000e+00    0.0000000e+00    0.0000000e+00    0.0000000e+00    0.0000000e+00 
  -1.2727090e+02                1                1    0.0000000e+00    0.0000000e+00    0.0000000e+00    0.0000000e+00    0.0000000e+00                2                1    0.0000000e+00    0.0000000e+00    0.0000000e+00    0.0000000e+00    0.0000000e+00 
  -1.2667090e+02                1                1    0.0000000e+00    0.0000000e+00    0.0000000e+00    0.0000000e+00    0.0000000e+00                2                1    0.0000000e+00    0.0000000e+00    0.0000000e+00    0.0000000e+00    0.0000000e+00 
  -1.2607090e+02                1                1    0.0000000e+00    0.0000000e+00    0.0000000e+00    0.0000000e+00    0.0000000e+00                2                1    0.0000000e+00    0.0000000e+00    0.0000000e+00    0.0000000e+00    0.0000000e+00 
  -1.2547090e+02                1                1    0.0000000e+00    0.0000000e+00    0.0000000e+00    0.0000000e+00    0.0000000e+00                2                1    0.0000000e+00    0.0000000e+00    0.0000000e+00    0.0000000e+00    0.0000000e+00 
  -1.2487090e+02                1                1    0.0000000e+00    0.0000000e+00    0.0000000e+00    0.0000000e+00    0.0000000e+00                2                1    0.0000000e+00    0.0000000e+00    0.0000000e+00    0.0000000e+00    0.0000000e+00 
  -1.2427090e+02                1                1    0.0000000e+00    0.0000000e+00    0.0000000e+00    0.0000000e+00    0.0000000e+00                2                1    0.0000000e+00    0.0000000e+00    0.0000000e+00    0.0000000e+00    0.0000000e+00 
  -1.2367090e+02                1                1    0.0000000e+00    0.0000000e+00    0.0000000e+00    0.0000000e+00    0.0000000e+00                2                1    0.0000000e+00    0.0000000e+00    0.0000000e+00    0.0000000e+00    0.0000000e+00 
  -1.2307090e+02                1                1    0.0000000e+00    0.0000000e+00    0.0000000e+00    0.0000000e+00    0.0000000e+00                2                1    0.0000000e+00    0.0000000e+00    0.0000000e+00    0.0000000e+00    0.0000000e+00 
  -1.2247090e+02                1                1    0.0000000e+00    0.0000000e+00    0.0000000e+00    0.0000000e+00    0.0000000e+00                2                1    0.0000000e+00    0.0000000e+00    0.0000000e+00    0.0000000e+00    0.0000000e+00 
  -1.2187090e+02                1                1    0.0000000e+00    0.0000000e+00    0.0000000e+00    0.0000000e+00    0.0000000e+00                2                1    0.0000000e+00    0.0000000e+00    0.0000000e+00    0.0000000e+00    0.0000000e+00 
  -1.2127090e+02                1                1    0.0000000e+00    0.0000000e+00    0.0000000e+00    0.0000000e+00    0.0000000e+00                2                1    0.0000000e+00    0.0000000e+00    0.0000000e+00    0.0000000e+00    0.0000000e+00 
  -1.2067611e+02                1                1    0.0000000e+00    0.0000000e+00    0.0000000e+00    0.0000000e+00    0.0000000e+00                2                1    0.0000000e+00    0.0000000e+00    0.0000000e+00    0.0000000e+00    0.0000000e+00 
  -1.2008717e+02                1                1    0.0000000e+00    0.0000000e+00    0.0000000e+00    0.0000000e+00    0.0000000e+00                2                1    0.0000000e+00    0.0000000e+00    0.0000000e+00    0.0000000e+00    0.0000000e+00 
  -1.1950389e+02                1                1    0.0000000e+00    0.0000000e+00    0.0000000e+00    0.0000000e+00    0.0000000e+00                2                1    0.0000000e+00    0.0000000e+00    0.0000000e+00    0.0000000e+00    0.0000000e+00 
  -1.1892610e+02                1                1    0.0000000e+00    0.0000000e+00    0.0000000e+00    0.0000000e+00    0.0000000e+00                2                1    0.0000000e+00    0.0000000e+00    0.0000000e+00    0.0000000e+00    0.0000000e+00 
  -1.1835364e+02                1                1    0.0000000e+00    0.0000000e+00    0.0000000e+00    0.0000000e+00    0.0000000e+00                2                1    0.0000000e+00    0.0000000e+00    0.0000000e+00    0.0000000e+00    0.0000000e+00 
  -1.1778632e+02                1                1    0.0000000e+00    0.0000000e+00    0.0000000e+00    0.0000000e+00    0.0000000e+00                2                1    0.0000000e+00    0.0000000e+00    0.0000000e+00    0.0000000e+00    0.0000000e+00 
  -1.1722396e+02                1                1    0.0000000e+00    0.0000000e+00    0.0000000e+00    0.0000000e+00    0.0000000e+00                2                1    0.0000000e+00    0.0000000e+00    0.0000000e+00    0.0000000e+00    0.0000000e+00 
  -1.1666646e+02                1                1    0.0000000e+00    0.0000000e+00    0.0000000e+00    0.0000000e+00    0.0000000e+00                2                1    0.0000000e+00    0.0000000e+00    0.0000000e+00    0.0000000e+00    0.0000000e+00 
  -1.1611365e+02                1                1    0.0000000e+00    0.0000000e+00    0.0000000e+00    0.0000000e+00    0.0000000e+00                2                1    0.0000000e+00    0.0000000e+00    0.0000000e+00    0.0000000e+00    0.0000000e+00 
  -1.1556538e+02                1                1    0.0000000e+00    0.0000000e+00    0.0000000e+00    0.0000000e+00    0.0000000e+00                2                1    0.0000000e+00    0.0000000e+00    0.0000000e+00    0.0000000e+00    0.0000000e+00 
  -1.1502155e+02                1                1    0.0000000e+00    0.0000000e+00    0.0000000e+00    0.0000000e+00    0.0000000e+00                2                1    0.0000000e+00    0.0000000e+00    0.0000000e+00    0.0000000e+00    0.0000000e+00 
  -1.1448200e+02                1                1    0.0000000e+00    0.0000000e+00    0.0000000e+00    0.0000000e+00    0.0000000e+00                2                1    0.0000000e+00    0.0000000e+00    0.0000000e+00    0.0000000e+00    0.0000000e+00 
  -1.1394661e+02                1                1    0.0000000e+00    0.0000000e+00    0.0000000e+00    0.0000000e+00    0.0000000e+00                2                1    0.0000000e+00    0.0000000e+00    0.0000000e+00    0.0000000e+00    0.0000000e+00 
  -1.1341530e+02                1                1    0.0000000e+00    0.0000000e+00    0.0000000e+00    0.0000000e+00    0.0000000e+00                2                1    0.0000000e+00    0.0000000e+00    0.0000000e+00    0.0000000e+00    0.0000000e+00 
  -1.1288790e+02                1                1    0.0000000e+00    0.0000000e+00    0.0000000e+00    0.0000000e+00    0.0000000e+00                2                1    0.0000000e+00    0.0000000e+00    0.0000000e+00    0.0000000e+00    0.0000000e+00 
  -1.1236435e+02                1                1    0.0000000e+00    0.0000000e+00    0.0000000e+00    0.0000000e+00    0.0000000e+00                2                1    0.0000000e+00    0.0000000e+00    0.0000000e+00    0.0000000e+00    0.0000000e+00 
  -1.1184453e+02                1                1    0.0000000e+00    0.0000000e+00    0.0000000e+00    0.0000000e+00    0.0000000e+00                2                1    0.0000000e+00    0.0000000e+00    0.0000000e+00    0.0000000e+00    0.0000000e+00 
  -1.1132833e+02                1                1    0.0000000e+00    0.0000000e+00    0.0000000e+00    0.0000000e+00    0.0000000e+00                2                1    0.0000000e+00    0.0000000e+00    0.0000000e+00    0.0000000e+00    0.0000000e+00 
  -1.1081566e+02                1                1    0.0000000e+00    0.0000000e+00    0.0000000e+00    0.0000000e+00    0.0000000e+00                2                1    0.0000000e+00    0.0000000e+00    0.0000000e+00    0.0000000e+00    0.0000000e+00 
  -1.1030642e+02                1                1    0.0000000e+00    0.0000000e+00    0.0000000e+00    0.0000000e+00    0.0000000e+00                2                1    0.0000000e+00    0.0000000e+00    0.0000000e+00    0.0000000e+00    0.0000000e+00 
  -1.0980052e+02                1                1    0.0000000e+00    0.0000000e+00    0.0000000e+00    0.0000000e+00    0.0000000e+00                2                1    0.0000000e+00    0.0000000e+00    0.0000000e+00    0.0000000e+00    0.0000000e+00 
  -1.0929789e+02                1                1    0.0000000e+00    0.0000000e+00    0.0000000e+00    0.0000000e+00    0.0000000e+00                2                1    0.0000000e+00    0.0000000e+00    0.0000000e+00    0.0000000e+00    0.0000000e+00 
  -1.0879844e+02                1                1    0.0000000e+00    0.0000000e+00    0.0000000e+00    0.0000000e+00    0.0000000e+00                2                1    0.0000000e+00    0.0000000e+00    0.0000000e+00    0.0000000e+00    0.0000000e+00 
  -1.0830207e+02                1                1    0.0000000e+00    0.0000000e+00    0.0000000e+00    0.0000000e+00    0.0000000e+00                2                1    0.0000000e+00    0.0000000e+00    0.0000000e+00    0.0000000e+00    0.0000000e+00 
  -1.0780872e+02                1                1    0.0000000e+00    0.0000000e+00    0.0000000e+00    0.0000000e+00    0.0000000e+00                2                1    0.0000000e+00    0.0000000e+00    0.0000000e+00    0.0000000e+00    0.0000000e+00 
  -1.0731831e+02                1                1    0.0000000e+00    0.0000000e+00    0.0000000e+00    0.0000000e+00    0.0000000e+00                2                1    0.0000000e+00    0.0000000e+00    0.0000000e+00    0.0000000e+00    0.0000000e+00 
  -1.0683077e+02                1                1    0.0000000e+00    0.0000000e+00    0.0000000e+00    0.0000000e+00    0.0000000e+00                2                1    0.0000000e+00    0.0000000e+00    0.0000000e+00    0.0000000e+00    0.0000000e+00 
  -1.0634601e+02                1                1    0.0000000e+00    0.0000000e+00    0.0000000e+00    0.0000000e+00    0.0000000e+00                2                1    0.0000000e+00    0.0000000e+00    0.0000000e+00    0.0000000e+00    0.0000000e+00 
  -1.0586398e+02                1                1    0.0000000e+00    0.0000000e+00    0.0000000e+00    0.0000000e+00    0.0000000e+00                2                1    0.0000000e+00    0.0000000e+00    0.0000000e+00    0.0000000e+00    0.0000000e+00 
  -1.0538460e+02                1                1    0.0000000e+00    0.0000000e+00    0.0000000e+00    0.0000000e+00    0.0000000e+00                2                1    0.0000000e+00    0.0000000e+00    0.0000000e+00    0.0000000e+00    0.0000000e+00 
  -1.0490780e+02                1                1    0.0000000e+00    0.0000000e+00    0.0000000e+00    0.0000000e+00    0.0000000e+00                2                1    0.0000000e+00    0.0000000e+00    0.0000000e+00    0.0000000e+00    0.0000000e+00 
  -1.0443354e+02                1                1    0.0000000e+00    0.0000000e+00    0.0000000e+00    0.0000000e+00    0.0000000e+00                2                1    0.0000000e+00    0.0000000e+00    0.0000000e+00    0.0000000e+00    0.0000000e+00 
  -1.0396174e+02                1                1    0.0000000e+00    0.0000000e+00    0.0000000e+00    0.0000000e+00    0.0000000e+00                2                1    0.0000000e+00    0.0000000e+00    0.0000000e+00    0.0000000e+00    0.0000000e+00 
  -1.0349235e+02                1                1    0.0000000e+00    0.0000000e+00    0.0000000e+00    0.0000000e+00    0.0000000e+00                2                1    0.0000000e+00    0.0000000e+00    0.0000000e+00    0.0000000e+00    0.0000000e+00 
  -1.0302529e+02                1                1    0.0000000e+00    0.0000000e+00    0.0000000e+00    0.0000000e+00    0.0000000e+00                2                1    0.0000000e+00    0.0000000e+00    0.0000000e+00    0.0000000e+00    0.0000000e+00 
  -1.0256053e+02                1                1    0.0000000e+00    0.0000000e+00    0.0000000e+00    0.0000000e+00    0.0000000e+00                2                1    0.0000000e+00    0.0000000e+00    0.0000000e+00    0.0000000e+00    0.0000000e+00 
  -1.0209800e+02                1                1    0.0000000e+00    0.0000000e+00    0.0000000e+00    0.0000000e+00    0.0000000e+00                2                1    0.0000000e+00    0.0000000e+00    0.0000000e+00    0.0000000e+00    0.0000000e+00 
  -1.0163764e+02                1                1    0.0000000e+00    0.0000000e+00    0.0000000e+00    0.0000000e+00    0.0000000e+00                2                1    0.0000000e+00    0.0000000e+00    0.0000000e+00    0.0000000e+00    0.0000000e+00 
  -1.0117943e+02                1                1    0.0000000e+00    0.0000000e+00    0.0000000e+00    0.0000000e+00    0.0000000e+00                2                1    0.0000000e+00    0.0000000e+00    0.0000000e+00    0.0000000e+00    0.0000000e+00 
  -1.0072328e+02                1                1    0.0000000e+00    0.0000000e+00    0.0000000e+00    0.0000000e+00    0.0000000e+00                2                1    0.0000000e+00    0.0000000e+00    0.0000000e+00    0.0000000e+00    0.0000000e+00 
  -1.0026915e+02                1                1    0.0000000e+00    0.0000000e+00    0.0000000e+00    0.0000000e+00    0.0000000e+00                2                1    0.0000000e+00    0.0000000e+00    0.0000000e+00    0.0000000e+00    0.0000000e+00 
  -9.9817011e+01                1                1    0.0000000e+00    0.0000000e+00    0.0000000e+00    0.0000000e+00    0.0000000e+00                2                1    0.0000000e+00    0.0000000e+00    0.0000000e+00    0.0000000e+00    0.0000000e+00 
  -9.9366792e+01                1                1    0.0000000e+00    0.0000000e+00    0.0000000e+00    0.0000000e+00    0.0000000e+00                2                1    0.0000000e+00    0.0000000e+00    0.0000000e+00    0.0000000e+00    0.0000000e+00 
  -9.8918464e+01                1                1    0.0000000e+00    0.0000000e+00    0.0000000e+00    0.0000000e+00    0.0000000e+00                2                1    0.0000000e+00    0.0000000e+00    0.0000000e+00    0.0000000e+00    0.0000000e+00 
  -9.8471966e+01                1                1    0.0000000e+00    0.0000000e+00    0.0000000e+00    0.0000000e+00    0.0000000e+00                2                1    0.0000000e+00    0.0000000e+00    0.0000000e+00    0.0000000e+00    0.0000000e+00 
  -9.8027267e+01                1                1    0.0000000e+00    0.0000000e+00    0.0000000e+00    0.0000000e+00    0.0000000e+00                2                1    0.0000000e+00    0.0000000e+00    0.0000000e+00    0.0000000e+00    0.0000000e+00 
  -9.7584316e+01                1                1    0.0000000e+00    0.0000000e+00    0.0000000e+00    0.0000000e+00    0.0000000e+00                2                1    0.0000000e+00    0.0000000e+00    0.0000000e+00    0.0000000e+00    0.0000000e+00 
  -9.7143069e+01                1                1    0.0000000e+00    0.0000000e+00    0.0000000e+00    0.0000000e+00    0.0000000e+00                2                1    0.0000000e+00    0.0000000e+00    0.0000000e+00    0.0000000e+00    0.0000000e+00 
  -9.6703497e+01                1                1    0.0000000e+00    0.0000000e+00    0.0000000e+00    0.0000000e+00    0.0000000e+00                2                1    0.0000000e+00    0.0000000e+00    0.0000000e+00    0.0000000e+00    0.0000000e+00 
  -9.6265535e+01                1                1    0.0000000e+00    0.0000000e+00    0.0000000e+00    0.0000000e+00    0.0000000e+00                2                1    0.0000000e+00    0.0000000e+00    0.0000000e+00    0.0000000e+00    0.0000000e+00 
  -9.5829177e+01                1                1    0.0000000e+00    0.0000000e+00    0.0000000e+00    0.0000000e+00    0.0000000e+00                2                1    0.0000000e+00    0.0000000e+00    0.0000000e+00    0.0000000e+00    0.0000000e+00 
  -9.5394356e+01                1                1    0.0000000e+00    0.0000000e+00    0.0000000e+00    0.0000000e+00    0.0000000e+00                2                1    0.0000000e+00    0.0000000e+00    0.0000000e+00    0.0000000e+00    0.0000000e+00 
  -9.4961038e+01                1                1    0.0000000e+00    0.0000000e+00    0.0000000e+00    0.0000000e+00    0.0000000e+00                2                1    0.0000000e+00    0.0000000e+00    0.0000000e+00    0.0000000e+00    0.0000000e+00 
  -9.4529204e+01                1                1    0.0000000e+00    0.0000000e+00    0.0000000e+00    0.0000000e+00    0.0000000e+00                2                1    0.0000000e+00    0.0000000e+00    0.0000000e+00    0.0000000e+00    0.0000000e+00 
  -9.4098795e+01                1                1    0.0000000e+00    0.0000000e+00    0.0000000e+00    0.0000000e+00    0.0000000e+00                2                1    0.0000000e+00    0.0000000e+00    0.0000000e+00    0.0000000e+00    0.0000000e+00 
  -9.3669779e+01                1                1    0.0000000e+00    0.0000000e+00    0.0000000e+00    0.0000000e+00    0.0000000e+00                2                1    0.0000000e+00    0.0000000e+00    0.0000000e+00    0.0000000e+00    0.0000000e+00 
  -9.3242139e+01                1                1    0.0000000e+00    0.0000000e+00    0.0000000e+00    0.0000000e+00    0.0000000e+00                2                1    0.0000000e+00    0.0000000e+00    0.0000000e+00    0.0000000e+00    0.0000000e+00 
  -9.2815820e+01                1                1    0.0000000e+00    0.0000000e+00    0.0000000e+00    0.0000000e+00    0.0000000e+00                2                1    0.0000000e+00    0.0000000e+00    0.0000000e+00    0.0000000e+00    0.0000000e+00 
  -9.2390790e+01                1                1    0.0000000e+00    0.0000000e+00    0.0000000e+00    0.0000000e+00    0.0000000e+00                2                1    0.0000000e+00    0.0000000e+00    0.0000000e+00    0.0000000e+00    0.0000000e+00 
  -9.1967022e+01                1                1    0.0000000e+00    0.0000000e+00    0.0000000e+00    0.0000000e+00    0.0000000e+00                2                1    0.0000000e+00    0.0000000e+00    0.0000000e+00    0.0000000e+00    0.0000000e+00 
  -9.1544487e+01                1                1    0.0000000e+00    0.0000000e+00    0.0000000e+00    0.0000000e+00    0.0000000e+00                2                1    0.0000000e+00    0.0000000e+00    0.0000000e+00    0.0000000e+00    0.0000000e+00 
  -9.1123141e+01                1                1    0.0000000e+00    0.0000000e+00    0.0000000e+00    0.0000000e+00    0.0000000e+00                2                1    0.0000000e+00    0.0000000e+00    0.0000000e+00    0.0000000e+00    0.0000000e+00 
  -9.0702955e+01                1                1    0.0000000e+00    0.0000000e+00    0.0000000e+00    0.0000000e+00    0.0000000e+00                2                1    0.0000000e+00    0.0000000e+00    0.0000000e+00    0.0000000e+00    0.0000000e+00 
  -9.0283896e+01                1                1    0.0000000e+00    0.0000000e+00    0.0000000e+00    0.0000000e+00    0.0000000e+00                2                1    0.0000000e+00    0.0000000e+00    0.0000000e+00    0.0000000e+00    0.0000000e+00 
  -8.9865945e+01                1                1    0.0000000e+00    0.0000000e+00    0.0000000e+00    0.0000000e+00    0.0000000e+00                2                1    0.0000000e+00    0.0000000e+00    0.0000000e+00    0.0000000e+00    0.0000000e+00 
  -8.9449062e+01                1                1    0.0000000e+00    0.0000000e+00    0.0000000e+00    0.0000000e+00    0.0000000e+00                2                1    0.0000000e+00    0.0000000e+00    0.0000000e+00    0.0000000e+00    0.0000000e+00 
  -8.9033215e+01                1                1    0.0000000e+00    0.0000000e+00    0.0000000e+00    0.0000000e+00    0.0000000e+00                2                1    0.0000000e+00    0.0000000e+00    0.0000000e+00    0.0000000e+00    0.0000000e+00 
  -8.8618375e+01                1                1    0.0000000e+00    0.0000000e+00    0.0000000e+00    0.0000000e+00    0.0000000e+00                2                1    0.0000000e+00    0.0000000e+00    0.0000000e+00    0.0000000e+00    0.0000000e+00 
  -8.8204513e+01                1                1    0.0000000e+00    0.0000000e+00    0.0000000e+00    0.0000000e+00    0.0000000e+00                2                1    0.0000000e+00    0.0000000e+00    0.0000000e+00    0.0000000e+00    0.0000000e+00 
  -8.7791601e+01                1                1    0.0000000e+00    0.0000000e+00    0.0000000e+00    0.0000000e+00    0.0000000e+00                2                1    0.0000000e+00    0.0000000e+00    0.0000000e+00    0.0000000e+00    0.0000000e+00 
  -8.7615552e+01                1                1    0.0000000e+00    0.0000000e+00    0.0000000e+00    0.0000000e+00    0.0000000e+00                2                1    0.0000000e+00    0.0000000e+00    0.0000000e+00    0.0000000e+00    0.0000000e+00 
  -8.7395492e+01                1                1    0.0000000e+00    0.0000000e+00    0.0000000e+00    0.0000000e+00    0.0000000e+00                2                1    0.0000000e+00    0.0000000e+00    0.0000000e+00    0.0000000e+00    0.0000000e+00 
  -8.7120417e+01                1                1    0.0000000e+00    0.0000000e+00    0.0000000e+00    0.0000000e+00    0.0000000e+00                2                1    0.0000000e+00    0.0000000e+00    0.0000000e+00    0.0000000e+00    0.0000000e+00 
  -8.6776572e+01                1                1    0.0000000e+00    0.0000000e+00    0.0000000e+00    0.0000000e+00    0.0000000e+00                2                1    0.0000000e+00    0.0000000e+00    0.0000000e+00    0.0000000e+00    0.0000000e+00 
  -8.6366807e+01                1                1    0.0000000e+00    0.0000000e+00    0.0000000e+00    0.0000000e+00    0.0000000e+00                2                1    0.0000000e+00    0.0000000e+00    0.0000000e+00    0.0000000e+00    0.0000000e+00 
  -8.5957798e+01                1                1    0.0000000e+00    0.0000000e+00    0.0000000e+00    0.0000000e+00    0.0000000e+00                2                1    0.0000000e+00    0.0000000e+00    0.0000000e+00    0.0000000e+00    0.0000000e+00 
  -8.5549586e+01                1                1    0.0000000e+00    0.0000000e+00    0.0000000e+00    0.0000000e+00    0.0000000e+00                2                1    0.0000000e+00    0.0000000e+00    0.0000000e+00    0.0000000e+00    0.0000000e+00 
  -8.5142145e+01                1                1    0.0000000e+00    0.0000000e+00    0.0000000e+00    0.0000000e+00    0.0000000e+00                2                1    0.0000000e+00    0.0000000e+00    0.0000000e+00    0.0000000e+00    0.0000000e+00 
  -8.4735447e+01                1                1    0.0000000e+00    0.0000000e+00    0.0000000e+00    0.0000000e+00    0.0000000e+00                2                1    0.0000000e+00    0.0000000e+00    0.0000000e+00    0.0000000e+00    0.0000000e+00 
  -8.4329467e+01                1                1    0.0000000e+00    0.0000000e+00    0.0000000e+00    0.0000000e+00    0.0000000e+00                2                1    0.0000000e+00    0.0000000e+00    0.0000000e+00    0.0000000e+00    0.0000000e+00 
  -8.3924177e+01                1                1    0.0000000e+00    0.0000000e+00    0.0000000e+00    0.0000000e+00    0.0000000e+00                2                1    0.0000000e+00    0.0000000e+00    0.0000000e+00    0.0000000e+00    0.0000000e+00 
  -8.3519553e+01                1                1    0.0000000e+00    0.0000000e+00    0.0000000e+00    0.0000000e+00    0.0000000e+00                2                1    0.0000000e+00    0.0000000e+00    0.0000000e+00    0.0000000e+00    0.0000000e+00 
  -8.3115569e+01                1                1    0.0000000e+00    0.0000000e+00    0.0000000e+00    0.0000000e+00    0.0000000e+00                2                1    0.0000000e+00    0.0000000e+00    0.0000000e+00    0.0000000e+00    0.0000000e+00 
  -8.2712199e+01                1                1    0.0000000e+00    0.0000000e+00    0.0000000e+00    0.0000000e+00    0.0000000e+00                2                1    0.0000000e+00    0.0000000e+00    0.0000000e+00    0.0000000e+00    0.0000000e+00 
  -8.2309417e+01                1                1    0.0000000e+00    0.0000000e+00    0.0000000e+00    0.0000000e+00    0.0000000e+00                2                1    0.0000000e+00    0.0000000e+00    0.0000000e+00    0.0000000e+00    0.0000000e+00 
  -8.1907199e+01                1                1    0.0000000e+00    0.0000000e+00    0.0000000e+00    0.0000000e+00    0.0000000e+00                2                1    0.0000000e+00    0.0000000e+00    0.0000000e+00    0.0000000e+00    0.0000000e+00 
  -8.1505519e+01                1                1    0.0000000e+00    0.0000000e+00    0.0000000e+00    0.0000000e+00    0.0000000e+00                2                1    0.0000000e+00    0.0000000e+00    0.0000000e+00    0.0000000e+00    0.0000000e+00 
  -8.1104354e+01                1                1    0.0000000e+00    0.0000000e+00    0.0000000e+00    0.0000000e+00    0.0000000e+00                2                1    0.0000000e+00    0.0000000e+00    0.0000000e+00    0.0000000e+00    0.0000000e+00 
  -8.0703677e+01                1                1    0.0000000e+00    0.0000000e+00    0.0000000e+00    0.0000000e+00    0.0000000e+00                2                1    0.0000000e+00    0.0000000e+00    0.0000000e+00    0.0000000e+00    0.0000000e+00 
  -8.0303464e+01                1                1    0.0000000e+00    0.0000000e+00    0.0000000e+00    0.0000000e+00    0.0000000e+00                2                1    0.0000000e+00    0.0000000e+00    0.0000000e+00    0.0000000e+00    0.0000000e+00 
  -7.9903691e+01                1                1    0.0000000e+00    0.0000000e+00    0.0000000e+00    0.0000000e+00    0.0000000e+00                2                1    0.0000000e+00    0.0000000e+00    0.0000000e+00    0.0000000e+00    0.0000000e+00 
  -7.9504334e+01                1                1    0.0000000e+00    0.0000000e+00    0.0000000e+00    0.0000000e+00    0.0000000e+00                2                1    0.0000000e+00    0.0000000e+00    0.0000000e+00    0.0000000e+00    0.0000000e+00 
  -7.9105367e+01                1                1    0.0000000e+00    0.0000000e+00    0.0000000e+00    0.0000000e+00    0.0000000e+00                2                1    0.0000000e+00    0.0000000e+00    0.0000000e+00    0.0000000e+00    0.0000000e+00 
  -7.8706767e+01                1                1    0.0000000e+00    0.0000000e+00    0.0000000e+00    0.0000000e+00    0.0000000e+00                2                1    0.0000000e+00    0.0000000e+00    0.0000000e+00    0.0000000e+00    0.0000000e+00 
  -7.8308510e+01                1                1    0.0000000e+00    0.0000000e+00    0.0000000e+00    0.0000000e+00    0.0000000e+00                2                1    0.0000000e+00    0.0000000e+00    0.0000000e+00    0.0000000e+00    0.0000000e+00 
  -7.7910572e+01                1                1    0.0000000e+00    0.0000000e+00    0.0000000e+00    0.0000000e+00    0.0000000e+00                2                1    0.0000000e+00    0.0000000e+00    0.0000000e+00    0.0000000e+00    0.0000000e+00 
  -7.7512927e+01                1                1    0.0000000e+00    0.0000000e+00    0.0000000e+00    0.0000000e+00    0.0000000e+00                2                1    0.0000000e+00    0.0000000e+00    0.0000000e+00    0.0000000e+00    0.0000000e+00 
  -7.7115554e+01                1                1    0.0000000e+00    0.0000000e+00    0.0000000e+00    0.0000000e+00    0.0000000e+00                2                1    0.0000000e+00    0.0000000e+00    0.0000000e+00    0.0000000e+00    0.0000000e+00 
  -7.6877600e+01                1                1    0.0000000e+00    0.0000000e+00    0.0000000e+00    0.0000000e+00    0.0000000e+00                2                1    0.0000000e+00    0.0000000e+00    0.0000000e+00    0.0000000e+00    0.0000000e+00 
  -7.6580159e+01                1                1    0.0000000e+00    0.0000000e+00    0.0000000e+00    0.0000000e+00    0.0000000e+00                2                1    0.0000000e+00    0.0000000e+00    0.0000000e+00    0.0000000e+00    0.0000000e+00 
  -7.6208357e+01                1                1    0.0000000e+00    0.0000000e+00    0.0000000e+00    0.0000000e+00    0.0000000e+00                2                1    0.0000000e+00    0.0000000e+00    0.0000000e+00    0.0000000e+00    0.0000000e+00 
  -7.5811708e+01                1                1    0.0000000e+00    0.0000000e+00    0.0000000e+00    0.0000000e+00    0.0000000e+00                2                1    0.0000000e+00    0.0000000e+00    0.0000000e+00    0.0000000e+00    0.0000000e+00 
  -7.5415221e+01                1                1    0.0000000e+00    0.0000000e+00    0.0000000e+00    0.0000000e+00    0.0000000e+00                2                1    0.0000000e+00    0.0000000e+00    0.0000000e+00    0.0000000e+00    0.0000000e+00 
  -7.5018878e+01                1                1    0.0000000e+00    0.0000000e+00    0.0000000e+00    0.0000000e+00    0.0000000e+00                2                1    0.0000000e+00    0.0000000e+00    0.0000000e+00    0.0000000e+00    0.0000000e+00 
  -7.4622654e+01                1                1    0.0000000e+00    0.0000000e+00    0.0000000e+00    0.0000000e+00    0.0000000e+00                2                1    0.0000000e+00    0.0000000e+00    0.0000000e+00    0.0000000e+00    0.0000000e+00 
  -7.4226526e+01                1                1    0.0000000e+00    0.0000000e+00    0.0000000e+00    0.0000000e+00    0.0000000e+00                2                1    0.0000000e+00    0.0000000e+00    0.0000000e+00    0.0000000e+00    0.0000000e+00 
  -7.3830469e+01                1                1    0.0000000e+00    0.0000000e+00    0.0000000e+00    0.0000000e+00    0.0000000e+00                2                1    0.0000000e+00    0.0000000e+00    0.0000000e+00    0.0000000e+00    0.0000000e+00 
  -7.3434459e+01                1                1    0.0000000e+00    0.0000000e+00    0.0000000e+00    0.0000000e+00    0.0000000e+00                2                1    0.0000000e+00    0.0000000e+00    0.0000000e+00    0.0000000e+00    0.0000000e+00 
  -7.3038472e+01                1                1    0.0000000e+00    0.0000000e+00    0.0000000e+00    0.0000000e+00    0.0000000e+00                2                1    0.0000000e+00    0.0000000e+00    0.0000000e+00    0.0000000e+00    0.0000000e+00 
  -7.2642482e+01                1                1    0.0000000e+00    0.0000000e+00    0.0000000e+00    0.0000000e+00    0.0000000e+00                2                1    0.0000000e+00    0.0000000e+00    0.0000000e+00    0.0000000e+00    0.0000000e+00 
  -7.2246467e+01                1                1    0.0000000e+00    0.0000000e+00    0.0000000e+00    0.0000000e+00    0.0000000e+00                2                1    0.0000000e+00    0.0000000e+00    0.0000000e+00    0.0000000e+00    0.0000000e+00 
  -7.1850401e+01                1                1    0.0000000e+00    0.0000000e+00    0.0000000e+00    0.0000000e+00    0.0000000e+00                2                1    0.0000000e+00    0.0000000e+00    0.0000000e+00    0.0000000e+00    0.0000000e+00 
  -7.1454259e+01                1                1    0.0000000e+00    0.0000000e+00    0.0000000e+00    0.0000000e+00    0.0000000e+00                2                1    0.0000000e+00    0.0000000e+00    0.0000000e+00    0.0000000e+00    0.0000000e+00 
  -7.1058016e+01                1                1    0.0000000e+00    0.0000000e+00    0.0000000e+00    0.0000000e+00    0.0000000e+00                2                1    0.0000000e+00    0.0000000e+00    0.0000000e+00    0.0000000e+00    0.0000000e+00 
  -7.0661648e+01                1                1    0.0000000e+00    0.0000000e+00    0.0000000e+00    0.0000000e+00    0.0000000e+00                2                1    0.0000000e+00    0.0000000e+00    0.0000000e+00    0.0000000e+00    0.0000000e+00 
  -7.0265129e+01                1                1    0.0000000e+00    0.0000000e+00    0.0000000e+00    0.0000000e+00    0.0000000e+00                2                1    0.0000000e+00    0.0000000e+00    0.0000000e+00    0.0000000e+00    0.0000000e+00 
  -6.9868434e+01                1                1    0.0000000e+00    0.0000000e+00    0.0000000e+00    0.0000000e+00    0.0000000e+00                2                1    0.0000000e+00    0.0000000e+00    0.0000000e+00    0.0000000e+00    0.0000000e+00 
  -6.9471536e+01                1                1    0.0000000e+00    0.0000000e+00    0.0000000e+00    0.0000000e+00    0.0000000e+00                2                1    0.0000000e+00    0.0000000e+00    0.0000000e+00    0.0000000e+00    0.0000000e+00 
  -6.9074411e+01                1                1    0.0000000e+00    0.0000000e+00    0.0000000e+00    0.0000000e+00    0.0000000e+00                2                1    0.0000000e+00    0.0000000e+00    0.0000000e+00    0.0000000e+00    0.0000000e+00 
  -6.8677031e+01                1                1    0.0000000e+00    0.0000000e+00    0.0000000e+00    0.0000000e+00    0.0000000e+00                2                1    0.0000000e+00    0.0000000e+00    0.0000000e+00    0.0000000e+00    0.0000000e+00 
  -6.8279372e+01                1                1    0.0000000e+00    0.0000000e+00    0.0000000e+00    0.0000000e+00    0.0000000e+00                2                1    0.0000000e+00    0.0000000e+00    0.0000000e+00    0.0000000e+00    0.0000000e+00 
  -6.7881405e+01                1                1    0.0000000e+00    0.0000000e+00    0.0000000e+00    0.0000000e+00    0.0000000e+00                2                1    0.0000000e+00    0.0000000e+00    0.0000000e+00    0.0000000e+00    0.0000000e+00 
  -6.7483105e+01                1                1    0.0000000e+00    0.0000000e+00    0.0000000e+00    0.0000000e+00    0.0000000e+00                2                1    0.0000000e+00    0.0000000e+00    0.0000000e+00    0.0000000e+00    0.0000000e+00 
  -6.7084444e+01                1                1    0.0000000e+00    0.0000000e+00    0.0000000e+00    0.0000000e+00    0.0000000e+00                2                1    0.0000000e+00    0.0000000e+00    0.0000000e+00    0.0000000e+00    0.0000000e+00 
  -6.6685394e+01                1                1    0.0000000e+00    0.0000000e+00    0.0000000e+00    0.0000000e+00    0.0000000e+00                2                1    0.0000000e+00    0.0000000e+00    0.0000000e+00    0.0000000e+00    0.0000000e+00 
  -6.6285928e+01                1                1    0.0000000e+00    0.0000000e+00    0.0000000e+00    0.0000000e+00    0.0000000e+00                2                1    0.0000000e+00    0.0000000e+00    0.0000000e+00    0.0000000e+00    0.0000000e+00 
  -6.5886018e+01                1                1    0.0000000e+00    0.0000000e+00    0.0000000e+00    0.0000000e+00    0.0000000e+00                2                1    0.0000000e+00    0.0000000e+00    0.0000000e+00    0.0000000e+00    0.0000000e+00 
  -6.5485634e+01                1                1    0.0000000e+00    0.0000000e+00    0.0000000e+00    0.0000000e+00    0.0000000e+00                2                1    0.0000000e+00    0.0000000e+00    0.0000000e+00    0.0000000e+00    0.0000000e+00 
  -6.5084749e+01                1                1    0.0000000e+00    0.0000000e+00    0.0000000e+00    0.0000000e+00    0.0000000e+00                2                1    0.0000000e+00    0.0000000e+00    0.0000000e+00    0.0000000e+00    0.0000000e+00 
  -6.4683333e+01                1                1    0.0000000e+00    0.0000000e+00    0.0000000e+00    0.0000000e+00    0.0000000e+00                2                1    0.0000000e+00    0.0000000e+00    0.0000000e+00    0.0000000e+00    0.0000000e+00 
  -6.4281355e+01                1                1    0.0000000e+00    0.0000000e+00    0.0000000e+00    0.0000000e+00    0.0000000e+00                2                1    0.0000000e+00    0.0000000e+00    0.0000000e+00    0.0000000e+00    0.0000000e+00 
  -6.3878786e+01                1                1    0.0000000e+00    0.0000000e+00    0.0000000e+00    0.0000000e+00    0.0000000e+00                2                1    0.0000000e+00    0.0000000e+00    0.0000000e+00    0.0000000e+00    0.0000000e+00 
  -6.3475595e+01                1                1    0.0000000e+00    0.0000000e+00    0.0000000e+00    0.0000000e+00    0.0000000e+00                2                1    0.0000000e+00    0.0000000e+00    0.0000000e+00    0.0000000e+00    0.0000000e+00 
  -6.3071752e+01                1                1    0.0000000e+00    0.0000000e+00    0.0000000e+00    0.0000000e+00    0.0000000e+00                2                1    0.0000000e+00    0.0000000e+00    0.0000000e+00    0.0000000e+00    0.0000000e+00 
  -6.2667223e+01                1                1    0.0000000e+00    0.0000000e+00    0.0000000e+00    0.0000000e+00    0.0000000e+00                2                1    0.0000000e+00    0.0000000e+00    0.0000000e+00    0.0000000e+00    0.0000000e+00 
  -6.2343600e+01                1                1    0.0000000e+00    0.0000000e+00    0.0000000e+00    0.0000000e+00    0.0000000e+00                2                1    0.0000000e+00    0.0000000e+00    0.0000000e+00    0.0000000e+00    0.0000000e+00 
  -6.1939072e+01                1                1    0.0000000e+00    0.0000000e+00    0.0000000e+00    0.0000000e+00    0.0000000e+00                2                1    0.0000000e+00    0.0000000e+00    0.0000000e+00    0.0000000e+00    0.0000000e+00 
  -6.1532456e+01                1                1    0.0000000e+00    0.0000000e+00    0.0000000e+00    0.0000000e+00    0.0000000e+00                2                1    0.0000000e+00    0.0000000e+00    0.0000000e+00    0.0000000e+00    0.0000000e+00 
  -6.1125031e+01                1                1    0.0000000e+00    0.0000000e+00    0.0000000e+00    0.0000000e+00    0.0000000e+00                2                1    0.0000000e+00    0.0000000e+00    0.0000000e+00    0.0000000e+00    0.0000000e+00 
  -6.0716762e+01                1                1    0.0000000e+00    0.0000000e+00    0.0000000e+00    0.0000000e+00    0.0000000e+00                2                1    0.0000000e+00    0.0000000e+00    0.0000000e+00    0.0000000e+00    0.0000000e+00 
  -6.0390147e+01                1                1    0.0000000e+00    0.0000000e+00    0.0000000e+00    0.0000000e+00    0.0000000e+00                2                1    0.0000000e+00    0.0000000e+00    0.0000000e+00    0.0000000e+00    0.0000000e+00 
  -5.9981877e+01                1                1    0.0000000e+00    0.0000000e+00    0.0000000e+00    0.0000000e+00    0.0000000e+00                2                1    0.0000000e+00    0.0000000e+00    0.0000000e+00    0.0000000e+00    0.0000000e+00 
  -5.9571054e+01                1                1    0.0000000e+00    0.0000000e+00    0.0000000e+00    0.0000000e+00    0.0000000e+00                2                1    0.0000000e+00    0.0000000e+00    0.0000000e+00    0.0000000e+00    0.0000000e+00 
  -5.9159250e+01                1                1    0.0000000e+00    0.0000000e+00    0.0000000e+00    0.0000000e+00    0.0000000e+00                2                1    0.0000000e+00    0.0000000e+00    0.0000000e+00    0.0000000e+00    0.0000000e+00 
  -5.8746426e+01                1                1    0.0000000e+00    0.0000000e+00    0.0000000e+00    0.0000000e+00    0.0000000e+00                2                1    0.0000000e+00    0.0000000e+00    0.0000000e+00    0.0000000e+00    0.0000000e+00 
  -5.8332543e+01                1                1    0.0000000e+00    0.0000000e+00    0.0000000e+00    0.0000000e+00    0.0000000e+00                2                1    0.0000000e+00    0.0000000e+00    0.0000000e+00    0.0000000e+00    0.0000000e+00 
  -5.7917562e+01                1                1    0.0000000e+00    0.0000000e+00    0.0000000e+00    0.0000000e+00    0.0000000e+00                2                1    0.0000000e+00    0.0000000e+00    0.0000000e+00    0.0000000e+00    0.0000000e+00 
  -5.7501442e+01                1                1    0.0000000e+00    0.0000000e+00    0.0000000e+00    0.0000000e+00    0.0000000e+00                2                1    0.0000000e+00    0.0000000e+00    0.0000000e+00    0.0000000e+00    0.0000000e+00 
  -5.7084141e+01                1                1    0.0000000e+00    0.0000000e+00    0.0000000e+00    0.0000000e+00    0.0000000e+00                2                1    0.0000000e+00    0.0000000e+00    0.0000000e+00    0.0000000e+00    0.0000000e+00 
  -5.6665607e+01                1                1    0.0000000e+00    0.0000000e+00    0.0000000e+00    0.0000000e+00    0.0000000e+00                2                1    0.0000000e+00    0.0000000e+00    0.0000000e+00    0.0000000e+00    0.0000000e+00 
  -5.6245804e+01                1                1    0.0000000e+00    0.0000000e+00    0.0000000e+00    0.0000000e+00    0.0000000e+00                2                1    0.0000000e+00    0.0000000e+00    0.0000000e+00    0.0000000e+00    0.0000000e+00 
  -5.5824689e+01                1                1    0.0000000e+00    0.0000000e+00    0.0000000e+00    0.0000000e+00    0.0000000e+00                2                1    0.0000000e+00    0.0000000e+00    0.0000000e+00    0.0000000e+00    0.0000000e+00 
  -5.5402216e+01                1                1    0.0000000e+00    0.0000000e+00    0.0000000e+00    0.0000000e+00    0.0000000e+00                2                1    0.0000000e+00    0.0000000e+00    0.0000000e+00    0.0000000e+00    0.0000000e+00 
  -5.4978339e+01                1                1    0.0000000e+00    0.0000000e+00    0.0000000e+00    0.0000000e+00    0.0000000e+00                2                1    0.0000000e+00    0.0000000e+00    0.0000000e+00    0.0000000e+00    0.0000000e+00 
  -5.4552992e+01                1                1    0.0000000e+00    0.0000000e+00    0.0000000e+00    0.0000000e+00    0.0000000e+00                2                1    0.0000000e+00    0.0000000e+00    0.0000000e+00    0.0000000e+00    0.0000000e+00 
  -5.4126140e+01                1                1    0.0000000e+00    0.0000000e+00    0.0000000e+00    0.0000000e+00    0.0000000e+00                2                1    0.0000000e+00    0.0000000e+00    0.0000000e+00    0.0000000e+00    0.0000000e+00 
  -5.3697734e+01                1                1    0.0000000e+00    0.0000000e+00    0.0000000e+00    0.0000000e+00    0.0000000e+00                2                1    0.0000000e+00    0.0000000e+00    0.0000000e+00    0.0000000e+00    0.0000000e+00 
  -5.3267721e+01                1                1    0.0000000e+00    0.0000000e+00    0.0000000e+00    0.0000000e+00    0.0000000e+00                2                1    0.0000000e+00    0.0000000e+00    0.0000000e+00    0.0000000e+00    0.0000000e+00 
  -5.2923710e+01                1                1    0.0000000e+00    0.0000000e+00    0.0000000e+00    0.0000000e+00    0.0000000e+00                2                1    0.0000000e+00    0.0000000e+00    0.0000000e+00    0.0000000e+00    0.0000000e+00 
  -5.2493696e+01                1                1    0.0000000e+00    0.0000000e+00    0.0000000e+00    0.0000000e+00    0.0000000e+00                2                1    0.0000000e+00    0.0000000e+00    0.0000000e+00    0.0000000e+00    0.0000000e+00 
  -5.2058878e+01                1                1    0.0000000e+00    0.0000000e+00    0.0000000e+00    0.0000000e+00    0.0000000e+00                2                1    0.0000000e+00    0.0000000e+00    0.0000000e+00    0.0000000e+00    0.0000000e+00 
  -5.1711023e+01                1                1    0.0000000e+00    0.0000000e+00    0.0000000e+00    0.0000000e+00    0.0000000e+00                2                1    0.0000000e+00    0.0000000e+00    0.0000000e+00    0.0000000e+00    0.0000000e+00 
  -5.1276204e+01                1                1    0.0000000e+00    0.0000000e+00    0.0000000e+00    0.0000000e+00    0.0000000e+00                2                1    0.0000000e+00    0.0000000e+00    0.0000000e+00    0.0000000e+00    0.0000000e+00 
  -5.0928349e+01                1                1    0.0000000e+00    0.0000000e+00    0.0000000e+00    0.0000000e+00    0.0000000e+00                2                1    0.0000000e+00    0.0000000e+00    0.0000000e+00    0.0000000e+00    0.0000000e+00 
  -5.0493531e+01                1                1    0.0000000e+00    0.0000000e+00    0.0000000e+00    0.0000000e+00    0.0000000e+00                2                1    0.0000000e+00    0.0000000e+00    0.0000000e+00    0.0000000e+00    0.0000000e+00 
  -5.0145676e+01                1                1    0.0000000e+00    0.0000000e+00    0.0000000e+00    0.0000000e+00    0.0000000e+00                2                1    0.0000000e+00    0.0000000e+00    0.0000000e+00    0.0000000e+00    0.0000000e+00 
  -4.9710858e+01                1                1    0.0000000e+00    0.0000000e+00    0.0000000e+00    0.0000000e+00    0.0000000e+00                2                1    0.0000000e+00    0.0000000e+00    0.0000000e+00    0.0000000e+00    0.0000000e+00 
  -4.9363003e+01                1                1    0.0000000e+00    0.0000000e+00    0.0000000e+00    0.0000000e+00    0.0000000e+00                2                1    0.0000000e+00    0.0000000e+00    0.0000000e+00    0.0000000e+00    0.0000000e+00 
  -4.8928184e+01                1                1    0.0000000e+00    0.0000000e+00    0.0000000e+00    0.0000000e+00    0.0000000e+00                2                1    0.0000000e+00    0.0000000e+00    0.0000000e+00    0.0000000e+00    0.0000000e+00 
  -4.8580329e+01                1                1    0.0000000e+00    0.0000000e+00    0.0000000e+00    0.0000000e+00    0.0000000e+00                2                1    0.0000000e+00    0.0000000e+00    0.0000000e+00    0.0000000e+00    0.0000000e+00 
  -4.8145511e+01                1                1    0.0000000e+00    0.0000000e+00    0.0000000e+00    0.0000000e+00    0.0000000e+00                2                1    0.0000000e+00    0.0000000e+00    0.0000000e+00    0.0000000e+00    0.0000000e+00 
  -4.7797656e+01                1                1    0.0000000e+00    0.0000000e+00    0.0000000e+00    0.0000000e+00    0.0000000e+00                2                1    0.0000000e+00    0.0000000e+00    0.0000000e+00    0.0000000e+00    0.0000000e+00 
  -4.7362838e+01                1                1    0.0000000e+00    0.0000000e+00    0.0000000e+00    0.0000000e+00    0.0000000e+00                2                1    0.0000000e+00    0.0000000e+00    0.0000000e+00    0.0000000e+00    0.0000000e+00 
  -4.7014983e+01                1                1    0.0000000e+00    0.0000000e+00    0.0000000e+00    0.0000000e+00    0.0000000e+00                2                1    0.0000000e+00    0.0000000e+00    0.0000000e+00    0.0000000e+00    0.0000000e+00 
  -4.6580164e+01                1                1    0.0000000e+00    0.0000000e+00    0.0000000e+00    0.0000000e+00    0.0000000e+00                2                1    0.0000000e+00    0.0000000e+00    0.0000000e+00    0.0000000e+00    0.0000000e+00 
  -4.6232309e+01                1                1    0.0000000e+00    0.0000000e+00    0.0000000e+00    0.0000000e+00    0.0000000e+00                2                1    0.0000000e+00    0.0000000e+00    0.0000000e+00    0.0000000e+00    0.0000000e+00 
  -4.5797491e+01                1                1    0.0000000e+00    0.0000000e+00    0.0000000e+00    0.0000000e+00    0.0000000e+00                2                1    0.0000000e+00    0.0000000e+00    0.0000000e+00    0.0000000e+00    0.0000000e+00 
  -4.5449636e+01                1                1    0.0000000e+00    0.0000000e+00    0.0000000e+00    0.0000000e+00    0.0000000e+00                2                1    0.0000000e+00    0.0000000e+00    0.0000000e+00    0.0000000e+00    0.0000000e+00 
  -4.5014818e+01                1                1    0.0000000e+00    0.0000000e+00    0.0000000e+00    0.0000000e+00    0.0000000e+00                2                1    0.0000000e+00    0.0000000e+00    0.0000000e+00    0.0000000e+00    0.0000000e+00 
  -4.4666963e+01                1                1    0.0000000e+00    0.0000000e+00    0.0000000e+00    0.0000000e+00    0.0000000e+00                2                1    0.0000000e+00    0.0000000e+00    0.0000000e+00    0.0000000e+00    0.0000000e+00 
  -4.4232144e+01                1                1    0.0000000e+00    0.0000000e+00    0.0000000e+00    0.0000000e+00    0.0000000e+00                2                1    0.0000000e+00    0.0000000e+00    0.0000000e+00    0.0000000e+00    0.0000000e+00 
  -4.3884290e+01                1                1    0.0000000e+00    0.0000000e+00    0.0000000e+00    0.0000000e+00    0.0000000e+00                2                1    0.0000000e+00    0.0000000e+00    0.0000000e+00    0.0000000e+00    0.0000000e+00 
  -4.3449471e+01                1                1    0.0000000e+00    0.0000000e+00    0.0000000e+00    0.0000000e+00    0.0000000e+00                2                1    0.0000000e+00    0.0000000e+00    0.0000000e+00    0.0000000e+00    0.0000000e+00 
  -4.3101616e+01                1                1    0.0000000e+00    0.0000000e+00    0.0000000e+00    0.0000000e+00    0.0000000e+00                2                1    0.0000000e+00    0.0000000e+00    0.0000000e+00    0.0000000e+00    0.0000000e+00 
  -4.2666798e+01                1                1    0.0000000e+00    0.0000000e+00    0.0000000e+00    0.0000000e+00    0.0000000e+00                2                1    0.0000000e+00    0.0000000e+00    0.0000000e+00    0.0000000e+00    0.0000000e+00 
  -4.2318943e+01                1                1    0.0000000e+00    0.0000000e+00    0.0000000e+00    0.0000000e+00    0.0000000e+00                2                1    0.0000000e+00    0.0000000e+00    0.0000000e+00    0.0000000e+00    0.0000000e+00 
  -4.1884124e+01                1                1    0.0000000e+00    0.0000000e+00    0.0000000e+00    0.0000000e+00    0.0000000e+00                2                1    0.0000000e+00    0.0000000e+00    0.0000000e+00    0.0000000e+00    0.0000000e+00 
  -4.1536270e+01                1                1    0.0000000e+00    0.0000000e+00    0.0000000e+00    0.0000000e+00    0.0000000e+00                2                1    0.0000000e+00    0.0000000e+00    0.0000000e+00    0.0000000e+00    0.0000000e+00 
  -4.1101451e+01                1                1    0.0000000e+00    0.0000000e+00    0.0000000e+00    0.0000000e+00    0.0000000e+00                2                1    0.0000000e+00    0.0000000e+00    0.0000000e+00    0.0000000e+00    0.0000000e+00 
  -4.0753596e+01                1                1    0.0000000e+00    0.0000000e+00    0.0000000e+00    0.0000000e+00    0.0000000e+00                2                1    0.0000000e+00    0.0000000e+00    0.0000000e+00    0.0000000e+00    0.0000000e+00 
  -4.0318778e+01                1                1    0.0000000e+00    0.0000000e+00    0.0000000e+00    0.0000000e+00    0.0000000e+00                2                1    0.0000000e+00    0.0000000e+00    0.0000000e+00    0.0000000e+00    0.0000000e+00 
  -3.9970923e+01                1                1    0.0000000e+00    0.0000000e+00    0.0000000e+00    0.0000000e+00    0.0000000e+00                2                1    0.0000000e+00    0.0000000e+00    0.0000000e+00    0.0000000e+00    0.0000000e+00 
  -3.9536104e+01                1                1    0.0000000e+00    0.0000000e+00    0.0000000e+00    0.0000000e+00    0.0000000e+00                2                1    0.0000000e+00    0.0000000e+00    0.0000000e+00    0.0000000e+00    0.0000000e+00 
  -3.9188250e+01                1                1    0.0000000e+00    0.0000000e+00    0.0000000e+00    0.0000000e+00    0.0000000e+00                2                1    0.0000000e+00    0.0000000e+00    0.0000000e+00    0.0000000e+00    0.0000000e+00 
  -3.8753431e+01                1                1    0.0000000e+00    0.0000000e+00    0.0000000e+00    0.0000000e+00    0.0000000e+00                2                1    0.0000000e+00    0.0000000e+00    0.0000000e+00    0.0000000e+00    0.0000000e+00 
  -3.8405576e+01                1                1    0.0000000e+00    0.0000000e+00    0.0000000e+00    0.0000000e+00    0.0000000e+00                2                1    0.0000000e+00    0.0000000e+00    0.0000000e+00    0.0000000e+00    0.0000000e+00 
  -3.7970758e+01                1                1    0.0000000e+00    0.0000000e+00    0.0000000e+00    0.0000000e+00    0.0000000e+00                2                1    0.0000000e+00    0.0000000e+00    0.0000000e+00    0.0000000e+00    0.0000000e+00 
  -3.7622903e+01                1                1    0.0000000e+00    0.0000000e+00    0.0000000e+00    0.0000000e+00    0.0000000e+00                2                1    0.0000000e+00    0.0000000e+00    0.0000000e+00    0.0000000e+00    0.0000000e+00 
  -3.7188084e+01                1                1    0.0000000e+00    0.0000000e+00    0.0000000e+00    0.0000000e+00    0.0000000e+00                2                1    0.0000000e+00    0.0000000e+00    0.0000000e+00    0.0000000e+00    0.0000000e+00 
  -3.6840230e+01                1                1    0.0000000e+00    0.0000000e+00    0.0000000e+00    0.0000000e+00    0.0000000e+00                2                1    0.0000000e+00    0.0000000e+00    0.0000000e+00    0.0000000e+00    0.0000000e+00 
  -3.6405411e+01                1                1    0.0000000e+00    0.0000000e+00    0.0000000e+00    0.0000000e+00    0.0000000e+00                2                1    0.0000000e+00    0.0000000e+00    0.0000000e+00    0.0000000e+00    0.0000000e+00 
  -3.6057556e+01                1                1    0.0000000e+00    0.0000000e+00    0.0000000e+00    0.0000000e+00    0.0000000e+00                2                1    0.0000000e+00    0.0000000e+00    0.0000000e+00    0.0000000e+00    0.0000000e+00 
  -3.5622738e+01                1                1    0.0000000e+00    0.0000000e+00    0.0000000e+00    0.0000000e+00    0.0000000e+00                2                1    0.0000000e+00    0.0000000e+00    0.0000000e+00    0.0000000e+00    0.0000000e+00 
  -3.5274883e+01                1                1    0.0000000e+00    0.0000000e+00    0.0000000e+00    0.0000000e+00    0.0000000e+00                2                1    0.0000000e+00    0.0000000e+00    0.0000000e+00    0.0000000e+00    0.0000000e+00 
  -3.4840064e+01                1                1    0.0000000e+00    0.0000000e+00    0.0000000e+00    0.0000000e+00    0.0000000e+00                2                1    0.0000000e+00    0.0000000e+00    0.0000000e+00    0.0000000e+00    0.0000000e+00 
  -3.4492210e+01                1                1    0.0000000e+00    0.0000000e+00    0.0000000e+00    0.0000000e+00    0.0000000e+00                2                1    0.0000000e+00    0.0000000e+00    0.0000000e+00    0.0000000e+00    0.0000000e+00 
  -3.4057391e+01                1                1    0.0000000e+00    0.0000000e+00    0.0000000e+00    0.0000000e+00    0.0000000e+00                2                1    0.0000000e+00    0.0000000e+00    0.0000000e+00    0.0000000e+00    0.0000000e+00 
  -3.3709536e+01                1                1    0.0000000e+00    0.0000000e+00    0.0000000e+00    0.0000000e+00    0.0000000e+00                2                1    0.0000000e+00    0.0000000e+00    0.0000000e+00    0.0000000e+00    0.0000000e+00 
  -3.3274718e+01                1                1    0.0000000e+00    0.0000000e+00    0.0000000e+00    0.0000000e+00    0.0000000e+00                2                1    0.0000000e+00    0.0000000e+00    0.0000000e+00    0.0000000e+00    0.0000000e+00 
  -3.2926863e+01                1                1    0.0000000e+00    0.0000000e+00    0.0000000e+00    0.0000000e+00    0.0000000e+00                2                1    0.0000000e+00    0.0000000e+00    0.0000000e+00    0.0000000e+00    0.0000000e+00 
  -3.2492044e+01                1                1    0.0000000e+00    0.0000000e+00    0.0000000e+00    0.0000000e+00    0.0000000e+00                2                1    0.0000000e+00    0.0000000e+00    0.0000000e+00    0.0000000e+00    0.0000000e+00 
  -3.2144190e+01                1                1    0.0000000e+00    0.0000000e+00    0.0000000e+00    0.0000000e+00    0.0000000e+00                2                1    0.0000000e+00    0.0000000e+00    0.0000000e+00    0.0000000e+00    0.0000000e+00 
  -3.1709371e+01                1                1    0.0000000e+00    0.0000000e+00    0.0000000e+00    0.0000000e+00    0.0000000e+00                2                1    0.0000000e+00    0.0000000e+00    0.0000000e+00    0.0000000e+00    0.0000000e+00 
  -3.1361516e+01                1                1    0.0000000e+00    0.0000000e+00    0.0000000e+00    0.0000000e+00    0.0000000e+00                2                1    0.0000000e+00    0.0000000e+00    0.0000000e+00    0.0000000e+00    0.0000000e+00 
  -3.0926698e+01                1                1    0.0000000e+00    0.0000000e+00    0.0000000e+00    0.0000000e+00    0.0000000e+00                2                1    0.0000000e+00    0.0000000e+00    0.0000000e+00    0.0000000e+00    0.0000000e+00 
  -3.0578843e+01                1                1    0.0000000e+00    0.0000000e+00    0.0000000e+00    0.0000000e+00    0.0000000e+00                2                1    0.0000000e+00    0.0000000e+00    0.0000000e+00    0.0000000e+00    0.0000000e+00 
  -3.0300559e+01                1                1    0.0000000e+00    0.0000000e+00    0.0000000e+00    0.0000000e+00    0.0000000e+00                2                1    0.0000000e+00    0.0000000e+00    0.0000000e+00    0.0000000e+00    0.0000000e+00 
  -2.9952704e+01                1                1    0.0000000e+00    0.0000000e+00    0.0000000e+00    0.0000000e+00    0.0000000e+00                2                1    0.0000000e+00    0.0000000e+00    0.0000000e+00    0.0000000e+00    0.0000000e+00 
  -2.9517886e+01                1                1    0.0000000e+00    0.0000000e+00    0.0000000e+00    0.0000000e+00    0.0000000e+00                2                1    0.0000000e+00    0.0000000e+00    0.0000000e+00    0.0000000e+00    0.0000000e+00 
  -2.9170031e+01                1                1    0.0000000e+00    0.0000000e+00    0.0000000e+00    0.0000000e+00    0.0000000e+00                2                1    0.0000000e+00    0.0000000e+00    0.0000000e+00    0.0000000e+00    0.0000000e+00 
  -2.8735213e+01                1                1    0.0000000e+00    0.0000000e+00    0.0000000e+00    0.0000000e+00    0.0000000e+00                2                1    0.0000000e+00    0.0000000e+00    0.0000000e+00    0.0000000e+00    0.0000000e+00 
  -2.8495172e+01                1                1    0.0000000e+00    0.0000000e+00    0.0000000e+00    0.0000000e+00    0.0000000e+00                2                1    0.0000000e+00    0.0000000e+00    0.0000000e+00    0.0000000e+00    0.0000000e+00 
  -2.8195121e+01                1                1    0.0000000e+00    0.0000000e+00    0.0000000e+00    0.0000000e+00    0.0000000e+00                2                1    0.0000000e+00    0.0000000e+00    0.0000000e+00    0.0000000e+00    0.0000000e+00 
  -2.7820057e+01                1                1    0.0000000e+00    0.0000000e+00    0.0000000e+00    0.0000000e+00    0.0000000e+00                2                1    0.0000000e+00    0.0000000e+00    0.0000000e+00    0.0000000e+00    0.0000000e+00 
  -2.7520006e+01                1                1    0.0000000e+00    0.0000000e+00    0.0000000e+00    0.0000000e+00    0.0000000e+00                2                1    0.0000000e+00    0.0000000e+00    0.0000000e+00    0.0000000e+00    0.0000000e+00 
  -2.7144942e+01                1                1    0.0000000e+00    0.0000000e+00    0.0000000e+00    0.0000000e+00    0.0000000e+00                2                1    0.0000000e+00    0.0000000e+00    0.0000000e+00    0.0000000e+00    0.0000000e+00 
  -2.6844891e+01                1                1    0.0000000e+00    0.0000000e+00    0.0000000e+00    0.0000000e+00    0.0000000e+00                2                1    0.0000000e+00    0.0000000e+00    0.0000000e+00    0.0000000e+00    0.0000000e+00 
  -2.6469827e+01                1                1    0.0000000e+00    0.0000000e+00    0.0000000e+00    0.0000000e+00    0.0000000e+00                2                1    0.0000000e+00    0.0000000e+00    0.0000000e+00    0.0000000e+00    0.0000000e+00 
  -2.6169776e+01                1                1    0.0000000e+00    0.0000000e+00    0.0000000e+00    0.0000000e+00    0.0000000e+00                2                1    0.0000000e+00    0.0000000e+00    0.0000000e+00    0.0000000e+00    0.0000000e+00 
  -2.5794712e+01                1                1    0.0000000e+00    0.0000000e+00    0.0000000e+00    0.0000000e+00    0.0000000e+00                2                1    0.0000000e+00    0.0000000e+00    0.0000000e+00    0.0000000e+00    0.0000000e+00 
  -2.5494661e+01                1                1    0.0000000e+00    0.0000000e+00    0.0000000e+00    0.0000000e+00    0.0000000e+00                2                1    0.0000000e+00    0.0000000e+00    0.0000000e+00    0.0000000e+00    0.0000000e+00 
  -2.5119597e+01                1                1    0.0000000e+00    0.0000000e+00    0.0000000e+00    0.0000000e+00    0.0000000e+00                2                1    0.0000000e+00    0.0000000e+00    0.0000000e+00    0.0000000e+00    0.0000000e+00 
  -2.4819546e+01                1                1    0.0000000e+00    0.0000000e+00    0.0000000e+00    0.0000000e+00    0.0000000e+00                2                1    0.0000000e+00    0.0000000e+00    0.0000000e+00    0.0000000e+00    0.0000000e+00 
  -2.4444482e+01                1                1    0.0000000e+00    0.0000000e+00    0.0000000e+00    0.0000000e+00    0.0000000e+00                2                1    0.0000000e+00    0.0000000e+00    0.0000000e+00    0.0000000e+00    0.0000000e+00 
  -2.4144431e+01                1                1    0.0000000e+00    0.0000000e+00    0.0000000e+00    0.0000000e+00    0.0000000e+00                2                1    0.0000000e+00    0.0000000e+00    0.0000000e+00    0.0000000e+00    0.0000000e+00 
  -2.3769367e+01                1                1    0.0000000e+00    0.0000000e+00    0.0000000e+00    0.0000000e+00    0.0000000e+00                2                1    0.0000000e+00    0.0000000e+00    0.0000000e+00    0.0000000e+00    0.0000000e+00 
  -2.3469316e+01                1                1    0.0000000e+00    0.0000000e+00    0.0000000e+00    0.0000000e+00    0.0000000e+00                2                1    0.0000000e+00    0.0000000e+00    0.0000000e+00    0.0000000e+00    0.0000000e+00 
  -2.3094252e+01                1                1    0.0000000e+00    0.0000000e+00    0.0000000e+00    0.0000000e+00    0.0000000e+00                2                1    0.0000000e+00    0.0000000e+00    0.0000000e+00    0.0000000e+00    0.0000000e+00 
  -2.2794201e+01                1                1    0.0000000e+00    0.0000000e+00    0.0000000e+00    0.0000000e+00    0.0000000e+00                2                1    0.0000000e+00    0.0000000e+00    0.0000000e+00    0.0000000e+00    0.0000000e+00 
  -2.2419137e+01                1                1    0.0000000e+00    0.0000000e+00    0.0000000e+00    0.0000000e+00    0.0000000e+00                2                1    0.0000000e+00    0.0000000e+00    0.0000000e+00    0.0000000e+00    0.0000000e+00 
  -2.2119086e+01                1                1    0.0000000e+00    0.0000000e+00    0.0000000e+00    0.0000000e+00    0.0000000e+00                2                1    0.0000000e+00    0.0000000e+00    0.0000000e+00    0.0000000e+00    0.0000000e+00 
  -2.1744022e+01                1                1    0.0000000e+00    0.0000000e+00    0.0000000e+00    0.0000000e+00    0.0000000e+00                2                1    0.0000000e+00    0.0000000e+00    0.0000000e+00    0.0000000e+00    0.0000000e+00 
  -2.1443971e+01                1                1    0.0000000e+00    0.0000000e+00    0.0000000e+00    0.0000000e+00    0.0000000e+00                2                1    0.0000000e+00    0.0000000e+00    0.0000000e+00    0.0000000e+00    0.0000000e+00 
  -2.1068907e+01                1                1    0.0000000e+00    0.0000000e+00    0.0000000e+00    0.0000000e+00    0.0000000e+00                2                1    0.0000000e+00    0.0000000e+00    0.0000000e+00    0.0000000e+00    0.0000000e+00 
  -2.0600078e+01                1                1    0.0000000e+00    0.0000000e+00    0.0000000e+00    0.0000000e+00    0.0000000e+00                2                1    0.0000000e+00    0.0000000e+00    0.0000000e+00    0.0000000e+00    0.0000000e+00 
  -2.0225014e+01                1                1    0.0000000e+00    0.0000000e+00    0.0000000e+00    0.0000000e+00    0.0000000e+00                2                1    0.0000000e+00    0.0000000e+00    0.0000000e+00    0.0000000e+00    0.0000000e+00 
  -1.9924963e+01                1                1    0.0000000e+00    0.0000000e+00    0.0000000e+00    0.0000000e+00    0.0000000e+00                2                1    0.0000000e+00    0.0000000e+00    0.0000000e+00    0.0000000e+00    0.0000000e+00 
  -1.9841744e+01                1                1    0.0000000e+00    0.0000000e+00    0.0000000e+00    0.0000000e+00    0.0000000e+00                2                1    0.0000000e+00    0.0000000e+00    0.0000000e+00    0.0000000e+00    0.0000000e+00 
  -1.9737721e+01                1                1    0.0000000e+00    0.0000000e+00    0.0000000e+00    0.0000000e+00    0.0000000e+00                2                1    0.0000000e+00    0.0000000e+00    0.0000000e+00    0.0000000e+00    0.0000000e+00 
  -1.9654502e+01                1                1    0.0000000e+00    0.0000000e+00    0.0000000e+00    0.0000000e+00    0.0000000e+00                2                1    0.0000000e+00    0.0000000e+00    0.0000000e+00    0.0000000e+00    0.0000000e+00 
  -1.9587927e+01                1                1    0.0000000e+00    0.0000000e+00    0.0000000e+00    0.0000000e+00    0.0000000e+00                2                1    0.0000000e+00    0.0000000e+00    0.0000000e+00    0.0000000e+00    0.0000000e+00 
  -1.9438134e+01                1                1    0.0000000e+00    0.0000000e+00    0.0000000e+00    0.0000000e+00    0.0000000e+00                2                1    0.0000000e+00    0.0000000e+00    0.0000000e+00    0.0000000e+00    0.0000000e+00 
  -1.9354915e+01                1                1    0.0000000e+00    0.0000000e+00    0.0000000e+00    0.0000000e+00    0.0000000e+00                2                1    0.0000000e+00    0.0000000e+00    0.0000000e+00    0.0000000e+00    0.0000000e+00 
  -1.9288341e+01                1                1    0.0000000e+00    0.0000000e+00    0.0000000e+00    0.0000000e+00    0.0000000e+00                2                1    0.0000000e+00    0.0000000e+00    0.0000000e+00    0.0000000e+00    0.0000000e+00 
  -1.9138547e+01                1                1    0.0000000e+00    0.0000000e+00    0.0000000e+00    0.0000000e+00    0.0000000e+00                2                1    0.0000000e+00    0.0000000e+00    0.0000000e+00    0.0000000e+00    0.0000000e+00 
  -1.9085287e+01                1                1    0.0000000e+00    0.0000000e+00    0.0000000e+00    0.0000000e+00    0.0000000e+00                2                1    0.0000000e+00    0.0000000e+00    0.0000000e+00    0.0000000e+00    0.0000000e+00 
  -1.8935494e+01                1                1    0.0000000e+00    0.0000000e+00    0.0000000e+00    0.0000000e+00    0.0000000e+00                2                1    0.0000000e+00    0.0000000e+00    0.0000000e+00    0.0000000e+00    0.0000000e+00 
  -1.8868919e+01                1                1    0.0000000e+00    0.0000000e+00    0.0000000e+00    0.0000000e+00    0.0000000e+00                2                1    0.0000000e+00    0.0000000e+00    0.0000000e+00    0.0000000e+00    0.0000000e+00 
  -1.8785700e+01                1                1    0.0000000e+00    0.0000000e+00    0.0000000e+00    0.0000000e+00    0.0000000e+00                2                1    0.0000000e+00    0.0000000e+00    0.0000000e+00    0.0000000e+00    0.0000000e+00 
  -1.8681677e+01                1                1    0.0000000e+00    0.0000000e+00    0.0000000e+00    0.0000000e+00    0.0000000e+00                2                1    0.0000000e+00    0.0000000e+00    0.0000000e+00    0.0000000e+00    0.0000000e+00 
  -1.8551648e+01                1                1    0.0000000e+00    0.0000000e+00    0.0000000e+00    0.0000000e+00    0.0000000e+00                2                1    0.0000000e+00    0.0000000e+00    0.0000000e+00    0.0000000e+00    0.0000000e+00 
  -1.8500000e+01                1                1    0.0000000e+00    0.0000000e+00    0.0000000e+00    0.0000000e+00    0.0000000e+00                2                1    0.0000000e+00    0.0000000e+00    0.0000000e+00    0.0000000e+00    0.0000000e+00 
  -1.8369971e+01                1                1    0.0000000e+00    0.0000000e+00    0.0000000e+00    0.0000000e+00    0.0000000e+00                2                1    8.3393721e-05    8.5829942e-05    8.7141753e-05    8.9015770e-05    0.0000000e+00 
  -1.8265948e+01                1                1    0.0000000e+00    0.0000000e+00    0.0000000e+00    0.0000000e+00    0.0000000e+00                2                1    1.2523917e-04    1.2949418e-04    1.3204718e-04    1.3516753e-04    0.0000000e+00 
  -1.8135919e+01                1                1    0.0000000e+00    0.0000000e+00    0.0000000e+00    0.0000000e+00    0.0000000e+00                2                1    2.6416938e-04    2.6838037e-04    2.7062623e-04    2.7427576e-04    0.0000000e+00 
  -1.8031896e+01                1                1    0.0000000e+00    0.0000000e+00    0.0000000e+00    0.0000000e+00    0.0000000e+00                2                1    4.3098786e-04    4.3457943e-04    4.3682415e-04    4.4041572e-04    0.0000000e+00 
  -1.7901867e+01                1                1    0.0000000e+00    0.0000000e+00    0.0000000e+00    0.0000000e+00    0.0000000e+00                2                1    6.9350917e-04    6.9889117e-04    7.0119774e-04    7.0504203e-04    0.0000000e+00 
  -1.7797843e+01                1                1    0.0000000e+00    0.0000000e+00    0.0000000e+00    0.0000000e+00    0.0000000e+00                2                1    9.4472891e-04    9.5135858e-04    9.5577837e-04    9.6240804e-04    0.0000000e+00 
  -1.7667814e+01                1                1    0.0000000e+00    0.0000000e+00    0.0000000e+00    0.0000000e+00    0.0000000e+00                2                1    1.3042954e-03    1.3184726e-03    1.3231983e-03    1.3263487e-03    0.0000000e+00 
  -1.7563791e+01                1                1    0.0000000e+00    0.0000000e+00    0.0000000e+00    0.0000000e+00    0.0000000e+00                2                1    1.6207882e-03    1.6399239e-03    1.6609731e-03    1.6762816e-03    0.0000000e+00 
  -1.7446474e+01                1                1    0.0000000e+00    0.0000000e+00    0.0000000e+00    0.0000000e+00    0.0000000e+00                2                1    2.0062900e-03    2.0563903e-03    2.0700540e-03    2.0814404e-03    0.0000000e+00 
  -1.7340927e+01                1                1    0.0000000e+00    0.0000000e+00    0.0000000e+00    0.0000000e+00    0.0000000e+00                2                1    2.4020674e-03    2.4402387e-03    2.4538713e-03    2.4811366e-03    0.0000000e+00 
  -1.7247316e+01                1                1    0.0000000e+00    0.0000000e+00    0.0000000e+00    0.0000000e+00    0.0000000e+00                2                1    2.7571049e-03    2.8008684e-03    2.8321281e-03    2.8633878e-03    0.0000000e+00 
  -1.7155983e+01                1                1    0.0000000e+00    0.0000000e+00    0.0000000e+00    0.0000000e+00    0.0000000e+00                2                1    3.1083966e-03    3.1839598e-03    3.2183067e-03    3.2629577e-03    0.0000000e+00 
  -1.7062223e+01                1                1    0.0000000e+00    0.0000000e+00    0.0000000e+00    0.0000000e+00    0.0000000e+00                2                1    3.4962048e-03    3.5767979e-03    3.6228511e-03    3.6919309e-03    0.0000000e+00 
  -1.7000000e+01                1                1    0.0000000e+00    0.0000000e+00    0.0000000e+00    0.0000000e+00    0.0000000e+00                2                1    3.7794599e-03    3.8540545e-03    3.9120725e-03    3.9700905e-03    0.0000000e+00 
  -1.6899819e+01                1                1    0.0000000e+00    0.0000000e+00    0.0000000e+00    0.0000000e+00    0.0000000e+00                2                1    4.2253293e-03    4.3316560e-03    4.3732621e-03    4.4148682e-03    0.0000000e+00 
  -1.6794943e+01                1                1    0.0000000e+00    0.0000000e+00    0.0000000e+00    0.0000000e+00    0.0000000e+00                2                1    4.7008676e-03    4.8123106e-03    4.8528353e-03    4.9136224e-03    0.0000000e+00 
  -1.6681996e+01                1                1    0.0000000e+00    0.0000000e+00    0.0000000e+00    0.0000000e+00    0.0000000e+00                2                1    5.1909475e-03    5.3148096e-03    5.3711106e-03    5.4555620e-03    0.0000000e+00 
  -1.6561970e+01                1                1    0.0000000e+00    0.0000000e+00    0.0000000e+00    0.0000000e+00    0.0000000e+00                2                1    5.6820186e-03    5.8246894e-03    5.9053294e-03    6.0107817e-03    0.0000000e+00 
  -1.6435102e+01                1                1    0.0000000e+00    0.0000000e+00    0.0000000e+00    0.0000000e+00    3.9356814e-03                2                1    6.1604249e-03    6.3237953e-03    6.4259018e-03    6.5484296e-03    3.9356814e-03 
  -1.6303156e+01                1                1    0.0000000e+00    0.0000000e+00    0.0000000e+00    0.0000000e+00    4.8913288e-03                2                1    6.6185914e-03    6.8102210e-03    6.9207765e-03    7.0608135e-03    4.8913288e-03 
  -1.6197600e+01                1                1    0.0000000e+00    0.0000000e+00    0.0000000e+00    0.0000000e+00    5.8617922e-03                2                1    6.9707951e-03    7.1732986e-03    7.2901276e-03    7.4458996e-03    5.8617922e-03 
  -1.6007599e+01                1                1    0.0000000e+00    0.0000000e+00    0.0000000e+00    0.0000000e+00    6.1434606e-03                2                1    7.5462597e-03    7.7575212e-03    7.8842781e-03    8.0617377e-03    6.1434606e-03 
  -1.5923154e+01                1                1    0.0000000e+00    0.0000000e+00    0.0000000e+00    0.0000000e+00    7.0836162e-03                2                1    7.7875293e-03    8.0053014e-03    8.1272537e-03    8.3101823e-03    7.0836162e-03 
  -1.5855598e+01                1                1    0.0000000e+00    0.0000000e+00    0.0000000e+00    0.0000000e+00    7.0836162e-03                2                1    7.9756504e-03    8.1895226e-03    8.3231927e-03    8.5103309e-03    7.0836162e-03 
  -1.5771153e+01                1                1    0.0000000e+00    0.0000000e+00    0.0000000e+00    0.0000000e+00    7.0836162e-03                2                1    8.2037524e-03    8.4232508e-03    8.5512916e-03    8.7433527e-03    7.0836162e-03 
  -1.5665596e+01                1                1    0.0000000e+00    0.0000000e+00    0.0000000e+00    0.0000000e+00    8.0382291e-03                2                1    8.4797818e-03    8.6964873e-03    8.8283950e-03    9.0168346e-03    8.0382291e-03 
  -1.5533651e+01                1                1    0.0000000e+00    0.0000000e+00    0.0000000e+00    0.0000000e+00    8.0382291e-03                2                1    8.8252152e-03    9.0395140e-03    9.1564043e-03    9.3414805e-03    8.0382291e-03 
  -1.5452051e+01                1                1    0.0000000e+00    0.0000000e+00    0.0000000e+00    0.0000000e+00    8.0382291e-03                2                1    9.0378856e-03    9.2464522e-03    9.3656331e-03    9.5344728e-03    8.0382291e-03 
  -1.5350052e+01                1                1    0.0000000e+00    0.0000000e+00    0.0000000e+00    0.0000000e+00    8.0382291e-03                2                1    9.2949358e-03    9.4985488e-03    9.6105360e-03    9.7836071e-03    8.0382291e-03 
  -1.5222553e+01                1                1    0.0000000e+00    0.0000000e+00    0.0000000e+00    0.0000000e+00    9.0027017e-03                2                1    9.6004132e-03    9.7993312e-03    9.9040249e-03    1.0071535e-02    9.0027017e-03 
  -1.5063178e+01                1                1    0.0000000e+00    0.0000000e+00    0.0000000e+00    0.0000000e+00    9.0027017e-03                2                1    9.9833541e-03    1.0177835e-02    1.0275075e-02    1.0415534e-02    9.0027017e-03 
  -1.4973408e+01                1                1    0.0000000e+00    0.0000000e+00    0.0000000e+00    0.0000000e+00    9.2967810e-03                2                1    1.0182870e-02    1.0380596e-02    1.0468474e-02    1.0611276e-02    9.2967810e-03 
  -1.4861196e+01                1                1    0.0000000e+00    0.0000000e+00    0.0000000e+00    0.0000000e+00    9.2967810e-03                2                1    1.0428928e-02    1.0630561e-02    1.0720176e-02    1.0843397e-02    9.2967810e-03 
  -1.4771426e+01                1                1    0.0000000e+00    0.0000000e+00    0.0000000e+00    0.0000000e+00    9.9741740e-03                2                1    1.0629249e-02    1.0822509e-02    1.0902086e-02    1.1027136e-02    9.9741740e-03 
  -1.4659214e+01                1                1    0.0000000e+00    0.0000000e+00    0.0000000e+00    0.0000000e+00    9.9741740e-03                2                1    1.0866159e-02    1.1051707e-02    1.1132884e-02    1.1260449e-02    9.9741740e-03 
  -1.4569444e+01                1                1    0.0000000e+00    0.0000000e+00    0.0000000e+00    0.0000000e+00    1.0240393e-02                2                1    1.1050149e-02    1.1238839e-02    1.1309598e-02    1.1439322e-02    1.0240393e-02 
  -1.4457232e+01                1                1    0.0000000e+00    0.0000000e+00    0.0000000e+00    0.0000000e+00    1.0240393e-02                2                1    1.1262388e-02    1.1454702e-02    1.1538839e-02    1.1659035e-02    1.0240393e-02 
  -1.4316966e+01                1                1    0.0000000e+00    0.0000000e+00    0.0000000e+00    0.0000000e+00    1.0240393e-02                2                1    1.1525848e-02    1.1722242e-02    1.1808164e-02    1.1918635e-02    1.0240393e-02 
  -1.4204754e+01                1                1    0.0000000e+00    0.0000000e+00    0.0000000e+00    0.0000000e+00    1.0240393e-02                2                1    1.1730552e-02    1.1930434e-02    1.2017882e-02    1.2130315e-02    1.0240393e-02 
  -1.4064489e+01                1                1    0.0000000e+00    0.0000000e+00    0.0000000e+00    0.0000000e+00    1.1193800e-02                2                1    1.1982988e-02    1.2187389e-02    1.2264039e-02    1.2391790e-02    1.1193800e-02 
  -1.3952276e+01                1                1    0.0000000e+00    0.0000000e+00    0.0000000e+00    0.0000000e+00    1.1193800e-02                2                1    1.2183926e-02    1.2391754e-02    1.2469689e-02    1.2586593e-02    1.1193800e-02 
  -1.3812011e+01                1                1    0.0000000e+00    0.0000000e+00    0.0000000e+00    0.0000000e+00    1.1193800e-02                2                1    1.2413824e-02    1.2625348e-02    1.2717890e-02    1.2836872e-02    1.1193800e-02 
  -1.3699799e+01                1                1    0.0000000e+00    0.0000000e+00    0.0000000e+00    0.0000000e+00    1.1193800e-02                2                1    1.2608314e-02    1.2822695e-02    1.2903088e-02    1.3023678e-02    1.1193800e-02 
  -1.3559533e+01                1                1    0.0000000e+00    0.0000000e+00    0.0000000e+00    0.0000000e+00    1.1193800e-02                2                1    1.2828126e-02    1.3046245e-02    1.3141672e-02    1.3264364e-02    1.1193800e-02 
  -1.3447321e+01                1                1    0.0000000e+00    0.0000000e+00    0.0000000e+00    0.0000000e+00    1.2154697e-02                2                1    1.3000362e-02    1.3221410e-02    1.3318118e-02    1.3442458e-02    1.2154697e-02 
  -1.3307055e+01                1                1    0.0000000e+00    0.0000000e+00    0.0000000e+00    0.0000000e+00    1.2154697e-02                2                1    1.3210962e-02    1.3449629e-02    1.3547904e-02    1.3674258e-02    1.2154697e-02 
  -1.3194843e+01                1                1    0.0000000e+00    0.0000000e+00    0.0000000e+00    0.0000000e+00    1.2154697e-02                2                1    1.3374787e-02    1.3616415e-02    1.3715908e-02    1.3843829e-02    1.2154697e-02 
  -1.3054578e+01                1                1    0.0000000e+00    0.0000000e+00    0.0000000e+00    0.0000000e+00    1.2154697e-02                2                1    1.3571982e-02    1.3831595e-02    1.3932556e-02    1.4062362e-02    1.2154697e-02 
  -1.2942365e+01                1                1    0.0000000e+00    0.0000000e+00    0.0000000e+00    0.0000000e+00    1.2154697e-02                2                1    1.3738438e-02    1.3986372e-02    1.4088462e-02    1.4234306e-02    1.2154697e-02 
  -1.2802100e+01                1                1    0.0000000e+00    0.0000000e+00    0.0000000e+00    0.0000000e+00    1.2454644e-02                2                1    1.3921074e-02    1.4187082e-02    1.4290529e-02    1.4438311e-02    1.2454644e-02 
  -1.2689888e+01                1                1    0.0000000e+00    0.0000000e+00    0.0000000e+00    0.0000000e+00    1.2454644e-02                2                1    1.4073533e-02    1.4342454e-02    1.4447035e-02    1.4596435e-02    1.2454644e-02 
  -1.2549622e+01                1                1    0.0000000e+00    0.0000000e+00    0.0000000e+00    0.0000000e+00    1.3121440e-02                2                1    1.4247112e-02    1.4534780e-02    1.4640762e-02    1.4792166e-02    1.3121440e-02 
  -1.2437410e+01                1                1    0.0000000e+00    0.0000000e+00    0.0000000e+00    0.0000000e+00    1.3121440e-02                2                1    1.4390589e-02    1.4681153e-02    1.4803496e-02    1.4941132e-02    1.3121440e-02 
  -1.2297145e+01                1                1    0.0000000e+00    0.0000000e+00    0.0000000e+00    0.0000000e+00    1.3121440e-02                2                1    1.4568560e-02    1.4862718e-02    1.4986574e-02    1.5125912e-02    1.3121440e-02 
  -1.2184932e+01                1                1    0.0000000e+00    0.0000000e+00    0.0000000e+00    0.0000000e+00    1.3399764e-02                2                1    1.4710023e-02    1.5007037e-02    1.5132096e-02    1.5272787e-02    1.3399764e-02 
  -1.2044667e+01                1                1    0.0000000e+00    0.0000000e+00    0.0000000e+00    0.0000000e+00    1.3399764e-02                2                1    1.4881094e-02    1.5181562e-02    1.5308075e-02    1.5450402e-02    1.3399764e-02 
  -1.1932455e+01                1                1    0.0000000e+00    0.0000000e+00    0.0000000e+00    0.0000000e+00    1.3399764e-02                2                1    1.5019830e-02    1.5323100e-02    1.5450792e-02    1.5594446e-02    1.3399764e-02 
  -1.1792189e+01                1                1    0.0000000e+00    0.0000000e+00    0.0000000e+00    0.0000000e+00    1.3399764e-02                2                1    1.5172401e-02    1.5495218e-02    1.5624344e-02    1.5769612e-02    1.3399764e-02 
  -1.1679977e+01                1                1    0.0000000e+00    0.0000000e+00    0.0000000e+00    0.0000000e+00    1.3399764e-02                2                1    1.5303684e-02    1.5629294e-02    1.5743257e-02    1.5906063e-02    1.3399764e-02 
  -1.1539711e+01                1                1    0.0000000e+00    0.0000000e+00    0.0000000e+00    0.0000000e+00    1.3399764e-02                2                1    1.5463253e-02    1.5792258e-02    1.5907410e-02    1.6071913e-02    1.3399764e-02 
  -1.1427499e+01                1                1    0.0000000e+00    0.0000000e+00    0.0000000e+00    0.0000000e+00    1.4092824e-02                2                1    1.5588329e-02    1.5919995e-02    1.6036079e-02    1.6201912e-02    1.4092824e-02 
  -1.1287234e+01                1                1    0.0000000e+00    0.0000000e+00    0.0000000e+00    0.0000000e+00    1.4092824e-02                2                1    1.5740921e-02    1.6075834e-02    1.6193053e-02    1.6360510e-02    1.4092824e-02 
  -1.1175021e+01                1                1    0.0000000e+00    0.0000000e+00    0.0000000e+00    0.0000000e+00    1.4092824e-02                2                1    1.5861121e-02    1.6198592e-02    1.6316706e-02    1.6485442e-02    1.4092824e-02 
  -1.1034756e+01                1                1    0.0000000e+00    0.0000000e+00    0.0000000e+00    0.0000000e+00    1.4352323e-02                2                1    1.6008985e-02    1.6332571e-02    1.6468817e-02    1.6639126e-02    1.4352323e-02 
  -1.0922544e+01                1                1    0.0000000e+00    0.0000000e+00    0.0000000e+00    0.0000000e+00    1.4352323e-02                2                1    1.6125456e-02    1.6468550e-02    1.6588634e-02    1.6760181e-02    1.4352323e-02 
  -1.0782278e+01                1                1    0.0000000e+00    0.0000000e+00    0.0000000e+00    0.0000000e+00    1.4352323e-02                2                1    1.6267755e-02    1.6613877e-02    1.6735020e-02    1.6908081e-02    1.4352323e-02 
  -1.0670066e+01                1                1    0.0000000e+00    0.0000000e+00    0.0000000e+00    0.0000000e+00    1.4352323e-02                2                1    1.6379127e-02    1.6727619e-02    1.6849591e-02    1.7023837e-02    1.4352323e-02 
  -1.0529801e+01                1                1    0.0000000e+00    0.0000000e+00    0.0000000e+00    0.0000000e+00    1.4352323e-02                2                1    1.6525347e-02    1.6859370e-02    1.7000011e-02    1.7175813e-02    1.4352323e-02 
  -1.0417588e+01                1                1    0.0000000e+00    0.0000000e+00    0.0000000e+00    0.0000000e+00    1.4352323e-02                2                1    1.6640356e-02    1.6976704e-02    1.7118324e-02    1.7277647e-02    1.4352323e-02 
  -1.0277323e+01                1                1    0.0000000e+00    0.0000000e+00    0.0000000e+00    0.0000000e+00    1.4352323e-02                2                1    1.6779990e-02    1.7101309e-02    1.7244117e-02    1.7422628e-02    1.4352323e-02 
  -1.0165110e+01                1                1    0.0000000e+00    0.0000000e+00    0.0000000e+00    0.0000000e+00    1.4352323e-02                2                1    1.6872354e-02    1.7213754e-02    1.7357501e-02    1.7537186e-02    1.4352323e-02 
  -1.0094978e+01                1                1    0.0000000e+00    0.0000000e+00    0.0000000e+00    0.0000000e+00    1.4421830e-02                2                1    1.6940392e-02    1.7283169e-02    1.7427496e-02    1.7607905e-02    1.4421830e-02 
  -9.9686156e+00                1                1    0.0000000e+00    0.0000000e+00    0.0000000e+00    0.0000000e+00    1.4421830e-02                2                1    1.7061486e-02    1.7406713e-02    1.7533902e-02    1.7715601e-02    1.4421830e-02 
  -9.8482249e+00                1                1    0.0000000e+00    0.0000000e+00    0.0000000e+00    0.0000000e+00    1.4675513e-02                2                1    1.7174669e-02    1.7522186e-02    1.7650219e-02    1.7833123e-02    1.4675513e-02 
  -9.7646202e+00                1                1    0.0000000e+00    0.0000000e+00    0.0000000e+00    0.0000000e+00    1.4675513e-02                2                1    1.7252090e-02    1.7582801e-02    1.7729784e-02    1.7913512e-02    1.4675513e-02 
  -9.6601143e+00                1                1    0.0000000e+00    0.0000000e+00    0.0000000e+00    0.0000000e+00    1.5310934e-02                2                1    1.7346749e-02    1.7679274e-02    1.7827063e-02    1.8011800e-02    1.5310934e-02 
  -9.5294820e+00                1                1    0.0000000e+00    0.0000000e+00    0.0000000e+00    0.0000000e+00    1.5310934e-02                2                1    1.7481957e-02    1.7798121e-02    1.7946903e-02    1.8132881e-02    1.5310934e-02 
  -9.3850810e+00                1                1    0.0000000e+00    0.0000000e+00    0.0000000e+00    0.0000000e+00    1.5310934e-02                2                1    1.7608351e-02    1.7926800e-02    1.8076659e-02    1.8263981e-02    1.5310934e-02 
  -9.2695602e+00                1                1    0.0000000e+00    0.0000000e+00    0.0000000e+00    0.0000000e+00    1.5310934e-02                2                1    1.7707720e-02    1.8027966e-02    1.8178670e-02    1.8367050e-02    1.5310934e-02 
  -9.1253184e+00                1                1    0.0000000e+00    0.0000000e+00    0.0000000e+00    0.0000000e+00    1.5310934e-02                2                1    1.7829143e-02    1.8151585e-02    1.8303322e-02    1.8492994e-02    1.5310934e-02 
  -9.0099250e+00                1                1    0.0000000e+00    0.0000000e+00    0.0000000e+00    0.0000000e+00    1.5310934e-02                2                1    1.7944060e-02    1.8249166e-02    1.8401719e-02    1.8592411e-02    1.5310934e-02 
  -8.8658481e+00                1                1    0.0000000e+00    0.0000000e+00    0.0000000e+00    0.0000000e+00    1.5310934e-02                2                1    1.8061193e-02    1.8387484e-02    1.8521839e-02    1.8713776e-02    1.5310934e-02 
  -8.7505865e+00                1                1    0.0000000e+00    0.0000000e+00    0.0000000e+00    0.0000000e+00    1.5310934e-02                2                1    1.8173149e-02    1.8481823e-02    1.8616867e-02    1.8809788e-02    1.5310934e-02 
  -8.6066736e+00                1                1    0.0000000e+00    0.0000000e+00    0.0000000e+00    0.0000000e+00    1.5614295e-02                2                1    1.8305914e-02    1.8597100e-02    1.8732987e-02    1.8927111e-02    1.5614295e-02 
  -8.4915433e+00                1                1    0.0000000e+00    0.0000000e+00    0.0000000e+00    0.0000000e+00    1.5614295e-02                2                1    1.8395467e-02    1.8707585e-02    1.8844137e-02    1.9019704e-02    1.5614295e-02 
  -8.3477889e+00                1                1    0.0000000e+00    0.0000000e+00    0.0000000e+00    0.0000000e+00    1.5614295e-02                2                1    1.8525395e-02    1.8819760e-02    1.8957131e-02    1.9133750e-02    1.5614295e-02 
  -8.2327854e+00                1                1    0.0000000e+00    0.0000000e+00    0.0000000e+00    0.0000000e+00    1.5614295e-02                2                1    1.8632724e-02    1.8928481e-02    1.9046784e-02    1.9224239e-02    1.5614295e-02 
  -8.0891866e+00                1                1    0.0000000e+00    0.0000000e+00    0.0000000e+00    0.0000000e+00    1.5614295e-02                2                1    1.8780604e-02    1.9038416e-02    1.9177238e-02    1.9355723e-02    1.5614295e-02 
  -7.9573091e+00                1                1    0.0000000e+00    0.0000000e+00    0.0000000e+00    0.0000000e+00    1.6274526e-02                2                1    1.8899352e-02    1.9158521e-02    1.9278137e-02    1.9457561e-02    1.6274526e-02 
  -7.8894653e+00                1                1    0.0000000e+00    0.0000000e+00    0.0000000e+00    0.0000000e+00    1.6274526e-02                2                1    1.8969880e-02    1.9209752e-02    1.9349677e-02    1.9509592e-02    1.6274526e-02 
  -7.7822578e+00                1                1    0.0000000e+00    0.0000000e+00    0.0000000e+00    0.0000000e+00    1.6274526e-02                2                1    1.9089591e-02    1.9330469e-02    1.9450908e-02    1.9611493e-02    1.6274526e-02 
  -7.6875129e+00                1                1    0.0000000e+00    0.0000000e+00    0.0000000e+00    0.0000000e+00    1.6274526e-02                2                1    1.9220109e-02    1.9421578e-02    1.9542459e-02    1.9703634e-02    1.6274526e-02 
  -7.5970406e+00                1                1    0.0000000e+00    0.0000000e+00    0.0000000e+00    0.0000000e+00    1.6560245e-02                2                1    1.9327332e-02    1.9529501e-02    1.9630585e-02    1.9772103e-02    1.6560245e-02 
  -7.4667577e+00                1                1    0.0000000e+00    0.0000000e+00    0.0000000e+00    0.0000000e+00    1.6560245e-02                2                1    1.9463970e-02    1.9646826e-02    1.9748412e-02    1.9890633e-02    1.6560245e-02 
  -7.3691978e+00                1                1    0.0000000e+00    0.0000000e+00    0.0000000e+00    0.0000000e+00    1.7242265e-02                2                1    1.9556293e-02    1.9739824e-02    1.9821394e-02    1.9964140e-02    1.7242265e-02 
  -7.2833587e+00                1                1    0.0000000e+00    0.0000000e+00    0.0000000e+00    0.0000000e+00    1.7242265e-02                2                1    1.9619583e-02    1.9803709e-02    1.9885542e-02    2.0028751e-02    1.7242265e-02 
  -7.1861433e+00                1                1    0.0000000e+00    0.0000000e+00    0.0000000e+00    0.0000000e+00    1.7512202e-02                2                1    1.9691089e-02    1.9875886e-02    1.9958017e-02    2.0101748e-02    1.7512202e-02 
  -7.0918712e+00                1                1    0.0000000e+00    0.0000000e+00    0.0000000e+00    0.0000000e+00    1.7512202e-02                2                1    1.9760199e-02    1.9945644e-02    2.0028064e-02    2.0172299e-02    1.7512202e-02 
  -6.9920939e+00                1                1    0.0000000e+00    0.0000000e+00    0.0000000e+00    0.0000000e+00    1.7512202e-02                2                1    1.9833194e-02    2.0019324e-02    2.0102049e-02    2.0246817e-02    1.7512202e-02 
  -6.8777538e+00                1                1    0.0000000e+00    0.0000000e+00    0.0000000e+00    0.0000000e+00    1.7512202e-02                2                1    1.9916686e-02    2.0103600e-02    2.0186673e-02    2.0332050e-02    1.7512202e-02 
  -6.7494600e+00                1                1    0.0000000e+00    0.0000000e+00    0.0000000e+00    0.0000000e+00    1.7512202e-02                2                1    2.0009535e-02    2.0197320e-02    2.0301645e-02    2.0426835e-02    1.7512202e-02 
  -6.6717999e+00                1                1    0.0000000e+00    0.0000000e+00    0.0000000e+00    0.0000000e+00    1.7512202e-02                2                1    2.0065423e-02    2.0253732e-02    2.0358348e-02    2.0483888e-02    1.7512202e-02 
  -6.5320117e+00                1                1    0.0000000e+00    0.0000000e+00    0.0000000e+00    0.0000000e+00    1.7512202e-02                2                1    2.0165373e-02    2.0354621e-02    2.0459758e-02    2.0585923e-02    1.7512202e-02 
  -6.4349365e+00                1                1    0.0000000e+00    0.0000000e+00    0.0000000e+00    0.0000000e+00    1.7512202e-02                2                1    2.0234039e-02    2.0423931e-02    2.0529427e-02    2.0656021e-02    1.7512202e-02 
  -6.3572764e+00                1                1    0.0000000e+00    0.0000000e+00    0.0000000e+00    0.0000000e+00    1.7512202e-02                2                1    2.0288598e-02    2.0479002e-02    2.0584782e-02    2.0711718e-02    1.7512202e-02 
  -6.2951483e+00                1                1    0.0000000e+00    0.0000000e+00    0.0000000e+00    0.0000000e+00    1.7512202e-02                2                1    2.0331983e-02    2.0522794e-02    2.0628800e-02    2.0756008e-02    1.7512202e-02 
  -6.1204130e+00                1                1    0.0000000e+00    0.0000000e+00    0.0000000e+00    0.0000000e+00    1.7512202e-02                2                1    2.0452245e-02    2.0644185e-02    2.0750818e-02    2.0878778e-02    1.7512202e-02 
  -6.0427529e+00                1                1    0.0000000e+00    0.0000000e+00    0.0000000e+00    0.0000000e+00    1.7512202e-02                2                1    2.0504912e-02    2.0697346e-02    2.0804254e-02    2.0932543e-02    1.7512202e-02 
  -5.9806248e+00                1                1    0.0000000e+00    0.0000000e+00    0.0000000e+00    0.0000000e+00    1.7512202e-02                2                1    2.0546645e-02    2.0739470e-02    2.0846596e-02    2.0996571e-02    1.7512202e-02 
  -5.8058896e+00                1                1    0.0000000e+00    0.0000000e+00    0.0000000e+00    0.0000000e+00    1.7512202e-02                2                1    2.0661777e-02    2.0855683e-02    2.0963409e-02    2.1114225e-02    1.7512202e-02 
  -5.7282294e+00                1                1    0.0000000e+00    0.0000000e+00    0.0000000e+00    0.0000000e+00    1.0073934e-02                2                1    2.0712127e-02    2.0906506e-02    2.1014494e-02    2.1165677e-02    1.0073934e-02 
  -5.6311543e+00                1                1    0.0000000e+00    0.0000000e+00    0.0000000e+00    0.0000000e+00    1.0073934e-02                2                1    2.0774435e-02    2.0969398e-02    2.1077711e-02    2.1229350e-02    1.0073934e-02 
  -5.5534942e+00                1                1    0.0000000e+00    0.0000000e+00    0.0000000e+00    0.0000000e+00    1.0073934e-02                2                1    2.0823891e-02    2.1019318e-02    2.1127889e-02    2.1279888e-02    1.0073934e-02 
  -5.4564190e+00                1                1    0.0000000e+00    0.0000000e+00    0.0000000e+00    0.0000000e+00    9.9741740e-03                2                1    2.0885095e-02    2.1081097e-02    2.1189987e-02    2.1342433e-02    9.9741740e-03 
  -5.3350751e+00                1                1    0.0000000e+00    0.0000000e+00    0.0000000e+00    0.0000000e+00    9.9741740e-03                2                1    2.0960626e-02    2.1157336e-02    2.1266620e-02    2.1419617e-02    9.9741740e-03 
  -5.2380000e+00                1                1    0.0000000e+00    0.0000000e+00    0.0000000e+00    0.0000000e+00    9.9741740e-03                2                1    2.1020496e-02    2.1217768e-02    2.1327364e-02    2.1480799e-02    9.9741740e-03 
  -5.1603398e+00                1                1    0.0000000e+00    0.0000000e+00    0.0000000e+00    0.0000000e+00    9.9741740e-03                2                1    2.1067916e-02    2.1265634e-02    2.1375477e-02    2.1529257e-02    9.9741740e-03 
  -5.0632647e+00                1                1    0.0000000e+00    0.0000000e+00    0.0000000e+00    0.0000000e+00    9.9741740e-03                2                1    2.1126742e-02    2.1325012e-02    2.1435162e-02    2.1589372e-02    9.9741740e-03 
  -4.9419207e+00                1                1    0.0000000e+00    0.0000000e+00    0.0000000e+00    0.0000000e+00    9.9741740e-03                2                1    2.1199545e-02    2.1420604e-02    2.1509027e-02    2.1663768e-02    9.9741740e-03 
  -4.8448456e+00                1                1    0.0000000e+00    0.0000000e+00    0.0000000e+00    0.0000000e+00    9.9741740e-03                2                1    2.1257324e-02    2.1478985e-02    2.1589816e-02    2.1744979e-02    9.9741740e-03 
  -4.7235017e+00                1                1    0.0000000e+00    0.0000000e+00    0.0000000e+00    0.0000000e+00    9.9741740e-03                2                1    2.1328663e-02    2.1551068e-02    2.1662270e-02    2.1817954e-02    9.9741740e-03 
  -4.6264265e+00                1                1    0.0000000e+00    0.0000000e+00    0.0000000e+00    0.0000000e+00    9.9046781e-03                2                1    2.1385168e-02    2.1608162e-02    2.1719659e-02    2.1875755e-02    9.9046781e-03 
  -4.5050826e+00                1                1    0.0000000e+00    0.0000000e+00    0.0000000e+00    0.0000000e+00    9.9046781e-03                2                1    2.1454962e-02    2.1678685e-02    2.1790546e-02    2.1947151e-02    9.9046781e-03 
  -4.4080074e+00                1                1    0.0000000e+00    0.0000000e+00    0.0000000e+00    0.0000000e+00    9.9046781e-03                2                1    2.1510207e-02    2.1734505e-02    2.1846654e-02    2.2003663e-02    9.9046781e-03 
  -4.2866635e+00                1                1    0.0000000e+00    0.0000000e+00    0.0000000e+00    0.0000000e+00    9.9046781e-03                2                1    2.1600576e-02    2.1803082e-02    2.1915585e-02    2.2073089e-02    9.9046781e-03 
  -4.1895884e+00                1                1    0.0000000e+00    0.0000000e+00    0.0000000e+00    0.0000000e+00    9.9046781e-03                2                1    2.1654126e-02    2.1857133e-02    2.1969915e-02    2.2150366e-02    9.9046781e-03 
  -4.0682444e+00                1                1    0.0000000e+00    0.0000000e+00    0.0000000e+00    0.0000000e+00    9.9046781e-03                2                1    2.1720160e-02    2.1923787e-02    2.2059538e-02    2.2217914e-02    9.9046781e-03 
  -3.9266742e+00                1                1    0.0000000e+00    0.0000000e+00    0.0000000e+00    0.0000000e+00    9.9046781e-03                2                1    2.1796096e-02    2.2023139e-02    2.2136660e-02    2.2295590e-02    9.9046781e-03 
  -3.8134181e+00                1                1    0.0000000e+00    0.0000000e+00    0.0000000e+00    0.0000000e+00    9.9046781e-03                2                1    2.1856177e-02    2.2083846e-02    2.2197680e-02    2.2357048e-02    9.9046781e-03 
  -3.6719224e+00                1                1    0.0000000e+00    0.0000000e+00    0.0000000e+00    0.0000000e+00    9.9046781e-03                2                1    2.1929774e-02    2.2158209e-02    2.2272427e-02    2.2455175e-02    9.9046781e-03 
  -3.5587259e+00                1                1    0.0000000e+00    0.0000000e+00    0.0000000e+00    0.0000000e+00    9.8031958e-03                2                1    2.1987944e-02    2.2216985e-02    2.2354410e-02    2.2514739e-02    9.8031958e-03 
  -3.4173014e+00                1                1    0.0000000e+00    0.0000000e+00    0.0000000e+00    0.0000000e+00    9.8031958e-03                2                1    2.2066528e-02    2.2296388e-02    2.2434304e-02    2.2595205e-02    9.8031958e-03 
  -3.2759301e+00                1                1    0.0000000e+00    0.0000000e+00    0.0000000e+00    0.0000000e+00    9.8031958e-03                2                1    2.2152175e-02    2.2382927e-02    2.2498303e-02    2.2659829e-02    9.8031958e-03 
  -3.1628331e+00                1                1    0.0000000e+00    0.0000000e+00    0.0000000e+00    0.0000000e+00    9.8031958e-03                2                1    2.2220345e-02    2.2451807e-02    2.2567538e-02    2.2729561e-02    9.8031958e-03 
  -3.0215061e+00                1                1    0.0000000e+00    0.0000000e+00    0.0000000e+00    0.0000000e+00    9.8031958e-03                2                1    2.2284337e-02    2.2516707e-02    2.2632893e-02    2.2818789e-02    9.8031958e-03 
  -2.8802412e+00                1                1    0.0000000e+00    0.0000000e+00    0.0000000e+00    0.0000000e+00    9.8031958e-03                2                1    2.2370163e-02    2.2603428e-02    2.2720061e-02    2.2883347e-02    9.8031958e-03 
  -2.7672293e+00                1                1    0.0000000e+00    0.0000000e+00    0.0000000e+00    0.0000000e+00    9.8031958e-03                2                1    2.2415069e-02    2.2649047e-02    2.2789433e-02    2.2953218e-02    9.8031958e-03 
  -2.6259943e+00                1                1    0.0000000e+00    0.0000000e+00    0.0000000e+00    0.0000000e+00    9.8031958e-03                2                1    2.2499775e-02    2.2734637e-02    2.2852068e-02    2.3039958e-02    9.8031958e-03 
  -2.4848093e+00                1                1    0.0000000e+00    0.0000000e+00    0.0000000e+00    0.0000000e+00    9.8031958e-03                2                1    2.2559482e-02    2.2818786e-02    2.2936652e-02    2.3101664e-02    9.8031958e-03 
  -2.3718614e+00                1                1    0.0000000e+00    0.0000000e+00    0.0000000e+00    0.0000000e+00    9.8031958e-03                2                1    2.2624564e-02    2.2860975e-02    2.3002822e-02    2.3168310e-02    9.8031958e-03 
  -2.2307045e+00                1                1    0.0000000e+00    0.0000000e+00    0.0000000e+00    0.0000000e+00    9.8031958e-03                2                1    2.2704850e-02    2.2942100e-02    2.3060726e-02    2.3250526e-02    9.8031958e-03 
  -2.0895859e+00                1                1    0.0000000e+00    0.0000000e+00    0.0000000e+00    0.0000000e+00    9.8031958e-03                2                1    2.2760003e-02    2.3021886e-02    2.3140923e-02    2.3331384e-02    9.8031958e-03 
  -1.9484865e+00                1                1    0.0000000e+00    0.0000000e+00    0.0000000e+00    0.0000000e+00    9.0027017e-03                2                1    2.2838428e-02    2.3077324e-02    2.3220661e-02    2.3387888e-02    9.0027017e-03 
  -1.8074138e+00                1                1    0.0000000e+00    0.0000000e+00    0.0000000e+00    0.0000000e+00    9.0027017e-03                2                1    2.2916417e-02    2.3156128e-02    2.3299955e-02    2.3467753e-02    9.0027017e-03 
  -1.6663558e+00                1                1    0.0000000e+00    0.0000000e+00    0.0000000e+00    0.0000000e+00    9.0027017e-03                2                1    2.2969847e-02    2.3234421e-02    2.3354682e-02    2.3547100e-02    9.0027017e-03 
  -1.5253151e+00                1                1    0.0000000e+00    0.0000000e+00    0.0000000e+00    0.0000000e+00    9.0027017e-03                2                1    2.3046803e-02    2.3312263e-02    2.3432927e-02    2.3625989e-02    9.0027017e-03 
  -1.3842886e+00                1                1    0.0000000e+00    0.0000000e+00    0.0000000e+00    0.0000000e+00    9.0027017e-03                2                1    2.3123251e-02    2.3365380e-02    2.3510657e-02    2.3680146e-02    9.0027017e-03 
  -1.2432738e+00                1                1    0.0000000e+00    0.0000000e+00    0.0000000e+00    0.0000000e+00    0.0000000e+00                2                1    2.3174940e-02    2.3442157e-02    2.3563619e-02    2.3757958e-02    0.0000000e+00 
  -1.1022681e+00                1                1    0.0000000e+00    0.0000000e+00    0.0000000e+00    0.0000000e+00    0.0000000e+00                2                1    2.3249900e-02    2.3517980e-02    2.3639835e-02    2.3834803e-02    0.0000000e+00 
  -9.6127008e-01                1                1    0.0000000e+00    0.0000000e+00    0.0000000e+00    0.0000000e+00    0.0000000e+00                2                1    2.3324074e-02    2.3568561e-02    2.3715253e-02    2.3910843e-02    0.0000000e+00 
  -8.2027808e-01                1                1    0.0000000e+00    0.0000000e+00    0.0000000e+00    0.0000000e+00    0.0000000e+00                2                1    2.3373100e-02    2.3642884e-02    2.3790039e-02    2.3961719e-02    0.0000000e+00 
  -6.7929098e-01                1                1    0.0000000e+00    0.0000000e+00    0.0000000e+00    0.0000000e+00    0.0000000e+00                2                1    2.3445874e-02    2.3716498e-02    2.3864111e-02    2.4036326e-02    0.0000000e+00 
  -5.3830735e-01                1                1    0.0000000e+00    0.0000000e+00    0.0000000e+00    0.0000000e+00    0.0000000e+00                2                1    2.3517973e-02    2.3789429e-02    2.3912819e-02    2.4110241e-02    0.0000000e+00 
  -3.9732551e-01                1                1    0.0000000e+00    0.0000000e+00    0.0000000e+00    0.0000000e+00    0.0000000e+00                2                1    2.3589368e-02    2.3861649e-02    2.3985412e-02    2.4183434e-02    0.0000000e+00 
  -2.5634394e-01                1                1    0.0000000e+00    0.0000000e+00    0.0000000e+00    0.0000000e+00    0.0000000e+00                2                1    2.3659765e-02    2.3932857e-02    2.4056991e-02    2.4255603e-02    0.0000000e+00 
  -1.1536107e-01                1                1    0.0000000e+00    0.0000000e+00    0.0000000e+00    0.0000000e+00    0.0000000e+00                2                1    2.3704529e-02    2.3978426e-02    2.4127824e-02    2.4327022e-02    0.0000000e+00 
   2.5624469e-02                1                1    0.0000000e+00    0.0000000e+00    0.0000000e+00    0.0000000e+00    0.0000000e+00                2                1    2.3773448e-02    2.4048141e-02    2.4197974e-02    2.4397750e-02    0.0000000e+00 
   1.6661432e-01                1                1    0.0000000e+00    0.0000000e+00    0.0000000e+00    0.0000000e+00    0.0000000e+00                2                1    2.3841711e-02    2.4117193e-02    2.4267456e-02    2.4467806e-02    0.0000000e+00 
   3.0760950e-01                1                1    0.0000000e+00    0.0000000e+00    0.0000000e+00    0.0000000e+00    0.0000000e+00                2                1    2.3909413e-02    2.4185677e-02    2.4311251e-02    2.4537286e-02    0.0000000e+00 
   4.4861176e-01                1                1    0.0000000e+00    0.0000000e+00    0.0000000e+00    0.0000000e+00    0.0000000e+00                2                1    2.3976677e-02    2.4253718e-02    2.4379646e-02    2.4606317e-02    0.0000000e+00 
   5.8962290e-01                1                1    0.0000000e+00    0.0000000e+00    0.0000000e+00    0.0000000e+00    0.0000000e+00                2                1    2.4018290e-02    2.4321360e-02    2.4447639e-02    2.4674942e-02    0.0000000e+00 
   7.3064432e-01                1                1    0.0000000e+00    0.0000000e+00    0.0000000e+00    0.0000000e+00    0.0000000e+00                2                1    2.4086635e-02    2.4365240e-02    2.4517206e-02    2.4719828e-02    0.0000000e+00 
   8.7167763e-01                1                1    0.0000000e+00    0.0000000e+00    0.0000000e+00    0.0000000e+00    0.0000000e+00                2                1    2.4154504e-02    2.4433893e-02    2.4586288e-02    2.4789480e-02    0.0000000e+00 
   1.0127244e+00                1                1    0.0000000e+00    0.0000000e+00    0.0000000e+00    0.0000000e+00    0.0000000e+00                2                1    2.4221983e-02    2.4502153e-02    2.4654973e-02    2.4858733e-02    0.0000000e+00 
   1.1537860e+00                1                1    0.0000000e+00    0.0000000e+00    0.0000000e+00    0.0000000e+00    0.0000000e+00                2                1    2.4263517e-02    2.4570003e-02    2.4723247e-02    2.4927571e-02    0.0000000e+00 
   1.2948643e+00                1                1    0.0000000e+00    0.0000000e+00    0.0000000e+00    0.0000000e+00    0.0000000e+00                2                1    2.4329953e-02    2.4637279e-02    2.4790942e-02    2.4995826e-02    0.0000000e+00 
   1.4447722e+00                1                1    0.0000000e+00    0.0000000e+00    0.0000000e+00    0.0000000e+00    0.0000000e+00                2                1    2.4400201e-02    2.4708414e-02    2.4836836e-02    2.5067996e-02    0.0000000e+00 
   1.5947236e+00                1                1    0.0000000e+00    0.0000000e+00    0.0000000e+00    0.0000000e+00    0.0000000e+00                2                1    2.4470097e-02    2.4779193e-02    2.4907983e-02    2.5139805e-02    0.0000000e+00 
   1.7447021e+00                1                1    0.0000000e+00    0.0000000e+00    0.0000000e+00    0.0000000e+00    0.0000000e+00                2                1    2.4539732e-02    2.4823877e-02    2.4978865e-02    2.5211346e-02    0.0000000e+00 
   1.8947049e+00                1                1    0.0000000e+00    0.0000000e+00    0.0000000e+00    0.0000000e+00    0.0000000e+00                2                1    2.4583200e-02    2.4894052e-02    2.5049478e-02    2.5282617e-02    0.0000000e+00 
   2.0447154e+00                1                1    0.0000000e+00    0.0000000e+00    0.0000000e+00    0.0000000e+00    0.0000000e+00                2                1    2.4652031e-02    2.4963754e-02    2.5119615e-02    2.5353406e-02    0.0000000e+00 
   2.1859038e+00                1                1    0.0000000e+00    0.0000000e+00    0.0000000e+00    0.0000000e+00    0.0000000e+00                2                1    2.4716449e-02    2.5028985e-02    2.5185254e-02    2.5419656e-02    0.0000000e+00 
   2.3271431e+00                1                1    0.0000000e+00    0.0000000e+00    0.0000000e+00    0.0000000e+00    0.0000000e+00                2                1    2.4780203e-02    2.5093546e-02    2.5250218e-02    2.5485225e-02    0.0000000e+00 
   2.4684092e+00                1                1    0.0000000e+00    0.0000000e+00    0.0000000e+00    0.0000000e+00    0.0000000e+00                2                1    2.4843460e-02    2.5157602e-02    2.5314674e-02    2.5550281e-02    0.0000000e+00 
   2.6097062e+00                1                1    0.0000000e+00    0.0000000e+00    0.0000000e+00    0.0000000e+00    0.0000000e+00                2                1    2.4880335e-02    2.5221521e-02    2.5378991e-02    2.5588952e-02    0.0000000e+00 
   2.7510365e+00                1                1    0.0000000e+00    0.0000000e+00    0.0000000e+00    0.0000000e+00    0.0000000e+00                2                1    2.4943266e-02    2.5285315e-02    2.5443184e-02    2.5653675e-02    0.0000000e+00 
   2.8923948e+00                1                1    0.0000000e+00    0.0000000e+00    0.0000000e+00    0.0000000e+00    0.0000000e+00                2                1    2.5005974e-02    2.5348883e-02    2.5507149e-02    2.5718170e-02    0.0000000e+00 
   2.9000000e+00                1                1    0.0000000e+00    0.0000000e+00    0.0000000e+00    0.0000000e+00    0.0000000e+00                2                1    2.5009347e-02    2.5352302e-02    2.5510589e-02    2.5721639e-02    0.0000000e+00 
   3.0408936e+00                1                1    2.3133823e-04    2.3403391e-04    2.3869008e-04    2.4138576e-04    0.0000000e+00                2                1    2.5071600e-02    2.5388962e-02    2.5547643e-02    2.5785664e-02    0.0000000e+00 
   3.1822710e+00                1                1    9.0791345e-04    9.1628560e-04    9.1907632e-04    9.2186704e-04    0.0000000e+00                2                1    2.5133758e-02    2.5451907e-02    2.5610981e-02    2.5849593e-02    0.0000000e+00 
   3.3145393e+00                1                1    1.8024134e-03    1.8210719e-03    1.8304012e-03    1.8378646e-03    0.0000000e+00                2                1    2.5165078e-02    2.5510533e-02    2.5669974e-02    2.5909135e-02    0.0000000e+00 
   3.4291118e+00                1                1    2.7939693e-03    2.9120681e-03    2.9835490e-03    3.0550299e-03    0.0000000e+00                2                1    2.5214957e-02    2.5561097e-02    2.5720854e-02    2.5960489e-02    0.0000000e+00 
   3.5298238e+00                1                1    3.6963137e-03    3.8794644e-03    3.9710397e-03    4.0917526e-03    3.0089995e-03                2                1    2.5258584e-02    2.5605323e-02    2.5765356e-02    2.6005406e-02    3.0089995e-03 
   3.6122588e+00                1                1    4.4580626e-03    4.6357926e-03    4.7246577e-03    4.8579552e-03    4.8913288e-03                2                1    2.5294151e-02    2.5641378e-02    2.5801637e-02    2.6042025e-02    4.8913288e-03 
   3.7072605e+00                1                1    5.3184697e-03    5.5099107e-03    5.5936661e-03    5.7073342e-03    5.8617922e-03                2                1    2.5334982e-02    2.5682770e-02    2.5843287e-02    2.6084063e-02    5.8617922e-03 
   3.8107918e+00                1                1    6.2241370e-03    6.4330007e-03    6.5374325e-03    6.6836371e-03    7.0836162e-03                2                1    2.5379296e-02    2.5727691e-02    2.5888490e-02    2.6129687e-02    7.0836162e-03 
   3.9028443e+00                1                1    7.1306125e-03    7.2721241e-03    7.3586034e-03    7.5158385e-03    8.0382291e-03                2                1    2.5418527e-02    2.5767461e-02    2.5928508e-02    2.6170078e-02    8.0382291e-03 
   4.0022681e+00                1                1    8.1965956e-03    8.3285150e-03    8.3988721e-03    8.5044076e-03    9.0027017e-03                2                1    2.5433746e-02    2.5810144e-02    2.5971457e-02    2.6213427e-02    9.0027017e-03 
   4.1059880e+00                1                1    9.3878564e-03    9.5365553e-03    9.6059481e-03    9.6852542e-03    1.0240393e-02                2                1    2.5477307e-02    2.5854350e-02    2.6015939e-02    2.6258324e-02    1.0240393e-02 
   4.2123470e+00                1                1    1.0722879e-02    1.0848493e-02    1.0917010e-02    1.1031205e-02    1.2154697e-02                2                1    2.5521679e-02    2.5872400e-02    2.6061249e-02    2.6304056e-02    1.2154697e-02 
   4.3091350e+00                1                1    1.2043632e-02    1.2145373e-02    1.2208962e-02    1.2348856e-02    1.3399764e-02                2                1    2.5561841e-02    2.5940134e-02    2.6102260e-02    2.6345449e-02    1.3399764e-02 
   4.4090887e+00                1                1    1.3542877e-02    1.3643089e-02    1.3700352e-02    1.3857828e-02    1.5310934e-02                2                1    2.5603129e-02    2.5982034e-02    2.6144421e-02    2.6415067e-02    1.5310934e-02 
   4.5017181e+00                1                1    1.5033258e-02    1.5160121e-02    1.5223552e-02    1.5382131e-02    1.6560245e-02                2                1    2.5642278e-02    2.6021762e-02    2.6184398e-02    2.6455458e-02    1.6560245e-02 
   4.6012644e+00                1                1    1.6729852e-02    1.6941399e-02    1.7011914e-02    1.7117688e-02    1.8469237e-02                2                1    2.5687922e-02    2.6040927e-02    2.6231007e-02    2.6475395e-02    1.8469237e-02 
   4.7008908e+00                1                1    1.8567844e-02    1.8840614e-02    1.8899065e-02    1.8976999e-02    2.0672814e-02                2                1    2.5733495e-02    2.6087126e-02    2.6277543e-02    2.6522365e-02    2.0672814e-02 
   4.8004811e+00                1                1    2.0270458e-02    2.0613298e-02    2.0741864e-02    2.0891857e-02    2.2588410e-02                2                1    2.5779003e-02    2.6133260e-02    2.6324014e-02    2.6569269e-02    2.2588410e-02 
   4.9001877e+00                1                1    2.2305563e-02    2.2633586e-02    2.2774167e-02    2.2914748e-02    2.4517489e-02                2                1    2.5851852e-02    2.6206735e-02    2.6370527e-02    2.6643514e-02    2.4517489e-02 
   5.0097412e+00                1                1    2.4211560e-02    2.4696301e-02    2.4900403e-02    2.5130017e-02    2.6708796e-02                2                1    2.5956789e-02    2.6285010e-02    2.6449120e-02    2.6695286e-02    2.6708796e-02 
   5.1093978e+00                1                1    2.6522490e-02    2.6906080e-02    2.7015677e-02    2.7097874e-02    2.8639672e-02                2                1    2.6256583e-02    2.6587896e-02    2.6753553e-02    2.7002038e-02    2.8639672e-02 
   5.2090366e+00                1                1    2.8261861e-02    2.8827098e-02    2.9005594e-02    2.9213839e-02    3.0829910e-02                2                1    2.6477372e-02    2.7282427e-02    2.7998032e-02    2.8743453e-02    3.0829910e-02 
   5.3085811e+00                1                1    3.0237090e-02    3.0998570e-02    3.1188939e-02    3.1347581e-02    3.3026291e-02                2                1    2.6434684e-02    2.7745230e-02    2.8768096e-02    3.0366324e-02    3.3026291e-02 
   5.4082302e+00                1                1    3.2085337e-02    3.3034006e-02    3.3237292e-02    3.3372816e-02    3.5227665e-02                2                1    2.6224430e-02    2.7660449e-02    2.8925513e-02    3.1011158e-02    3.5227665e-02 
   5.5079830e+00                1                1    3.2514653e-02    3.4499455e-02    3.5004677e-02    3.5329463e-02    3.8388493e-02                2                1    2.6224287e-02    2.7807098e-02    2.9210043e-02    3.1548285e-02    3.8388493e-02 
   5.6075126e+00                1                1    3.3558824e-02    3.6140272e-02    3.6823596e-02    3.7203221e-02    3.9018450e-02                2                1    2.6325752e-02    2.8176486e-02    2.9725060e-02    3.2180115e-02    3.9018450e-02 
   5.7071543e+00                1                1    3.4849581e-02    3.7494416e-02    3.8116730e-02    3.8388992e-02    3.9764336e-02                2                1    2.6461120e-02    2.8675927e-02    3.0385603e-02    3.3144398e-02    3.9764336e-02 
   5.8067739e+00                1                1    3.5018813e-02    3.8473584e-02    3.8748395e-02    3.8983948e-02    3.9889879e-02                2                1    2.6538513e-02    2.8933261e-02    3.0935427e-02    3.4036821e-02    3.9889879e-02 
   5.9044740e+00                1                1    2.4762910e-02    3.7242787e-02    3.8817535e-02    3.9132485e-02    3.9889879e-02                2                1    2.6565275e-02    2.8887277e-02    3.1051855e-02    3.4751315e-02    3.9889879e-02 
   6.0052084e+00                1                1    2.0402338e-02    2.5246909e-02    2.6586058e-02    3.4936050e-02    3.9893983e-02                2                1    2.6465620e-02    2.8434789e-02    3.0600874e-02    3.4617977e-02    3.9893983e-02 
   6.1058994e+00                1                1    2.0559175e-02    2.2922298e-02    2.3591850e-02    3.1862782e-02    4.0019119e-02                2                1    2.6398344e-02    2.8131967e-02    2.9904990e-02    3.4002643e-02    4.0019119e-02 
   6.2035043e+00                1                1    2.0092426e-02    2.2726854e-02    2.5046723e-02    3.1534493e-02    4.0019119e-02                2                1    2.6411379e-02    2.7948758e-02    2.9525556e-02    3.3231033e-02    4.0019119e-02 
   6.3032961e+00                1                1    1.9582071e-02    2.2537112e-02    2.3443324e-02    3.0968829e-02    4.0168768e-02                2                1    2.6418272e-02    2.7877192e-02    2.9296681e-02    3.2648253e-02    4.0168768e-02 
   6.4015565e+00                1                1    1.9182609e-02    2.0591944e-02    2.2745094e-02    3.0692175e-02    4.0168768e-02                2                1    2.6424256e-02    2.7844067e-02    2.9145560e-02    3.2261256e-02    4.0168768e-02 
   6.5054653e+00                1                1    1.8800161e-02    2.0324499e-02    2.3021403e-02    3.0799433e-02    4.0168768e-02                2                1    2.6456143e-02    2.7836121e-02    2.9018959e-02    3.1897198e-02    4.0168768e-02 
   6.6041429e+00                1                1    1.8884570e-02    2.0640367e-02    2.2240093e-02    3.0472829e-02    4.0168768e-02                2                1    2.6454348e-02    2.7743851e-02    2.8837975e-02    3.1456056e-02    4.0168768e-02 
   6.7044294e+00                1                1    1.8347821e-02    2.1191539e-02    2.2477055e-02    2.9800601e-02    4.0168768e-02                2                1    2.6417081e-02    2.7637543e-02    2.8661155e-02    3.1141448e-02    4.0168768e-02 
   6.8026717e+00                1                1    1.6822860e-02    1.8998565e-02    2.0280677e-02    2.9877089e-02    4.0168768e-02                2                1    2.6417588e-02    2.7559332e-02    2.8582964e-02    3.0866451e-02    4.0168768e-02 
   6.9065278e+00                1                1    1.7282520e-02    1.9057064e-02    2.0484415e-02    2.9820062e-02    4.0168768e-02                2                1    2.6397506e-02    2.7543505e-02    2.8452401e-02    3.0507297e-02    4.0168768e-02 
   7.0020975e+00                1                1    1.7077647e-02    1.9406417e-02    2.1152994e-02    2.9808256e-02    4.0168768e-02                2                1    2.6412294e-02    2.7519396e-02    2.8389262e-02    3.0287152e-02    4.0168768e-02 
   7.1085739e+00                1                1    1.6405772e-02    1.8254309e-02    2.0025825e-02    2.8729356e-02    4.0168768e-02                2                1    2.6422379e-02    2.7526598e-02    2.8354762e-02    3.0208273e-02    4.0168768e-02 
   7.2010182e+00                1                1    1.6245814e-02    1.8461152e-02    1.9782582e-02    2.8294145e-02    4.0168768e-02                2                1    2.6447404e-02    2.7544649e-02    2.8339207e-02    3.0155337e-02    4.0168768e-02 
   7.3001922e+00                1                1    1.7067128e-02    1.8338494e-02    1.9031966e-02    2.8278266e-02    4.0168768e-02                2                1    2.6511629e-02    2.7566068e-02    2.8356898e-02    3.0126851e-02    4.0168768e-02 
   7.4003209e+00                1                1    1.5276264e-02    1.6823228e-02    2.0226547e-02    2.8889543e-02    4.0168768e-02                2                1    2.6533131e-02    2.7619940e-02    2.8406940e-02    3.0130844e-02    4.0168768e-02 
   7.5004130e+00                1                1    1.5747085e-02    1.7991141e-02    1.9345313e-02    2.9017970e-02    4.0168768e-02                2                1    2.6550037e-02    2.7631429e-02    2.8414506e-02    3.0092527e-02    4.0168768e-02 
   7.6005889e+00                1                1    1.5756756e-02    1.7105133e-02    1.9301063e-02    2.9009382e-02    4.0168768e-02                2                1    2.6549065e-02    2.7661456e-02    2.8403050e-02    3.0108717e-02    4.0168768e-02 
   7.7006551e+00                1                1    1.5164040e-02    1.7286234e-02    1.9138331e-02    2.8900423e-02    4.0168768e-02                2                1    2.6567801e-02    2.7673257e-02    2.8410228e-02    3.0031564e-02    4.0168768e-02 
   7.8006529e+00                1                1    1.5124821e-02    1.7972752e-02    1.9358232e-02    2.8325365e-02    4.0235698e-02                2                1    2.6541786e-02    2.7640067e-02    2.8408863e-02    2.9983066e-02    4.0235698e-02 
   7.9093199e+00                1                1    1.5263894e-02    1.7493884e-02    1.9762322e-02    2.8413144e-02    4.0870117e-02                2                1    2.6565000e-02    2.7671874e-02    2.8409791e-02    2.9959416e-02    4.0870117e-02 
   8.0017771e+00                1                1    1.5292489e-02    1.7860400e-02    2.2076375e-02    2.9856764e-02    4.0342656e-02                2                1    2.6543178e-02    2.7642824e-02    2.8401200e-02    2.9917953e-02    4.0342656e-02 
   8.1000000e+00                1                1    1.6516832e-02    2.2278517e-02    2.6580576e-02    3.2188616e-02    4.0870117e-02                2                1    2.6527103e-02    2.7592596e-02    2.8364160e-02    2.9833805e-02    4.0870117e-02 
   8.2037025e+00                1                1    2.1726831e-02    2.7014842e-02    2.9735486e-02    3.3567378e-02    4.0342656e-02                2                1    2.6508935e-02    2.7594753e-02    2.8343593e-02    2.9841273e-02    4.0342656e-02 
   8.3061720e+00                1                1    2.5571067e-02    2.9065011e-02    3.0946366e-02    3.3825991e-02    4.0342656e-02                2                1    2.6500614e-02    2.7566520e-02    2.8301627e-02    2.9808597e-02    4.0342656e-02 
   8.4077189e+00                1                1    2.8238465e-02    3.0798650e-02    3.1983214e-02    3.4161282e-02    4.0919023e-02                2                1    2.6498402e-02    2.7549330e-02    2.8299993e-02    2.9801319e-02    4.0919023e-02 
   8.5098079e+00                1                1    2.9795936e-02    3.2114242e-02    3.3254393e-02    3.4736589e-02    4.1914222e-02                2                1    2.6464595e-02    2.7508269e-02    2.8253750e-02    2.9781988e-02    4.1914222e-02 
   8.6027562e+00                1                1    3.0218744e-02    3.2331415e-02    3.3651835e-02    3.5500422e-02    4.1914222e-02                2                1    2.6460409e-02    2.7478117e-02    2.8231975e-02    2.9815076e-02    4.1914222e-02 
   8.7022201e+00                1                1    2.6926413e-02    3.2745257e-02    3.3962270e-02    3.5407473e-02    4.1009120e-02                2                1    2.6417873e-02    2.7484891e-02    2.8183971e-02    2.9766100e-02    4.1009120e-02 
   8.8087040e+00                1                1    2.5656540e-02    2.8199422e-02    3.0590490e-02    3.5676254e-02    4.1914222e-02                2                1    2.6400050e-02    2.7451546e-02    2.8165061e-02    2.9742304e-02    4.1914222e-02 
   8.9114396e+00                1                1    2.5735361e-02    2.7815764e-02    2.8933018e-02    3.1321629e-02    4.0342656e-02                2                1    2.6398161e-02    2.7434135e-02    2.8163154e-02    2.9774670e-02    4.0342656e-02 
   9.0095785e+00                1                1    2.6505451e-02    2.8448451e-02    2.9511602e-02    3.1454602e-02    4.0342656e-02                2                1    2.6398269e-02    2.7455766e-02    2.8160764e-02    2.9766594e-02    4.0342656e-02 
   9.1004678e+00                1                1    2.7151882e-02    2.8945269e-02    3.0057170e-02    3.1994028e-02    4.0458762e-02                2                1    2.6382951e-02    2.7460621e-02    2.8139153e-02    2.9735701e-02    4.0458762e-02 
   9.2141941e+00                1                1    2.7655124e-02    2.9406372e-02    3.0281996e-02    3.2142697e-02    4.0458762e-02                2                1    2.6399459e-02    2.7421109e-02    2.8197564e-02    2.9750473e-02    4.0458762e-02 
   9.3048023e+00                1                1    2.7848105e-02    2.9837255e-02    3.0700472e-02    3.2201717e-02    4.0458762e-02                2                1    2.6406753e-02    2.7464534e-02    2.8182314e-02    2.9768986e-02    4.0458762e-02 
   9.4193689e+00                1                1    2.7898804e-02    2.9949110e-02    3.1267164e-02    3.2695055e-02    4.0458762e-02                2                1    2.6407947e-02    2.7487396e-02    2.8219879e-02    2.9839052e-02    4.0458762e-02 
   9.5211516e+00                1                1    2.8142953e-02    3.0299361e-02    3.1322741e-02    3.3259854e-02    4.0458762e-02                2                1    2.6429889e-02    2.7497763e-02    2.8222392e-02    2.9862342e-02    4.0458762e-02 
   9.6103516e+00                1                1    2.7950857e-02    3.0089768e-02    3.1467372e-02    3.3062492e-02    4.0458762e-02                2                1    2.6423033e-02    2.7490631e-02    2.8253200e-02    2.9892725e-02    4.0458762e-02 
   9.7064860e+00                1                1    2.7996378e-02    3.0490736e-02    3.1756529e-02    3.3469074e-02    3.6033406e-02                2                1    2.6409322e-02    2.7529015e-02    2.8301218e-02    2.9884232e-02    3.6033406e-02 
   9.8033461e+00                1                1    2.8132348e-02    3.0282119e-02    3.1505265e-02    3.3469711e-02    3.5763457e-02                2                1    2.6435509e-02    2.7569576e-02    2.8312586e-02    2.9915923e-02    3.5763457e-02 
   9.9017540e+00                1                1    2.8278731e-02    3.0346989e-02    3.1512735e-02    3.3392970e-02    3.5763457e-02                2                1    2.6456665e-02    2.7586625e-02    2.8326944e-02    2.9963439e-02    3.5763457e-02 
   1.0006082e+01                1                1    2.8595124e-02    3.0496396e-02    3.1751235e-02    3.3462379e-02    0.0000000e+00                2                1    2.6463794e-02    2.7568095e-02    2.8356882e-02    2.9973895e-02    0.0000000e+00 
   1.0112831e+01                1                1    2.8845161e-02    3.1011256e-02    3.1624983e-02    3.3971585e-02    1.7242265e-02                2                1    2.6473441e-02    2.7591475e-02    2.8350141e-02    3.0027191e-02    1.7242265e-02 
   1.0220162e+01                1                1    2.8882341e-02    3.1347458e-02    3.2414448e-02    3.4217295e-02    0.0000000e+00                2                1    2.6479367e-02    2.7611309e-02    2.8379413e-02    3.0036900e-02    0.0000000e+00 
   1.0303420e+01                1                1    2.8861268e-02    3.1570399e-02    3.2509564e-02    3.3593216e-02    0.0000000e+00                2                1    2.6448036e-02    2.7590853e-02    2.8366335e-02    3.0080560e-02    0.0000000e+00 
   1.0409631e+01                1                1    2.9303821e-02    3.1994246e-02    3.2975888e-02    3.4357457e-02    0.0000000e+00                2                1    2.6438997e-02    2.7595703e-02    2.8380611e-02    3.0115670e-02    0.0000000e+00 
   1.0526306e+01                1                1    2.8863393e-02    3.1308816e-02    3.2827942e-02    3.4939897e-02    0.0000000e+00                2                1    2.6481089e-02    2.7652448e-02    2.8447299e-02    3.0204338e-02    0.0000000e+00 
   1.0616483e+01                1                1    2.8854390e-02    3.1537665e-02    3.2603623e-02    3.4882568e-02    0.0000000e+00                2                1    2.6485184e-02    2.7667935e-02    2.8470516e-02    3.0202402e-02    0.0000000e+00 
   1.0707617e+01                1                1    2.9013120e-02    3.1471227e-02    3.2663037e-02    3.4487996e-02    0.0000000e+00                2                1    2.6487020e-02    2.7681282e-02    2.8491674e-02    3.0240414e-02    0.0000000e+00 
   1.0831837e+01                1                1    2.9614692e-02    3.1508214e-02    3.2947291e-02    3.4613591e-02    3.6911758e-02                2                1    2.6530778e-02    2.7697441e-02    2.8518426e-02    3.0290026e-02    3.6911758e-02 
   1.0926962e+01                1                1    2.9853629e-02    3.1641044e-02    3.3010128e-02    3.5025723e-02    0.0000000e+00                2                1    2.6531728e-02    2.7753584e-02    2.8539062e-02    3.0328208e-02    0.0000000e+00 
   1.1029183e+01                1                1    3.0069327e-02    3.1902823e-02    3.3002920e-02    3.4616396e-02    0.0000000e+00                2                1    2.6546904e-02    2.7781644e-02    2.8575405e-02    3.0383417e-02    0.0000000e+00 
   1.1134381e+01                1                1    3.0028727e-02    3.2228633e-02    3.3071931e-02    3.5198507e-02    0.0000000e+00                2                1    2.6610152e-02    2.7813627e-02    2.8660516e-02    3.0443441e-02    0.0000000e+00 
   1.1205525e+01                1                1    3.0266314e-02    3.2577559e-02    3.3347975e-02    3.5108924e-02    0.0000000e+00                2                1    2.6619648e-02    2.7876562e-02    2.8684579e-02    3.0480170e-02    0.0000000e+00 
   1.1313588e+01                1                1    3.0732637e-02    3.3257104e-02    3.3952247e-02    3.4903495e-02    0.0000000e+00                2                1    2.6658180e-02    2.7927618e-02    2.8743684e-02    3.0602503e-02    0.0000000e+00 
   1.1423200e+01                1                1    3.0592352e-02    3.3469490e-02    3.4379977e-02    3.5144786e-02    0.0000000e+00                2                1    2.6737270e-02    2.7969192e-02    2.8836100e-02    3.0661169e-02    0.0000000e+00 
   1.1535340e+01                1                1    3.1057583e-02    3.4199880e-02    3.5113338e-02    3.5844104e-02    0.0000000e+00                2                1    2.6813259e-02    2.8048682e-02    2.8918054e-02    3.0794067e-02    0.0000000e+00 
   1.1612838e+01                1                1    3.0960981e-02    3.3954850e-02    3.5013657e-02    3.6218506e-02    0.0000000e+00                2                1    2.6810829e-02    2.8048252e-02    2.8964862e-02    3.0843911e-02    0.0000000e+00 
   1.1733105e+01                1                1    3.0865090e-02    3.3318188e-02    3.4270136e-02    3.6283873e-02    3.6648280e-02                2                1    2.6895813e-02    2.8128354e-02    2.9052760e-02    3.0945592e-02    3.6648280e-02 
   1.1812196e+01                1                1    3.0379341e-02    3.2880303e-02    3.4204342e-02    3.5418045e-02    0.0000000e+00                2                1    2.6995100e-02    2.8191927e-02    2.9122793e-02    3.0984524e-02    0.0000000e+00 
   1.1926975e+01                1                1    3.0834569e-02    3.2726943e-02    3.3840104e-02    3.5287214e-02    0.0000000e+00                2                1    2.7039730e-02    2.8293228e-02    2.9188583e-02    3.1068829e-02    0.0000000e+00 
   1.2005521e+01                1                1    3.0469050e-02    3.2924432e-02    3.4040514e-02    3.5342610e-02    0.0000000e+00                2                1    2.7128248e-02    2.8344964e-02    2.9291298e-02    3.1093839e-02    0.0000000e+00 
   1.2127244e+01                1                1    3.0847823e-02    3.3027882e-02    3.4081576e-02    3.5316943e-02    3.6648280e-02                2                1    2.7193805e-02    2.8467093e-02    2.9331110e-02    3.1241043e-02    3.6648280e-02 
   1.2211237e+01                1                1    3.1220278e-02    3.3400973e-02    3.4309596e-02    3.5654357e-02    0.0000000e+00                2                1    2.7292415e-02    2.8570321e-02    2.9437471e-02    3.1308690e-02    0.0000000e+00 
   1.2340007e+01                1                1    3.1448493e-02    3.3780711e-02    3.4582410e-02    3.6149369e-02    0.0000000e+00                2                1    2.7427370e-02    2.8675960e-02    2.9549974e-02    3.1464479e-02    0.0000000e+00 
   1.2420605e+01                1                1    3.1425948e-02    3.4276209e-02    3.4897419e-02    3.6359091e-02    0.0000000e+00                2                1    2.7511150e-02    2.8767367e-02    2.9646719e-02    3.1531044e-02    0.0000000e+00 
   1.2511255e+01                1                1    3.1426017e-02    3.3944478e-02    3.4929963e-02    3.6097945e-02    0.0000000e+00                2                1    2.7572566e-02    2.8837363e-02    2.9764880e-02    3.1662075e-02    0.0000000e+00 
   1.2604220e+01                1                1    3.1555259e-02    3.3929208e-02    3.5207489e-02    3.5828367e-02    3.6648280e-02                2                1    2.7679085e-02    2.8952662e-02    2.9844166e-02    3.1796985e-02    3.6648280e-02 
   1.2745398e+01                1                1    3.1473216e-02    3.4184529e-02    3.5760022e-02    3.6382891e-02    0.0000000e+00                2                1    2.7838558e-02    2.9125394e-02    3.0026179e-02    3.1999328e-02    0.0000000e+00 
   1.2840008e+01                1                1    3.1667852e-02    3.4346592e-02    3.5704310e-02    3.6401517e-02    0.0000000e+00                2                1    2.7900554e-02    2.9196246e-02    3.0103229e-02    3.2089956e-02    0.0000000e+00 
   1.2934809e+01                1                1    3.1281392e-02    3.4450060e-02    3.5702790e-02    3.6402845e-02    0.0000000e+00                2                1    2.7999426e-02    2.9304662e-02    3.0230959e-02    3.2167761e-02    0.0000000e+00 
   1.3027832e+01                1                1    3.0014529e-02    3.4040868e-02    3.5029151e-02    3.6273656e-02    3.7418584e-02                2                1    2.8133841e-02    2.9404948e-02    3.0337093e-02    3.2286124e-02    3.7418584e-02 
   1.3121025e+01                1                1    3.0476804e-02    3.3557492e-02    3.5024486e-02    3.6271431e-02    0.0000000e+00                2                1    2.8224469e-02    2.9546159e-02    3.0484132e-02    3.2402714e-02    0.0000000e+00 
   1.3216645e+01                1                1    3.0844713e-02    3.3826123e-02    3.5188002e-02    3.6439458e-02    0.0000000e+00                2                1    2.8360354e-02    2.9647510e-02    3.0591425e-02    3.2479255e-02    0.0000000e+00 
   1.3312534e+01                1                1    3.1107251e-02    3.4247532e-02    3.5577533e-02    3.6648923e-02    0.0000000e+00                2                1    2.8452672e-02    2.9747938e-02    3.0740975e-02    3.2597523e-02    0.0000000e+00 
   1.3408601e+01                1                1    3.1463675e-02    3.4546893e-02    3.5921339e-02    3.6812872e-02    0.0000000e+00                2                1    2.8585660e-02    2.9888958e-02    3.0844709e-02    3.2712769e-02    0.0000000e+00 
   1.3504885e+01                1                1    3.1564377e-02    3.4104468e-02    3.5262451e-02    3.6943395e-02    0.0000000e+00                2                1    2.8674031e-02    2.9985344e-02    3.0946973e-02    3.2826521e-02    0.0000000e+00 
   1.3601483e+01                1                1    3.1520053e-02    3.3135503e-02    3.4750953e-02    3.6779657e-02    0.0000000e+00                2                1    2.8805074e-02    3.0124390e-02    3.1047911e-02    3.2938932e-02    0.0000000e+00 
   1.3746910e+01                1                1    3.1750780e-02    3.3950953e-02    3.5430380e-02    3.7137412e-02    0.0000000e+00                2                1    2.8976898e-02    3.0308149e-02    3.1240025e-02    3.3148151e-02    0.0000000e+00 
   1.3844180e+01                1                1    3.2156674e-02    3.4083807e-02    3.5708645e-02    3.6653318e-02    0.0000000e+00                2                1    2.9111724e-02    3.0427508e-02    3.1373228e-02    3.3305786e-02    0.0000000e+00 
   1.3941641e+01                1                1    3.1534013e-02    3.3968484e-02    3.4995527e-02    3.6669226e-02    0.0000000e+00                2                1    2.9264865e-02    3.0546237e-02    3.1496931e-02    3.3398321e-02    0.0000000e+00 
   1.4039327e+01                1                1    3.1906337e-02    3.4363579e-02    3.5535494e-02    3.6745213e-02    0.0000000e+00                2                1    2.9382646e-02    3.0670994e-02    3.1626865e-02    3.3538608e-02    0.0000000e+00 
   1.4137280e+01                1                1    3.2268654e-02    3.4780130e-02    3.5655341e-02    3.6949131e-02    0.0000000e+00                2                1    2.9500563e-02    3.0795913e-02    3.1756980e-02    3.3637327e-02    0.0000000e+00 
   1.4233866e+01                1                1    3.2455353e-02    3.5099295e-02    3.5712383e-02    3.7321740e-02    3.7623555e-02                2                1    2.9659214e-02    3.0919520e-02    3.1885755e-02    3.3776215e-02    3.7623555e-02 
   1.4332427e+01                1                1    3.2790333e-02    3.5021740e-02    3.5815970e-02    3.7064045e-02    0.0000000e+00                2                1    2.9777259e-02    3.1044377e-02    3.2058071e-02    3.3916510e-02    0.0000000e+00 
   1.4430652e+01                1                1    3.2483723e-02    3.5266953e-02    3.6105734e-02    3.7516412e-02    0.0000000e+00                2                1    2.9894630e-02    3.1211013e-02    3.2187684e-02    3.4013635e-02    0.0000000e+00 
   1.4529672e+01                1                1    3.2784248e-02    3.5551500e-02    3.6550785e-02    3.7972845e-02    0.0000000e+00                2                1    3.0013529e-02    3.1337027e-02    3.2318978e-02    3.4154798e-02    0.0000000e+00 
   1.4628072e+01                1                1    3.3079235e-02    3.5558241e-02    3.6759009e-02    3.8424591e-02    0.0000000e+00                2                1    3.0171453e-02    3.1458998e-02    3.2446115e-02    3.4291595e-02    0.0000000e+00 
   1.4726595e+01                1                1    3.3265510e-02    3.5206322e-02    3.6603706e-02    3.8466885e-02    0.0000000e+00                2                1    3.0287074e-02    3.1581393e-02    3.2573705e-02    3.4385752e-02    0.0000000e+00 
   1.4825661e+01                1                1    3.3554133e-02    3.5081101e-02    3.6882139e-02    3.8761484e-02    0.0000000e+00                2                1    3.0404638e-02    3.1737444e-02    3.2695398e-02    3.4528006e-02    0.0000000e+00 
   1.4923096e+01                1                1    3.3839724e-02    3.5300715e-02    3.6643248e-02    3.8143726e-02    3.9383010e-02                2                1    3.0534420e-02    3.1872915e-02    3.2834958e-02    3.4633561e-02    3.9383010e-02 
   1.5022461e+01                1                1    3.4205653e-02    3.5718825e-02    3.6993076e-02    3.8426607e-02    0.0000000e+00                2                1    3.0708804e-02    3.2011092e-02    3.2977306e-02    3.4783706e-02    0.0000000e+00 
   1.5120923e+01                1                1    3.4572918e-02    3.6058630e-02    3.7102644e-02    3.8668665e-02    0.0000000e+00                2                1    3.0839821e-02    3.2189854e-02    3.3075813e-02    3.4889920e-02    0.0000000e+00 
   1.5210419e+01                1                1    3.4952187e-02    3.6408529e-02    3.7298515e-02    3.8957126e-02    0.0000000e+00                2                1    3.0958756e-02    3.2313996e-02    3.3245723e-02    3.5066827e-02    0.0000000e+00 
   1.5309561e+01                1                1    3.5356729e-02    3.6743267e-02    3.7477317e-02    3.9271660e-02    0.0000000e+00                2                1    3.1091082e-02    3.2452114e-02    3.3345292e-02    3.5174179e-02    0.0000000e+00 
   1.5408694e+01                1                1    3.5552182e-02    3.6949608e-02    3.7607221e-02    3.9538958e-02    0.0000000e+00                2                1    3.1265847e-02    3.2589947e-02    3.3486918e-02    3.5323573e-02    0.0000000e+00 
   1.5506792e+01                1                1    3.5700516e-02    3.7025825e-02    3.7647064e-02    3.9800691e-02    0.0000000e+00                2                1    3.1396771e-02    3.2769307e-02    3.3627142e-02    3.5428596e-02    0.0000000e+00 
   1.5619317e+01                1                1    3.6055076e-02    3.7350218e-02    3.8060457e-02    4.0149395e-02    0.0000000e+00                2                1    3.1547013e-02    3.2926117e-02    3.3788058e-02    3.5598132e-02    0.0000000e+00 
   1.5715621e+01                1                1    3.5440852e-02    3.7292868e-02    3.8387241e-02    4.0407622e-02    0.0000000e+00                2                1    3.1676244e-02    3.3060998e-02    3.3969743e-02    3.5743959e-02    0.0000000e+00 
   1.5814860e+01                1                1    3.5796129e-02    3.7407803e-02    3.8510527e-02    3.9740489e-02    0.0000000e+00                2                1    3.1810181e-02    3.3200790e-02    3.4069920e-02    3.5895095e-02    0.0000000e+00 
   1.5913485e+01                1                1    3.5296802e-02    3.7818003e-02    3.8288057e-02    4.0040077e-02    0.0000000e+00                2                1    3.1943468e-02    3.3339904e-02    3.4212676e-02    3.6001860e-02    0.0000000e+00 
   1.6011645e+01                1                1    3.5685394e-02    3.8095988e-02    3.8526451e-02    4.0291350e-02    4.0391298e-02                2                1    3.2120746e-02    3.3479195e-02    3.4355614e-02    3.6152273e-02    4.0391298e-02 
   1.6111164e+01                1                1    3.4514997e-02    3.8374086e-02    3.8590889e-02    3.9631542e-02    0.0000000e+00                2                1    3.2255863e-02    3.3620026e-02    3.4500132e-02    3.6304348e-02    0.0000000e+00 
   1.6207037e+01                1                1    3.4839998e-02    3.8682002e-02    3.8943957e-02    3.9904458e-02    0.0000000e+00                2                1    3.2386101e-02    3.3799955e-02    3.4639431e-02    3.6450932e-02    0.0000000e+00 
   1.6304990e+01                1                1    3.5168332e-02    3.8992888e-02    3.9300611e-02    4.0223780e-02    0.0000000e+00                2                1    3.2519231e-02    3.3894532e-02    3.4781824e-02    3.6556407e-02    0.0000000e+00 
   1.6404440e+01                1                1    3.5498625e-02    3.9260948e-02    3.9659312e-02    4.1385554e-02    0.0000000e+00                2                1    3.2654542e-02    3.4035566e-02    3.4926549e-02    3.6708516e-02    0.0000000e+00 
   1.6502822e+01                1                1    3.5290783e-02    3.9390218e-02    4.0014045e-02    4.1662730e-02    0.0000000e+00                2                1    3.2833609e-02    3.4175582e-02    3.5070231e-02    3.6814796e-02    0.0000000e+00 
   1.6601716e+01                1                1    3.5478976e-02    3.9515775e-02    4.0367988e-02    4.1937854e-02    0.0000000e+00                2                1    3.2968693e-02    3.4316187e-02    3.5169600e-02    3.6876426e-02    0.0000000e+00 
   1.6701405e+01                1                1    3.5845250e-02    3.9818023e-02    4.0675781e-02    4.2210716e-02    0.0000000e+00                2                1    3.3104673e-02    3.4457725e-02    3.5314658e-02    3.7028524e-02    0.0000000e+00 
   1.6800128e+01                1                1    3.6154704e-02    4.0106286e-02    4.0923854e-02    4.2468151e-02    0.0000000e+00                2                1    3.3244638e-02    3.4603410e-02    3.5463966e-02    3.7139786e-02    0.0000000e+00 
   1.6948425e+01                1                1    3.6009067e-02    3.9938991e-02    4.1309894e-02    4.2863585e-02    0.0000000e+00                2                1    3.3492869e-02    3.4861787e-02    3.5683138e-02    3.7325840e-02    0.0000000e+00 
   1.7047224e+01                1                1    3.6333705e-02    4.0274057e-02    4.1511144e-02    4.3160593e-02    0.0000000e+00                2                1    3.3665105e-02    3.4991583e-02    3.5814915e-02    3.7461578e-02    0.0000000e+00 
   1.7146272e+01                1                1    3.6666867e-02    4.0613489e-02    4.1760762e-02    4.3412837e-02    0.0000000e+00                2                1    3.3797137e-02    3.5128817e-02    3.5955378e-02    3.7608499e-02    0.0000000e+00 
   1.7246669e+01                1                1    3.6969746e-02    4.0965234e-02    4.2021513e-02    4.3674818e-02    0.0000000e+00                2                1    3.3930605e-02    3.5267545e-02    3.6097370e-02    3.7710917e-02    0.0000000e+00 
   1.7346178e+01                1                1    3.7328161e-02    4.1051783e-02    4.2201049e-02    4.3947933e-02    0.0000000e+00                2                1    3.4061799e-02    3.5403908e-02    3.6283221e-02    3.7856728e-02    0.0000000e+00 
   1.7445941e+01                1                1    3.7644973e-02    4.1280612e-02    4.2431131e-02    4.4225940e-02    0.0000000e+00                2                1    3.4240262e-02    3.5587572e-02    3.6423833e-02    3.8003438e-02    0.0000000e+00 
   1.7545815e+01                1                1    3.7969001e-02    4.1517075e-02    4.2669047e-02    4.4466124e-02    0.0000000e+00                2                1    3.4370149e-02    3.5675935e-02    3.6562003e-02    3.8100965e-02    0.0000000e+00 
   1.7645554e+01                1                1    3.8256723e-02    4.1763974e-02    4.2917675e-02    4.4717448e-02    0.0000000e+00                2                1    3.4495256e-02    3.5852600e-02    3.6695090e-02    3.8286458e-02    0.0000000e+00 
   1.7745112e+01                1                1    3.8600382e-02    4.1975026e-02    4.3176954e-02    4.4979846e-02    0.0000000e+00                2                1    3.4664718e-02    3.5979910e-02    3.6872362e-02    3.8375440e-02    0.0000000e+00 
   1.7844044e+01                1                1    3.8769356e-02    4.1733799e-02    4.3308660e-02    4.4142409e-02    0.0000000e+00                2                1    3.4831472e-02    3.6151203e-02    3.6999601e-02    3.8507865e-02    0.0000000e+00 
   1.7944128e+01                1                1    3.9039246e-02    4.2056548e-02    4.3588409e-02    4.4423970e-02    0.0000000e+00                2                1    3.4997557e-02    3.6274495e-02    3.7173081e-02    3.8639195e-02    0.0000000e+00 
   1.8044692e+01                1                1    3.9335750e-02    4.2351034e-02    4.3675932e-02    4.4726713e-02    0.0000000e+00                2                1    3.5111794e-02    3.6440348e-02    3.7294419e-02    3.8812767e-02    0.0000000e+00 
   1.8144049e+01                1                1    3.9629711e-02    4.2241669e-02    4.3862884e-02    4.4538391e-02    0.0000000e+00                2                1    3.5269673e-02    3.6554803e-02    3.7459154e-02    3.8934673e-02    0.0000000e+00 
   1.8243377e+01                1                1    3.9921764e-02    4.2504671e-02    4.4135980e-02    4.4770378e-02    0.0000000e+00                2                1    3.5427010e-02    3.6716133e-02    3.7575548e-02    3.9055652e-02    0.0000000e+00 
   1.8343499e+01                1                1    4.0224225e-02    4.2775251e-02    4.4415197e-02    4.5007400e-02    0.0000000e+00                2                1    3.5584241e-02    3.6877342e-02    3.7739410e-02    3.9176190e-02    0.0000000e+00 
   1.8444292e+01                1                1    4.0485911e-02    4.3459453e-02    4.4694616e-02    4.5243578e-02    0.0000000e+00                2                1    3.5738955e-02    3.7035934e-02    3.7852549e-02    3.9293636e-02    0.0000000e+00 
   1.8544021e+01                1                1    4.0791914e-02    4.3682680e-02    4.4921579e-02    4.5426316e-02    0.0000000e+00                2                1    3.5841557e-02    3.7142259e-02    3.8009393e-02    3.9454617e-02    0.0000000e+00 
   1.8643136e+01                1                1    4.1096689e-02    4.3946795e-02    4.5187970e-02    4.5601695e-02    0.0000000e+00                2                1    3.5989776e-02    3.7294104e-02    3.8163655e-02    3.9612908e-02    0.0000000e+00 
   1.8742648e+01                1                1    4.1373329e-02    4.4180640e-02    4.5469242e-02    4.5745371e-02    0.0000000e+00                2                1    3.6138152e-02    3.7446101e-02    3.8269624e-02    3.9771344e-02    0.0000000e+00 
   1.8842879e+01                1                1    4.1614500e-02    4.4425668e-02    4.5669955e-02    4.5854294e-02    0.0000000e+00                2                1    3.6310407e-02    3.7596996e-02    3.8454722e-02    3.9931917e-02    0.0000000e+00 
   1.8942877e+01                1                1    4.1907831e-02    4.4215531e-02    4.5784767e-02    4.5923229e-02    4.6353948e-02                2                1    3.6430034e-02    3.7720862e-02    3.8581414e-02    4.0063476e-02    4.6353948e-02 
   1.9042978e+01                1                1    4.1279651e-02    4.3729619e-02    4.5624877e-02    4.5994684e-02    0.0000000e+00                2                1    3.6549595e-02    3.7892625e-02    3.8708036e-02    4.0194962e-02    0.0000000e+00 
   1.9143188e+01                1                1    4.1538363e-02    4.3807460e-02    4.5196703e-02    4.5983941e-02    0.0000000e+00                2                1    3.6716886e-02    3.8016173e-02    3.8834243e-02    4.0326016e-02    0.0000000e+00 
   1.9243476e+01                1                1    4.1803233e-02    4.4123057e-02    4.5422159e-02    4.6025313e-02    0.0000000e+00                2                1    3.6836030e-02    3.8187811e-02    3.9008535e-02    4.0456872e-02    0.0000000e+00 
   1.9343752e+01                1                1    4.2076310e-02    4.4400968e-02    4.5609790e-02    4.6121214e-02    0.0000000e+00                2                1    3.7003328e-02    3.8311038e-02    3.9134410e-02    4.0587420e-02    0.0000000e+00 
   1.9443939e+01                1                1    4.2351847e-02    4.4681432e-02    4.5753041e-02    4.6172366e-02    0.0000000e+00                2                1    3.7170532e-02    3.8482433e-02    3.9259856e-02    4.0717524e-02    0.0000000e+00 
   1.9544479e+01                1                1    4.2630919e-02    4.5012273e-02    4.5852751e-02    4.6226297e-02    0.0000000e+00                2                1    3.7289593e-02    3.8605696e-02    3.9385610e-02    4.0799202e-02    0.0000000e+00 
   1.9645105e+01                1                1    4.2584974e-02    4.4410044e-02    4.5345978e-02    4.6281911e-02    0.0000000e+00                2                1    3.7408624e-02    3.8777828e-02    3.9511331e-02    4.0929435e-02    0.0000000e+00 
   1.9735722e+01                1                1    4.2811457e-02    4.4687096e-02    4.5578025e-02    4.6234498e-02    0.0000000e+00                2                1    3.7564625e-02    3.8888705e-02    3.9624304e-02    4.1046464e-02    0.0000000e+00 
   1.9808216e+01                1                1    4.3021632e-02    4.4900306e-02    4.5792676e-02    4.6309311e-02    0.0000000e+00                2                1    3.7650131e-02    3.8977225e-02    3.9763650e-02    4.1139895e-02    0.0000000e+00 
   1.9949150e+01                1                1    4.3393713e-02    4.5278348e-02    4.5985086e-02    4.6409129e-02    0.0000000e+00                2                1    3.7815469e-02    3.9197758e-02    3.9938270e-02    4.1320559e-02    0.0000000e+00 
   2.0039647e+01                1                1    4.3624191e-02    4.5512684e-02    4.6032020e-02    4.6504143e-02    0.0000000e+00                2                1    3.7970595e-02    3.9307239e-02    4.0099324e-02    4.1485474e-02    0.0000000e+00 
   2.0130156e+01                1                1    4.3855559e-02    4.5700615e-02    4.6079088e-02    4.6599488e-02    0.0000000e+00                2                1    3.8126003e-02    3.9466370e-02    4.0211019e-02    4.1601029e-02    0.0000000e+00 
   2.0220633e+01                1                1    4.4041160e-02    4.5415965e-02    4.6079663e-02    4.6648548e-02    0.0000000e+00                2                1    3.8231828e-02    3.9575916e-02    4.0372412e-02    4.1716500e-02    0.0000000e+00 
   2.0321149e+01                1                1    4.3620504e-02    4.5616213e-02    4.6091382e-02    4.6756618e-02    0.0000000e+00                2                1    3.8349246e-02    3.9697462e-02    4.0496404e-02    4.1844620e-02    0.0000000e+00 
   2.0411615e+01                1                1    4.2615872e-02    4.5853726e-02    4.6044188e-02    4.6615574e-02    0.0000000e+00                2                1    3.8504916e-02    3.9856844e-02    4.0657987e-02    4.2009915e-02    0.0000000e+00 
   2.0502074e+01                1                1    4.2752156e-02    4.6044454e-02    4.6092168e-02    4.6664742e-02    0.0000000e+00                2                1    3.8659196e-02    3.9964571e-02    4.0767879e-02    4.2073255e-02    0.0000000e+00 
   2.0602593e+01                1                1    4.2995029e-02    4.6103680e-02    4.6151505e-02    4.6773235e-02    0.0000000e+00                2                1    3.8774133e-02    4.0133745e-02    4.0939442e-02    4.2198342e-02    0.0000000e+00 
   2.0737857e+01                1                1    4.3369766e-02    4.6104364e-02    4.6152339e-02    4.6871970e-02    0.0000000e+00                2                1    3.8978761e-02    4.0293220e-02    4.1102118e-02    4.2366021e-02    0.0000000e+00 
   2.0836854e+01                1                1    4.3613786e-02    4.6018075e-02    4.6210418e-02    4.6595104e-02    0.0000000e+00                2                1    3.9091872e-02    4.0460849e-02    4.1272094e-02    4.2488961e-02    0.0000000e+00 
   2.0937516e+01                1                1    4.3523270e-02    4.6077792e-02    4.6222387e-02    4.6656174e-02    0.0000000e+00                2                1    3.9257758e-02    4.0579910e-02    4.1393543e-02    4.2613991e-02    0.0000000e+00 
   2.1038235e+01                1                1    4.3094111e-02    4.6137753e-02    4.6282688e-02    4.6717495e-02    0.0000000e+00                2                1    3.9373052e-02    4.0750088e-02    4.1566110e-02    4.2739142e-02    0.0000000e+00 
   2.1138981e+01                1                1    4.3340804e-02    4.6197908e-02    4.6343184e-02    4.6779013e-02    0.0000000e+00                2                1    3.9517794e-02    4.0846537e-02    4.1683153e-02    4.2913470e-02    0.0000000e+00 
   2.1239759e+01                1                1    4.2811331e-02    4.6209055e-02    4.6354672e-02    4.6888600e-02    0.0000000e+00                2                1    3.9653337e-02    4.1034299e-02    4.1823420e-02    4.3056422e-02    0.0000000e+00 
   2.1340583e+01                1                1    4.3057335e-02    4.6268390e-02    4.6414348e-02    4.6949523e-02    0.0000000e+00                2                1    3.9789208e-02    4.1123753e-02    4.1964022e-02    4.3199712e-02    0.0000000e+00 
   2.1441444e+01                1                1    4.3304698e-02    4.6328225e-02    4.6474524e-02    4.7010956e-02    0.0000000e+00                2                1    3.9925320e-02    4.1262769e-02    4.2104866e-02    4.3293709e-02    0.0000000e+00 
   2.1542353e+01                1                1    4.3552598e-02    4.6436552e-02    4.6534313e-02    4.7120880e-02    0.0000000e+00                2                1    4.0111286e-02    4.1401996e-02    4.2196279e-02    4.3437346e-02    0.0000000e+00 
   2.1619054e+01                1                1    4.3776812e-02    4.6421049e-02    4.6616919e-02    4.7155559e-02    0.0000000e+00                2                1    4.0177407e-02    4.1519968e-02    4.2315561e-02    4.3508949e-02    0.0000000e+00 
   2.1715246e+01                1                1    4.3971233e-02    4.6474059e-02    4.6670360e-02    4.7259260e-02    0.0000000e+00                2                1    4.0310209e-02    4.1655544e-02    4.2452779e-02    4.3598805e-02    0.0000000e+00 
   2.1815055e+01                1                1    4.4218305e-02    4.6579238e-02    4.6726796e-02    4.7317029e-02    0.0000000e+00                2                1    4.0446117e-02    4.1794321e-02    4.2543323e-02    4.3741727e-02    0.0000000e+00 
   2.1906010e+01                1                1    4.4457490e-02    4.6626148e-02    4.6774011e-02    4.7414751e-02    0.0000000e+00                2                1    4.0574442e-02    4.1925256e-02    4.2675708e-02    4.3876431e-02    0.0000000e+00 
   2.2002412e+01                1                1    4.3814048e-02    4.6679003e-02    4.6876586e-02    4.7469336e-02    0.0000000e+00                2                1    4.0707684e-02    4.2061264e-02    4.2813253e-02    4.4016436e-02    0.0000000e+00 
   2.2135783e+01                1                1    4.4144903e-02    4.6770806e-02    4.6968988e-02    4.7662623e-02    0.0000000e+00                2                1    4.0872621e-02    4.2230014e-02    4.3034396e-02    4.4190694e-02    0.0000000e+00 
   2.2224579e+01                1                1    4.4332236e-02    4.6864088e-02    4.7013020e-02    4.7807327e-02    0.0000000e+00                2                1    4.0999118e-02    4.2308672e-02    4.3114551e-02    4.4273003e-02    0.0000000e+00 
   2.2313277e+01                1                1    4.4519830e-02    4.7006972e-02    4.7056714e-02    4.7952085e-02    0.0000000e+00                2                1    4.1074627e-02    4.2437053e-02    4.3244416e-02    4.4405002e-02    0.0000000e+00 
   2.2401893e+01                1                1    4.4707521e-02    4.7099897e-02    4.7199579e-02    4.8096720e-02    0.0000000e+00                2                1    4.1199916e-02    4.2564821e-02    4.3373654e-02    4.4536351e-02    0.0000000e+00 
   2.2534672e+01                1                1    4.4989559e-02    4.7189048e-02    4.7438990e-02    4.8288793e-02    0.0000000e+00                2                1    4.1362489e-02    4.2731101e-02    4.3542130e-02    4.4657295e-02    0.0000000e+00 
   2.2623108e+01                1                1    4.5177556e-02    4.7231081e-02    4.7381339e-02    4.8032457e-02    0.0000000e+00                2                1    4.1487704e-02    4.2858779e-02    4.3620487e-02    4.4788439e-02    0.0000000e+00 
   2.2711477e+01                1                1    4.5365270e-02    4.7322400e-02    4.7472949e-02    4.8125326e-02    0.0000000e+00                2                1    4.1612679e-02    4.2986203e-02    4.3749271e-02    4.4868439e-02    0.0000000e+00 
   2.2843901e+01                1                1    4.5645940e-02    4.7407360e-02    4.7558339e-02    4.8262907e-02    0.0000000e+00                2                1    4.1774448e-02    4.3151628e-02    4.3916727e-02    4.4987867e-02    0.0000000e+00 
   2.2932113e+01                1                1    4.5832584e-02    4.7496473e-02    4.7647735e-02    4.8353628e-02    0.0000000e+00                2                1    4.1899153e-02    4.3278760e-02    4.4045207e-02    4.5118235e-02    0.0000000e+00 
   2.3020284e+01                1                1    4.6068975e-02    4.7533887e-02    4.7685430e-02    4.8443143e-02    0.0000000e+00                2                1    4.2023803e-02    4.3354642e-02    4.4173620e-02    4.5248529e-02    0.0000000e+00 
   2.3108423e+01                1                1    4.6253946e-02    4.7620310e-02    4.7772128e-02    4.8531219e-02    0.0000000e+00                2                1    4.2148671e-02    4.3481840e-02    4.4250977e-02    4.5379043e-02    0.0000000e+00 
   2.3231785e+01                1                1    4.6065736e-02    4.7689198e-02    4.7841398e-02    4.8754595e-02    0.0000000e+00                2                1    4.2251813e-02    4.3639647e-02    4.4410665e-02    4.5541492e-02    0.0000000e+00 
   2.3311073e+01                1                1    4.6240575e-02    4.7764990e-02    4.7917431e-02    4.8832080e-02    0.0000000e+00                2                1    4.2369422e-02    4.3707946e-02    4.4480171e-02    4.5612768e-02    0.0000000e+00 
   2.3434406e+01                1                1    4.6455051e-02    4.7983178e-02    4.8034115e-02    4.9001929e-02    0.0000000e+00                2                1    4.2523794e-02    4.3865565e-02    4.4639663e-02    4.5775007e-02    0.0000000e+00 
   2.3522498e+01                1                1    4.6636508e-02    4.8116222e-02    4.8167246e-02    4.9136714e-02    0.0000000e+00                2                1    4.2648869e-02    4.3992954e-02    4.4768388e-02    4.5853996e-02    0.0000000e+00 
   2.3610587e+01                1                1    4.6766590e-02    4.8146587e-02    4.8351031e-02    4.9219919e-02    0.0000000e+00                2                1    4.2722159e-02    4.4068555e-02    4.4897105e-02    4.5984579e-02    0.0000000e+00 
   2.3742763e+01                1                1    4.7038077e-02    4.8267830e-02    4.8626508e-02    4.9395104e-02    0.0000000e+00                2                1    4.2883782e-02    4.4233635e-02    4.5064313e-02    4.6154579e-02    0.0000000e+00 
   2.3830905e+01                1                1    4.7167368e-02    4.8347835e-02    4.8809757e-02    4.9476978e-02    0.0000000e+00                2                1    4.3008916e-02    4.4309065e-02    4.5141160e-02    4.6233285e-02    0.0000000e+00 
   2.3919066e+01                1                1    4.7245062e-02    4.8427474e-02    4.8992975e-02    4.9558476e-02    0.0000000e+00                2                1    4.3081947e-02    4.4436398e-02    4.5217811e-02    4.6311791e-02    0.0000000e+00 
   2.4007253e+01                1                1    4.7270866e-02    4.8506706e-02    4.9176119e-02    4.9639559e-02    0.0000000e+00                2                1    4.3206912e-02    4.4511469e-02    4.5346385e-02    4.6390030e-02    0.0000000e+00 
   2.4139553e+01                1                1    4.5389927e-02    4.8578681e-02    4.9226397e-02    4.9575167e-02    0.0000000e+00                2                1    4.3368183e-02    4.4676029e-02    4.5460737e-02    4.6507014e-02    0.0000000e+00 
   2.4227783e+01                1                1    4.5569291e-02    4.8563987e-02    4.9262750e-02    4.9562219e-02    0.0000000e+00                2                1    4.3440854e-02    4.4750892e-02    4.5536914e-02    4.6532543e-02    0.0000000e+00 
   2.4316038e+01                1                1    4.5745714e-02    4.8645442e-02    4.9345377e-02    4.9745339e-02    0.0000000e+00                2                1    4.3565940e-02    4.4878167e-02    4.5613014e-02    4.6610307e-02    0.0000000e+00 
   2.4404326e+01                1                1    4.5919153e-02    4.8773451e-02    4.8973753e-02    4.9875110e-02    0.0000000e+00                2                1    4.3638330e-02    4.4952738e-02    4.5741382e-02    4.6635179e-02    0.0000000e+00 
   2.4536822e+01                1                1    4.6173935e-02    4.8934334e-02    4.9084901e-02    5.0088682e-02    0.0000000e+00                2                1    4.3798735e-02    4.5116386e-02    4.5906977e-02    4.6802980e-02    0.0000000e+00 
   2.4638808e+01                1                1    4.4339701e-02    4.9014975e-02    4.9216062e-02    5.0221498e-02    0.0000000e+00                2                1    4.3933970e-02    4.5201296e-02    4.5993374e-02    4.6943869e-02    0.0000000e+00 
   2.4740889e+01                1                1    4.4491523e-02    4.9076720e-02    4.9379041e-02    5.0336389e-02    0.0000000e+00                2                1    4.4016107e-02    4.5338706e-02    4.6079362e-02    4.7031634e-02    0.0000000e+00 
   2.4842963e+01                1                1    4.4656659e-02    4.9152635e-02    4.9556767e-02    5.0415549e-02    0.0000000e+00                2                1    4.4150549e-02    4.5422594e-02    4.6217622e-02    4.7171655e-02    0.0000000e+00 
   2.4945114e+01                1                1    4.4766303e-02    4.9273317e-02    4.9779723e-02    5.0488692e-02    0.0000000e+00                2                1    4.4230648e-02    4.5505000e-02    4.6301470e-02    4.7257235e-02    0.0000000e+00 
   2.5047283e+01                1                1    4.4922169e-02    4.9338246e-02    4.9947361e-02    5.0556475e-02    0.0000000e+00                2                1    4.4362686e-02    4.5639311e-02    4.6437201e-02    4.7394669e-02    0.0000000e+00 
   2.5149625e+01                1                1    4.5024325e-02    4.9501320e-02    5.0111819e-02    5.0620568e-02    0.0000000e+00                2                1    4.4441114e-02    4.5773281e-02    4.6519295e-02    4.7531743e-02    0.0000000e+00 
   2.5200838e+01                1                1    4.5125181e-02    4.9556209e-02    5.0167385e-02    5.0676698e-02    0.0000000e+00                2                1    4.4533532e-02    4.5813537e-02    4.6560207e-02    4.7573545e-02    0.0000000e+00 
   2.5303277e+01                1                1    4.5223663e-02    4.9715403e-02    5.0276871e-02    5.0736254e-02    0.0000000e+00                2                1    4.4611498e-02    4.5893745e-02    4.6695149e-02    4.7656834e-02    0.0000000e+00 
   2.5405692e+01                1                1    4.5371111e-02    4.9872416e-02    5.0383928e-02    5.0793138e-02    0.0000000e+00                2                1    4.4742544e-02    4.5973500e-02    4.6722777e-02    4.7793172e-02    0.0000000e+00 
   2.5508121e+01                1                1    4.5516444e-02    4.9975825e-02    5.0437140e-02    5.0898456e-02    0.0000000e+00                2                1    4.4819484e-02    4.6106168e-02    4.6803121e-02    4.7875358e-02    0.0000000e+00 
   2.5610587e+01                1                1    4.5659488e-02    5.0076492e-02    5.0487376e-02    5.0949620e-02    0.0000000e+00                2                1    4.4949678e-02    4.6184855e-02    4.6829295e-02    4.7957064e-02    0.0000000e+00 
   2.5713090e+01                1                1    4.5747610e-02    5.0121679e-02    5.0584815e-02    5.0996492e-02    0.0000000e+00                2                1    4.5079364e-02    4.6316626e-02    4.6962154e-02    4.8091828e-02    0.0000000e+00 
   2.5815629e+01                1                1    4.5934876e-02    5.0213882e-02    5.0523208e-02    5.1038751e-02    0.0000000e+00                2                1    4.5154465e-02    4.6393788e-02    4.7040391e-02    4.8171947e-02    0.0000000e+00 
   2.5918197e+01                1                1    4.6067145e-02    5.0302017e-02    5.0663531e-02    5.1179979e-02    0.0000000e+00                2                1    4.5229087e-02    4.6470459e-02    4.7118130e-02    4.8197584e-02    0.0000000e+00 
   2.6020814e+01                1                1    4.6248375e-02    5.0438664e-02    5.0800787e-02    5.1266375e-02    0.0000000e+00                2                1    4.5357335e-02    4.6600742e-02    4.7141354e-02    4.8330700e-02    0.0000000e+00 
   2.6123454e+01                1                1    4.6374912e-02    5.0520156e-02    5.0934680e-02    5.1401020e-02    0.0000000e+00                2                1    4.5430817e-02    4.6676239e-02    4.7271876e-02    4.8409000e-02    0.0000000e+00 
   2.6226119e+01                1                1    4.6551156e-02    5.0287703e-02    5.1066151e-02    5.1533219e-02    0.0000000e+00                2                1    4.5557569e-02    4.6750744e-02    4.7347331e-02    4.8486270e-02    0.0000000e+00 
   2.6328843e+01                1                1    4.6673706e-02    5.0415919e-02    5.1195547e-02    5.1663323e-02    0.0000000e+00                2                1    4.5628928e-02    4.6878291e-02    4.7475813e-02    4.8562216e-02    0.0000000e+00 
   2.6431565e+01                1                1    4.6846952e-02    5.0490604e-02    5.1323439e-02    5.1739856e-02    0.0000000e+00                2                1    4.5753997e-02    4.6950891e-02    4.7549338e-02    4.8637424e-02    0.0000000e+00 
   2.6534323e+01                1                1    4.6967107e-02    5.0563922e-02    5.1450094e-02    5.1867116e-02    0.0000000e+00                2                1    4.5878450e-02    4.6968199e-02    4.7676536e-02    4.8766286e-02    0.0000000e+00 
   2.6636935e+01                1                1    4.7138301e-02    5.0635828e-02    5.1523260e-02    5.1993077e-02    0.0000000e+00                2                1    4.5947166e-02    4.7093116e-02    4.7747945e-02    4.8839327e-02    0.0000000e+00 
   2.6739467e+01                1                1    4.7308568e-02    5.0758696e-02    5.1542816e-02    5.2065562e-02    0.0000000e+00                2                1    4.6068723e-02    4.7161694e-02    4.7817476e-02    4.8910447e-02    0.0000000e+00 
   2.6842068e+01                1                1    4.7425113e-02    5.0827577e-02    5.1612761e-02    5.2188563e-02    0.0000000e+00                2                1    4.6134545e-02    4.7283804e-02    4.7940523e-02    4.8980329e-02    0.0000000e+00 
   2.6944729e+01                1                1    4.7592135e-02    5.0946647e-02    5.1680446e-02    5.2257003e-02    0.0000000e+00                2                1    4.6254285e-02    4.7350358e-02    4.8008002e-02    4.9104075e-02    0.0000000e+00 
   2.7047446e+01                1                1    4.7704661e-02    5.1010925e-02    5.1693170e-02    5.2375414e-02    0.0000000e+00                2                1    4.6373563e-02    4.7416282e-02    4.8074842e-02    4.9172441e-02    0.0000000e+00 
   2.7150220e+01                1                1    4.7867304e-02    5.1019925e-02    5.1755537e-02    5.2438605e-02    0.0000000e+00                2                1    4.6437126e-02    4.7536229e-02    4.8195691e-02    4.9239840e-02    0.0000000e+00 
   2.7201628e+01                1                1    4.7947994e-02    5.1102467e-02    5.1785937e-02    5.2469406e-02    0.0000000e+00                2                1    4.6523263e-02    4.7568112e-02    4.8228016e-02    4.9327857e-02    0.0000000e+00 
   2.7304487e+01                1                1    4.8108119e-02    5.1160932e-02    5.1845183e-02    5.2582069e-02    0.0000000e+00                2                1    4.6585132e-02    4.7686436e-02    4.8347218e-02    4.9393456e-02    0.0000000e+00 
   2.7407406e+01                1                1    4.8213454e-02    5.1269607e-02    5.1901915e-02    5.2639607e-02    0.0000000e+00                2                1    4.6700797e-02    4.7748395e-02    4.8410036e-02    4.9457633e-02    0.0000000e+00 
   2.7510378e+01                1                1    4.8394658e-02    5.1350056e-02    5.1930581e-02    5.2722206e-02    0.0000000e+00                2                1    4.6758520e-02    4.7807413e-02    4.8469871e-02    4.9518763e-02    0.0000000e+00 
   2.7613404e+01                1                1    4.8524546e-02    5.1431790e-02    5.1960379e-02    5.2753264e-02    0.0000000e+00                2                1    4.6814589e-02    4.7920011e-02    4.8527992e-02    4.9578143e-02    0.0000000e+00 
   2.7716485e+01                1                1    4.8653905e-02    5.1512785e-02    5.2042208e-02    5.2836341e-02    0.0000000e+00                2                1    4.6923706e-02    4.8030397e-02    4.8639077e-02    4.9690434e-02    0.0000000e+00 
   2.7819619e+01                1                1    4.8782596e-02    5.1539873e-02    5.2070118e-02    5.2865487e-02    0.0000000e+00                2                1    4.7031292e-02    4.8083818e-02    4.8748571e-02    4.9745701e-02    0.0000000e+00 
   2.7922807e+01                1                1    4.8963241e-02    5.1565409e-02    5.2096464e-02    5.2946151e-02    0.0000000e+00                2                1    4.7137320e-02    4.8190978e-02    4.8800990e-02    4.9799192e-02    0.0000000e+00 
   2.8026046e+01                1                1    4.9089781e-02    5.1642662e-02    5.2174512e-02    5.2972288e-02    0.0000000e+00                2                1    4.7242049e-02    4.8296806e-02    4.8907456e-02    4.9906700e-02    0.0000000e+00 
   2.8129341e+01                1                1    4.9215144e-02    5.1718511e-02    5.2197880e-02    5.3050090e-02    0.0000000e+00                2                1    4.7345313e-02    4.8345566e-02    4.9012401e-02    4.9957084e-02    0.0000000e+00 
   2.8232651e+01                1                1    4.9339315e-02    5.1792946e-02    5.2219664e-02    5.3126441e-02    0.0000000e+00                2                1    4.7421302e-02    4.8478819e-02    4.9091066e-02    5.0037266e-02    0.0000000e+00 
   2.8336009e+01                1                1    4.9515960e-02    5.1866232e-02    5.2293555e-02    5.3201614e-02    0.0000000e+00                2                1    4.7465224e-02    4.8524964e-02    4.9194274e-02    5.0142463e-02    0.0000000e+00 
   2.8439433e+01                1                1    4.9691319e-02    5.1937859e-02    5.2312282e-02    5.3275085e-02    0.0000000e+00                2                1    4.7564827e-02    4.8626792e-02    4.9297506e-02    5.0191792e-02    0.0000000e+00 
   2.8542885e+01                1                1    4.9865404e-02    5.2007849e-02    5.2382777e-02    5.3346877e-02    0.0000000e+00                2                1    4.7664418e-02    4.8728606e-02    4.9344715e-02    5.0296883e-02    0.0000000e+00 
   2.8646373e+01                1                1    4.9984785e-02    5.2076423e-02    5.2451845e-02    5.3470849e-02    0.0000000e+00                2                1    4.7763996e-02    4.8830407e-02    4.9391676e-02    5.0345833e-02    0.0000000e+00 
   2.8749874e+01                1                1    5.0156731e-02    5.2197369e-02    5.2519575e-02    5.3539894e-02    0.0000000e+00                2                1    4.7807265e-02    4.8875898e-02    4.9494580e-02    5.0394482e-02    0.0000000e+00 
   2.8801646e+01                1                1    5.0242441e-02    5.2284380e-02    5.2553056e-02    5.3574025e-02    0.0000000e+00                2                1    4.7856956e-02    4.8926700e-02    4.9546025e-02    5.0446862e-02    0.0000000e+00 
   2.8905217e+01                1                1    5.0413508e-02    5.2350420e-02    5.2619435e-02    5.3641694e-02    0.0000000e+00                2                1    4.7956384e-02    4.9028350e-02    4.9648962e-02    5.0495251e-02    0.0000000e+00 
   2.9004012e+01                1                1    5.0581177e-02    5.2466524e-02    5.2681993e-02    5.3705467e-02    0.0000000e+00                2                1    4.8051249e-02    4.9125335e-02    4.9690644e-02    5.0538608e-02    0.0000000e+00 
   2.9107644e+01                1                1    5.0751336e-02    5.2585072e-02    5.2746872e-02    5.3771607e-02    0.0000000e+00                2                1    4.8094128e-02    4.9170439e-02    4.9736919e-02    5.0643287e-02    0.0000000e+00 
   2.9211336e+01                1                1    5.0867471e-02    5.2703452e-02    5.2811451e-02    5.3891439e-02    0.0000000e+00                2                1    4.8193457e-02    4.9271991e-02    4.9839641e-02    5.0691115e-02    0.0000000e+00 
   2.9314991e+01                1                1    5.1037502e-02    5.2767587e-02    5.2929782e-02    5.3957020e-02    0.0000000e+00                2                1    4.8292592e-02    4.9316463e-02    4.9885280e-02    5.0795388e-02    0.0000000e+00 
   2.9418733e+01                1                1    5.1207256e-02    5.2885295e-02    5.2993556e-02    5.4022032e-02    0.0000000e+00                2                1    4.8334763e-02    4.9417735e-02    4.9987721e-02    5.0842699e-02    0.0000000e+00 
   2.9522542e+01                1                1    5.1376517e-02    5.3002356e-02    5.3110746e-02    5.4086249e-02    0.0000000e+00                2                1    4.8433812e-02    4.9461888e-02    5.0033042e-02    5.0946887e-02    0.0000000e+00 
   2.9626396e+01                1                1    5.1491117e-02    5.3064608e-02    5.3173124e-02    5.4149773e-02    0.0000000e+00                2                1    4.8532796e-02    4.9562973e-02    5.0135294e-02    5.0993775e-02    0.0000000e+00 
   2.9730303e+01                1                1    5.1659403e-02    5.3180395e-02    5.3289038e-02    5.4212497e-02    0.0000000e+00                2                1    4.8574138e-02    4.9663759e-02    5.0179895e-02    5.1040121e-02    0.0000000e+00 
   2.9834253e+01                1                1    5.1826932e-02    5.3295271e-02    5.3349654e-02    5.4274164e-02    0.0000000e+00                2                1    4.8672388e-02    4.9706748e-02    5.0281392e-02    5.1143359e-02    0.0000000e+00 
   2.9938238e+01                1                1    5.1993822e-02    5.3409360e-02    5.3463804e-02    5.4334905e-02    0.0000000e+00                2                1    4.8770468e-02    4.9806912e-02    5.0325135e-02    5.1188838e-02    0.0000000e+00 
   3.0042274e+01                1                1    5.2160485e-02    5.3468584e-02    5.3523089e-02    5.4395155e-02    0.0000000e+00                2                1    4.8810997e-02    4.9849529e-02    5.0426491e-02    5.1234238e-02    0.0000000e+00 
   3.0146349e+01                1                1    5.2272335e-02    5.3581871e-02    5.3636435e-02    5.4454895e-02    0.0000000e+00                2                1    4.8908317e-02    4.9948920e-02    5.0469221e-02    5.1336390e-02    0.0000000e+00 
   3.0250475e+01                1                1    5.2438391e-02    5.3640104e-02    5.3749351e-02    5.4568701e-02    0.0000000e+00                2                1    4.9005007e-02    4.9989742e-02    5.0511071e-02    5.1379955e-02    0.0000000e+00 
   3.0302550e+01                1                1    5.2521320e-02    5.3723681e-02    5.3778334e-02    5.4598126e-02    0.0000000e+00                2                1    4.9053260e-02    5.0038964e-02    5.0560807e-02    5.1430546e-02    0.0000000e+00 
   3.0406750e+01                1                1    5.2687043e-02    5.3781271e-02    5.3890693e-02    5.4656652e-02    0.0000000e+00                2                1    4.9149711e-02    5.0137353e-02    5.0660222e-02    5.1531671e-02    0.0000000e+00 
   3.0511000e+01                1                1    5.2852699e-02    5.3838552e-02    5.3948092e-02    5.4714867e-02    0.0000000e+00                2                1    4.9187445e-02    5.0177015e-02    5.0700905e-02    5.1574055e-02    0.0000000e+00 
   3.0615289e+01                1                1    5.3018460e-02    5.3950532e-02    5.4005360e-02    5.4772948e-02    0.0000000e+00                2                1    4.9281915e-02    5.0273386e-02    5.0798282e-02    5.1614787e-02    0.0000000e+00 
   3.0719619e+01                1                1    5.3129409e-02    5.4007581e-02    5.4007581e-02    5.4830868e-02    0.0000000e+00                2                1    4.9375976e-02    5.0310906e-02    5.0836803e-02    5.1713300e-02    0.0000000e+00 
   3.0823994e+01                1                1    5.3130328e-02    5.4064367e-02    5.4119310e-02    5.4888519e-02    0.0000000e+00                2                1    4.9469154e-02    5.0405848e-02    5.0932738e-02    5.1752345e-02    0.0000000e+00 
   3.0928401e+01                1                1    5.3185721e-02    5.4065732e-02    5.4175734e-02    5.4945744e-02    0.0000000e+00                2                1    4.9502771e-02    5.0499864e-02    5.0969085e-02    5.1848873e-02    0.0000000e+00 
   3.1032856e+01                1                1    5.3295698e-02    5.4121561e-02    5.4286733e-02    5.5002481e-02    0.0000000e+00                2                1    4.9594006e-02    5.0534176e-02    5.1063022e-02    5.1885672e-02    0.0000000e+00 
   3.1137365e+01                1                1    5.3405240e-02    5.4121719e-02    5.4342174e-02    5.5058653e-02    0.0000000e+00                2                1    4.9683866e-02    5.0625740e-02    5.1096677e-02    5.1979684e-02    0.0000000e+00 
   3.1241917e+01                1                1    5.3569642e-02    5.4176507e-02    5.4452355e-02    5.5114390e-02    0.0000000e+00                2                1    4.9772028e-02    5.0656602e-02    5.1187346e-02    5.2071920e-02    0.0000000e+00 
   3.1346398e+01                1                1    5.3678584e-02    5.4230833e-02    5.4506957e-02    5.5169655e-02    0.0000000e+00                2                1    4.9800149e-02    5.0745347e-02    5.1217946e-02    5.2104070e-02    0.0000000e+00 
   3.1450843e+01                1                1    5.3842527e-02    5.4229486e-02    5.4561165e-02    5.5224523e-02    0.0000000e+00                2                1    4.9886453e-02    5.0833290e-02    5.1306708e-02    5.2194367e-02    0.0000000e+00 
   3.1503095e+01                1                1    5.3869155e-02    5.4256305e-02    5.4643455e-02    5.5251833e-02    0.0000000e+00                2                1    4.9929258e-02    5.0876907e-02    5.1350732e-02    5.2239153e-02    0.0000000e+00 
   3.1607643e+01                1                1    5.4032882e-02    5.4420413e-02    5.4697221e-02    5.5306198e-02    0.0000000e+00                2                1    5.0014151e-02    5.0904082e-02    5.1378712e-02    5.2327973e-02    0.0000000e+00 
   3.1712244e+01                1                1    5.4140718e-02    5.4584041e-02    5.4750286e-02    5.5359854e-02    0.0000000e+00                2                1    5.0098340e-02    5.0989769e-02    5.1465199e-02    5.2356628e-02    0.0000000e+00 
   3.1816895e+01                1                1    5.4303595e-02    5.4691874e-02    5.4858279e-02    5.5412964e-02    0.0000000e+00                2                1    5.0181177e-02    5.1074081e-02    5.1550296e-02    5.2443200e-02    0.0000000e+00 
   3.1921599e+01                1                1    5.4415017e-02    5.4859221e-02    5.4914746e-02    5.5470002e-02    0.0000000e+00                2                1    5.0203597e-02    5.1157584e-02    5.1634578e-02    5.2469317e-02    0.0000000e+00 
   3.2026347e+01                1                1    5.4526247e-02    5.5026488e-02    5.5026488e-02    5.5526729e-02    0.0000000e+00                2                1    5.0284735e-02    5.1240265e-02    5.1658309e-02    5.2554118e-02    0.0000000e+00 
   3.2131133e+01                1                1    5.4692952e-02    5.5138063e-02    5.5138063e-02    5.5583173e-02    0.0000000e+00                2                1    5.0364472e-02    5.1261701e-02    5.1740224e-02    5.2637453e-02    0.0000000e+00 
   3.2235950e+01                1                1    5.4803915e-02    5.5305171e-02    5.5305171e-02    5.5639341e-02    0.0000000e+00                2                1    5.0443233e-02    5.1341866e-02    5.1821136e-02    5.2659860e-02    0.0000000e+00 
   3.2340798e+01                1                1    5.4914721e-02    5.5416480e-02    5.5416480e-02    5.5695235e-02    0.0000000e+00                2                1    5.0521006e-02    5.1421024e-02    5.1841032e-02    5.2741050e-02    0.0000000e+00 
   3.2445673e+01                1                1    5.5081165e-02    5.5583424e-02    5.5583424e-02    5.5750844e-02    0.0000000e+00                2                1    5.0537114e-02    5.1438490e-02    5.1919223e-02    5.2820598e-02    0.0000000e+00 
   3.2550590e+01                1                1    5.5191637e-02    5.5694395e-02    5.5694395e-02    5.5806119e-02    0.0000000e+00                2                1    5.0611133e-02    5.1513828e-02    5.1995266e-02    5.2897961e-02    0.0000000e+00 
   3.2603074e+01                1                1    5.5218811e-02    5.5777706e-02    5.5777706e-02    5.5833595e-02    0.0000000e+00                2                1    5.0647462e-02    5.1550805e-02    5.2032589e-02    5.2875709e-02    0.0000000e+00 
   3.2708066e+01                1                1    5.5384654e-02    5.5888151e-02    5.5888151e-02    5.5888151e-02    0.0000000e+00                2                1    5.0718823e-02    5.1623439e-02    5.2045593e-02    5.2950210e-02    0.0000000e+00 
   3.2813094e+01                1                1    5.5515713e-02    5.5908249e-02    5.6076478e-02    5.6076478e-02    0.0000000e+00                2                1    5.0788481e-02    5.1694340e-02    5.2117074e-02    5.3022933e-02    0.0000000e+00 
   3.2918199e+01                1                1    5.5540261e-02    5.5989980e-02    5.6214839e-02    5.6214839e-02    0.0000000e+00                2                1    5.0857097e-02    5.1764180e-02    5.2247957e-02    5.3094567e-02    0.0000000e+00 
   3.3023352e+01                1                1    5.5620244e-02    5.6014714e-02    5.6352831e-02    5.6352831e-02    0.0000000e+00                2                1    5.0924727e-02    5.1833016e-02    5.2317437e-02    5.3165173e-02    0.0000000e+00 
   3.3128549e+01                1                1    5.5699615e-02    5.6095048e-02    5.6490481e-02    5.6490481e-02    0.0000000e+00                2                1    5.0991382e-02    5.1900859e-02    5.2325282e-02    5.3234760e-02    0.0000000e+00 
   3.3233792e+01                1                1    5.5778396e-02    5.6174791e-02    5.6627813e-02    5.6627813e-02    0.0000000e+00                2                1    5.1057028e-02    5.1906966e-02    5.2392645e-02    5.3242584e-02    0.0000000e+00 
   3.3339082e+01                1                1    5.5799787e-02    5.6253906e-02    5.6764789e-02    5.6764789e-02    0.0000000e+00                2                1    5.1120674e-02    5.2032458e-02    5.2457957e-02    5.3308955e-02    0.0000000e+00 
   3.3444218e+01                1                1    5.5933732e-02    5.6275139e-02    5.6901050e-02    5.6901050e-02    0.0000000e+00                2                1    5.1243148e-02    5.2095172e-02    5.2521184e-02    5.3373208e-02    0.0000000e+00 
   3.3549221e+01                1                1    5.6066942e-02    5.6352125e-02    5.7036564e-02    5.7036564e-02    0.0000000e+00                2                1    5.1302776e-02    5.2155791e-02    5.2582299e-02    5.3435314e-02    0.0000000e+00 
   3.3601744e+01                1                1    5.6133344e-02    5.6361761e-02    5.7104114e-02    5.7104114e-02    0.0000000e+00                2                1    5.1332045e-02    5.2185547e-02    5.2612298e-02    5.3465800e-02    0.0000000e+00 
   3.3706823e+01                1                1    5.6208658e-02    5.6494853e-02    5.7238959e-02    5.7238959e-02    0.0000000e+00                2                1    5.1372870e-02    5.2227051e-02    5.2715154e-02    5.3508322e-02    0.0000000e+00 
   3.3811943e+01                1                1    5.6340715e-02    5.6627582e-02    5.7373437e-02    5.7373437e-02    0.0000000e+00                2                1    5.1435661e-02    5.2289871e-02    5.2777991e-02    5.3571187e-02    0.0000000e+00 
   3.3917088e+01                1                1    5.6472176e-02    5.6759712e-02    5.7507307e-02    5.7507307e-02    0.0000000e+00                2                1    5.1498441e-02    5.2352680e-02    5.2840817e-02    5.3634040e-02    0.0000000e+00 
   3.4022269e+01                1                1    5.6487649e-02    5.6833492e-02    5.7640458e-02    5.7640458e-02    0.0000000e+00                2                1    5.1561297e-02    5.2415567e-02    5.2903721e-02    5.3696972e-02    0.0000000e+00 
   3.4127488e+01                1                1    5.6559546e-02    5.6963956e-02    5.7772774e-02    5.7772774e-02    0.0000000e+00                2                1    5.1624501e-02    5.2478807e-02    5.2966982e-02    5.3760266e-02    0.0000000e+00 
   3.4232727e+01                1                1    5.6572661e-02    5.7093801e-02    5.7904464e-02    5.7904464e-02    0.0000000e+00                2                1    5.1748684e-02    5.2542001e-02    5.3030196e-02    5.3823514e-02    0.0000000e+00 
   3.4327494e+01                1                1    5.6629987e-02    5.7152190e-02    5.8022528e-02    5.8022528e-02    0.0000000e+00                2                1    5.1750290e-02    5.2604658e-02    5.3092869e-02    5.3886210e-02    0.0000000e+00 
   3.4403307e+01                1                1    5.6663602e-02    5.7244767e-02    5.8116515e-02    5.8116515e-02    0.0000000e+00                2                1    5.1812533e-02    5.2666921e-02    5.3155143e-02    5.3948503e-02    0.0000000e+00 
   3.4539772e+01                1                1    5.6710651e-02    5.7410063e-02    5.8284328e-02    5.8284328e-02    0.0000000e+00                2                1    5.1936917e-02    5.2730313e-02    5.3218556e-02    5.4072983e-02    0.0000000e+00 
   3.4600422e+01                1                1    5.6782796e-02    5.7424740e-02    5.8358475e-02    5.8358475e-02    0.0000000e+00                2                1    5.1938047e-02    5.2731460e-02    5.3280746e-02    5.4074159e-02    0.0000000e+00 
   3.4709931e+01                1                1    5.6795533e-02    5.7555926e-02    5.8491795e-02    5.8491795e-02    0.0000000e+00                2                1    5.2001164e-02    5.2794609e-02    5.3343917e-02    5.4137362e-02    0.0000000e+00 
   3.4812700e+01                1                1    5.6857889e-02    5.7678519e-02    5.8616381e-02    5.8616381e-02    0.0000000e+00                2                1    5.2125307e-02    5.2857747e-02    5.3407077e-02    5.4200554e-02    0.0000000e+00 
   3.4922209e+01                1                1    5.6927218e-02    5.7808444e-02    5.8748419e-02    5.8748419e-02    0.0000000e+00                2                1    5.2188604e-02    5.2921075e-02    5.3470429e-02    5.4263940e-02    0.0000000e+00 
   3.5024979e+01                1                1    5.6987581e-02    5.7870653e-02    5.8871467e-02    5.8871467e-02    0.0000000e+00                2                1    5.2251726e-02    5.2984227e-02    5.3533602e-02    5.4327145e-02    0.0000000e+00 
   3.5100792e+01                1                1    5.7015922e-02    5.7959309e-02    5.8961657e-02    5.8961657e-02    0.0000000e+00                2                1    5.2253306e-02    5.3046873e-02    5.3535221e-02    5.4389832e-02    0.0000000e+00 
   3.5222094e+01                1                1    5.7036684e-02    5.8100580e-02    5.9105372e-02    5.9105372e-02    0.0000000e+00                2                1    5.2316963e-02    5.3110569e-02    5.3598942e-02    5.4453595e-02    0.0000000e+00 
   3.5316440e+01                1                1    5.7084902e-02    5.8210020e-02    5.9216704e-02    5.9216704e-02    0.0000000e+00                2                1    5.2380140e-02    5.3173778e-02    5.3662171e-02    5.4516859e-02    0.0000000e+00 
   3.5434372e+01                1                1    5.7218310e-02    5.8286702e-02    5.9355093e-02    5.9355093e-02    0.0000000e+00                2                1    5.2443763e-02    5.3237441e-02    5.3725858e-02    5.4580587e-02    0.0000000e+00 
   3.5528718e+01                1                1    5.7264807e-02    5.8394643e-02    5.9465013e-02    5.9465013e-02    0.0000000e+00                2                1    5.2506968e-02    5.3300678e-02    5.3789115e-02    5.4643880e-02    0.0000000e+00 
   3.5604531e+01                1                1    5.7349450e-02    5.8480955e-02    5.9552908e-02    5.9552908e-02    0.0000000e+00                2                1    5.2569722e-02    5.3363458e-02    5.3851911e-02    5.4706703e-02    0.0000000e+00 
   3.5739758e+01                1                1    5.7559256e-02    5.8634014e-02    5.9708772e-02    5.9708772e-02    0.0000000e+00                2                1    5.2633769e-02    5.3427550e-02    5.3916030e-02    5.4770871e-02    0.0000000e+00 
   3.5814244e+01                1                1    5.7641560e-02    5.8658060e-02    5.9794149e-02    5.9794149e-02    0.0000000e+00                2                1    5.2696498e-02    5.3490303e-02    5.3978799e-02    5.4772605e-02    0.0000000e+00 
   3.5921835e+01                1                1    5.7759924e-02    5.8778512e-02    5.9916933e-02    5.9916933e-02    0.0000000e+00                2                1    5.2760013e-02    5.3553856e-02    5.4042374e-02    5.4836217e-02    0.0000000e+00 
   3.6022805e+01                1                1    5.7870241e-02    5.8890774e-02    6.0031370e-02    6.0031370e-02    0.0000000e+00                2                1    5.2823460e-02    5.3617339e-02    5.4105879e-02    5.4899758e-02    0.0000000e+00 
   3.6148937e+01                1                1    5.8067011e-02    5.9029780e-02    6.0173068e-02    6.0173068e-02    0.0000000e+00                2                1    5.2887740e-02    5.3681666e-02    5.4170237e-02    5.4964164e-02    0.0000000e+00 
   3.6223307e+01                1                1    5.8147190e-02    5.9051033e-02    6.0256156e-02    6.0256156e-02    0.0000000e+00                2                1    5.2950816e-02    5.3744773e-02    5.4233361e-02    5.5027318e-02    0.0000000e+00 
   3.6338994e+01                1                1    5.8270952e-02    5.9176719e-02    6.0384407e-02    6.0384407e-02    0.0000000e+00                2                1    5.3015134e-02    5.3809139e-02    5.4297758e-02    5.5091764e-02    0.0000000e+00 
   3.6413364e+01                1                1    5.8410401e-02    5.9256929e-02    6.0466254e-02    6.0466254e-02    0.0000000e+00                2                1    5.3078291e-02    5.3811248e-02    5.4299886e-02    5.5155002e-02    0.0000000e+00 
   3.6520788e+01                1                1    5.8524152e-02    5.9372328e-02    6.0584008e-02    6.0584008e-02    0.0000000e+00                2                1    5.3142407e-02    5.3875406e-02    5.4364072e-02    5.5219237e-02    0.0000000e+00 
   3.6636475e+01                1                1    5.8645735e-02    5.9434963e-02    6.0709871e-02    6.0709871e-02    0.0000000e+00                2                1    5.3206806e-02    5.3939850e-02    5.4489634e-02    5.5283765e-02    0.0000000e+00 
   3.6729437e+01                1                1    5.8803364e-02    5.9533086e-02    6.0810098e-02    6.0810098e-02    0.0000000e+00                2                1    5.3270673e-02    5.4003756e-02    5.4492477e-02    5.5347740e-02    0.0000000e+00 
   3.6821987e+01                1                1    5.8899188e-02    5.9630098e-02    6.0909191e-02    6.0909191e-02    0.0000000e+00                2                1    5.3334519e-02    5.4067640e-02    5.4556387e-02    5.5411694e-02    0.0000000e+00 
   3.6937673e+01                1                1    5.9018371e-02    5.9750760e-02    6.1032442e-02    6.1032442e-02    0.0000000e+00                2                1    5.3398895e-02    5.4132061e-02    5.4620838e-02    5.5476198e-02    0.0000000e+00 
   3.7012043e+01                1                1    5.9155618e-02    5.9827841e-02    6.1111175e-02    6.1111175e-02    0.0000000e+00                2                1    5.3401028e-02    5.4195323e-02    5.4684119e-02    5.5478414e-02    0.0000000e+00 
   3.7105006e+01                1                1    5.9250232e-02    5.9862322e-02    6.1208918e-02    6.1208918e-02    0.0000000e+00                2                1    5.3478916e-02    5.4212341e-02    5.4701291e-02    5.5556954e-02    0.0000000e+00 
   3.7231022e+01                1                1    5.9385554e-02    5.9998408e-02    6.1285401e-02    6.1285401e-02    0.0000000e+00                2                1    5.3538979e-02    5.4333507e-02    5.4822448e-02    5.5616976e-02    0.0000000e+00 
   3.7305392e+01                1                1    5.9500464e-02    6.0051962e-02    6.1277512e-02    6.1277512e-02    0.0000000e+00                2                1    5.3599692e-02    5.4333098e-02    5.4822034e-02    5.5677674e-02    0.0000000e+00 
   3.7439671e+01                1                1    5.9670900e-02    6.0161010e-02    6.1263758e-02    6.1263758e-02    0.0000000e+00                2                1    5.3658612e-02    5.4453102e-02    5.4942019e-02    5.5736509e-02    0.0000000e+00 
   3.7514041e+01                1                1    5.9725061e-02    6.0276369e-02    6.1256473e-02    6.1256473e-02    0.0000000e+00                2                1    5.3720893e-02    5.4454285e-02    5.5004328e-02    5.5798835e-02    0.0000000e+00 
   3.7621465e+01                1                1    5.9837740e-02    6.0327712e-02    6.1246408e-02    6.1246408e-02    0.0000000e+00                2                1    5.3785440e-02    5.4579998e-02    5.5068956e-02    5.5863514e-02    0.0000000e+00 
   3.7737152e+01                1                1    6.0011225e-02    6.0439876e-02    6.1235944e-02    6.1235944e-02    0.0000000e+00                2                1    5.3850302e-02    5.4644915e-02    5.5133908e-02    5.5928520e-02    0.0000000e+00 
   3.7830114e+01                1                1    6.0125913e-02    6.0493281e-02    6.1228017e-02    6.1228017e-02    0.0000000e+00                2                1    5.3914444e-02    5.4647974e-02    5.5136994e-02    5.5992779e-02    0.0000000e+00 
   3.7923077e+01                1                1    6.0240804e-02    6.0608126e-02    6.1220329e-02    6.1220329e-02    0.0000000e+00                2                1    5.3978532e-02    5.4712102e-02    5.5201149e-02    5.6056980e-02    0.0000000e+00 
   3.8016039e+01                1                1    6.0294871e-02    6.0662149e-02    6.1213067e-02    6.1213067e-02    0.0000000e+00                2                1    5.4042556e-02    5.4776165e-02    5.5265238e-02    5.6121116e-02    0.0000000e+00 
   3.8108589e+01                1                1    6.0410321e-02    6.0777557e-02    6.1205999e-02    6.1205999e-02    0.0000000e+00                2                1    5.4045487e-02    5.4840273e-02    5.5329373e-02    5.6185297e-02    0.0000000e+00 
   3.8224275e+01                1                1    6.0585584e-02    6.0830374e-02    6.1197559e-02    6.1197559e-02    0.0000000e+00                2                1    5.4171497e-02    5.4905197e-02    5.5394330e-02    5.6250313e-02    0.0000000e+00 
   3.8331699e+01                1                1    6.0700748e-02    6.0945510e-02    6.1190271e-02    6.1190271e-02    0.0000000e+00                2                1    5.4236086e-02    5.4969833e-02    5.5458997e-02    5.6315034e-02    0.0000000e+00 
   3.8406069e+01                1                1    6.0757209e-02    6.1001951e-02    6.1185507e-02    6.1185507e-02    0.0000000e+00                2                1    5.4238478e-02    5.5033405e-02    5.5522591e-02    5.6378666e-02    0.0000000e+00 
   3.8521756e+01                1                1    6.0933862e-02    6.1117397e-02    6.1178576e-02    6.1178576e-02    0.0000000e+00                2                1    5.4303348e-02    5.5098329e-02    5.5587548e-02    5.6443682e-02    0.0000000e+00 
   3.8614305e+01                1                1    6.1019318e-02    6.1141724e-02    6.1141724e-02    6.1202927e-02    0.0000000e+00                2                1    5.4367486e-02    5.5162511e-02    5.5651758e-02    5.6507938e-02    0.0000000e+00 
   3.8729992e+01                1                1    6.1112444e-02    6.1173740e-02    6.1173740e-02    6.1296333e-02    0.0000000e+00                2                1    5.4493707e-02    5.5227629e-02    5.5716910e-02    5.6573153e-02    0.0000000e+00 
   3.8804362e+01                1                1    6.1110484e-02    6.1233196e-02    6.1233196e-02    6.1355908e-02    0.0000000e+00                2                1    5.4496262e-02    5.5230219e-02    5.5719523e-02    5.6636969e-02    0.0000000e+00 
   3.8930378e+01                1                1    6.1148628e-02    6.1271539e-02    6.1271539e-02    6.1455907e-02    0.0000000e+00                2                1    5.4561796e-02    5.5295811e-02    5.5846322e-02    5.6702674e-02    0.0000000e+00 
   3.9004748e+01                1                1    6.1120767e-02    6.1243746e-02    6.1243746e-02    6.1489705e-02    0.0000000e+00                2                1    5.4625576e-02    5.5359627e-02    5.5848993e-02    5.6705385e-02    0.0000000e+00 
   3.9139027e+01                1                1    6.1132550e-02    6.1255553e-02    6.1255553e-02    6.1501560e-02    0.0000000e+00                2                1    5.4691489e-02    5.5425603e-02    5.5915013e-02    5.6771479e-02    0.0000000e+00 
   3.9231990e+01                1                1    6.1140801e-02    6.1263821e-02    6.1263821e-02    6.1509861e-02    0.0000000e+00                2                1    5.4755983e-02    5.5490141e-02    5.5979580e-02    5.6836098e-02    0.0000000e+00 
   3.9306360e+01                1                1    6.1085147e-02    6.1331210e-02    6.1331210e-02    6.1515757e-02    0.0000000e+00                2                1    5.4819807e-02    5.5554001e-02    5.6043464e-02    5.6900023e-02    0.0000000e+00 
   3.9413783e+01                1                1    6.1092707e-02    6.1338801e-02    6.1338801e-02    6.1523371e-02    0.0000000e+00                2                1    5.4884843e-02    5.5619088e-02    5.6108585e-02    5.6965205e-02    0.0000000e+00 
   3.9506746e+01                1                1    6.1099452e-02    6.1345572e-02    6.1407102e-02    6.1530163e-02    0.0000000e+00                2                1    5.4949358e-02    5.5683648e-02    5.6173175e-02    5.6968656e-02    0.0000000e+00 
   3.9622433e+01                1                1    6.1108209e-02    6.1354365e-02    6.1477443e-02    6.1538982e-02    0.0000000e+00                2                1    5.5014770e-02    5.5749116e-02    5.6238680e-02    5.7095417e-02    0.0000000e+00 
   3.9714982e+01                1                1    6.1115539e-02    6.1361724e-02    6.1484817e-02    6.1546363e-02    0.0000000e+00                2                1    5.5041836e-02    5.5776543e-02    5.6266348e-02    5.7123507e-02    0.0000000e+00 
   3.9830669e+01                1                1    6.1063381e-02    6.1371161e-02    6.1494272e-02    6.1555828e-02    0.0000000e+00                2                1    5.5122406e-02    5.5857371e-02    5.6347348e-02    5.7204808e-02    0.0000000e+00 
   3.9905039e+01                1                1    6.1069531e-02    6.1377341e-02    6.1438903e-02    6.1562027e-02    0.0000000e+00                2                1    5.5180056e-02    5.5914974e-02    5.6404919e-02    5.7262322e-02    0.0000000e+00 
   4.0012462e+01                1                1    6.1140058e-02    6.1386342e-02    6.1447913e-02    6.1571055e-02    0.0000000e+00                2                1    5.5235472e-02    5.5970312e-02    5.6460206e-02    5.7317519e-02    0.0000000e+00 
   4.0128149e+01                1                1    6.1273040e-02    6.1396202e-02    6.1457783e-02    6.1580945e-02    0.0000000e+00                2                1    5.5290558e-02    5.6025316e-02    5.6515155e-02    5.7372373e-02    0.0000000e+00 
   4.0230928e+01                1                1    6.1343579e-02    6.1405169e-02    6.1466759e-02    6.1589939e-02    0.0000000e+00                2                1    5.5346799e-02    5.6081491e-02    5.6571286e-02    5.7428427e-02    0.0000000e+00 
   4.0336232e+01                1                1    6.1414469e-02    6.1414469e-02    6.1476068e-02    6.1599266e-02    0.0000000e+00                2                1    5.5407986e-02    5.6203902e-02    5.6632472e-02    5.7489612e-02    0.0000000e+00 
   4.0431021e+01                1                1    6.1423064e-02    6.1423064e-02    6.1484672e-02    6.1607887e-02    0.0000000e+00                2                1    5.5472449e-02    5.6268411e-02    5.6697006e-02    5.7554196e-02    0.0000000e+00 
   4.0536465e+01                1                1    6.1432801e-02    6.1432801e-02    6.1432801e-02    6.1617654e-02    0.0000000e+00                2                1    5.5537263e-02    5.6333277e-02    5.6761899e-02    5.7619145e-02    0.0000000e+00 
   4.0641988e+01                1                1    6.1442665e-02    6.1504292e-02    6.1504292e-02    6.1627547e-02    0.0000000e+00                2                1    5.5602063e-02    5.6398127e-02    5.6888013e-02    5.7684078e-02    0.0000000e+00 
   4.0747579e+01                1                1    6.1452653e-02    6.1514290e-02    6.1514290e-02    6.1637565e-02    0.0000000e+00                2                1    5.5666828e-02    5.6462943e-02    5.6952860e-02    5.7748975e-02    0.0000000e+00 
   4.0800400e+01                1                1    6.1457797e-02    6.1519440e-02    6.1519440e-02    6.1642725e-02    0.0000000e+00                2                1    5.5729905e-02    5.6464805e-02    5.6954738e-02    5.7812121e-02    0.0000000e+00 
   4.0948351e+01                1                1    6.1472457e-02    6.1534114e-02    6.1534114e-02    6.1657429e-02    0.0000000e+00                2                1    5.5796342e-02    5.6531310e-02    5.7082536e-02    5.7878752e-02    0.0000000e+00 
   4.1001246e+01                1                1    6.1477787e-02    6.1539450e-02    6.1539450e-02    6.1662776e-02    0.0000000e+00                2                1    5.5798173e-02    5.6594415e-02    5.7145659e-02    5.7941901e-02    0.0000000e+00 
   4.1106870e+01                1                1    6.1488442e-02    6.1550115e-02    6.1550115e-02    6.1673462e-02    0.0000000e+00                2                1    5.5863040e-02    5.6659333e-02    5.7149360e-02    5.8006906e-02    0.0000000e+00 
   4.1202135e+01                1                1    6.1498164e-02    6.1559847e-02    6.1559847e-02    6.1683214e-02    0.0000000e+00                2                1    5.5927572e-02    5.6723912e-02    5.7213968e-02    5.8071565e-02    0.0000000e+00 
   4.1308098e+01                1                1    6.1570882e-02    6.1570882e-02    6.1570882e-02    6.1694271e-02    0.0000000e+00                2                1    5.5992506e-02    5.6788898e-02    5.7278986e-02    5.8136639e-02    0.0000000e+00 
   4.1403480e+01                1                1    6.1581121e-02    6.1642825e-02    6.1642825e-02    6.1704530e-02    0.0000000e+00                2                1    5.6057068e-02    5.6853507e-02    5.7343624e-02    5.8201328e-02    0.0000000e+00 
   4.1509569e+01                1                1    6.1596533e-02    6.1658253e-02    6.1658253e-02    6.1719973e-02    0.0000000e+00                2                1    5.6154210e-02    5.6889855e-02    5.7441588e-02    5.8299840e-02    0.0000000e+00 
   4.1615726e+01                1                1    6.1604305e-02    6.1727884e-02    6.1727884e-02    6.1789674e-02    0.0000000e+00                2                1    5.6222683e-02    5.6959224e-02    5.7511631e-02    5.8370929e-02    0.0000000e+00 
   4.1721957e+01                1                1    6.1673357e-02    6.1735216e-02    6.1735216e-02    6.1858933e-02    0.0000000e+00                2                1    5.6290975e-02    5.7028411e-02    5.7581488e-02    5.8441831e-02    0.0000000e+00 
   4.1817606e+01                1                1    6.1638378e-02    6.1700264e-02    6.1700264e-02    6.1885921e-02    0.0000000e+00                2                1    5.6352178e-02    5.7090416e-02    5.7644095e-02    5.8505372e-02    0.0000000e+00 
   4.1923930e+01                1                1    6.1648018e-02    6.1709914e-02    6.1709914e-02    6.1895601e-02    0.0000000e+00                2                1    5.6419983e-02    5.7159109e-02    5.7713454e-02    5.8514174e-02    0.0000000e+00 
   4.2019706e+01                1                1    6.1718782e-02    6.1718782e-02    6.1718782e-02    6.1904495e-02    0.0000000e+00                2                1    5.6480750e-02    5.7220673e-02    5.7775615e-02    5.8577197e-02    0.0000000e+00 
   4.2126167e+01                1                1    6.1728724e-02    6.1728724e-02    6.1728724e-02    6.1914467e-02    0.0000000e+00                2                1    5.6486244e-02    5.7288781e-02    5.7844384e-02    5.8646920e-02    0.0000000e+00 
   4.2222053e+01                1                1    6.1737804e-02    6.1799728e-02    6.1799728e-02    6.1923575e-02    0.0000000e+00                2                1    5.6546473e-02    5.7349865e-02    5.7906060e-02    5.8709452e-02    0.0000000e+00 
   4.2328641e+01                1                1    6.1748051e-02    6.1809985e-02    6.1809985e-02    6.1933853e-02    0.0000000e+00                2                1    5.6613172e-02    5.7417512e-02    5.7974363e-02    5.8840576e-02    0.0000000e+00 
   4.2435337e+01                1                1    6.1756578e-02    6.1818521e-02    6.1818521e-02    6.1942406e-02    0.0000000e+00                2                1    5.6679752e-02    5.7485038e-02    5.8042544e-02    5.8847830e-02    0.0000000e+00 
   4.2542101e+01                1                1    6.1765319e-02    6.1827270e-02    6.1827270e-02    6.1951173e-02    0.0000000e+00                2                1    5.6808175e-02    5.7552387e-02    5.8110546e-02    5.8978793e-02    0.0000000e+00 
   4.2648934e+01                1                1    6.1774371e-02    6.1836331e-02    6.1836331e-02    6.1960252e-02    0.0000000e+00                2                1    5.6874370e-02    5.7619449e-02    5.8178258e-02    5.8985427e-02    0.0000000e+00 
   4.2744926e+01                1                1    6.1844573e-02    6.1844573e-02    6.1844573e-02    6.1968510e-02    0.0000000e+00                2                1    5.6933622e-02    5.7741632e-02    5.8238869e-02    5.9046879e-02    0.0000000e+00 
   4.2851896e+01                1                1    6.1853965e-02    6.1853965e-02    6.1853965e-02    6.1977921e-02    0.0000000e+00                2                1    5.6999423e-02    5.7808367e-02    5.8306179e-02    5.9115123e-02    0.0000000e+00 
   4.2948185e+01                1                1    6.1862631e-02    6.1862631e-02    6.1862631e-02    6.1986604e-02    0.0000000e+00                2                1    5.7017487e-02    5.7826687e-02    5.8386902e-02    5.9196103e-02    0.0000000e+00 
   4.3001728e+01                1                1    6.1867588e-02    6.1867588e-02    6.1867588e-02    6.1991571e-02    0.0000000e+00                2                1    5.7072604e-02    5.7881703e-02    5.8379610e-02    5.9188709e-02    0.0000000e+00 
   4.3108869e+01                1                1    6.1877831e-02    6.1877831e-02    6.1877831e-02    6.2001835e-02    0.0000000e+00                2                1    5.7120955e-02    5.7929858e-02    5.8427644e-02    5.9298769e-02    0.0000000e+00 
   4.3216077e+01                1                1    6.1888508e-02    6.1888508e-02    6.1888508e-02    6.2012533e-02    0.0000000e+00                2                1    5.7232043e-02    5.8040756e-02    5.8538426e-02    5.9347140e-02    0.0000000e+00 
   4.3323350e+01                1                1    6.1899513e-02    6.1899513e-02    6.1899513e-02    6.2023560e-02    0.0000000e+00                2                1    5.7281386e-02    5.8089918e-02    5.8587476e-02    5.9458203e-02    0.0000000e+00 
   4.3430689e+01                1                1    6.1910956e-02    6.1910956e-02    6.1910956e-02    6.2035026e-02    0.0000000e+00                2                1    5.7331399e-02    5.8139759e-02    5.8637212e-02    5.9507754e-02    0.0000000e+00 
   4.3538095e+01                1                1    6.1922571e-02    6.1984618e-02    6.1984618e-02    6.2046664e-02    0.0000000e+00                2                1    5.7382283e-02    5.8190484e-02    5.8687839e-02    5.9558209e-02    0.0000000e+00 
   4.3645566e+01                1                1    6.1934588e-02    6.1996646e-02    6.1996646e-02    6.2058705e-02    0.0000000e+00                2                1    5.7495995e-02    5.8304047e-02    5.8801310e-02    5.9671519e-02    0.0000000e+00 
   4.3742306e+01                1                1    6.1945769e-02    6.2007839e-02    6.2007839e-02    6.2069909e-02    0.0000000e+00                2                1    5.7548881e-02    5.8356803e-02    5.8853986e-02    5.9724055e-02    0.0000000e+00 
   4.3849897e+01                1                1    6.1958402e-02    6.2020484e-02    6.2020484e-02    6.2082567e-02    0.0000000e+00                2                1    5.7601356e-02    5.8409142e-02    5.8906241e-02    5.9776164e-02    0.0000000e+00 
   4.3903716e+01                1                1    6.1964757e-02    6.2026846e-02    6.2026846e-02    6.2088935e-02    0.0000000e+00                2                1    5.7596930e-02    5.8466787e-02    5.8963848e-02    5.9833704e-02    0.0000000e+00 
   4.4000619e+01                1                1    6.1976328e-02    6.2038428e-02    6.2038428e-02    6.2100529e-02    0.0000000e+00                2                1    5.7713679e-02    5.8521297e-02    5.9018293e-02    5.9888037e-02    0.0000000e+00 
   4.4108331e+01                1                1    6.1989425e-02    6.2051539e-02    6.2051539e-02    6.2113652e-02    0.0000000e+00                2                1    5.7768040e-02    5.8575550e-02    5.9072479e-02    5.9942106e-02    0.0000000e+00 
   4.4216133e+01                1                1    6.2002791e-02    6.2064918e-02    6.2064918e-02    6.2127045e-02    0.0000000e+00                2                1    5.7823107e-02    5.8630519e-02    5.9127387e-02    5.9996908e-02    0.0000000e+00 
   4.4313168e+01                1                1    6.2018327e-02    6.2142612e-02    6.2142612e-02    6.2142612e-02    0.0000000e+00                2                1    5.7879285e-02    5.8686614e-02    5.9245535e-02    6.0052864e-02    0.0000000e+00 
   4.4420956e+01                1                1    6.2040321e-02    6.2164651e-02    6.2164651e-02    6.2164651e-02    0.0000000e+00                2                1    5.7935654e-02    5.8742903e-02    5.9301768e-02    6.0109017e-02    0.0000000e+00 
   4.4518122e+01                1                1    6.2060322e-02    6.2184691e-02    6.2184691e-02    6.2184691e-02    0.0000000e+00                2                1    5.7992925e-02    5.8862198e-02    5.9358926e-02    6.0166108e-02    0.0000000e+00 
   4.4626126e+01                1                1    6.2082758e-02    6.2207173e-02    6.2207173e-02    6.2207173e-02    0.0000000e+00                2                1    5.8056141e-02    5.8925431e-02    5.9422168e-02    6.0229365e-02    0.0000000e+00 
   4.4734219e+01                1                1    6.2105421e-02    6.2229881e-02    6.2229881e-02    6.2229881e-02    0.0000000e+00                2                1    5.8134064e-02    5.8941481e-02    5.9500463e-02    6.0307880e-02    0.0000000e+00 
   4.4842370e+01                1                1    6.2128336e-02    6.2252841e-02    6.2252841e-02    6.2252841e-02    0.0000000e+00                2                1    5.8211219e-02    5.9018845e-02    5.9577971e-02    6.0385597e-02    0.0000000e+00 
   4.4950581e+01                1                1    6.2151508e-02    6.2276060e-02    6.2276060e-02    6.2276060e-02    0.0000000e+00                2                1    5.8290326e-02    5.9098187e-02    5.9657476e-02    6.0403195e-02    0.0000000e+00 
   4.5004708e+01                1                1    6.2163196e-02    6.2287771e-02    6.2287771e-02    6.2287771e-02    0.0000000e+00                2                1    5.8298474e-02    5.9168600e-02    5.9665815e-02    6.0473790e-02    0.0000000e+00 
   4.5113004e+01                1                1    6.2186779e-02    6.2311402e-02    6.2311402e-02    6.2311402e-02    0.0000000e+00                2                1    5.8378202e-02    5.9248590e-02    5.9745955e-02    6.0554173e-02    0.0000000e+00 
   4.5221222e+01                1                1    6.2148242e-02    6.2335248e-02    6.2335248e-02    6.2335248e-02    0.0000000e+00                2                1    5.8456887e-02    5.9265333e-02    5.9825027e-02    6.0633473e-02    0.0000000e+00 
   4.5310781e+01                1                1    6.2168091e-02    6.2355156e-02    6.2355156e-02    6.2355156e-02    0.0000000e+00                2                1    5.8533495e-02    5.9342141e-02    5.9839769e-02    6.0648414e-02    0.0000000e+00 
   4.5403141e+01                1                1    6.2188746e-02    6.2375873e-02    6.2375873e-02    6.2375873e-02    0.0000000e+00                2                1    5.8549016e-02    5.9420096e-02    5.9917856e-02    6.0726716e-02    0.0000000e+00 
   4.5541550e+01                1                1    6.2220027e-02    6.2407249e-02    6.2407249e-02    6.2407249e-02    0.0000000e+00                2                1    5.8635796e-02    5.9507241e-02    6.0005210e-02    6.0814409e-02    0.0000000e+00 
   4.5633739e+01                1                1    6.2241081e-02    6.2428366e-02    6.2428366e-02    6.2428366e-02    0.0000000e+00                2                1    5.8715169e-02    5.9524604e-02    6.0084982e-02    6.0832153e-02    0.0000000e+00 
   4.5725884e+01                1                1    6.2262291e-02    6.2449640e-02    6.2449640e-02    6.2449640e-02    0.0000000e+00                2                1    5.8795074e-02    5.9604752e-02    6.0103015e-02    6.0912693e-02    0.0000000e+00 
   4.5817974e+01                1                1    6.2283658e-02    6.2471071e-02    6.2471071e-02    6.2471071e-02    0.0000000e+00                2                1    5.8813140e-02    5.9685369e-02    6.0183785e-02    6.0931410e-02    0.0000000e+00 
   4.5910018e+01                1                1    6.2305201e-02    6.2492679e-02    6.2492679e-02    6.2492679e-02    0.0000000e+00                2                1    5.8893891e-02    5.9704072e-02    6.0202644e-02    6.1012825e-02    0.0000000e+00 
   4.6002013e+01                1                1    6.2326912e-02    6.2514456e-02    6.2514456e-02    6.2514456e-02    0.0000000e+00                2                1    5.8974986e-02    5.9785425e-02    6.0284156e-02    6.1032253e-02    0.0000000e+00 
   4.6139928e+01                1                1    6.2297249e-02    6.2547439e-02    6.2547439e-02    6.2547439e-02    0.0000000e+00                2                1    5.9065986e-02    5.9876818e-02    6.0375791e-02    6.1124251e-02    0.0000000e+00 
   4.6231817e+01                1                1    6.2319318e-02    6.2569597e-02    6.2569597e-02    6.2569597e-02    0.0000000e+00                2                1    5.9085341e-02    5.9958831e-02    6.0395576e-02    6.1144281e-02    0.0000000e+00 
   4.6323657e+01                1                1    6.2341553e-02    6.2591920e-02    6.2591920e-02    6.2591920e-02    0.0000000e+00                2                1    5.9167263e-02    5.9978628e-02    6.0477930e-02    6.1226883e-02    0.0000000e+00 
   4.6415457e+01                1                1    6.2363940e-02    6.2614397e-02    6.2614397e-02    6.2614397e-02    0.0000000e+00                2                1    5.9187887e-02    6.0060129e-02    6.0558554e-02    6.1243887e-02    0.0000000e+00 
   4.6507219e+01                1                1    6.2386476e-02    6.2637025e-02    6.2637025e-02    6.2637025e-02    0.0000000e+00                2                1    5.9284953e-02    6.0095367e-02    6.0594084e-02    6.1279819e-02    0.0000000e+00 
   4.6644785e+01                1                1    6.2420577e-02    6.2671262e-02    6.2671262e-02    6.2671262e-02    0.0000000e+00                2                1    5.9356313e-02    6.0167703e-02    6.0729435e-02    6.1353581e-02    0.0000000e+00 
   4.6736460e+01                1                1    6.2443503e-02    6.2694280e-02    6.2694280e-02    6.2694280e-02    0.0000000e+00                2                1    5.9389009e-02    6.0200846e-02    6.0762888e-02    6.1449827e-02    0.0000000e+00 
   4.6828105e+01                1                1    6.2466543e-02    6.2717413e-02    6.2717413e-02    6.2717413e-02    0.0000000e+00                2                1    5.9458839e-02    6.0270777e-02    6.0832888e-02    6.1457456e-02    0.0000000e+00 
   4.6919713e+01                1                1    6.2426972e-02    6.2740676e-02    6.2740676e-02    6.2740676e-02    0.0000000e+00                2                1    5.9528854e-02    6.0340895e-02    6.0903077e-02    6.1527724e-02    0.0000000e+00 
   4.7011281e+01                1                1    6.2450288e-02    6.2764108e-02    6.2764108e-02    6.2764108e-02    0.0000000e+00                2                1    5.9536608e-02    6.0411228e-02    6.0911011e-02    6.1535739e-02    0.0000000e+00 
   4.7102813e+01                1                1    6.2473777e-02    6.2787716e-02    6.2787716e-02    6.2787716e-02    0.0000000e+00                2                1    5.9606950e-02    6.0419204e-02    6.0981534e-02    6.1606345e-02    0.0000000e+00 
   4.7240075e+01                1                1    6.2509291e-02    6.2823408e-02    6.2823408e-02    6.2823408e-02    0.0000000e+00                2                1    5.9681424e-02    6.0493841e-02    6.1056284e-02    6.1681220e-02    0.0000000e+00 
   4.7331551e+01                1                1    6.2533169e-02    6.2847406e-02    6.2847406e-02    6.2847406e-02    0.0000000e+00                2                1    5.9764442e-02    6.0577139e-02    6.1077260e-02    6.1702411e-02    0.0000000e+00 
   4.7423002e+01                1                1    6.2557202e-02    6.2871560e-02    6.2871560e-02    6.2871560e-02    0.0000000e+00                2                1    5.9816296e-02    6.0629697e-02    6.1130252e-02    6.1755946e-02    0.0000000e+00 
   4.7514425e+01                1                1    6.2581405e-02    6.2895885e-02    6.2895885e-02    6.2895885e-02    0.0000000e+00                2                1    5.9868115e-02    6.0682221e-02    6.1183210e-02    6.1809445e-02    0.0000000e+00 
   4.7605815e+01                1                1    6.2605761e-02    6.2920363e-02    6.2920363e-02    6.2920363e-02    0.0000000e+00                2                1    5.9919795e-02    6.0734604e-02    6.1236025e-02    6.1862801e-02    0.0000000e+00 
   4.7742854e+01                1                1    6.2579551e-02    6.2957295e-02    6.2957295e-02    6.2957295e-02    0.0000000e+00                2                1    6.0013280e-02    6.0828508e-02    6.1330186e-02    6.1957284e-02    0.0000000e+00 
   4.7834192e+01                1                1    6.2604183e-02    6.2982076e-02    6.2982076e-02    6.2982076e-02    0.0000000e+00                2                1    6.0078722e-02    6.0893987e-02    6.1332976e-02    6.2022815e-02    0.0000000e+00 
   4.7925497e+01                1                1    6.2628943e-02    6.3006985e-02    6.3006985e-02    6.3006985e-02    0.0000000e+00                2                1    6.0121570e-02    6.0937416e-02    6.1439475e-02    6.2004292e-02    0.0000000e+00 
   4.8016786e+01                1                1    6.2653850e-02    6.3032042e-02    6.3032042e-02    6.3032042e-02    0.0000000e+00                2                1    6.0167463e-02    6.0983932e-02    6.1486374e-02    6.2051622e-02    0.0000000e+00 
   4.8108078e+01                1                1    6.2678913e-02    6.3057257e-02    6.3057257e-02    6.3057257e-02    0.0000000e+00                2                1    6.0247961e-02    6.1064669e-02    6.1504435e-02    6.2069849e-02    0.0000000e+00 
   4.8245056e+01                1                1    6.2653739e-02    6.3095407e-02    6.3095407e-02    6.3095407e-02    0.0000000e+00                2                1    6.0334211e-02    6.1088388e-02    6.1591173e-02    6.2093958e-02    0.0000000e+00 
   4.8336373e+01                1                1    6.2679212e-02    6.3121059e-02    6.3121059e-02    6.3121059e-02    0.0000000e+00                2                1    6.0412807e-02    6.1167181e-02    6.1607233e-02    6.2173014e-02    0.0000000e+00 
   4.8427672e+01                1                1    6.2704808e-02    6.3146836e-02    6.3146836e-02    6.3146836e-02    0.0000000e+00                2                1    6.0428632e-02    6.1246085e-02    6.1686252e-02    6.2189300e-02    0.0000000e+00 
   4.8518947e+01                1                1    6.2730537e-02    6.3172746e-02    6.3172746e-02    6.3172746e-02    0.0000000e+00                2                1    6.0514121e-02    6.1268975e-02    6.1709307e-02    6.2212543e-02    0.0000000e+00 
   4.8610204e+01                1                1    6.2756397e-02    6.3198788e-02    6.3198788e-02    6.3198788e-02    0.0000000e+00                2                1    6.0561064e-02    6.1316503e-02    6.1757176e-02    6.2260802e-02    0.0000000e+00 
   4.8701451e+01                1                1    6.2782385e-02    6.3224960e-02    6.3224960e-02    6.3224960e-02    0.0000000e+00                2                1    6.0607965e-02    6.1363989e-02    6.1805003e-02    6.2309020e-02    0.0000000e+00 
   4.8838287e+01                1                1    6.2758366e-02    6.3264482e-02    6.3264482e-02    6.3264482e-02    0.0000000e+00                2                1    6.0678343e-02    6.1435245e-02    6.1876771e-02    6.2318298e-02    0.0000000e+00 
   4.8929493e+01                1                1    6.2784699e-02    6.3291027e-02    6.3291027e-02    6.3291027e-02    0.0000000e+00                2                1    6.0725252e-02    6.1482740e-02    6.1861483e-02    6.2366475e-02    0.0000000e+00 
   4.9020677e+01                1                1    6.2811174e-02    6.3317716e-02    6.3317716e-02    6.3317716e-02    0.0000000e+00                2                1    6.0772156e-02    6.1530229e-02    6.1972438e-02    6.2414647e-02    0.0000000e+00 
   4.9111843e+01                1                1    6.2837795e-02    6.3344551e-02    6.3344551e-02    6.3344551e-02    0.0000000e+00                2                1    6.0882274e-02    6.1577710e-02    6.1957039e-02    6.2462811e-02    0.0000000e+00 
   4.9202984e+01                1                1    6.2864575e-02    6.3371548e-02    6.3371548e-02    6.3371548e-02    0.0000000e+00                2                1    6.0929215e-02    6.1625187e-02    6.2004809e-02    6.2447700e-02    0.0000000e+00 
   4.9339639e+01                1                1    6.2905005e-02    6.3412303e-02    6.3412303e-02    6.3412303e-02    0.0000000e+00                2                1    6.0999659e-02    6.1696436e-02    6.2076496e-02    6.2519900e-02    0.0000000e+00 
   4.9430721e+01                1                1    6.2868714e-02    6.3439671e-02    6.3439671e-02    6.3439671e-02    0.0000000e+00                2                1    6.1046613e-02    6.1743926e-02    6.2124279e-02    6.2568024e-02    0.0000000e+00 
   4.9512667e+01                1                1    6.2893238e-02    6.3464417e-02    6.3464417e-02    6.3464417e-02    0.0000000e+00                2                1    6.1088788e-02    6.1786583e-02    6.2103762e-02    6.2547814e-02    0.0000000e+00 
   4.9603720e+01                1                1    6.2920629e-02    6.3492057e-02    6.3492057e-02    6.3492057e-02    0.0000000e+00                2                1    6.1135529e-02    6.1833858e-02    6.2151281e-02    6.2595672e-02    0.0000000e+00 
   4.9740253e+01                1                1    6.2962002e-02    6.3533806e-02    6.3533806e-02    6.3533806e-02    0.0000000e+00                2                1    6.1205500e-02    6.1904628e-02    6.2222413e-02    6.2603756e-02    0.0000000e+00 
   4.9831249e+01                1                1    6.2989781e-02    6.3561838e-02    6.3561838e-02    6.3561838e-02    0.0000000e+00                2                1    6.1252142e-02    6.1951803e-02    6.2206225e-02    6.2651464e-02    0.0000000e+00 
   4.9922225e+01                1                1    6.3017695e-02    6.3590005e-02    6.3590005e-02    6.3590005e-02    0.0000000e+00                2                1    6.1297264e-02    6.1933788e-02    6.2252050e-02    6.2697617e-02    0.0000000e+00 
   5.0013187e+01                1                1    6.2982129e-02    6.3618312e-02    6.3618312e-02    6.3618312e-02    0.0000000e+00                2                1    6.1377176e-02    6.2013869e-02    6.2268546e-02    6.2714231e-02    0.0000000e+00 
   5.0104776e+01                1                1    6.3010490e-02    6.3646960e-02    6.3646960e-02    6.3646960e-02    0.0000000e+00                2                1    6.1393792e-02    6.2030657e-02    6.2349089e-02    6.2731208e-02    0.0000000e+00 
   5.0241589e+01                1                1    6.3053123e-02    6.3690024e-02    6.3690024e-02    6.3690024e-02    0.0000000e+00                2                1    6.1482658e-02    6.2056071e-02    6.2374634e-02    6.2756910e-02    0.0000000e+00 
   5.0344045e+01                1                1    6.3085262e-02    6.3722487e-02    6.3722487e-02    6.3722487e-02    0.0000000e+00                2                1    6.1565371e-02    6.2138962e-02    6.2393891e-02    6.2776284e-02    0.0000000e+00 
   5.0415196e+01                1                1    6.3107688e-02    6.3745139e-02    6.3745139e-02    6.3745139e-02    0.0000000e+00                2                1    6.1578760e-02    6.2152475e-02    6.2407460e-02    6.2853683e-02    0.0000000e+00 
   5.0504133e+01                1                1    6.3072073e-02    6.3773583e-02    6.3773583e-02    6.3773583e-02    0.0000000e+00                2                1    6.1595761e-02    6.2169635e-02    6.2488454e-02    6.2871036e-02    0.0000000e+00 
   5.0615306e+01                1                1    6.3107411e-02    6.3809314e-02    6.3809314e-02    6.3809314e-02    0.0000000e+00                2                1    6.1681073e-02    6.2255147e-02    6.2510291e-02    6.2893007e-02    0.0000000e+00 
   5.0726408e+01                1                1    6.3142922e-02    6.3845220e-02    6.3845220e-02    6.3845220e-02    0.0000000e+00                2                1    6.1766209e-02    6.2276674e-02    6.2531906e-02    6.2914754e-02    0.0000000e+00 
   5.0826401e+01                1                1    6.3175055e-02    6.3877709e-02    6.3877709e-02    6.3877709e-02    0.0000000e+00                2                1    6.1785635e-02    6.2296260e-02    6.2551573e-02    6.2934542e-02    0.0000000e+00 
   5.0939240e+01                1                1    6.3211567e-02    6.3914628e-02    6.3914628e-02    6.3914628e-02    0.0000000e+00                2                1    6.1871750e-02    6.2318708e-02    6.2574113e-02    6.3021071e-02    0.0000000e+00 
   5.1061301e+01                1                1    6.3187389e-02    6.3954847e-02    6.3954847e-02    6.3954847e-02    0.0000000e+00                2                1    6.1896179e-02    6.2343314e-02    6.2662695e-02    6.3045953e-02    0.0000000e+00 
   5.1146065e+01                1                1    6.3215141e-02    6.3982936e-02    6.3982936e-02    6.3982936e-02    0.0000000e+00                2                1    6.1913305e-02    6.2360563e-02    6.2680033e-02    6.3063397e-02    0.0000000e+00 
   5.1252021e+01                1                1    6.3250024e-02    6.4018243e-02    6.4018243e-02    6.4018243e-02    0.0000000e+00                2                1    6.1997838e-02    6.2445245e-02    6.2700906e-02    6.3084398e-02    0.0000000e+00 
   5.1384466e+01                1                1    6.3293876e-02    6.4062628e-02    6.4062628e-02    6.4062628e-02    0.0000000e+00                2                1    6.2022502e-02    6.2470087e-02    6.2725850e-02    6.3109494e-02    0.0000000e+00 
   5.1550022e+01                1                1    6.3349146e-02    6.4118569e-02    6.4118569e-02    6.4118569e-02    0.0000000e+00                2                1    6.2053626e-02    6.2501436e-02    6.2821300e-02    6.3141164e-02    0.0000000e+00 
   5.1751442e+01                1                1    6.3352884e-02    6.4187319e-02    6.4187319e-02    6.4187319e-02    0.0000000e+00                2                1    6.2156240e-02    6.2604328e-02    6.2860379e-02    6.3244454e-02    0.0000000e+00 
   5.1953158e+01                1                1    6.3421432e-02    6.4256770e-02    6.4256770e-02    6.4256770e-02    0.0000000e+00                2                1    6.2195326e-02    6.2643696e-02    6.2899907e-02    6.3284224e-02    0.0000000e+00 
   5.2155097e+01                1                1    6.3426594e-02    6.4327175e-02    6.4327175e-02    6.4327175e-02    0.0000000e+00                2                1    6.2288457e-02    6.2737499e-02    6.2929945e-02    6.3314838e-02    0.0000000e+00 
   5.2357250e+01                1                1    6.3496903e-02    6.4398482e-02    6.4398482e-02    6.4398482e-02    0.0000000e+00                2                1    6.2393004e-02    6.2778543e-02    6.2971312e-02    6.3421107e-02    0.0000000e+00 
   5.2559606e+01                1                1    6.3568096e-02    6.4470686e-02    6.4470686e-02    6.4470686e-02    0.0000000e+00                2                1    6.2425126e-02    6.2875617e-02    6.3068684e-02    6.3454819e-02    0.0000000e+00 
   5.2762170e+01                1                1    6.3575502e-02    6.4543657e-02    6.4543657e-02    6.4543657e-02    0.0000000e+00                2                1    6.2463391e-02    6.2914158e-02    6.3107344e-02    6.3493715e-02    0.0000000e+00 
   5.2964948e+01                1                1    6.3648137e-02    6.4617398e-02    6.4617398e-02    6.4617398e-02    0.0000000e+00                2                1    6.2566590e-02    6.2953201e-02    6.3210942e-02    6.3533118e-02    0.0000000e+00 
   5.3218421e+01                1                1    6.3675177e-02    6.4710545e-02    6.4710545e-02    6.4710545e-02    0.0000000e+00                2                1    6.2615651e-02    6.3067051e-02    6.3260509e-02    6.3647423e-02    0.0000000e+00 
   5.3535262e+01                1                1    6.3791240e-02    6.4828495e-02    6.4828495e-02    6.4828495e-02    0.0000000e+00                2                1    6.2677857e-02    6.3129706e-02    6.3323355e-02    6.3710654e-02    0.0000000e+00 
   5.3788735e+01                1                1    6.3820416e-02    6.4924126e-02    6.4924126e-02    6.4924126e-02    0.0000000e+00                2                1    6.2793881e-02    6.3181498e-02    6.3375306e-02    6.3827526e-02    0.0000000e+00 
   5.4105576e+01                1                1    6.3939541e-02    6.5045312e-02    6.5045312e-02    6.5045312e-02    0.0000000e+00                2                1    6.2859359e-02    6.3247380e-02    6.3506060e-02    6.3894081e-02    0.0000000e+00 
   5.4359049e+01                1                1    6.3970964e-02    6.5143548e-02    6.5143548e-02    6.5143548e-02    0.0000000e+00                2                1    6.2912571e-02    6.3365645e-02    6.3559820e-02    6.4012894e-02    0.0000000e+00 
   5.4675890e+01                1                1    6.4027880e-02    6.5267971e-02    6.5267971e-02    6.5267971e-02    0.0000000e+00                2                1    6.3045066e-02    6.3433833e-02    6.3693011e-02    6.4081778e-02    0.0000000e+00 
   5.4929363e+01                1                1    6.4123018e-02    6.5364952e-02    6.5364952e-02    6.5364952e-02    0.0000000e+00                2                1    6.3100160e-02    6.3489267e-02    6.3748671e-02    6.4202629e-02    0.0000000e+00 
   5.5246204e+01                1                1    6.4176977e-02    6.5486712e-02    6.5486712e-02    6.5486712e-02    0.0000000e+00                2                1    6.3169059e-02    6.3558992e-02    6.3818947e-02    6.4273868e-02    0.0000000e+00 
   5.5499677e+01                1                1    6.4273533e-02    6.5585238e-02    6.5585238e-02    6.5585238e-02    0.0000000e+00                2                1    6.3230308e-02    6.3621021e-02    6.3881496e-02    6.4337327e-02    0.0000000e+00 
   5.5816518e+01                1                1    6.4395512e-02    6.5709706e-02    6.5709706e-02    6.5709706e-02    0.0000000e+00                2                1    6.3323145e-02    6.3714834e-02    6.3975961e-02    6.4432932e-02    0.0000000e+00 
   5.6069991e+01                1                1    6.4494607e-02    6.5810823e-02    6.5810823e-02    6.5810823e-02    0.0000000e+00                2                1    6.3384400e-02    6.3776873e-02    6.4038522e-02    6.4496407e-02    0.0000000e+00 
   5.6386832e+01                1                1    6.4619875e-02    6.5938647e-02    6.5938647e-02    6.5938647e-02    0.0000000e+00                2                1    6.3476414e-02    6.3869862e-02    6.4132162e-02    6.4591185e-02    0.0000000e+00 
   5.6640305e+01                1                1    6.4655169e-02    6.6042052e-02    6.6042052e-02    6.6042052e-02    0.0000000e+00                2                1    6.3537251e-02    6.3931484e-02    6.4194307e-02    6.4719951e-02    0.0000000e+00 
   5.6957147e+01                1                1    6.4783097e-02    6.6172725e-02    6.6172725e-02    6.6172725e-02    0.0000000e+00                2                1    6.3629803e-02    6.4025020e-02    6.4288497e-02    6.4815452e-02    0.0000000e+00 
   5.7321950e+01                1                1    6.4932299e-02    6.6325127e-02    6.6325127e-02    6.6325127e-02    0.0000000e+00                2                1    6.3747286e-02    6.4143642e-02    6.4407880e-02    6.4870295e-02    0.0000000e+00 
   5.7613792e+01                1                1    6.5053185e-02    6.6448606e-02    6.6448606e-02    6.6448606e-02    0.0000000e+00                2                1    6.3841457e-02    6.4238398e-02    6.4503026e-02    6.4966125e-02    0.0000000e+00 
   5.7978595e+01                1                1    6.5206187e-02    6.6604889e-02    6.6604889e-02    6.6604889e-02    0.0000000e+00                2                1    6.3928642e-02    6.4326125e-02    6.4591115e-02    6.5054846e-02    0.0000000e+00 
   5.8270437e+01                1                1    6.5263633e-02    6.6731731e-02    6.6731731e-02    6.6731731e-02    0.0000000e+00                2                1    6.4066696e-02    6.4398304e-02    6.4663590e-02    6.5194163e-02    0.0000000e+00 
   5.8635241e+01                1                1    6.5420843e-02    6.6892478e-02    6.6892478e-02    6.6892478e-02    0.0000000e+00                2                1    6.4158336e-02    6.4490418e-02    6.4756084e-02    6.5287416e-02    0.0000000e+00 
   5.9002750e+01                1                1    6.5581595e-02    6.7056846e-02    6.7056846e-02    6.7056846e-02    0.0000000e+00                2                1    6.4253393e-02    6.4585967e-02    6.4852027e-02    6.5384146e-02    0.0000000e+00 
   5.9296758e+01                1                1    6.5711587e-02    6.7189761e-02    6.7189761e-02    6.7189761e-02    0.0000000e+00                2                1    6.4330304e-02    6.4663277e-02    6.4929655e-02    6.5462411e-02    0.0000000e+00 
   5.9664268e+01                1                1    6.5875826e-02    6.7357696e-02    6.7357696e-02    6.7357696e-02    0.0000000e+00                2                1    6.4427500e-02    6.4827671e-02    6.5027757e-02    6.5628013e-02    0.0000000e+00 
   6.0033319e+01                1                1    6.5975383e-02    6.7528539e-02    6.7528539e-02    6.7528539e-02    0.0000000e+00                2                1    6.4526808e-02    6.4860797e-02    6.5194787e-02    6.5729171e-02    0.0000000e+00 
   6.0328559e+01                1                1    6.6110445e-02    6.7666781e-02    6.7666781e-02    6.7666781e-02    0.0000000e+00                2                1    6.4607412e-02    6.5008701e-02    6.5276226e-02    6.5811277e-02    0.0000000e+00 
   6.0697610e+01                1                1    6.6280954e-02    6.7841304e-02    6.7841304e-02    6.7841304e-02    0.0000000e+00                2                1    6.4710096e-02    6.5112022e-02    6.5379973e-02    6.5915874e-02    0.0000000e+00 
   6.1068190e+01                1                1    6.6454062e-02    6.8018487e-02    6.8018487e-02    6.8018487e-02    0.0000000e+00                2                1    6.4814925e-02    6.5217502e-02    6.5485887e-02    6.6022656e-02    0.0000000e+00 
   6.1364654e+01                1                1    6.6593823e-02    6.8161539e-02    6.8161539e-02    6.8161539e-02    0.0000000e+00                2                1    6.4899985e-02    6.5303091e-02    6.5571828e-02    6.6109302e-02    0.0000000e+00 
   6.1735233e+01                1                1    6.6701965e-02    6.8342178e-02    6.8342178e-02    6.8342178e-02    0.0000000e+00                2                1    6.4982993e-02    6.5387033e-02    6.5723732e-02    6.6262451e-02    0.0000000e+00 
   6.2107347e+01                1                1    6.6880981e-02    6.8525595e-02    6.8525595e-02    6.8525595e-02    0.0000000e+00                2                1    6.5104534e-02    6.5509749e-02    6.5847428e-02    6.6387715e-02    0.0000000e+00 
   6.2405039e+01                1                1    6.7025543e-02    6.8673712e-02    6.8673712e-02    6.8673712e-02    0.0000000e+00                2                1    6.5189055e-02    6.5595217e-02    6.5933686e-02    6.6475236e-02    0.0000000e+00 
   6.2777153e+01                1                1    6.7208066e-02    6.8860724e-02    6.8860724e-02    6.8860724e-02    0.0000000e+00                2                1    6.5311850e-02    6.5719201e-02    6.6058659e-02    6.6601793e-02    0.0000000e+00 
   6.3150814e+01                1                1    6.7393372e-02    6.9050586e-02    6.9050586e-02    6.9050586e-02    0.0000000e+00                2                1    6.5436412e-02    6.5844964e-02    6.6185424e-02    6.6730160e-02    0.0000000e+00 
   6.3449743e+01                1                1    6.7473851e-02    6.9203950e-02    6.9203950e-02    6.9203950e-02    0.0000000e+00                2                1    6.5483802e-02    6.5961288e-02    6.6234137e-02    6.6848048e-02    0.0000000e+00 
   6.3823405e+01                1                1    6.7662373e-02    6.9397306e-02    6.9397306e-02    6.9397306e-02    0.0000000e+00                2                1    6.5603718e-02    6.6013741e-02    6.6355427e-02    6.6970462e-02    0.0000000e+00 
   6.4198537e+01                1                1    6.7853451e-02    6.9593284e-02    6.9593284e-02    6.9593284e-02    0.0000000e+00                2                1    6.5725748e-02    6.6136534e-02    6.6478856e-02    6.7095035e-02    0.0000000e+00 
   6.4498642e+01                1                1    6.8007620e-02    6.9751405e-02    6.9751405e-02    6.9751405e-02    0.0000000e+00                2                1    6.5824514e-02    6.6235918e-02    6.6578754e-02    6.7195858e-02    0.0000000e+00 
   6.4873774e+01                1                1    6.8201924e-02    6.9950691e-02    6.9950691e-02    6.9950691e-02    0.0000000e+00                2                1    6.5949406e-02    6.6361589e-02    6.6705076e-02    6.7392049e-02    0.0000000e+00 
   6.5250344e+01                1                1    6.8328606e-02    7.0152573e-02    7.0152573e-02    7.0152573e-02    0.0000000e+00                2                1    6.6008142e-02    6.6489953e-02    6.6834104e-02    6.7522406e-02    0.0000000e+00 
   6.5551600e+01                1                1    6.8487196e-02    7.0315396e-02    7.0315396e-02    7.0315396e-02    0.0000000e+00                2                1    6.6111576e-02    6.6594142e-02    6.6938832e-02    6.7559275e-02    0.0000000e+00 
   6.5928171e+01                1                1    6.8686999e-02    7.0520533e-02    7.0520533e-02    7.0520533e-02    0.0000000e+00                2                1    6.6242003e-02    6.6725521e-02    6.7070892e-02    6.7761632e-02    0.0000000e+00 
   6.6306173e+01                1                1    6.8889347e-02    7.0728282e-02    7.0728282e-02    7.0728282e-02    0.0000000e+00                2                1    6.6374218e-02    6.6858702e-02    6.7204761e-02    6.7896880e-02    0.0000000e+00 
   6.6608574e+01                1                1    6.9052498e-02    7.0895789e-02    7.0895789e-02    7.0895789e-02    0.0000000e+00                2                1    6.6481386e-02    6.6966652e-02    6.7313270e-02    6.8006506e-02    0.0000000e+00 
   6.6986576e+01                1                1    6.9187243e-02    7.1107136e-02    7.1107136e-02    7.1107136e-02    0.0000000e+00                2                1    6.6581292e-02    6.7067794e-02    6.7415296e-02    6.8110299e-02    0.0000000e+00 
   6.7365999e+01                1                1    6.9395484e-02    7.1321155e-02    7.1321155e-02    7.1321155e-02    0.0000000e+00                2                1    6.6643593e-02    6.7201280e-02    6.7549834e-02    6.8246943e-02    0.0000000e+00 
   6.7669538e+01                1                1    6.9563376e-02    7.1493706e-02    7.1493706e-02    7.1493706e-02    0.0000000e+00                2                1    6.6804824e-02    6.7293981e-02    6.7713258e-02    6.8412053e-02    0.0000000e+00 
   6.8048961e+01                1                1    6.9774871e-02    7.1711070e-02    7.1711070e-02    7.1711070e-02    0.0000000e+00                2                1    6.6867727e-02    6.7428463e-02    6.7849015e-02    6.8549934e-02    0.0000000e+00 
   6.8429793e+01                1                1    6.9988960e-02    7.1931099e-02    7.1931099e-02    7.1931099e-02    0.0000000e+00                2                1    6.7002516e-02    6.7564971e-02    6.7986813e-02    6.8689882e-02    0.0000000e+00 
   6.8734458e+01                1                1    7.0161516e-02    7.2108444e-02    7.2108444e-02    7.2108444e-02    0.0000000e+00                2                1    6.7108297e-02    6.7672233e-02    6.8095184e-02    6.8800103e-02    0.0000000e+00 
   6.9115290e+01                1                1    7.0306473e-02    7.2331763e-02    7.2331763e-02    7.2331763e-02    0.0000000e+00                2                1    6.7276527e-02    6.7842471e-02    6.8266928e-02    6.8974357e-02    0.0000000e+00 
   6.9497523e+01                1                1    7.0526101e-02    7.2557717e-02    7.2557717e-02    7.2557717e-02    0.0000000e+00                2                1    6.7375825e-02    6.7943798e-02    6.8440775e-02    6.9079745e-02    0.0000000e+00 
   6.9803310e+01                1                1    7.0703057e-02    7.2739770e-02    7.2739770e-02    7.2739770e-02    0.0000000e+00                2                1    6.7498368e-02    6.8067975e-02    6.8566380e-02    6.9207188e-02    0.0000000e+00 
   7.0185542e+01                1                1    7.0926348e-02    7.2969494e-02    7.2969494e-02    7.2969494e-02    0.0000000e+00                2                1    6.7598622e-02    6.8170280e-02    6.8670481e-02    6.9385055e-02    0.0000000e+00 
   7.0568941e+01                1                1    7.1152347e-02    7.3202003e-02    7.3202003e-02    7.3202003e-02    0.0000000e+00                2                1    6.7771726e-02    6.8345455e-02    6.8847468e-02    6.9564629e-02    0.0000000e+00 
   7.0875660e+01                1                1    7.1261183e-02    7.3389478e-02    7.3389478e-02    7.3389478e-02    0.0000000e+00                2                1    6.7824441e-02    6.8471758e-02    6.8975227e-02    6.9694468e-02    0.0000000e+00 
   7.1259058e+01                1                1    7.1490471e-02    7.3625614e-02    7.3625614e-02    7.3625614e-02    0.0000000e+00                2                1    6.7998334e-02    6.8575815e-02    6.9081110e-02    6.9875146e-02    0.0000000e+00 
   7.1644062e+01                1                1    7.1722229e-02    7.3864293e-02    7.3864293e-02    7.3864293e-02    0.0000000e+00                2                1    6.8101308e-02    6.8680893e-02    6.9260479e-02    6.9984961e-02    0.0000000e+00 
   7.1952066e+01                1                1    7.1908724e-02    7.4056358e-02    7.4056358e-02    7.4056358e-02    0.0000000e+00                2                1    6.8244671e-02    6.8826096e-02    6.9407520e-02    7.0134300e-02    0.0000000e+00 
   7.2337070e+01                1                1    7.2143158e-02    7.4297794e-02    7.4297794e-02    7.4297794e-02    0.0000000e+00                2                1    6.8365413e-02    6.8949732e-02    6.9534052e-02    7.0337492e-02    0.0000000e+00 
   7.2723440e+01                1                1    7.2305910e-02    7.4542175e-02    7.4542175e-02    7.4542175e-02    0.0000000e+00                2                1    6.8485842e-02    6.9146478e-02    6.9733709e-02    7.0467748e-02    0.0000000e+00 
   7.3110320e+01                1                1    7.2545218e-02    7.4788885e-02    7.4788885e-02    7.4788885e-02    0.0000000e+00                2                1    6.8678968e-02    6.9269120e-02    6.9859273e-02    7.0670732e-02    0.0000000e+00 
   7.3419824e+01                1                1    7.2738018e-02    7.4987647e-02    7.4987647e-02    7.4987647e-02    0.0000000e+00                2                1    6.8729218e-02    6.9395773e-02    6.9988266e-02    7.0802945e-02    0.0000000e+00 
   7.3806704e+01                1                1    7.2980517e-02    7.5237646e-02    7.5237646e-02    7.5237646e-02    0.0000000e+00                2                1    6.8920229e-02    6.9590080e-02    7.0111075e-02    7.1004210e-02    0.0000000e+00 
   7.4194187e+01                1                1    7.3225056e-02    7.5489748e-02    7.5489748e-02    7.5489748e-02    0.0000000e+00                2                1    6.9036223e-02    6.9709382e-02    7.0307746e-02    7.1130496e-02    0.0000000e+00 
   7.4582793e+01                1                1    7.3471687e-02    7.5744007e-02    7.5744007e-02    7.5744007e-02    0.0000000e+00                2                1    6.9226911e-02    6.9903396e-02    7.0429550e-02    7.1331530e-02    0.0000000e+00 
   7.4971852e+01                1                1    7.3643973e-02    7.5999972e-02    7.5999972e-02    7.5999972e-02    0.0000000e+00                2                1    6.9341963e-02    7.0021786e-02    7.0626073e-02    7.1456968e-02    0.0000000e+00 
   7.5361364e+01                1                1    7.3893627e-02    7.6257613e-02    7.6257613e-02    7.6257613e-02    0.0000000e+00                2                1    6.9456125e-02    7.0215208e-02    7.0822475e-02    7.1657467e-02    0.0000000e+00 
   7.5751332e+01                1                1    7.4144897e-02    7.6516921e-02    7.6516921e-02    7.6516921e-02    0.0000000e+00                2                1    6.9645599e-02    7.0332138e-02    7.0942395e-02    7.1857781e-02    0.0000000e+00 
   7.6141756e+01                1                1    7.4397938e-02    7.6778058e-02    7.6778058e-02    7.6778058e-02    0.0000000e+00                2                1    6.9758191e-02    7.0524765e-02    7.1138023e-02    7.2057912e-02    0.0000000e+00 
   7.6532636e+01                1                1    7.4652735e-02    7.7041007e-02    7.7041007e-02    7.7041007e-02    0.0000000e+00                2                1    6.9946755e-02    7.0717094e-02    7.1256331e-02    7.2180737e-02    0.0000000e+00 
   7.6923965e+01                1                1    7.4909506e-02    7.7305991e-02    7.7305991e-02    7.7305991e-02    0.0000000e+00                2                1    7.0057583e-02    7.0831700e-02    7.1450993e-02    7.2379933e-02    0.0000000e+00 
   7.7315743e+01                1                1    7.5090836e-02    7.7573177e-02    7.7573177e-02    7.7573177e-02    0.0000000e+00                2                1    7.0245092e-02    7.1023000e-02    7.1645326e-02    7.2578816e-02    0.0000000e+00 
   7.7707965e+01                1                1    7.5351413e-02    7.7842369e-02    7.7842369e-02    7.7842369e-02    0.0000000e+00                2                1    7.0354074e-02    7.1135786e-02    7.1761156e-02    7.2777381e-02    0.0000000e+00 
   7.8099680e+01                1                1    7.5612993e-02    7.8112597e-02    7.8112597e-02    7.8112597e-02    0.0000000e+00                2                1    7.0539825e-02    7.1325347e-02    7.1953764e-02    7.2974942e-02    0.0000000e+00 
   7.8492476e+01                1                1    7.5876760e-02    7.8385083e-02    7.8385083e-02    7.8385083e-02    0.0000000e+00                2                1    7.0646996e-02    7.1515284e-02    7.2146765e-02    7.3172923e-02    0.0000000e+00 
   7.8885935e+01                1                1    7.6142422e-02    7.8659527e-02    7.8659527e-02    7.8659527e-02    0.0000000e+00                2                1    7.0832699e-02    7.1705218e-02    7.2339777e-02    7.3370936e-02    0.0000000e+00 
   7.9279906e+01                1                1    7.6409847e-02    7.8935792e-02    7.8935792e-02    7.8935792e-02    0.0000000e+00                2                1    7.1018237e-02    7.1895005e-02    7.2532655e-02    7.3489130e-02    0.0000000e+00 
   7.9674309e+01                1                1    7.6599755e-02    7.9213811e-02    7.9213811e-02    7.9213811e-02    0.0000000e+00                2                1    7.1123419e-02    7.2004453e-02    7.2725298e-02    7.3686425e-02    0.0000000e+00 
   8.0069160e+01                1                1    7.6869997e-02    7.9493275e-02    7.9493275e-02    7.9493275e-02    0.0000000e+00                2                1    7.1308019e-02    7.2193333e-02    7.2917681e-02    7.3883478e-02    0.0000000e+00 
   8.0464449e+01                1                1    7.7141618e-02    7.9774165e-02    7.9774165e-02    7.9774165e-02    0.0000000e+00                2                1    7.1492267e-02    7.2381876e-02    7.3028865e-02    7.4080222e-02    0.0000000e+00 
   8.0860169e+01                1                1    7.7414667e-02    8.0056532e-02    8.0056532e-02    8.0056532e-02    0.0000000e+00                2                1    7.1676133e-02    7.2570053e-02    7.3220177e-02    7.4357893e-02    0.0000000e+00 
   8.1256322e+01                1                1    7.7689439e-02    8.0340682e-02    8.0340682e-02    8.0340682e-02    0.0000000e+00                2                1    7.1780615e-02    7.2760555e-02    7.3413848e-02    7.4557112e-02    0.0000000e+00 
   8.1652905e+01                1                1    7.7965924e-02    8.0626602e-02    8.0626602e-02    8.0626602e-02    0.0000000e+00                2                1    7.1968392e-02    7.2871074e-02    7.3609632e-02    7.4758501e-02    0.0000000e+00 
   8.2048690e+01                1                1    7.8243290e-02    8.0913434e-02    8.0913434e-02    8.0913434e-02    0.0000000e+00                2                1    7.2156827e-02    7.3063941e-02    7.3806126e-02    7.4878170e-02    0.0000000e+00 
   8.2445525e+01                1                1    7.8522814e-02    8.1202496e-02    8.1202496e-02    8.1202496e-02    0.0000000e+00                2                1    7.2347365e-02    7.3258959e-02    7.4004808e-02    7.5082145e-02    0.0000000e+00 
   8.2843030e+01                1                1    7.8722620e-02    8.1493396e-02    8.1493396e-02    8.1493396e-02    0.0000000e+00                2                1    7.2456209e-02    7.3455605e-02    7.4205152e-02    7.5287831e-02    0.0000000e+00 
   8.3241071e+01                1                1    7.9005296e-02    8.1786021e-02    8.1786021e-02    8.1786021e-02    0.0000000e+00                2                1    7.2649119e-02    7.3569788e-02    7.4406759e-02    7.5494822e-02    0.0000000e+00 
   8.3639578e+01                1                1    7.9289495e-02    8.2080222e-02    8.2080222e-02    8.2080222e-02    0.0000000e+00                2                1    7.2842926e-02    7.3768182e-02    7.4609324e-02    7.5702810e-02    0.0000000e+00 
   8.4038530e+01                1                1    7.9575187e-02    8.2375970e-02    8.2375970e-02    8.2375970e-02    0.0000000e+00                2                1    7.2952970e-02    7.3967379e-02    7.4812721e-02    7.5911665e-02    0.0000000e+00 
   8.4437908e+01                1                1    7.9862553e-02    8.2673450e-02    8.2673450e-02    8.2673450e-02    0.0000000e+00                2                1    7.3147725e-02    7.4167205e-02    7.5016772e-02    7.6121210e-02    0.0000000e+00 
   8.4837698e+01                1                1    8.0151597e-02    8.2972668e-02    8.2972668e-02    8.2972668e-02    0.0000000e+00                2                1    7.3340377e-02    7.4364922e-02    7.5218710e-02    7.6328635e-02    0.0000000e+00 
   8.5237901e+01                1                1    8.0440549e-02    8.3271789e-02    8.3271789e-02    8.3271789e-02    0.0000000e+00                2                1    7.3530943e-02    7.4560548e-02    7.5418552e-02    7.6619757e-02    0.0000000e+00 
   8.5638506e+01                1                1    8.0729093e-02    8.3570490e-02    8.3570490e-02    8.3570490e-02    0.0000000e+00                2                1    7.3719483e-02    7.4667920e-02    7.5616358e-02    7.6823461e-02    0.0000000e+00 
   8.6038200e+01                1                1    8.1018246e-02    8.3869820e-02    8.3869820e-02    8.3869820e-02    0.0000000e+00                2                1    7.3904872e-02    7.4944566e-02    7.5810977e-02    7.7023953e-02    0.0000000e+00 
   8.6438909e+01                1                1    8.1225116e-02    8.4171105e-02    8.4171105e-02    8.4171105e-02    0.0000000e+00                2                1    7.4088832e-02    7.5133563e-02    7.6004172e-02    7.7223025e-02    0.0000000e+00 
   8.6840258e+01                1                1    8.1517465e-02    8.4474057e-02    8.4474057e-02    8.4474057e-02    0.0000000e+00                2                1    7.4271057e-02    7.5320825e-02    7.6283112e-02    7.7420360e-02    0.0000000e+00 
   8.7242136e+01                1                1    8.1811394e-02    8.4778647e-02    8.4778647e-02    8.4778647e-02    0.0000000e+00                2                1    7.4451485e-02    7.5506288e-02    7.6473190e-02    7.7703793e-02    0.0000000e+00 
   8.7644478e+01                1                1    8.2106847e-02    8.5084816e-02    8.5084816e-02    8.5084816e-02    0.0000000e+00                2                1    7.4630153e-02    7.5689990e-02    7.6661507e-02    7.7897982e-02    0.0000000e+00 
   8.8047253e+01                1                1    8.2403788e-02    8.5392526e-02    8.5392526e-02    8.5392526e-02    0.0000000e+00                2                1    7.4807181e-02    7.5872052e-02    7.6936922e-02    7.8090533e-02    0.0000000e+00 
   8.8450435e+01                1                1    8.2702131e-02    8.5701690e-02    8.5701690e-02    8.5701690e-02    0.0000000e+00                2                1    7.4982490e-02    7.6052394e-02    7.7122299e-02    7.8370521e-02    0.0000000e+00 
   8.8854012e+01                1                1    8.3001855e-02    8.6012285e-02    8.6012285e-02    8.6012285e-02    0.0000000e+00                2                1    7.5156095e-02    7.6320611e-02    7.7305971e-02    7.8560066e-02    0.0000000e+00 
   8.9257972e+01                1                1    8.3303100e-02    8.6324456e-02    8.6324456e-02    8.6324456e-02    0.0000000e+00                2                1    7.5327983e-02    7.6497951e-02    7.7487925e-02    7.8747891e-02    0.0000000e+00 
   8.9662310e+01                1                1    8.3605851e-02    8.6638187e-02    8.6638187e-02    8.6638187e-02    0.0000000e+00                2                1    7.5498141e-02    7.6673561e-02    7.7668147e-02    7.9024401e-02    0.0000000e+00 
   9.0065746e+01                1                1    8.3909130e-02    8.6952466e-02    8.6952466e-02    8.6952466e-02    0.0000000e+00                2                1    7.5756304e-02    7.6846323e-02    7.7845507e-02    7.9208030e-02    0.0000000e+00 
   9.0470159e+01                1                1    8.4214333e-02    8.7268739e-02    8.7268739e-02    8.7268739e-02    0.0000000e+00                2                1    7.5922844e-02    7.7109138e-02    7.8112926e-02    7.9481727e-02    0.0000000e+00 
   9.0875185e+01                1                1    8.4520741e-02    8.7586260e-02    8.7586260e-02    8.7586260e-02    0.0000000e+00                2                1    7.6085769e-02    7.7277474e-02    7.8285839e-02    7.9752553e-02    0.0000000e+00 
   9.1280775e+01                1                1    8.4828808e-02    8.7905500e-02    8.7905500e-02    8.7905500e-02    0.0000000e+00                2                1    7.6337516e-02    7.7534606e-02    7.8547528e-02    7.9928786e-02    0.0000000e+00 
   9.1686752e+01                1                1    8.5138380e-02    8.8226301e-02    8.8226301e-02    8.8226301e-02    0.0000000e+00                2                1    7.6494313e-02    7.7696762e-02    7.8714220e-02    8.0194158e-02    0.0000000e+00 
   9.2093193e+01                1                1    8.5449131e-02    8.8548322e-02    8.8548322e-02    8.8548322e-02    0.0000000e+00                2                1    7.6648124e-02    7.7948820e-02    7.8970795e-02    8.0457304e-02    0.0000000e+00 
   9.2499971e+01                1                1    8.5760947e-02    8.8871448e-02    8.8871448e-02    8.8871448e-02    0.0000000e+00                2                1    7.6892243e-02    7.8105348e-02    7.9131823e-02    8.0624876e-02    0.0000000e+00 
   9.2907178e+01                1                1    8.6074045e-02    8.9195902e-02    8.9195902e-02    8.9195902e-02    0.0000000e+00                2                1    7.7040698e-02    7.8352827e-02    7.9383785e-02    8.0883361e-02    0.0000000e+00 
   9.3314694e+01                1                1    8.6388241e-02    8.9521494e-02    8.9521494e-02    8.9521494e-02    0.0000000e+00                2                1    7.7280489e-02    7.8504175e-02    7.9539602e-02    8.1139807e-02    0.0000000e+00 
   9.3722622e+01                1                1    8.6703602e-02    8.9848292e-02    8.9848292e-02    8.9848292e-02    0.0000000e+00                2                1    7.7521957e-02    7.8750963e-02    7.9790892e-02    8.1398054e-02    0.0000000e+00 
   9.4129698e+01                1                1    8.7019311e-02    9.0175452e-02    9.0175452e-02    9.0175452e-02    0.0000000e+00                2                1    7.7668879e-02    7.8903226e-02    8.0042622e-02    8.1561818e-02    0.0000000e+00 
   9.4537724e+01                1                1    8.7246247e-02    9.0504405e-02    9.0504405e-02    9.0504405e-02    0.0000000e+00                2                1    7.7912112e-02    7.9151840e-02    8.0200840e-02    8.1822023e-02    0.0000000e+00 
   9.4946285e+01                1                1    8.7564751e-02    9.0834804e-02    9.0834804e-02    9.0834804e-02    0.0000000e+00                2                1    7.8060619e-02    7.9401537e-02    8.0455116e-02    8.2083374e-02    0.0000000e+00 
   9.5355377e+01                1                1    8.7884633e-02    9.1166632e-02    9.1166632e-02    9.1166632e-02    0.0000000e+00                2                1    7.8305391e-02    7.9555969e-02    8.0710348e-02    8.2345718e-02    0.0000000e+00 
   9.5764901e+01                1                1    8.8205797e-02    9.1499789e-02    9.1499789e-02    9.1499789e-02    0.0000000e+00                2                1    7.8550857e-02    7.9806898e-02    8.0966320e-02    8.2608835e-02    0.0000000e+00 
   9.6174810e+01                1                1    8.8528112e-02    9.1834141e-02    9.1834141e-02    9.1834141e-02    0.0000000e+00                2                1    7.8699778e-02    7.9961303e-02    8.1222829e-02    8.2872516e-02    0.0000000e+00 
   9.6585085e+01                1                1    8.8851551e-02    9.2169659e-02    9.2169659e-02    9.2169659e-02    0.0000000e+00                2                1    7.8945653e-02    8.0212682e-02    8.1382247e-02    8.3039131e-02    0.0000000e+00 
   9.6995712e+01                1                1    8.9176466e-02    9.2506708e-02    9.2506708e-02    9.2506708e-02    0.0000000e+00                2                1    7.9093831e-02    8.0464269e-02    8.1638930e-02    8.3303032e-02    0.0000000e+00 
   9.7406682e+01                1                1    8.9502834e-02    9.2845263e-02    9.2845263e-02    9.2845263e-02    0.0000000e+00                2                1    7.9339546e-02    8.0715945e-02    8.1895715e-02    8.3567056e-02    0.0000000e+00 
   9.7817991e+01                1                1    8.9830529e-02    9.3185196e-02    9.3185196e-02    9.3185196e-02    0.0000000e+00                2                1    7.9585232e-02    8.0868864e-02    8.2053756e-02    8.3831094e-02    0.0000000e+00 
   9.8228493e+01                1                1    9.0158622e-02    9.3525542e-02    9.3525542e-02    9.3525542e-02    0.0000000e+00                2                1    7.9730683e-02    8.1119029e-02    8.2309039e-02    8.4094054e-02    0.0000000e+00 
   9.8639907e+01                1                1    9.0488455e-02    9.3867692e-02    9.3867692e-02    9.3867692e-02    0.0000000e+00                2                1    7.9975166e-02    8.1269907e-02    8.2564648e-02    8.4357367e-02    0.0000000e+00 
   9.9051865e+01                1                1    9.0819720e-02    9.4211328e-02    9.4211328e-02    9.4211328e-02    0.0000000e+00                2                1    8.0219543e-02    8.1519860e-02    8.2720152e-02    8.4620615e-02    0.0000000e+00 
   9.9464270e+01                1                1    9.1152206e-02    9.4556230e-02    9.4556230e-02    9.4556230e-02    0.0000000e+00                2                1    8.0363197e-02    8.1769553e-02    8.2975001e-02    8.4883627e-02    0.0000000e+00 
   9.9877073e+01                1                1    9.1485862e-02    9.4902346e-02    9.4902346e-02    9.4902346e-02    0.0000000e+00                2                1    8.0606483e-02    8.2018862e-02    8.3229473e-02    8.5146273e-02    0.0000000e+00 
   1.0029024e+02                1                1    9.1820676e-02    9.5249664e-02    9.5249664e-02    9.5249664e-02    0.0000000e+00                2                1    8.0849291e-02    8.2166385e-02    8.3483478e-02    8.5408461e-02    0.0000000e+00 
   1.0070376e+02                1                1    9.2156621e-02    9.5598155e-02    9.5598155e-02    9.5598155e-02    0.0000000e+00                2                1    8.0989793e-02    8.2414236e-02    8.3736934e-02    8.5670107e-02    0.0000000e+00 
   1.0111762e+02                1                1    9.2493044e-02    9.5947141e-02    9.5947141e-02    9.5947141e-02    0.0000000e+00                2                1    8.1230991e-02    8.2661474e-02    8.3989780e-02    8.5931149e-02    0.0000000e+00 
   1.0153180e+02                1                1    9.2830531e-02    9.6297231e-02    9.6297231e-02    9.6297231e-02    0.0000000e+00                2                1    8.1471521e-02    8.2908047e-02    8.4241963e-02    8.6191534e-02    0.0000000e+00 
   1.0194631e+02                1                1    9.3169062e-02    9.6648404e-02    9.6648404e-02    9.6648404e-02    0.0000000e+00                2                1    8.1711325e-02    8.3153895e-02    8.4493425e-02    8.6348159e-02    0.0000000e+00 
   1.0236005e+02                1                1    9.3508025e-02    9.7000026e-02    9.7000026e-02    9.7000026e-02    0.0000000e+00                2                1    8.1949454e-02    8.3398055e-02    8.4639713e-02    8.6605672e-02    0.0000000e+00 
   1.0277466e+02                1                1    9.3848107e-02    9.7352809e-02    9.7352809e-02    9.7352809e-02    0.0000000e+00                2                1    8.2083279e-02    8.3537919e-02    8.4888657e-02    8.6966714e-02    0.0000000e+00 
   1.0318978e+02                1                1    9.4189537e-02    9.7706989e-02    9.7706989e-02    9.7706989e-02    0.0000000e+00                2                1    8.2319841e-02    8.3780523e-02    8.5136870e-02    8.7223558e-02    0.0000000e+00 
   1.0360532e+02                1                1    9.4532227e-02    9.8062476e-02    9.8062476e-02    9.8062476e-02    0.0000000e+00                2                1    8.2555555e-02    8.4022278e-02    8.5384235e-02    8.7479554e-02    0.0000000e+00 
   1.0402124e+02                1                1    9.4876152e-02    9.8419245e-02    9.8419245e-02    9.8419245e-02    0.0000000e+00                2                1    8.2790358e-02    8.4263122e-02    8.5630688e-02    8.7734636e-02    0.0000000e+00 
   1.0443750e+02                1                1    9.5221276e-02    9.8777257e-02    9.8777257e-02    9.8777257e-02    0.0000000e+00                2                1    8.3024201e-02    8.4503004e-02    8.5876178e-02    8.7988753e-02    0.0000000e+00 
   1.0485409e+02                1                1    9.5567528e-02    9.9136439e-02    9.9136439e-02    9.9136439e-02    0.0000000e+00                2                1    8.3257053e-02    8.4741893e-02    8.6120672e-02    8.8241871e-02    0.0000000e+00 
   1.0527099e+02                1                1    9.5914756e-02    9.9496635e-02    9.9496635e-02    9.9496635e-02    0.0000000e+00                2                1    8.3488861e-02    8.4979734e-02    8.6364116e-02    8.8600424e-02    0.0000000e+00 
   1.0568820e+02                1                1    9.6163081e-02    9.9857820e-02    9.9857820e-02    9.9857820e-02    0.0000000e+00                2                1    8.3719577e-02    8.5216479e-02    8.6606459e-02    8.8851811e-02    0.0000000e+00 
   1.0610571e+02                1                1    9.6511731e-02    1.0021987e-01    1.0021987e-01    1.0021987e-01    0.0000000e+00                2                1    8.3949161e-02    8.5452087e-02    8.6847661e-02    8.9102050e-02    0.0000000e+00 
   1.0652253e+02                1                1    9.6860377e-02    1.0058191e-01    1.0058191e-01    1.0058191e-01    0.0000000e+00                2                1    8.4176797e-02    8.5685728e-02    8.7086879e-02    8.9350275e-02    0.0000000e+00 
   1.0694016e+02                1                1    9.7210263e-02    1.0094524e-01    1.0094524e-01    1.0094524e-01    0.0000000e+00                2                1    8.4403663e-02    8.5918600e-02    8.7325328e-02    8.9597734e-02    0.0000000e+00 
   1.0735826e+02                1                1    9.7561229e-02    1.0130969e-01    1.0130969e-01    1.0130969e-01    0.0000000e+00                2                1    8.4627720e-02    8.6148629e-02    8.7560902e-02    8.9950902e-02    0.0000000e+00 
   1.0777676e+02                1                1    9.7913120e-02    1.0167510e-01    1.0167510e-01    1.0167510e-01    0.0000000e+00                2                1    8.4849084e-02    8.6375931e-02    8.7793718e-02    9.0193049e-02    0.0000000e+00 
   1.0819567e+02                1                1    9.8265942e-02    1.0204148e-01    1.0204148e-01    1.0204148e-01    0.0000000e+00                2                1    8.5067973e-02    8.6600729e-02    8.8024003e-02    9.0432620e-02    0.0000000e+00 
   1.0861485e+02                1                1    9.8619242e-02    1.0240835e-01    1.0240835e-01    1.0240835e-01    0.0000000e+00                2                1    8.5284349e-02    8.6822984e-02    8.8251716e-02    9.0779474e-02    0.0000000e+00 
   1.0903439e+02                1                1    9.8973151e-02    1.0277586e-01    1.0277586e-01    1.0277586e-01    0.0000000e+00                2                1    8.5498411e-02    8.7153219e-02    8.8477065e-02    9.1014437e-02    0.0000000e+00 
   1.0945417e+02                1                1    9.9327941e-02    1.0314428e-01    1.0314428e-01    1.0314428e-01    0.0000000e+00                2                1    8.5710108e-02    8.7371157e-02    8.8699996e-02    9.1246937e-02    0.0000000e+00 
   1.0987429e+02                1                1    9.9683684e-02    1.0351369e-01    1.0351369e-01    1.0351369e-01    0.0000000e+00                2                1    8.6030785e-02    8.7586897e-02    8.9031859e-02    9.1588329e-02    0.0000000e+00 
   1.1029464e+02                1                1    1.0004054e-01    1.0388426e-01    1.0388426e-01    1.0388426e-01    0.0000000e+00                2                1    8.6238529e-02    8.7911980e-02    8.9250742e-02    9.1816700e-02    0.0000000e+00 
   1.1071439e+02                1                1    1.0039747e-01    1.0425490e-01    1.0425490e-01    1.0425490e-01    0.0000000e+00                2                1    8.6443570e-02    8.8123174e-02    8.9466856e-02    9.2154221e-02    0.0000000e+00 
   1.1113493e+02                1                1    1.0075564e-01    1.0462683e-01    1.0462683e-01    1.0462683e-01    0.0000000e+00                2                1    8.6647015e-02    8.8332755e-02    8.9793729e-02    9.2378530e-02    0.0000000e+00 
   1.1155591e+02                1                1    1.0111474e-01    1.0499973e-01    1.0499973e-01    1.0499973e-01    0.0000000e+00                2                1    8.6848641e-02    8.8540497e-02    9.0006773e-02    9.2713744e-02    0.0000000e+00 
   1.1197725e+02                1                1    1.0147470e-01    1.0537352e-01    1.0537352e-01    1.0537352e-01    0.0000000e+00                2                1    8.7161601e-02    8.8859554e-02    9.0217916e-02    9.2934642e-02    0.0000000e+00 
   1.1239892e+02                1                1    1.0183547e-01    1.0574815e-01    1.0574815e-01    1.0574815e-01    0.0000000e+00                2                1    8.7359919e-02    8.9063948e-02    9.0427172e-02    9.3267221e-02    0.0000000e+00 
   1.1282088e+02                1                1    1.0219699e-01    1.0612356e-01    1.0612356e-01    1.0612356e-01    0.0000000e+00                2                1    8.7556378e-02    8.9266463e-02    9.0748538e-02    9.3598680e-02    0.0000000e+00 
   1.1324313e+02                1                1    1.0255907e-01    1.0649955e-01    1.0649955e-01    1.0649955e-01    0.0000000e+00                2                1    8.7865398e-02    8.9581519e-02    9.0954416e-02    9.3814618e-02    0.0000000e+00 
   1.1366566e+02                1                1    1.0292156e-01    1.0687597e-01    1.0687597e-01    1.0687597e-01    0.0000000e+00                2                1    8.8058591e-02    8.9780728e-02    9.1273247e-02    9.4143475e-02    0.0000000e+00 
   1.1408845e+02                1                1    1.0328431e-01    1.0725266e-01    1.0725266e-01    1.0725266e-01    0.0000000e+00                2                1    8.8365199e-02    9.0093332e-02    9.1475838e-02    9.4356060e-02    0.0000000e+00 
   1.1451151e+02                1                1    1.0364768e-01    1.0762999e-01    1.0762999e-01    1.0762999e-01    0.0000000e+00                2                1    8.8555225e-02    9.0289335e-02    9.1792230e-02    9.4682414e-02    0.0000000e+00 
   1.1493398e+02                1                1    1.0401094e-01    1.0800720e-01    1.0800720e-01    1.0800720e-01    0.0000000e+00                2                1    8.8858895e-02    9.0598952e-02    9.1990997e-02    9.5007096e-02    0.0000000e+00 
   1.1535717e+02                1                1    1.0437510e-01    1.0838536e-01    1.0838536e-01    1.0838536e-01    0.0000000e+00                2                1    8.9045534e-02    9.0791524e-02    9.2304717e-02    9.5214701e-02    0.0000000e+00 
   1.1578077e+02                1                1    1.0473977e-01    1.0876404e-01    1.0876404e-01    1.0876404e-01    0.0000000e+00                2                1    8.9232004e-02    9.0983942e-02    9.2502287e-02    9.5538978e-02    0.0000000e+00 
   1.1620470e+02                1                1    1.0510504e-01    1.0914334e-01    1.0914334e-01    1.0914334e-01    0.0000000e+00                2                1    8.9535265e-02    9.1293156e-02    9.2816662e-02    9.5746481e-02    0.0000000e+00 
   1.1662894e+02                1                1    1.0547107e-01    1.0952344e-01    1.0952344e-01    1.0952344e-01    0.0000000e+00                2                1    8.9721172e-02    9.1485022e-02    9.3013692e-02    9.6071032e-02    0.0000000e+00 
   1.1705345e+02                1                1    1.0583784e-01    1.0990430e-01    1.0990430e-01    1.0990430e-01    0.0000000e+00                2                1    9.0024377e-02    9.1794188e-02    9.3328024e-02    9.6277709e-02    0.0000000e+00 
   1.1747823e+02                1                1    1.0620516e-01    1.1028573e-01    1.1028573e-01    1.1028573e-01    0.0000000e+00                2                1    9.0202157e-02    9.2026726e-02    9.3509189e-02    9.6588150e-02    0.0000000e+00 
   1.1790327e+02                1                1    1.0657300e-01    1.1066771e-01    1.1066771e-01    1.1066771e-01    0.0000000e+00                2                1    9.0485348e-02    9.2201252e-02    9.3802762e-02    9.6891390e-02    0.0000000e+00 
   1.1832856e+02                1                1    1.0694143e-01    1.1105029e-01    1.1105029e-01    1.1105029e-01    0.0000000e+00                2                1    9.0767864e-02    9.2489126e-02    9.3980886e-02    9.7193908e-02    0.0000000e+00 
   1.1875409e+02                1                1    1.0731031e-01    1.1143335e-01    1.1143335e-01    1.1143335e-01    0.0000000e+00                2                1    9.0934553e-02    9.2776266e-02    9.4272657e-02    9.7495654e-02    0.0000000e+00 
   1.1917910e+02                1                1    1.0767853e-01    1.1181572e-01    1.1181572e-01    1.1181572e-01    0.0000000e+00                2                1    9.1214731e-02    9.2946656e-02    9.4563120e-02    9.7680586e-02    0.0000000e+00 
   1.1960476e+02                1                1    1.0804739e-01    1.1219874e-01    1.1219874e-01    1.1219874e-01    0.0000000e+00                2                1    9.1494384e-02    9.3231619e-02    9.4737223e-02    9.7980062e-02    0.0000000e+00 
   1.2003080e+02                1                1    1.0841705e-01    1.1258261e-01    1.1258261e-01    1.1258261e-01    0.0000000e+00                2                1    9.1657122e-02    9.3515821e-02    9.5026015e-02    9.8278739e-02    0.0000000e+00 
   1.2045715e+02                1                1    1.0878746e-01    1.1296725e-01    1.1296725e-01    1.1296725e-01    0.0000000e+00                2                1    9.1934862e-02    9.3799194e-02    9.5313963e-02    9.8576544e-02    0.0000000e+00 
   1.2088378e+02                1                1    1.0915858e-01    1.1335263e-01    1.1335263e-01    1.1335263e-01    0.0000000e+00                2                1    9.2211737e-02    9.3964812e-02    9.5484143e-02    9.8873421e-02    0.0000000e+00 
   1.2131067e+02                1                1    1.0952999e-01    1.1373830e-01    1.1373830e-01    1.1373830e-01    0.0000000e+00                2                1    9.2487713e-02    9.4246035e-02    9.5769913e-02    9.9052113e-02    0.0000000e+00 
