# Supplementary material for: Research on combustion and emissions of heavy duty diesel engines under low-speed and low-load conditions in low temperature environments
Source: PLoS One. 2025 Feb 21;20(2):e0318933. doi: 10.1371/journal.pone.0318933 (PMC11844864; doi:10.1371/journal.pone.0318933)
Supplement: S1 File — (ZIP) [file pone.0318933.s001.zip › 1000rpm_30%/3-tigaojinqiwendu/Tin302K/spray_map_1.213107e+02.out]

                X                Y                Z            U_VEL            V_VEL            W_VEL             TEMP              NUM           RADIUS        REGION_ID         BOUND_ID            DIESEL2             FILM    FROM_INJECTOR      FROM_NOZZLE
    5.9830670e-02   -2.1228539e-02   -3.6865311e-03    3.1584662e-01    9.1479867e-01   -3.3875364e-01    5.6750542e+02    2.4073763e-02    6.1938701e-05                0               -1      1.0000000e+00                0                0                0
    5.8671498e-02   -2.4124911e-02   -1.1727119e-02    1.6783954e-01    3.8461062e-01   -5.9404257e-01    5.9025980e+02    5.2725074e-04    3.9635508e-05                0               -1      1.0000000e+00                0                1                0
    6.3389403e-02   -3.5682731e-03   -1.0893371e-02    1.3410152e-02    1.3382119e-01   -8.1200514e-01    6.1332246e+02    6.1512042e-04    2.0554955e-05                0               -1      1.0000000e+00                0                1                0
    6.0684588e-02   -1.8316424e-02   -3.5961389e-03    2.5864958e-01    8.1652863e-01   -2.0029902e-01    5.6979840e+02    2.4696577e-02    6.2061311e-05                0               -1      1.0000000e+00                0                0                0
    5.9614375e-02   -2.1859526e-02   -3.4303665e-03    2.5153017e-01    6.4921563e-01   -2.0740337e-01    5.8203973e+02    2.3318484e-02    5.0310182e-05                0               -1      1.0000000e+00                0                0                0
    5.8652069e-02   -2.3488905e-02   -1.3061015e-02   -3.2762096e-01   -7.9184928e-01   -7.7719528e-01    5.9552336e+02    5.1028678e-04    3.5783819e-05                0               -1      1.0000000e+00                0                1                0
    5.8977976e-02   -2.3280491e-02   -1.0979273e-02   -4.0433623e-01   -9.3153687e-01   -6.7197066e-01    6.1141529e+02    4.6043924e-04    3.5749978e-05                0               -1      1.0000000e+00                0                1                0
    6.1456266e-02   -1.4995406e-02   -2.4763646e-03   -1.9801044e-01   -7.8256508e-01    1.1476109e-02    6.0474576e+02    4.7256172e-04    3.8741888e-05                0               -1      1.0000000e+00                0                1                0
    6.1396804e-02   -1.5982969e-02   -3.9236830e-03    3.7229119e-01    1.3456989e+00   -3.6155351e-01    5.4905182e+02    2.2244705e-02    8.0903588e-05                0               -1      1.0000000e+00                0                0                0
    3.4700977e-02   -1.4221625e-03   -3.4098010e-03    1.6913062e+00   -7.7739863e-02   -2.0770357e-01    4.7968408e+02    2.1604236e-02    1.0801310e-04                0               -1      1.0000000e+00                0                0                0
    5.9647539e-02   -1.5885208e-02   -3.9033207e-02   -2.9133054e-01   -7.7186756e-01   -2.7676753e+00    5.8006881e+02    3.8931520e-04    2.0381025e-05                0               -1      1.0000000e+00                0                1                0
    6.2943736e-02   -8.3088893e-03   -3.3647090e-02   -4.4044666e-02   -3.5898705e-01   -3.7960093e+00    6.1596857e+02    2.2484540e-02    9.8529426e-05                0               -1      1.0000000e+00                0                0                0
    6.3397962e-02   -3.2729563e-03   -4.6209227e-02   -4.3687102e-02    2.4699056e-01   -3.2084266e+00    6.0996344e+02    4.5049141e-04    3.3049656e-05                0               -1      1.0000000e+00                0                1                0
    6.3378874e-02   -3.3563841e-04   -4.6097305e-02    2.7903333e-02    3.0615708e-01   -3.1453379e+00    6.1180311e+02    5.4169239e-04    3.8477052e-05                0               -1      1.0000000e+00                0                1                0
    6.3244642e-02   -2.9937603e-04   -4.5782787e-02   -5.2412173e-02    4.2307133e-01   -3.1689667e+00    6.1109726e+02    5.0913679e-04    4.1516248e-05                0               -1      1.0000000e+00                0                1                0
    6.3459449e-02   -1.8331489e-03   -4.5639271e-02    2.8363579e-02    8.9859228e-02   -3.1480475e+00    6.0667094e+02    3.9968005e-04    2.5182092e-05                0               -1      1.0000000e+00                0                1                0
    6.3403164e-02   -1.3909852e-03   -4.5637444e-02   -1.5267990e-02    3.7046729e-01   -3.1753912e+00    6.1178231e+02    4.9449260e-04    4.3532479e-05                0               -1      1.0000000e+00                0                1                0
    6.3475744e-02   -1.4034336e-03   -4.5290295e-02   -3.6970794e-02    3.6718221e-01   -3.0548741e+00    6.0862028e+02    4.6224655e-04    4.5369573e-05                0               -1      1.0000000e+00                0                1                0
    6.3304999e-02   -3.3719266e-03   -4.5255001e-02    5.0883496e-02    2.4726559e-01   -3.1374789e+00    6.0927507e+02    6.0292999e-04    3.6173606e-05                0               -1      1.0000000e+00                0                1                0
    6.3491283e-02   -3.2457349e-04   -4.4869688e-02    4.5179931e-03    3.0041493e-01   -3.0134481e+00    6.1441070e+02    4.2177389e-04    3.2660794e-05                0               -1      1.0000000e+00                0                1                0
    6.3423637e-02   -1.4821334e-04   -4.4726001e-02    1.3228152e-04    4.2065730e-01   -3.0625060e+00    6.1200854e+02    5.6058184e-04    4.0318020e-05                0               -1      1.0000000e+00                0                1                0
    6.3459711e-02   -1.7045337e-03   -4.4745497e-02   -3.0796716e-02    3.5724651e-01   -3.1135890e+00    6.1034076e+02    5.3447017e-04    4.0934056e-05                0               -1      1.0000000e+00                0                1                0
    6.3351572e-02   -3.8534383e-03   -4.4138998e-02   -1.8664724e-02    8.7414630e-02   -3.0047346e+00    6.0868760e+02    5.6386234e-04    3.0823842e-05                0               -1      1.0000000e+00                0                1                0
    6.3295521e-02   -9.6612528e-04   -4.3578413e-02   -6.3082857e-02    1.6978488e-01   -2.9430207e+00    6.0975631e+02    4.8298892e-04    2.9812005e-05                0               -1      1.0000000e+00                0                1                0
    6.3348571e-02   -9.8242249e-04   -4.3527441e-02    6.3845372e-02    1.3054463e-02   -2.9203616e+00    6.0511566e+02    5.6305998e-04    2.3992675e-05                0               -1      1.0000000e+00                0                1                0
    6.3388310e-02   -5.7313520e-04   -4.3644759e-02   -2.4165178e-02    1.5358019e-01   -3.0681684e+00    6.1004835e+02    5.5733194e-04    2.9108495e-05                0               -1      1.0000000e+00                0                1                0
    6.3264850e-02   -4.8969850e-03   -4.5959247e-02    4.3443645e-02    8.5739764e-02   -3.1758871e+00    6.0651846e+02    5.0558885e-04    3.8169041e-05                0               -1      1.0000000e+00                0                1                0
    6.3206581e-02   -4.7467332e-03   -4.4389447e-02    2.0918586e-02   -5.3142267e-02   -3.0828907e+00    6.0896245e+02    5.5823097e-04    4.0325621e-05                0               -1      1.0000000e+00                0                1                0
    6.3084849e-02   -6.8656541e-03   -4.1945598e-02   -1.3130359e-02   -6.0045116e-02   -2.8290223e+00    6.0574668e+02    5.6775776e-04    2.7048714e-05                0               -1      1.0000000e+00                0                1                0
    6.3237240e-02   -4.6007427e-03   -4.0790467e-02   -2.2060108e-03    6.9167893e-02   -2.8835339e+00    6.0719671e+02    5.4073809e-04    3.9737002e-05                0               -1      1.0000000e+00                0                1                0
    6.3205989e-02   -4.6556134e-03   -4.0114841e-02   -8.9814976e-02   -9.0228957e-02   -2.9032472e+00    6.0467831e+02    5.5651149e-04    2.7490500e-05                0               -1      1.0000000e+00                0                1                0
    6.3435269e-02   -2.5533976e-03   -4.1990788e-02    5.3171819e-02    1.0006904e-01   -2.8651726e+00    6.0279171e+02    4.5179361e-04    2.2534409e-05                0               -1      1.0000000e+00                0                1                0
    6.3432244e-02   -3.4366818e-04   -4.2123156e-02   -5.7141553e-02    3.6843689e-01   -2.9059145e+00    6.1068092e+02    4.1819739e-04    3.9413567e-05                0               -1      1.0000000e+00                0                1                0
    6.3471306e-02   -1.3751031e-03   -4.1509760e-02    2.0830317e-02    3.5648505e-01   -2.7782844e+00    6.0855957e+02    5.1708261e-04    4.3461210e-05                0               -1      1.0000000e+00                0                1                0
    6.3312204e-02   -2.2223402e-03   -4.1808416e-02    3.1526929e-02    2.4650610e-01   -2.9369512e+00    6.0825840e+02    5.0298187e-04    3.1397151e-05                0               -1      1.0000000e+00                0                1                0
    6.3163039e-02   -2.6960463e-03   -4.0735206e-02   -1.0793249e-01    5.7099572e-02   -2.8934191e+00    6.0726981e+02    5.8083765e-04    2.6543573e-05                0               -1      1.0000000e+00                0                1                0
    6.3430197e-02   -8.4716900e-04   -4.0056196e-02    2.0183434e-02    3.8121240e-01   -2.7295367e+00    6.1015264e+02    5.5004760e-04    4.0599038e-05                0               -1      1.0000000e+00                0                1                0
    6.3120566e-02   -2.2564308e-03   -3.9127600e-02   -3.4977813e-02   -2.5456360e-01   -2.7090362e+00    6.1388839e+02    4.4027671e-04    4.2490164e-05                0               -1      1.0000000e+00                0                1                0
    6.3246063e-02   -2.2646509e-03   -3.8498192e-02   -8.8702048e-02    1.3015988e-01   -2.7134467e+00    6.0940306e+02    5.7943350e-04    2.9512461e-05                0               -1      1.0000000e+00                0                1                0
    6.2332250e-02   -1.0752408e-02   -4.5463814e-02   -7.9428217e-02   -3.5028963e-01   -3.0753170e+00    6.0232276e+02    4.1213376e-04    3.9407764e-05                0               -1      1.0000000e+00                0                1                0
    6.2523249e-02   -1.0524114e-02   -4.5046584e-02   -4.5847916e-02   -3.3747691e-01   -3.0403868e+00    6.0047337e+02    4.7359623e-04    4.6213694e-05                0               -1      1.0000000e+00                0                1                0
    6.1982715e-02   -1.1647779e-02   -4.3977087e-02    8.0156341e-02   -3.8127861e-01   -2.9921717e+00    5.6607041e+02    6.0537240e-04    1.0050216e-05                0               -1      1.0000000e+00                0                1                0
    6.1208771e-02   -1.5259727e-02   -4.5263823e-02   -4.9197401e-02   -5.2988904e-01   -2.8417883e+00    5.5838506e+02    5.6776899e-04    1.5007050e-05                0               -1      1.0000000e+00                0                1                0
    6.1497767e-02   -1.4078222e-02   -4.5706311e-02   -3.0742744e-01   -7.1391019e-01   -3.1649005e+00    5.5359520e+02    4.4497824e-04    1.2981685e-05                0               -1      1.0000000e+00                0                1                0
    6.0797574e-02   -1.5780231e-02   -4.5316548e-02   -2.9470598e-01   -7.6910910e-01   -2.8785931e+00    5.5492372e+02    5.2042538e-04    1.3037355e-05                0               -1      1.0000000e+00                0                1                0
    5.9999610e-02   -1.5882572e-02   -4.5454887e-02   -2.4750690e-01   -5.9018794e-01   -3.0558242e+00    5.4400843e+02    8.4303237e-04    1.0131440e-05                0               -1      1.0000000e+00                0                1                0
    6.1418888e-02   -1.5442251e-02   -4.5009842e-02   -2.2592733e-01   -8.6476311e-01   -2.9754666e+00    5.7270572e+02    4.5413102e-04    1.7969272e-05                0               -1      1.0000000e+00                0                1                0
    6.1611059e-02   -1.4981855e-02   -4.4873486e-02   -1.2137092e-01   -8.7225857e-01   -3.0150423e+00    5.7672948e+02    5.4963897e-04    1.9563431e-05                0               -1      1.0000000e+00                0                1                0
    6.1267143e-02   -1.5819476e-02   -4.4250781e-02   -2.1495485e-01   -9.2089677e-01   -2.6673048e+00    5.4691142e+02    8.2343551e-04    1.1211206e-05                0               -1      1.0000000e+00                0                1                0
    6.1071912e-02   -1.3762619e-02   -4.2984058e-02   -4.9023464e-01   -7.4947738e-01   -2.7392074e+00    5.4776703e+02    6.9507930e-04    1.0189359e-05                0               -1      1.0000000e+00                0                1                0
    6.0737692e-02   -1.4830821e-02   -4.2729594e-02   -2.5441054e-01   -6.7341215e-01   -2.7680063e+00    5.5180715e+02    5.5470685e-04    1.2487056e-05                0               -1      1.0000000e+00                0                1                0
    6.1608320e-02   -1.4891526e-02   -4.2442717e-02   -2.1362475e-01   -5.9475123e-01   -2.8138553e+00    5.6772593e+02    6.2718724e-04    1.6571965e-05                0               -1      1.0000000e+00                0                1                0
    6.0983817e-02   -1.4974239e-02   -4.2396239e-02   -2.9629233e-01   -7.7847593e-01   -2.8583596e+00    5.6078664e+02    4.5584058e-04    1.4913327e-05                0               -1      1.0000000e+00                0                1                0
    6.1357076e-02   -1.5301966e-02   -4.2295109e-02   -2.1860407e-02   -6.0445319e-01   -3.0009096e+00    5.5585105e+02    6.8149123e-04    1.3805504e-05                0               -1      1.0000000e+00                0                1                0
    6.2370571e-02   -1.1583685e-02   -4.1968726e-02   -5.9283242e-02   -6.0200992e-01   -3.0457937e+00    6.0021792e+02    4.7030243e-04    3.4619153e-05                0               -1      1.0000000e+00                0                1                0
    6.2478962e-02   -1.0985949e-02   -4.1101971e-02   -8.4372653e-02   -4.6983687e-01   -2.8200507e+00    6.0053272e+02    4.2901838e-04    3.5307394e-05                0               -1      1.0000000e+00                0                1                0
    6.0932047e-02   -1.4305151e-02   -4.2162359e-02    2.3177872e-01   -6.8865806e-01   -2.7512640e+00    5.5311686e+02    5.9715546e-04    1.2597041e-05                0               -1      1.0000000e+00                0                1                0
    6.2155364e-02   -1.2812203e-02   -4.1945620e-02   -1.0474450e-01   -6.2472205e-01   -2.7271265e+00    5.9479226e+02    5.4614264e-04    2.4226908e-05                0               -1      1.0000000e+00                0                1                0
    6.1189592e-02   -1.5616723e-02   -4.1239421e-02   -3.1063698e-01   -6.1988014e-01   -2.5487855e+00    5.7722443e+02    5.9151466e-04    2.1410518e-05                0               -1      1.0000000e+00                0                1                0
    6.0554182e-02   -1.4413382e-02   -3.9808945e-02   -2.6581416e-01   -4.7863089e-01   -2.3400210e+00    5.4944976e+02    7.6361946e-04    1.1037190e-05                0               -1      1.0000000e+00                0                1                0
    6.1226218e-02   -1.5956154e-02   -4.0214226e-02   -5.9936110e-02   -9.3505558e-01   -2.8446882e+00    5.6525885e+02    6.0659099e-04    1.4986118e-05                0               -1      1.0000000e+00                0                1                0
    6.0320406e-02   -1.5474585e-02   -3.9892012e-02   -3.3304841e-01   -8.2472414e-01   -2.6165388e+00    5.6972268e+02    4.1531996e-04    1.7689610e-05                0               -1      1.0000000e+00                0                1                0
    6.1253643e-02   -1.5871284e-02   -3.9883700e-02   -2.2377128e-01   -6.1498776e-01   -2.7563128e+00    5.6154665e+02    5.7799677e-04    1.5292585e-05                0               -1      1.0000000e+00                0                1                0
    6.1674254e-02   -1.4476499e-02   -3.9315466e-02   -1.9370921e-01   -6.1607037e-01   -2.7211517e+00    6.0212970e+02    4.1405194e-04    3.7621702e-05                0               -1      1.0000000e+00                0                1                0
    6.1616969e-02   -1.5303655e-02   -3.9187829e-02   -2.7893398e-01   -9.2314466e-01   -2.6664484e+00    5.8090857e+02    4.6082775e-04    2.0577885e-05                0               -1      1.0000000e+00                0                1                0
    6.2099041e-02   -1.3219893e-02   -3.9313250e-02   -1.9050811e-01   -8.3986250e-01   -2.7003886e+00    5.8519722e+02    4.8913278e-04    2.1798449e-05                0               -1      1.0000000e+00                0                1                0
    5.9833779e-02   -1.5408325e-02   -3.9081826e-02   -3.0825990e-01   -7.7739886e-01   -2.6474582e+00    5.8017440e+02    4.6081951e-04    2.0953095e-05                0               -1      1.0000000e+00                0                1                0
    6.1403572e-02   -1.4191952e-02   -3.8382962e-02   -1.7284666e-01   -7.6801480e-01   -2.7317424e+00    5.8947929e+02    4.5050225e-04    2.3209884e-05                0               -1      1.0000000e+00                0                1                0
    6.3201380e-02   -5.3238908e-03   -3.7682062e-02    7.2450740e-02   -2.6592611e-01   -2.6820169e+00    6.0618256e+02    5.4041184e-04    2.5896050e-05                0               -1      1.0000000e+00                0                1                0
    6.3365762e-02   -4.0810799e-03   -3.6108317e-02   -1.4432677e-02    5.3248347e-03   -2.6743709e+00    6.0672014e+02    4.4538401e-04    3.6666995e-05                0               -1      1.0000000e+00                0                1                0
    6.3069143e-02   -6.0206204e-03   -3.5721918e-02    5.1268678e-02   -2.1113260e-01   -2.7156101e+00    5.9621378e+02    3.7742208e-04    1.7673618e-05                0               -1      1.0000000e+00                0                1                0
    6.2665112e-02   -1.0186790e-02   -3.7153805e-02   -6.4503463e-02   -4.2878388e-01   -2.7471252e+00    6.0231844e+02    4.9281992e-04    3.3558889e-05                0               -1      1.0000000e+00                0                1                0
    6.0844468e-02   -1.1947299e-02   -3.6676945e-02   -8.4182801e-02   -3.7982286e-01   -2.6139646e+00    5.7440785e+02    7.1312115e-04    1.2417834e-05                0               -1      1.0000000e+00                0                1                0
    6.2043760e-02   -1.3306969e-02   -3.7917772e-02   -1.5938962e-01   -7.7240029e-01   -2.6486459e+00    6.1223280e+02    4.9702339e-04    4.7349895e-05                0               -1      1.0000000e+00                0                1                0
    6.0626843e-02   -1.5124401e-02   -3.6061870e-02   -2.0309330e-01   -7.2519492e-01   -2.5297113e+00    5.9914753e+02    4.4292211e-04    2.9376001e-05                0               -1      1.0000000e+00                0                1                0
    6.0180181e-02   -1.4025454e-02   -3.5840936e-02   -9.8638892e-02   -6.7391368e-01   -2.3300988e+00    5.5663276e+02    4.0211848e-04    1.2217953e-05                0               -1      1.0000000e+00                0                1                0
    6.2126027e-02   -1.2130174e-02   -3.7069742e-02   -4.5713025e-02   -5.0613812e-01   -2.5903943e+00    6.0174809e+02    4.5870667e-04    3.6965466e-05                0               -1      1.0000000e+00                0                1                0
    6.1854659e-02   -1.3551834e-02   -3.4867989e-02   -2.2001514e-01   -7.3913506e-01   -2.4061783e+00    5.8092691e+02    4.4546434e-04    1.9150272e-05                0               -1      1.0000000e+00                0                1                0
    6.3193032e-02   -5.8901972e-03   -3.0225828e-02    6.7095685e-03   -1.4976792e-01   -2.3027028e+00    6.0994766e+02    4.8402834e-04    3.0036837e-05                0               -1      1.0000000e+00                0                1                0
    6.3300885e-02   -4.2673755e-03   -3.0280473e-02   -4.4980934e-02   -1.7833097e-01   -2.4733867e+00    6.1157394e+02    4.9081365e-04    2.8400838e-05                0               -1      1.0000000e+00                0                1                0
    6.3096093e-02   -6.8836493e-03   -3.1688976e-02    6.4166520e-02   -8.6158504e-02   -2.2662166e+00    6.1324954e+02    4.8352212e-04    3.6574769e-05                0               -1      1.0000000e+00                0                1                0
    6.2836344e-02   -7.9766563e-03   -3.3281141e-02   -5.7687886e-02   -3.4992627e-01   -2.7949982e+00    6.0927080e+02    4.6440743e-04    2.6536593e-05                0               -1      1.0000000e+00                0                1                0
    6.2927194e-02   -5.5262232e-03   -3.3959168e-02   -5.4751156e-02   -3.1135556e-02   -2.6306708e+00    6.0423322e+02    6.1297107e-04    2.6016019e-05                0               -1      1.0000000e+00                0                1                0
    6.3427098e-02   -9.5469361e-04   -3.8206854e-02   -4.2650045e-03    3.1323832e-01   -2.6282290e+00    6.1284537e+02    5.6924620e-04    3.7940598e-05                0               -1      1.0000000e+00                0                1                0
    6.3350398e-02   -5.3913580e-04   -3.7851191e-02   -6.3237079e-02    2.5931091e-01   -2.5776713e+00    6.1590459e+02    4.8311229e-04    3.9814205e-05                0               -1      1.0000000e+00                0                1                0
    6.3436552e-02   -1.2791407e-03   -3.7816837e-02    9.8661462e-03    4.0061463e-01   -2.7178178e+00    6.1023761e+02    5.1926582e-04    4.2227727e-05                0               -1      1.0000000e+00                0                1                0
    6.3401630e-02   -3.4263542e-03   -3.7581281e-02   -3.3516592e-03    1.5639482e-01   -2.7424539e+00    6.1017095e+02    5.1038975e-04    3.2139032e-05                0               -1      1.0000000e+00                0                1                0
    6.3321420e-02   -3.4385679e-03   -3.7126905e-02   -4.1580759e-02    1.4700906e-01   -2.6451748e+00    6.0947413e+02    4.9205925e-04    3.4210038e-05                0               -1      1.0000000e+00                0                1                0
    6.3400366e-02   -2.5130232e-03   -3.6810082e-02   -3.9899191e-03    2.6530695e-01   -2.4185500e+00    6.1379753e+02    4.7662338e-04    4.7191819e-05                0               -1      1.0000000e+00                0                1                0
    6.0614106e-02   -1.5881250e-02   -3.1574182e-02   -4.9516838e-01   -1.0750561e+00   -2.5209285e+00    5.6175494e+02    7.4072381e-04    1.2698165e-05                0               -1      1.0000000e+00                0                1                0
    6.0391606e-02   -1.3600837e-02   -3.4044914e-02   -1.1850126e-01   -7.0527677e-01   -2.3718169e+00    5.5977158e+02    5.6695162e-04    1.0079821e-05                0               -1      1.0000000e+00                0                1                0
    6.3431472e-02   -4.2448915e-04   -3.0547643e-02    3.3519303e-02    3.4242378e-01   -2.3354232e+00    6.1375705e+02    5.4246858e-04    4.1072623e-05                0               -1      1.0000000e+00                0                1                0
    6.3413491e-02   -2.5456554e-03   -3.2220516e-02    6.2000979e-02    1.1857330e-02   -2.5438640e+00    6.0814906e+02    4.0932064e-04    2.1157717e-05                0               -1      1.0000000e+00                0                1                0
    6.3424766e-02   -2.9512759e-03   -3.3908404e-02    3.5219499e-02    2.3872535e-01   -2.3848726e+00    6.1318814e+02    5.7258858e-04    3.3310932e-05                0               -1      1.0000000e+00                0                1                0
    6.2158000e-02   -1.1973442e-02   -2.2575222e-02   -9.3055258e-02   -5.1097519e-01   -1.6109708e+00    6.0805546e+02    5.3068514e-04    3.6927580e-05                0               -1      1.0000000e+00                0                1                0
    6.2922987e-02   -7.4543750e-03   -2.9587047e-02    9.3229769e-03   -1.6247411e-01   -2.2903740e+00    6.0519598e+02    5.3496862e-04    1.7539669e-05                0               -1      1.0000000e+00                0                1                0
    6.3225584e-02   -5.2072601e-03   -2.7076291e-02   -2.5666958e-02   -5.5060251e-02   -2.0963315e+00    6.1362937e+02    5.3564241e-04    3.5122543e-05                0               -1      1.0000000e+00                0                1                0
    6.0503320e-02   -1.5871755e-02   -2.8364606e-02   -1.0333688e-01   -8.1553197e-01   -2.2688824e+00    5.7515252e+02    7.0924753e-04    1.6875912e-05                0               -1      1.0000000e+00                0                1                0
    6.3037455e-02   -7.3057187e-03   -2.6013709e-02   -9.9474235e-02   -1.7447429e-01   -2.0091535e+00    6.1411377e+02    4.7691543e-04    3.1304154e-05                0               -1      1.0000000e+00                0                1                0
    6.3281459e-02   -4.9631153e-03   -2.5373751e-02   -2.4390837e-02   -1.2132404e-01   -1.9076531e+00    6.1646748e+02    5.7650579e-04    3.5234658e-05                0               -1      1.0000000e+00                0                1                0
    6.3420668e-02   -1.9268042e-03   -2.8290358e-02   -2.3579676e-02    1.9077706e-01   -2.1312361e+00    6.1482895e+02    5.0690381e-04    3.9518448e-05                0               -1      1.0000000e+00                0                1                0
    5.9754927e-02   -2.0401276e-02   -2.8166032e-02    1.7821208e-01    6.6915827e-01   -1.7170799e+00    5.8719998e+02    4.9351045e-04    4.6621315e-05                0               -1      1.0000000e+00                0                1                0
    5.8488096e-02   -2.4059264e-02   -4.2087725e-02   -4.0465966e-01   -9.0550602e-01   -2.7877367e+00    5.9873639e+02    4.4642439e-04    3.9712569e-05                0               -1      1.0000000e+00                0                1                0
    5.9764988e-02   -2.0548618e-02   -3.7805967e-02    1.1787942e-01    6.7558567e-01   -2.3146791e+00    5.9260772e+02    4.4273421e-04    4.6927857e-05                0               -1      1.0000000e+00                0                1                0
    5.9794429e-02   -2.0008616e-02   -3.4678133e-02   -3.4626855e-01   -7.4480729e-01   -2.3262195e+00    5.9115808e+02    4.2243736e-04    2.7095313e-05                0               -1      1.0000000e+00                0                1                0
    5.9899296e-02   -2.0279376e-02   -3.3192008e-02   -2.8691850e-01   -6.0650381e-01   -2.3429473e+00    5.9038624e+02    5.6032508e-04    2.5763706e-05                0               -1      1.0000000e+00                0                1                0
    5.9793259e-02   -2.0579528e-02   -3.0987810e-02    1.0649547e-01    5.0209704e-01   -1.8786919e+00    5.8977726e+02    5.0200906e-04    4.3090558e-05                0               -1      1.0000000e+00                0                1                0
    5.9759502e-02   -2.1102758e-02   -3.0223769e-02    1.9271738e-01    5.6784177e-01   -1.7783967e+00    6.0754743e+02    4.3420137e-04    4.8141199e-05                0               -1      1.0000000e+00                0                1                0
    5.8585355e-02   -2.4205865e-02   -2.2066725e-02   -1.6593662e-01   -3.9405521e-01   -1.4039486e+00    5.8244625e+02    5.8920445e-04    2.8918997e-05                0               -1      1.0000000e+00                0                1                0
    5.9821214e-02   -2.1270404e-02   -2.3535984e-02   -3.0479659e-01   -8.6439898e-01   -1.4147880e+00    6.1239544e+02    4.8071345e-04    3.9813725e-05                0               -1      1.0000000e+00                0                1                0
    5.9021838e-02   -1.8860238e-02   -1.7077612e-02   -2.6037741e-01   -6.1848995e-01   -1.1552646e+00    5.9804540e+02    4.8941033e-04    2.6575992e-05                0               -1      1.0000000e+00                0                1                0
    5.9328330e-02   -1.8020471e-02   -4.2090419e-02   -2.2514164e-01   -7.0115720e-01   -2.6389138e+00    5.7482368e+02    5.1103432e-04    1.9515169e-05                0               -1      1.0000000e+00                0                1                0
    5.8299722e-02   -1.9936436e-02   -4.1949978e-02   -3.3707128e-01   -6.3707135e-01   -2.6377001e+00    5.8794138e+02    6.6421335e-04    2.6320981e-05                0               -1      1.0000000e+00                0                1                0
    5.8476065e-02   -1.9851110e-02   -4.2032330e-02   -3.4522219e-01   -7.8819604e-01   -2.7664178e+00    5.9655012e+02    5.5985978e-04    3.2062459e-05                0               -1      1.0000000e+00                0                1                0
    5.8971222e-02   -1.9307570e-02   -4.2110106e-02   -3.2125773e-01   -8.6324177e-01   -2.7348170e+00    5.8609954e+02    4.2189669e-04    2.4425185e-05                0               -1      1.0000000e+00                0                1                0
    5.9319107e-02   -1.9202694e-02   -4.1921512e-02   -2.0847829e-01   -7.2614718e-01   -2.8577570e+00    5.8380645e+02    6.7011968e-04    2.5502935e-05                0               -1      1.0000000e+00                0                1                0
    5.9238311e-02   -1.9885196e-02   -4.1959348e-02   -3.3435073e-01   -6.3676000e-01   -2.8241391e+00    5.6180001e+02    3.6127506e-04    1.7820179e-05                0               -1      1.0000000e+00                0                1                0
    5.9137285e-02   -1.8607984e-02   -4.2137870e-02   -4.2974204e-01   -7.2697566e-01   -2.8124597e+00    5.8981284e+02    5.4436585e-04    2.5330154e-05                0               -1      1.0000000e+00                0                1                0
    5.8223508e-02   -1.8460228e-02   -4.1798513e-02   -3.6083644e-01   -6.0738743e-01   -2.8278408e+00    5.6919991e+02    4.8765039e-04    1.8860106e-05                0               -1      1.0000000e+00                0                1                0
    5.8773025e-02   -1.9370506e-02   -4.1925553e-02   -9.3278618e-02   -4.0939627e-01   -2.7668599e+00    5.4105341e+02    3.9126401e-04    1.2125458e-05                0               -1      1.0000000e+00                0                1                0
    5.8698758e-02   -1.9718084e-02   -4.1577470e-02   -3.3977973e-01   -7.7980556e-01   -2.7610325e+00    5.9765755e+02    6.0027867e-04    3.2175299e-05                0               -1      1.0000000e+00                0                1                0
    5.9056578e-02   -1.8952937e-02   -4.1693515e-02   -4.0194199e-01   -6.5539797e-01   -2.6660266e+00    5.5696937e+02    4.1545935e-04    1.6310852e-05                0               -1      1.0000000e+00                0                1                0
    5.8998776e-02   -1.8803208e-02   -4.1507873e-02   -2.8336287e-01   -2.8811610e-01   -2.7194997e+00    5.4216771e+02    4.1473926e-04    1.2463852e-05                0               -1      1.0000000e+00                0                1                0
    5.8866292e-02   -1.8206414e-02   -4.1373174e-02   -4.3229280e-01   -2.6815622e-01   -2.6288149e+00    5.4835353e+02    6.6595946e-04    1.3996497e-05                0               -1      1.0000000e+00                0                1                0
    5.9303760e-02   -1.9175135e-02   -4.1495225e-02   -4.1392632e-01   -7.0081524e-01   -2.7261099e+00    5.6574171e+02    5.2869765e-04    1.9073658e-05                0               -1      1.0000000e+00                0                1                0
    5.8779579e-02   -1.9570196e-02   -4.1371690e-02   -3.2123531e-01   -6.3813925e-01   -2.7956819e+00    5.9527255e+02    5.3011099e-04    3.3469114e-05                0               -1      1.0000000e+00                0                1                0
    5.8925304e-02   -1.9869540e-02   -4.1384394e-02   -3.1642496e-01   -6.9891743e-01   -2.8259560e+00    5.7708894e+02    4.2433308e-04    2.3463237e-05                0               -1      1.0000000e+00                0                1                0
    5.9271970e-02   -1.8440781e-02   -4.1425718e-02   -3.7249618e-01   -6.4689236e-01   -2.6998360e+00    5.5563884e+02    7.0621182e-04    1.6215851e-05                0               -1      1.0000000e+00                0                1                0
    5.9486786e-02   -1.9821176e-02   -4.1535915e-02   -2.1837000e-01   -5.0207612e-01   -2.7655076e+00    5.7249337e+02    5.7893642e-04    2.0713965e-05                0               -1      1.0000000e+00                0                1                0
    5.9078681e-02   -1.7712888e-02   -4.0901710e-02   -2.9105390e-01   -7.3571764e-01   -2.5573867e+00    5.5751952e+02    3.4086496e-04    1.5798193e-05                0               -1      1.0000000e+00                0                1                0
    5.8289299e-02   -1.9992211e-02   -4.1225923e-02   -3.3453553e-01   -5.6876195e-01   -2.8932121e+00    5.5497578e+02    3.2162444e-04    1.5670498e-05                0               -1      1.0000000e+00                0                1                0
    5.8336253e-02   -1.8906026e-02   -4.1089109e-02   -1.7199881e-01   -4.8047411e-01   -2.6860957e+00    5.4494983e+02    5.5902275e-04    1.2820313e-05                0               -1      1.0000000e+00                0                1                0
    5.9258161e-02   -1.8571470e-02   -4.1211451e-02   -2.7311035e-01   -4.2161640e-01   -2.9054250e+00    5.5285144e+02    3.9861271e-04    1.5489384e-05                0               -1      1.0000000e+00                0                1                0
    5.9141340e-02   -1.8880347e-02   -4.1218605e-02   -3.1984285e-01   -5.9320959e-01   -2.8207020e+00    5.8103372e+02    4.8930129e-04    2.2732437e-05                0               -1      1.0000000e+00                0                1                0
    5.9269243e-02   -1.9383666e-02   -4.1180991e-02   -3.0161504e-01   -8.2300900e-01   -2.8010248e+00    5.9063429e+02    4.0376357e-04    2.7773078e-05                0               -1      1.0000000e+00                0                1                0
    5.9617564e-02   -1.9602621e-02   -4.1552668e-02   -2.0709907e-02    3.1792920e-01   -2.4712004e+00    6.0420246e+02    5.0617202e-04    3.7892102e-05                0               -1      1.0000000e+00                0                1                0
    5.8655211e-02   -1.9621060e-02   -4.0851282e-02   -2.7536367e-01   -6.7290465e-01   -2.8575984e+00    5.8913426e+02    4.9773758e-04    2.6191648e-05                0               -1      1.0000000e+00                0                1                0
    5.9036544e-02   -1.8633160e-02   -4.0893681e-02   -1.8211992e-01   -7.1731051e-01   -2.8188318e+00    5.7650367e+02    5.4362211e-04    2.0998409e-05                0               -1      1.0000000e+00                0                1                0
    5.9025004e-02   -1.9315852e-02   -4.0791916e-02   -3.2996673e-01   -5.4632218e-01   -2.6625869e+00    5.6941368e+02    6.2175937e-04    1.9367894e-05                0               -1      1.0000000e+00                0                1                0
    5.8851397e-02   -1.8557331e-02   -4.0891202e-02   -1.7576836e-01   -7.6700283e-01   -2.6453371e+00    5.4982682e+02    4.0583992e-04    1.4645128e-05                0               -1      1.0000000e+00                0                1                0
    5.9166638e-02   -1.8870261e-02   -4.0734048e-02   -4.1915141e-01   -7.6228119e-01   -2.6972310e+00    5.7847821e+02    4.6442609e-04    2.2574417e-05                0               -1      1.0000000e+00                0                1                0
    5.9574162e-02   -1.9317488e-02   -4.0605169e-02   -1.9194461e-02    4.6734476e-01   -2.4637592e+00    6.0176229e+02    4.7499386e-04    3.8664318e-05                0               -1      1.0000000e+00                0                1                0
    5.8304991e-02   -1.9765700e-02   -4.0706672e-02   -3.9280013e-01   -5.9044993e-01   -2.7375875e+00    5.8719688e+02    4.7929793e-04    2.5471160e-05                0               -1      1.0000000e+00                0                1                0
    5.8385766e-02   -1.8311713e-02   -4.0689614e-02   -3.9599937e-01   -6.1511152e-01   -2.6946886e+00    5.5795778e+02    6.5084805e-04    1.6517088e-05                0               -1      1.0000000e+00                0                1                0
    5.8940263e-02   -1.8882596e-02   -4.0538669e-02   -3.6087446e-01   -7.4449408e-01   -2.6670716e+00    5.8834597e+02    5.0503498e-04    2.6686070e-05                0               -1      1.0000000e+00                0                1                0
    5.7758849e-02   -1.9318457e-02   -4.0804332e-02   -4.5228887e-01   -5.4433519e-01   -2.8737174e+00    5.5036478e+02    7.4779195e-04    1.4570322e-05                0               -1      1.0000000e+00                0                1                0
    5.9090138e-02   -1.9863920e-02   -4.0524932e-02   -2.9188470e-01   -8.4932682e-01   -2.6540471e+00    5.7456450e+02    6.2180622e-04    2.1393776e-05                0               -1      1.0000000e+00                0                1                0
    5.9271185e-02   -1.7632521e-02   -4.0714440e-02   -3.4006212e-01   -7.3381808e-01   -2.7502957e+00    5.7683020e+02    6.0013177e-04    2.1934846e-05                0               -1      1.0000000e+00                0                1                0
    5.9165630e-02   -1.8586236e-02   -4.0516701e-02   -2.8127412e-01   -4.8796193e-01   -2.7585891e+00    5.5118677e+02    6.5371454e-04    1.4835534e-05                0               -1      1.0000000e+00                0                1                0
    5.8618185e-02   -1.8753368e-02   -4.0529350e-02   -4.1501005e-01   -6.7477601e-01   -2.7376666e+00    5.7604671e+02    6.7674896e-04    2.1134482e-05                0               -1      1.0000000e+00                0                1                0
    5.9398369e-02   -1.8054552e-02   -4.0272156e-02   -3.7074270e-01   -6.8742135e-01   -2.6493322e+00    5.7139222e+02    4.9997791e-04    1.9648650e-05                0               -1      1.0000000e+00                0                1                0
    5.8920143e-02   -1.9804156e-02   -4.0267289e-02   -2.9939196e-01   -8.0278764e-01   -2.6876331e+00    5.9596630e+02    5.5403693e-04    3.2994405e-05                0               -1      1.0000000e+00                0                1                0
    5.8956608e-02   -1.9366023e-02   -4.0219960e-02   -3.7071265e-01   -7.9363884e-01   -2.6882179e+00    5.7946011e+02    5.8041355e-04    2.2126719e-05                0               -1      1.0000000e+00                0                1                0
    5.8156283e-02   -1.9699712e-02   -4.0250849e-02   -4.1499845e-01   -7.7107700e-01   -2.7492476e+00    5.8704875e+02    6.2019181e-04    2.5258623e-05                0               -1      1.0000000e+00                0                1                0
    5.9442307e-02   -1.8446219e-02   -4.0315844e-02   -1.8851918e-01   -6.9012761e-01   -2.6575171e+00    5.6233072e+02    6.3950505e-04    1.7548874e-05                0               -1      1.0000000e+00                0                1                0
    5.9394866e-02   -1.9261123e-02   -4.0212561e-02   -2.4856960e-01   -6.0561551e-01   -2.6959114e+00    5.8423763e+02    4.0874553e-04    2.3299838e-05                0               -1      1.0000000e+00                0                1                0
    5.9643717e-02   -1.9736469e-02   -4.1069559e-02   -2.9057559e-02    3.1663880e-01   -2.4863912e+00    5.9448267e+02    4.6612249e-04    3.8971799e-05                0               -1      1.0000000e+00                0                1                0
    5.9548457e-02   -1.8802591e-02   -4.1957710e-02   -2.3743619e-01   -6.2196988e-01   -2.8280390e+00    5.9163745e+02    5.4233350e-04    2.7754253e-05                0               -1      1.0000000e+00                0                1                0
    5.9491058e-02   -1.8717678e-02   -4.1614563e-02   -3.6561536e-01   -6.0949482e-01   -2.7557444e+00    5.7266679e+02    6.2355950e-04    2.0459745e-05                0               -1      1.0000000e+00                0                1                0
    5.9688170e-02   -1.8081203e-02   -4.0210739e-02   -5.7720037e-02   -3.8227940e-01   -2.6053297e+00    5.6511793e+02    6.2339018e-04    1.8200256e-05                0               -1      1.0000000e+00                0                1                0
    5.9012788e-02   -1.9626033e-02   -4.0107631e-02   -2.8766882e-01   -6.2725745e-01   -2.7731479e+00    5.7620413e+02    4.5602078e-04    2.1130702e-05                0               -1      1.0000000e+00                0                1                0
    5.9359073e-02   -1.7056685e-02   -4.0008892e-02   -3.8428070e-01   -4.0206700e-01   -2.5433456e+00    5.5113780e+02    5.6448021e-04    1.4375452e-05                0               -1      1.0000000e+00                0                1                0
    5.9555037e-02   -1.7790301e-02   -4.1819602e-02   -2.9695830e-01   -4.7311157e-01   -2.7062130e+00    5.6762567e+02    5.7199699e-04    1.9057588e-05                0               -1      1.0000000e+00                0                1                0
    5.8376448e-02   -1.8677762e-02   -3.9807381e-02   -4.0827838e-01   -6.8672489e-01   -2.4690956e+00    5.5265013e+02    6.7388534e-04    1.5297350e-05                0               -1      1.0000000e+00                0                1                0
    5.9170453e-02   -1.8386710e-02   -3.9900986e-02   -2.8878492e-01   -7.2122014e-01   -2.6525219e+00    5.6105944e+02    6.5166999e-04    1.7389968e-05                0               -1      1.0000000e+00                0                1                0
    5.7983113e-02   -1.9479391e-02   -3.9730994e-02   -5.1318775e-01   -8.0771074e-01   -2.6374361e+00    5.7541217e+02    6.0314170e-04    2.1288603e-05                0               -1      1.0000000e+00                0                1                0
    5.8525867e-02   -1.9314804e-02   -3.9902798e-02   -3.2844557e-01   -6.7859424e-01   -2.6247236e+00    5.8772563e+02    4.0941803e-04    2.6654528e-05                0               -1      1.0000000e+00                0                1                0
    5.9130178e-02   -1.9516270e-02   -3.9845030e-02   -3.0032011e-01   -7.3985579e-01   -2.7819324e+00    5.8879980e+02    4.9270949e-04    2.6582385e-05                0               -1      1.0000000e+00                0                1                0
    5.9045555e-02   -1.8497664e-02   -4.0011216e-02   -4.2941185e-01   -7.9346147e-01   -2.8636763e+00    5.7150619e+02    5.0732450e-04    1.9885373e-05                0               -1      1.0000000e+00                0                1                0
    5.9250056e-02   -1.8285216e-02   -3.9760716e-02   -3.0717567e-01   -6.8967870e-01   -2.6822195e+00    5.8452261e+02    4.3330748e-04    2.3765175e-05                0               -1      1.0000000e+00                0                1                0
    5.9364492e-02   -1.8609218e-02   -3.9880116e-02   -2.9576809e-01   -6.0902477e-01   -2.6805126e+00    5.8209972e+02    4.1870842e-04    2.4593223e-05                0               -1      1.0000000e+00                0                1                0
    5.9369199e-02   -1.8123583e-02   -4.0005188e-02   -3.3748799e-01   -7.8031052e-01   -2.8252146e+00    5.7611483e+02    5.9594024e-04    2.1332244e-05                0               -1      1.0000000e+00                0                1                0
    5.9541766e-02   -1.8108943e-02   -3.9890965e-02   -1.7927278e-01   -6.4088662e-01   -2.7970212e+00    5.7693481e+02    3.7631448e-04    2.0249277e-05                0               -1      1.0000000e+00                0                1                0
    5.9579147e-02   -1.9088565e-02   -4.1291327e-02   -2.6956553e-01   -8.5617406e-01   -2.7072600e+00    5.5632454e+02    5.6804058e-04    1.5500201e-05                0               -1      1.0000000e+00                0                1                0
    5.9556240e-02   -1.9324272e-02   -3.9858986e-02   -3.2150440e-01   -8.9104225e-01   -2.5422649e+00    5.8080649e+02    5.4471435e-04    2.3057665e-05                0               -1      1.0000000e+00                0                1                0
    5.8934436e-02   -1.9807107e-02   -3.9558634e-02   -2.8080755e-01   -6.0266018e-01   -2.5859081e+00    5.8497830e+02    6.5075330e-04    2.5733611e-05                0               -1      1.0000000e+00                0                1                0
    5.8611398e-02   -1.8297090e-02   -3.9612959e-02   -3.2440938e-01   -7.3539786e-01   -2.6575667e+00    5.9053437e+02    3.7362372e-04    2.5458414e-05                0               -1      1.0000000e+00                0                1                0
    5.8277452e-02   -1.9225976e-02   -3.9705286e-02   -4.6670785e-01   -8.0541667e-01   -2.7522785e+00    5.7841543e+02    5.5075582e-04    2.1969801e-05                0               -1      1.0000000e+00                0                1                0
    5.8523942e-02   -1.9620173e-02   -3.9580441e-02   -4.2821565e-01   -6.7232495e-01   -2.7275944e+00    5.7944393e+02    6.7517493e-04    2.2476020e-05                0               -1      1.0000000e+00                0                1                0
    5.9357613e-02   -1.8116472e-02   -3.9646435e-02   -2.6556515e-01   -7.5544308e-01   -2.7906273e+00    5.8904360e+02    5.0803636e-04    2.5416777e-05                0               -1      1.0000000e+00                0                1                0
    5.9483611e-02   -1.8074686e-02   -3.9741602e-02   -2.4020011e-01   -6.4770441e-01   -2.7904160e+00    5.5979626e+02    6.5980773e-04    1.6837023e-05                0               -1      1.0000000e+00                0                1                0
    5.9417657e-02   -1.9194941e-02   -3.9570787e-02   -2.6246736e-01   -7.9227349e-01   -2.6268098e+00    5.8857136e+02    4.6461560e-04    2.8325484e-05                0               -1      1.0000000e+00                0                1                0
    5.9549452e-02   -1.8389811e-02   -4.1408266e-02   -3.8206122e-01   -8.1872471e-01   -2.6857754e+00    5.6957960e+02    5.9634789e-04    1.8801493e-05                0               -1      1.0000000e+00                0                1                0
    5.9553442e-02   -1.8800768e-02   -4.0245845e-02   -3.9399674e-01   -7.1577745e-01   -2.7720025e+00    5.6216735e+02    5.7899438e-04    1.7165339e-05                0               -1      1.0000000e+00                0                1                0
    5.7788865e-02   -1.9682947e-02   -3.9321735e-02   -5.5790167e-01   -7.2179451e-01   -2.5810437e+00    5.7818171e+02    4.6257581e-04    2.2069676e-05                0               -1      1.0000000e+00                0                1                0
    5.9288032e-02   -1.7825271e-02   -3.9413453e-02   -2.6815488e-01   -7.9904497e-01   -2.5954191e+00    5.6823827e+02    5.9423346e-04    1.9015723e-05                0               -1      1.0000000e+00                0                1                0
    5.8656950e-02   -1.9267627e-02   -3.9643099e-02   -3.7081125e-01   -7.1614213e-01   -2.9476563e+00    5.7590928e+02    6.3231591e-04    2.1648208e-05                0               -1      1.0000000e+00                0                1                0
    5.9064167e-02   -1.7773460e-02   -3.9422963e-02   -3.3009944e-01   -7.0466476e-01   -2.7284620e+00    5.8291787e+02    4.4947582e-04    2.3131307e-05                0               -1      1.0000000e+00                0                1                0
    5.9309940e-02   -1.8879335e-02   -3.9461565e-02   -2.1844856e-01   -7.3371458e-01   -2.8077238e+00    5.5979125e+02    5.2909359e-04    1.6732270e-05                0               -1      1.0000000e+00                0                1                0
    5.9547903e-02   -1.8013600e-02   -3.9552971e-02   -8.2118071e-02   -8.2600679e-01   -2.7272232e+00    5.5768233e+02    5.6095075e-04    1.6475790e-05                0               -1      1.0000000e+00                0                1                0
    5.9359015e-02   -1.7465723e-02   -3.9516500e-02   -3.7173715e-01   -4.5423737e-01   -2.7535783e+00    5.4374579e+02    3.9632220e-04    1.1978347e-05                0               -1      1.0000000e+00                0                1                0
    5.9638187e-02   -1.8490815e-02   -4.0762084e-02   -2.0011219e-01   -7.0809743e-01   -2.7701727e+00    5.7183100e+02    6.5705041e-04    1.9858132e-05                0               -1      1.0000000e+00                0                1                0
    5.9299126e-02   -1.6543251e-02   -3.9172625e-02   -3.3520580e-01   -5.0065798e-01   -2.5875793e+00    5.5467561e+02    6.1044497e-04    1.3511590e-05                0               -1      1.0000000e+00                0                1                0
    5.8638781e-02   -1.9432484e-02   -3.9236615e-02   -2.9901475e-01   -8.5792298e-01   -2.5568480e+00    5.7710311e+02    5.3769816e-04    2.1420449e-05                0               -1      1.0000000e+00                0                1                0
    5.8039041e-02   -1.9374008e-02   -3.9334147e-02   -2.4163093e-01   -6.4029761e-01   -2.7266733e+00    5.6969971e+02    5.3466550e-04    1.9553460e-05                0               -1      1.0000000e+00                0                1                0
    5.9526709e-02   -1.8955328e-02   -3.9224930e-02   -3.4107598e-01   -8.2769393e-01   -2.7023536e+00    5.9373390e+02    4.5718428e-04    2.9012130e-05                0               -1      1.0000000e+00                0                1                0
    5.9612281e-02   -1.9082464e-02   -3.9195988e-02   -3.7458728e-01   -6.3559960e-01   -2.4807182e+00    5.4953368e+02    7.6488157e-04    1.4594526e-05                0               -1      1.0000000e+00                0                1                0
    5.9639866e-02   -1.8445248e-02   -4.0729437e-02   -2.6582572e-01   -6.7743480e-01   -2.9086762e+00    5.8029358e+02    4.5071753e-04    2.2489948e-05                0               -1      1.0000000e+00                0                1                0
    5.9639300e-02   -1.9481713e-02   -4.0162019e-02   -2.6190782e-01   -9.4760871e-01   -2.6767575e+00    5.9616160e+02    5.8985081e-04    3.0197953e-05                0               -1      1.0000000e+00                0                1                0
    5.9688401e-02   -1.7528898e-02   -3.9184081e-02   -1.6137337e-01   -6.5212741e-01   -2.5684299e+00    5.5616610e+02    5.2010744e-04    1.5385432e-05                0               -1      1.0000000e+00                0                1                0
    5.8929283e-02   -1.9738298e-02   -3.9076494e-02   -3.7222905e-01   -8.3560403e-01   -2.6029697e+00    5.9983144e+02    5.5571602e-04    3.0725075e-05                0               -1      1.0000000e+00                0                1                0
    5.8629667e-02   -1.7630480e-02   -3.9100513e-02   -3.4975172e-01   -5.5547035e-01   -2.6339239e+00    5.6291681e+02    6.5460995e-04    1.7440254e-05                0               -1      1.0000000e+00                0                1                0
    5.8784647e-02   -1.8498136e-02   -3.9028636e-02   -4.2716289e-01   -8.3449902e-01   -2.7412230e+00    5.8093308e+02    4.4671541e-04    2.1502479e-05                0               -1      1.0000000e+00                0                1                0
    5.9498328e-02   -1.7980119e-02   -3.9166492e-02   -2.7754230e-01   -6.2088453e-01   -2.7246402e+00    5.7387761e+02    6.3273946e-04    1.9872136e-05                0               -1      1.0000000e+00                0                1                0
    5.9665724e-02   -1.6721858e-02   -4.1317452e-02   -3.2016569e-01   -5.1404088e-01   -2.6595667e+00    5.5506032e+02    5.5938242e-04    1.5079121e-05                0               -1      1.0000000e+00                0                1                0
    5.9630250e-02   -1.8968038e-02   -4.0348066e-02   -3.5848588e-01   -8.0485412e-01   -2.7020583e+00    5.9807671e+02    4.0210259e-04    3.1737374e-05                0               -1      1.0000000e+00                0                1                0
    5.8776515e-02   -1.8211636e-02   -3.8876329e-02   -2.5257767e-01   -5.9942352e-01   -2.5595819e+00    5.7279457e+02    6.1447347e-04    2.0029724e-05                0               -1      1.0000000e+00                0                1                0
    5.8646890e-02   -1.9777364e-02   -3.8895867e-02   -2.9359765e-01   -7.8648676e-01   -2.6060090e+00    5.8727521e+02    4.4045427e-04    2.5764919e-05                0               -1      1.0000000e+00                0                1                0
    5.9040121e-02   -1.7972491e-02   -3.8908995e-02   -2.1474937e-01   -6.9958132e-01   -2.5504149e+00    5.6949013e+02    6.6175546e-04    1.9069134e-05                0               -1      1.0000000e+00                0                1                0
    5.8378213e-02   -1.8275685e-02   -3.8827371e-02   -4.0991691e-01   -7.5459066e-01   -2.5579342e+00    5.5158047e+02    6.9972630e-04    1.3770176e-05                0               -1      1.0000000e+00                0                1                0
    5.8679455e-02   -1.9995655e-02   -3.8783959e-02   -2.6500229e-01   -6.6395836e-01   -2.5653893e+00    5.5891180e+02    4.0054715e-04    1.6724741e-05                0               -1      1.0000000e+00                0                1                0
    5.8865743e-02   -1.9281505e-02   -3.8909137e-02   -1.5652993e-01   -6.8908673e-01   -2.7370512e+00    5.6975667e+02    6.2962795e-04    1.9982325e-05                0               -1      1.0000000e+00                0                1                0
    5.8794306e-02   -1.8310050e-02   -3.8979251e-02   -2.4995782e-01   -5.5605838e-01   -2.6706493e+00    5.6587638e+02    4.7028653e-04    1.8743574e-05                0               -1      1.0000000e+00                0                1                0
    5.9197534e-02   -1.9320655e-02   -3.8765683e-02   -3.7748912e-01   -7.4552325e-01   -2.5132566e+00    6.0158747e+02    4.2846088e-04    3.6670843e-05                0               -1      1.0000000e+00                0                1                0
    5.9252871e-02   -1.8299315e-02   -3.8865424e-02   -3.1827677e-01   -8.1850689e-01   -2.7081760e+00    5.8219158e+02    3.6705229e-04    2.3929416e-05                0               -1      1.0000000e+00                0                1                0
    5.9525366e-02   -1.9125228e-02   -3.8828589e-02   -2.6558704e-01   -7.2677656e-01   -2.6253762e+00    5.9980498e+02    5.4675810e-04    3.4735596e-05                0               -1      1.0000000e+00                0                1                0
    5.9547724e-02   -1.7854304e-02   -3.8925562e-02   -2.9779733e-01   -7.7859212e-01   -2.6126907e+00    5.9845041e+02    5.7676637e-04    3.1060105e-05                0               -1      1.0000000e+00                0                1                0
    5.9669055e-02   -1.9084927e-02   -4.0365507e-02   -3.1798764e-01   -8.3080662e-01   -2.6765360e+00    5.9756339e+02    4.6555440e-04    3.2099762e-05                0               -1      1.0000000e+00                0                1                0
    5.9632521e-02   -1.8178834e-02   -3.9961770e-02   -4.4290429e-01   -6.8784475e-01   -2.6335700e+00    5.6643359e+02    5.5618791e-04    1.8875928e-05                0               -1      1.0000000e+00                0                1                0
    5.9622509e-02   -1.9395460e-02   -3.9207924e-02   -4.7136979e-01   -8.9432756e-01   -2.6743004e+00    5.8797310e+02    4.5948314e-04    2.7169295e-05                0               -1      1.0000000e+00                0                1                0
    5.8971872e-02   -1.7860630e-02   -3.8615036e-02   -3.9881962e-01   -5.2712485e-01   -2.5864376e+00    5.5534342e+02    5.5805046e-04    1.5785039e-05                0               -1      1.0000000e+00                0                1                0
    5.8998539e-02   -1.8763058e-02   -3.8658552e-02   -2.7891516e-01   -6.9674511e-01   -2.5755351e+00    5.6858019e+02    3.5598993e-04    1.9412278e-05                0               -1      1.0000000e+00                0                1                0
    5.9274154e-02   -1.9129662e-02   -3.8754641e-02   -3.0421585e-01   -5.1926767e-01   -2.5570387e+00    5.7397806e+02    4.9758090e-04    2.0478752e-05                0               -1      1.0000000e+00                0                1                0
    5.8892326e-02   -1.8784988e-02   -3.8686494e-02   -3.0753859e-01   -8.1838170e-01   -2.8126652e+00    5.8461183e+02    5.6891957e-04    2.3991267e-05                0               -1      1.0000000e+00                0                1                0
    5.8997369e-02   -1.8969818e-02   -3.8727211e-02   -4.4411933e-01   -5.9703155e-01   -2.5573388e+00    5.6288522e+02    6.0501566e-04    1.7904073e-05                0               -1      1.0000000e+00                0                1                0
    5.9532003e-02   -1.9588745e-02   -3.8605436e-02   -2.9137696e-01   -6.9454242e-01   -2.5488241e+00    5.9655839e+02    6.1501401e-04    3.3167378e-05                0               -1      1.0000000e+00                0                1                0
    5.9628228e-02   -1.9044677e-02   -3.8647217e-02   -2.0373308e-01   -7.8855435e-01   -2.5919913e+00    5.9020094e+02    4.3987612e-04    2.6826889e-05                0               -1      1.0000000e+00                0                1                0
    5.9655222e-02   -1.7976494e-02   -4.1958120e-02   -3.6436466e-01   -7.1906033e-01   -2.8482738e+00    5.4834408e+02    6.6590052e-04    1.3784765e-05                0               -1      1.0000000e+00                0                1                0
    5.9708344e-02   -1.7639719e-02   -4.0551971e-02   -2.0526606e-01   -7.7144429e-01   -2.6099295e+00    5.9813415e+02    5.1486342e-04    3.1005187e-05                0               -1      1.0000000e+00                0                1                0
    5.9705507e-02   -1.9809089e-02   -4.0453097e-02   -2.5311012e-01   -8.6505325e-01   -2.7214661e+00    5.9662955e+02    5.9412838e-04    3.1569800e-05                0               -1      1.0000000e+00                0                1                0
    5.7769647e-02   -1.9916700e-02   -3.8494865e-02   -3.6098943e-01   -6.8775781e-01   -2.6582569e+00    5.8277392e+02    6.3994053e-04    2.4404530e-05                0               -1      1.0000000e+00                0                1                0
    5.9248172e-02   -1.8942489e-02   -3.8419599e-02   -2.4363030e-01   -8.5820575e-01   -2.6321193e+00    5.9423091e+02    4.9459904e-04    2.9344280e-05                0               -1      1.0000000e+00                0                1                0
    5.9142571e-02   -1.7800855e-02   -3.8585229e-02   -4.6756755e-01   -3.1625158e-01   -2.5776688e+00    5.5554612e+02    6.5047339e-04    1.5828908e-05                0               -1      1.0000000e+00                0                1                0
    5.9352570e-02   -1.8477328e-02   -3.8496821e-02   -3.7272999e-01   -7.0393533e-01   -2.5750129e+00    5.8281795e+02    5.8170254e-04    2.4470795e-05                0               -1      1.0000000e+00                0                1                0
    5.9500800e-02   -1.8147036e-02   -3.8556835e-02   -2.8962316e-01   -6.5677384e-01   -2.4163620e+00    5.5228894e+02    7.4476282e-04    1.4858824e-05                0               -1      1.0000000e+00                0                1                0
    5.9512572e-02   -1.8519929e-02   -3.8584799e-02   -3.9449708e-01   -7.6316878e-01   -2.6808526e+00    5.9022364e+02    6.6869336e-04    2.6593753e-05                0               -1      1.0000000e+00                0                1                0
    5.9573504e-02   -1.9118460e-02   -3.8403030e-02   -2.8374914e-01   -7.9301490e-01   -2.5442427e+00    5.9452177e+02    5.5080493e-04    2.9989617e-05                0               -1      1.0000000e+00                0                1                0
    5.9716973e-02   -1.7925492e-02   -3.8940247e-02   -2.2953647e-01   -5.5257509e-01   -2.6326928e+00    5.7368113e+02    5.6099132e-04    2.0672604e-05                0               -1      1.0000000e+00                0                1                0
    5.7784312e-02   -1.9318351e-02   -3.8309873e-02   -3.7048474e-01   -6.6074980e-01   -2.6077931e+00    5.8442763e+02    6.1468214e-04    2.3896200e-05                0               -1      1.0000000e+00                0                1                0
    5.8619479e-02   -1.8450074e-02   -3.8380519e-02   -3.3244887e-01   -7.1259141e-01   -2.6615686e+00    5.8610330e+02    5.5167534e-04    2.4806508e-05                0               -1      1.0000000e+00                0                1                0
    5.8181259e-02   -1.9869401e-02   -3.8228625e-02   -3.2301407e-01   -7.2196890e-01   -2.6480122e+00    5.9513984e+02    5.9465653e-04    3.2568015e-05                0               -1      1.0000000e+00                0                1                0
    5.9125102e-02   -1.8412092e-02   -3.8304501e-02   -3.5442189e-01   -9.2451194e-01   -2.6780275e+00    5.8835765e+02    6.0330138e-04    2.4511169e-05                0               -1      1.0000000e+00                0                1                0
    5.9391967e-02   -1.8013385e-02   -3.8336373e-02   -3.3329441e-01   -5.8951663e-01   -2.8096607e+00    5.7002174e+02    6.7077860e-04    1.9320758e-05                0               -1      1.0000000e+00                0                1                0
    5.9402950e-02   -1.8872250e-02   -3.8384909e-02   -3.0957549e-01   -6.9825104e-01   -2.4337665e+00    6.0095532e+02    5.8326329e-04    3.6357954e-05                0               -1      1.0000000e+00                0                1                0
    5.9636136e-02   -1.9056044e-02   -3.8252628e-02   -3.2958972e-01   -8.1699593e-01   -2.5997364e+00    5.7968906e+02    4.2514694e-04    2.2826851e-05                0               -1      1.0000000e+00                0                1                0
    5.9696399e-02   -1.8688527e-02   -3.8223146e-02   -2.9862409e-01   -8.0807640e-01   -2.5734694e+00    5.7389861e+02    5.4698761e-04    2.0540705e-05                0               -1      1.0000000e+00                0                1                0
    5.9733134e-02   -1.8200084e-02   -4.0452973e-02   -3.0356686e-01   -7.2309707e-01   -2.7430179e+00    5.9214473e+02    3.8083677e-04    2.8629497e-05                0               -1      1.0000000e+00                0                1                0
    5.9731726e-02   -1.9457100e-02   -4.0118225e-02   -2.7275809e-01   -9.1163105e-01   -2.7836256e+00    5.9171145e+02    5.6785368e-04    2.5825398e-05                0               -1      1.0000000e+00                0                1                0
    5.9733806e-02   -1.7584379e-02   -3.9018161e-02   -3.1988568e-01   -7.5536108e-01   -2.6867158e+00    6.0216310e+02    5.0143652e-04    3.1468318e-05                0               -1      1.0000000e+00                0                1                0
    5.9729123e-02   -1.8177533e-02   -3.8565446e-02   -3.7236780e-01   -6.3970681e-01   -2.5160465e+00    5.5903326e+02    6.7733853e-04    1.6565415e-05                0               -1      1.0000000e+00                0                1                0
    5.9126112e-02   -1.9250752e-02   -3.7982643e-02   -1.8120631e-01   -8.3153459e-01   -2.5741414e+00    5.9017994e+02    4.6434555e-04    2.7148349e-05                0               -1      1.0000000e+00                0                1                0
    5.8627922e-02   -1.9361495e-02   -3.7927379e-02   -4.4182330e-01   -5.9038166e-01   -2.5730671e+00    5.7115657e+02    6.5767279e-04    1.9664045e-05                0               -1      1.0000000e+00                0                1                0
    5.8857751e-02   -1.9757956e-02   -3.7974546e-02   -4.0807781e-01   -8.0017957e-01   -2.5643018e+00    5.9380203e+02    5.9355704e-04    3.2048089e-05                0               -1      1.0000000e+00                0                1                0
    5.8810167e-02   -1.9561652e-02   -3.7508227e-02   -3.4018425e-01   -8.4454693e-01   -2.5356183e+00    5.9528775e+02    4.9885634e-04    3.3198259e-05                0               -1      1.0000000e+00                0                1                0
    5.9287497e-02   -1.8202181e-02   -3.7514931e-02   -2.3907510e-01   -7.7779803e-01   -2.4833816e+00    6.0022460e+02    5.3129808e-04    3.3534228e-05                0               -1      1.0000000e+00                0                1                0
    5.9349209e-02   -1.8516012e-02   -3.7643511e-02   -2.4034275e-01   -8.1126130e-01   -2.6416202e+00    5.9426217e+02    5.5794375e-04    2.9300487e-05                0               -1      1.0000000e+00                0                1                0
    5.8475420e-02   -1.7707404e-02   -3.7488167e-02   -3.9088936e-01   -6.9045334e-01   -2.5177762e+00    5.8701046e+02    4.7374732e-04    2.4464722e-05                0               -1      1.0000000e+00                0                1                0
    5.8344817e-02   -1.9230526e-02   -3.7390931e-02   -3.2747598e-01   -7.3088426e-01   -2.5264093e+00    5.9010916e+02    3.8387283e-04    2.7770105e-05                0               -1      1.0000000e+00                0                1                0
    5.9076819e-02   -1.8756147e-02   -3.7530007e-02   -3.4235559e-01   -6.9985979e-01   -2.6771290e+00    5.9486519e+02    3.9921079e-04    3.0421065e-05                0               -1      1.0000000e+00                0                1                0
    5.9552338e-02   -1.8753786e-02   -3.8010922e-02   -1.4120136e-01   -6.3736665e-01   -2.5171475e+00    5.6797405e+02    6.2612500e-04    1.8699142e-05                0               -1      1.0000000e+00                0                1                0
    5.8873978e-02   -1.9527525e-02   -3.7302038e-02   -2.4062840e-01   -7.1329707e-01   -2.5899210e+00    5.7973124e+02    4.0923688e-04    2.2939897e-05                0               -1      1.0000000e+00                0                1                0
    5.9043611e-02   -1.8823762e-02   -3.7213987e-02   -3.0075475e-01   -7.4557025e-01   -2.5036207e+00    5.9359389e+02    6.1827642e-04    3.0533932e-05                0               -1      1.0000000e+00                0                1                0
    5.9237951e-02   -1.7497109e-02   -3.7221687e-02   -2.9626940e-01   -7.1347026e-01   -2.5719529e+00    5.7065090e+02    5.0680395e-04    2.0112467e-05                0               -1      1.0000000e+00                0                1                0
    5.9199724e-02   -1.8855158e-02   -3.7042671e-02   -3.8701645e-01   -8.3376784e-01   -2.4815899e+00    5.9346362e+02    5.7819724e-04    2.8792488e-05                0               -1      1.0000000e+00                0                1                0
    5.9394804e-02   -1.9503461e-02   -3.7946563e-02   -2.5240722e-01   -6.1169469e-01   -2.4765883e+00    5.6659790e+02    5.1963640e-04    1.8685716e-05                0               -1      1.0000000e+00                0                1                0
    5.8226878e-02   -1.9717823e-02   -3.7026018e-02   -4.8818899e-01   -6.6898595e-01   -2.5134890e+00    5.6220579e+02    6.8344812e-04    1.7468279e-05                0               -1      1.0000000e+00                0                1                0
    5.8308617e-02   -1.8871308e-02   -3.6957259e-02   -3.5493940e-01   -7.4937210e-01   -2.4742167e+00    5.7316446e+02    6.3246044e-04    2.0200202e-05                0               -1      1.0000000e+00                0                1                0
    5.8483429e-02   -1.8416397e-02   -3.7139744e-02   -3.5687353e-01   -6.8940750e-01   -2.6744966e+00    5.6668655e+02    3.8950212e-04    1.7878533e-05                0               -1      1.0000000e+00                0                1                0
    5.9113175e-02   -1.8526164e-02   -3.6816920e-02   -2.3882807e-01   -7.8400996e-01   -2.5560636e+00    5.8111541e+02    4.6446092e-04    2.3398883e-05                0               -1      1.0000000e+00                0                1                0
    5.9385926e-02   -1.8918766e-02   -3.7974886e-02   -3.4552333e-01   -7.8272399e-01   -2.6163716e+00    5.8827954e+02    4.7885207e-04    2.4766439e-05                0               -1      1.0000000e+00                0                1                0
    5.8324401e-02   -1.7249735e-02   -3.6617502e-02   -4.0843780e-01   -6.8233342e-01   -2.5366520e+00    5.6341641e+02    6.7461938e-04    1.5606868e-05                0               -1      1.0000000e+00                0                1                0
    5.8264188e-02   -1.8647600e-02   -3.6484593e-02   -3.0723581e-01   -7.4467198e-01   -2.3428457e+00    5.9794053e+02    4.0869609e-04    3.3222166e-05                0               -1      1.0000000e+00                0                1                0
    5.8515807e-02   -1.8778271e-02   -3.6721977e-02   -5.2805637e-01   -6.5942375e-01   -2.5499866e+00    5.4336140e+02    7.9230169e-04    1.2107297e-05                0               -1      1.0000000e+00                0                1                0
    5.8616899e-02   -1.9681655e-02   -3.6967390e-02   -2.5542312e-01   -7.6706892e-01   -2.7432385e+00    5.7380553e+02    4.1342664e-04    2.0249859e-05                0               -1      1.0000000e+00                0                1                0
    5.9151971e-02   -1.8200034e-02   -3.6684244e-02   -3.1955341e-01   -8.1317862e-01   -2.4853399e+00    5.8897877e+02    4.8330266e-04    2.5551414e-05                0               -1      1.0000000e+00                0                1                0
    5.9170486e-02   -1.8114541e-02   -3.6757951e-02   -3.0314131e-01   -6.9357789e-01   -2.5791605e+00    5.7902963e+02    5.0339274e-04    2.1669398e-05                0               -1      1.0000000e+00                0                1                0
    5.9515414e-02   -1.7099097e-02   -3.6759560e-02   -2.0662304e-01   -8.3505459e-01   -2.7136213e+00    5.9606398e+02    5.9727073e-04    2.9613284e-05                0               -1      1.0000000e+00                0                1                0
    5.9429830e-02   -1.8440423e-02   -3.6823166e-02   -3.2341248e-01   -7.7537270e-01   -2.5698825e+00    5.9106654e+02    3.8991573e-04    2.9165178e-05                0               -1      1.0000000e+00                0                1                0
    5.8788080e-02   -1.7481754e-02   -3.6354541e-02   -4.8448087e-01   -7.4102003e-01   -2.4731352e+00    5.8667788e+02    4.4854820e-04    2.4542551e-05                0               -1      1.0000000e+00                0                1                0
    5.8805562e-02   -1.7438697e-02   -3.6595641e-02   -4.8538226e-01   -6.7216494e-01   -2.6410653e+00    5.7300978e+02    5.4352341e-04    1.9467655e-05                0               -1      1.0000000e+00                0                1                0
    5.8893408e-02   -1.9501526e-02   -3.6399140e-02   -2.7110015e-01   -7.1955939e-01   -2.4799461e+00    5.8888885e+02    5.5975919e-04    2.5823280e-05                0               -1      1.0000000e+00                0                1                0
    5.7678567e-02   -1.8243864e-02   -3.6420975e-02   -4.3265926e-01   -7.9227175e-01   -2.4135571e+00    5.7028834e+02    7.4130931e-04    1.8910543e-05                0               -1      1.0000000e+00                0                1                0
    5.8188015e-02   -1.8341619e-02   -3.6606452e-02   -3.7265931e-01   -7.0535345e-01   -2.5785935e+00    5.8274749e+02    4.0796472e-04    2.2762663e-05                0               -1      1.0000000e+00                0                1                0
    5.9076979e-02   -1.8808996e-02   -3.6397584e-02   -3.0499679e-01   -7.1091450e-01   -2.5248769e+00    5.9002306e+02    4.1134058e-04    2.6047174e-05                0               -1      1.0000000e+00                0                1                0
    5.9210481e-02   -1.7866108e-02   -3.6377114e-02   -3.1283220e-01   -8.3392081e-01   -2.5113606e+00    5.8398063e+02    4.9804170e-04    2.3692775e-05                0               -1      1.0000000e+00                0                1                0
    5.8761387e-02   -1.8139193e-02   -3.6381981e-02   -3.4327552e-01   -6.9975402e-01   -2.5909213e+00    5.8299966e+02    4.5141095e-04    2.3208381e-05                0               -1      1.0000000e+00                0                1                0
    5.8645796e-02   -1.9262492e-02   -3.6276886e-02   -2.1471016e-01   -7.7493940e-01   -2.6304602e+00    5.5422315e+02    4.5156260e-04    1.5700822e-05                0               -1      1.0000000e+00                0                1                0
    5.8822549e-02   -1.8719739e-02   -3.6254454e-02   -3.4579950e-01   -7.0238384e-01   -2.4928907e+00    5.7311356e+02    6.8375823e-04    2.0718907e-05                0               -1      1.0000000e+00                0                1                0
    5.9261846e-02   -1.8574777e-02   -3.6248185e-02   -3.0653517e-01   -7.3254506e-01   -2.5841068e+00    5.8433388e+02    6.8447095e-04    2.5044202e-05                0               -1      1.0000000e+00                0                1                0
    5.9420877e-02   -1.7907073e-02   -3.6233363e-02   -2.9787048e-01   -6.6406302e-01   -2.4621313e+00    5.7781047e+02    5.6002242e-04    2.1325158e-05                0               -1      1.0000000e+00                0                1                0
    5.9433330e-02   -1.7344893e-02   -3.7907433e-02   -3.7828576e-01   -8.4921829e-01   -2.6703859e+00    5.6825205e+02    7.0997061e-04    1.8372249e-05                0               -1      1.0000000e+00                0                1                0
    5.7425069e-02   -1.9784906e-02   -3.6168016e-02   -4.1050925e-01   -5.2089095e-01   -2.5711292e+00    5.5821175e+02    6.6675237e-04    1.6292525e-05                0               -1      1.0000000e+00                0                1                0
    5.8549324e-02   -1.9459909e-02   -3.6042595e-02   -4.3588578e-01   -7.0106402e-01   -2.5222043e+00    5.9280278e+02    6.2197475e-04    2.8589386e-05                0               -1      1.0000000e+00                0                1                0
    5.9090627e-02   -1.7986069e-02   -3.6076940e-02   -4.0185615e-01   -7.4512100e-01   -2.5506536e+00    5.8365113e+02    3.9966530e-04    2.3033188e-05                0               -1      1.0000000e+00                0                1                0
    5.9440084e-02   -1.8442279e-02   -3.6821241e-02   -3.1712620e-01   -6.6452397e-01   -2.5087429e+00    5.7005751e+02    6.4132374e-04    1.9690128e-05                0               -1      1.0000000e+00                0                1                0
    5.9538238e-02   -1.9494604e-02   -3.6621979e-02   -2.8798954e-01   -7.8463602e-01   -2.4776309e+00    5.9701398e+02    4.8974110e-04    3.3497491e-05                0               -1      1.0000000e+00                0                1                0
    5.9108092e-02   -1.7544193e-02   -3.6114935e-02   -4.9560440e-01   -9.2858905e-01   -2.5218033e+00    5.4343162e+02    7.8516847e-04    1.0515897e-05                0               -1      1.0000000e+00                0                1                0
    5.9059189e-02   -1.8594235e-02   -3.5894301e-02   -2.8572980e-01   -7.0911297e-01   -2.5206325e+00    5.6588724e+02    5.5071516e-04    1.8834850e-05                0               -1      1.0000000e+00                0                1                0
    5.9100412e-02   -1.9610977e-02   -3.5913686e-02   -3.7282912e-01   -7.8530681e-01   -2.4983238e+00    5.8466604e+02    5.8007051e-04    2.4725627e-05                0               -1      1.0000000e+00                0                1                0
    5.9146796e-02   -1.8308605e-02   -3.5945114e-02   -3.5530746e-01   -8.3091337e-01   -2.5153995e+00    5.9520880e+02    4.0711071e-04    2.9233461e-05                0               -1      1.0000000e+00                0                1                0
    5.9411414e-02   -1.8071916e-02   -3.5804741e-02   -2.8008967e-01   -7.0803341e-01   -2.3636267e+00    5.8282570e+02    4.6664511e-04    2.2693363e-05                0               -1      1.0000000e+00                0                1                0
    5.9017063e-02   -1.8248336e-02   -3.5899068e-02   -4.0307704e-01   -7.2078858e-01   -2.6822754e+00    5.6768918e+02    5.3796048e-04    1.8709968e-05                0               -1      1.0000000e+00                0                1                0
    5.9490352e-02   -1.8672714e-02   -3.5718310e-02   -2.5263134e-01   -7.3733306e-01   -2.4809290e+00    5.8267958e+02    4.9394936e-04    2.3565326e-05                0               -1      1.0000000e+00                0                1                0
    5.8368857e-02   -1.8143278e-02   -3.5526993e-02   -3.6082171e-01   -7.2966799e-01   -2.4747768e+00    5.9043574e+02    4.9480947e-04    2.5762986e-05                0               -1      1.0000000e+00                0                1                0
    5.9342503e-02   -1.7404260e-02   -3.5651712e-02   -3.4648810e-01   -7.6329292e-01   -2.5764603e+00    5.8920633e+02    6.7321178e-04    2.5433631e-05                0               -1      1.0000000e+00                0                1                0
    5.9367595e-02   -1.7836085e-02   -3.5507364e-02   -4.2738690e-01   -6.7919238e-01   -2.5264412e+00    5.8423668e+02    5.2584171e-04    2.3970943e-05                0               -1      1.0000000e+00                0                1                0
    5.9586689e-02   -1.8787696e-02   -3.8020224e-02   -2.9216698e-01   -6.5016496e-01   -2.6653071e+00    5.8393679e+02    3.7383919e-04    2.3782569e-05                0               -1      1.0000000e+00                0                1                0
    5.9578152e-02   -1.8727248e-02   -3.7558850e-02   -3.1790197e-01   -7.9593773e-01   -2.5595130e+00    5.8016794e+02    5.5556152e-04    2.3073087e-05                0               -1      1.0000000e+00                0                1                0
    5.9612888e-02   -1.9149418e-02   -3.7219088e-02   -2.4882375e-01   -8.9064209e-01   -2.5379559e+00    5.9118166e+02    5.7578145e-04    2.8491257e-05                0               -1      1.0000000e+00                0                1                0
    5.8568082e-02   -1.9919376e-02   -3.5266357e-02   -3.9523234e-01   -7.7099456e-01   -2.4534409e+00    5.9255847e+02    4.0176293e-04    3.1991809e-05                0               -1      1.0000000e+00                0                1                0
    5.9370673e-02   -1.9403752e-02   -3.5356321e-02   -3.4508020e-01   -8.2880207e-01   -2.4789072e+00    5.9813163e+02    4.7222571e-04    3.6107561e-05                0               -1      1.0000000e+00                0                1                0
    5.9641325e-02   -1.8026753e-02   -3.6401126e-02   -2.1889618e-01   -7.9787960e-01   -2.4950429e+00    5.6336116e+02    5.6321582e-04    1.7696284e-05                0               -1      1.0000000e+00                0                1                0
    5.8983551e-02   -1.9665423e-02   -3.5183141e-02   -3.2299517e-01   -7.6820895e-01   -2.4320751e+00    5.9353823e+02    3.8278514e-04    2.7928654e-05                0               -1      1.0000000e+00                0                1                0
    5.8916366e-02   -1.8928816e-02   -3.5244411e-02   -3.3131477e-01   -7.3576542e-01   -2.5034842e+00    5.8620761e+02    6.7265875e-04    2.6277099e-05                0               -1      1.0000000e+00                0                1                0
    5.8896393e-02   -1.8490207e-02   -3.5121726e-02   -4.1541368e-01   -7.5743248e-01   -2.4627928e+00    5.8627737e+02    4.5711999e-04    2.5066691e-05                0               -1      1.0000000e+00                0                1                0
    5.8814225e-02   -1.8263784e-02   -3.5148255e-02   -4.3852966e-01   -7.4418108e-01   -2.4818738e+00    5.7170571e+02    5.0432397e-04    1.9565481e-05                0               -1      1.0000000e+00                0                1                0
    5.9220763e-02   -1.8347430e-02   -3.5222698e-02   -3.5807732e-01   -6.2846775e-01   -2.4683245e+00    5.8903056e+02    3.8817957e-04    2.6902578e-05                0               -1      1.0000000e+00                0                1                0
    5.9282580e-02   -1.8487060e-02   -3.5171452e-02   -3.1945633e-01   -6.7292895e-01   -2.2935227e+00    5.6355021e+02    5.7881473e-04    1.7038674e-05                0               -1      1.0000000e+00                0                1                0
    5.9613910e-02   -1.7941140e-02   -3.7723809e-02   -3.0420648e-01   -7.6079270e-01   -2.6889125e+00    5.7445314e+02    5.4117776e-04    2.0637585e-05                0               -1      1.0000000e+00                0                1                0
    5.9573907e-02   -1.8977516e-02   -3.7374796e-02   -4.5557642e-01   -8.4189198e-01   -2.5598696e+00    6.0134662e+02    5.1345195e-04    3.3418724e-05                0               -1      1.0000000e+00                0                1                0
    5.9642737e-02   -1.7156834e-02   -3.7326218e-02   -2.8933347e-01   -8.0807114e-01   -2.5991096e+00    5.7131661e+02    4.6650665e-04    1.9144269e-05                0               -1      1.0000000e+00                0                1                0
    5.9045291e-02   -1.7114561e-02   -3.4974937e-02   -3.7146981e-01   -7.5333308e-01   -2.4568402e+00    5.7816998e+02    4.5922029e-04    1.9986474e-05                0               -1      1.0000000e+00                0                1                0
    5.8917177e-02   -1.8636413e-02   -3.5074952e-02   -3.1566391e-01   -7.0569114e-01   -2.4543009e+00    5.6524030e+02    6.7333921e-04    1.8000772e-05                0               -1      1.0000000e+00                0                1                0
    5.8731239e-02   -1.7959623e-02   -3.4969871e-02   -4.6864757e-01   -6.5034416e-01   -2.4380816e+00    5.7978082e+02    5.2676500e-04    2.2597374e-05                0               -1      1.0000000e+00                0                1                0
    5.9654584e-02   -1.8032060e-02   -3.8156377e-02   -3.1316574e-01   -7.2131580e-01   -2.6032118e+00    5.7475892e+02    4.8495206e-04    2.0425770e-05                0               -1      1.0000000e+00                0                1                0
    5.9673505e-02   -1.8158451e-02   -3.7807452e-02   -2.6156885e-01   -7.9969357e-01   -2.5520046e+00    5.8807236e+02    4.4017588e-04    2.4459645e-05                0               -1      1.0000000e+00                0                1                0
    5.9674478e-02   -1.8868977e-02   -3.7140682e-02   -2.3287728e-01   -5.9487295e-01   -2.7177371e+00    5.6960386e+02    4.7410461e-04    1.9360873e-05                0               -1      1.0000000e+00                0                1                0
    5.9413063e-02   -1.7912906e-02   -3.4755705e-02   -3.4951334e-01   -7.2931881e-01   -2.3901648e+00    5.6881957e+02    4.4494924e-04    1.8862332e-05                0               -1      1.0000000e+00                0                1                0
    5.9667664e-02   -1.7505617e-02   -3.5915578e-02   -3.3123208e-01   -5.4492597e-01   -2.3601097e+00    5.4445095e+02    6.5262343e-04    1.2109987e-05                0               -1      1.0000000e+00                0                1                0
    5.9637814e-02   -1.8188936e-02   -3.5609317e-02   -3.9499212e-01   -6.9553656e-01   -2.5383609e+00    5.8502563e+02    4.4516886e-04    2.4053206e-05                0               -1      1.0000000e+00                0                1                0
    5.9695680e-02   -1.8296862e-02   -3.5084007e-02   -2.2584397e-01   -7.1192058e-01   -2.5274681e+00    5.8310537e+02    4.8576392e-04    2.3964050e-05                0               -1      1.0000000e+00                0                1                0
    5.8224331e-02   -1.8403661e-02   -3.4750190e-02   -4.4300578e-01   -8.2229644e-01   -2.5271193e+00    5.8760799e+02    6.7516550e-04    2.4024381e-05                0               -1      1.0000000e+00                0                1                0
    5.9033126e-02   -1.9757289e-02   -3.4627479e-02   -2.8526747e-01   -8.0394364e-01   -2.4627333e+00    5.8647404e+02    4.1057322e-04    2.5638750e-05                0               -1      1.0000000e+00                0                1                0
    5.9179486e-02   -1.8029841e-02   -3.4701696e-02   -2.0762500e-01   -5.8179673e-01   -2.4244232e+00    5.7297839e+02    5.6194034e-04    2.0544268e-05                0               -1      1.0000000e+00                0                1                0
    5.9123027e-02   -1.8650321e-02   -3.4623437e-02   -3.7366523e-01   -7.4794187e-01   -2.4374061e+00    5.9072125e+02    6.2856160e-04    2.9623557e-05                0               -1      1.0000000e+00                0                1                0
    5.9037446e-02   -1.9293903e-02   -3.4600321e-02   -3.5584882e-01   -7.3664468e-01   -2.6709492e+00    5.5731907e+02    5.1834196e-04    1.5773325e-05                0               -1      1.0000000e+00                0                1                0
    5.9626436e-02   -1.7073310e-02   -3.4672123e-02   -2.6695551e-01   -6.9958275e-01   -2.5882544e+00    5.7019230e+02    4.7544856e-04    1.8777150e-05                0               -1      1.0000000e+00                0                1                0
    5.9622920e-02   -1.8472618e-02   -3.4711956e-02   -3.3944718e-01   -7.0765968e-01   -2.3220921e+00    5.8717991e+02    4.6145379e-04    2.5006624e-05                0               -1      1.0000000e+00                0                1                0
    5.9641819e-02   -1.8896638e-02   -3.4725601e-02   -2.5071970e-01   -6.7638854e-01   -2.5391479e+00    5.8578337e+02    4.7009082e-04    2.4419861e-05                0               -1      1.0000000e+00                0                1                0
    5.9645453e-02   -1.8635258e-02   -3.7669632e-02   -5.3566876e-01   -6.9056855e-01   -2.6073059e+00    5.7682089e+02    4.0226723e-04    2.1044937e-05                0               -1      1.0000000e+00                0                1                0
    5.9701850e-02   -1.8315794e-02   -3.6126843e-02   -2.1628892e-01   -8.1982851e-01   -2.5433410e+00    5.8940573e+02    4.1432194e-04    2.5011083e-05                0               -1      1.0000000e+00                0                1                0
    5.9685938e-02   -1.8706341e-02   -3.5933296e-02   -3.5154839e-01   -7.4510508e-01   -2.4938219e+00    5.9357551e+02    5.9573337e-04    2.9088692e-05                0               -1      1.0000000e+00                0                1                0
    5.8963644e-02   -1.9165350e-02   -3.4544444e-02   -3.6966777e-01   -7.4468934e-01   -2.3795800e+00    5.7805681e+02    6.4263577e-04    2.1883328e-05                0               -1      1.0000000e+00                0                1                0
    5.9357772e-02   -1.8373532e-02   -3.4539910e-02   -2.5589568e-01   -7.2615298e-01   -2.4207490e+00    6.0033466e+02    5.6942520e-04    3.4373413e-05                0               -1      1.0000000e+00                0                1                0
    5.9727691e-02   -1.8722523e-02   -3.6705060e-02   -2.7046604e-01   -7.4854196e-01   -2.5045526e+00    5.9101301e+02    4.3216577e-04    2.7872198e-05                0               -1      1.0000000e+00                0                1                0
    5.8775354e-02   -1.9298594e-02   -3.4223732e-02   -4.7423054e-01   -8.5166871e-01   -2.3629121e+00    5.8959557e+02    4.6243405e-04    2.6381082e-05                0               -1      1.0000000e+00                0                1                0
    5.9733542e-02   -1.9373359e-02   -3.5467029e-02   -2.3574576e-01   -8.3609555e-01   -2.4174321e+00    5.9499177e+02    6.2687839e-04    2.9027344e-05                0               -1      1.0000000e+00                0                1                0
    5.9571065e-02   -1.6144762e-02   -3.3131868e-02   -3.2302795e-01   -8.6063620e-01   -2.5515442e+00    5.6853285e+02    6.5967287e-04    1.5695675e-05                0               -1      1.0000000e+00                0                1                0
    5.8272938e-02   -1.7728643e-02   -3.4175173e-02   -3.0998073e-01   -6.5497231e-01   -2.3681891e+00    5.8294093e+02    5.7885180e-04    2.2937455e-05                0               -1      1.0000000e+00                0                1                0
    5.8262235e-02   -1.9904856e-02   -3.4092581e-02   -3.4705405e-01   -7.4932871e-01   -2.3068779e+00    5.8247433e+02    3.4705598e-04    2.2806212e-05                0               -1      1.0000000e+00                0                1                0
    5.8964200e-02   -1.9011736e-02   -3.3934937e-02   -2.5277053e-01   -6.0374702e-01   -2.3321064e+00    5.7005033e+02    5.7353073e-04    1.9077741e-05                0               -1      1.0000000e+00                0                1                0
    5.9128546e-02   -1.8741535e-02   -3.4106006e-02   -2.9185213e-01   -7.0229778e-01   -2.4601308e+00    5.8001655e+02    6.3481884e-04    2.2946924e-05                0               -1      1.0000000e+00                0                1                0
    5.8696734e-02   -1.8327753e-02   -3.3948672e-02   -3.4038683e-01   -6.9999140e-01   -2.4685507e+00    5.9652607e+02    4.2200761e-04    3.1523349e-05                0               -1      1.0000000e+00                0                1                0
    5.8770368e-02   -1.9700215e-02   -3.4042959e-02   -4.5384312e-01   -5.9718269e-01   -2.5987178e+00    5.6142300e+02    6.5883140e-04    1.6815636e-05                0               -1      1.0000000e+00                0                1                0
    5.9278419e-02   -1.8047430e-02   -3.3753687e-02   -2.0436824e-01   -7.2325958e-01   -2.3562876e+00    5.8561875e+02    6.5766988e-04    2.3271023e-05                0               -1      1.0000000e+00                0                1                0
    5.9108591e-02   -1.7754155e-02   -3.3624181e-02   -3.8720721e-01   -9.1280473e-01   -2.3535339e+00    5.9390320e+02    6.2364113e-04    2.7385733e-05                0               -1      1.0000000e+00                0                1                0
    5.9163059e-02   -1.8901161e-02   -3.3507159e-02   -4.1152479e-01   -6.6861632e-01   -2.3117900e+00    5.7564141e+02    4.8267918e-04    2.0753749e-05                0               -1      1.0000000e+00                0                1                0
    5.9149593e-02   -1.8332147e-02   -3.3586535e-02   -3.3930542e-01   -6.5180643e-01   -2.3631500e+00    5.7023165e+02    6.7065608e-04    1.8882902e-05                0               -1      1.0000000e+00                0                1                0
    5.8281252e-02   -1.9514527e-02   -3.3296833e-02   -4.8317974e-01   -5.3599695e-01   -2.3118184e+00    5.7509341e+02    3.5069371e-04    2.0599203e-05                0               -1      1.0000000e+00                0                1                0
    5.8835406e-02   -1.8714297e-02   -3.3441593e-02   -4.8971496e-01   -8.7157067e-01   -2.3988091e+00    5.8320952e+02    4.1913126e-04    2.3502725e-05                0               -1      1.0000000e+00                0                1                0
    5.8495484e-02   -1.8941344e-02   -3.3213703e-02   -4.2277169e-01   -8.1852471e-01   -2.3757795e+00    5.9150471e+02    5.2674827e-04    2.7329365e-05                0               -1      1.0000000e+00                0                1                0
    5.8945591e-02   -1.9952867e-02   -3.3048087e-02   -4.1023454e-01   -7.9617810e-01   -2.3418822e+00    6.0006522e+02    4.2465628e-04    3.6476824e-05                0               -1      1.0000000e+00                0                1                0
    5.8870002e-02   -1.9640602e-02   -3.2841172e-02   -3.4155313e-01   -8.1605979e-01   -2.2838140e+00    5.9318293e+02    3.6815881e-04    2.8055315e-05                0               -1      1.0000000e+00                0                1                0
    5.8903130e-02   -1.8126768e-02   -3.3002921e-02   -3.1550701e-01   -6.7512547e-01   -2.2687811e+00    5.7729093e+02    4.2228156e-04    2.1671119e-05                0               -1      1.0000000e+00                0                1                0
    5.8993680e-02   -1.7733810e-02   -3.3010496e-02   -3.5978611e-01   -7.6024227e-01   -2.2857254e+00    5.9195591e+02    6.3477213e-04    2.7268147e-05                0               -1      1.0000000e+00                0                1                0
    5.8586888e-02   -1.9154869e-02   -3.2715182e-02   -3.8853250e-01   -6.8753354e-01   -2.3096532e+00    5.9621510e+02    3.6444097e-04    3.0675324e-05                0               -1      1.0000000e+00                0                1                0
    5.8779832e-02   -1.8569663e-02   -3.2698945e-02   -2.6449168e-01   -8.5262731e-01   -2.4372248e+00    5.8248552e+02    4.4531468e-04    2.2616385e-05                0               -1      1.0000000e+00                0                1                0
    5.9083980e-02   -1.9135875e-02   -3.2533813e-02   -3.7414433e-01   -8.8745081e-01   -2.2731054e+00    5.8796157e+02    4.2223593e-04    2.5319361e-05                0               -1      1.0000000e+00                0                1                0
    5.8526943e-02   -1.7765585e-02   -3.2453402e-02   -3.5145621e-01   -6.1120058e-01   -2.4452513e+00    5.6894517e+02    5.3312982e-04    1.7938533e-05                0               -1      1.0000000e+00                0                1                0
    5.8623293e-02   -1.9043321e-02   -3.2428660e-02   -4.3834599e-01   -8.3854467e-01   -2.2208770e+00    5.9023978e+02    4.3395318e-04    2.6899512e-05                0               -1      1.0000000e+00                0                1                0
    5.8500612e-02   -1.8522986e-02   -3.2436287e-02   -4.4903959e-01   -8.3643701e-01   -2.3136779e+00    5.7928581e+02    3.8471638e-04    2.1896187e-05                0               -1      1.0000000e+00                0                1                0
    5.9526884e-02   -1.8494433e-02   -3.3561068e-02   -2.9583748e-01   -8.5083123e-01   -2.3772231e+00    5.9171399e+02    5.7623438e-04    2.8533707e-05                0               -1      1.0000000e+00                0                1                0
    5.8475310e-02   -1.9590819e-02   -3.1976097e-02   -3.6984675e-01   -7.0516833e-01   -2.1648110e+00    5.5780742e+02    6.0610620e-04    1.5638305e-05                0               -1      1.0000000e+00                0                1                0
    5.9517606e-02   -1.9589733e-02   -3.3660725e-02   -3.2055376e-01   -8.4498411e-01   -2.4188691e+00    5.9484588e+02    5.8372142e-04    3.0119449e-05                0               -1      1.0000000e+00                0                1                0
    5.9128236e-02   -1.6809774e-02   -3.2158614e-02   -4.3308981e-01   -5.6888418e-01   -2.6168747e+00    5.6422620e+02    6.9949165e-04    1.5838270e-05                0               -1      1.0000000e+00                0                1                0
    5.8993783e-02   -1.8184521e-02   -3.2038153e-02   -3.6233563e-01   -8.8408340e-01   -2.3864085e+00    5.8050864e+02    3.7808931e-04    2.0967317e-05                0               -1      1.0000000e+00                0                1                0
    5.9326039e-02   -1.9294253e-02   -3.1968530e-02   -2.5350881e-01   -7.5838837e-01   -2.2930559e+00    5.8928279e+02    3.8959759e-04    2.5882959e-05                0               -1      1.0000000e+00                0                1                0
    5.9485093e-02   -1.8691547e-02   -3.1844545e-02   -2.0131291e-01   -7.6401855e-01   -2.2643094e+00    5.7153377e+02    6.3815838e-04    1.9386349e-05                0               -1      1.0000000e+00                0                1                0
    5.9155743e-02   -1.9683076e-02   -3.1598495e-02   -2.3078533e-01   -7.4714514e-01   -2.3233994e+00    5.8021148e+02    7.0689008e-04    2.2765595e-05                0               -1      1.0000000e+00                0                1                0
    5.9642267e-02   -1.8630593e-02   -3.2707140e-02   -1.9554322e-01   -7.7285025e-01   -2.3829074e+00    5.9412853e+02    6.1445578e-04    2.9483363e-05                0               -1      1.0000000e+00                0                1                0
    5.7889988e-02   -1.7636349e-02   -3.1444739e-02   -3.6038455e-01   -6.9745023e-01   -2.2589051e+00    5.8839719e+02    3.9319746e-04    2.4204504e-05                0               -1      1.0000000e+00                0                1                0
    5.9257490e-02   -1.8207526e-02   -3.1394439e-02   -2.9883832e-01   -8.2119730e-01   -2.1998524e+00    6.0177179e+02    5.1132629e-04    3.5727305e-05                0               -1      1.0000000e+00                0                1                0
    5.9362781e-02   -1.7878419e-02   -3.1373351e-02   -2.9405437e-01   -7.7338038e-01   -2.2977907e+00    5.9760053e+02    5.4987481e-04    3.1754856e-05                0               -1      1.0000000e+00                0                1                0
    5.8735238e-02   -1.9604360e-02   -3.1291532e-02   -4.4912693e-01   -6.0588162e-01   -2.3528597e+00    5.4254948e+02    8.0763459e-04    1.0307906e-05                0               -1      1.0000000e+00                0                1                0
    5.9556486e-02   -1.8484836e-02   -3.1198986e-02   -3.2649895e-01   -7.9508186e-01   -2.1434093e+00    6.0091697e+02    4.5786468e-04    3.7251822e-05                0               -1      1.0000000e+00                0                1                0
    5.8764865e-02   -1.8584875e-02   -3.1013427e-02   -2.1694757e-01   -6.2142430e-01   -2.1965071e+00    5.8560881e+02    5.4294549e-04    2.3787422e-05                0               -1      1.0000000e+00                0                1                0
    5.9684677e-02   -1.8294270e-02   -3.3754897e-02   -2.5041227e-01   -6.9614005e-01   -2.2389401e+00    5.9179821e+02    4.4942438e-04    2.7668073e-05                0               -1      1.0000000e+00                0                1                0
    5.9654261e-02   -1.8499168e-02   -3.2172193e-02   -3.4547109e-01   -7.7540015e-01   -2.3371078e+00    5.8714623e+02    3.9903241e-04    2.5377675e-05                0               -1      1.0000000e+00                0                1                0
    5.9693296e-02   -1.7911157e-02   -3.1023577e-02   -2.5000449e-01   -7.4155366e-01   -2.1937851e+00    6.0101963e+02    4.7500425e-04    3.6277990e-05                0               -1      1.0000000e+00                0                1                0
    5.9187131e-02   -1.9245325e-02   -3.0719547e-02   -3.0341163e-01   -6.8686976e-01   -2.2368718e+00    5.9362513e+02    6.2355584e-04    2.8447599e-05                0               -1      1.0000000e+00                0                1                0
    5.9047971e-02   -1.8775715e-02   -3.0667680e-02   -2.1378022e-01   -6.9174213e-01   -2.2557834e+00    5.7343992e+02    5.8288861e-04    1.9754203e-05                0               -1      1.0000000e+00                0                1                0
    5.9720903e-02   -1.8155143e-02   -3.2907169e-02   -2.7421753e-01   -7.3811063e-01   -2.3209430e+00    5.9457795e+02    5.5304062e-04    2.9105277e-05                0               -1      1.0000000e+00                0                1                0
    5.9067119e-02   -1.7602196e-02   -3.0306293e-02   -3.2645792e-01   -7.3636431e-01   -2.2660413e+00    5.6298799e+02    5.6378803e-04    1.5056519e-05                0               -1      1.0000000e+00                0                1                0
    5.9834378e-02   -2.0874592e-02   -4.5992847e-02   -3.0279765e-01   -7.8719313e-01   -3.1154676e+00    5.9874788e+02    5.1386239e-04    4.2985786e-05                0               -1      1.0000000e+00                0                1                0
    5.9925145e-02   -2.0482647e-02   -4.5700950e-02   -2.6468121e-01   -7.3040534e-01   -3.0380863e+00    5.9825442e+02    4.9233668e-04    3.1965618e-05                0               -1      1.0000000e+00                0                1                0
    5.9876663e-02   -2.0633843e-02   -4.2488227e-02    2.2460360e-01    7.2034438e-01   -2.6556089e+00    5.9420267e+02    4.3737220e-04    4.6672560e-05                0               -1      1.0000000e+00                0                1                0
    5.9974925e-02   -2.0094240e-02   -4.4802708e-02   -3.4993522e-01   -6.9543291e-01   -3.0088766e+00    5.9737624e+02    5.8070566e-04    3.3757134e-05                0               -1      1.0000000e+00                0                1                0
    5.9952988e-02   -2.0292627e-02   -4.2229937e-02   -1.4253004e-01   -7.1261142e-01   -2.7630079e+00    5.8514914e+02    5.4643137e-04    2.4558146e-05                0               -1      1.0000000e+00                0                1                0
    6.0140998e-02   -2.0006159e-02   -4.5469973e-02   -2.5581664e-01   -7.1511846e-01   -2.9908389e+00    5.8691006e+02    7.0200246e-04    2.5926510e-05                0               -1      1.0000000e+00                0                1                0
    5.9923235e-02   -2.0008736e-02   -4.5315909e-02   -1.6715998e-01   -5.1933351e-01   -2.9346980e+00    5.8348158e+02    6.8738295e-04    2.3009868e-05                0               -1      1.0000000e+00                0                1                0
    5.8620230e-02   -2.1516016e-02   -3.7593520e-02   -1.1804631e-01    3.0787450e-01   -2.3547724e+00    5.9619917e+02    4.2732508e-04    3.2102419e-05                0               -1      1.0000000e+00                0                1                0
    5.7674304e-02   -2.3527721e-02   -3.7407552e-02   -4.3004377e-01   -5.6122652e-01   -2.3428301e+00    5.9452389e+02    5.3362121e-04    2.6934496e-05                0               -1      1.0000000e+00                0                1                0
    5.9065612e-02   -2.2543825e-02   -3.7531720e-02   -3.3706590e-01   -7.6429081e-01   -2.6390028e+00    6.0027129e+02    4.0587000e-04    3.9481023e-05                0               -1      1.0000000e+00                0                1                0
    5.7657471e-02   -2.0929881e-02   -3.7065858e-02   -4.1440682e-01   -6.9471763e-01   -2.4628246e+00    6.0091040e+02    5.2872823e-04    4.4233416e-05                0               -1      1.0000000e+00                0                1                0
    5.9096872e-02   -2.1320870e-02   -3.6560197e-02    4.7931095e-02    4.2164887e-01   -2.2275732e+00    6.0157652e+02    4.7767886e-04    3.5745150e-05                0               -1      1.0000000e+00                0                1                0
    5.7869657e-02   -2.0977710e-02   -3.6628593e-02   -3.4867611e-01   -6.8650515e-01   -2.4196527e+00    5.9214112e+02    5.7563575e-04    2.9603124e-05                0               -1      1.0000000e+00                0                1                0
    5.7393665e-02   -2.0512515e-02   -3.7313875e-02   -3.1556524e-01   -7.4161833e-01   -2.6063377e+00    5.7400421e+02    4.7293970e-04    2.1487090e-05                0               -1      1.0000000e+00                0                1                0
    5.8689684e-02   -2.1705044e-02   -3.5728712e-02   -1.2115455e-01    3.6721960e-01   -2.1967171e+00    5.9298490e+02    5.1144656e-04    3.3347842e-05                0               -1      1.0000000e+00                0                1                0
    5.8907461e-02   -2.0452486e-02   -3.6495477e-02   -3.3260715e-01   -7.4916224e-01   -2.5039391e+00    5.8390946e+02    4.5706690e-04    2.3859178e-05                0               -1      1.0000000e+00                0                1                0
    5.8970199e-02   -2.1008309e-02   -3.5459670e-02   -1.2895375e-01    2.8587194e-01   -2.1860704e+00    5.9259717e+02    5.0071184e-04    3.1912107e-05                0               -1      1.0000000e+00                0                1                0
    5.8186338e-02   -2.0427055e-02   -3.6606437e-02   -4.4273405e-01   -8.2080395e-01   -2.4120147e+00    5.9601738e+02    5.3680006e-04    3.2767192e-05                0               -1      1.0000000e+00                0                1                0
    5.9327736e-02   -2.1524216e-02   -3.5022060e-02    9.1600157e-02    4.8117071e-01   -2.1176282e+00    5.9681417e+02    4.9931980e-04    3.9305473e-05                0               -1      1.0000000e+00                0                1                0
    5.8067563e-02   -2.0800326e-02   -3.5028546e-02   -4.8269246e-01   -5.7126068e-01   -2.4327246e+00    5.6045782e+02    7.1936129e-04    1.8292324e-05                0               -1      1.0000000e+00                0                1                0
    5.9065866e-02   -2.0216468e-02   -3.6962465e-02   -3.0546644e-01   -7.8146077e-01   -2.4887440e+00    5.9899286e+02    5.2387656e-04    3.5897676e-05                0               -1      1.0000000e+00                0                1                0
    5.7591539e-02   -2.0183780e-02   -3.5106543e-02   -4.2011601e-01   -7.3865698e-01   -2.3865182e+00    5.9181737e+02    6.2215871e-04    2.9457706e-05                0               -1      1.0000000e+00                0                1                0
    5.8600037e-02   -2.0191861e-02   -3.5246038e-02   -4.5261617e-01   -6.7580485e-01   -2.6653656e+00    5.7051168e+02    5.2269904e-04    1.9107638e-05                0               -1      1.0000000e+00                0                1                0
    5.8106543e-02   -2.0722696e-02   -3.4894714e-02   -2.5330226e-01   -6.6764859e-01   -2.4112010e+00    5.9285414e+02    5.4629207e-04    2.9784005e-05                0               -1      1.0000000e+00                0                1                0
    5.8577498e-02   -2.0167725e-02   -3.6453638e-02   -4.1227211e-01   -7.9593970e-01   -2.6404070e+00    5.8856556e+02    4.2656787e-04    2.6790269e-05                0               -1      1.0000000e+00                0                1                0
    5.8574567e-02   -2.0057373e-02   -3.7646194e-02   -2.9426280e-01   -6.5412369e-01   -2.5120422e+00    5.5941963e+02    7.5454626e-04    1.6858666e-05                0               -1      1.0000000e+00                0                1                0
    5.7557883e-02   -2.1604373e-02   -3.4398011e-02   -4.1067883e-01   -6.6367605e-01   -2.3407446e+00    5.9853726e+02    5.2720089e-04    3.1498283e-05                0               -1      1.0000000e+00                0                1                0
    5.8481621e-02   -2.0047676e-02   -3.4329164e-02   -3.3835835e-01   -7.4484870e-01   -2.4225071e+00    5.8401926e+02    3.7727403e-04    2.4664073e-05                0               -1      1.0000000e+00                0                1                0
    5.7711769e-02   -2.2615215e-02   -3.4301585e-02   -1.6486967e-01    1.9714216e-01   -2.0673253e+00    5.8903830e+02    4.7353943e-04    2.8567168e-05                0               -1      1.0000000e+00                0                1                0
    6.1125628e-02   -1.6091045e-02   -4.5956500e-02   -2.7883424e-01   -8.1720936e-01   -3.1045873e+00    5.8804846e+02    6.7156532e-04    2.4101228e-05                0               -1      1.0000000e+00                0                1                0
    6.1074346e-02   -1.6195389e-02   -4.5173459e-02   -1.3973667e-01   -1.0724925e+00   -3.1670962e+00    5.4660807e+02    6.6589854e-04    1.1232210e-05                0               -1      1.0000000e+00                0                1                0
    6.1316408e-02   -1.6137156e-02   -4.4593232e-02   -2.0146787e-01   -7.0344641e-01   -3.0323023e+00    5.6799254e+02    4.7531147e-04    1.7382746e-05                0               -1      1.0000000e+00                0                1                0
    6.0470556e-02   -1.6164685e-02   -4.3901935e-02   -2.1534410e-01   -8.6526845e-01   -2.6505274e+00    5.5458657e+02    5.6807729e-04    1.3776214e-05                0               -1      1.0000000e+00                0                1                0
    6.0847340e-02   -1.6379020e-02   -4.5131197e-02   -1.8217551e-01   -7.6625417e-01   -3.1318892e+00    5.6026326e+02    4.7296444e-04    1.5552641e-05                0               -1      1.0000000e+00                0                1                0
    6.0927232e-02   -1.6628547e-02   -4.4875180e-02   -4.0168513e-01   -8.2017704e-01   -2.9202478e+00    5.6361279e+02    6.1976204e-04    1.6274809e-05                0               -1      1.0000000e+00                0                1                0
    6.1068861e-02   -1.6668546e-02   -4.4787982e-02   -2.5486339e-01   -6.8522538e-01   -2.9924993e+00    5.9841173e+02    5.1955134e-04    2.8612767e-05                0               -1      1.0000000e+00                0                1                0
    6.0440424e-02   -1.8755485e-02   -4.6159357e-02   -1.8384781e-01   -7.3454411e-01   -2.9791271e+00    5.8371618e+02    4.4625764e-04    2.3720877e-05                0               -1      1.0000000e+00                0                1                0
    6.0138118e-02   -1.8603697e-02   -4.6063494e-02   -3.6829580e-01   -6.4291584e-01   -2.9628110e+00    5.6552160e+02    4.3796497e-04    1.7504920e-05                0               -1      1.0000000e+00                0                1                0
    6.0385732e-02   -1.9005181e-02   -4.6139338e-02   -2.3939851e-01   -4.6302927e-01   -2.9846403e+00    5.7584455e+02    4.6511860e-04    2.1725595e-05                0               -1      1.0000000e+00                0                1                0
    6.0337863e-02   -1.9163028e-02   -4.6128139e-02   -2.1427953e-01   -5.5951947e-01   -3.0189808e+00    5.7281561e+02    3.6612297e-04    2.0188676e-05                0               -1      1.0000000e+00                0                1                0
    6.0871980e-02   -1.7423901e-02   -4.5965100e-02   -2.3043620e-01   -6.8200172e-01   -3.0520540e+00    5.7058274e+02    4.9170200e-04    1.8753558e-05                0               -1      1.0000000e+00                0                1                0
    6.1005081e-02   -1.7433989e-02   -4.6217160e-02   -2.1745251e-01   -7.2897743e-01   -3.0687538e+00    5.7324341e+02    5.4137212e-04    1.9735146e-05                0               -1      1.0000000e+00                0                1                0
    6.0842493e-02   -1.7395429e-02   -4.6013259e-02   -1.0837414e-01   -4.4361118e-01   -2.9217601e+00    5.6105803e+02    6.2747354e-04    1.6384362e-05                0               -1      1.0000000e+00                0                1                0
    6.0946716e-02   -1.7664520e-02   -4.6036436e-02   -2.1544875e-01   -6.9079663e-01   -3.1198718e+00    6.0019863e+02    4.1189368e-04    3.8870807e-05                0               -1      1.0000000e+00                0                1                0
    6.0845655e-02   -1.7890532e-02   -4.6081958e-02   -4.8349460e-02   -4.5082372e-01   -2.9778882e+00    5.4644110e+02    7.6593060e-04    1.3691465e-05                0               -1      1.0000000e+00                0                1                0
    6.0451114e-02   -1.8503614e-02   -4.5824875e-02    9.5602113e-02    3.6726921e-01   -2.8289505e+00    6.0568770e+02    5.6396580e-04    3.9761987e-05                0               -1      1.0000000e+00                0                1                0
    6.0488683e-02   -1.8028673e-02   -4.5850599e-02   -1.9410815e-01   -7.0900090e-01   -2.9303764e+00    5.6806535e+02    4.7181434e-04    1.8980177e-05                0               -1      1.0000000e+00                0                1                0
    6.0481631e-02   -1.8701864e-02   -4.5723817e-02   -3.1138058e-01   -6.8660014e-01   -2.8729232e+00    5.8700771e+02    6.7254442e-04    2.4295768e-05                0               -1      1.0000000e+00                0                1                0
    6.0292941e-02   -1.8181058e-02   -4.5771239e-02   -1.6039806e-01   -4.7090540e-01   -2.8192163e+00    5.4180213e+02    6.0419619e-04    1.2194186e-05                0               -1      1.0000000e+00                0                1                0
    6.0246940e-02   -1.9328683e-02   -4.5939159e-02   -2.5277544e-01   -6.3757498e-01   -3.0142943e+00    5.9590684e+02    5.4631834e-04    3.0437329e-05                0               -1      1.0000000e+00                0                1                0
    6.0135055e-02   -1.9669912e-02   -4.5863187e-02   -3.3711788e-01   -6.5531307e-01   -2.9371740e+00    5.9038332e+02    6.7533839e-04    2.6386629e-05                0               -1      1.0000000e+00                0                1                0
    6.0588914e-02   -1.8119358e-02   -4.5926590e-02    1.1687062e-02   -5.3788718e-01   -2.8725754e+00    5.5199253e+02    4.5975555e-04    1.5046496e-05                0               -1      1.0000000e+00                0                1                0
    6.0470141e-02   -1.8375411e-02   -4.5981386e-02   -3.8975668e-01   -5.1899502e-01   -2.9408222e+00    5.3915521e+02    7.1152351e-04    1.1189815e-05                0               -1      1.0000000e+00                0                1                0
    6.0077199e-02   -1.8326800e-02   -4.6154000e-02   -1.8289794e-01   -6.3277109e-01   -3.1112249e+00    5.9427044e+02    6.2201349e-04    2.8752591e-05                0               -1      1.0000000e+00                0                1                0
    6.0228298e-02   -1.9335284e-02   -4.5970461e-02   -2.7166484e-01   -7.4866972e-01   -3.0633756e+00    5.8725166e+02    5.5547146e-04    2.4874561e-05                0               -1      1.0000000e+00                0                1                0
    6.0274358e-02   -1.9662068e-02   -4.6098856e-02   -1.3920282e-01   -7.2453290e-01   -3.1414852e+00    5.9120184e+02    4.2638019e-04    2.4910266e-05                0               -1      1.0000000e+00                0                1                0
    6.0320763e-02   -1.8897106e-02   -4.5798740e-02   -3.4245011e-01   -6.4297057e-01   -3.0490205e+00    5.6510461e+02    4.4186236e-04    1.7583626e-05                0               -1      1.0000000e+00                0                1                0
    5.9811022e-02   -1.8026269e-02   -4.6016516e-02   -2.7823916e-01   -6.4544474e-01   -3.1256664e+00    5.9326707e+02    4.0561187e-04    2.6612136e-05                0               -1      1.0000000e+00                0                1                0
    6.0492180e-02   -1.8693011e-02   -4.5775096e-02   -3.0239622e-01   -5.5919152e-01   -3.0914035e+00    5.6139270e+02    4.8720770e-04    1.6983559e-05                0               -1      1.0000000e+00                0                1                0
    5.9955666e-02   -1.9859191e-02   -4.5776205e-02   -2.7077908e-01   -7.2642272e-01   -3.0286827e+00    5.9353314e+02    4.1983739e-04    2.7828559e-05                0               -1      1.0000000e+00                0                1                0
    6.0568869e-02   -1.7613694e-02   -4.5574516e-02   -1.8793573e-01   -7.5861324e-01   -2.9670160e+00    5.3956726e+02    7.2328733e-04    1.1226030e-05                0               -1      1.0000000e+00                0                1                0
    6.0160936e-02   -1.7530694e-02   -4.5318020e-02   -1.5433172e-01   -4.4661797e-01   -2.8329425e+00    5.4402145e+02    6.4117556e-04    1.2788753e-05                0               -1      1.0000000e+00                0                1                0
    6.0496202e-02   -1.7797677e-02   -4.5693880e-02   -1.3888285e-01   -6.1808358e-01   -3.1668274e+00    5.4191073e+02    3.9477324e-04    1.1887412e-05                0               -1      1.0000000e+00                0                1                0
    6.0832365e-02   -1.7886075e-02   -4.5387608e-02   -2.0033388e-01   -4.3447637e-01   -2.8067623e+00    5.6562695e+02    6.1799602e-04    1.7747800e-05                0               -1      1.0000000e+00                0                1                0
    6.0011658e-02   -1.9280687e-02   -4.5557338e-02   -1.3895401e-01   -6.2516048e-01   -2.9252694e+00    5.7915244e+02    4.5752821e-04    2.2921805e-05                0               -1      1.0000000e+00                0                1                0
    6.0263986e-02   -1.9853304e-02   -4.5690815e-02   -2.3665858e-01   -8.0617149e-01   -3.0549490e+00    5.9906722e+02    5.5849613e-04    4.3716160e-05                0               -1      1.0000000e+00                0                1                0
    6.0096556e-02   -1.9767125e-02   -4.5563706e-02   -2.3356471e-01   -7.5055267e-01   -3.0822107e+00    5.9852213e+02    6.0277224e-04    3.4791646e-05                0               -1      1.0000000e+00                0                1                0
    6.0363902e-02   -1.9595923e-02   -4.5775784e-02   -2.8344178e-01   -8.3342748e-01   -3.1740315e+00    5.9853113e+02    4.4977669e-04    4.7121787e-05                0               -1      1.0000000e+00                0                1                0
    6.0849347e-02   -1.7367984e-02   -4.5173295e-02   -3.1826239e-01   -6.9494012e-01   -2.9361844e+00    5.4578526e+02    7.1882682e-04    1.3252729e-05                0               -1      1.0000000e+00                0                1                0
    6.0507276e-02   -1.7467840e-02   -4.5084292e-02   -1.8953077e-02   -5.7656741e-01   -2.7594030e+00    5.4388572e+02    8.1927373e-04    1.2560436e-05                0               -1      1.0000000e+00                0                1                0
    6.0760177e-02   -1.7843145e-02   -4.5329674e-02   -2.7257015e-01   -6.5050516e-01   -3.0551653e+00    5.4228347e+02    3.7183536e-04    1.2398906e-05                0               -1      1.0000000e+00                0                1                0
    6.0364897e-02   -1.8325880e-02   -4.5379210e-02   -2.0573351e-01   -6.8929944e-01   -3.0602888e+00    5.7975816e+02    4.2954954e-04    2.2154281e-05                0               -1      1.0000000e+00                0                1                0
    6.0393567e-02   -1.8164926e-02   -4.5411882e-02   -1.6481464e-01   -5.3366800e-01   -3.0024646e+00    5.8099836e+02    4.7563824e-04    2.1850329e-05                0               -1      1.0000000e+00                0                1                0
    6.0119380e-02   -1.9626702e-02   -4.5095807e-02   -2.2546422e-01   -7.0060925e-01   -2.8635813e+00    5.9320226e+02    6.0770011e-04    2.8731681e-05                0               -1      1.0000000e+00                0                1                0
    6.0056755e-02   -1.9590541e-02   -4.5182628e-02   -2.5914659e-01   -6.4906047e-01   -2.9300816e+00    5.8036068e+02    4.0765329e-04    2.3212527e-05                0               -1      1.0000000e+00                0                1                0
    6.0685330e-02   -1.7078285e-02   -4.5342422e-02   -2.2342840e-01   -3.8419709e-01   -3.0907543e+00    5.5851587e+02    6.0288301e-04    1.6327260e-05                0               -1      1.0000000e+00                0                1                0
    6.0530906e-02   -1.7356527e-02   -4.5147778e-02   -3.5889138e-01   -7.0480417e-01   -3.0066762e+00    5.8179543e+02    4.1218673e-04    2.0890331e-05                0               -1      1.0000000e+00                0                1                0
    6.0527110e-02   -1.7830480e-02   -4.5003366e-02   -9.3878991e-02   -6.8621772e-01   -2.9836278e+00    5.7898185e+02    4.6024224e-04    2.1938398e-05                0               -1      1.0000000e+00                0                1                0
    5.9951777e-02   -1.8925097e-02   -4.4990328e-02   -3.8550009e-01   -6.9983403e-01   -2.8983945e+00    5.8308855e+02    6.4902371e-04    2.4027487e-05                0               -1      1.0000000e+00                0                1                0
    6.0309537e-02   -1.9371826e-02   -4.4873394e-02    1.4962524e-01    5.5987195e-01   -2.7701634e+00    5.9609746e+02    4.7952128e-04    4.6273452e-05                0               -1      1.0000000e+00                0                1                0
    6.0351109e-02   -1.6894135e-02   -4.5030299e-02   -1.1657115e-01   -7.0162578e-01   -3.0446742e+00    5.5156200e+02    5.5455733e-04    1.3869037e-05                0               -1      1.0000000e+00                0                1                0
    6.0055175e-02   -1.6935104e-02   -4.4807672e-02   -2.6105249e-01   -3.7779630e-01   -2.8420789e+00    5.5910353e+02    4.8015135e-04    1.6165510e-05                0               -1      1.0000000e+00                0                1                0
    6.0615866e-02   -1.7314982e-02   -4.4986396e-02   -3.8141727e-01   -3.9466379e-01   -3.1127490e+00    5.5054224e+02    6.2158667e-04    1.3946434e-05                0               -1      1.0000000e+00                0                1                0
    6.0450384e-02   -1.8737588e-02   -4.4886518e-02   -2.1079923e-01   -7.6832531e-01   -2.8274350e+00    5.5445990e+02    6.4839108e-04    1.5270016e-05                0               -1      1.0000000e+00                0                1                0
    6.0636504e-02   -1.8839856e-02   -4.4953699e-02   -2.6004988e-01   -7.2816008e-01   -3.0125331e+00    5.9617610e+02    5.3931103e-04    2.8639130e-05                0               -1      1.0000000e+00                0                1                0
    6.0186556e-02   -1.9158513e-02   -4.4879541e-02   -2.6511837e-01   -8.7709254e-01   -2.9527352e+00    5.8171687e+02    4.0686431e-04    2.2418996e-05                0               -1      1.0000000e+00                0                1                0
    5.9786341e-02   -1.9791051e-02   -4.4913423e-02   -2.6396544e-01   -6.9154723e-01   -2.9277186e+00    5.8881799e+02    5.3649018e-04    2.5616099e-05                0               -1      1.0000000e+00                0                1                0
    6.0137390e-02   -1.9673631e-02   -4.4918347e-02   -2.9723181e-01   -7.7782784e-01   -2.9748933e+00    6.0260081e+02    5.4111090e-04    3.4124387e-05                0               -1      1.0000000e+00                0                1                0
    6.0822765e-02   -1.8039009e-02   -4.4660747e-02   -2.8057288e-01   -6.1680427e-01   -2.9780003e+00    5.4425292e+02    4.9369323e-04    1.3065515e-05                0               -1      1.0000000e+00                0                1                0
    6.0362739e-02   -1.9476486e-02   -4.4646132e-02   -3.0934587e-01   -7.5050507e-01   -2.9914071e+00    6.0055378e+02    5.1719472e-04    3.2498710e-05                0               -1      1.0000000e+00                0                1                0
    5.9808197e-02   -1.8622584e-02   -4.4591605e-02   -3.0699882e-01   -5.7011850e-01   -2.9182172e+00    5.8648782e+02    4.0184382e-04    2.4816778e-05                0               -1      1.0000000e+00                0                1                0
    6.0468115e-02   -1.8273379e-02   -4.4548014e-02   -2.9732744e-02   -4.0509795e-01   -2.8735257e+00    5.5444191e+02    5.5605832e-04    1.5924656e-05                0               -1      1.0000000e+00                0                1                0
    5.9869039e-02   -1.9299802e-02   -4.4652768e-02   -1.8146709e-01   -6.9747344e-01   -3.0579395e+00    5.7057606e+02    5.5621437e-04    1.9110129e-05                0               -1      1.0000000e+00                0                1                0
    6.0397713e-02   -1.8023893e-02   -4.4503884e-02   -2.2762218e-01   -7.3045781e-01   -2.9867932e+00    5.7777570e+02    3.4258250e-04    2.0587688e-05                0               -1      1.0000000e+00                0                1                0
    6.0420869e-02   -1.8258514e-02   -4.4384441e-02   -1.9322945e-01   -6.3903003e-01   -2.8915541e+00    5.7572835e+02    5.8733468e-04    2.0657087e-05                0               -1      1.0000000e+00                0                1                0
    6.0141982e-02   -1.8220025e-02   -4.4373781e-02   -3.5723982e-01   -4.9509449e-01   -2.7176278e+00    5.3793147e+02    4.5586210e-04    1.1056227e-05                0               -1      1.0000000e+00                0                1                0
    6.0391540e-02   -1.8613364e-02   -4.4485109e-02   -2.9493069e-01   -5.6809642e-01   -2.9477834e+00    5.8527837e+02    6.8327184e-04    2.3716248e-05                0               -1      1.0000000e+00                0                1                0
    6.0312558e-02   -1.8935135e-02   -4.4322172e-02   -2.0722038e-01   -5.5356425e-01   -3.0005905e+00    5.7467594e+02    7.2136716e-04    2.1391283e-05                0               -1      1.0000000e+00                0                1                0
    5.9920238e-02   -1.9993073e-02   -4.4548438e-02   -2.1505860e-01   -7.7502176e-01   -3.0043264e+00    5.9109650e+02    5.9778866e-04    2.8426868e-05                0               -1      1.0000000e+00                0                1                0
    6.0621634e-02   -1.8204184e-02   -4.4186909e-02   -2.4592177e-01   -6.7778385e-01   -2.8966378e+00    5.7947545e+02    4.4357376e-04    2.2796190e-05                0               -1      1.0000000e+00                0                1                0
    6.0427021e-02   -1.8876269e-02   -4.4106824e-02   -2.3191213e-01   -7.9990268e-01   -2.9117103e+00    5.9632964e+02    5.1039060e-04    3.0724118e-05                0               -1      1.0000000e+00                0                1                0
    6.0329838e-02   -1.7355837e-02   -4.4178465e-02   -2.2004235e-01   -5.6368279e-01   -3.0234684e+00    5.7022277e+02    4.7902586e-04    1.9917363e-05                0               -1      1.0000000e+00                0                1                0
    5.9942627e-02   -1.9335096e-02   -4.4253772e-02   -3.9142261e-01   -7.9936105e-01   -3.0322295e+00    5.6899807e+02    5.5532026e-04    1.9036958e-05                0               -1      1.0000000e+00                0                1                0
    6.1035018e-02   -1.6571669e-02   -4.3944954e-02   -2.4101455e-01   -6.4040184e-01   -2.6118014e+00    5.4154425e+02    7.2650937e-04    1.0957653e-05                0               -1      1.0000000e+00                0                1                0
    6.0760299e-02   -1.6794230e-02   -4.3987527e-02   -4.9376860e-01   -6.2569532e-01   -2.8903005e+00    5.5124482e+02    6.4496268e-04    1.3784080e-05                0               -1      1.0000000e+00                0                1                0
    6.0889810e-02   -1.7004744e-02   -4.3841575e-02   -1.1019349e-01   -7.3853993e-01   -2.7526123e+00    5.4263007e+02    4.2802807e-04    1.1696789e-05                0               -1      1.0000000e+00                0                1                0
    6.0870746e-02   -1.7549781e-02   -4.4026696e-02   -2.3359817e-01   -8.0398919e-01   -3.0522766e+00    5.9948405e+02    4.6644502e-04    3.5910374e-05                0               -1      1.0000000e+00                0                1                0
    5.9767363e-02   -1.8351677e-02   -4.3947523e-02   -4.4255501e-01   -5.3099715e-01   -2.9265978e+00    5.4008973e+02    7.7766007e-04    1.1942753e-05                0               -1      1.0000000e+00                0                1                0
    6.0485889e-02   -1.8689554e-02   -4.4036395e-02   -2.1985779e-01   -6.3385036e-01   -2.9318295e+00    5.7856347e+02    3.8302660e-04    2.1634972e-05                0               -1      1.0000000e+00                0                1                0
    6.0272182e-02   -1.9796258e-02   -4.4152341e-02   -2.3922635e-01   -7.4349585e-01   -3.0057912e+00    5.7234636e+02    5.8225218e-04    2.0631612e-05                0               -1      1.0000000e+00                0                1                0
    5.9963465e-02   -1.8166432e-02   -4.4029185e-02   -4.2132243e-01   -7.2572807e-01   -3.0335198e+00    5.4877365e+02    2.8042545e-04    1.3347926e-05                0               -1      1.0000000e+00                0                1                0
    6.0542932e-02   -1.8794909e-02   -4.4045029e-02   -1.2473669e-01   -6.2921821e-01   -3.0255045e+00    5.5699161e+02    6.4966801e-04    1.6694693e-05                0               -1      1.0000000e+00                0                1                0
    6.0860356e-02   -1.6663632e-02   -4.3795739e-02   -1.6341984e-01   -7.7987716e-01   -2.8286017e+00    5.5924104e+02    5.1030583e-04    1.5996549e-05                0               -1      1.0000000e+00                0                1                0
    6.0692695e-02   -1.7190727e-02   -4.3785489e-02   -6.9287790e-02   -6.5317165e-01   -2.8950895e+00    5.5598444e+02    4.5934401e-04    1.5547278e-05                0               -1      1.0000000e+00                0                1                0
    6.0195037e-02   -1.7116007e-02   -4.3848182e-02   -4.8981294e-01   -6.6903770e-01   -3.0060601e+00    5.5929599e+02    3.7284500e-04    1.5730904e-05                0               -1      1.0000000e+00                0                1                0
    6.1057137e-02   -1.7259419e-02   -4.3934534e-02   -1.8348746e-01   -6.6792091e-01   -3.0099096e+00    5.9037930e+02    4.1219803e-04    2.5125106e-05                0               -1      1.0000000e+00                0                1                0
    6.0412141e-02   -1.8542700e-02   -4.3615164e-02    8.7378862e-02    4.0952066e-01   -2.6392792e+00    6.0510893e+02    5.1103468e-04    4.2667708e-05                0               -1      1.0000000e+00                0                1                0
    6.0466934e-02   -1.8234461e-02   -4.3826954e-02   -1.9667569e-01   -7.2007375e-01   -2.9034119e+00    5.7719737e+02    4.4042872e-04    2.1176715e-05                0               -1      1.0000000e+00                0                1                0
    6.0136092e-02   -1.8344259e-02   -4.3798678e-02   -3.3738361e-01   -6.9972277e-01   -2.9531722e+00    5.7796866e+02    4.3044256e-04    2.0974592e-05                0               -1      1.0000000e+00                0                1                0
    6.0540734e-02   -1.8608427e-02   -4.3720830e-02   -2.5631357e-01   -7.5312111e-01   -2.9405602e+00    5.9882694e+02    4.8734788e-04    3.6134503e-05                0               -1      1.0000000e+00                0                1                0
    6.0697417e-02   -1.8240247e-02   -4.3677173e-02    2.7740461e-02   -5.0045006e-01   -2.9013836e+00    5.5745015e+02    3.0005566e-04    1.6659430e-05                0               -1      1.0000000e+00                0                1                0
    6.0074557e-02   -1.9076313e-02   -4.3666291e-02   -2.7388422e-01   -5.5496549e-01   -2.8913895e+00    5.7704292e+02    4.2271163e-04    2.1242837e-05                0               -1      1.0000000e+00                0                1                0
    6.0003412e-02   -1.7838038e-02   -4.3770787e-02   -3.5547819e-01   -5.8115094e-01   -2.9467823e+00    5.4598784e+02    7.0936503e-04    1.3292334e-05                0               -1      1.0000000e+00                0                1                0
    5.9983069e-02   -1.8305731e-02   -4.3495595e-02   -2.3034854e-01   -6.9676620e-01   -2.8143373e+00    5.9618215e+02    4.4252819e-04    2.9869391e-05                0               -1      1.0000000e+00                0                1                0
    5.9920747e-02   -1.8639828e-02   -4.3636154e-02   -1.7685525e-01   -6.8850608e-01   -2.8580255e+00    5.7180215e+02    5.1370457e-04    2.0505628e-05                0               -1      1.0000000e+00                0                1                0
    6.0833616e-02   -1.7782790e-02   -4.3511744e-02   -2.1886637e-01   -8.3664028e-01   -2.8450430e+00    5.7605606e+02    7.3762496e-04    2.0986217e-05                0               -1      1.0000000e+00                0                1                0
    6.0291120e-02   -1.7574252e-02   -4.3484443e-02   -2.6633427e-01   -4.5455354e-01   -2.7846878e+00    5.5744300e+02    5.3544001e-04    1.5749275e-05                0               -1      1.0000000e+00                0                1                0
    6.0096647e-02   -1.9426696e-02   -4.3585300e-02   -2.2900892e-01   -7.3619263e-01   -2.9188584e+00    5.9777436e+02    4.9853995e-04    3.1529368e-05                0               -1      1.0000000e+00                0                1                0
    6.0552518e-02   -1.8284673e-02   -4.3555686e-02   -1.4523801e-01   -8.1196363e-01   -3.0116334e+00    5.5799050e+02    5.8338816e-04    1.6690669e-05                0               -1      1.0000000e+00                0                1                0
    6.0985457e-02   -1.6551397e-02   -4.3508918e-02   -2.8470127e-01   -5.6592357e-01   -3.0742735e+00    5.4109478e+02    6.7820847e-04    1.0484737e-05                0               -1      1.0000000e+00                0                1                0
    6.0797917e-02   -1.7263096e-02   -4.3229673e-02   -1.6638500e-01   -5.8422812e-01   -2.8395913e+00    5.8003356e+02    6.0488218e-04    2.0917673e-05                0               -1      1.0000000e+00                0                1                0
    6.0557712e-02   -1.7640576e-02   -4.3401812e-02   -2.2697194e-01   -5.0511799e-01   -2.8560976e+00    5.8366347e+02    6.7476067e-04    2.3742391e-05                0               -1      1.0000000e+00                0                1                0
    6.0225374e-02   -1.9126922e-02   -4.3421102e-02   -3.1844858e-01   -7.3759981e-01   -2.9009705e+00    5.9644898e+02    5.4365808e-04    3.0765326e-05                0               -1      1.0000000e+00                0                1                0
    5.9925505e-02   -1.9139077e-02   -4.3276947e-02   -4.4119874e-01   -7.7116604e-01   -2.9040772e+00    5.9304759e+02    5.6451711e-04    2.8218027e-05                0               -1      1.0000000e+00                0                1                0
    5.9852487e-02   -1.6858369e-02   -4.3154473e-02   -3.6478487e-01   -5.4237689e-01   -2.7287141e+00    5.6042265e+02    6.1517411e-04    1.5804313e-05                0               -1      1.0000000e+00                0                1                0
    6.0327471e-02   -1.7193756e-02   -4.3019150e-02   -2.3040969e-01   -6.7084761e-01   -2.8059196e+00    5.6466570e+02    6.4969596e-04    1.7530829e-05                0               -1      1.0000000e+00                0                1                0
    6.0676632e-02   -1.7566093e-02   -4.3156918e-02   -4.3252107e-02   -7.5286348e-01   -2.8779122e+00    5.6233501e+02    4.1786896e-04    1.7394208e-05                0               -1      1.0000000e+00                0                1                0
    6.0258318e-02   -1.9588883e-02   -4.3087997e-02   -2.2189117e-01   -7.8532042e-01   -2.8370892e+00    5.9886391e+02    5.1508142e-04    3.5609822e-05                0               -1      1.0000000e+00                0                1                0
    6.0766733e-02   -1.7914793e-02   -4.3068779e-02   -2.5389991e-01   -7.9644765e-01   -2.9759708e+00    5.9007152e+02    4.2833121e-04    2.5656905e-05                0               -1      1.0000000e+00                0                1                0
    6.0556866e-02   -1.7941618e-02   -4.3063025e-02   -2.4953949e-01   -7.4800982e-01   -2.9587278e+00    5.8913509e+02    6.6397973e-04    2.5818712e-05                0               -1      1.0000000e+00                0                1                0
    6.0624298e-02   -1.7281328e-02   -4.3108003e-02   -2.3779856e-01   -6.8265742e-01   -2.9934477e+00    5.8885117e+02    5.0767792e-04    2.4356162e-05                0               -1      1.0000000e+00                0                1                0
    5.9852571e-02   -1.8023114e-02   -4.2863907e-02   -4.2446297e-01   -4.7164718e-01   -2.8314146e+00    5.5495141e+02    6.0396690e-04    1.5837432e-05                0               -1      1.0000000e+00                0                1                0
    6.0539890e-02   -1.8528380e-02   -4.3029078e-02   -3.1666376e-01   -7.4110345e-01   -2.9848048e+00    5.9923257e+02    5.8422928e-04    4.1774727e-05                0               -1      1.0000000e+00                0                1                0
    5.9807811e-02   -1.8901786e-02   -4.2970417e-02   -2.1391361e-01   -8.0930238e-01   -2.9024431e+00    5.6272395e+02    6.1040502e-04    1.7443671e-05                0               -1      1.0000000e+00                0                1                0
    6.0017985e-02   -1.9954157e-02   -4.2906523e-02   -3.2012330e-01   -7.2398383e-01   -2.9457273e+00    6.0034528e+02    4.2104071e-04    4.1021445e-05                0               -1      1.0000000e+00                0                1                0
    6.0727123e-02   -1.6900368e-02   -4.2644095e-02   -2.5665371e-01   -5.9478043e-01   -2.7579600e+00    5.7985521e+02    4.1162819e-04    2.1060811e-05                0               -1      1.0000000e+00                0                1                0
    6.0234534e-02   -1.8159936e-02   -4.2690726e-02    2.7842032e-02    4.5185874e-01   -2.6437762e+00    6.0447954e+02    4.3157830e-04    4.2165375e-05                0               -1      1.0000000e+00                0                1                0
    6.0288531e-02   -1.8414457e-02   -4.2740937e-02   -2.7274074e-01   -7.0213675e-01   -2.6791512e+00    5.4110121e+02    7.7315055e-04    1.1668942e-05                0               -1      1.0000000e+00                0                1                0
    6.0182882e-02   -1.8334874e-02   -4.2807904e-02   -2.7022300e-01   -5.9624265e-01   -2.7607769e+00    5.4956355e+02    8.0207636e-04    1.4521049e-05                0               -1      1.0000000e+00                0                1                0
    6.0396629e-02   -1.9148434e-02   -4.2676322e-02   -3.0426113e-01   -6.9391122e-01   -2.8421671e+00    5.8169386e+02    4.5179046e-04    2.2911666e-05                0               -1      1.0000000e+00                0                1                0
    6.0143911e-02   -1.8380633e-02   -4.2672490e-02   -3.2824143e-01   -5.7867800e-01   -2.7773220e+00    5.6095067e+02    5.7569292e-04    1.7600661e-05                0               -1      1.0000000e+00                0                1                0
    5.9894443e-02   -1.8966328e-02   -4.2797858e-02   -2.2758754e-01   -6.1311293e-01   -2.9609469e+00    5.8799119e+02    4.0006373e-04    2.6265347e-05                0               -1      1.0000000e+00                0                1                0
    5.9918224e-02   -1.8720356e-02   -4.2687246e-02   -2.7902975e-01   -7.8792323e-01   -2.8776145e+00    5.8935683e+02    6.8660069e-04    2.5375869e-05                0               -1      1.0000000e+00                0                1                0
    6.0532451e-02   -1.8682978e-02   -4.2695239e-02    1.5299624e-01   -5.5659654e-01   -2.9697599e+00    5.3702449e+02    8.2521480e-04    9.6838857e-06                0               -1      1.0000000e+00                0                1                0
    6.0244119e-02   -1.9389834e-02   -4.2689549e-02    1.1719792e-01    4.9152958e-01   -2.5650836e+00    6.1022841e+02    4.9281197e-04    4.3973140e-05                0               -1      1.0000000e+00                0                1                0
    6.0483347e-02   -1.6832357e-02   -4.2509878e-02   -2.1593529e-01   -6.7279479e-01   -2.9180886e+00    5.7041773e+02    4.4615497e-04    1.8258387e-05                0               -1      1.0000000e+00                0                1                0
    6.0707217e-02   -1.6878540e-02   -4.2450590e-02   -3.0165196e-01   -5.8113157e-01   -2.7866813e+00    5.7769440e+02    4.5076537e-04    2.0078660e-05                0               -1      1.0000000e+00                0                1                0
    6.0306699e-02   -1.7422015e-02   -4.2498700e-02   -2.4145183e-01   -7.7309172e-01   -2.6777425e+00    5.7431472e+02    4.7205297e-04    1.9585798e-05                0               -1      1.0000000e+00                0                1                0
    6.0413326e-02   -1.7518016e-02   -4.2562012e-02   -2.1198747e-01   -6.0176207e-01   -2.6157282e+00    5.4558540e+02    6.8262757e-04    1.3304052e-05                0               -1      1.0000000e+00                0                1                0
    6.0122096e-02   -1.8403491e-02   -4.2448271e-02   -2.3687266e-01   -6.9342476e-01   -2.7112371e+00    5.9241978e+02    4.0603003e-04    2.5675108e-05                0               -1      1.0000000e+00                0                1                0
    6.0495403e-02   -1.9172296e-02   -4.2608221e-02   -2.1572924e-01   -7.8893886e-01   -2.8335643e+00    5.9184136e+02    4.1252842e-04    2.8679582e-05                0               -1      1.0000000e+00                0                1                0
    6.0383953e-02   -1.8060656e-02   -4.2558210e-02   -2.5521407e-01   -6.4168400e-01   -2.8948892e+00    5.7669964e+02    7.0871085e-04    2.0999142e-05                0               -1      1.0000000e+00                0                1                0
    5.9835755e-02   -1.8838303e-02   -4.2504388e-02   -7.5068319e-02   -6.6371656e-01   -2.8779754e+00    5.4339959e+02    8.0977023e-04    1.2873852e-05                0               -1      1.0000000e+00                0                1                0
    6.0134320e-02   -1.8955631e-02   -4.2480925e-02   -4.9517663e-02   -6.5058935e-01   -2.7884876e+00    5.5463738e+02    5.3203368e-04    1.5898845e-05                0               -1      1.0000000e+00                0                1                0
    6.1146558e-02   -1.6111883e-02   -4.2364605e-02   -3.6207650e-01   -7.2576366e-01   -3.0138238e+00    5.8042674e+02    4.6664859e-04    2.0973928e-05                0               -1      1.0000000e+00                0                1                0
    6.0992117e-02   -1.6600327e-02   -4.2238145e-02   -1.8889193e-01   -1.0020047e+00   -2.8728277e+00    5.5369519e+02    6.4757997e-04    1.3604952e-05                0               -1      1.0000000e+00                0                1                0
    5.9897352e-02   -1.8222163e-02   -4.2288830e-02   -3.0689491e-01   -7.9747801e-01   -2.8896273e+00    5.7888670e+02    4.6727412e-04    2.1819069e-05                0               -1      1.0000000e+00                0                1                0
    6.0476174e-02   -1.8513914e-02   -4.2394558e-02   -2.9313034e-01   -6.0504673e-01   -2.9169822e+00    5.8616104e+02    4.2451491e-04    2.4749080e-05                0               -1      1.0000000e+00                0                1                0
    6.0816014e-02   -1.7211409e-02   -4.2406372e-02   -2.6779879e-01   -7.7126799e-01   -2.9463491e+00    5.9872860e+02    4.6072855e-04    4.0667016e-05                0               -1      1.0000000e+00                0                1                0
    6.0649725e-02   -1.7574035e-02   -4.2237262e-02   -1.4172686e-01   -8.0145193e-01   -2.8979689e+00    5.8728490e+02    5.3733180e-04    2.5092263e-05                0               -1      1.0000000e+00                0                1                0
    6.0921838e-02   -1.7505296e-02   -4.2260703e-02   -1.7375144e-01   -6.1443779e-01   -2.7741373e+00    5.7478862e+02    4.5691600e-04    2.0394571e-05                0               -1      1.0000000e+00                0                1                0
    5.8824446e-02   -2.1545788e-02   -3.4073712e-02   -1.5312536e-01    1.0978302e-01   -2.1637027e+00    5.9938080e+02    4.4851097e-04    3.1366846e-05                0               -1      1.0000000e+00                0                1                0
    5.8442170e-02   -2.2332586e-02   -3.3703018e-02   -3.7287831e-02    3.8537355e-01   -2.1115454e+00    5.9576989e+02    4.2596839e-04    3.1161899e-05                0               -1      1.0000000e+00                0                1                0
    5.6728439e-02   -2.1152159e-02   -3.3810946e-02   -4.0871489e-01   -6.2406628e-01   -2.3051942e+00    5.9283631e+02    3.9096925e-04    2.9133375e-05                0               -1      1.0000000e+00                0                1                0
    5.9149002e-02   -2.1225638e-02   -3.4112799e-02   -3.1512578e-01   -7.6827860e-01   -2.2571576e+00    6.0159859e+02    4.3585484e-04    3.8566527e-05                0               -1      1.0000000e+00                0                1                0
    5.9227031e-02   -2.0604241e-02   -3.2529586e-02    8.7752071e-02    5.1345669e-01   -2.0775130e+00    5.9463139e+02    4.6928334e-04    4.1358434e-05                0               -1      1.0000000e+00                0                1                0
    5.7858109e-02   -2.0386126e-02   -3.3737098e-02   -3.5898367e-01   -4.5455256e-01   -2.3768365e+00    5.5442347e+02    6.4148211e-04    1.6860139e-05                0               -1      1.0000000e+00                0                1                0
    5.8514543e-02   -2.0424870e-02   -3.1897500e-02   -4.0241159e-01   -5.4910352e-01   -2.1753578e+00    5.5875053e+02    6.7447396e-04    1.7221478e-05                0               -1      1.0000000e+00                0                1                0
    5.7932478e-02   -2.3724189e-02   -3.1652991e-02   -6.8204088e-02    1.0808432e-01   -2.0035511e+00    5.8407800e+02    5.0461645e-04    2.6118187e-05                0               -1      1.0000000e+00                0                1                0
    5.9391167e-02   -2.1435667e-02   -3.1132441e-02    5.2063006e-02    3.7749581e-01   -1.8881530e+00    5.9982056e+02    5.5688825e-04    3.6937096e-05                0               -1      1.0000000e+00                0                1                0
    5.7444387e-02   -2.0266171e-02   -3.4037870e-02   -4.7623540e-01   -6.7776742e-01   -2.2780632e+00    5.8812146e+02    4.2254082e-04    2.6287033e-05                0               -1      1.0000000e+00                0                1                0
    5.9164578e-02   -2.0246040e-02   -3.3525382e-02   -3.2264084e-01   -6.9431831e-01   -2.3560741e+00    5.8336802e+02    4.6397356e-04    2.5258731e-05                0               -1      1.0000000e+00                0                1                0
    5.7751567e-02   -2.3728610e-02   -3.0895507e-02   -2.9468477e-01   -4.2431371e-01   -2.0341855e+00    5.7063392e+02    6.2581706e-04    2.2170246e-05                0               -1      1.0000000e+00                0                1                0
    5.8179331e-02   -2.3493673e-02   -3.0868719e-02   -6.3885428e-02    2.7283891e-01   -1.9072524e+00    5.8930518e+02    4.9543596e-04    2.9903436e-05                0               -1      1.0000000e+00                0                1                0
    5.7797479e-02   -2.0944637e-02   -3.0926895e-02   -3.6452190e-01   -5.1467190e-01   -2.2150013e+00    5.7275685e+02    5.0969893e-04    2.0780403e-05                0               -1      1.0000000e+00                0                1                0
    5.7672463e-02   -2.3618327e-02   -3.0489251e-02   -2.5894380e-02    3.3859431e-01   -1.8276505e+00    6.0243553e+02    5.4963206e-04    3.2628168e-05                0               -1      1.0000000e+00                0                1                0
    5.7363365e-02   -2.1169815e-02   -3.0466773e-02   -1.4689370e-01   -3.5812974e-01   -2.0186161e+00    5.4702915e+02    6.8330087e-04    1.6276575e-05                0               -1      1.0000000e+00                0                1                0
    5.9238939e-02   -2.0009694e-02   -3.2837259e-02   -3.4883685e-01   -9.0770771e-01   -2.3225725e+00    5.9296071e+02    6.3036062e-04    2.9460482e-05                0               -1      1.0000000e+00                0                1                0
    5.9373508e-02   -2.0522919e-02   -3.0271796e-02    1.5605211e-02    3.4613398e-01   -1.9415800e+00    6.0108718e+02    4.9540288e-04    3.6597077e-05                0               -1      1.0000000e+00                0                1                0
    5.8422938e-02   -2.3425020e-02   -4.6059738e-02   -1.4245350e-01   -1.6472440e-01   -2.7829502e+00    5.6904809e+02    6.6730140e-04    2.0005550e-05                0               -1      1.0000000e+00                0                1                0
    5.8136086e-02   -2.0958770e-02   -4.5892423e-02   -3.5457133e-01   -6.4991470e-01   -3.0095366e+00    5.9567854e+02    5.6717609e-04    3.0989358e-05                0               -1      1.0000000e+00                0                1                0
    5.9014784e-02   -2.3314687e-02   -4.5964250e-02   -3.8615649e-01   -8.9552871e-01   -3.0484106e+00    5.9726118e+02    4.7204054e-04    4.8254760e-05                0               -1      1.0000000e+00                0                1                0
    5.8347979e-02   -2.3819077e-02   -4.5694570e-02   -1.8963343e-01    6.8893821e-02   -2.8349730e+00    5.7312487e+02    6.0848549e-04    2.0060194e-05                0               -1      1.0000000e+00                0                1                0
    5.9562279e-02   -2.0108002e-02   -4.5386713e-02   -2.6081765e-02    4.5229367e-01   -2.7821388e+00    6.0494287e+02    4.4353975e-04    3.8321926e-05                0               -1      1.0000000e+00                0                1                0
    5.8236303e-02   -2.3568485e-02   -4.5629604e-02   -3.0470064e-01   -3.1293080e-01   -2.8014681e+00    5.6312276e+02    4.3867222e-04    1.7861289e-05                0               -1      1.0000000e+00                0                1                0
    5.8683139e-02   -2.2819362e-02   -4.5191479e-02   -3.3759400e-01   -5.8786057e-01   -2.8342011e+00    5.8769030e+02    6.6607906e-04    2.6029777e-05                0               -1      1.0000000e+00                0                1                0
    5.8627279e-02   -2.3769256e-02   -4.5374992e-02   -3.7449247e-01   -8.5608125e-01   -3.0212775e+00    6.0366950e+02    4.9761232e-04    3.3928920e-05                0               -1      1.0000000e+00                0                1                0
    5.7071752e-02   -2.1025214e-02   -4.5226477e-02   -3.8485727e-01   -4.3289564e-01   -2.9563903e+00    5.6905774e+02    6.0336286e-04    1.7733681e-05                0               -1      1.0000000e+00                0                1                0
    5.8926023e-02   -2.2975857e-02   -4.5234085e-02   -3.6378122e-01   -7.5733311e-01   -2.9419399e+00    5.9723872e+02    5.6110848e-04    3.4667128e-05                0               -1      1.0000000e+00                0                1                0
    5.9046854e-02   -2.0891585e-02   -4.5204897e-02   -3.2021595e-01   -6.5692964e-01   -2.9837193e+00    5.9075429e+02    6.3476731e-04    2.8524579e-05                0               -1      1.0000000e+00                0                1                0
    5.9527639e-02   -2.0913934e-02   -4.4897371e-02   -5.5929480e-02    2.6603016e-01   -2.7561095e+00    5.9675279e+02    6.1013855e-04    3.3503987e-05                0               -1      1.0000000e+00                0                1                0
    5.8622764e-02   -2.2439077e-02   -4.5005902e-02   -2.8128669e-01   -4.1627565e-01   -2.8069706e+00    5.7516239e+02    3.6609717e-04    2.1149093e-05                0               -1      1.0000000e+00                0                1                0
    5.9317840e-02   -2.2060003e-02   -4.5036072e-02    2.2459579e-01    7.6732832e-01   -2.8567469e+00    5.9966238e+02    4.4933578e-04    4.4886278e-05                0               -1      1.0000000e+00                0                1                0
    5.8221965e-02   -2.3621647e-02   -4.4939812e-02   -1.3984103e-01    3.7251925e-01   -2.7626532e+00    5.9003610e+02    4.9646076e-04    2.5858708e-05                0               -1      1.0000000e+00                0                1                0
    5.7970211e-02   -2.3011536e-02   -4.4575123e-02   -4.6739667e-01   -1.2102164e-01   -2.7272602e+00    5.3605209e+02    4.8948782e-04    1.2948114e-05                0               -1      1.0000000e+00                0                1                0
    5.9401882e-02   -2.2089704e-02   -4.4429778e-02    2.6454818e-01    8.3621746e-01   -2.8256309e+00    5.9136563e+02    4.6639394e-04    5.3896290e-05                0               -1      1.0000000e+00                0                1                0
    5.9417667e-02   -2.0545602e-02   -4.5410448e-02   -1.2471251e-01   -6.5591632e-01   -3.0617659e+00    5.8231668e+02    5.1376017e-04    2.2988772e-05                0               -1      1.0000000e+00                0                1                0
    5.9027653e-02   -2.1594132e-02   -4.4282369e-02   -1.5632056e-01    1.2136209e-01   -2.7437033e+00    5.9414734e+02    5.0266576e-04    2.7683155e-05                0               -1      1.0000000e+00                0                1                0
    5.8062174e-02   -2.3548415e-02   -4.4270786e-02   -3.4168538e-01   -3.0832278e-01   -2.6116302e+00    5.5070881e+02    4.0910705e-04    1.5620796e-05                0               -1      1.0000000e+00                0                1                0
    5.9297253e-02   -2.1770235e-02   -4.4391511e-02   -3.6374189e-01   -5.6358013e-01   -2.8202058e+00    5.8906399e+02    4.2124762e-04    2.6502177e-05                0               -1      1.0000000e+00                0                1                0
    5.9332720e-02   -2.0801402e-02   -4.4262844e-02   -3.0041112e-01   -6.5158521e-01   -2.8453318e+00    5.8768061e+02    4.4080036e-04    2.6884795e-05                0               -1      1.0000000e+00                0                1                0
    5.8924924e-02   -2.0459276e-02   -4.4515493e-02   -3.5251819e-01   -5.5839856e-01   -2.9002502e+00    5.8936591e+02    6.2876676e-04    2.7984645e-05                0               -1      1.0000000e+00                0                1                0
    5.9151205e-02   -2.1454295e-02   -4.3971539e-02   -1.7834120e-02    2.3095430e-01   -2.7216376e+00    5.9976896e+02    5.7625958e-04    3.0726098e-05                0               -1      1.0000000e+00                0                1                0
    5.8995470e-02   -2.1240316e-02   -4.4030687e-02    6.4458277e-02    4.6276481e-01   -2.6984129e+00    5.9964321e+02    5.3692486e-04    3.7659991e-05                0               -1      1.0000000e+00                0                1                0
    5.8470234e-02   -2.3030527e-02   -4.3888856e-02   -3.7649361e-01   -5.7533010e-01   -2.7848179e+00    5.9069392e+02    3.7808155e-04    2.7879728e-05                0               -1      1.0000000e+00                0                1                0
    5.8634984e-02   -2.3572336e-02   -4.5391317e-02    2.8306835e-01    7.7621154e-01   -2.8464403e+00    6.0294301e+02    5.6115591e-04    3.9473460e-05                0               -1      1.0000000e+00                0                1                0
    5.8380565e-02   -2.0792498e-02   -4.3829211e-02   -4.0418103e-01   -8.3484265e-01   -2.9298980e+00    5.9505188e+02    6.3165267e-04    3.0599647e-05                0               -1      1.0000000e+00                0                1                0
    5.9241694e-02   -2.1279423e-02   -4.3490844e-02   -2.3843354e-02    2.5847101e-01   -2.6815507e+00    5.9543116e+02    4.3960352e-04    3.0805606e-05                0               -1      1.0000000e+00                0                1                0
    5.8854905e-02   -2.2363878e-02   -4.3456832e-02   -7.0202711e-02    2.3108098e-01   -2.7290523e+00    5.9062542e+02    4.8597231e-04    2.6369317e-05                0               -1      1.0000000e+00                0                1                0
    5.8281648e-02   -2.1135780e-02   -4.3470049e-02   -3.0177409e-01   -8.2347781e-01   -2.8721036e+00    5.7379410e+02    5.1314391e-04    2.0794725e-05                0               -1      1.0000000e+00                0                1                0
    5.7736597e-02   -2.1521492e-02   -4.3267411e-02   -2.8072756e-01   -2.3478855e-01   -2.6948403e+00    5.4235349e+02    5.0990069e-04    1.4382085e-05                0               -1      1.0000000e+00                0                1                0
    5.9060803e-02   -2.2195586e-02   -4.3226672e-02    7.4993923e-03    3.4302455e-01   -2.7274876e+00    5.9575344e+02    4.3805544e-04    3.3100212e-05                0               -1      1.0000000e+00                0                1                0
    5.9334650e-02   -2.0180525e-02   -4.5392655e-02   -2.5595714e-01   -5.9361386e-01   -2.9609110e+00    5.8358980e+02    5.5083122e-04    2.4412827e-05                0               -1      1.0000000e+00                0                1                0
    5.8007670e-02   -2.0243979e-02   -4.4726096e-02   -4.2310697e-01   -7.2440097e-01   -2.9080670e+00    5.9568292e+02    6.1030041e-04    2.7808280e-05                0               -1      1.0000000e+00                0                1                0
    5.9103049e-02   -2.0250598e-02   -4.3446827e-02   -2.2450845e-01   -8.1516369e-01   -2.8798045e+00    5.9533913e+02    4.3871582e-04    2.7786435e-05                0               -1      1.0000000e+00                0                1                0
    5.9113314e-02   -2.1980094e-02   -4.3086197e-02    1.3023526e-01    6.4292272e-01   -2.6684068e+00    6.0123628e+02    4.7912980e-04    3.6118896e-05                0               -1      1.0000000e+00                0                1                0
    5.8564165e-02   -2.0377524e-02   -4.3104935e-02   -2.9056710e-01   -6.3360926e-01   -2.9255214e+00    5.8753419e+02    6.9853417e-04    2.7350124e-05                0               -1      1.0000000e+00                0                1                0
    5.8481750e-02   -2.3854024e-02   -4.6198452e-02    8.9438605e-02    5.6881741e-01   -2.8283128e+00    5.9982497e+02    4.7286899e-04    3.2118261e-05                0               -1      1.0000000e+00                0                1                0
    5.9240348e-02   -2.0165684e-02   -4.6205949e-02   -3.7977156e-01   -7.3807215e-01   -3.0854123e+00    5.8750022e+02    6.5738653e-04    2.4710794e-05                0               -1      1.0000000e+00                0                1                0
    5.8801925e-02   -2.1551813e-02   -4.2891369e-02   -1.1425065e-01    2.7638569e-01   -2.5936108e+00    5.9528268e+02    4.6484710e-04    3.0006572e-05                0               -1      1.0000000e+00                0                1                0
    5.7859098e-02   -2.2741640e-02   -4.2906065e-02   -3.5702048e-01    1.1733418e-01   -2.5786269e+00    5.7818124e+02    6.4608305e-04    2.1460353e-05                0               -1      1.0000000e+00                0                1                0
    5.8972672e-02   -2.0615332e-02   -4.2849385e-02   -3.0034645e-01   -6.5732442e-01   -2.8159935e+00    5.9312905e+02    6.5964231e-04    2.9300385e-05                0               -1      1.0000000e+00                0                1                0
    5.8962917e-02   -2.0604437e-02   -4.2660965e-02   -2.2528404e-01   -7.3470877e-01   -2.8129538e+00    5.9047363e+02    4.4883430e-04    2.8134952e-05                0               -1      1.0000000e+00                0                1                0
    5.8418047e-02   -2.3326981e-02   -4.2475767e-02   -7.6343921e-02    6.7240606e-02   -2.5913640e+00    5.7696727e+02    5.7374231e-04    2.0387324e-05                0               -1      1.0000000e+00                0                1                0
    5.9669962e-02   -2.0778111e-02   -4.2415999e-02    1.9759275e-01    6.5832629e-01   -2.6607084e+00    5.9564576e+02    5.0142010e-04    4.5454882e-05                0               -1      1.0000000e+00                0                1                0
    5.9443592e-02   -2.0534918e-02   -4.2456792e-02   -2.5838918e-01   -7.0980474e-01   -2.7756668e+00    5.9697323e+02    5.0717700e-04    3.2413967e-05                0               -1      1.0000000e+00                0                1                0
    5.8582345e-02   -2.3989077e-02   -4.4625428e-02    2.2202859e-01    7.1247940e-01   -2.7595174e+00    5.9933717e+02    4.1173982e-04    4.0400570e-05                0               -1      1.0000000e+00                0                1                0
    5.9725825e-02   -2.0010506e-02   -4.5701306e-02   -2.4758175e-01   -6.5691698e-01   -2.9792864e+00    5.8636306e+02    4.8845329e-04    2.4914408e-05                0               -1      1.0000000e+00                0                1                0
    5.8937727e-02   -2.2470851e-02   -4.2280737e-02    2.9430946e-02    5.0039202e-01   -2.5790055e+00    5.9929008e+02    5.8374671e-04    3.5085033e-05                0               -1      1.0000000e+00                0                1                0
    5.7745789e-02   -2.3403858e-02   -4.2369840e-02   -5.2628177e-01   -4.4098287e-01   -2.7902191e+00    5.7492502e+02    6.1905552e-04    2.0828007e-05                0               -1      1.0000000e+00                0                1                0
    5.8787568e-02   -2.3101780e-02   -4.2304425e-02   -3.7456573e-01   -6.8694328e-01   -2.7671350e+00    5.9816619e+02    4.7426228e-04    3.5016441e-05                0               -1      1.0000000e+00                0                1                0
    5.7613985e-02   -2.0850566e-02   -4.2319697e-02   -2.6191403e-01   -3.2942345e-01   -2.6635453e+00    5.4061752e+02    8.0357315e-04    1.4611719e-05                0               -1      1.0000000e+00                0                1                0
    5.9042325e-02   -2.2893325e-02   -4.2345834e-02   -3.4564999e-01   -7.8991843e-01   -2.7850116e+00    5.9867935e+02    4.2818234e-04    3.7067903e-05                0               -1      1.0000000e+00                0                1                0
    5.7986176e-02   -2.3746374e-02   -4.2243088e-02   -1.7343969e-02    2.3089946e-01   -2.4017314e+00    5.7065110e+02    5.8055172e-04    1.8254154e-05                0               -1      1.0000000e+00                0                1                0
    5.8419827e-02   -2.0362350e-02   -4.2255292e-02   -3.6680669e-01   -6.7343517e-01   -2.8746208e+00    5.5665172e+02    6.3150801e-04    1.6728975e-05                0               -1      1.0000000e+00                0                1                0
    5.8531503e-02   -1.9066741e-02   -4.6056146e-02   -5.1524634e-01   -4.8566435e-01   -2.8370890e+00    5.4195422e+02    7.4185838e-04    1.2499964e-05                0               -1      1.0000000e+00                0                1                0
    5.9344320e-02   -1.9107823e-02   -4.5898099e-02   -2.3858855e-01   -6.9912456e-01   -3.0044174e+00    5.5009771e+02    7.1056483e-04    1.4403564e-05                0               -1      1.0000000e+00                0                1                0
    5.8207360e-02   -1.9709345e-02   -4.5687869e-02   -2.9608666e-01   -6.7093773e-01   -2.9919870e+00    5.9345688e+02    4.0987808e-04    2.7058415e-05                0               -1      1.0000000e+00                0                1                0
    5.9343388e-02   -1.8473945e-02   -4.5803968e-02   -5.6549733e-02   -5.2282869e-01   -3.0012080e+00    5.4566379e+02    5.1142847e-04    1.3457422e-05                0               -1      1.0000000e+00                0                1                0
    5.9258319e-02   -1.8592432e-02   -4.5899127e-02   -2.7688383e-01   -6.6089068e-01   -3.1056205e+00    5.7598169e+02    5.2157209e-04    2.1643283e-05                0               -1      1.0000000e+00                0                1                0
    5.9469258e-02   -1.9389457e-02   -4.5642936e-02   -2.6559687e-01   -6.2717992e-01   -3.0011628e+00    5.7521228e+02    4.6577515e-04    2.1565326e-05                0               -1      1.0000000e+00                0                1                0
    5.8509233e-02   -1.9261161e-02   -4.5473218e-02   -2.8793982e-01   -6.3852805e-01   -2.9749143e+00    5.7144999e+02    4.3697081e-04    2.0094148e-05                0               -1      1.0000000e+00                0                1                0
    5.9113837e-02   -1.9700647e-02   -4.5427050e-02   -1.7397173e-01   -6.4689944e-01   -2.9636822e+00    5.7682778e+02    4.3088935e-04    2.1609259e-05                0               -1      1.0000000e+00                0                1                0
    5.9351211e-02   -1.9102486e-02   -4.5545212e-02   -2.9040235e-01   -4.2543995e-01   -2.9945027e+00    5.7488403e+02    4.9085183e-04    2.1149794e-05                0               -1      1.0000000e+00                0                1                0
    5.8961622e-02   -1.9155182e-02   -4.5195613e-02   -2.0276241e-01   -7.5898229e-01   -2.9342411e+00    5.8700630e+02    6.4652165e-04    2.6131244e-05                0               -1      1.0000000e+00                0                1                0
    5.9328413e-02   -1.8540846e-02   -4.5203881e-02   -2.3143864e-01   -5.3810599e-01   -3.0490351e+00    5.6215250e+02    6.9068074e-04    1.7845889e-05                0               -1      1.0000000e+00                0                1                0
    5.9628262e-02   -1.9303499e-02   -4.5309056e-02   -1.2048089e-01   -5.8633752e-01   -2.9739040e+00    5.8616172e+02    4.1952948e-04    2.5074476e-05                0               -1      1.0000000e+00                0                1                0
    5.9550308e-02   -1.8574558e-02   -4.5318718e-02   -1.7528865e-01   -6.3964302e-01   -3.1354455e+00    5.7433258e+02    5.4360764e-04    2.0267697e-05                0               -1      1.0000000e+00                0                1                0
    5.9684588e-02   -1.8322134e-02   -4.5857858e-02   -9.4512319e-02   -5.4311595e-01   -2.9999314e+00    5.4530147e+02    6.0366461e-04    1.2773163e-05                0               -1      1.0000000e+00                0                1                0
    5.8569648e-02   -1.9804253e-02   -4.4892953e-02   -2.7890728e-01   -7.1323726e-01   -2.9023896e+00    5.9522712e+02    5.0491780e-04    3.0628679e-05                0               -1      1.0000000e+00                0                1                0
    5.8792048e-02   -1.8585408e-02   -4.4869268e-02   -3.0127549e-01   -3.2031978e-01   -2.8283716e+00    5.3786288e+02    6.3345045e-04    1.1058729e-05                0               -1      1.0000000e+00                0                1                0
    5.9319815e-02   -1.8610400e-02   -4.5010164e-02   -3.8458843e-01   -7.2416375e-01   -3.2093227e+00    5.6645374e+02    5.3387996e-04    1.8231986e-05                0               -1      1.0000000e+00                0                1                0
    5.9446874e-02   -1.8590025e-02   -4.4737741e-02   -3.7928843e-02   -6.4515993e-01   -2.9754057e+00    5.5242240e+02    6.8019205e-04    1.5430447e-05                0               -1      1.0000000e+00                0                1                0
    5.9604864e-02   -1.8473037e-02   -4.5708145e-02   -1.7248521e-01   -7.2619414e-01   -3.0329013e+00    5.8389369e+02    6.2814737e-04    2.3381030e-05                0               -1      1.0000000e+00                0                1                0
    5.8054345e-02   -1.8396753e-02   -4.4460642e-02   -3.6185902e-01   -6.1434737e-01   -2.9304660e+00    5.7402011e+02    6.6389410e-04    2.0168805e-05                0               -1      1.0000000e+00                0                1                0
    5.9249568e-02   -1.7680651e-02   -4.4465802e-02   -3.1781509e-02   -4.9863215e-01   -2.9467136e+00    5.6970891e+02    4.6668526e-04    1.9713109e-05                0               -1      1.0000000e+00                0                1                0
    5.9355850e-02   -1.9312510e-02   -4.4362063e-02   -2.6521256e-01   -7.8272736e-01   -2.9356966e+00    6.0195560e+02    4.3950981e-04    3.7854957e-05                0               -1      1.0000000e+00                0                1                0
    5.9186387e-02   -1.8653186e-02   -4.4256005e-02   -2.7440967e-01   -4.8677762e-01   -2.9146964e+00    5.6217554e+02    6.9149690e-04    1.7571000e-05                0               -1      1.0000000e+00                0                1                0
    5.9316744e-02   -1.7464192e-02   -4.3996519e-02   -1.0462190e-01   -5.9144173e-01   -2.8661113e+00    5.6595961e+02    6.5177160e-04    1.7957224e-05                0               -1      1.0000000e+00                0                1                0
    5.7927669e-02   -1.9933248e-02   -4.3944585e-02   -3.8542115e-01   -6.8436826e-01   -2.8854011e+00    5.8225991e+02    4.6771650e-04    2.3393532e-05                0               -1      1.0000000e+00                0                1                0
    5.9624772e-02   -1.7689166e-02   -4.4055928e-02   -1.6414795e-01   -5.9613796e-01   -3.0185898e+00    5.5912961e+02    4.7309537e-04    1.6438406e-05                0               -1      1.0000000e+00                0                1                0
    5.9065579e-02   -1.9807434e-02   -4.3835558e-02   -2.3731192e-01   -6.5305517e-01   -2.8424055e+00    5.8490592e+02    7.1075503e-04    2.5207774e-05                0               -1      1.0000000e+00                0                1                0
    5.8754679e-02   -1.8053693e-02   -4.3745791e-02   -2.4781765e-01   -2.9616260e-01   -2.8550410e+00    5.4653850e+02    6.9919944e-04    1.3448696e-05                0               -1      1.0000000e+00                0                1                0
    5.8652444e-02   -1.8968249e-02   -4.3859364e-02   -4.0055898e-01   -6.6252145e-01   -2.8710016e+00    5.7313383e+02    5.2190087e-04    2.0542527e-05                0               -1      1.0000000e+00                0                1                0
    5.9268505e-02   -1.8883662e-02   -4.3861917e-02   -2.1044564e-01   -6.6744115e-01   -2.9141762e+00    5.4746859e+02    3.6789286e-04    1.3529130e-05                0               -1      1.0000000e+00                0                1                0
    5.9541212e-02   -1.7635272e-02   -4.6172060e-02   -4.0042857e-01   -4.3564778e-01   -2.8562869e+00    5.4964428e+02    6.7609702e-04    1.4792587e-05                0               -1      1.0000000e+00                0                1                0
    5.9593104e-02   -1.7895940e-02   -4.3733324e-02   -3.5809184e-01   -4.4246891e-01   -2.7803804e+00    5.4628245e+02    7.5108332e-04    1.3912625e-05                0               -1      1.0000000e+00                0                1                0
    5.8632135e-02   -1.9373046e-02   -4.3481271e-02   -3.5867514e-01   -7.1840455e-01   -2.8005755e+00    5.6215645e+02    6.2812190e-04    1.7858320e-05                0               -1      1.0000000e+00                0                1                0
    5.9168652e-02   -1.8595257e-02   -4.3497619e-02   -3.7490314e-01   -5.4945270e-01   -2.8863293e+00    5.4408855e+02    4.3099401e-04    1.3075107e-05                0               -1      1.0000000e+00                0                1                0
    5.9599481e-02   -1.9213992e-02   -4.3971692e-02   -3.0528428e-01   -5.5367745e-01   -2.8429702e+00    5.6247287e+02    4.0700082e-04    1.7669891e-05                0               -1      1.0000000e+00                0                1                0
    5.9647728e-02   -1.8804816e-02   -4.3748925e-02   -2.2529982e-01   -6.2004016e-01   -2.8978864e+00    5.7835958e+02    6.9239417e-04    2.1790424e-05                0               -1      1.0000000e+00                0                1                0
    5.9647920e-02   -1.9726716e-02   -4.3848369e-02   -1.9917707e-01   -5.9908919e-01   -2.9420173e+00    5.8327430e+02    6.5287944e-04    2.4867743e-05                0               -1      1.0000000e+00                0                1                0
    5.8810345e-02   -1.9568944e-02   -4.3254607e-02   -2.0725911e-01   -6.8206146e-01   -2.8581650e+00    5.7488084e+02    5.1632455e-04    2.2191427e-05                0               -1      1.0000000e+00                0                1                0
    5.9260760e-02   -1.9404658e-02   -4.3440199e-02   -1.0279815e-01   -7.5427069e-01   -2.9810808e+00    5.8400630e+02    3.6397144e-04    2.3421577e-05                0               -1      1.0000000e+00                0                1                0
    5.8983182e-02   -1.9374785e-02   -4.3366263e-02   -2.9648860e-01   -8.3038734e-01   -2.9530132e+00    5.8337926e+02    4.8438607e-04    2.4439264e-05                0               -1      1.0000000e+00                0                1                0
    5.9579075e-02   -1.7772172e-02   -4.3272824e-02   -2.8848502e-01   -7.6189943e-01   -2.8355230e+00    5.7017826e+02    4.2177254e-04    1.9614955e-05                0               -1      1.0000000e+00                0                1                0
    5.9656081e-02   -1.9211689e-02   -4.5843608e-02   -2.5464639e-01   -5.9978426e-01   -2.9396203e+00    5.5494788e+02    6.0693636e-04    1.6200771e-05                0               -1      1.0000000e+00                0                1                0
    5.9131650e-02   -1.9174488e-02   -4.3133100e-02   -3.2955578e-01   -8.1101572e-01   -2.9757574e+00    5.7396978e+02    4.9476469e-04    2.1038118e-05                0               -1      1.0000000e+00                0                1                0
    5.9163290e-02   -1.9479422e-02   -4.3224210e-02   -3.8701509e-01   -7.7800873e-01   -2.8895468e+00    5.7408376e+02    5.3514930e-04    2.0186501e-05                0               -1      1.0000000e+00                0                1                0
    5.9249708e-02   -1.8304877e-02   -4.3182228e-02   -3.9702761e-01   -6.4587950e-01   -2.9200238e+00    5.8197072e+02    4.9915306e-04    2.3827953e-05                0               -1      1.0000000e+00                0                1                0
    5.9315790e-02   -1.8103975e-02   -4.3008779e-02   -4.7623420e-01   -3.4809982e-01   -2.5947621e+00    5.3476796e+02    8.8320956e-04    8.9748469e-06                0               -1      1.0000000e+00                0                1                0
    5.9663318e-02   -1.8722728e-02   -4.4958763e-02   -2.8214952e-01   -6.5220844e-01   -3.1271669e+00    5.7739849e+02    7.5310653e-04    2.1704075e-05                0               -1      1.0000000e+00                0                1                0
    5.8811942e-02   -1.8641966e-02   -4.2927670e-02   -2.6791741e-01   -4.9542981e-01   -2.7655807e+00    5.6320117e+02    4.5326537e-04    1.8445898e-05                0               -1      1.0000000e+00                0                1                0
    5.9303888e-02   -1.9270580e-02   -4.2981232e-02   -3.0285922e-01   -8.5733713e-01   -2.8758684e+00    5.9836564e+02    5.1323633e-04    3.2179438e-05                0               -1      1.0000000e+00                0                1                0
    5.9501550e-02   -1.9402363e-02   -4.2857099e-02   -3.3075219e-01   -8.2753573e-01   -2.9846822e+00    5.7153399e+02    5.4502304e-04    1.9794956e-05                0               -1      1.0000000e+00                0                1                0
    5.9573513e-02   -1.7952595e-02   -4.2911256e-02   -2.8763966e-01   -7.0610249e-01   -2.8869048e+00    5.8236890e+02    4.2119025e-04    2.2598757e-05                0               -1      1.0000000e+00                0                1                0
    5.8930255e-02   -1.8919357e-02   -4.2639089e-02   -3.5921349e-01   -5.3490472e-01   -2.7641240e+00    5.5841091e+02    3.5290516e-04    1.6812498e-05                0               -1      1.0000000e+00                0                1                0
    5.8677548e-02   -1.9706338e-02   -4.2690945e-02   -1.8124868e-01   -6.1603188e-01   -2.8746765e+00    5.5972938e+02    6.9148984e-04    1.7060351e-05                0               -1      1.0000000e+00                0                1                0
    5.9694294e-02   -1.9528169e-02   -4.2785806e-02   -1.5452645e-01   -8.3567803e-01   -2.9572822e+00    5.9074370e+02    6.8355389e-04    2.7190263e-05                0               -1      1.0000000e+00                0                1                0
    5.9691722e-02   -1.9052706e-02   -4.4046242e-02   -2.8949373e-01   -7.6470619e-01   -2.8365729e+00    5.9641797e+02    6.3045539e-04    2.8164978e-05                0               -1      1.0000000e+00                0                1                0
    5.9715959e-02   -1.8790882e-02   -4.3859133e-02   -2.2035056e-01   -8.3014385e-01   -2.8828998e+00    5.7799937e+02    7.1641661e-04    2.1931875e-05                0               -1      1.0000000e+00                0                1                0
    5.9693893e-02   -1.9440800e-02   -4.2759910e-02   -3.1406357e-01   -7.8236527e-01   -2.9297517e+00    5.9333007e+02    5.4664629e-04    3.0078668e-05                0               -1      1.0000000e+00                0                1                0
    5.9025099e-02   -1.9526248e-02   -4.2577090e-02   -2.8899354e-01   -7.2324719e-01   -2.7299202e+00    5.8645285e+02    4.2225097e-04    2.4967610e-05                0               -1      1.0000000e+00                0                1                0
    5.8725861e-02   -1.9110548e-02   -4.2469788e-02   -3.3240998e-01   -7.9685694e-01   -2.7557637e+00    5.6931666e+02    6.0344545e-04    1.8731208e-05                0               -1      1.0000000e+00                0                1                0
    5.9101589e-02   -1.8853479e-02   -4.2592184e-02   -3.0567280e-01   -6.3616042e-01   -2.9218987e+00    5.6144161e+02    4.7370728e-04    1.7245848e-05                0               -1      1.0000000e+00                0                1                0
    5.9361395e-02   -1.8030700e-02   -4.2496033e-02   -3.7265253e-01   -6.8924877e-01   -2.7355019e+00    5.7795464e+02    5.4267616e-04    2.1638835e-05                0               -1      1.0000000e+00                0                1                0
    5.9590095e-02   -1.9494875e-02   -4.2616714e-02   -2.6822173e-01   -6.4216201e-01   -2.8022345e+00    5.9684554e+02    6.1961379e-04    3.2373859e-05                0               -1      1.0000000e+00                0                1                0
    5.9723349e-02   -1.6610388e-02   -4.5494934e-02   -2.5130662e-01   -3.1666878e-01   -2.8662987e+00    5.3566968e+02    7.9750710e-04    9.5472796e-06                0               -1      1.0000000e+00                0                1                0
    5.9730681e-02   -1.8539885e-02   -4.5336226e-02   -1.9605092e-01   -6.5885054e-01   -2.8119945e+00    5.6149166e+02    4.8244495e-04    1.6613158e-05                0               -1      1.0000000e+00                0                1                0
    5.8887476e-02   -1.7962180e-02   -4.2240580e-02   -2.6887256e-01   -3.6706578e-01   -2.6751457e+00    5.4015953e+02    5.4123872e-04    1.1347663e-05                0               -1      1.0000000e+00                0                1                0
    5.8541570e-02   -1.9683585e-02   -4.2353363e-02   -3.4551917e-01   -7.2642326e-01   -2.8614896e+00    5.9042537e+02    5.5830643e-04    2.6849523e-05                0               -1      1.0000000e+00                0                1                0
    5.9465202e-02   -1.8308994e-02   -4.2401634e-02   -3.4053215e-01   -4.0878760e-01   -2.9224969e+00    5.5189891e+02    6.4985492e-04    1.5132819e-05                0               -1      1.0000000e+00                0                1                0
    5.9729205e-02   -1.7977362e-02   -4.5514764e-02   -2.8196383e-01   -6.0655959e-01   -3.0360000e+00    5.6018347e+02    4.9769409e-04    1.6079559e-05                0               -1      1.0000000e+00                0                1                0
    5.9735855e-02   -1.8863820e-02   -4.4935333e-02   -2.1643959e-01   -6.7363195e-01   -2.7599795e+00    5.6075854e+02    7.2084363e-04    1.6679112e-05                0               -1      1.0000000e+00                0                1                0
    5.9732999e-02   -1.7700360e-02   -4.3044391e-02   -2.2394208e-01   -6.7137316e-01   -2.8813898e+00    5.5306340e+02    6.1119888e-04    1.4777461e-05                0               -1      1.0000000e+00                0                1                0
    5.7369443e-02   -2.3629978e-02   -4.1906998e-02   -1.1444823e-01    4.0274301e-01   -2.5308606e+00    5.6716874e+02    6.6461966e-04    1.8483574e-05                0               -1      1.0000000e+00                0                1                0
    5.8616480e-02   -2.2589670e-02   -4.1856158e-02   -2.0329517e-02    3.3925480e-01   -2.5054669e+00    5.9280244e+02    4.5873535e-04    2.9665004e-05                0               -1      1.0000000e+00                0                1                0
    5.8823822e-02   -2.2206972e-02   -4.2173797e-02   -4.7676071e-01   -6.3799342e-01   -2.5236636e+00    5.7890949e+02    6.4010545e-04    2.1661365e-05                0               -1      1.0000000e+00                0                1                0
    5.8737850e-02   -2.2808474e-02   -4.1696529e-02   -5.1655660e-02    2.3126212e-01   -2.5852377e+00    6.0300381e+02    4.5730480e-04    2.9172963e-05                0               -1      1.0000000e+00                0                1                0
    5.8274586e-02   -2.1571366e-02   -4.2105791e-02   -3.2161464e-01   -7.5668002e-01   -2.7845211e+00    5.9432781e+02    5.6152310e-04    3.0293233e-05                0               -1      1.0000000e+00                0                1                0
    5.8668222e-02   -2.3333832e-02   -4.2151048e-02    8.6581951e-02    4.1574320e-01   -2.6389114e+00    5.9555541e+02    4.9728739e-04    2.9627811e-05                0               -1      1.0000000e+00                0                1                0
    5.9230268e-02   -2.0644704e-02   -4.1385023e-02   -3.5615210e-02    3.2938844e-01   -2.5734875e+00    6.0089070e+02    4.1200545e-04    3.2038921e-05                0               -1      1.0000000e+00                0                1                0
    5.8696275e-02   -2.1588692e-02   -4.1067418e-02   -1.4849777e-01    2.5026755e-01   -2.5127852e+00    5.9263014e+02    4.3783394e-04    2.9054774e-05                0               -1      1.0000000e+00                0                1                0
    5.7619576e-02   -2.1591061e-02   -4.0813383e-02   -3.1478845e-01   -6.8774857e-01   -2.5876881e+00    5.7285323e+02    4.7762744e-04    2.1406959e-05                0               -1      1.0000000e+00                0                1                0
    5.8795393e-02   -2.0966032e-02   -4.0151255e-02   -2.3724870e-01   -6.6421987e-01   -2.6639237e+00    5.8465594e+02    4.9512076e-04    2.5531354e-05                0               -1      1.0000000e+00                0                1                0
    5.8289655e-02   -2.1126300e-02   -3.9936332e-02   -3.0203982e-01   -6.6934111e-01   -2.5890146e+00    5.9406260e+02    5.2391404e-04    3.0934749e-05                0               -1      1.0000000e+00                0                1                0
    5.8816493e-02   -2.0497573e-02   -4.1530968e-02   -3.1453902e-01   -8.7472012e-01   -2.8530335e+00    5.9702551e+02    5.7385567e-04    3.1215846e-05                0               -1      1.0000000e+00                0                1                0
    5.8871409e-02   -2.1003981e-02   -3.9575579e-02   -1.2089699e-01    3.0052534e-01   -2.4740045e+00    5.9654179e+02    5.9334540e-04    3.3842881e-05                0               -1      1.0000000e+00                0                1                0
    5.7340858e-02   -2.0321709e-02   -3.9451988e-02   -4.0103551e-01   -6.5151948e-01   -2.8535298e+00    5.7715203e+02    6.8148751e-04    2.2068722e-05                0               -1      1.0000000e+00                0                1                0
    5.9051649e-02   -2.0284502e-02   -4.1594674e-02   -2.6126649e-01   -6.9995163e-01   -2.7184414e+00    5.9404619e+02    5.2072469e-04    2.8200074e-05                0               -1      1.0000000e+00                0                1                0
    5.7680533e-02   -2.0555896e-02   -3.9266519e-02   -4.3571491e-01   -7.5424330e-01   -2.6123862e+00    5.9719919e+02    5.5641515e-04    3.5634525e-05                0               -1      1.0000000e+00                0                1                0
    5.8625547e-02   -2.0463738e-02   -3.9279086e-02   -3.6658481e-01   -7.0665390e-01   -2.7110705e+00    5.8668002e+02    4.0701382e-04    2.6951168e-05                0               -1      1.0000000e+00                0                1                0
    5.9591726e-02   -2.0191183e-02   -4.1524657e-02   -2.8606942e-01   -6.4534025e-01   -2.7298353e+00    5.7014183e+02    6.4453328e-04    1.9792656e-05                0               -1      1.0000000e+00                0                1                0
    5.9269366e-02   -2.1605665e-02   -3.9066473e-02    1.0919820e-01    5.9470964e-01   -2.3999325e+00    5.9649669e+02    5.2199428e-04    3.9731852e-05                0               -1      1.0000000e+00                0                1                0
    5.8732934e-02   -2.2538387e-02   -3.9053295e-02   -1.9724086e-01   -3.9775529e-01   -2.5867452e+00    5.5373726e+02    7.1576353e-04    1.7105125e-05                0               -1      1.0000000e+00                0                1                0
    5.9125146e-02   -2.0172157e-02   -3.9642050e-02   -2.1303374e-01   -6.4677941e-01   -2.6202685e+00    5.5728028e+02    3.8969696e-04    1.6821164e-05                0               -1      1.0000000e+00                0                1                0
    5.9379139e-02   -2.0984929e-02   -3.8793553e-02   -1.1036341e-01    2.2737505e-01   -2.3648903e+00    5.9870732e+02    5.4315864e-04    3.2097055e-05                0               -1      1.0000000e+00                0                1                0
    5.7699467e-02   -2.0132387e-02   -4.1856964e-02   -3.1495644e-01   -6.8629512e-01   -2.7967172e+00    5.6041070e+02    5.8712904e-04    1.7017152e-05                0               -1      1.0000000e+00                0                1                0
    5.9229835e-02   -2.1280327e-02   -3.8575399e-02    4.8593625e-02    5.1096534e-01   -2.3012058e+00    5.9785423e+02    4.1987820e-04    3.7902779e-05                0               -1      1.0000000e+00                0                1                0
    5.7074228e-02   -2.2168850e-02   -3.8722988e-02   -4.4536498e-01   -6.7971516e-01   -2.5432067e+00    5.9906857e+02    4.2988223e-04    3.8310909e-05                0               -1      1.0000000e+00                0                1                0
    5.9527651e-02   -2.0062141e-02   -4.2035122e-02   -3.4499823e-01   -6.9304537e-01   -2.7811464e+00    5.9415542e+02    5.7701319e-04    2.9528543e-05                0               -1      1.0000000e+00                0                1                0
    5.9135928e-02   -2.0863196e-02   -3.8448721e-02   -1.6396176e-02    3.2464808e-01   -2.3840593e+00    6.0233503e+02    5.2963193e-04    3.4979445e-05                0               -1      1.0000000e+00                0                1                0
    5.9008126e-02   -2.0887584e-02   -3.8494232e-02   -1.5205068e-02    4.2575003e-01   -2.3313960e+00    6.0253664e+02    4.6439023e-04    3.7634462e-05                0               -1      1.0000000e+00                0                1                0
    5.8187403e-02   -2.2179977e-02   -3.8531323e-02   -2.2760828e-01    1.8422631e-01   -2.4194378e+00    5.9004576e+02    4.6201060e-04    2.6865124e-05                0               -1      1.0000000e+00                0                1                0
    5.8777182e-02   -2.1863957e-02   -3.8395192e-02   -7.9143022e-02    2.0125243e-01   -2.3611839e+00    5.9177182e+02    4.7871940e-04    2.9218031e-05                0               -1      1.0000000e+00                0                1                0
    5.9024600e-02   -2.1180722e-02   -3.8417909e-02   -2.8177310e-01   -8.1382663e-01   -2.5649433e+00    5.8262093e+02    4.0647323e-04    2.5694349e-05                0               -1      1.0000000e+00                0                1                0
    5.9127157e-02   -2.0031050e-02   -4.1771261e-02   -3.1750666e-01   -7.9258465e-01   -2.7997686e+00    5.9346993e+02    6.0509551e-04    2.9520675e-05                0               -1      1.0000000e+00                0                1                0
    5.9691944e-02   -2.0044437e-02   -3.9760826e-02   -2.7472110e-01   -8.0438581e-01   -2.6937233e+00    5.9858058e+02    5.3727351e-04    3.2938558e-05                0               -1      1.0000000e+00                0                1                0
    5.8425738e-02   -2.2109555e-02   -3.8273567e-02   -1.6306711e-01    2.5798170e-01   -2.4088515e+00    5.8893931e+02    4.3473415e-04    2.8673887e-05                0               -1      1.0000000e+00                0                1                0
    5.7354490e-02   -2.1636422e-02   -3.8302722e-02   -4.3148942e-01   -6.8769305e-01   -2.6170527e+00    5.9490450e+02    5.3862149e-04    3.3493672e-05                0               -1      1.0000000e+00                0                1                0
    5.8702155e-02   -2.0391983e-02   -3.8393725e-02   -2.5645866e-01   -7.8825855e-01   -2.6303900e+00    5.9851563e+02    5.0410035e-04    3.4507485e-05                0               -1      1.0000000e+00                0                1                0
    6.1088041e-02   -1.6162902e-02   -4.1216304e-02   -2.3727726e-01   -1.0173880e+00   -2.7679898e+00    5.4635040e+02    5.3538819e-04    1.0478891e-05                0               -1      1.0000000e+00                0                1                0
    5.9945942e-02   -1.6253332e-02   -4.2035680e-02   -3.2190125e-01   -6.2725945e-01   -2.7939793e+00    5.4274070e+02    7.3772081e-04    1.0514969e-05                0               -1      1.0000000e+00                0                1                0
    6.1257588e-02   -1.6336742e-02   -4.1250047e-02   -2.2015889e-01   -7.3970858e-01   -2.7214654e+00    5.4725997e+02    4.0605648e-04    1.2081878e-05                0               -1      1.0000000e+00                0                1                0
    6.0593544e-02   -1.6356615e-02   -4.0622853e-02   -3.1008338e-01   -7.3063956e-01   -2.8814883e+00    5.5554866e+02    7.1450399e-04    1.4127878e-05                0               -1      1.0000000e+00                0                1                0
    6.0197518e-02   -1.6469552e-02   -4.1232497e-02   -3.3585940e-01   -7.3910022e-01   -2.9356106e+00    5.6005068e+02    7.5048961e-04    1.6066822e-05                0               -1      1.0000000e+00                0                1                0
    6.1066673e-02   -1.6391190e-02   -4.0320641e-02   -2.6654727e-01   -5.9049428e-01   -2.7871743e+00    5.5756184e+02    6.6504819e-04    1.4988318e-05                0               -1      1.0000000e+00                0                1                0
    5.9761158e-02   -1.6516416e-02   -4.1817544e-02   -2.4739420e-01   -6.2940104e-01   -2.7911333e+00    5.5368618e+02    5.9610320e-04    1.4280013e-05                0               -1      1.0000000e+00                0                1                0
    6.1105430e-02   -1.6665886e-02   -4.0767766e-02   -3.3441175e-01   -6.3927114e-01   -2.4737300e+00    5.4255372e+02    7.0768730e-04    1.0976317e-05                0               -1      1.0000000e+00                0                1                0
    6.0020210e-02   -1.6866420e-02   -4.1877117e-02   -2.0299572e-01   -5.8269982e-01   -2.8122045e+00    5.5065249e+02    5.5461844e-04    1.4251505e-05                0               -1      1.0000000e+00                0                1                0
    6.1040287e-02   -1.6972875e-02   -4.1710469e-02   -3.2219841e-01   -7.1681991e-01   -2.7379364e+00    5.4621734e+02    5.2407711e-04    1.1948242e-05                0               -1      1.0000000e+00                0                1                0
    6.1065565e-02   -1.6905659e-02   -4.1874268e-02   -2.6056161e-01   -6.9719397e-01   -2.8313239e+00    5.4841464e+02    5.3924734e-04    1.3016513e-05                0               -1      1.0000000e+00                0                1                0
    6.0170509e-02   -1.6827510e-02   -4.1910649e-02   -2.3029102e-01   -5.4569654e-01   -2.7457607e+00    5.5102942e+02    7.0665264e-04    1.4008352e-05                0               -1      1.0000000e+00                0                1                0
    6.0404560e-02   -1.7013592e-02   -4.2064311e-02   -3.5792156e-01   -6.9344064e-01   -2.7350630e+00    5.9837271e+02    5.6250289e-04    3.0076839e-05                0               -1      1.0000000e+00                0                1                0
    6.0443306e-02   -1.8112709e-02   -4.2076185e-02   -3.6875103e-01   -1.0878155e+00   -2.5260170e+00    5.4266491e+02    6.2627319e-04    1.1232191e-05                0               -1      1.0000000e+00                0                1                0
    6.0006460e-02   -1.7167230e-02   -4.2143480e-02   -3.0269560e-01   -7.5801792e-01   -2.8626362e+00    5.9214517e+02    4.4601728e-04    2.6635663e-05                0               -1      1.0000000e+00                0                1                0
    6.0093103e-02   -1.7868930e-02   -4.2217827e-02   -4.2122200e-01   -8.6220228e-01   -2.9376823e+00    5.6968865e+02    3.8386858e-04    1.9901291e-05                0               -1      1.0000000e+00                0                1                0
    6.0248082e-02   -1.9909254e-02   -4.1942700e-02   -3.1331914e-01   -7.2185425e-01   -2.7428476e+00    5.8734261e+02    4.7314230e-04    2.5904858e-05                0               -1      1.0000000e+00                0                1                0
    6.0055520e-02   -1.8949722e-02   -4.1932207e-02   -2.8781854e-01   -6.2209450e-01   -2.6981117e+00    5.8544100e+02    6.6040637e-04    2.5170748e-05                0               -1      1.0000000e+00                0                1                0
    6.0384698e-02   -1.8635475e-02   -4.2178684e-02   -2.3527362e-01   -7.0549177e-01   -2.8767268e+00    5.9908915e+02    4.2988881e-04    3.9942910e-05                0               -1      1.0000000e+00                0                1                0
    6.0763628e-02   -1.7347844e-02   -4.1832968e-02   -3.4883473e-01   -5.9984546e-01   -2.8042056e+00    5.5868187e+02    5.2715413e-04    1.6362519e-05                0               -1      1.0000000e+00                0                1                0
    6.0777053e-02   -1.7851444e-02   -4.1742691e-02   -2.6275303e-01   -7.7834478e-01   -2.6501578e+00    5.8534609e+02    6.6986798e-04    2.3861367e-05                0               -1      1.0000000e+00                0                1                0
    5.9825879e-02   -1.7590838e-02   -4.1777078e-02   -3.7240899e-01   -5.4680315e-01   -2.6246801e+00    5.4646574e+02    6.2357535e-04    1.3453353e-05                0               -1      1.0000000e+00                0                1                0
    5.9834203e-02   -1.8079731e-02   -4.1791866e-02   -2.0230021e-01   -8.2221977e-01   -2.6383784e+00    5.7755249e+02    5.0974153e-04    2.1594514e-05                0               -1      1.0000000e+00                0                1                0
    6.0592740e-02   -1.7753894e-02   -4.1894174e-02   -2.9120432e-01   -5.6110868e-01   -2.8982392e+00    5.4412656e+02    7.2397966e-04    1.2896885e-05                0               -1      1.0000000e+00                0                1                0
    6.0432606e-02   -1.9166505e-02   -4.1895981e-02   -1.3858686e-01   -6.9223106e-01   -2.6995535e+00    5.8778576e+02    6.4851819e-04    2.5836757e-05                0               -1      1.0000000e+00                0                1                0
    5.9855380e-02   -1.8503997e-02   -4.1913504e-02   -2.4876872e-01   -5.9017028e-01   -2.8284236e+00    5.7631850e+02    5.2472637e-04    2.1334506e-05                0               -1      1.0000000e+00                0                1                0
    6.0282708e-02   -1.9088081e-02   -4.2125014e-02   -4.1712604e-01   -7.8410775e-01   -2.9396505e+00    5.5962699e+02    5.3778292e-04    1.6469490e-05                0               -1      1.0000000e+00                0                1                0
    6.0236739e-02   -1.8069971e-02   -4.1951017e-02   -2.0657848e-01   -4.4713890e-01   -2.8537376e+00    5.3679847e+02    6.2851915e-04    9.7190470e-06                0               -1      1.0000000e+00                0                1                0
    6.0111342e-02   -1.7825564e-02   -4.1899668e-02   -2.7823129e-01   -3.4012624e-01   -2.6009396e+00    5.3997045e+02    4.2585984e-04    1.1581052e-05                0               -1      1.0000000e+00                0                1                0
    6.0229762e-02   -1.8501141e-02   -4.1790395e-02   -2.7733407e-01   -8.3134208e-01   -2.8399347e+00    5.9733934e+02    5.2325424e-04    3.2754238e-05                0               -1      1.0000000e+00                0                1                0
    6.0477739e-02   -1.8904369e-02   -4.1713533e-02   -2.3347641e-01   -7.4048652e-01   -2.8108949e+00    5.8915643e+02    4.9922608e-04    2.5402983e-05                0               -1      1.0000000e+00                0                1                0
    6.0341523e-02   -1.8759926e-02   -4.1345367e-02    6.8046786e-02    4.0471175e-01   -2.5972017e+00    6.0249765e+02    5.0678481e-04    4.1509422e-05                0               -1      1.0000000e+00                0                1                0
    6.0912908e-02   -1.7221309e-02   -4.1508325e-02   -2.9494307e-01   -7.7603388e-01   -2.7980032e+00    5.8187247e+02    4.2155505e-04    2.1715766e-05                0               -1      1.0000000e+00                0                1                0
    6.0656993e-02   -1.7361326e-02   -4.1659215e-02   -2.0783420e-01   -7.9914896e-01   -2.9613075e+00    5.4037874e+02    7.8547582e-04    1.0693237e-05                0               -1      1.0000000e+00                0                1                0
    6.0359687e-02   -1.7734027e-02   -4.1355500e-02   -4.3009138e-01   -5.4314304e-01   -2.7402445e+00    5.4791209e+02    6.4328641e-04    1.3752166e-05                0               -1      1.0000000e+00                0                1                0
    6.0917407e-02   -1.7719071e-02   -4.1503363e-02   -2.0398146e-01   -5.7784498e-01   -2.8930830e+00    5.8065390e+02    5.0450295e-04    2.2534371e-05                0               -1      1.0000000e+00                0                1                0
    6.0389790e-02   -1.8329468e-02   -4.1548954e-02   -3.6864820e-01   -6.2399931e-01   -2.8043832e+00    5.9002378e+02    4.3260685e-04    2.7497587e-05                0               -1      1.0000000e+00                0                1                0
    6.0426858e-02   -1.9248230e-02   -4.1354186e-02   -2.4977624e-01   -7.2107816e-01   -2.7591917e+00    5.9566351e+02    5.1474608e-04    3.2059973e-05                0               -1      1.0000000e+00                0                1                0
    6.0396632e-02   -1.8882623e-02   -4.1784482e-02   -1.0999728e-01   -6.4961328e-01   -2.9845447e+00    5.4692025e+02    3.7328643e-04    1.3462671e-05                0               -1      1.0000000e+00                0                1                0
    6.0492859e-02   -1.7816951e-02   -4.1264964e-02   -1.9136913e-01   -8.3931631e-01   -2.7575009e+00    5.9771011e+02    4.7668931e-04    2.8237410e-05                0               -1      1.0000000e+00                0                1                0
    5.9810486e-02   -1.7932330e-02   -4.1327111e-02   -4.1255718e-01   -6.6108045e-01   -2.6072907e+00    5.3702702e+02    9.0712072e-04    9.8674179e-06                0               -1      1.0000000e+00                0                1                0
    6.0603255e-02   -1.8169494e-02   -4.1218197e-02   -1.5041747e-01   -7.1170390e-01   -2.6068939e+00    5.6289411e+02    4.7644255e-04    1.7209413e-05                0               -1      1.0000000e+00                0                1                0
    6.0122080e-02   -1.9313007e-02   -4.1186221e-02   -3.9637401e-01   -6.6589437e-01   -2.5131298e+00    5.4278525e+02    7.1227189e-04    1.2647532e-05                0               -1      1.0000000e+00                0                1                0
    6.0286712e-02   -1.8130198e-02   -4.1387157e-02   -3.4423267e-01   -5.1068503e-01   -2.7456624e+00    5.5725903e+02    5.7104190e-04    1.6083531e-05                0               -1      1.0000000e+00                0                1                0
    6.0441737e-02   -1.7328312e-02   -4.0997622e-02   -4.1601108e-01   -5.1607549e-01   -2.6435888e+00    5.5627547e+02    7.1452762e-04    1.5178217e-05                0               -1      1.0000000e+00                0                1                0
    6.0557208e-02   -1.8213731e-02   -4.1024716e-02   -2.8415026e-01   -7.3851919e-01   -2.7185889e+00    5.8828832e+02    4.8961436e-04    2.1674996e-05                0               -1      1.0000000e+00                0                1                0
    6.0136781e-02   -1.9168433e-02   -4.0995176e-02   -2.4688821e-01   -7.6377287e-01   -2.6719615e+00    5.8099648e+02    5.0102654e-04    2.3396093e-05                0               -1      1.0000000e+00                0                1                0
    6.0141321e-02   -1.9302886e-02   -4.1078350e-02   -2.4538340e-01   -6.0884106e-01   -2.7063905e+00    5.5739582e+02    3.7572686e-04    1.6665667e-05                0               -1      1.0000000e+00                0                1                0
    5.9953591e-02   -1.8441308e-02   -4.1039887e-02   -2.8341075e-01   -7.7484105e-01   -2.7130916e+00    6.0023596e+02    5.2380351e-04    3.4023886e-05                0               -1      1.0000000e+00                0                1                0
    6.0962610e-02   -1.7127931e-02   -4.0828054e-02   -3.2865361e-01   -6.6810822e-01   -2.7462279e+00    5.8619837e+02    4.6587138e-04    2.4302644e-05                0               -1      1.0000000e+00                0                1                0
    6.0140138e-02   -1.9054324e-02   -4.0845179e-02   -2.6937148e-01   -7.7710827e-01   -2.6511848e+00    5.9549623e+02    4.0195245e-04    2.8607251e-05                0               -1      1.0000000e+00                0                1                0
    6.0082391e-02   -1.8437799e-02   -4.0740729e-02   -2.8654515e-01   -6.9631795e-01   -2.5001516e+00    5.5853352e+02    5.4278552e-04    1.6422402e-05                0               -1      1.0000000e+00                0                1                0
    6.0334173e-02   -1.9044930e-02   -4.0862319e-02   -2.4702769e-01   -7.9029481e-01   -2.7364849e+00    5.9555746e+02    6.0218871e-04    3.0654116e-05                0               -1      1.0000000e+00                0                1                0
    6.0189246e-02   -1.6828229e-02   -4.0803686e-02   -2.2909156e-01   -6.7101283e-01   -2.7093985e+00    5.7351018e+02    4.0477727e-04    1.9744335e-05                0               -1      1.0000000e+00                0                1                0
    6.0209924e-02   -1.9358100e-02   -4.0733186e-02   -2.1869937e-01   -6.7570349e-01   -2.7350579e+00    5.9789896e+02    5.3408235e-04    3.3001006e-05                0               -1      1.0000000e+00                0                1                0
    6.0201784e-02   -1.8275312e-02   -4.0542592e-02   -1.6679759e-01   -7.3341333e-01   -2.6935447e+00    5.9692278e+02    5.3699853e-04    3.0844404e-05                0               -1      1.0000000e+00                0                1                0
    6.0988490e-02   -1.7612221e-02   -4.0386591e-02   -1.7985900e-01   -6.4402458e-01   -2.5629761e+00    5.6502177e+02    4.7926794e-04    1.7608745e-05                0               -1      1.0000000e+00                0                1                0
    6.0823278e-02   -1.8059210e-02   -4.0526325e-02   -3.1580332e-01   -8.2119976e-01   -2.7893604e+00    5.6776980e+02    6.6226283e-04    1.8421341e-05                0               -1      1.0000000e+00                0                1                0
    6.0363423e-02   -1.8007357e-02   -4.0162939e-02    5.3170661e-02    4.5943833e-01   -2.4326243e+00    5.9596043e+02    4.7573827e-04    4.4941176e-05                0               -1      1.0000000e+00                0                1                0
    5.9874566e-02   -1.7924809e-02   -4.0345422e-02   -5.2266854e-01   -6.4158777e-01   -2.6307357e+00    5.5865728e+02    4.7937042e-04    1.6658008e-05                0               -1      1.0000000e+00                0                1                0
    6.0182170e-02   -1.7533934e-02   -4.0570295e-02   -3.9614412e-01   -3.6113951e-01   -2.9283157e+00    5.3933407e+02    6.3195124e-04    1.1196481e-05                0               -1      1.0000000e+00                0                1                0
    6.1381381e-02   -1.6159998e-02   -4.0522706e-02    4.3717591e-01    1.6853482e+00   -2.9088063e+00    5.9392454e+02    2.2028795e-02    8.4596555e-05                0               -1      1.0000000e+00                0                0                0
    6.0253966e-02   -1.9509218e-02   -4.1304786e-02    1.5399885e-01    5.6392332e-01   -2.5341791e+00    5.9548993e+02    5.0436765e-04    4.4726876e-05                0               -1      1.0000000e+00                0                1                0
    5.9798597e-02   -1.9318902e-02   -4.0193292e-02   -1.1955678e-01   -6.2846366e-01   -2.7868254e+00    5.6681796e+02    6.2486848e-04    1.8581817e-05                0               -1      1.0000000e+00                0                1                0
    6.0438091e-02   -1.7689582e-02   -4.0108163e-02   -4.3278753e-01   -7.5181540e-01   -2.7012168e+00    5.7637313e+02    5.6224934e-04    2.0644549e-05                0               -1      1.0000000e+00                0                1                0
    6.0455018e-02   -1.7881964e-02   -4.0123936e-02   -3.3295453e-01   -6.6807380e-01   -2.6747421e+00    5.4262789e+02    6.2991596e-04    1.1841419e-05                0               -1      1.0000000e+00                0                1                0
    6.0077273e-02   -1.8761409e-02   -3.9981268e-02   -3.4162755e-01   -6.2461128e-01   -2.6364928e+00    5.8177332e+02    3.9676102e-04    2.3111558e-05                0               -1      1.0000000e+00                0                1                0
    6.0068106e-02   -1.9272419e-02   -4.0180096e-02   -2.6998005e-01   -9.1398508e-01   -2.7792979e+00    5.9604799e+02    5.5099932e-04    3.2115191e-05                0               -1      1.0000000e+00                0                1                0
    6.0368474e-02   -1.9266736e-02   -4.0009156e-02   -2.5719990e-01   -8.3330847e-01   -2.6979556e+00    5.9791260e+02    6.0702708e-04    3.2507051e-05                0               -1      1.0000000e+00                0                1                0
    6.0778430e-02   -1.8121778e-02   -3.9927849e-02   -2.8928445e-01   -5.6417596e-01   -2.6769437e+00    5.7152755e+02    6.5554775e-04    1.9579999e-05                0               -1      1.0000000e+00                0                1                0
    5.9969617e-02   -1.8770311e-02   -4.0007037e-02   -3.6551870e-01   -6.1651401e-01   -2.7501579e+00    5.5203192e+02    3.7515100e-04    1.5284938e-05                0               -1      1.0000000e+00                0                1                0
    6.0259406e-02   -1.6540222e-02   -3.9712981e-02   -4.6361875e-01   -6.1689916e-01   -2.4773268e+00    5.5167364e+02    6.9086495e-04    1.4158851e-05                0               -1      1.0000000e+00                0                1                0
    6.0572112e-02   -1.8260198e-02   -3.9930529e-02   -3.0332168e-01   -8.4730775e-01   -2.8119755e+00    5.8117366e+02    7.1153091e-04    2.2021116e-05                0               -1      1.0000000e+00                0                1                0
    6.0202150e-02   -1.8314158e-02   -3.9904764e-02   -2.5492402e-01   -8.0927106e-01   -2.7074677e+00    6.0060809e+02    5.3311989e-04    3.3618387e-05                0               -1      1.0000000e+00                0                1                0
    6.0205078e-02   -1.8307153e-02   -3.9890124e-02   -3.4963251e-01   -8.3083738e-01   -2.6648105e+00    5.6952836e+02    6.6008834e-04    1.8696555e-05                0               -1      1.0000000e+00                0                1                0
    6.0089437e-02   -1.8619411e-02   -3.9735034e-02   -2.5924042e-01   -8.5409200e-01   -2.6047419e+00    5.8661352e+02    5.3240308e-04    2.5013872e-05                0               -1      1.0000000e+00                0                1                0
    6.0138769e-02   -1.9087177e-02   -3.9896544e-02   -2.2701933e-01   -5.8687578e-01   -2.5585241e+00    5.5120101e+02    4.8222639e-04    1.4822445e-05                0               -1      1.0000000e+00                0                1                0
    6.0325653e-02   -1.8934515e-02   -3.9825968e-02   -2.7149748e-01   -9.3100658e-01   -2.7920112e+00    5.7370153e+02    4.5030227e-04    2.0386485e-05                0               -1      1.0000000e+00                0                1                0
    6.0094994e-02   -1.7849014e-02   -3.9602517e-02   -1.6632867e-01   -8.3371684e-01   -2.6581500e+00    5.9132134e+02    4.3365978e-04    2.5784227e-05                0               -1      1.0000000e+00                0                1                0
    5.9980374e-02   -1.9158618e-02   -3.9552939e-02   -4.0013680e-01   -7.2685896e-01   -2.5693640e+00    5.9117379e+02    6.6175478e-04    2.8791220e-05                0               -1      1.0000000e+00                0                1                0
    6.0170925e-02   -1.7953225e-02   -3.9548683e-02   -3.0829151e-01   -6.8754897e-01   -2.6714101e+00    5.7263682e+02    5.3861948e-04    2.0312607e-05                0               -1      1.0000000e+00                0                1                0
    6.0310938e-02   -1.9213201e-02   -3.9536999e-02    1.3834645e-01    5.5546361e-01   -2.4602294e+00    5.9462351e+02    4.1266106e-04    4.5432074e-05                0               -1      1.0000000e+00                0                1                0
    5.9815723e-02   -1.9737838e-02   -4.1057334e-02   -3.6322934e-02    4.9734434e-01   -2.5331059e+00    5.9684423e+02    5.7294844e-04    3.8804385e-05                0               -1      1.0000000e+00                0                1                0
    6.0689847e-02   -1.7404580e-02   -3.9383137e-02   -2.1506070e-01   -7.7158827e-01   -2.6963151e+00    5.6009803e+02    5.3604405e-04    1.6345389e-05                0               -1      1.0000000e+00                0                1                0
    5.9840888e-02   -1.7279849e-02   -3.9289654e-02   -1.2671385e-01   -5.1040164e-01   -2.4218481e+00    5.3933105e+02    5.7955774e-04    1.0249998e-05                0               -1      1.0000000e+00                0                1                0
    6.0262369e-02   -1.7543050e-02   -3.9458645e-02   -2.5489138e-01   -7.3000416e-01   -2.6698535e+00    5.7559987e+02    4.3551650e-04    2.0388406e-05                0               -1      1.0000000e+00                0                1                0
    6.0363055e-02   -1.8412283e-02   -3.9421269e-02   -4.5331629e-01   -6.5197954e-01   -2.5375588e+00    5.5266089e+02    3.2815413e-04    1.4691665e-05                0               -1      1.0000000e+00                0                1                0
    6.0961200e-02   -1.7119027e-02   -3.9212199e-02   -8.7929123e-02   -6.0234442e-01   -2.5200437e+00    5.4554154e+02    5.6867652e-04    1.2519971e-05                0               -1      1.0000000e+00                0                1                0
    5.9839599e-02   -1.8965477e-02   -3.9125294e-02   -2.4657602e-01   -8.1572819e-01   -2.7279364e+00    5.7378377e+02    3.5845585e-04    2.0506319e-05                0               -1      1.0000000e+00                0                1                0
    6.0569412e-02   -1.8445088e-02   -3.8818591e-02    1.1373121e-01    5.6173558e-01   -2.4039395e+00    5.9812787e+02    4.7804226e-04    4.7757081e-05                0               -1      1.0000000e+00                0                1                0
    6.0029606e-02   -1.8449820e-02   -3.8944355e-02   -2.5105164e-01   -7.0120355e-01   -2.6262122e+00    5.9798031e+02    4.5453411e-04    3.5240907e-05                0               -1      1.0000000e+00                0                1                0
    6.0227860e-02   -1.8095004e-02   -3.8956303e-02   -1.5753161e-01   -5.9193936e-01   -2.7454841e+00    5.8119164e+02    4.2460663e-04    2.1934900e-05                0               -1      1.0000000e+00                0                1                0
    6.0471164e-02   -1.8863582e-02   -3.8977377e-02   -2.8246892e-01   -8.4221835e-01   -2.7005404e+00    6.0140922e+02    4.4284830e-04    3.6980119e-05                0               -1      1.0000000e+00                0                1                0
    6.0973779e-02   -1.6676264e-02   -3.8717818e-02   -1.1351553e-01   -8.4556036e-01   -2.5554592e+00    5.5055424e+02    7.0718135e-04    1.2883761e-05                0               -1      1.0000000e+00                0                1                0
    6.0828316e-02   -1.6758742e-02   -3.8675736e-02   -2.1412942e-01   -7.6944789e-01   -2.4930585e+00    5.4802617e+02    4.6913721e-04    1.2283165e-05                0               -1      1.0000000e+00                0                1                0
    6.0911781e-02   -1.7224490e-02   -3.8683521e-02   -1.2324201e-01   -7.5387276e-01   -2.6724436e+00    5.6774578e+02    6.0266679e-04    1.8495593e-05                0               -1      1.0000000e+00                0                1                0
    6.0471087e-02   -1.8601148e-02   -3.8674218e-02   -2.1837551e-01   -8.7161312e-01   -2.7063910e+00    5.7953852e+02    5.2454713e-04    2.3285491e-05                0               -1      1.0000000e+00                0                1                0
    6.0117218e-02   -1.9939405e-02   -4.1594020e-02    9.5557234e-02    5.1815635e-01   -2.5316527e+00    5.9556362e+02    5.4731651e-04    4.1012419e-05                0               -1      1.0000000e+00                0                1                0
    6.0420201e-02   -1.8887954e-02   -3.8468020e-02    1.0055061e-01    5.5209341e-01   -2.3535417e+00    5.9887092e+02    5.5563852e-04    4.4409810e-05                0               -1      1.0000000e+00                0                1                0
    6.0556349e-02   -1.7679017e-02   -3.8579044e-02   -3.9124627e-01   -8.0446145e-01   -2.6646525e+00    6.0121219e+02    4.4231303e-04    3.5613948e-05                0               -1      1.0000000e+00                0                1                0
    6.0412612e-02   -1.7812653e-02   -3.8566554e-02   -3.1521649e-01   -6.9669611e-01   -2.5964355e+00    5.9827510e+02    5.3555672e-04    3.1673191e-05                0               -1      1.0000000e+00                0                1                0
    5.9853092e-02   -1.9677546e-02   -3.8571647e-02   -2.4031664e-01   -8.2859420e-01   -2.5484457e+00    5.8308129e+02    4.7150879e-04    2.3473320e-05                0               -1      1.0000000e+00                0                1                0
    6.0055184e-02   -1.8805266e-02   -3.8453613e-02   -2.5177050e-01   -8.2632784e-01   -2.6761854e+00    5.9935706e+02    3.8400009e-04    3.2256143e-05                0               -1      1.0000000e+00                0                1                0
    6.1116055e-02   -1.6106671e-02   -3.8383480e-02   -1.0877435e-01   -7.6960565e-01   -2.6916009e+00    5.9913863e+02    6.1557287e-04    2.7226529e-05                0               -1      1.0000000e+00                0                1                0
    6.0749556e-02   -1.6099353e-02   -3.6995715e-02   -2.3069396e-01   -7.3725101e-01   -2.5004863e+00    5.6331682e+02    4.3316273e-04    1.6234389e-05                0               -1      1.0000000e+00                0                1                0
    5.9764819e-02   -1.6678595e-02   -3.7684486e-02   -2.3509666e-01   -6.6045899e-01   -2.6181225e+00    5.7925183e+02    6.0374557e-04    2.0752231e-05                0               -1      1.0000000e+00                0                1                0
    6.0633300e-02   -1.6830500e-02   -3.7140762e-02   -2.2463602e-01   -6.8498314e-01   -2.5419410e+00    5.7335473e+02    4.5871908e-04    1.9704569e-05                0               -1      1.0000000e+00                0                1                0
    6.0148923e-02   -1.7573172e-02   -3.7928211e-02   -3.1597710e-01   -5.9365972e-01   -2.3813508e+00    5.6520242e+02    5.4891681e-04    1.7480254e-05                0               -1      1.0000000e+00                0                1                0
    6.0252285e-02   -1.7320467e-02   -3.7850693e-02   -2.2468103e-01   -7.9817059e-01   -2.5237578e+00    6.0050388e+02    5.1622790e-04    3.3009502e-05                0               -1      1.0000000e+00                0                1                0
    6.0174348e-02   -1.8547218e-02   -3.8199202e-02   -2.9741287e-01   -7.9650091e-01   -2.7084017e+00    5.9467564e+02    6.0590597e-04    2.9015463e-05                0               -1      1.0000000e+00                0                1                0
    5.9870229e-02   -1.9124881e-02   -3.8117600e-02   -3.0100138e-01   -6.1586880e-01   -2.5445856e+00    5.7442880e+02    6.1102099e-04    2.0426877e-05                0               -1      1.0000000e+00                0                1                0
    6.0028203e-02   -1.7668489e-02   -3.7754172e-02   -3.6968150e-01   -8.4854207e-01   -2.5089692e+00    5.8729030e+02    4.9347505e-04    2.3069561e-05                0               -1      1.0000000e+00                0                1                0
    6.0030411e-02   -1.9197909e-02   -3.7496474e-02    5.6749800e-02    4.9464892e-01   -2.3866953e+00    6.0164540e+02    5.5373799e-04    4.2903597e-05                0               -1      1.0000000e+00                0                1                0
    6.0424117e-02   -1.8510746e-02   -3.7703985e-02   -2.1975052e-01   -8.4575498e-01   -2.6482510e+00    5.9117348e+02    6.5985705e-04    2.6696276e-05                0               -1      1.0000000e+00                0                1                0
    6.0388702e-02   -1.7172271e-02   -3.7440153e-02   -2.3782924e-01   -7.5915369e-01   -2.5938369e+00    5.8028859e+02    4.3437176e-04    2.2014506e-05                0               -1      1.0000000e+00                0                1                0
    5.9836716e-02   -1.8061151e-02   -3.7408685e-02   -3.8122809e-01   -8.4952807e-01   -2.5406771e+00    5.7983643e+02    3.8996578e-04    2.1829990e-05                0               -1      1.0000000e+00                0                1                0
    5.9831454e-02   -1.9458516e-02   -3.7457139e-02   -3.6525710e-01   -8.7285499e-01   -2.4212019e+00    5.8320808e+02    5.3916891e-04    2.4506418e-05                0               -1      1.0000000e+00                0                1                0
    6.0022877e-02   -1.7173888e-02   -3.7310664e-02   -2.3335233e-01   -7.5618976e-01   -2.6833862e+00    5.7512447e+02    3.8745726e-04    2.0426211e-05                0               -1      1.0000000e+00                0                1                0
    6.0429369e-02   -1.6936134e-02   -3.7127894e-02   -1.5213649e-01   -6.4511510e-01   -2.5484303e+00    5.5234834e+02    6.0572773e-04    1.4128902e-05                0               -1      1.0000000e+00                0                1                0
    6.0251942e-02   -1.7850799e-02   -3.7211093e-02   -3.5987558e-01   -6.7859553e-01   -2.5172197e+00    5.7576153e+02    6.8775001e-04    1.9901427e-05                0               -1      1.0000000e+00                0                1                0
    6.0247195e-02   -1.8513992e-02   -3.7144167e-02   -2.7647918e-01   -8.7356183e-01   -2.4662194e+00    5.8850642e+02    5.4769351e-04    2.6257863e-05                0               -1      1.0000000e+00                0                1                0
    5.9991351e-02   -1.8112209e-02   -3.7184273e-02   -4.5189962e-01   -5.2305558e-01   -2.3042813e+00    5.4167889e+02    7.6533450e-04    1.1882338e-05                0               -1      1.0000000e+00                0                1                0
    6.0953309e-02   -1.7265248e-02   -3.6957501e-02   -2.5540081e-01   -7.2417015e-01   -2.5591493e+00    5.9298391e+02    5.8111070e-04    2.5702964e-05                0               -1      1.0000000e+00                0                1                0
    5.9783548e-02   -1.7605001e-02   -3.6957010e-02   -3.0297136e-01   -5.1631991e-01   -2.5831624e+00    5.7199471e+02    5.4435029e-04    1.9910793e-05                0               -1      1.0000000e+00                0                1                0
    6.0420265e-02   -1.7969350e-02   -3.6581647e-02   -1.7412594e-02    3.1774672e-01   -2.2858525e+00    5.9710205e+02    4.8754524e-04    4.4628406e-05                0               -1      1.0000000e+00                0                1                0
    6.0434168e-02   -1.9230470e-02   -3.6877309e-02   -3.1030545e-01   -7.3812022e-01   -2.4939954e+00    5.9004433e+02    4.1514493e-04    2.7669757e-05                0               -1      1.0000000e+00                0                1                0
    5.9965854e-02   -1.9175938e-02   -3.6568952e-02   -2.8946505e-01   -8.9961444e-01   -2.5010030e+00    5.9927204e+02    4.6291489e-04    3.8454634e-05                0               -1      1.0000000e+00                0                1                0
    6.0351375e-02   -1.9286409e-02   -3.6568533e-02   -2.2445099e-01   -8.4985276e-01   -2.5322191e+00    5.9832858e+02    5.4591583e-04    3.4423793e-05                0               -1      1.0000000e+00                0                1                0
    6.0553195e-02   -1.6859184e-02   -3.6595106e-02   -1.0262793e-01   -6.9077023e-01   -2.6866641e+00    5.7829155e+02    4.5770541e-04    2.0769809e-05                0               -1      1.0000000e+00                0                1                0
    6.0461116e-02   -1.7450537e-02   -3.6604101e-02   -2.8482169e-01   -5.1691756e-01   -2.7113728e+00    5.5313673e+02    7.1794158e-04    1.4495505e-05                0               -1      1.0000000e+00                0                1                0
    6.0173668e-02   -1.7977604e-02   -3.6393030e-02   -2.5102364e-01   -7.8468620e-01   -2.4600050e+00    5.9690286e+02    5.8572879e-04    3.3741995e-05                0               -1      1.0000000e+00                0                1                0
    6.0479682e-02   -1.8428767e-02   -3.6615698e-02   -3.7863170e-01   -7.6081354e-01   -2.5860495e+00    5.7486829e+02    5.5592467e-04    2.0563748e-05                0               -1      1.0000000e+00                0                1                0
    6.0152768e-02   -1.9182842e-02   -3.6102863e-02    6.8218645e-02    4.2606069e-01   -2.1526486e+00    6.0690647e+02    4.9851876e-04    4.3145275e-05                0               -1      1.0000000e+00                0                1                0
    6.0329433e-02   -1.6694227e-02   -3.6239578e-02   -2.6023798e-01   -7.5645925e-01   -2.5625796e+00    5.7933059e+02    4.1482135e-04    2.1525233e-05                0               -1      1.0000000e+00                0                1                0
    6.0043229e-02   -1.8249670e-02   -3.6330256e-02   -2.1618427e-01   -7.5914989e-01   -2.5372006e+00    5.9799516e+02    5.4865482e-04    3.1048681e-05                0               -1      1.0000000e+00                0                1                0
    5.9770409e-02   -1.8891802e-02   -3.6291718e-02   -2.7213156e-01   -7.0049377e-01   -2.5314864e+00    5.8621843e+02    4.6155312e-04    2.4835888e-05                0               -1      1.0000000e+00                0                1                0
    5.9817308e-02   -1.8488429e-02   -3.6415204e-02   -2.5140831e-01   -7.3319201e-01   -2.5806957e+00    5.9523922e+02    6.0818762e-04    2.9360108e-05                0               -1      1.0000000e+00                0                1                0
    5.9992732e-02   -1.7431634e-02   -3.6007104e-02   -2.4612648e-01   -8.1214443e-01   -2.3817179e+00    5.9890584e+02    4.8409804e-04    3.2786388e-05                0               -1      1.0000000e+00                0                1                0
    6.1079142e-02   -1.7091023e-02   -3.5956182e-02   -2.4874565e-01   -8.9355361e-01   -2.4979771e+00    5.7958665e+02    4.7171834e-04    2.1319081e-05                0               -1      1.0000000e+00                0                1                0
    5.9871654e-02   -1.8092648e-02   -3.5804587e-02   -2.8045602e-01   -5.7024896e-01   -2.3599235e+00    5.8622614e+02    7.0118844e-04    2.4810921e-05                0               -1      1.0000000e+00                0                1                0
    5.9862336e-02   -1.8705338e-02   -3.5811014e-02   -1.7975673e-01   -7.0178891e-01   -2.4189912e+00    5.6495553e+02    6.2035122e-04    1.7895794e-05                0               -1      1.0000000e+00                0                1                0
    6.0568330e-02   -1.7542278e-02   -3.5463370e-02    5.6803636e-02    5.3908677e-01   -2.2461905e+00    5.9276129e+02    4.8026628e-04    4.8410586e-05                0               -1      1.0000000e+00                0                1                0
    6.0388334e-02   -1.7104780e-02   -3.5254586e-02   -2.7351040e-01   -6.9354237e-01   -2.5150887e+00    5.5760286e+02    5.3315545e-04    1.5456756e-05                0               -1      1.0000000e+00                0                1                0
    6.0513105e-02   -1.8503097e-02   -3.5214656e-02   -1.9561414e-01   -8.3142386e-01   -2.4128447e+00    5.9685434e+02    4.7390853e-04    3.1674828e-05                0               -1      1.0000000e+00                0                1                0
    5.9822370e-02   -1.8403223e-02   -3.4835663e-02   -2.6131319e-01   -8.4852901e-01   -2.3424113e+00    5.9587224e+02    5.6508921e-04    3.1112051e-05                0               -1      1.0000000e+00                0                1                0
    5.9766345e-02   -1.7835659e-02   -3.4834751e-02   -3.6092953e-01   -7.8136564e-01   -2.5247899e+00    5.9414617e+02    3.8588945e-04    2.7932885e-05                0               -1      1.0000000e+00                0                1                0
    6.0308289e-02   -1.8924184e-02   -3.4711876e-02    6.8278990e-02    4.7026504e-01   -2.1854063e+00    5.9974396e+02    5.0603625e-04    4.4308223e-05                0               -1      1.0000000e+00                0                1                0
    6.0808444e-02   -1.7475503e-02   -3.4710700e-02   -3.3999087e-01   -7.6327816e-01   -2.4928261e+00    5.9723985e+02    5.3298632e-04    3.0659062e-05                0               -1      1.0000000e+00                0                1                0
    6.0071585e-02   -1.8689831e-02   -3.4432424e-02   -2.2034576e-01   -7.6846660e-01   -2.4703056e+00    5.7417982e+02    4.6651093e-04    2.0063050e-05                0               -1      1.0000000e+00                0                1                0
    6.1131266e-02   -1.6515678e-02   -3.4303927e-02   -1.9340280e-01   -7.6160662e-01   -2.3086761e+00    5.9741491e+02    5.3389924e-04    2.7605194e-05                0               -1      1.0000000e+00                0                1                0
    5.9925204e-02   -1.9553914e-02   -3.4326297e-02    3.5922580e-02    3.9274879e-01   -2.0979629e+00    5.9777160e+02    4.7546905e-04    4.2579336e-05                0               -1      1.0000000e+00                0                1                0
    6.1116715e-02   -1.6931998e-02   -3.2829396e-02   -2.8752970e-01   -7.7269964e-01   -2.1908417e+00    5.9314348e+02    5.2879677e-04    2.6880756e-05                0               -1      1.0000000e+00                0                1                0
    6.0351729e-02   -1.6682820e-02   -3.3776538e-02   -2.4715554e-01   -5.0723667e-01   -2.5600342e+00    5.5175552e+02    6.0613217e-04    1.2734469e-05                0               -1      1.0000000e+00                0                1                0
    5.9818894e-02   -1.7832567e-02   -3.3792438e-02   -2.9206331e-01   -7.1353145e-01   -2.2832718e+00    5.9986349e+02    5.5148815e-04    3.3405100e-05                0               -1      1.0000000e+00                0                1                0
    6.0172503e-02   -1.8113572e-02   -3.4187197e-02   -2.6545581e-01   -7.4763343e-01   -2.3483311e+00    5.8505880e+02    3.9290745e-04    2.3440501e-05                0               -1      1.0000000e+00                0                1                0
    6.0947409e-02   -1.7452350e-02   -3.3526035e-02   -1.7370592e-01   -7.6635367e-01   -2.3255208e+00    6.0221986e+02    4.9674174e-04    3.4364261e-05                0               -1      1.0000000e+00                0                1                0
    6.0543090e-02   -1.8239854e-02   -3.2860983e-02    1.6145934e-01    6.9200933e-01   -2.0537574e+00    5.9047243e+02    5.4637693e-04    5.0515537e-05                0               -1      1.0000000e+00                0                1                0
    6.0362141e-02   -1.8209945e-02   -3.3053679e-02   -1.5696966e-01   -8.1162169e-01   -2.3306160e+00    5.9480951e+02    5.5052756e-04    2.9482504e-05                0               -1      1.0000000e+00                0                1                0
    5.9999527e-02   -1.7929013e-02   -3.2973456e-02   -2.4679182e-01   -7.1280200e-01   -2.2336570e+00    5.9585797e+02    4.0136732e-04    3.1292129e-05                0               -1      1.0000000e+00                0                1                0
    6.0111913e-02   -1.8731118e-02   -3.2727667e-02   -1.6835439e-01   -8.4948678e-01   -2.3521091e+00    5.9137203e+02    4.1975828e-04    2.6878031e-05                0               -1      1.0000000e+00                0                1                0
    6.0537961e-02   -1.8810404e-02   -3.2524887e-02   -2.9814330e-01   -7.4350479e-01   -2.3092925e+00    5.9293001e+02    6.0133098e-04    2.8030702e-05                0               -1      1.0000000e+00                0                1                0
    6.0284115e-02   -1.9162606e-02   -3.2365633e-02   -2.0572324e-01   -7.6149161e-01   -2.3781000e+00    5.5828116e+02    5.9190983e-04    1.5659813e-05                0               -1      1.0000000e+00                0                1                0
    5.9984239e-02   -1.9529004e-02   -3.1591147e-02    6.5742373e-02    5.4751532e-01   -1.9251937e+00    6.0467220e+02    5.1304943e-04    4.6066753e-05                0               -1      1.0000000e+00                0                1                0
    5.9828934e-02   -1.8773649e-02   -3.1338052e-02   -3.0331339e-01   -7.9626178e-01   -2.2535903e+00    5.9606218e+02    5.5042413e-04    3.0822351e-05                0               -1      1.0000000e+00                0                1                0
    6.0008395e-02   -1.7614313e-02   -3.1177042e-02   -2.1618782e-01   -8.5372388e-01   -2.2407141e+00    5.8695663e+02    6.6303663e-04    2.4859970e-05                0               -1      1.0000000e+00                0                1                0
    5.9883341e-02   -1.9803228e-02   -3.0373409e-02   -2.4184431e-01   -7.1853810e-01   -2.0908412e+00    6.0008190e+02    5.8977340e-04    3.2460852e-05                0               -1      1.0000000e+00                0                1                0
    5.8562298e-02   -1.9772504e-02   -3.0131651e-02   -3.1631214e-01   -8.7673595e-01   -2.1060278e+00    5.9629688e+02    3.9358314e-04    2.9131579e-05                0               -1      1.0000000e+00                0                1                0
    5.8721783e-02   -1.9049876e-02   -2.9715736e-02   -3.0535413e-01   -6.0893257e-01   -2.1886544e+00    5.8455811e+02    3.6271804e-04    2.3361619e-05                0               -1      1.0000000e+00                0                1                0
    5.8930823e-02   -1.8221711e-02   -2.9493430e-02   -3.6371381e-01   -7.1316223e-01   -2.1321739e+00    5.7240897e+02    6.4778659e-04    1.8897171e-05                0               -1      1.0000000e+00                0                1                0
    5.8200929e-02   -1.8915987e-02   -2.9293020e-02   -4.8369027e-01   -6.4630475e-01   -2.0885605e+00    5.7893598e+02    4.8248116e-04    2.1442113e-05                0               -1      1.0000000e+00                0                1                0
    5.9006669e-02   -1.7731874e-02   -2.9107161e-02   -3.0105527e-01   -7.1411693e-01   -2.2088116e+00    5.9032375e+02    4.0982013e-04    2.5691824e-05                0               -1      1.0000000e+00                0                1                0
    5.9326362e-02   -1.7726478e-02   -2.9991933e-02   -2.2535236e-01   -7.2240019e-01   -2.2687589e+00    5.5905175e+02    5.0681122e-04    1.4566010e-05                0               -1      1.0000000e+00                0                1                0
    5.9611038e-02   -1.7700358e-02   -2.7474181e-02   -2.5666814e-01   -6.9484049e-01   -2.0417575e+00    5.7578165e+02    5.5636157e-04    1.9238494e-05                0               -1      1.0000000e+00                0                1                0
    5.9654295e-02   -1.8916418e-02   -2.9362965e-02   -2.0736120e-01   -7.7632690e-01   -2.0887276e+00    5.9804862e+02    6.1961887e-04    3.1831845e-05                0               -1      1.0000000e+00                0                1                0
    5.9683202e-02   -1.9066861e-02   -3.0205199e-02   -3.1962515e-01   -7.2018790e-01   -2.1232677e+00    5.9199887e+02    6.5229959e-04    2.6910378e-05                0               -1      1.0000000e+00                0                1                0
    5.9279162e-02   -1.9813632e-02   -2.1001385e-02   -2.2548864e-01   -8.0464397e-01   -1.4440705e+00    6.0621528e+02    5.4437145e-04    3.5703336e-05                0               -1      1.0000000e+00                0                1                0
    5.8155373e-02   -1.9555639e-02   -2.0048589e-02   -3.1895219e-01   -5.5305507e-01   -1.4616337e+00    5.8282645e+02    5.2773796e-04    2.0815480e-05                0               -1      1.0000000e+00                0                1                0
    5.8808582e-02   -1.8322250e-02   -2.3308897e-02   -3.5927960e-01   -6.1185462e-01   -1.6517130e+00    5.6721728e+02    5.7997341e-04    1.6022595e-05                0               -1      1.0000000e+00                0                1                0
    5.9054413e-02   -1.7906550e-02   -2.2464862e-02   -1.9364989e-01   -7.7974130e-01   -1.6803043e+00    5.9322077e+02    4.6114599e-04    2.4760990e-05                0               -1      1.0000000e+00                0                1                0
    5.9121083e-02   -2.2881588e-02   -2.1569954e-02   -3.1228390e-01   -6.5583781e-01   -1.4565080e+00    5.9744466e+02    5.6498828e-04    3.4440431e-05                0               -1      1.0000000e+00                0                1                0
    5.9046231e-02   -2.3163072e-02   -2.0634915e-02   -2.7961140e-01   -6.8773566e-01   -1.3553439e+00    5.8947470e+02    4.8654332e-04    3.2140575e-05                0               -1      1.0000000e+00                0                1                0
    5.9600643e-02   -2.1727448e-02   -1.8545451e-02    1.6804512e-01    5.4981199e-01   -1.0508649e+00    5.8538870e+02    5.3642591e-04    4.5734601e-05                0               -1      1.0000000e+00                0                1                0
    5.8760267e-02   -2.3928810e-02   -1.9419415e-02    1.1499795e-01    3.5709747e-01   -1.2106112e+00    5.8376622e+02    4.6626678e-04    3.5908106e-05                0               -1      1.0000000e+00                0                1                0
    5.8816551e-02   -2.3615388e-02   -1.8330078e-02   -2.6881395e-01   -7.5794087e-01   -1.0669420e+00    6.0157610e+02    5.1632181e-04    3.9720778e-05                0               -1      1.0000000e+00                0                1                0
    5.9409788e-02   -2.0688678e-02   -2.4440417e-02    1.8003103e-01    6.1670704e-01   -1.3595955e+00    5.9613447e+02    5.2311772e-04    5.2056155e-05                0               -1      1.0000000e+00                0                1                0
    5.9529551e-02   -2.1589900e-02   -2.3990433e-02   -2.8058436e-01   -6.0285947e-01   -1.4923566e+00    5.9265562e+02    5.3246215e-04    3.3199538e-05                0               -1      1.0000000e+00                0                1                0
    5.8748686e-02   -2.0157166e-02   -2.5310380e-02   -3.1382440e-01   -6.3970192e-01   -1.7291967e+00    5.9942707e+02    5.5325096e-04    3.0188306e-05                0               -1      1.0000000e+00                0                1                0
    5.9191323e-02   -2.2550672e-02   -1.6675498e-02   -3.3924241e-01   -7.6558245e-01   -9.5261734e-01    5.9724629e+02    5.5676666e-04    3.9182087e-05                0               -1      1.0000000e+00                0                1                0
    5.9605445e-02   -2.1098540e-02   -1.8128390e-02   -3.3340059e-01   -7.7513817e-01   -1.0294901e+00    6.0250196e+02    5.2925225e-04    4.0962547e-05                0               -1      1.0000000e+00                0                1                0
    5.9504672e-02   -2.1730419e-02   -2.8480677e-02    1.0887906e-01    2.7197292e-01   -1.8330196e+00    5.9962489e+02    5.6329863e-04    3.5248634e-05                0               -1      1.0000000e+00                0                1                0
    5.7836024e-02   -2.3366099e-02   -2.7926748e-02   -5.3234015e-02    2.7203942e-01   -1.8408886e+00    5.8825302e+02    4.3309037e-04    3.2687017e-05                0               -1      1.0000000e+00                0                1                0
    5.8496052e-02   -2.2229453e-02   -2.7977584e-02   -2.0307581e-02    2.8221991e-01   -1.8530523e+00    5.9038468e+02    4.2009264e-04    3.5162309e-05                0               -1      1.0000000e+00                0                1                0
    5.8508310e-02   -2.2333563e-02   -2.7544487e-02   -3.2715775e-01   -5.6653854e-01   -1.7214492e+00    5.9533660e+02    4.9183576e-04    3.1391723e-05                0               -1      1.0000000e+00                0                1                0
    5.8056138e-02   -2.0409617e-02   -2.8383317e-02   -3.8158348e-01   -5.9998520e-01   -1.9610581e+00    5.8819564e+02    4.1320285e-04    2.5661112e-05                0               -1      1.0000000e+00                0                1                0
    5.8691239e-02   -2.0279169e-02   -2.7272062e-02   -2.2012421e-01   -6.2210006e-01   -1.9607016e+00    5.7728201e+02    5.3741044e-04    2.1761869e-05                0               -1      1.0000000e+00                0                1                0
    5.9462630e-02   -2.1422602e-02   -2.6728773e-02    1.5083431e-01    4.8617960e-01   -1.6442739e+00    5.9130724e+02    5.5671733e-04    4.2060532e-05                0               -1      1.0000000e+00                0                1                0
    5.8040520e-02   -2.3770919e-02   -2.6844714e-02   -2.9105341e-01   -3.5258581e-01   -1.8190079e+00    5.7366817e+02    6.0763962e-04    2.4943600e-05                0               -1      1.0000000e+00                0                1                0
    6.1411284e-02   -1.6083162e-02   -2.1523627e-02   -2.0030439e-01   -7.7977298e-01   -1.4733408e+00    6.0795286e+02    5.7783193e-04    3.6633642e-05                0               -1      1.0000000e+00                0                1                0
    6.0856410e-02   -1.7962027e-02   -2.1054741e-02    2.2580614e-01    6.6320273e-01   -1.2060085e+00    5.9177333e+02    4.6131929e-04    5.8529776e-05                0               -1      1.0000000e+00                0                1                0
    5.9783663e-02   -1.9462437e-02   -2.1093906e-02   -1.4082938e-01   -7.5901168e-01   -1.4402824e+00    5.7664438e+02    5.3220818e-04    1.9464638e-05                0               -1      1.0000000e+00                0                1                0
    6.0932307e-02   -1.7734516e-02   -1.9494000e-02   -2.3234690e-01   -7.8753669e-01   -9.3213544e-01    5.9890449e+02    4.7219980e-04    6.3613534e-05                0               -1      1.0000000e+00                0                1                0
    6.0742793e-02   -1.8379613e-02   -1.8730879e-02   -4.4410414e-01   -1.4632686e+00   -1.0139073e+00    5.7922843e+02    2.0923587e-04    9.3289319e-05                0               -1      1.0000000e+00                0                1                0
    6.0480901e-02   -1.8092750e-02   -2.9958996e-02    1.2728169e-01    5.6084439e-01   -1.8585995e+00    5.9289536e+02    4.5547948e-04    4.8900453e-05                0               -1      1.0000000e+00                0                1                0
    6.0194088e-02   -1.7482010e-02   -3.0032232e-02   -4.7616668e-01   -5.9684985e-01   -2.2449955e+00    5.6485835e+02    6.6681969e-04    1.6679044e-05                0               -1      1.0000000e+00                0                1                0
    6.0979267e-02   -1.7105252e-02   -2.7718627e-02   -2.0147742e-01   -7.4823549e-01   -2.1719615e+00    5.5209642e+02    7.4413166e-04    1.1147121e-05                0               -1      1.0000000e+00                0                1                0
    5.9857468e-02   -1.8600610e-02   -2.7057543e-02   -2.5633372e-01   -8.0348804e-01   -2.0277437e+00    5.8138805e+02    5.4128465e-04    2.2223937e-05                0               -1      1.0000000e+00                0                1                0
    6.0487500e-02   -1.8605951e-02   -2.6646660e-02   -3.4734773e-01   -7.5876166e-01   -1.7459381e+00    6.0705483e+02    6.0853763e-04    3.1459887e-05                0               -1      1.0000000e+00                0                1                0
    5.9774704e-02   -1.9720227e-02   -2.6225460e-02    1.4291287e-01    5.8218197e-01   -1.5230986e+00    5.8795465e+02    5.3792318e-04    5.0016821e-05                0               -1      1.0000000e+00                0                1                0
    6.0785468e-02   -1.8324288e-02   -2.4567157e-02    1.4650903e-01    6.6578262e-01   -1.3761281e+00    5.8511357e+02    4.3727433e-04    5.4877233e-05                0               -1      1.0000000e+00                0                1                0
    6.0564308e-02   -1.9047519e-02   -2.5340710e-02   -3.9388229e-01   -1.1376951e+00   -1.9278281e+00    5.8360402e+02    1.3966315e-04    6.8527190e-05                0               -1      1.0000000e+00                0                1                0
    6.0238175e-02   -1.9871034e-02   -2.2552882e-02   -3.0763307e-01   -6.6755700e-01   -1.5056316e+00    5.9514632e+02    5.5926921e-04    2.5963602e-05                0               -1      1.0000000e+00                0                1                0
    6.2061278e-02    2.0718159e-03   -6.6217454e-03   -3.6614280e-01    2.2844562e-01   -5.6396873e-01    6.1738112e+02    5.8000573e-03    2.9559369e-05                0               -1      1.0000000e+00                0                0                0
    6.3086610e-02    6.5123673e-03   -6.4808511e-06   -1.7476373e-01    3.4545527e+00   -2.2987916e-03    5.2353938e+02    4.6502641e-03    1.7015810e-04                0               -1      1.0000000e+00                0                0                0
    6.1319404e-02    1.0269864e-02   -4.6564488e-04    6.9773163e-01   -1.6721633e+00   -5.1972603e-02    5.3473282e+02    2.2208714e-02    8.4969213e-05                0               -1      1.0000000e+00                0                0                0
    5.2218941e-02    1.5358267e-02   -1.7175949e-03   -2.2304323e-01   -4.4609148e-02    8.0454945e-02    5.2573020e+02    5.5715713e-04    1.0871861e-05                0               -1      1.0000000e+00                0                1                0
    6.3068471e-02    7.2821119e-03   -3.7822768e-03   -1.8407470e-02    6.4389232e-01   -3.5552809e-01    5.9926639e+02    2.4041061e-02    6.7633611e-05                0               -1      1.0000000e+00                0                0                0
    6.1681874e-02    1.4950682e-02   -2.9520807e-02    3.1122146e-01   -1.2346198e+00   -1.9712091e+00    5.6575736e+02    2.4421237e-02    6.7672212e-05                0               -1      1.0000000e+00                0                0                0
    6.1742460e-02    1.3383009e-02   -2.0828143e-02   -3.4213852e-01    7.0876805e-01   -1.5999202e+00    5.8530391e+02    6.2711228e-04    1.7389054e-05                0               -1      1.0000000e+00                0                1                0
    6.3274643e-02    5.3031076e-03   -1.6661196e-02   -9.0893059e-02    7.4797814e-01   -1.2980513e+00    6.0827953e+02    4.4129516e-04    2.2980618e-05                0               -1      1.0000000e+00                0                1                0
    6.2332853e-02    1.1309416e-02   -2.6148203e-02   -1.8147329e-01    6.8835025e-01   -1.8006808e+00    6.0284800e+02    6.2450299e-04    2.6067163e-05                0               -1      1.0000000e+00                0                1                0
    5.8627355e-02    2.4252517e-02   -7.3473045e-03    3.7333547e-01   -9.6788525e-01   -1.3813120e-01    5.9459737e+02    4.2873955e-04    4.9725955e-05                0               -1      1.0000000e+00                0                1                0
    5.9747083e-02    1.7539846e-02   -3.4451645e-03   -2.2140887e-01    1.6563712e-01   -2.4345349e-01    5.1747464e+02    5.7759936e-04    1.4910554e-05                0               -1      1.0000000e+00                0                1                0
    6.0247089e-02    1.9986187e-02   -1.8961787e-02    2.9825340e-01   -8.4817504e-01   -1.1201301e+00    5.9395235e+02    5.0683718e-04    4.9825597e-05                0               -1      1.0000000e+00                0                1                0
    5.8664176e-02    2.4107373e-02   -1.9267717e-02    2.2871775e-01   -5.2049967e-01   -1.1959873e+00    5.8439498e+02    5.1184183e-04    3.2415050e-05                0               -1      1.0000000e+00                0                1                0
    5.8624794e-02    2.4204670e-02   -1.5303997e-02   -2.6913227e-01    5.3703429e-01   -7.7711782e-01    5.8789357e+02    4.2941595e-04    4.8648469e-05                0               -1      1.0000000e+00                0                1                0
    5.9802971e-02    2.1254577e-02   -1.5874840e-02    2.6545549e-01   -6.9601104e-01   -9.5659787e-01    5.8301037e+02    5.0239208e-04    4.4207616e-05                0               -1      1.0000000e+00                0                1                0
    5.9786823e-02    2.1384911e-02   -1.5562611e-02    2.1522500e-01   -6.1953272e-01   -9.8092302e-01    5.8158088e+02    4.3179469e-04    3.7588290e-05                0               -1      1.0000000e+00                0                1                0
    5.7347632e-02    1.9055374e-02   -1.8947185e-02   -4.5225997e-01    5.6079921e-01   -1.2231580e+00    6.1379244e+02    5.4292514e-04    3.4352170e-05                0               -1      1.0000000e+00                0                1                0
    5.9901259e-02    2.0982258e-02   -1.8332395e-02    2.7973164e-01   -7.8770069e-01   -1.1155935e+00    5.8379755e+02    5.6017479e-04    4.3685909e-05                0               -1      1.0000000e+00                0                1                0
    5.9857689e-02    2.0790231e-02   -5.7934752e-03   -2.0689669e-01    5.2632756e-01   -6.7510351e-02    6.0147479e+02    4.8525650e-04    4.0673148e-05                0               -1      1.0000000e+00                0                1                0
    5.9816563e-02    2.1068524e-02   -2.2615903e-02    1.9920655e-01   -6.8446958e-01   -1.3886875e+00    5.9222624e+02    4.7496064e-04    4.0750681e-05                0               -1      1.0000000e+00                0                1                0
    5.9797374e-02    2.1270997e-02   -2.4579468e-02    2.3420207e-01   -7.2772530e-01   -1.6006637e+00    5.8256254e+02    4.7345662e-04    3.7003946e-05                0               -1      1.0000000e+00                0                1                0
    5.9016138e-02    2.2819678e-02   -3.6063949e-03   -2.9013364e-01    6.5877445e-01   -2.8429097e-01    6.0212310e+02    1.0492756e-04    4.7914509e-05                0               -1      1.0000000e+00                0                1                0
    5.9620071e-02    2.0401377e-02   -3.7688216e-03   -2.5252797e-01    5.3126405e-01    3.1318562e-04    5.9153998e+02    4.3696740e-04    3.9685519e-05                0               -1      1.0000000e+00                0                1                0
    6.0585331e-02    1.7912316e-02   -6.7538323e-03   -3.7029146e-01    6.9134970e-01   -2.6876898e-01    6.0084667e+02    4.7083107e-04    2.9022681e-05                0               -1      1.0000000e+00                0                1                0
    6.0559225e-02    1.8955024e-02   -7.4612521e-03    2.9105237e-01   -1.0116952e+00   -5.5334695e-02    5.7294745e+02    4.9276005e-04    6.1588917e-05                0               -1      1.0000000e+00                0                1                0
    5.8853635e-02    2.3131650e-02   -9.9468665e-03   -2.1837993e-01    5.2507925e-01   -1.5963526e-01    5.8544328e+02    5.2837083e-04    5.0743506e-05                0               -1      1.0000000e+00                0                1                0
    5.8989618e-02    2.3170755e-02   -7.7400117e-03   -2.0361016e-01    3.5026778e-01   -3.2995494e-01    6.0892092e+02    4.4965350e-04    3.6430833e-05                0               -1      1.0000000e+00                0                1                0
    5.8164315e-02    1.9231374e-02   -2.5099983e-02   -2.9027739e-01    5.7414004e-01   -1.7264510e+00    6.1395472e+02    5.3011211e-04    3.6053044e-05                0               -1      1.0000000e+00                0                1                0
    5.7893854e-02    1.8559547e-02   -3.0083732e-02   -4.1277500e-01    5.4300216e-01   -2.0032526e+00    6.0214243e+02    4.8587057e-04    3.0917936e-05                0               -1      1.0000000e+00                0                1                0
    5.7912319e-02    1.7541878e-02   -2.9840460e-02   -3.4129469e-01    5.6176686e-01   -1.9351196e+00    6.0771553e+02    5.5882127e-04    3.0391545e-05                0               -1      1.0000000e+00                0                1                0
    5.8000005e-02    1.8569464e-02   -2.9237080e-02   -4.0101679e-01    5.1784721e-01   -1.9627785e+00    5.7972377e+02    6.9137436e-04    2.0356952e-05                0               -1      1.0000000e+00                0                1                0
    5.6796961e-02    1.9579899e-02   -2.8805558e-02   -4.8591293e-01    5.1416017e-01   -1.9081351e+00    6.0612702e+02    4.4475136e-04    2.8523325e-05                0               -1      1.0000000e+00                0                1                0
    5.9395154e-02    1.8477014e-02   -2.8776486e-02   -2.8175265e-01    3.0855479e-01   -2.0640230e+00    5.5417958e+02    6.7068373e-04    1.4053403e-05                0               -1      1.0000000e+00                0                1                0
    5.8973519e-02    2.2987117e-02   -1.1957434e-02    3.0172502e-01   -7.9148744e-01   -6.1119955e-01    6.0166803e+02    5.0507597e-04    4.0459097e-05                0               -1      1.0000000e+00                0                1                0
    5.8619851e-02    2.3559175e-02   -1.7793347e-02   -2.0769627e-01    4.6559353e-01   -1.0700118e+00    5.8748663e+02    4.4384626e-04    3.8544198e-05                0               -1      1.0000000e+00                0                1                0
    5.9433284e-02    2.2024154e-02   -1.8114609e-02    2.4484165e-01   -6.8343752e-01   -1.1290231e+00    5.8363796e+02    5.2568574e-04    4.0957672e-05                0               -1      1.0000000e+00                0                1                0
    5.8484042e-02    2.3606337e-02   -1.6424380e-02   -1.6624165e-01    4.4354477e-01   -9.6140281e-01    5.8834117e+02    5.4461640e-04    3.8595643e-05                0               -1      1.0000000e+00                0                1                0
    5.8833693e-02    2.3292605e-02   -1.5821943e-02   -1.4544005e-01    3.3589392e-01   -1.0381350e+00    5.8202574e+02    4.5898208e-04    2.9820774e-05                0               -1      1.0000000e+00                0                1                0
    5.9572270e-02    2.1196040e-02   -1.5600657e-02   -2.0620174e-01    5.7873724e-01   -7.3755371e-01    5.9944690e+02    4.6061492e-04    4.2048537e-05                0               -1      1.0000000e+00                0                1                0
    5.8754170e-02    2.3647919e-02   -1.7803919e-02    2.3934404e-01   -7.3304466e-01   -1.0419051e+00    5.9342946e+02    5.5592684e-04    3.8895773e-05                0               -1      1.0000000e+00                0                1                0
    5.8577217e-02    2.3718198e-02   -2.4046997e-02   -8.2153036e-02    2.2324841e-01   -1.5452909e+00    5.8447059e+02    4.6529738e-04    3.1242359e-05                0               -1      1.0000000e+00                0                1                0
    5.9033244e-02    2.3291287e-02   -2.4883372e-02    2.5216158e-01   -6.2878577e-01   -1.6259775e+00    5.9776757e+02    5.2939499e-04    3.2783139e-05                0               -1      1.0000000e+00                0                1                0
    5.8737501e-02    2.3553021e-02   -2.2789607e-02    1.8140423e-01   -5.6978736e-01   -1.4906694e+00    5.8555784e+02    5.9155742e-04    2.9823346e-05                0               -1      1.0000000e+00                0                1                0
    5.8572413e-02    2.3945535e-02   -2.4481266e-02    1.8462194e-01   -5.0236523e-01   -1.6736994e+00    5.8675623e+02    4.5096692e-04    2.9677203e-05                0               -1      1.0000000e+00                0                1                0
    5.8811081e-02    2.0784893e-02   -2.1220101e-02   -3.0930338e-01    2.3552237e-01   -1.4024666e+00    5.6559396e+02    5.6584435e-04    2.1689981e-05                0               -1      1.0000000e+00                0                1                0
    5.9046374e-02    2.2454559e-02   -2.0502887e-02   -1.1230488e-01    2.4429279e-01   -1.3716736e+00    5.9540143e+02    5.3087007e-04    3.2074715e-05                0               -1      1.0000000e+00                0                1                0
    5.9382630e-02    2.0788470e-02   -2.0629939e-02   -3.0080699e-01    4.9990363e-01   -1.2647564e+00    6.0430525e+02    5.6210906e-04    3.5216588e-05                0               -1      1.0000000e+00                0                1                0
    5.8780930e-02    2.3605089e-02   -2.1144846e-02    2.5240567e-01   -6.0263916e-01   -1.3934163e+00    5.8405328e+02    5.6478111e-04    3.2147294e-05                0               -1      1.0000000e+00                0                1                0
    5.9289492e-02    2.2085580e-02   -1.8557891e-02   -2.4993391e-01    4.6764368e-01   -1.1640226e+00    6.0042035e+02    5.3629006e-04    3.4971868e-05                0               -1      1.0000000e+00                0                1                0
    5.9448446e-02    2.0648458e-02   -1.8553981e-02   -2.3221924e-01    2.0749266e-01   -1.1911938e+00    5.7981903e+02    6.2636172e-04    2.5240479e-05                0               -1      1.0000000e+00                0                1                0
    5.9991578e-02    2.0572913e-02   -2.7528527e-02    1.6432968e-01   -6.3249281e-01   -1.6790672e+00    5.8721703e+02    5.5576767e-04    3.8508368e-05                0               -1      1.0000000e+00                0                1                0
    5.9805983e-02    2.0372624e-02   -2.6746729e-02   -2.9728581e-01    5.4878198e-01   -1.6503566e+00    6.0400359e+02    5.6472562e-04    3.4900401e-05                0               -1      1.0000000e+00                0                1                0
    5.9858300e-02    2.0709498e-02   -2.6484293e-02    1.6332675e-01   -6.6172526e-01   -1.6435815e+00    5.9431953e+02    5.3194120e-04    3.7288693e-05                0               -1      1.0000000e+00                0                1                0
    5.9752230e-02    2.0505250e-02   -2.7335794e-02    1.8125989e-01   -7.1264636e-01   -1.7126022e+00    5.8654406e+02    5.4569328e-04    4.0054940e-05                0               -1      1.0000000e+00                0                1                0
    5.7970283e-02    2.3569224e-02   -2.9037127e-02    8.3033448e-02   -6.0251005e-01   -1.8294359e+00    5.9170667e+02    4.3146068e-04    3.0333717e-05                0               -1      1.0000000e+00                0                1                0
    5.7859044e-02    2.3472653e-02   -2.9685070e-02    2.6884106e-02   -5.6777867e-01   -1.8948294e+00    5.8271921e+02    6.2992424e-04    2.7517047e-05                0               -1      1.0000000e+00                0                1                0
    5.9429912e-02    2.0477068e-02   -3.0213606e-02    8.1796426e-02   -6.4250691e-01   -1.8575046e+00    5.8383670e+02    5.9293317e-04    3.3837800e-05                0               -1      1.0000000e+00                0                1                0
    5.9539124e-02    2.0547538e-02   -2.8825258e-02    1.1524594e-01   -6.5947764e-01   -1.7900635e+00    5.8997861e+02    4.8144483e-04    3.7445612e-05                0               -1      1.0000000e+00                0                1                0
    5.8291430e-02    2.1118025e-02   -2.8673479e-02   -1.4206472e-01   -8.6842428e-02   -1.7867852e+00    5.5596027e+02    5.9326859e-04    1.9614182e-05                0               -1      1.0000000e+00                0                1                0
    5.9123584e-02    2.1201012e-02   -2.8173453e-02   -1.7386833e-01    9.9815893e-02   -1.8222166e+00    5.8057331e+02    4.9495409e-04    2.5520983e-05                0               -1      1.0000000e+00                0                1                0
    5.8772800e-02    2.2620533e-02   -2.8293941e-02    1.3487223e-01   -4.8478381e-01   -1.8862343e+00    5.7834322e+02    5.9319745e-04    2.8659681e-05                0               -1      1.0000000e+00                0                1                0
    5.8944250e-02    2.2840489e-02   -2.7812517e-02    1.8616315e-01   -5.3173305e-01   -1.8140163e+00    5.8738111e+02    4.6481541e-04    3.1600265e-05                0               -1      1.0000000e+00                0                1                0
    5.8144053e-02    2.2156393e-02   -2.7463250e-02   -2.6414082e-01    3.1552485e-01   -1.5951729e+00    6.0511185e+02    5.2525103e-04    3.5574952e-05                0               -1      1.0000000e+00                0                1                0
    5.8681969e-02    2.3797571e-02   -2.7349299e-02    1.8123042e-01   -4.5378224e-01   -1.8352750e+00    5.8261319e+02    5.3374584e-04    2.7333119e-05                0               -1      1.0000000e+00                0                1                0
    5.8773066e-02    2.0823054e-02   -2.7052996e-02   -1.1539188e-01   -2.6824998e-02   -1.7884264e+00    5.6089544e+02    5.5305953e-04    1.9854941e-05                0               -1      1.0000000e+00                0                1                0
    5.9406534e-02    2.1298529e-02   -2.6771041e-02    1.5333907e-01   -7.4727066e-01   -1.7382895e+00    5.8597181e+02    5.8074197e-04    3.7122777e-05                0               -1      1.0000000e+00                0                1                0
    5.9257228e-02    2.0724149e-02   -2.6692831e-02    1.3079215e-01   -6.4753317e-01   -1.6728825e+00    5.8432841e+02    5.1176300e-04    3.4451577e-05                0               -1      1.0000000e+00                0                1                0
    5.9976322e-02    1.8029070e-02   -2.9707789e-02   -3.3844252e-01    2.2403388e-01   -2.1222846e+00    5.5849848e+02    3.0916096e-04    1.4810139e-05                0               -1      1.0000000e+00                0                1                0
    6.0368500e-02    1.9238426e-02   -2.9562358e-02    1.2339650e-01   -6.1567562e-01   -1.8809437e+00    5.8757610e+02    5.8848846e-04    3.8776974e-05                0               -1      1.0000000e+00                0                1                0
    6.0289104e-02    1.8161744e-02   -2.8265244e-02   -2.5942563e-01    2.5561520e-01   -2.0109072e+00    5.6042097e+02    6.4905608e-04    1.5664705e-05                0               -1      1.0000000e+00                0                1                0
    6.0226035e-02    1.8774567e-02   -2.7714161e-02    1.0548414e-01   -5.7799957e-01   -1.7208997e+00    5.8709252e+02    5.6538802e-04    4.1005725e-05                0               -1      1.0000000e+00                0                1                0
    5.9776252e-02    1.8679323e-02   -2.5814008e-02   -3.6578817e-01    5.0265096e-01   -1.5237714e+00    6.0379356e+02    4.9414638e-04    3.4415461e-05                0               -1      1.0000000e+00                0                1                0
    6.0238198e-02    1.9436040e-02   -2.3553693e-02    1.8026752e-01   -6.3710885e-01   -1.4688014e+00    5.8221607e+02    4.6289765e-04    4.0970051e-05                0               -1      1.0000000e+00                0                1                0
    6.0452173e-02    1.9215453e-02   -2.2766621e-02    2.0873672e-01   -6.5984558e-01   -1.5183253e+00    5.8362421e+02    5.0091934e-04    4.0328728e-05                0               -1      1.0000000e+00                0                1                0
    6.0191896e-02    1.9915626e-02   -2.4821524e-02    1.9367513e-01   -6.8176982e-01   -1.5707404e+00    5.8254280e+02    4.6032197e-04    3.8232900e-05                0               -1      1.0000000e+00                0                1                0
    6.0778534e-02    1.7990649e-02   -1.6140538e-02   -3.0275026e-01    7.3380034e-01   -8.6073131e-01    6.0438691e+02    4.0128547e-04    3.5036778e-05                0               -1      1.0000000e+00                0                1                0
    6.0946635e-02    1.7433331e-02   -1.6883476e-02    2.4018281e-01   -9.1745780e-01   -9.6728138e-01    5.7789099e+02    4.2366416e-04    5.5217478e-05                0               -1      1.0000000e+00                0                1                0
    5.8380239e-02    2.4173274e-02   -4.5651060e-02    2.1455894e-01   -7.9834234e-01   -2.9536429e+00    5.9579026e+02    4.0620109e-04    3.1541357e-05                0               -1      1.0000000e+00                0                1                0
    5.8180393e-02    2.4091332e-02   -4.5844620e-02    1.2703201e-01   -5.9891181e-01   -3.0196966e+00    5.8143322e+02    6.4483816e-04    2.2024902e-05                0               -1      1.0000000e+00                0                1                0
    5.8181223e-02    2.4079699e-02   -4.3665651e-02    2.6205564e-01   -8.5494668e-01   -2.9097553e+00    5.9671920e+02    4.1923226e-04    4.0806011e-05                0               -1      1.0000000e+00                0                1                0
    5.8636574e-02    2.4051248e-02   -5.2984461e-02    2.0185068e-01   -6.1447092e-01   -3.3360683e+00    5.9796748e+02    4.7921522e-04    2.9692202e-05                0               -1      1.0000000e+00                0                1                0
    5.8251902e-02    2.4093887e-02   -5.9263583e-02   -4.9836827e-02   -3.8457134e-01   -3.8176867e+00    5.6369255e+02    5.4525744e-04    1.6988414e-05                0               -1      1.0000000e+00                0                1                0
    5.8481462e-02    2.4135424e-02   -6.0616014e-02    1.8853360e-01   -5.3403108e-01   -3.8418806e+00    5.9778726e+02    5.2169406e-04    2.6806693e-05                0               -1      1.0000000e+00                0                1                0
    5.8394525e-02    2.4087890e-02   -6.1885715e-02   -2.0080859e-01    2.0954665e-01   -4.0375704e+00    5.5570745e+02    5.5748712e-04    1.5830824e-05                0               -1      1.0000000e+00                0                1                0
    5.8527712e-02    2.4138739e-02   -5.8926256e-02   -1.6031736e-01    4.0064452e-01   -3.7895772e+00    5.7455698e+02    6.2334271e-04    1.9496986e-05                0               -1      1.0000000e+00                0                1                0
    5.8681367e-02    2.4187602e-02   -5.7091823e-02   -1.6299409e-01    4.2300024e-01   -3.7029543e+00    5.8128668e+02    6.4697743e-04    2.1046261e-05                0               -1      1.0000000e+00                0                1                0
    5.8781952e-02    2.4006909e-02   -5.5143611e-02    2.2791807e-01   -6.9217959e-01   -3.5805269e+00    6.0365892e+02    5.6832497e-04    4.1607051e-05                0               -1      1.0000000e+00                0                1                0
    5.9997617e-02    2.0210714e-02   -6.1789186e-02   -1.7170838e-01    1.7209301e-01   -3.6624843e+00    5.3475132e+02    5.7431150e-04    1.1810254e-05                0               -1      1.0000000e+00                0                1                0
    6.0058763e-02    2.0152226e-02   -6.1497465e-02    1.0260860e-01   -4.9716662e-01   -3.9950259e+00    6.0684360e+02    5.1764264e-04    3.6256825e-05                0               -1      1.0000000e+00                0                1                0
    5.9961116e-02    2.0815423e-02   -6.1548883e-02    2.1463414e-01   -5.9665586e-01   -3.9545854e+00    6.0993985e+02    5.5090807e-04    4.0951283e-05                0               -1      1.0000000e+00                0                1                0
    6.0040430e-02    2.0387953e-02   -6.1935358e-02   -5.8018733e-02    4.6938226e-01   -3.9224833e+00    5.9338006e+02    5.1523347e-04    2.3716585e-05                0               -1      1.0000000e+00                0                1                0
    5.9939963e-02    2.0449375e-02   -6.1713243e-02   -1.8547745e-01    4.9392938e-01   -3.8969994e+00    5.9458652e+02    6.1111115e-04    2.5867694e-05                0               -1      1.0000000e+00                0                1                0
    5.9937115e-02    2.0635235e-02   -6.1259395e-02   -2.7649037e-01    6.6752813e-01   -3.9607960e+00    6.0857395e+02    4.8687133e-04    4.2333569e-05                0               -1      1.0000000e+00                0                1                0
    6.0012179e-02    2.0526401e-02   -6.1310902e-02   -2.2937232e-01    7.6900036e-01   -4.0393918e+00    6.0882648e+02    5.5084996e-04    4.5577388e-05                0               -1      1.0000000e+00                0                1                0
    6.0002094e-02    2.0173011e-02   -6.0511229e-02    2.5677076e-01   -7.6785616e-01   -3.9471078e+00    5.9824619e+02    4.6471543e-04    4.8467584e-05                0               -1      1.0000000e+00                0                1                0
    5.9925878e-02    2.0814324e-02   -6.1204478e-02    3.3002823e-01   -8.8554773e-01   -4.0111283e+00    6.0791508e+02    4.5593441e-04    4.9579159e-05                0               -1      1.0000000e+00                0                1                0
    5.9766091e-02    2.0337450e-02   -6.0259399e-02   -1.5421389e-01    4.5051794e-01   -3.8495970e+00    5.9195757e+02    5.1473305e-04    2.4710938e-05                0               -1      1.0000000e+00                0                1                0
    6.0050591e-02    2.0150595e-02   -6.1016763e-02   -3.2254614e-01    2.8856780e-01   -3.6938284e+00    5.5037149e+02    5.2493934e-04    1.4601685e-05                0               -1      1.0000000e+00                0                1                0
    6.0124811e-02    2.0196699e-02   -5.9489173e-02    1.4519853e-01   -6.1752942e-01   -3.8402000e+00    6.0611428e+02    4.3592476e-04    4.1401226e-05                0               -1      1.0000000e+00                0                1                0
    5.9959884e-02    2.0621399e-02   -5.9520799e-02   -1.9314278e-01    5.0737202e-01   -3.6958088e+00    5.6577087e+02    6.0459497e-04    1.7790893e-05                0               -1      1.0000000e+00                0                1                0
    5.9873363e-02    2.1025738e-02   -5.9319289e-02    2.5138350e-01   -7.0575521e-01   -3.8613774e+00    6.0403504e+02    4.2976918e-04    4.6088270e-05                0               -1      1.0000000e+00                0                1                0
    6.0198736e-02    2.0020968e-02   -5.9267551e-02    3.0447554e-01   -8.8191870e-01   -3.8312080e+00    6.0031146e+02    5.3068224e-04    5.3788765e-05                0               -1      1.0000000e+00                0                1                0
    5.9775216e-02    2.1279119e-02   -5.8754447e-02   -1.2308532e-01    5.5415558e-01   -3.7319497e+00    5.8963216e+02    6.0572070e-04    2.5294186e-05                0               -1      1.0000000e+00                0                1                0
    5.9978210e-02    2.0592401e-02   -5.8983479e-02   -1.3162936e-02    5.1473046e-01   -3.7264221e+00    5.8801916e+02    5.8557445e-04    2.3424673e-05                0               -1      1.0000000e+00                0                1                0
    5.9954213e-02    2.0059829e-02   -6.1986062e-02   -4.0507719e-02    3.1592781e-01   -3.6000648e+00    5.5177303e+02    4.8868360e-04    1.5171165e-05                0               -1      1.0000000e+00                0                1                0
    5.9856408e-02    2.0880586e-02   -5.8563549e-02   -1.5561311e-01    3.2628617e-01   -3.7139372e+00    5.5635485e+02    6.2104277e-04    1.5119063e-05                0               -1      1.0000000e+00                0                1                0
    6.0021124e-02    2.0432144e-02   -5.8491404e-02    1.4153972e-01   -5.5728169e-01   -3.7853723e+00    6.0442577e+02    4.6489662e-04    3.6562191e-05                0               -1      1.0000000e+00                0                1                0
    5.9845470e-02    2.0050800e-02   -6.0912778e-02   -4.6411598e-02    4.9258035e-01   -3.8018114e+00    5.9028318e+02    6.4932837e-04    2.4513091e-05                0               -1      1.0000000e+00                0                1                0
    5.9165274e-02    2.1157472e-02   -6.2175452e-02   -1.3484235e-01    1.6019042e-01   -3.7844610e+00    5.2624979e+02    7.6453981e-04    9.2438788e-06                0               -1      1.0000000e+00                0                1                0
    5.9251177e-02    2.1982586e-02   -6.2165844e-02   -9.1211840e-02    2.2956702e-01   -3.8911388e+00    5.6512502e+02    4.8370776e-04    1.7690039e-05                0               -1      1.0000000e+00                0                1                0
    5.8720004e-02    2.3540554e-02   -6.1982873e-02   -2.1612742e-01    3.8759362e-01   -4.0029497e+00    5.9312675e+02    5.6211696e-04    2.5716515e-05                0               -1      1.0000000e+00                0                1                0
    5.9524931e-02    2.1947542e-02   -6.1778113e-02   -2.4649771e-01    6.1277928e-01   -3.9410473e+00    6.1097546e+02    4.6432849e-04    4.2086600e-05                0               -1      1.0000000e+00                0                1                0
    5.8587479e-02    2.3437307e-02   -6.1684744e-02   -2.3462767e-01    3.1848789e-01   -3.8385972e+00    5.7727318e+02    4.2387092e-04    2.0306335e-05                0               -1      1.0000000e+00                0                1                0
    5.9253943e-02    2.2734614e-02   -6.1795043e-02   -2.8030410e-01    4.8923271e-01   -4.0630406e+00    6.0059655e+02    4.9807025e-04    2.8448725e-05                0               -1      1.0000000e+00                0                1                0
    5.8961943e-02    2.3525868e-02   -6.1527959e-02   -2.5959938e-01    6.8659564e-01   -3.9993441e+00    6.0989347e+02    5.3559349e-04    4.2521698e-05                0               -1      1.0000000e+00                0                1                0
    5.9115770e-02    2.2993664e-02   -6.1325652e-02    3.4776906e-03   -2.3029120e-01   -3.9253185e+00    5.9849011e+02    5.5228648e-04    2.7482697e-05                0               -1      1.0000000e+00                0                1                0
    5.9227796e-02    2.2710649e-02   -6.1473212e-02    7.4714252e-02   -4.2608397e-01   -3.9584143e+00    6.0225906e+02    5.3080587e-04    3.0816868e-05                0               -1      1.0000000e+00                0                1                0
    5.9577022e-02    2.1649116e-02   -6.1514736e-02   -2.4509677e-01    3.3072056e-01   -3.9829161e+00    5.9902134e+02    5.0559742e-04    3.1682625e-05                0               -1      1.0000000e+00                0                1                0
    5.9579814e-02    2.1554296e-02   -6.1231877e-02    2.1801097e-01   -6.3268258e-01   -4.0131498e+00    6.1113345e+02    5.2360707e-04    4.0470202e-05                0               -1      1.0000000e+00                0                1                0
    5.9407128e-02    2.2341784e-02   -6.1323257e-02    2.6502868e-01   -7.4527493e-01   -4.0621802e+00    6.0636067e+02    4.6681199e-04    4.4468602e-05                0               -1      1.0000000e+00                0                1                0
    5.9173641e-02    2.2984390e-02   -6.1069616e-02    2.4060389e-01   -6.0395328e-01   -3.9510958e+00    6.0876276e+02    5.1908956e-04    3.6206795e-05                0               -1      1.0000000e+00                0                1                0
    5.9557415e-02    2.1323935e-02   -6.1162222e-02   -2.4340170e-01    4.5455601e-01   -3.9491700e+00    5.9617227e+02    4.9649360e-04    2.6356988e-05                0               -1      1.0000000e+00                0                1                0
    5.8774506e-02    2.3420927e-02   -6.0799199e-02   -2.4997419e-01    4.2685314e-01   -3.8366376e+00    6.0483218e+02    4.8264090e-04    3.0208454e-05                0               -1      1.0000000e+00                0                1                0
    5.8972491e-02    2.1177627e-02   -6.0918246e-02   -1.5375499e-01    4.6902819e-01   -3.8672343e+00    5.8474066e+02    4.6683251e-04    2.2745683e-05                0               -1      1.0000000e+00                0                1                0
    5.9412302e-02    2.1336521e-02   -6.0645311e-02    3.3759363e-02   -4.2555191e-01   -4.0079751e+00    6.0124588e+02    5.7254189e-04    3.3777795e-05                0               -1      1.0000000e+00                0                1                0
    5.9484724e-02    2.1448507e-02   -6.0466338e-02    1.5281361e-01   -5.6155971e-01   -3.8920183e+00    6.0482344e+02    5.1505828e-04    3.8703277e-05                0               -1      1.0000000e+00                0                1                0
    5.9353809e-02    2.2185197e-02   -6.0503222e-02    9.2608652e-02   -5.5337147e-01   -3.9338744e+00    6.0829342e+02    5.3483300e-04    3.4297224e-05                0               -1      1.0000000e+00                0                1                0
    5.9389414e-02    2.2441404e-02   -6.0709893e-02    1.5416620e-01   -5.3890114e-01   -3.9926577e+00    6.0530507e+02    5.2732591e-04    3.5733237e-05                0               -1      1.0000000e+00                0                1                0
    5.9222508e-02    2.1263643e-02   -6.0371413e-02   -3.7279565e-01    8.4600317e-02   -3.6906336e+00    5.5241724e+02    5.9236311e-04    1.4616912e-05                0               -1      1.0000000e+00                0                1                0
    5.9203221e-02    2.2446593e-02   -6.0620992e-02    2.1616342e-01   -6.0456493e-01   -4.0000799e+00    6.0467274e+02    4.8860608e-04    3.6946094e-05                0               -1      1.0000000e+00                0                1                0
    5.8408972e-02    2.3394399e-02   -6.0568308e-02   -4.6184553e-02   -2.6009214e-01   -3.8512203e+00    5.9031168e+02    5.2632468e-04    2.4973157e-05                0               -1      1.0000000e+00                0                1                0
    5.9449373e-02    2.0950226e-02   -6.0252401e-02   -1.9503829e-02    4.9042204e-01   -3.8506064e+00    5.8641853e+02    5.3088914e-04    2.3562289e-05                0               -1      1.0000000e+00                0                1                0
    5.9535319e-02    2.2061465e-02   -6.0245855e-02    2.2437375e-01   -5.3095784e-01   -3.8463473e+00    6.0164236e+02    4.6220772e-04    3.4887203e-05                0               -1      1.0000000e+00                0                1                0
    5.9135538e-02    2.2835489e-02   -6.0220409e-02   -2.7969719e-01    5.6035132e-01   -3.8716355e+00    6.0666281e+02    5.4335226e-04    3.5970352e-05                0               -1      1.0000000e+00                0                1                0
    5.9149582e-02    2.2693157e-02   -6.0181068e-02   -3.1163556e-01    6.9827552e-01   -3.9008039e+00    6.0799046e+02    5.4673143e-04    4.3185022e-05                0               -1      1.0000000e+00                0                1                0
    5.9578475e-02    2.1845234e-02   -6.0395875e-02   -1.5252304e-01    5.6905980e-01   -3.8859752e+00    6.0014388e+02    4.7525582e-04    2.8877019e-05                0               -1      1.0000000e+00                0                1                0
    5.8785993e-02    2.0330377e-02   -6.0325304e-02   -1.3817541e-01    5.8194120e-01   -3.8780430e+00    5.7820461e+02    4.3407456e-04    2.1281544e-05                0               -1      1.0000000e+00                0                1                0
    5.8886074e-02    2.3503546e-02   -5.9951183e-02   -2.2740744e-01    5.3851051e-01   -3.8891563e+00    6.0166071e+02    4.9024799e-04    3.2829975e-05                0               -1      1.0000000e+00                0                1                0
    5.9090426e-02    2.2647908e-02   -5.9930995e-02   -3.5909392e-01    4.6290411e-01   -3.8961692e+00    5.9618070e+02    6.3675256e-04    2.8566825e-05                0               -1      1.0000000e+00                0                1                0
    5.9523180e-02    2.2029899e-02   -6.0104351e-02    3.5788647e-01   -9.7281186e-01   -3.9718044e+00    5.9763564e+02    4.4628615e-04    5.6891353e-05                0               -1      1.0000000e+00                0                1                0
    5.9160439e-02    2.2705299e-02   -5.9871450e-02    1.6739696e-01   -6.1913419e-01   -3.8332061e+00    6.0982762e+02    5.0815791e-04    3.7161758e-05                0               -1      1.0000000e+00                0                1                0
    5.8828247e-02    2.3584391e-02   -5.9885085e-02    1.5794425e-01   -4.6722843e-01   -3.7353634e+00    5.9375626e+02    4.7950476e-04    2.6439219e-05                0               -1      1.0000000e+00                0                1                0
    5.9693355e-02    2.0909972e-02   -6.0137242e-02   -7.0056318e-02    3.4810180e-01   -3.8964408e+00    5.7909736e+02    4.3685153e-04    2.0898178e-05                0               -1      1.0000000e+00                0                1                0
    5.9562888e-02    2.0232350e-02   -6.0049843e-02   -3.1539093e-02    4.2008943e-01   -3.7956121e+00    5.7757399e+02    6.0507295e-04    2.0571580e-05                0               -1      1.0000000e+00                0                1                0
    5.8545880e-02    2.3789313e-02   -6.1474564e-02    1.6249307e-01   -5.6152914e-01   -3.9641080e+00    6.0012866e+02    4.1717449e-04    2.8785074e-05                0               -1      1.0000000e+00                0                1                0
    5.9246369e-02    2.1249131e-02   -5.9748005e-02   -1.6498019e-01    5.2248405e-01   -3.8115749e+00    5.8985727e+02    6.2529196e-04    2.4408549e-05                0               -1      1.0000000e+00                0                1                0
    5.9184891e-02    2.2699436e-02   -5.9879632e-02   -3.0045812e-01    5.7776418e-01   -3.9251931e+00    6.0823417e+02    5.7856791e-04    3.4932001e-05                0               -1      1.0000000e+00                0                1                0
    5.8806980e-02    2.3725977e-02   -5.9674560e-02   -3.1884892e-01    7.6544126e-01   -3.8742708e+00    6.0586467e+02    5.1796988e-04    4.8020963e-05                0               -1      1.0000000e+00                0                1                0
    5.9192253e-02    2.2896406e-02   -5.9802898e-02    2.5889275e-01   -7.9382407e-01   -3.9152765e+00    6.0398593e+02    4.6840019e-04    4.6503289e-05                0               -1      1.0000000e+00                0                1                0
    5.9377719e-02    2.0636911e-02   -5.9567210e-02   -3.9277488e-01    1.0288038e-01   -3.5534906e+00    5.3720843e+02    5.9914369e-04    1.2353476e-05                0               -1      1.0000000e+00                0                1                0
    5.9521737e-02    2.0227544e-02   -5.9670339e-02   -9.2682398e-02    4.3566304e-01   -3.6602591e+00    5.8960399e+02    5.4348811e-04    2.3909207e-05                0               -1      1.0000000e+00                0                1                0
    5.8684242e-02    2.3830212e-02   -6.2118691e-02    9.5487124e-02   -4.9614639e-01   -4.0372568e+00    6.0301545e+02    5.3212338e-04    3.0410405e-05                0               -1      1.0000000e+00                0                1                0
    5.8519834e-02    2.3367048e-02   -5.9451161e-02   -2.0422086e-01    4.1049178e-01   -3.8146995e+00    5.9193476e+02    5.2954092e-04    2.5669265e-05                0               -1      1.0000000e+00                0                1                0
    5.9342478e-02    2.2374356e-02   -5.9445548e-02   -2.6595613e-01    5.6778457e-01   -3.7866724e+00    6.1150700e+02    5.5350838e-04    3.5399101e-05                0               -1      1.0000000e+00                0                1                0
    5.8674655e-02    2.3373032e-02   -5.9407488e-02    4.1315594e-02   -2.1673664e-01   -3.8899139e+00    5.9175680e+02    4.6918343e-04    2.4889981e-05                0               -1      1.0000000e+00                0                1                0
    5.7744463e-02    2.0174414e-02   -6.1931572e-02   -3.1263469e-01    5.5247939e-01   -3.8578583e+00    5.8503825e+02    6.6127675e-04    2.3009184e-05                0               -1      1.0000000e+00                0                1                0
    5.8782461e-02    2.3829853e-02   -6.2101941e-02    2.7126450e-01   -7.8706467e-01   -4.0806096e+00    6.0755890e+02    5.3390189e-04    4.9236008e-05                0               -1      1.0000000e+00                0                1                0
    5.9688288e-02    2.1635771e-02   -6.1944854e-02   -2.2173665e-01    5.1388297e-01   -3.8779334e+00    5.9755612e+02    4.8094373e-04    2.7560067e-05                0               -1      1.0000000e+00                0                1                0
    5.9692995e-02    2.0387899e-02   -6.1961472e-02   -1.9642252e-01    2.4309645e-01   -3.7330486e+00    5.5152280e+02    6.7151912e-04    1.4845796e-05                0               -1      1.0000000e+00                0                1                0
    5.9554868e-02    2.1309666e-02   -5.9136848e-02   -7.6618397e-03   -2.0664457e-01   -3.7658998e+00    5.9184162e+02    5.4106811e-04    2.6999938e-05                0               -1      1.0000000e+00                0                1                0
    5.9456996e-02    2.1941957e-02   -5.9089860e-02    1.8740811e-01   -5.4504485e-01   -3.7763302e+00    6.0911801e+02    4.3576573e-04    3.5088172e-05                0               -1      1.0000000e+00                0                1                0
    5.8763460e-02    2.3562822e-02   -5.9155746e-02    1.6246132e-01   -3.6227250e-01   -3.8185106e+00    5.9073377e+02    4.7528401e-04    2.3822297e-05                0               -1      1.0000000e+00                0                1                0
    5.8977337e-02    2.3308909e-02   -5.9051695e-02    2.8484521e-01   -7.0750257e-01   -3.8825159e+00    6.0112133e+02    4.4674240e-04    4.7250944e-05                0               -1      1.0000000e+00                0                1                0
    5.8784652e-02    2.3662840e-02   -5.9317776e-02    2.5724080e-01   -6.4900785e-01   -3.8918907e+00    5.9738974e+02    4.4723778e-04    4.8460553e-05                0               -1      1.0000000e+00                0                1                0
    5.9261334e-02    2.2216913e-02   -5.8981086e-02   -2.0312659e-01    1.0665366e-01   -3.7181475e+00    5.7378802e+02    3.8285438e-04    1.9494265e-05                0               -1      1.0000000e+00                0                1                0
    5.9048636e-02    2.2994780e-02   -5.8934547e-02   -3.1085379e-01    7.3226032e-01   -3.7476187e+00    6.0216340e+02    4.6092790e-04    4.5601727e-05                0               -1      1.0000000e+00                0                1                0
    5.9294420e-02    2.2462831e-02   -5.8960459e-02   -2.1174080e-01    5.3476348e-01   -3.7910065e+00    6.0321415e+02    5.0330979e-04    3.5536318e-05                0               -1      1.0000000e+00                0                1                0
    5.9289084e-02    2.2627027e-02   -5.8934212e-02    3.5188676e-01   -8.2414672e-01   -3.8754685e+00    6.0256723e+02    5.1493792e-04    5.3791973e-05                0               -1      1.0000000e+00                0                1                0
    5.9694416e-02    2.1181132e-02   -5.8861529e-02   -2.1677102e-01    6.1539585e-01   -3.7243885e+00    5.9200465e+02    6.6295098e-04    2.4406690e-05                0               -1      1.0000000e+00                0                1                0
    5.9688767e-02    2.0081119e-02   -5.9498206e-02   -2.0225084e-01    4.3461352e-01   -3.5444784e+00    5.6280016e+02    4.2264482e-04    1.7025666e-05                0               -1      1.0000000e+00                0                1                0
    5.9723580e-02    2.1206355e-02   -6.1825996e-02   -2.1400519e-01    5.3836575e-01   -3.8833937e+00    5.9646640e+02    5.6805940e-04    2.4995980e-05                0               -1      1.0000000e+00                0                1                0
    5.9717254e-02    2.1385152e-02   -5.9707774e-02   -2.2718177e-01    6.2288723e-01   -3.7369553e+00    6.0927288e+02    5.5647713e-04    3.6024035e-05                0               -1      1.0000000e+00                0                1                0
    5.8555810e-02    2.3585652e-02   -5.8674480e-02   -1.8363903e-01    2.6566898e-01   -3.6426945e+00    5.8005652e+02    6.2765125e-04    2.0433079e-05                0               -1      1.0000000e+00                0                1                0
    5.8956161e-02    2.3023312e-02   -5.8702124e-02   -1.7217640e-01    4.8448497e-01   -3.8601074e+00    5.9525983e+02    5.0963934e-04    2.6979663e-05                0               -1      1.0000000e+00                0                1                0
    5.8959329e-02    2.2904804e-02   -5.8671904e-02   -2.7131067e-01    5.3770528e-01   -3.9302919e+00    5.8050697e+02    5.4893342e-04    2.0667510e-05                0               -1      1.0000000e+00                0                1                0
    5.9127668e-02    2.2896784e-02   -5.8566280e-02    2.1423012e-01   -6.5246294e-01   -3.8082305e+00    6.0591347e+02    5.7455309e-04    3.3348923e-05                0               -1      1.0000000e+00                0                1                0
    5.9313391e-02    2.2491789e-02   -5.8655576e-02   -2.9311954e-01    6.4468835e-01   -3.7214207e+00    6.0766565e+02    5.0327078e-04    3.4603906e-05                0               -1      1.0000000e+00                0                1                0
    5.9250167e-02    2.0366178e-02   -5.8586270e-02   -1.9490126e-01    4.0763751e-01   -3.6368254e+00    5.6840837e+02    4.2407838e-04    1.8587564e-05                0               -1      1.0000000e+00                0                1                0
    5.8809092e-02    2.3931911e-02   -5.8632350e-02    1.5285994e-01   -4.2428639e-01   -3.7908225e+00    5.9678310e+02    5.5560748e-04    2.9716483e-05                0               -1      1.0000000e+00                0                1                0
    5.9271836e-02    2.0058167e-02   -5.8977622e-02   -1.6951765e-01    4.8248060e-01   -3.6352173e+00    5.6131865e+02    4.4734426e-04    1.7096528e-05                0               -1      1.0000000e+00                0                1                0
    5.9345708e-02    2.1314400e-02   -5.8428101e-02   -2.0829904e-01    3.6851312e-01   -3.6240610e+00    5.7938140e+02    4.8020761e-04    2.1558197e-05                0               -1      1.0000000e+00                0                1                0
    5.8705989e-02    2.3375469e-02   -5.8447574e-02    5.4706297e-02   -4.4875669e-01   -3.7233551e+00    5.9545472e+02    5.0601738e-04    2.7725963e-05                0               -1      1.0000000e+00                0                1                0
    5.7537791e-02    1.8251019e-02   -3.0295985e-02   -5.6069399e-01    5.8705194e-01   -2.0516245e+00    5.9199120e+02    4.6396843e-04    2.3427786e-05                0               -1      1.0000000e+00                0                1                0
    5.8295882e-02    1.9035701e-02   -3.0613087e-02   -3.8424566e-01    5.7622996e-01   -2.0433588e+00    6.1238435e+02    5.2857969e-04    3.6201293e-05                0               -1      1.0000000e+00                0                1                0
    5.8461249e-02    1.8110013e-02   -3.0881496e-02   -3.7780819e-01    6.1822197e-01   -1.9597548e+00    6.0744604e+02    5.5359256e-04    3.7136447e-05                0               -1      1.0000000e+00                0                1                0
    5.8898946e-02    1.8853029e-02   -3.1106117e-02   -3.2952703e-01    7.8012665e-01   -2.1311511e+00    6.0306376e+02    5.0244765e-04    3.1328539e-05                0               -1      1.0000000e+00                0                1                0
    5.8591720e-02    1.6280464e-02   -3.1289375e-02   -3.2104502e-01    3.1105662e-01   -2.2225671e+00    5.5103823e+02    7.8910677e-04    9.5519405e-06                0               -1      1.0000000e+00                0                1                0
    5.8043935e-02    1.8831519e-02   -3.1237105e-02   -3.8049381e-01    5.2402798e-01   -2.0850830e+00    6.1274029e+02    5.0173297e-04    4.1919091e-05                0               -1      1.0000000e+00                0                1                0
    5.7650346e-02    1.8498075e-02   -3.1115121e-02   -4.7778957e-01    5.9960534e-01   -2.0895856e+00    5.9052365e+02    4.3294480e-04    2.3955086e-05                0               -1      1.0000000e+00                0                1                0
    5.8198784e-02    1.8227989e-02   -3.1383348e-02   -4.2046588e-01    6.5093068e-01   -2.1410671e+00    6.0719437e+02    4.0685045e-04    3.5798306e-05                0               -1      1.0000000e+00                0                1                0
    5.7457418e-02    1.6840074e-02   -3.1576577e-02   -4.2020058e-01    1.6040299e-01   -2.1568074e+00    5.4765081e+02    5.0335164e-04    1.0950975e-05                0               -1      1.0000000e+00                0                1                0
    5.7752751e-02    1.8351360e-02   -3.1551296e-02   -4.7193352e-01    5.2525048e-01   -2.1148547e+00    6.0313636e+02    4.4269191e-04    3.1241403e-05                0               -1      1.0000000e+00                0                1                0
    5.7407986e-02    1.8395147e-02   -3.1439402e-02   -4.3214816e-01    5.9999423e-01   -2.1272520e+00    5.9762843e+02    5.7667929e-04    2.6716797e-05                0               -1      1.0000000e+00                0                1                0
    5.9044067e-02    1.6772658e-02   -3.1605486e-02   -3.8608655e-01    6.9495224e-01   -2.0962271e+00    6.0736939e+02    4.7775500e-04    4.5218003e-05                0               -1      1.0000000e+00                0                1                0
    5.7963462e-02    1.9446400e-02   -3.1905547e-02   -3.8848834e-01    7.4600929e-01   -2.1149499e+00    6.0643669e+02    4.5490921e-04    3.2444092e-05                0               -1      1.0000000e+00                0                1                0
    5.9220651e-02    1.7889930e-02   -3.1908731e-02   -3.4692669e-01    7.9468575e-01   -2.1084150e+00    6.0719452e+02    4.9645058e-04    4.2185144e-05                0               -1      1.0000000e+00                0                1                0
    5.8263442e-02    1.8730304e-02   -3.2280131e-02   -3.6531279e-01    6.7671039e-01   -2.1279674e+00    6.0909349e+02    4.2361393e-04    3.2690508e-05                0               -1      1.0000000e+00                0                1                0
    5.7298192e-02    1.8909930e-02   -3.2290359e-02   -4.5641305e-01    4.7062769e-01   -2.1080206e+00    6.1512284e+02    5.0528455e-04    4.1351010e-05                0               -1      1.0000000e+00                0                1                0
    5.7979678e-02    1.8231302e-02   -3.2276276e-02   -3.0663257e-01    4.1910070e-01   -2.1215862e+00    5.8963070e+02    5.9334402e-04    2.2851670e-05                0               -1      1.0000000e+00                0                1                0
    5.8894315e-02    1.8351621e-02   -3.2644841e-02   -2.8848309e-01    5.1934067e-01   -2.1637000e+00    5.8137951e+02    5.0789683e-04    2.1450419e-05                0               -1      1.0000000e+00                0                1                0
    5.7455635e-02    1.8530398e-02   -3.3014982e-02   -5.9461796e-01    5.8131389e-01   -2.1974030e+00    5.8770525e+02    4.0203452e-04    2.2669871e-05                0               -1      1.0000000e+00                0                1                0
    5.8515510e-02    1.8115789e-02   -3.3036120e-02   -3.9735199e-01    7.2655705e-01   -2.0914668e+00    6.0874502e+02    4.5009188e-04    4.4891200e-05                0               -1      1.0000000e+00                0                1                0
    5.7591237e-02    1.8970247e-02   -3.3072317e-02   -4.1955457e-01    5.8465953e-01   -2.2394828e+00    6.0441545e+02    5.4197231e-04    3.0542701e-05                0               -1      1.0000000e+00                0                1                0
    5.7848819e-02    1.8471508e-02   -3.3298862e-02   -4.3920811e-01    4.1999628e-01   -2.2978111e+00    5.8320476e+02    4.7313357e-04    2.1201640e-05                0               -1      1.0000000e+00                0                1                0
    5.8663634e-02    1.8211397e-02   -3.3238528e-02   -3.9184893e-01    7.3933899e-01   -2.1292095e+00    6.0735828e+02    5.5342768e-04    4.0809490e-05                0               -1      1.0000000e+00                0                1                0
    5.8870923e-02    1.8806962e-02   -3.3458534e-02   -3.8078318e-01    6.4927400e-01   -2.2274899e+00    6.1013622e+02    4.5977507e-04    3.9289200e-05                0               -1      1.0000000e+00                0                1                0
    5.8097046e-02    1.8810693e-02   -3.3841266e-02   -4.6932795e-01    5.1305444e-01   -2.2883757e+00    5.7051878e+02    4.1964797e-04    1.8037458e-05                0               -1      1.0000000e+00                0                1                0
    5.8334324e-02    1.8354942e-02   -3.3655185e-02   -3.8252447e-01    6.7523827e-01   -2.2131454e+00    6.0983902e+02    4.3122911e-04    4.6184110e-05                0               -1      1.0000000e+00                0                1                0
    5.7945531e-02    1.8070285e-02   -3.4194704e-02   -5.0055136e-01    7.6100848e-01   -2.1977299e+00    6.0653488e+02    5.6432883e-04    4.0096098e-05                0               -1      1.0000000e+00                0                1                0
    5.6636162e-02    1.8640838e-02   -3.4180988e-02   -5.9026999e-01    5.8388559e-01   -2.2448648e+00    6.0414926e+02    5.0561117e-04    3.1023363e-05                0               -1      1.0000000e+00                0                1                0
    5.7310889e-02    1.9256532e-02   -3.4102616e-02   -5.1109497e-01    4.9956354e-01   -2.2166970e+00    5.9953162e+02    5.8691420e-04    2.8131405e-05                0               -1      1.0000000e+00                0                1                0
    5.9435181e-02    1.7649372e-02   -3.2083269e-02   -4.4893565e-01    8.0865625e-01   -2.1893394e+00    6.0031637e+02    5.2507924e-04    2.8460890e-05                0               -1      1.0000000e+00                0                1                0
    5.9607460e-02    1.8166235e-02   -3.2622525e-02   -2.7752151e-01    7.1474699e-01   -2.1751782e+00    6.0589274e+02    5.4287548e-04    4.1437416e-05                0               -1      1.0000000e+00                0                1                0
    5.9416464e-02    2.0648653e-02   -4.6083199e-02    5.5745728e-02   -4.7013534e-01   -2.7768241e+00    5.9362384e+02    5.0739128e-04    3.0351289e-05                0               -1      1.0000000e+00                0                1                0
    5.8517798e-02    2.2642352e-02   -4.6182744e-02   -1.4385584e-01   -2.4266487e-01   -2.8396688e+00    5.7490074e+02    4.9290527e-04    1.9841014e-05                0               -1      1.0000000e+00                0                1                0
    5.8903868e-02    2.2926113e-02   -4.5802799e-02   -2.9055567e-02   -2.9338639e-01   -2.8744777e+00    5.8254966e+02    5.7959962e-04    2.3637908e-05                0               -1      1.0000000e+00                0                1                0
    5.8993269e-02    2.2747433e-02   -4.5966667e-02    1.8696689e-01   -7.3065526e-01   -2.9620214e+00    5.9880180e+02    4.2765968e-04    3.8991632e-05                0               -1      1.0000000e+00                0                1                0
    5.8261920e-02    2.3954960e-02   -4.5671145e-02   -2.8872671e-01    3.2548697e-01   -2.8791615e+00    5.7958423e+02    3.9213898e-04    2.1552765e-05                0               -1      1.0000000e+00                0                1                0
    5.9453383e-02    2.1526924e-02   -4.5411602e-02   -6.1876096e-02   -9.9514812e-02   -2.7750962e+00    5.8467870e+02    4.0559488e-04    2.4020812e-05                0               -1      1.0000000e+00                0                1                0
    5.8882368e-02    2.2886814e-02   -4.5702140e-02    1.7361449e-01   -6.8927462e-01   -2.8923277e+00    5.9518711e+02    4.7541512e-04    3.4458962e-05                0               -1      1.0000000e+00                0                1                0
    5.9299896e-02    2.2586129e-02   -4.5568085e-02    2.6287674e-01   -7.7651420e-01   -2.9353369e+00    5.9602442e+02    5.4475524e-04    4.1915389e-05                0               -1      1.0000000e+00                0                1                0
    5.8813558e-02    2.3257640e-02   -4.5455303e-02    2.7903335e-01   -7.4791416e-01   -2.9751091e+00    6.0140792e+02    5.6344737e-04    4.2381808e-05                0               -1      1.0000000e+00                0                1                0
    5.9285409e-02    2.0905078e-02   -4.4878048e-02    1.2175190e-01   -6.5574206e-01   -2.8430350e+00    5.9656000e+02    5.6168047e-04    3.9789390e-05                0               -1      1.0000000e+00                0                1                0
    5.9127969e-02    2.2940857e-02   -4.5019627e-02   -3.2626364e-01    8.5096461e-01   -2.9297520e+00    5.9400123e+02    5.1778186e-04    5.4780156e-05                0               -1      1.0000000e+00                0                1                0
    5.8470889e-02    2.3328178e-02   -4.5164759e-02    1.5721990e-01   -7.1978047e-01   -2.9116740e+00    5.9897635e+02    4.6211801e-04    4.1079309e-05                0               -1      1.0000000e+00                0                1                0
    5.9714445e-02    2.1210136e-02   -4.4778480e-02    2.7803983e-01   -8.7904753e-01   -2.8748205e+00    5.9444252e+02    4.5643332e-04    4.7423853e-05                0               -1      1.0000000e+00                0                1                0
    5.9433713e-02    2.0797180e-02   -4.4193857e-02    7.8271170e-02   -5.2431046e-01   -2.7383196e+00    5.9355338e+02    6.0657001e-04    3.1462903e-05                0               -1      1.0000000e+00                0                1                0
    5.9090487e-02    2.1970071e-02   -4.4129487e-02    1.1375767e-01   -6.1173246e-01   -2.8443012e+00    5.9486221e+02    4.8483105e-04    3.5081823e-05                0               -1      1.0000000e+00                0                1                0
    5.8664748e-02    2.3381854e-02   -4.4089187e-02    3.4627181e-01   -9.7124206e-01   -2.9260271e+00    5.9284782e+02    4.7914259e-04    5.3045424e-05                0               -1      1.0000000e+00                0                1                0
    5.9605604e-02    2.0442475e-02   -4.3845490e-02    2.6256508e-02   -3.5362120e-01   -2.6129937e+00    5.9239462e+02    4.4515391e-04    3.0508234e-05                0               -1      1.0000000e+00                0                1                0
    5.9591050e-02    2.0224905e-02   -4.3810496e-02    1.0796324e-01   -5.4681603e-01   -2.7024160e+00    5.9199041e+02    5.0915541e-04    3.4780218e-05                0               -1      1.0000000e+00                0                1                0
    5.8502510e-02    2.3286000e-02   -4.3960942e-02    6.9428248e-02   -6.9816943e-01   -2.7796148e+00    5.9305767e+02    5.7592671e-04    3.1520743e-05                0               -1      1.0000000e+00                0                1                0
    5.7142245e-02    2.3547698e-02   -4.3456468e-02   -3.3283030e-01    1.4863680e-01   -2.6255066e+00    5.7882462e+02    5.8525679e-04    2.1577848e-05                0               -1      1.0000000e+00                0                1                0
    5.7390760e-02    2.0565280e-02   -4.3522313e-02   -3.4806853e-01    5.7580444e-01   -2.6936867e+00    5.9130184e+02    6.7051233e-04    2.6650596e-05                0               -1      1.0000000e+00                0                1                0
    5.8618733e-02    2.2667108e-02   -4.3278427e-02    2.1629728e-02   -5.7969984e-01   -2.7094104e+00    5.9311404e+02    5.1422326e-04    3.3001310e-05                0               -1      1.0000000e+00                0                1                0
    5.9667690e-02    2.1061147e-02   -4.4165616e-02   -1.9375223e-01    4.5271000e-01   -2.7680387e+00    5.8872847e+02    6.0302375e-04    2.3412637e-05                0               -1      1.0000000e+00                0                1                0
    5.8197012e-02    2.0304536e-02   -4.4997620e-02   -3.2805969e-01    7.2499593e-01   -2.8595233e+00    6.0456476e+02    4.5334354e-04    3.7372203e-05                0               -1      1.0000000e+00                0                1                0
    5.8293377e-02    2.3739112e-02   -4.3491079e-02    2.1967173e-01   -7.8250271e-01   -2.8390741e+00    5.9835573e+02    4.7703536e-04    3.5958493e-05                0               -1      1.0000000e+00                0                1                0
    5.8693400e-02    2.3750670e-02   -4.5031385e-02    2.2789112e-01   -7.1929561e-01   -2.8905606e+00    5.9680827e+02    5.7823322e-04    4.0227847e-05                0               -1      1.0000000e+00                0                1                0
    5.7212331e-02    2.3305400e-02   -4.3132437e-02    9.9642830e-02   -2.9954880e-01   -2.5383873e+00    5.4285518e+02    6.4915833e-04    1.4334991e-05                0               -1      1.0000000e+00                0                1                0
    5.8872783e-02    2.1491696e-02   -4.3083810e-02   -4.1884465e-01    1.3272112e-01   -2.5962621e+00    5.7503801e+02    5.2837915e-04    2.0494809e-05                0               -1      1.0000000e+00                0                1                0
    5.9415490e-02    2.0657495e-02   -4.3034022e-02   -1.6500601e-01    3.4343480e-01   -2.5988692e+00    5.4481292e+02    5.3395619e-04    1.3739317e-05                0               -1      1.0000000e+00                0                1                0
    5.8373742e-02    2.0401764e-02   -4.3095056e-02   -4.7893262e-01    2.5135912e-01   -2.6644688e+00    5.3182682e+02    5.2748539e-04    1.1091758e-05                0               -1      1.0000000e+00                0                1                0
    5.8127974e-02    2.0257850e-02   -4.5581077e-02   -3.3274933e-01    7.2339155e-01   -2.8779471e+00    6.0261699e+02    5.5292196e-04    3.2947949e-05                0               -1      1.0000000e+00                0                1                0
    5.8384094e-02    2.0202269e-02   -4.5284387e-02   -3.8169894e-01    6.3570546e-01   -2.9240157e+00    5.8682490e+02    6.2828476e-04    2.4512270e-05                0               -1      1.0000000e+00                0                1                0
    5.6806687e-02    2.0172189e-02   -4.4118427e-02   -4.4860598e-01    5.2335821e-01   -2.7151557e+00    5.9554989e+02    5.2311695e-04    2.9161473e-05                0               -1      1.0000000e+00                0                1                0
    5.7710452e-02    2.0184490e-02   -4.3824622e-02   -2.7703831e-01    5.5924743e-01   -2.7575021e+00    5.8531612e+02    4.2162168e-04    2.3296584e-05                0               -1      1.0000000e+00                0                1                0
    5.8966692e-02    2.1417036e-02   -4.2816184e-02    4.5710242e-02   -4.9085542e-01   -2.5900187e+00    5.9462328e+02    4.8829851e-04    3.0116738e-05                0               -1      1.0000000e+00                0                1                0
    5.9651989e-02    2.0181596e-02   -4.3384670e-02   -3.5220513e-01    5.0220759e-01   -2.7288095e+00    5.7001684e+02    4.0881773e-04    1.8356148e-05                0               -1      1.0000000e+00                0                1                0
    5.9495592e-02    2.1239713e-02   -4.2704250e-02    1.1181439e-01   -4.8012568e-01   -2.6223728e+00    5.8955946e+02    5.9300465e-04    3.1025103e-05                0               -1      1.0000000e+00                0                1                0
    5.7805186e-02    2.0080048e-02   -4.4919711e-02   -4.3109219e-01    4.9890159e-01   -2.5980643e+00    5.6680255e+02    5.6619221e-04    1.7970845e-05                0               -1      1.0000000e+00                0                1                0
    5.9369112e-02    2.0103464e-02   -4.5048951e-02   -2.2898137e-01    6.9317095e-01   -2.7985276e+00    5.9198216e+02    5.7835662e-04    2.6620518e-05                0               -1      1.0000000e+00                0                1                0
    5.7894684e-02    2.0072989e-02   -4.2560929e-02   -3.4793590e-01    7.1364644e-01   -2.6690851e+00    6.0220827e+02    4.3992494e-04    3.9476848e-05                0               -1      1.0000000e+00                0                1                0
    5.8418918e-02    2.3198119e-02   -4.2471021e-02    4.6896964e-02   -3.6922174e-01   -2.5601672e+00    5.8517326e+02    5.1325003e-04    2.2934681e-05                0               -1      1.0000000e+00                0                1                0
    5.7810571e-02    2.0106968e-02   -4.5998053e-02   -3.6939694e-01    8.0849456e-01   -2.9002304e+00    5.7956484e+02    4.3069894e-04    2.1474953e-05                0               -1      1.0000000e+00                0                1                0
    5.7402403e-02    2.0101910e-02   -4.4432418e-02   -3.0139174e-01    7.3440603e-01   -2.8528240e+00    5.8941243e+02    4.4868812e-04    2.6388417e-05                0               -1      1.0000000e+00                0                1                0
    5.9093946e-02    2.0068296e-02   -4.2914875e-02   -2.5809556e-01    6.6979882e-01   -2.7431415e+00    5.9875244e+02    5.3523577e-04    2.9260121e-05                0               -1      1.0000000e+00                0                1                0
    5.9638876e-02    2.1018489e-02   -4.2250894e-02    1.9727951e-01   -6.5483177e-01   -2.6189255e+00    5.9959741e+02    4.6624906e-04    3.6911227e-05                0               -1      1.0000000e+00                0                1                0
    5.7255244e-02    2.0039429e-02   -4.3705969e-02   -3.9930331e-01    6.3428929e-01   -2.7980634e+00    5.9931732e+02    5.3807168e-04    3.1157004e-05                0               -1      1.0000000e+00                0                1                0
    5.8102430e-02    2.0003846e-02   -4.3629933e-02   -2.9826599e-01    5.4018078e-01   -2.8935537e+00    5.7862533e+02    5.0651363e-04    2.1144748e-05                0               -1      1.0000000e+00                0                1                0
    5.8289602e-02    1.7859439e-02   -4.2122652e-02   -3.6573697e-01    5.1851150e-01   -2.4780563e+00    5.6624843e+02    5.8874055e-04    1.7764219e-05                0               -1      1.0000000e+00                0                1                0
    5.8451273e-02    1.9097514e-02   -4.2014051e-02   -4.0119492e-01    7.7172764e-01   -2.6148270e+00    6.0636925e+02    5.2434962e-04    4.1515629e-05                0               -1      1.0000000e+00                0                1                0
    5.8865812e-02    1.9216060e-02   -4.1985773e-02   -3.6845627e-01    7.7599801e-01   -2.6218335e+00    6.0251271e+02    5.9236189e-04    4.1014656e-05                0               -1      1.0000000e+00                0                1                0
    5.7639293e-02    1.8205719e-02   -4.1883108e-02   -3.4907831e-01    5.8480313e-01   -2.6302695e+00    5.8044837e+02    4.7156157e-04    2.2563490e-05                0               -1      1.0000000e+00                0                1                0
    5.8031057e-02    1.8071867e-02   -4.1966471e-02   -5.1803559e-01    4.1827147e-01   -2.5791109e+00    5.7180138e+02    6.0481607e-04    1.9930005e-05                0               -1      1.0000000e+00                0                1                0
    5.7793789e-02    1.8709836e-02   -4.2170449e-02   -4.0884709e-01    5.8787590e-01   -2.7517751e+00    5.8674479e+02    4.3120991e-04    2.4311382e-05                0               -1      1.0000000e+00                0                1                0
    5.8490625e-02    1.9693415e-02   -4.1937669e-02   -3.2166518e-01    7.1289653e-01   -2.6975504e+00    5.9254424e+02    6.5673404e-04    2.6381374e-05                0               -1      1.0000000e+00                0                1                0
    5.7772535e-02    1.8389217e-02   -4.2084089e-02   -3.9776461e-01    6.0394605e-01   -2.7384743e+00    5.7552466e+02    5.0063303e-04    2.0043679e-05                0               -1      1.0000000e+00                0                1                0
    5.7984935e-02    1.9125488e-02   -4.1923108e-02   -5.4677916e-01    3.5997246e-01   -2.6795444e+00    5.6790985e+02    5.7666759e-04    1.8866521e-05                0               -1      1.0000000e+00                0                1                0
    5.7779236e-02    1.9016706e-02   -4.1585400e-02   -3.5053372e-01    5.3192276e-01   -2.4381887e+00    5.6109940e+02    6.1777255e-04    1.6787249e-05                0               -1      1.0000000e+00                0                1                0
    5.7633749e-02    1.8535018e-02   -4.1720157e-02   -4.4453716e-01    5.6409218e-01   -2.6962191e+00    5.8104417e+02    4.6716811e-04    2.2343065e-05                0               -1      1.0000000e+00                0                1                0
    5.7127382e-02    1.8978437e-02   -4.1971503e-02   -4.3695359e-01    6.1342345e-01   -2.8317122e+00    5.8740871e+02    4.5075262e-04    2.3468426e-05                0               -1      1.0000000e+00                0                1                0
    5.7705949e-02    1.8849692e-02   -4.1805246e-02   -4.4773601e-01    4.3681528e-01   -2.6297191e+00    5.5665015e+02    6.9615580e-04    1.6011045e-05                0               -1      1.0000000e+00                0                1                0
    5.8782372e-02    1.8827584e-02   -4.1817170e-02   -3.1612628e-01    6.0949271e-01   -2.7627249e+00    5.8884765e+02    4.5969954e-04    2.5475390e-05                0               -1      1.0000000e+00                0                1                0
    5.8547404e-02    1.8939962e-02   -4.1705562e-02   -3.5130974e-01    6.0368921e-01   -2.7121875e+00    5.7356355e+02    5.6317750e-04    1.8597264e-05                0               -1      1.0000000e+00                0                1                0
    5.8734806e-02    1.8420706e-02   -4.1830134e-02   -4.6217794e-01    4.0434813e-01   -2.8307706e+00    5.6857552e+02    6.4182540e-04    1.7937058e-05                0               -1      1.0000000e+00                0                1                0
    5.8983487e-02    1.9009181e-02   -4.1459740e-02   -3.6905334e-01    5.1765175e-01   -2.6294526e+00    5.4715656e+02    7.1051372e-04    1.3409961e-05                0               -1      1.0000000e+00                0                1                0
    5.7603334e-02    1.9084607e-02   -4.1478267e-02   -4.1638316e-01    7.3928376e-01   -2.6027093e+00    6.0346830e+02    4.7658515e-04    3.7285359e-05                0               -1      1.0000000e+00                0                1                0
    5.7414325e-02    1.8695467e-02   -4.1465269e-02   -3.4779763e-01    4.1508496e-01   -2.5590514e+00    5.6849848e+02    4.5980750e-04    1.7982119e-05                0               -1      1.0000000e+00                0                1                0
    5.6792049e-02    1.9769098e-02   -4.1626013e-02   -4.5915762e-01    6.4483200e-01   -2.7001238e+00    5.9879894e+02    5.6228828e-04    2.9958119e-05                0               -1      1.0000000e+00                0                1                0
    5.8375933e-02    1.8325622e-02   -4.1654402e-02   -2.1088085e-01    6.1252651e-01   -2.7314721e+00    5.9515302e+02    6.2723399e-04    2.7990703e-05                0               -1      1.0000000e+00                0                1                0
    5.7565905e-02    1.9053675e-02   -4.1363845e-02   -5.2838565e-01    7.5097938e-01   -2.6295470e+00    6.0341339e+02    4.8355569e-04    3.3636455e-05                0               -1      1.0000000e+00                0                1                0
    5.8085120e-02    1.9173166e-02   -4.1398354e-02   -4.0250291e-01    7.4846951e-01   -2.5981440e+00    6.0172387e+02    5.2459585e-04    3.3106130e-05                0               -1      1.0000000e+00                0                1                0
    5.8985538e-02    1.9576320e-02   -4.1568468e-02   -3.6517137e-01    6.5564347e-01   -2.6617671e+00    6.0173705e+02    4.6447718e-04    3.4168976e-05                0               -1      1.0000000e+00                0                1                0
    5.8344193e-02    1.9672362e-02   -4.1163508e-02   -3.6294512e-01    6.0721846e-01   -2.5446440e+00    5.9015725e+02    5.1080706e-04    2.5413360e-05                0               -1      1.0000000e+00                0                1                0
    5.7659644e-02    1.8504392e-02   -4.1379978e-02   -4.4894710e-01    6.1265082e-01   -2.6998021e+00    5.8762668e+02    4.2523193e-04    2.4896411e-05                0               -1      1.0000000e+00                0                1                0
    5.7594448e-02    1.9768688e-02   -4.1140232e-02   -4.3985020e-01    6.0076781e-01   -2.5602094e+00    5.8728866e+02    4.5848964e-04    2.4846355e-05                0               -1      1.0000000e+00                0                1                0
    5.8126430e-02    1.9645555e-02   -4.1339911e-02   -3.7626388e-01    7.7835260e-01   -2.7048988e+00    5.9997163e+02    5.4494867e-04    3.2448777e-05                0               -1      1.0000000e+00                0                1                0
    5.8709998e-02    1.8367271e-02   -4.1301133e-02   -3.5803825e-01    5.5081788e-01   -2.6585899e+00    5.6791417e+02    4.5890873e-04    1.7891349e-05                0               -1      1.0000000e+00                0                1                0
    5.7082397e-02    1.9169629e-02   -4.1304397e-02   -4.4254476e-01    6.5485821e-01   -2.6944930e+00    5.9573764e+02    5.7249572e-04    2.8054985e-05                0               -1      1.0000000e+00                0                1                0
    5.9010543e-02    1.8347950e-02   -4.1228704e-02   -3.1994006e-01    7.3707302e-01   -2.5503369e+00    5.6848788e+02    6.6916708e-04    1.8484799e-05                0               -1      1.0000000e+00                0                1                0
    5.8883634e-02    1.8036941e-02   -4.1376740e-02   -3.5439280e-01    5.6719452e-01   -2.6038627e+00    5.7194556e+02    5.4364612e-04    1.9546418e-05                0               -1      1.0000000e+00                0                1                0
    5.7534619e-02    1.8053327e-02   -4.1189092e-02   -4.5570255e-01    6.1963572e-01   -2.6198729e+00    5.9695757e+02    5.7270826e-04    2.9112283e-05                0               -1      1.0000000e+00                0                1                0
    5.8372911e-02    1.8474706e-02   -4.1239035e-02   -4.1890556e-01    7.8007976e-01   -2.6345388e+00    6.0254240e+02    4.8252833e-04    3.6433004e-05                0               -1      1.0000000e+00                0                1                0
    5.7902810e-02    1.8604981e-02   -4.1014826e-02   -5.0164759e-01    5.1295588e-01   -2.5210668e+00    5.8355394e+02    3.8362686e-04    2.2779103e-05                0               -1      1.0000000e+00                0                1                0
    5.7918368e-02    1.9336019e-02   -4.0984043e-02   -3.7686153e-01    6.4450248e-01   -2.5206995e+00    5.8276806e+02    4.4931185e-04    2.2701324e-05                0               -1      1.0000000e+00                0                1                0
    5.8130781e-02    1.9847238e-02   -4.1145580e-02   -3.9766909e-01    6.2599737e-01   -2.6456423e+00    5.7359353e+02    6.4961547e-04    1.9511535e-05                0               -1      1.0000000e+00                0                1                0
    5.9152180e-02    1.8216900e-02   -4.1285899e-02   -1.5376643e-01    5.3810160e-01   -2.6993149e+00    5.8643676e+02    6.2411266e-04    2.3256325e-05                0               -1      1.0000000e+00                0                1                0
    5.8983596e-02    1.9508307e-02   -4.1018436e-02   -3.4453381e-01    8.1077484e-01   -2.5812508e+00    6.0261168e+02    5.3714882e-04    4.4016117e-05                0               -1      1.0000000e+00                0                1                0
    5.9009828e-02    1.9572026e-02   -4.1116743e-02   -3.5824854e-01    7.6003693e-01   -2.6061315e+00    6.0459036e+02    4.5104759e-04    3.4124513e-05                0               -1      1.0000000e+00                0                1                0
    5.9311135e-02    1.9128146e-02   -4.1617256e-02   -3.7499013e-01    4.5244490e-01   -2.6859089e+00    5.7831688e+02    4.2513156e-04    2.1512282e-05                0               -1      1.0000000e+00                0                1                0
    5.7103453e-02    1.7824766e-02   -4.0833489e-02   -4.9821839e-01    5.7433579e-01   -2.5725390e+00    5.9412838e+02    4.5143834e-04    2.6900518e-05                0               -1      1.0000000e+00                0                1                0
    5.7645565e-02    1.8253926e-02   -4.0954236e-02   -3.5662570e-01    5.9719541e-01   -2.5923757e+00    5.8654901e+02    4.8460133e-04    2.4038624e-05                0               -1      1.0000000e+00                0                1                0
    5.7461555e-02    1.9800627e-02   -4.0977862e-02   -4.0540020e-01    6.9550344e-01   -2.6190794e+00    6.0359101e+02    4.2508597e-04    3.9951065e-05                0               -1      1.0000000e+00                0                1                0
    5.7984118e-02    1.9793014e-02   -4.0863774e-02   -4.1474659e-01    7.0826144e-01   -2.5835475e+00    6.0408476e+02    5.2185458e-04    4.3963592e-05                0               -1      1.0000000e+00                0                1                0
    5.8744507e-02    1.9991442e-02   -4.0884722e-02   -3.1390583e-01    7.7916192e-01   -2.6219320e+00    5.9869063e+02    5.1109749e-04    3.0166230e-05                0               -1      1.0000000e+00                0                1                0
    5.8050398e-02    1.9052726e-02   -4.0819891e-02   -3.9501492e-01    7.4550517e-01   -2.5837257e+00    6.0416619e+02    4.5910275e-04    3.6057573e-05                0               -1      1.0000000e+00                0                1                0
    5.8212966e-02    1.8800574e-02   -4.0925777e-02   -2.8860724e-01    5.6275789e-01   -2.6756938e+00    5.8267426e+02    4.3999524e-04    2.2551197e-05                0               -1      1.0000000e+00                0                1                0
    5.7266198e-02    1.9718545e-02   -4.1087734e-02   -4.5503894e-01    7.0299850e-01   -2.7083684e+00    5.8916000e+02    4.1749241e-04    2.4703202e-05                0               -1      1.0000000e+00                0                1                0
    5.8760399e-02    1.8451704e-02   -4.0863290e-02   -3.3576097e-01    5.9437858e-01   -2.5672587e+00    5.7475693e+02    5.1013668e-04    1.9280367e-05                0               -1      1.0000000e+00                0                1                0
    5.9273844e-02    1.7863263e-02   -4.0952883e-02   -3.5837456e-01    5.3808928e-01   -2.7426719e+00    5.6570880e+02    4.2297810e-04    1.7645481e-05                0               -1      1.0000000e+00                0                1                0
    5.8554535e-02    1.7702398e-02   -4.0707393e-02   -3.2773744e-01    7.8272976e-01   -2.6208181e+00    5.9169880e+02    6.2115597e-04    2.3493234e-05                0               -1      1.0000000e+00                0                1                0
    5.8679936e-02    1.7790160e-02   -4.0826894e-02   -3.4521943e-01    8.5805552e-01   -2.7184268e+00    5.6289215e+02    4.7719497e-04    1.6456934e-05                0               -1      1.0000000e+00                0                1                0
    5.7975264e-02    1.8354332e-02   -4.0731076e-02   -3.5920084e-01    7.1128495e-01   -2.5519770e+00    5.8519060e+02    5.0310119e-04    2.2774345e-05                0               -1      1.0000000e+00                0                1                0
    5.8996549e-02    1.8406974e-02   -4.0726534e-02   -1.2722007e-01    7.2607533e-01   -2.5386553e+00    5.3826394e+02    5.7725664e-04    1.0270556e-05                0               -1      1.0000000e+00                0                1                0
    5.7990100e-02    1.8524447e-02   -4.0858923e-02   -2.9770551e-01    6.4197354e-01   -2.6121117e+00    5.9118975e+02    4.1362578e-04    2.6010560e-05                0               -1      1.0000000e+00                0                1                0
    5.8731868e-02    1.9249696e-02   -4.0604205e-02   -3.1585703e-01    7.5063699e-01   -2.5359195e+00    6.0304796e+02    4.2259957e-04    4.1526399e-05                0               -1      1.0000000e+00                0                1                0
    5.7603949e-02    1.9090656e-02   -4.0566224e-02   -3.7994447e-01    5.6600658e-01   -2.4723212e+00    5.8056521e+02    4.4227950e-04    2.1856040e-05                0               -1      1.0000000e+00                0                1                0
    5.8229458e-02    1.9362430e-02   -4.0616826e-02   -4.7654308e-01    5.5653920e-01   -2.4810254e+00    5.7619728e+02    4.8080535e-04    2.0723380e-05                0               -1      1.0000000e+00                0                1                0
    5.8800721e-02    1.8833565e-02   -4.0583666e-02   -3.0662068e-01    5.6788867e-01   -2.4636241e+00    5.7698423e+02    5.1124933e-04    1.9441024e-05                0               -1      1.0000000e+00                0                1                0
    5.9231647e-02    1.7950804e-02   -4.0866207e-02   -2.7908135e-01    4.7146541e-01   -2.6600554e+00    5.6225823e+02    7.3832631e-04    1.6862694e-05                0               -1      1.0000000e+00                0                1                0
    5.9428257e-02    1.8566692e-02   -4.0697406e-02   -3.0296767e-01    6.9157178e-01   -2.6515805e+00    6.0117444e+02    5.3210157e-04    2.9285354e-05                0               -1      1.0000000e+00                0                1                0
    5.8531723e-02    1.9018558e-02   -4.0481276e-02   -3.4636398e-01    7.7099813e-01   -2.4932878e+00    6.0170770e+02    4.9642250e-04    3.5731806e-05                0               -1      1.0000000e+00                0                1                0
    5.8226572e-02    1.9521914e-02   -4.0507124e-02   -3.0879003e-01    6.4544575e-01   -2.5644837e+00    5.9916695e+02    5.3738984e-04    3.0591908e-05                0               -1      1.0000000e+00                0                1                0
    5.8374395e-02    1.8586268e-02   -4.0408851e-02   -3.8831837e-01    6.0746514e-01   -2.5817217e+00    6.0262952e+02    4.5178777e-04    3.8094186e-05                0               -1      1.0000000e+00                0                1                0
    5.7584755e-02    1.7571099e-02   -4.0566222e-02   -4.5131382e-01    5.3557409e-01   -2.5797553e+00    5.8422886e+02    5.2616877e-04    2.2908253e-05                0               -1      1.0000000e+00                0                1                0
    5.8731414e-02    1.8093821e-02   -4.0391493e-02   -3.4168874e-01    5.4961960e-01   -2.4615976e+00    5.8008708e+02    3.9866063e-04    2.1110292e-05                0               -1      1.0000000e+00                0                1                0
    5.9220168e-02    1.8146147e-02   -4.0437215e-02   -3.4581175e-01    7.6100751e-01   -2.5191670e+00    6.0567525e+02    4.7383285e-04    3.8965948e-05                0               -1      1.0000000e+00                0                1                0
    5.9160355e-02    1.6949796e-02   -4.0315277e-02   -3.1237214e-01    7.2428193e-01   -2.5710383e+00    6.0277835e+02    4.8672118e-04    4.4292715e-05                0               -1      1.0000000e+00                0                1                0
    5.7448558e-02    1.8441153e-02   -4.0360962e-02   -5.0043796e-01    6.2690405e-01   -2.5611477e+00    5.9016017e+02    3.9871424e-04    2.5590987e-05                0               -1      1.0000000e+00                0                1                0
    5.8842967e-02    1.8912998e-02   -4.0414951e-02   -2.1032978e-01    7.2969528e-01   -2.5479169e+00    5.9523897e+02    6.2533073e-04    2.7033960e-05                0               -1      1.0000000e+00                0                1                0
    5.8321679e-02    1.8765776e-02   -4.0389135e-02   -3.2078440e-01    5.5306908e-01   -2.5776008e+00    5.6999780e+02    4.8559223e-04    1.8521720e-05                0               -1      1.0000000e+00                0                1                0
    5.9000381e-02    1.8633157e-02   -4.0256469e-02   -3.7379715e-01    7.1134040e-01   -2.5813807e+00    6.0225013e+02    4.2261330e-04    3.8174916e-05                0               -1      1.0000000e+00                0                1                0
    5.9351920e-02    1.8766740e-02   -4.0474636e-02   -3.1771343e-01    4.1614122e-01   -2.7330937e+00    5.5334113e+02    4.7907621e-04    1.4476305e-05                0               -1      1.0000000e+00                0                1                0
    5.7597163e-02    1.7973278e-02   -4.0220380e-02   -3.9585552e-01    6.1054998e-01   -2.5831116e+00    6.0153636e+02    4.9530188e-04    3.2879125e-05                0               -1      1.0000000e+00                0                1                0
    5.7196026e-02    1.8549759e-02   -4.0273032e-02   -4.7494524e-01    7.0287226e-01   -2.6334511e+00    5.9563218e+02    4.5179261e-04    2.8463369e-05                0               -1      1.0000000e+00                0                1                0
    5.8166901e-02    1.8748536e-02   -4.0227294e-02   -3.5508321e-01    5.6959730e-01   -2.5758102e+00    5.7713670e+02    4.7934132e-04    2.0800865e-05                0               -1      1.0000000e+00                0                1                0
    5.6565421e-02    1.8761258e-02   -4.0212634e-02   -5.1624658e-01    6.8498870e-01   -2.6174816e+00    5.9763656e+02    4.3689497e-04    2.9318619e-05                0               -1      1.0000000e+00                0                1                0
    5.8013740e-02    1.9256268e-02   -4.0219789e-02   -4.5692879e-01    6.5225198e-01   -2.5627382e+00    5.8107334e+02    5.1795894e-04    2.1260968e-05                0               -1      1.0000000e+00                0                1                0
    5.8261459e-02    1.9968996e-02   -4.0125940e-02   -3.2532099e-01    5.8444066e-01   -2.4792801e+00    5.6803546e+02    6.6635872e-04    1.7951706e-05                0               -1      1.0000000e+00                0                1                0
    5.7126707e-02    1.8547635e-02   -4.0104699e-02   -4.5425497e-01    5.3527382e-01   -2.4925952e+00    5.8906691e+02    3.9860722e-04    2.4783007e-05                0               -1      1.0000000e+00                0                1                0
    5.7423873e-02    1.9674142e-02   -4.0110167e-02   -4.5398317e-01    6.8160032e-01   -2.6243080e+00    6.0542411e+02    5.8631737e-04    4.0231129e-05                0               -1      1.0000000e+00                0                1                0
    5.9118298e-02    1.8738967e-02   -4.0120123e-02   -2.8495284e-01    8.0969512e-01   -2.5874723e+00    6.0427228e+02    4.9629304e-04    3.8637873e-05                0               -1      1.0000000e+00                0                1                0
    5.9237669e-02    1.8953816e-02   -4.0200132e-02   -3.5792937e-01    6.4114798e-01   -2.7125373e+00    5.7319943e+02    6.3663399e-04    1.9385613e-05                0               -1      1.0000000e+00                0                1                0
    5.9506899e-02    1.9402301e-02   -4.1228429e-02   -3.3362905e-01    6.5686114e-01   -2.7131394e+00    5.5594054e+02    5.3232497e-04    1.5135117e-05                0               -1      1.0000000e+00                0                1                0
    5.7407229e-02    1.8508205e-02   -3.9916350e-02   -4.0805290e-01    5.5088081e-01   -2.5349143e+00    5.9147605e+02    6.2912711e-04    2.5746696e-05                0               -1      1.0000000e+00                0                1                0
    5.7027759e-02    1.9319792e-02   -3.9953116e-02   -4.9095216e-01    6.8258157e-01   -2.5177366e+00    5.9714949e+02    4.3246016e-04    2.8967212e-05                0               -1      1.0000000e+00                0                1                0
    5.7002990e-02    1.9111193e-02   -4.0001789e-02   -4.0802568e-01    3.6597060e-01   -2.5279000e+00    5.7455023e+02    3.7939853e-04    1.9467526e-05                0               -1      1.0000000e+00                0                1                0
    5.6737333e-02    1.8549197e-02   -3.9981168e-02   -5.4873173e-01    5.9494920e-01   -2.5423145e+00    6.0169018e+02    5.5125789e-04    3.1214400e-05                0               -1      1.0000000e+00                0                1                0
    5.8241312e-02    1.8278446e-02   -3.9848471e-02   -3.7254778e-01    5.4479581e-01   -2.5098111e+00    5.8005172e+02    5.2814897e-04    2.1390693e-05                0               -1      1.0000000e+00                0                1                0
    5.8316393e-02    1.8497622e-02   -3.9915863e-02   -3.3574042e-01    6.7808235e-01   -2.5654263e+00    5.7792428e+02    6.3573815e-04    2.0562330e-05                0               -1      1.0000000e+00                0                1                0
    5.8599733e-02    1.9349791e-02   -4.0031223e-02   -3.4493877e-01    7.6201605e-01   -2.5452420e+00    6.0301472e+02    5.0717790e-04    3.4721025e-05                0               -1      1.0000000e+00                0                1                0
    5.8697645e-02    1.9057073e-02   -3.9907580e-02   -4.5024368e-01    6.3216530e-01   -2.3727774e+00    5.6856506e+02    5.9856002e-04    1.8446678e-05                0               -1      1.0000000e+00                0                1                0
    5.7774575e-02    1.8435212e-02   -3.9958904e-02   -3.2737730e-01    5.7652037e-01   -2.6472224e+00    5.9762666e+02    5.6528252e-04    3.0944930e-05                0               -1      1.0000000e+00                0                1                0
    5.7575014e-02    1.8930805e-02   -3.9891797e-02   -4.2404984e-01    4.7824097e-01   -2.6138873e+00    5.9894366e+02    4.2008946e-04    3.1303419e-05                0               -1      1.0000000e+00                0                1                0
    5.8992478e-02    1.9479237e-02   -4.0028367e-02   -3.3257913e-01    8.7075918e-01   -2.6110476e+00    6.0370974e+02    5.7259918e-04    4.0650701e-05                0               -1      1.0000000e+00                0                1                0
    5.7033302e-02    1.8020058e-02   -3.9787439e-02   -5.6905809e-01    5.5825718e-01   -2.4953883e+00    5.8710582e+02    3.9195771e-04    2.3406958e-05                0               -1      1.0000000e+00                0                1                0
    5.7792363e-02    1.8033680e-02   -3.9705742e-02   -4.1683307e-01    7.3558166e-01   -2.5252073e+00    5.7844191e+02    3.9946540e-04    2.0061632e-05                0               -1      1.0000000e+00                0                1                0
    5.7852919e-02    1.8490582e-02   -3.9757194e-02   -4.4679318e-01    5.6265207e-01   -2.5201636e+00    5.8155800e+02    4.8190784e-04    2.1559074e-05                0               -1      1.0000000e+00                0                1                0
    5.7640925e-02    1.8980157e-02   -3.9714864e-02   -4.2558388e-01    6.3742837e-01   -2.4981484e+00    5.9296348e+02    5.8502256e-04    2.7762547e-05                0               -1      1.0000000e+00                0                1                0
    5.7308769e-02    1.8743717e-02   -3.9762849e-02   -4.4362076e-01    5.7115799e-01   -2.6018876e+00    5.9732092e+02    5.6558526e-04    2.9347111e-05                0               -1      1.0000000e+00                0                1                0
    5.8404371e-02    1.9014638e-02   -3.9725081e-02   -3.6373498e-01    6.7283256e-01   -2.5925733e+00    6.0021861e+02    4.8333271e-04    3.1441186e-05                0               -1      1.0000000e+00                0                1                0
    5.8670354e-02    1.9112821e-02   -3.9667575e-02   -3.2449723e-01    7.5154335e-01   -2.5309202e+00    6.0439039e+02    5.2918077e-04    4.2416258e-05                0               -1      1.0000000e+00                0                1                0
    5.9350165e-02    1.8264168e-02   -3.9768724e-02   -3.7370099e-01    7.5656588e-01   -2.5209702e+00    6.0415679e+02    5.1712094e-04    4.2704863e-05                0               -1      1.0000000e+00                0                1                0
    5.9491102e-02    1.8384269e-02   -4.1071292e-02   -3.2249084e-01    5.6373437e-01   -2.5102693e+00    5.5672349e+02    7.4456575e-04    1.5357003e-05                0               -1      1.0000000e+00                0                1                0
    5.7500507e-02    1.9460538e-02   -3.9566187e-02   -4.8908190e-01    6.5096519e-01   -2.4736846e+00    6.0028115e+02    4.1253329e-04    3.2949544e-05                0               -1      1.0000000e+00                0                1                0
    5.8088807e-02    1.8492336e-02   -3.9596407e-02   -3.3031889e-01    5.7248034e-01   -2.5221456e+00    5.8051555e+02    4.8175944e-04    2.1886841e-05                0               -1      1.0000000e+00                0                1                0
    5.7008135e-02    1.9336709e-02   -3.9473100e-02   -5.2186376e-01    5.9470580e-01   -2.5054430e+00    6.0760774e+02    5.7975802e-04    3.9295678e-05                0               -1      1.0000000e+00                0                1                0
    5.8505406e-02    1.8872459e-02   -3.9656684e-02   -3.8844698e-01    6.4901458e-01   -2.5759790e+00    5.7933480e+02    3.9396586e-04    2.0355992e-05                0               -1      1.0000000e+00                0                1                0
    5.7984090e-02    1.8009711e-02   -3.9723372e-02   -3.4214899e-01    4.5190405e-01   -2.6958459e+00    5.7693637e+02    5.4275610e-04    1.9792875e-05                0               -1      1.0000000e+00                0                1                0
    5.8475500e-02    1.8732621e-02   -3.9559820e-02   -2.8146827e-01    5.5679868e-01   -2.5878747e+00    5.7148358e+02    6.0182702e-04    1.8188957e-05                0               -1      1.0000000e+00                0                1                0
    5.8265417e-02    1.8755823e-02   -3.9645445e-02   -3.9755069e-01    6.4680101e-01   -2.6212049e+00    5.9443399e+02    4.3713705e-04    2.6725935e-05                0               -1      1.0000000e+00                0                1                0
    5.9505885e-02    1.7663374e-02   -3.9666803e-02   -2.0061750e-01    4.7792671e-01   -2.6398220e+00    5.5930338e+02    4.4374905e-04    1.6065181e-05                0               -1      1.0000000e+00                0                1                0
    5.8197362e-02    1.9230141e-02   -3.9302955e-02   -4.7865450e-01    5.9117564e-01   -2.4445531e+00    5.8949327e+02    6.1670423e-04    2.4048437e-05                0               -1      1.0000000e+00                0                1                0
    5.8626996e-02    1.9407698e-02   -3.9451923e-02   -4.0600241e-01    7.3674815e-01   -2.5565690e+00    6.0271432e+02    4.7596432e-04    3.2656983e-05                0               -1      1.0000000e+00                0                1                0
    5.9059634e-02    1.7748984e-02   -3.9312959e-02   -3.0665509e-01    7.1809368e-01   -2.5430780e+00    6.0436349e+02    4.2627619e-04    3.6613541e-05                0               -1      1.0000000e+00                0                1                0
    5.7311709e-02    1.7908599e-02   -3.9358835e-02   -3.5760055e-01    5.5461841e-01   -2.4984584e+00    5.9009528e+02    4.1638992e-04    2.4507091e-05                0               -1      1.0000000e+00                0                1                0
    5.7440429e-02    1.8614619e-02   -3.9401824e-02   -3.8291725e-01    6.9271388e-01   -2.5260428e+00    6.0068622e+02    5.1708115e-04    3.3524674e-05                0               -1      1.0000000e+00                0                1                0
    5.7868818e-02    1.8819395e-02   -3.9393639e-02   -3.7002920e-01    6.6253533e-01   -2.5353526e+00    5.7948975e+02    4.4544023e-04    2.1117982e-05                0               -1      1.0000000e+00                0                1                0
    5.6502876e-02    1.8102057e-02   -3.9337678e-02   -4.9770733e-01    6.2025412e-01   -2.5711756e+00    6.0124603e+02    5.0928708e-04    3.3035615e-05                0               -1      1.0000000e+00                0                1                0
    5.7842078e-02    1.9009833e-02   -3.9504254e-02   -3.7020129e-01    7.2581887e-01   -2.6871599e+00    5.9481386e+02    4.1201252e-04    2.5829065e-05                0               -1      1.0000000e+00                0                1                0
    5.8411389e-02    1.8913127e-02   -3.9377079e-02   -3.5564587e-01    7.7889843e-01   -2.6453608e+00    5.7652342e+02    5.1035827e-04    2.0171024e-05                0               -1      1.0000000e+00                0                1                0
    5.9556640e-02    1.8799806e-02   -4.0551523e-02   -4.0658122e-01    4.4615164e-01   -2.6037182e+00    5.5666749e+02    4.6781908e-04    1.5498767e-05                0               -1      1.0000000e+00                0                1                0
    5.8497512e-02    1.8647675e-02   -3.9279302e-02   -3.5465451e-01    6.4904843e-01   -2.5245110e+00    5.9893327e+02    4.1832580e-04    3.1086387e-05                0               -1      1.0000000e+00                0                1                0
    5.7531008e-02    1.9028395e-02   -3.9174797e-02   -4.0464140e-01    6.7423169e-01   -2.4441858e+00    6.0523566e+02    4.2576822e-04    3.8273545e-05                0               -1      1.0000000e+00                0                1                0
    5.7945231e-02    1.7501178e-02   -3.9225808e-02   -4.1015995e-01    6.8345846e-01   -2.6157972e+00    5.9678499e+02    5.6137545e-04    2.7690109e-05                0               -1      1.0000000e+00                0                1                0
    5.8014127e-02    1.8587153e-02   -3.9291298e-02   -3.0665966e-01    5.9616013e-01   -2.6198882e+00    5.6922840e+02    5.5235048e-04    1.8184206e-05                0               -1      1.0000000e+00                0                1                0
    5.8246957e-02    1.9143083e-02   -3.9165568e-02   -4.6491570e-01    4.9500703e-01   -2.5418617e+00    5.5963011e+02    7.4027572e-04    1.5704138e-05                0               -1      1.0000000e+00                0                1                0
    5.9173204e-02    1.9325545e-02   -3.9218350e-02   -1.9425430e-01    7.9170053e-01   -2.5751382e+00    5.8862464e+02    4.3475270e-04    2.3305586e-05                0               -1      1.0000000e+00                0                1                0
    5.8997296e-02    1.8443136e-02   -3.9220667e-02   -4.1118908e-01    7.1608838e-01   -2.5989444e+00    5.9504542e+02    6.2191876e-04    2.7287343e-05                0               -1      1.0000000e+00                0                1                0
    5.9385147e-02    1.9855938e-02   -4.0883805e-02   -8.3113180e-02   -3.8868130e-01   -2.4550584e+00    5.9161794e+02    4.4753770e-04    3.0926266e-05                0               -1      1.0000000e+00                0                1                0
    5.7397520e-02    1.8567039e-02   -3.9023032e-02   -5.6283362e-01    6.7824433e-01   -2.4895233e+00    5.7768353e+02    6.1010272e-04    2.0502034e-05                0               -1      1.0000000e+00                0                1                0
    5.8602194e-02    1.8904833e-02   -3.8929052e-02   -3.0594864e-01    5.9773222e-01   -2.3939828e+00    5.8834124e+02    3.9274837e-04    2.4700165e-05                0               -1      1.0000000e+00                0                1                0
    5.8987778e-02    1.8425482e-02   -3.8947137e-02   -3.7698030e-01    7.5353266e-01   -2.4380080e+00    6.0333379e+02    4.1296170e-04    3.8678366e-05                0               -1      1.0000000e+00                0                1                0
    5.8323870e-02    1.8263304e-02   -3.8939621e-02   -3.2810791e-01    6.1874598e-01   -2.4852111e+00    5.9616277e+02    4.8978421e-04    2.9843356e-05                0               -1      1.0000000e+00                0                1                0
    5.8106275e-02    1.8361988e-02   -3.8995200e-02   -3.8925436e-01    4.6119415e-01   -2.5427739e+00    5.7370148e+02    5.7313944e-04    1.8899393e-05                0               -1      1.0000000e+00                0                1                0
    5.6963551e-02    1.8797129e-02   -3.9090609e-02   -6.1698350e-01    5.8452985e-01   -2.6176339e+00    5.7948511e+02    6.0847987e-04    2.0654562e-05                0               -1      1.0000000e+00                0                1                0
    5.9661321e-02    1.8176811e-02   -3.9170463e-02   -2.4977240e-01    6.2481173e-01   -2.6545915e+00    5.5976137e+02    6.1661033e-04    1.5535277e-05                0               -1      1.0000000e+00                0                1                0
    5.8471887e-02    1.8200385e-02   -3.8819391e-02   -3.1340888e-01    7.1565333e-01   -2.3897845e+00    5.7592563e+02    7.0964448e-04    1.9686481e-05                0               -1      1.0000000e+00                0                1                0
    5.8367204e-02    1.8192802e-02   -3.8787713e-02   -4.0387964e-01    7.1157743e-01   -2.4219118e+00    6.0462749e+02    4.9657627e-04    4.5645188e-05                0               -1      1.0000000e+00                0                1                0
    5.8352367e-02    1.8011044e-02   -3.8819789e-02   -4.0308107e-01    7.0188641e-01   -2.5473073e+00    6.0406077e+02    4.8427458e-04    3.2608291e-05                0               -1      1.0000000e+00                0                1                0
    5.8355031e-02    1.8605954e-02   -3.8821911e-02   -3.3100057e-01    7.7913203e-01   -2.5224424e+00    6.0008588e+02    5.3648150e-04    3.1595496e-05                0               -1      1.0000000e+00                0                1                0
    5.7047181e-02    1.9651018e-02   -3.8874381e-02   -4.6648976e-01    5.6971830e-01   -2.4967212e+00    5.8854307e+02    6.4243608e-04    2.4297609e-05                0               -1      1.0000000e+00                0                1                0
    5.8832829e-02    1.8281593e-02   -3.8698571e-02   -3.5319129e-01    7.1047474e-01   -2.4298205e+00    6.0332004e+02    5.5544508e-04    4.1526306e-05                0               -1      1.0000000e+00                0                1                0
    5.7540228e-02    1.9003748e-02   -3.8649010e-02   -4.5025982e-01    7.6027891e-01   -2.4930156e+00    5.9996963e+02    5.4851317e-04    3.0301084e-05                0               -1      1.0000000e+00                0                1                0
    5.8235666e-02    1.8837233e-02   -3.8581969e-02   -3.4823434e-01    6.1792649e-01   -2.4315261e+00    5.8740998e+02    4.1961380e-04    2.4493020e-05                0               -1      1.0000000e+00                0                1                0
    5.8199558e-02    1.9321011e-02   -3.8535260e-02   -3.2717084e-01    8.3714708e-01   -2.5120649e+00    6.0207797e+02    5.8941628e-04    3.2304520e-05                0               -1      1.0000000e+00                0                1                0
    5.6875686e-02    1.8927756e-02   -3.8496201e-02   -4.9480815e-01    6.2761315e-01   -2.4513441e+00    6.0516696e+02    4.5652352e-04    3.3308514e-05                0               -1      1.0000000e+00                0                1                0
    5.8789734e-02    1.9350883e-02   -3.8437579e-02   -3.1401677e-01    7.2526584e-01   -2.3964062e+00    6.0366230e+02    4.9983018e-04    3.3993372e-05                0               -1      1.0000000e+00                0                1                0
    5.8729085e-02    1.8650889e-02   -3.8518625e-02   -3.5223066e-01    6.7690669e-01   -2.5085837e+00    5.9969482e+02    5.2009890e-04    3.0020041e-05                0               -1      1.0000000e+00                0                1                0
    5.7831675e-02    1.9767964e-02   -3.8424690e-02   -3.9970810e-01    7.4262159e-01   -2.5839652e+00    5.9684809e+02    4.1194392e-04    2.8565020e-05                0               -1      1.0000000e+00                0                1                0
    5.9722888e-02    1.8608318e-02   -3.9645944e-02   -3.2033681e-01    4.2113694e-01   -2.5613896e+00    5.6223286e+02    4.8047194e-04    1.6542912e-05                0               -1      1.0000000e+00                0                1                0
    5.8368026e-02    1.8061138e-02   -3.8308970e-02   -3.1292139e-01    7.0884499e-01   -2.3499889e+00    6.0216668e+02    5.1164709e-04    3.3819209e-05                0               -1      1.0000000e+00                0                1                0
    5.7639982e-02    1.7893879e-02   -3.8254320e-02   -4.3291262e-01    5.7054167e-01   -2.3496733e+00    5.8945585e+02    4.0980190e-04    2.3866443e-05                0               -1      1.0000000e+00                0                1                0
    5.7434206e-02    1.8286288e-02   -3.8345639e-02   -5.1752954e-01    5.0845168e-01   -2.4029397e+00    5.8513289e+02    4.2459937e-04    2.2802087e-05                0               -1      1.0000000e+00                0                1                0
    5.7713614e-02    1.8670937e-02   -3.8392796e-02   -4.4071545e-01    5.7030686e-01   -2.5547074e+00    5.8408357e+02    4.7795503e-04    2.2875572e-05                0               -1      1.0000000e+00                0                1                0
    5.8460165e-02    1.8377788e-02   -3.8257345e-02   -3.7816264e-01    3.4057617e-01   -2.2854084e+00    5.5140484e+02    6.7165513e-04    1.3566726e-05                0               -1      1.0000000e+00                0                1                0
    5.8559298e-02    2.2167772e-02   -4.1874610e-02    7.8230581e-04   -1.7263114e-01   -2.4644177e+00    5.7240302e+02    6.2838266e-04    2.1084360e-05                0               -1      1.0000000e+00                0                1                0
    5.9142454e-02    2.1211289e-02   -4.1724044e-02    3.5652442e-02   -5.2191929e-01   -2.5758192e+00    5.9258088e+02    5.2213878e-04    3.2583409e-05                0               -1      1.0000000e+00                0                1                0
    5.8898037e-02    2.2477769e-02   -4.1920828e-02   -3.2376202e-01    6.2956791e-01   -2.6322082e+00    5.9994762e+02    5.0819529e-04    3.1322530e-05                0               -1      1.0000000e+00                0                1                0
    5.9420887e-02    2.0509905e-02   -4.1381883e-02    8.4592391e-02   -5.4869252e-01   -2.5603254e+00    5.9255331e+02    4.7160619e-04    3.4665776e-05                0               -1      1.0000000e+00                0                1                0
    5.9195019e-02    2.2608679e-02   -4.1261906e-02    1.7875889e-01   -6.4936860e-01   -2.5954319e+00    5.9384477e+02    4.0001291e-04    3.1849122e-05                0               -1      1.0000000e+00                0                1                0
    5.7159380e-02    2.1085896e-02   -4.0608092e-02   -4.0611730e-01    2.6079010e-02   -2.3577448e+00    5.2809039e+02    7.8414800e-04    1.1355725e-05                0               -1      1.0000000e+00                0                1                0
    5.9547555e-02    2.0441486e-02   -4.0848772e-02    3.3338595e-03   -4.0109466e-01   -2.4839772e+00    5.8886212e+02    5.2350660e-04    3.2329489e-05                0               -1      1.0000000e+00                0                1                0
    5.8975015e-02    2.0942556e-02   -4.0473455e-02   -9.0621942e-03   -4.3526656e-01   -2.4770070e+00    5.9176023e+02    6.1674798e-04    3.1019412e-05                0               -1      1.0000000e+00                0                1                0
    5.8732330e-02    2.2950522e-02   -4.0491730e-02    1.8299636e-01   -7.7324762e-01   -2.6357139e+00    5.9595312e+02    4.3398005e-04    3.7778122e-05                0               -1      1.0000000e+00                0                1                0
    5.8511631e-02    2.2129135e-02   -3.9829815e-02   -7.6385986e-02   -4.8854588e-01   -2.4498645e+00    5.8574471e+02    6.0118985e-04    2.7083772e-05                0               -1      1.0000000e+00                0                1                0
    5.9242035e-02    2.1406797e-02   -3.9658170e-02   -2.7439200e-02   -3.2222681e-01   -2.3804115e+00    5.9035926e+02    5.2954857e-04    2.6551114e-05                0               -1      1.0000000e+00                0                1                0
    5.9035266e-02    2.0971139e-02   -3.9347449e-02    4.5798938e-02   -3.8435526e-01   -2.2835678e+00    5.9377586e+02    5.0413251e-04    2.9431056e-05                0               -1      1.0000000e+00                0                1                0
    5.8227192e-02    2.0237791e-02   -3.9332671e-02   -1.4284609e-01   -4.3148960e-01   -2.4225454e+00    5.8668112e+02    6.0909677e-04    2.9632215e-05                0               -1      1.0000000e+00                0                1                0
    5.9071896e-02    2.0811298e-02   -3.8779160e-02   -3.2460136e-02   -2.9211284e-01   -2.2600827e+00    5.9271207e+02    4.8701632e-04    2.8190788e-05                0               -1      1.0000000e+00                0                1                0
    5.6951384e-02    2.0126449e-02   -4.1751241e-02   -4.6220249e-01    7.1257521e-01   -2.6293928e+00    5.9852033e+02    5.6659241e-04    2.9593719e-05                0               -1      1.0000000e+00                0                1                0
    5.6712747e-02    2.0108238e-02   -4.1316400e-02   -5.5666595e-01    6.9509291e-01   -2.7123307e+00    5.9795183e+02    3.8284052e-04    3.0268675e-05                0               -1      1.0000000e+00                0                1                0
    5.7810723e-02    2.3606223e-02   -3.8660852e-02    8.7316721e-03   -5.5301933e-01   -2.4832718e+00    5.8654663e+02    6.1226207e-04    2.6905851e-05                0               -1      1.0000000e+00                0                1                0
    5.9049253e-02    2.0892548e-02   -3.8629574e-02   -4.4209154e-01    5.2462208e-01   -2.3825399e+00    5.9546607e+02    3.0459986e-02    2.4346965e-05                0               -1      1.0000000e+00                0                0                0
    5.8574227e-02    2.3168950e-02   -3.8632572e-02    2.5859840e-01   -8.0269098e-01   -2.5528871e+00    5.9800991e+02    5.8617582e-04    3.6806969e-05                0               -1      1.0000000e+00                0                1                0
    5.8764254e-02    2.0068921e-02   -4.0975206e-02   -3.1167373e-01    7.5329250e-01   -2.6012908e+00    6.0502564e+02    5.2991158e-04    3.9180382e-05                0               -1      1.0000000e+00                0                1                0
    5.9969306e-02    2.0225220e-02   -4.5703910e-02    3.7290339e-02   -3.1588583e-01   -2.8246694e+00    5.9092983e+02    5.6140034e-04    2.9455227e-05                0               -1      1.0000000e+00                0                1                0
    5.9805435e-02    2.0101855e-02   -4.5844278e-02    2.9022309e-02   -4.2991079e-01   -2.8452202e+00    6.0427240e+02    5.6236474e-04    3.2850238e-05                0               -1      1.0000000e+00                0                1                0
    5.9827190e-02    2.0939158e-02   -4.5967918e-02    1.9705722e-01   -6.6696561e-01   -2.8978927e+00    5.9767432e+02    5.6878961e-04    3.7838292e-05                0               -1      1.0000000e+00                0                1                0
    5.9943725e-02    2.0926692e-02   -4.2673727e-02   -3.0762194e-01    9.2471095e-01   -2.6871792e+00    6.1518431e+02    2.6608388e-02    4.0838704e-05                0               -1      1.0000000e+00                0                0                0
    5.9780270e-02    2.1375754e-02   -4.4042452e-02    5.6650544e-01   -1.5781252e+00   -3.0560282e+00    5.8911824e+02    2.3087940e-02    7.6603299e-05                0               -1      1.0000000e+00                0                0                0
    5.6787125e-02    2.3262073e-02   -3.6128612e-02   -9.6664779e-02   -5.1457674e-01   -2.3131553e+00    5.6622127e+02    6.0636360e-04    1.9876982e-05                0               -1      1.0000000e+00                0                1                0
    5.7560944e-02    2.3426375e-02   -3.7528205e-02   -1.0951681e-01   -3.7047830e-01   -2.2955627e+00    5.7296450e+02    3.8450052e-04    2.2176299e-05                0               -1      1.0000000e+00                0                1                0
    5.9401232e-02    2.0347527e-02   -3.8058220e-02   -3.9822891e-02   -4.0218927e-01   -2.2277904e+00    5.9543651e+02    4.6103286e-04    2.9950258e-05                0               -1      1.0000000e+00                0                1                0
    5.8191190e-02    2.0602959e-02   -3.7843104e-02   -1.8941775e-01    3.3743164e-01   -2.1278638e+00    5.4896949e+02    5.6526001e-04    1.4532211e-05                0               -1      1.0000000e+00                0                1                0
    5.9020854e-02    2.0452940e-02   -3.7908486e-02   -1.5332961e-02   -4.2249147e-01   -2.2557856e+00    5.8977981e+02    5.5078380e-04    3.0807396e-05                0               -1      1.0000000e+00                0                1                0
    5.8675484e-02    2.1061674e-02   -3.7398933e-02   -1.1183242e-02   -4.1824993e-01   -2.1910127e+00    5.9621565e+02    4.5833504e-04    2.8524803e-05                0               -1      1.0000000e+00                0                1                0
    5.9249375e-02    2.0600156e-02   -3.7477851e-02    7.1595898e-02   -5.4495376e-01   -2.2962111e+00    5.9037249e+02    4.4939343e-04    3.4653254e-05                0               -1      1.0000000e+00                0                1                0
    5.7909191e-02    2.2292670e-02   -3.7220356e-02   -2.0366726e-01    1.7541636e-01   -2.1950615e+00    5.7021758e+02    6.1960193e-04    1.9165494e-05                0               -1      1.0000000e+00                0                1                0
    5.7814759e-02    2.0178359e-02   -3.7154163e-02    3.7230282e-02   -7.3017043e-02   -2.2489219e+00    5.2001782e+02    5.0353398e-04    1.0923771e-05                0               -1      1.0000000e+00                0                1                0
    5.7664138e-02    2.3130832e-02   -3.7234845e-02   -2.6402668e-01    1.8649690e-01   -2.2847105e+00    5.7793777e+02    6.0527947e-04    2.1735456e-05                0               -1      1.0000000e+00                0                1                0
    5.9458919e-02    2.1990182e-02   -3.7303925e-02    2.8935048e-01   -6.7726879e-01   -2.4182499e+00    5.9382162e+02    5.7720604e-04    3.9230615e-05                0               -1      1.0000000e+00                0                1                0
    5.9284090e-02    2.2270837e-02   -3.7203948e-02    2.5201083e-01   -7.9920917e-01   -2.4341601e+00    5.9501444e+02    4.3601494e-04    4.3735635e-05                0               -1      1.0000000e+00                0                1                0
    5.9209651e-02    2.1091536e-02   -3.6978341e-02    4.4426943e-02   -4.7468734e-01   -2.2955422e+00    5.8857643e+02    5.4563827e-04    3.1076823e-05                0               -1      1.0000000e+00                0                1                0
    5.8807682e-02    2.1391017e-02   -3.6702062e-02   -8.6175409e-04   -5.2393635e-01   -2.2184651e+00    5.9781105e+02    4.2016681e-04    3.0586368e-05                0               -1      1.0000000e+00                0                1                0
    5.7916565e-02    2.1769997e-02   -3.6438049e-02   -8.8457179e-02   -5.5854585e-01   -2.1627720e+00    5.9126973e+02    4.6885019e-04    2.6685447e-05                0               -1      1.0000000e+00                0                1                0
    5.9248017e-02    2.0520085e-02   -3.6294452e-02    4.7672926e-02   -5.4703649e-01   -2.2106971e+00    5.8966319e+02    4.3707507e-04    3.4493666e-05                0               -1      1.0000000e+00                0                1                0
    5.8937673e-02    2.0373118e-02   -3.6269396e-02   -3.2148799e-02   -4.2970102e-01   -2.1445076e+00    5.8651603e+02    4.7294045e-04    2.9314171e-05                0               -1      1.0000000e+00                0                1                0
    5.8645084e-02    2.0866931e-02   -3.6224487e-02   -4.0233454e-02   -5.7399549e-01   -2.2143607e+00    5.9006734e+02    5.2504648e-04    2.8834561e-05                0               -1      1.0000000e+00                0                1                0
    5.8360909e-02    2.1973998e-02   -3.5814167e-02    2.4521167e-02   -5.0441761e-01   -2.2119247e+00    5.8838093e+02    6.0265765e-04    2.8454320e-05                0               -1      1.0000000e+00                0                1                0
    5.9528129e-02    2.0501730e-02   -3.6994434e-02   -2.5247884e-01    5.1323610e-01   -2.4745337e+00    5.9149844e+02    5.0254339e-04    2.3696586e-05                0               -1      1.0000000e+00                0                1                0
    5.8644811e-02    2.2669383e-02   -3.5657647e-02    7.7477474e-02   -6.1184270e-01   -2.2136018e+00    5.8985448e+02    5.8343571e-04    2.9318998e-05                0               -1      1.0000000e+00                0                1                0
    5.8937560e-02    2.1965590e-02   -3.5371445e-02    7.9992544e-02   -5.0772575e-01   -2.2269591e+00    5.8914909e+02    3.9280626e-04    2.8902290e-05                0               -1      1.0000000e+00                0                1                0
    5.8426532e-02    2.3671354e-02   -3.6533971e-02    2.2438301e-01   -8.2225543e-01   -2.4120366e+00    5.9548341e+02    4.5206758e-04    3.6134556e-05                0               -1      1.0000000e+00                0                1                0
    5.9526813e-02    2.0379464e-02   -3.4860159e-02    4.5328193e-02   -4.7111376e-01   -2.0617383e+00    5.9028201e+02    5.1082694e-04    3.2494908e-05                0               -1      1.0000000e+00                0                1                0
    5.9317299e-02    2.1896356e-02   -3.4435804e-02    2.7785178e-01   -8.7593978e-01   -2.2429043e+00    5.9372053e+02    5.4245447e-04    4.2514640e-05                0               -1      1.0000000e+00                0                1                0
    5.8340493e-02    1.8946414e-02   -3.8151656e-02   -3.1656651e-01    5.9276475e-01   -2.2978192e+00    5.8567664e+02    4.9249768e-04    2.3454358e-05                0               -1      1.0000000e+00                0                1                0
    5.9288162e-02    1.8575572e-02   -3.8208666e-02   -2.6844121e-01    6.5971764e-01   -2.3734351e+00    5.8172896e+02    5.7212343e-04    2.1264235e-05                0               -1      1.0000000e+00                0                1                0
    5.8595876e-02    1.7971579e-02   -3.8075609e-02   -3.6926889e-01    7.2065460e-01   -2.4292749e+00    6.0509623e+02    5.3275976e-04    4.3184988e-05                0               -1      1.0000000e+00                0                1                0
    5.6799731e-02    1.9552844e-02   -3.8093719e-02   -5.3688090e-01    5.9346551e-01   -2.4325007e+00    5.9676567e+02    6.1674368e-04    2.7304627e-05                0               -1      1.0000000e+00                0                1                0
    5.9095191e-02    1.7966621e-02   -3.8188563e-02   -3.0554164e-01    8.1011620e-01   -2.5217621e+00    6.0396382e+02    5.7009269e-04    4.1604892e-05                0               -1      1.0000000e+00                0                1                0
    5.8045903e-02    1.7703326e-02   -3.8215462e-02   -4.5397635e-01    6.8289274e-01   -2.5912306e+00    5.9193925e+02    3.6113339e-04    2.4847177e-05                0               -1      1.0000000e+00                0                1                0
    5.7936174e-02    1.8318725e-02   -3.7899906e-02   -4.1579613e-01    7.5199858e-01   -2.4426092e+00    6.0677720e+02    4.1430182e-04    3.6922349e-05                0               -1      1.0000000e+00                0                1                0
    5.7498586e-02    1.7970335e-02   -3.8151384e-02   -5.3310861e-01    4.9993916e-01   -2.5304233e+00    5.8051161e+02    4.1228569e-04    2.1594666e-05                0               -1      1.0000000e+00                0                1                0
    5.7403570e-02    1.8948325e-02   -3.8089784e-02   -5.5356701e-01    6.3943345e-01   -2.5333902e+00    5.8468230e+02    4.5587260e-04    2.1980209e-05                0               -1      1.0000000e+00                0                1                0
    5.8247403e-02    1.9448111e-02   -3.7945097e-02   -3.8250803e-01    7.4834633e-01   -2.4467084e+00    6.0000821e+02    6.1476608e-04    2.8373648e-05                0               -1      1.0000000e+00                0                1                0
    5.8469816e-02    1.8830620e-02   -3.8165618e-02   -3.9531258e-01    4.7052754e-01   -2.5001166e+00    5.7109044e+02    6.9812402e-04    1.8600322e-05                0               -1      1.0000000e+00                0                1                0
    5.8436706e-02    1.7181794e-02   -3.7846783e-02   -3.7206944e-01    6.5383171e-01   -2.5505507e+00    6.0088661e+02    5.7166401e-04    2.9778231e-05                0               -1      1.0000000e+00                0                1                0
    5.7701074e-02    1.8483987e-02   -3.7731973e-02   -3.6638731e-01    5.8106022e-01   -2.4544543e+00    5.8167260e+02    5.9473119e-04    2.0665643e-05                0               -1      1.0000000e+00                0                1                0
    5.8188967e-02    1.8550369e-02   -3.7814837e-02   -3.8753721e-01    7.5306709e-01   -2.4256366e+00    6.0315854e+02    4.2610469e-04    3.8293181e-05                0               -1      1.0000000e+00                0                1                0
    5.7492441e-02    1.8886279e-02   -3.7716719e-02   -4.4806309e-01    6.4342030e-01   -2.3628957e+00    5.9033742e+02    5.0162903e-04    2.5233504e-05                0               -1      1.0000000e+00                0                1                0
    5.7080465e-02    1.8595874e-02   -3.7713737e-02   -5.6173496e-01    6.8953533e-01   -2.4288896e+00    6.0051290e+02    5.8032473e-04    2.8719198e-05                0               -1      1.0000000e+00                0                1                0
    5.8813268e-02    1.8230071e-02   -3.7635323e-02   -3.7983232e-01    7.1827373e-01   -2.3949622e+00    6.0268210e+02    4.3442215e-04    4.9471443e-05                0               -1      1.0000000e+00                0                1                0
    5.7812278e-02    1.7849267e-02   -3.7695831e-02   -4.4670239e-01    7.4810625e-01   -2.4094592e+00    5.9469683e+02    4.0536546e-04    2.6684729e-05                0               -1      1.0000000e+00                0                1                0
    5.7206090e-02    1.8325039e-02   -3.7718835e-02   -3.2412768e-01    5.1128366e-01   -2.5105728e+00    5.9149538e+02    6.1643062e-04    2.4393224e-05                0               -1      1.0000000e+00                0                1                0
    5.5855419e-02    1.9662880e-02   -3.7488595e-02   -5.9359443e-01    6.3748148e-01   -2.3956031e+00    6.0472707e+02    4.0907401e-04    3.8542824e-05                0               -1      1.0000000e+00                0                1                0
    5.8456286e-02    1.8715348e-02   -3.7633900e-02   -3.8989747e-01    7.3193015e-01   -2.4358571e+00    6.0237177e+02    4.6020078e-04    4.5786430e-05                0               -1      1.0000000e+00                0                1                0
    5.9290144e-02    1.8054955e-02   -3.8061226e-02   -3.4125348e-01    8.3971970e-01   -2.4276268e+00    6.0537419e+02    5.4890590e-04    4.0664004e-05                0               -1      1.0000000e+00                0                1                0
    5.8667194e-02    1.7941955e-02   -3.7506821e-02   -3.0442126e-01    6.6906166e-01   -2.4727309e+00    6.0509990e+02    4.4544623e-04    4.2984928e-05                0               -1      1.0000000e+00                0                1                0
    5.7021000e-02    1.8707145e-02   -3.7415595e-02   -5.8216984e-01    7.2096926e-01   -2.4273230e+00    5.9347963e+02    4.6184958e-04    2.6262013e-05                0               -1      1.0000000e+00                0                1                0
    5.8137543e-02    1.8758720e-02   -3.7389609e-02   -4.0068434e-01    5.7087754e-01   -2.5264353e+00    5.8443298e+02    4.7538238e-04    2.2728617e-05                0               -1      1.0000000e+00                0                1                0
    5.6499461e-02    1.9708562e-02   -3.7128447e-02   -5.6211688e-01    6.6223136e-01   -2.3773984e+00    6.0547085e+02    5.0037167e-04    3.2048899e-05                0               -1      1.0000000e+00                0                1                0
    5.7783448e-02    1.9075936e-02   -3.7113329e-02   -4.7070495e-01    7.0070768e-01   -2.3510113e+00    5.9332472e+02    4.3474933e-04    2.5285911e-05                0               -1      1.0000000e+00                0                1                0
    5.8043577e-02    1.8972524e-02   -3.7202995e-02   -4.8050449e-01    7.5167675e-01   -2.3543940e+00    6.0280046e+02    5.0558624e-04    2.9565136e-05                0               -1      1.0000000e+00                0                1                0
    5.8791786e-02    1.8285551e-02   -3.7260405e-02   -4.0690209e-01    3.9520935e-01   -2.4616537e+00    5.6429012e+02    4.1826790e-04    1.7271156e-05                0               -1      1.0000000e+00                0                1                0
    5.8234372e-02    1.7781017e-02   -3.7094348e-02   -4.2201382e-01    7.3975674e-01   -2.4787740e+00    5.9915214e+02    5.8289236e-04    3.0052959e-05                0               -1      1.0000000e+00                0                1                0
    5.7582937e-02    1.7941085e-02   -3.7167747e-02   -4.0309321e-01    5.3732252e-01   -2.5092175e+00    5.8381899e+02    5.3382473e-04    2.1762357e-05                0               -1      1.0000000e+00                0                1                0
    5.7608511e-02    1.9727128e-02   -3.7022223e-02   -3.8514607e-01    6.5511458e-01   -2.3906391e+00    6.0705316e+02    5.6971491e-04    4.1161728e-05                0               -1      1.0000000e+00                0                1                0
    5.8625974e-02    1.8554768e-02   -3.7125719e-02   -4.1424745e-01    6.8615893e-01   -2.4720632e+00    5.9533893e+02    3.9566600e-04    2.6586525e-05                0               -1      1.0000000e+00                0                1                0
    5.8842500e-02    1.8611829e-02   -3.6955862e-02   -3.3540357e-01    7.6613075e-01   -2.3992095e+00    6.0563464e+02    4.8820857e-04    3.4464515e-05                0               -1      1.0000000e+00                0                1                0
    5.7796251e-02    1.7956886e-02   -3.6785711e-02   -4.1557967e-01    6.8099772e-01   -2.3793145e+00    6.0361135e+02    3.8470019e-04    3.2813435e-05                0               -1      1.0000000e+00                0                1                0
    5.8041196e-02    1.9771608e-02   -3.6878492e-02   -3.8691011e-01    6.8711205e-01   -2.3317378e+00    5.9811012e+02    5.3931415e-04    3.1789619e-05                0               -1      1.0000000e+00                0                1                0
    5.9183120e-02    1.9359505e-02   -3.6968851e-02   -3.6573592e-01    5.6207919e-01   -2.4299450e+00    5.9893869e+02    5.3261952e-04    2.9565819e-05                0               -1      1.0000000e+00                0                1                0
    5.7634163e-02    1.9482526e-02   -3.6691955e-02   -4.1898950e-01    5.7653451e-01   -2.4678787e+00    5.8694355e+02    4.2268154e-04    2.3059042e-05                0               -1      1.0000000e+00                0                1                0
    5.7848515e-02    1.8475933e-02   -3.6790474e-02   -4.7001900e-01    7.1682501e-01   -2.4204565e+00    6.0653006e+02    5.2119641e-04    4.1936965e-05                0               -1      1.0000000e+00                0                1                0
    5.8565362e-02    1.8214470e-02   -3.6593555e-02   -4.2546409e-01    5.5841353e-01   -2.5173249e+00    5.7573946e+02    4.3750851e-04    1.9672493e-05                0               -1      1.0000000e+00                0                1                0
    5.7067441e-02    1.8219587e-02   -3.6571716e-02   -5.3379668e-01    5.4200347e-01   -2.3833853e+00    5.7686399e+02    7.0102136e-04    1.9777463e-05                0               -1      1.0000000e+00                0                1                0
    5.8714081e-02    1.8347906e-02   -3.6541615e-02   -3.8840464e-01    7.0034810e-01   -2.3645356e+00    6.0681672e+02    4.9519211e-04    4.3449173e-05                0               -1      1.0000000e+00                0                1                0
    5.8121133e-02    1.8027690e-02   -3.6410744e-02   -3.1568115e-01    5.1808225e-01   -2.4115960e+00    5.8839062e+02    6.7365015e-04    2.3566339e-05                0               -1      1.0000000e+00                0                1                0
    5.7676324e-02    1.9609231e-02   -3.6153470e-02   -3.9670141e-01    5.9227416e-01   -2.2566662e+00    5.8495567e+02    5.3328701e-04    2.1722367e-05                0               -1      1.0000000e+00                0                1                0
    5.8343190e-02    1.8974156e-02   -3.6337874e-02   -3.7214688e-01    6.3683597e-01   -2.3643696e+00    6.0470178e+02    4.5930676e-04    3.5592974e-05                0               -1      1.0000000e+00                0                1                0
    5.8996594e-02    1.8126332e-02   -3.6268595e-02   -4.5419994e-01    3.6658042e-01   -2.3227412e+00    5.6049883e+02    6.2788445e-04    1.5682034e-05                0               -1      1.0000000e+00                0                1                0
    5.7378656e-02    1.8440913e-02   -3.6119703e-02   -4.5765078e-01    6.3123964e-01   -2.3995200e+00    6.0225528e+02    5.9047817e-04    3.0257521e-05                0               -1      1.0000000e+00                0                1                0
    5.7992413e-02    1.8930958e-02   -3.6119904e-02   -4.2301569e-01    3.9935025e-01   -2.3490527e+00    5.7944315e+02    5.3827916e-04    2.0395908e-05                0               -1      1.0000000e+00                0                1                0
    5.7417451e-02    1.8808904e-02   -3.6058863e-02   -4.7280468e-01    6.8436879e-01   -2.3582595e+00    6.0571058e+02    4.6300524e-04    3.3073971e-05                0               -1      1.0000000e+00                0                1                0
    5.9156654e-02    1.8873811e-02   -3.5999264e-02   -4.1823636e-01    3.0854168e-01   -2.2910848e+00    5.7673982e+02    5.4793142e-04    1.9724246e-05                0               -1      1.0000000e+00                0                1                0
    5.8911988e-02    1.7465051e-02   -3.5833746e-02   -3.7305844e-01    3.7701771e-01   -2.4808664e+00    5.6298469e+02    6.7525494e-04    1.5944972e-05                0               -1      1.0000000e+00                0                1                0
    5.8124327e-02    1.8503595e-02   -3.5714866e-02   -3.7422004e-01    7.1839047e-01   -2.3178750e+00    6.0594219e+02    4.3502947e-04    3.4708272e-05                0               -1      1.0000000e+00                0                1                0
    5.8194611e-02    1.8561743e-02   -3.5582167e-02   -4.2645096e-01    6.1361717e-01   -2.2894211e+00    6.0206194e+02    4.4970806e-04    3.4204137e-05                0               -1      1.0000000e+00                0                1                0
    5.7818241e-02    1.9042849e-02   -3.5727165e-02   -3.6601301e-01    6.6409945e-01   -2.4053041e+00    6.0002918e+02    5.7914947e-04    2.9177801e-05                0               -1      1.0000000e+00                0                1                0
    5.9676125e-02    1.9714957e-02   -3.6397267e-02   -7.9194514e-03   -4.6353877e-01   -2.1822207e+00    5.8988384e+02    4.6341617e-04    3.3656855e-05                0               -1      1.0000000e+00                0                1                0
    5.9529149e-02    1.8717817e-02   -3.7784307e-02   -3.4119656e-01    6.8899152e-01   -2.4449653e+00    5.9573469e+02    5.9041059e-04    2.6229672e-05                0               -1      1.0000000e+00                0                1                0
    5.7802833e-02    1.7920070e-02   -3.5388855e-02   -2.2428637e-01    2.8291238e-01   -2.2939958e+00    5.4610423e+02    6.4212959e-04    1.1615368e-05                0               -1      1.0000000e+00                0                1                0
    5.8263946e-02    1.8622232e-02   -3.5480656e-02   -3.5638853e-01    6.5739977e-01   -2.3216771e+00    6.0059645e+02    5.4163135e-04    3.1177804e-05                0               -1      1.0000000e+00                0                1                0
    5.6468877e-02    1.8246620e-02   -3.5492297e-02   -5.5248232e-01    5.3321082e-01   -2.3184112e+00    5.9365630e+02    6.2415412e-04    2.6481952e-05                0               -1      1.0000000e+00                0                1                0
    5.8871329e-02    1.8811568e-02   -3.5517536e-02   -3.5790828e-01    8.0291793e-01   -2.3065286e+00    6.0269357e+02    5.6207110e-04    3.2345099e-05                0               -1      1.0000000e+00                0                1                0
    5.7151516e-02    1.9034090e-02   -3.5328045e-02   -4.5033526e-01    6.1847835e-01   -2.3369874e+00    5.9322867e+02    4.3843921e-04    2.6253908e-05                0               -1      1.0000000e+00                0                1                0
    5.8749029e-02    1.8648308e-02   -3.5359367e-02   -3.7484742e-01    6.5776912e-01   -2.2966713e+00    6.0569424e+02    4.1713800e-04    3.9264471e-05                0               -1      1.0000000e+00                0                1                0
    5.7830039e-02    1.8535098e-02   -3.5136216e-02   -6.2669012e-01    3.8813076e-01   -2.2768289e+00    5.6197250e+02    6.4797940e-04    1.5647866e-05                0               -1      1.0000000e+00                0                1                0
    5.6608456e-02    1.8007507e-02   -3.5054634e-02   -5.7042575e-01    4.9701100e-01   -2.3022163e+00    6.0323669e+02    4.9231629e-04    3.3051627e-05                0               -1      1.0000000e+00                0                1                0
    5.7344404e-02    1.8711165e-02   -3.5159387e-02   -5.2389049e-01    6.0172579e-01   -2.3233282e+00    5.9984539e+02    5.8007162e-04    2.9613554e-05                0               -1      1.0000000e+00                0                1                0
    5.9150013e-02    1.8030143e-02   -3.5089664e-02   -3.5445682e-01    7.6383425e-01   -2.3714148e+00    6.0196550e+02    4.6060751e-04    3.1343062e-05                0               -1      1.0000000e+00                0                1                0
    5.7134304e-02    1.9936629e-02   -3.4985111e-02   -4.6322444e-01    5.4624208e-01   -2.3022158e+00    5.8959194e+02    6.4695153e-04    2.1376958e-05                0               -1      1.0000000e+00                0                1                0
    5.7833409e-02    1.9261684e-02   -3.4928280e-02   -4.5570702e-01    6.7705394e-01   -2.2594756e+00    5.9793619e+02    5.9293935e-04    3.0454889e-05                0               -1      1.0000000e+00                0                1                0
    5.7784597e-02    1.9081421e-02   -3.4818778e-02   -4.0241684e-01    6.8263058e-01   -2.2553195e+00    6.0077494e+02    5.4782500e-04    2.8390165e-05                0               -1      1.0000000e+00                0                1                0
    5.8896748e-02    1.7597106e-02   -3.4815178e-02   -3.1773305e-01    4.7421628e-01   -2.3853216e+00    5.4958544e+02    4.8468850e-04    1.3080701e-05                0               -1      1.0000000e+00                0                1                0
    5.8794037e-02    1.7425166e-02   -3.4590877e-02   -3.9161124e-01    7.7869290e-01   -2.3426757e+00    6.0603146e+02    5.6412409e-04    4.0125872e-05                0               -1      1.0000000e+00                0                1                0
    5.7615510e-02    1.8970341e-02   -3.4648804e-02   -5.1220125e-01    4.0243937e-01   -2.3754270e+00    5.8158910e+02    5.8359305e-04    2.0386893e-05                0               -1      1.0000000e+00                0                1                0
    5.7237395e-02    1.8220296e-02   -3.4555463e-02   -4.3848509e-01    4.9866878e-01   -2.2343340e+00    6.0084817e+02    4.1589078e-04    2.7941779e-05                0               -1      1.0000000e+00                0                1                0
    5.7278106e-02    1.9389304e-02   -3.4691512e-02   -5.2553495e-01    6.1743412e-01   -2.3009846e+00    5.9654603e+02    5.7696884e-04    2.7866290e-05                0               -1      1.0000000e+00                0                1                0
    5.8288012e-02    1.9204625e-02   -3.4670377e-02   -4.3716939e-01    6.6899314e-01   -2.3112325e+00    6.0152153e+02    5.0580058e-04    3.1130974e-05                0               -1      1.0000000e+00                0                1                0
    5.7824518e-02    1.8995962e-02   -3.4510261e-02   -4.4441083e-01    8.0074624e-01   -2.2539402e+00    6.0368352e+02    4.0204835e-04    3.1627357e-05                0               -1      1.0000000e+00                0                1                0
    5.9630296e-02    1.9921772e-02   -3.8156092e-02    8.8682856e-02   -6.7246451e-01   -2.3803497e+00    5.9569660e+02    5.5490875e-04    3.7620776e-05                0               -1      1.0000000e+00                0                1                0
    5.7876096e-02    1.7772252e-02   -3.4246502e-02   -3.8628816e-01    4.6341746e-01   -2.2463192e+00    5.8506871e+02    4.0667923e-04    2.1994027e-05                0               -1      1.0000000e+00                0                1                0
    5.8435369e-02    1.7411926e-02   -3.4345078e-02   -3.0139085e-01    4.6163108e-01   -2.2574467e+00    5.4571387e+02    7.6051608e-04    1.1694154e-05                0               -1      1.0000000e+00                0                1                0
    5.7932977e-02    1.9718251e-02   -3.4345563e-02   -4.1223813e-01    5.4084030e-01   -2.2582133e+00    5.8334831e+02    6.8218766e-04    2.1536788e-05                0               -1      1.0000000e+00                0                1                0
    5.8622558e-02    1.8704568e-02   -3.4238293e-02   -3.1322470e-01    5.6594411e-01   -2.0262911e+00    5.8392049e+02    4.3149427e-04    2.1750567e-05                0               -1      1.0000000e+00                0                1                0
    5.7776115e-02    1.9334013e-02   -4.6135263e-02   -3.8889420e-01    6.1005223e-01   -2.8883652e+00    5.8870915e+02    4.5435283e-04    2.5178000e-05                0               -1      1.0000000e+00                0                1                0
    5.8573538e-02    1.9703350e-02   -4.6100212e-02   -2.1329115e-01    6.1169346e-01   -2.8473925e+00    5.7084160e+02    4.4497297e-04    1.9241518e-05                0               -1      1.0000000e+00                0                1                0
    5.9302276e-02    1.8208480e-02   -4.6199042e-02   -3.9745382e-02   -8.5068508e-02   -2.8963601e+00    5.3027858e+02    8.7450659e-04    9.3506016e-06                0               -1      1.0000000e+00                0                1                0
    5.8770612e-02    1.9049947e-02   -4.6017734e-02   -4.1981340e-01    5.6444359e-01   -2.7078447e+00    5.6717958e+02    5.1409645e-04    1.8384528e-05                0               -1      1.0000000e+00                0                1                0
    5.9209448e-02    1.9242317e-02   -4.6189076e-02   -1.2249033e-01    4.8182367e-01   -2.8884445e+00    5.5711507e+02    5.9985898e-04    1.5980560e-05                0               -1      1.0000000e+00                0                1                0
    5.8457667e-02    1.8536933e-02   -4.6132011e-02   -4.2204598e-01    6.9087492e-01   -2.8758790e+00    5.8039868e+02    5.0813116e-04    2.1479866e-05                0               -1      1.0000000e+00                0                1                0
    5.7761165e-02    1.9281299e-02   -4.6124050e-02   -2.8970528e-01    5.1628166e-01   -2.8962734e+00    5.8196154e+02    4.5548854e-04    2.2930242e-05                0               -1      1.0000000e+00                0                1                0
    5.8186737e-02    1.8725082e-02   -4.5994897e-02   -3.1914105e-01    6.4073045e-01   -2.8926801e+00    6.0472123e+02    4.0526679e-04    3.5915668e-05                0               -1      1.0000000e+00                0                1                0
    5.8992576e-02    1.9284224e-02   -4.5959015e-02   -3.1668179e-01    6.8304204e-01   -2.8892611e+00    6.0843862e+02    5.8506411e-04    3.9739777e-05                0               -1      1.0000000e+00                0                1                0
    5.9033106e-02    1.7541735e-02   -4.5930435e-02   -4.8483995e-01    3.8607531e-01   -2.8119558e+00    5.4433832e+02    7.8643928e-04    1.3807312e-05                0               -1      1.0000000e+00                0                1                0
    5.9369982e-02    1.7287230e-02   -4.6029000e-02   -3.5027690e-01    2.8389781e-01   -2.8558113e+00    5.3662183e+02    7.3659921e-04    1.1953150e-05                0               -1      1.0000000e+00                0                1                0
    5.9446750e-02    1.9096178e-02   -4.5958269e-02   -3.1440298e-01    4.2416983e-01   -2.9197228e+00    5.3487700e+02    4.6694552e-04    1.1353147e-05                0               -1      1.0000000e+00                0                1                0
    5.8682227e-02    1.9496800e-02   -4.5778317e-02   -2.7376923e-01    4.6386223e-01   -2.7951828e+00    5.7453691e+02    6.7115627e-04    2.0947124e-05                0               -1      1.0000000e+00                0                1                0
    5.9066563e-02    1.7924365e-02   -4.5885931e-02   -1.5427527e-01    6.4115150e-01   -2.9103954e+00    5.9216284e+02    4.3792159e-04    2.6714108e-05                0               -1      1.0000000e+00                0                1                0
    5.7270659e-02    1.8998926e-02   -4.6010330e-02   -4.5604629e-01    5.5720001e-01   -2.9894142e+00    5.7281481e+02    5.0877586e-04    1.9548890e-05                0               -1      1.0000000e+00                0                1                0
    5.9209671e-02    1.8541308e-02   -4.5721967e-02   -2.4868819e-01    4.1695373e-01   -2.8482328e+00    5.5300112e+02    6.2361134e-04    1.5391934e-05                0               -1      1.0000000e+00                0                1                0
    5.9347505e-02    1.9345329e-02   -4.5492085e-02   -2.3897735e-01    5.5356250e-01   -2.6513487e+00    5.5034921e+02    4.6342813e-04    1.4872112e-05                0               -1      1.0000000e+00                0                1                0
    5.9406488e-02    1.8758510e-02   -4.5766345e-02   -2.2544265e-01    5.7052579e-01   -2.7269652e+00    5.7022225e+02    4.3914770e-04    2.0038076e-05                0               -1      1.0000000e+00                0                1                0
    5.9113472e-02    1.8849023e-02   -4.5576068e-02   -2.1073491e-01    5.9705725e-01   -2.8772634e+00    5.9771465e+02    5.7613063e-04    2.8856514e-05                0               -1      1.0000000e+00                0                1                0
    5.8176069e-02    1.8770095e-02   -4.5637080e-02   -3.2816717e-01    5.5815553e-01   -2.8188854e+00    5.7909200e+02    4.5787246e-04    2.1315062e-05                0               -1      1.0000000e+00                0                1                0
    5.7921414e-02    1.9076908e-02   -4.5709216e-02   -3.0797077e-01    5.7053438e-01   -2.9307352e+00    5.7776086e+02    5.2344148e-04    2.1579417e-05                0               -1      1.0000000e+00                0                1                0
    5.8267844e-02    1.9881476e-02   -4.5638584e-02   -2.5843500e-01    6.5034963e-01   -2.8212542e+00    5.8301770e+02    4.1794300e-04    2.3389989e-05                0               -1      1.0000000e+00                0                1                0
    5.8536280e-02    1.9807243e-02   -4.5496649e-02   -2.7507612e-01    6.0470445e-01   -2.8487769e+00    5.8987855e+02    4.1879814e-04    2.4505261e-05                0               -1      1.0000000e+00                0                1                0
    5.9088103e-02    1.8224623e-02   -4.5685066e-02   -2.6375461e-01    5.8967805e-01   -3.0726164e+00    5.5420211e+02    5.3776726e-04    1.5119329e-05                0               -1      1.0000000e+00                0                1                0
    5.9111298e-02    1.8313150e-02   -4.5606505e-02   -2.0539333e-01    4.7456314e-01   -2.8009531e+00    5.4491968e+02    6.4942325e-04    1.3201820e-05                0               -1      1.0000000e+00                0                1                0
    5.9334600e-02    1.7724257e-02   -4.5599814e-02   -8.0432780e-02    2.0737302e-01   -2.7129467e+00    5.3354922e+02    6.3417958e-04    1.0592601e-05                0               -1      1.0000000e+00                0                1                0
    5.9471603e-02    1.8525255e-02   -4.5686691e-02   -2.0439685e-01    4.1879084e-01   -2.7690184e+00    5.6505576e+02    4.6234844e-04    1.8011059e-05                0               -1      1.0000000e+00                0                1                0
    5.9636885e-02    1.7151473e-02   -4.5750548e-02   -5.8610638e-02    4.2648308e-01   -3.0407847e+00    5.3222156e+02    6.3411666e-04    9.9997316e-06                0               -1      1.0000000e+00                0                1                0
    5.8905003e-02    1.9919061e-02   -4.5441033e-02   -2.6494328e-01    6.2137437e-01   -2.8422256e+00    6.0206874e+02    4.4029642e-04    3.2201759e-05                0               -1      1.0000000e+00                0                1                0
    5.7319473e-02    1.9574126e-02   -4.5233547e-02   -4.0035204e-01    7.0969923e-01   -2.7503500e+00    6.0479477e+02    4.5941563e-04    3.6642116e-05                0               -1      1.0000000e+00                0                1                0
    5.7750256e-02    1.9470922e-02   -4.5367532e-02   -4.7712864e-01    5.3217467e-01   -2.8069676e+00    5.8000652e+02    4.8010438e-04    2.3571218e-05                0               -1      1.0000000e+00                0                1                0
    5.7400752e-02    1.9560361e-02   -4.5334310e-02   -4.4884473e-01    6.6350548e-01   -2.8016075e+00    5.5272243e+02    2.9039092e-04    1.4182901e-05                0               -1      1.0000000e+00                0                1                0
    5.8739981e-02    1.9462151e-02   -4.5482598e-02   -3.0188707e-01    5.0131383e-01   -2.8957239e+00    5.6914978e+02    5.1700509e-04    1.8006121e-05                0               -1      1.0000000e+00                0                1                0
    5.8782450e-02    1.7990464e-02   -4.5524184e-02   -2.4490210e-01    4.7569700e-01   -2.9979672e+00    5.7029571e+02    5.9831109e-04    2.0046974e-05                0               -1      1.0000000e+00                0                1                0
    5.7437883e-02    1.9344688e-02   -4.5454291e-02   -2.0523670e-01    4.5861106e-01   -2.8751565e+00    5.7065565e+02    5.1223538e-04    1.9729173e-05                0               -1      1.0000000e+00                0                1                0
    5.8274054e-02    1.9291848e-02   -4.5433343e-02   -4.3884222e-01    5.8801544e-01   -2.9853160e+00    5.6678898e+02    5.9957666e-04    1.8300461e-05                0               -1      1.0000000e+00                0                1                0
    5.9404524e-02    1.8756100e-02   -4.5108635e-02   -3.1274002e-02    5.0218109e-01   -2.6630163e+00    5.5298721e+02    6.0170598e-04    1.5536902e-05                0               -1      1.0000000e+00                0                1                0
    5.8911540e-02    1.8722215e-02   -4.5442964e-02   -2.8852853e-01    4.6484866e-01   -2.9257534e+00    5.6328043e+02    6.4718339e-04    1.8059707e-05                0               -1      1.0000000e+00                0                1                0
    5.7242296e-02    1.9551719e-02   -4.5146206e-02   -4.1622988e-01    6.9128207e-01   -2.8178685e+00    5.9998992e+02    5.8853863e-04    3.0333534e-05                0               -1      1.0000000e+00                0                1                0
    5.8696298e-02    1.8886476e-02   -4.4922288e-02   -2.6750366e-01    5.1407493e-01   -2.5939668e+00    5.3183489e+02    7.4617535e-04    1.0117074e-05                0               -1      1.0000000e+00                0                1                0
    5.7797540e-02    1.9905976e-02   -4.5096407e-02   -3.8225746e-01    5.2035197e-01   -2.8527698e+00    5.7558751e+02    5.0198978e-04    2.0979335e-05                0               -1      1.0000000e+00                0                1                0
    5.8343924e-02    1.9777173e-02   -4.5215060e-02   -2.7504287e-01    5.6341704e-01   -2.7555927e+00    5.8731221e+02    4.0451344e-04    2.5019817e-05                0               -1      1.0000000e+00                0                1                0
    5.8795384e-02    1.9396279e-02   -4.5236858e-02   -3.5713042e-01    7.3037015e-01   -2.8704454e+00    5.8490882e+02    4.7953937e-04    2.1678717e-05                0               -1      1.0000000e+00                0                1                0
    5.7996253e-02    1.8547636e-02   -4.5104593e-02   -2.9925283e-01    5.8264182e-01   -2.8693793e+00    5.8169473e+02    4.9213194e-04    2.2877951e-05                0               -1      1.0000000e+00                0                1                0
    5.7478671e-02    1.9776037e-02   -4.5433435e-02   -3.3898813e-01    6.6739686e-01   -3.0360783e+00    5.9868028e+02    4.1927834e-04    3.2097157e-05                0               -1      1.0000000e+00                0                1                0
    5.8784156e-02    1.8127768e-02   -4.4866265e-02   -5.1441130e-01    4.2338655e-01   -2.5587522e+00    5.3323528e+02    6.6431638e-04    1.0266916e-05                0               -1      1.0000000e+00                0                1                0
[truncated: 1,386,235 more chars]
