# Supplementary material for: Research on combustion and emissions of heavy duty diesel engines under low-speed and low-load conditions in low temperature environments
Source: PLoS One. 2025 Feb 21;20(2):e0318933. doi: 10.1371/journal.pone.0318933 (PMC11844864; doi:10.1371/journal.pone.0318933)
Supplement: S1 File — (ZIP) [file pone.0318933.s001.zip › 1000rpm_30%/3-tigaojinqiwendu/Tin302K/temperature.out]

# CONVERGE Release Build 2.3.20/  Jan 30, 2017        Run Date:Wed Aug 30 22:30:00 2023
# column       1                2                3                4                5 
#          Crank        Mass_Frac        Mass_Frac        Mass_Frac        Mass_Frac
#          (DEG)           >2500K           >2600K           >2700K           >2800K
#
  -1.4600000e+02    0.0000000e+00    0.0000000e+00    0.0000000e+00    0.0000000e+00
  -1.4587230e+02    0.0000000e+00    0.0000000e+00    0.0000000e+00    0.0000000e+00
  -1.4579372e+02    0.0000000e+00    0.0000000e+00    0.0000000e+00    0.0000000e+00
  -1.4567094e+02    0.0000000e+00    0.0000000e+00    0.0000000e+00    0.0000000e+00
  -1.4558567e+02    0.0000000e+00    0.0000000e+00    0.0000000e+00    0.0000000e+00
  -1.4547909e+02    0.0000000e+00    0.0000000e+00    0.0000000e+00    0.0000000e+00
  -1.4534587e+02    0.0000000e+00    0.0000000e+00    0.0000000e+00    0.0000000e+00
  -1.4517933e+02    0.0000000e+00    0.0000000e+00    0.0000000e+00    0.0000000e+00
  -1.4497117e+02    0.0000000e+00    0.0000000e+00    0.0000000e+00    0.0000000e+00
  -1.4471096e+02    0.0000000e+00    0.0000000e+00    0.0000000e+00    0.0000000e+00
  -1.4438570e+02    0.0000000e+00    0.0000000e+00    0.0000000e+00    0.0000000e+00
  -1.4397912e+02    0.0000000e+00    0.0000000e+00    0.0000000e+00    0.0000000e+00
  -1.4347090e+02    0.0000000e+00    0.0000000e+00    0.0000000e+00    0.0000000e+00
  -1.4287090e+02    0.0000000e+00    0.0000000e+00    0.0000000e+00    0.0000000e+00
  -1.4227090e+02    0.0000000e+00    0.0000000e+00    0.0000000e+00    0.0000000e+00
  -1.4167090e+02    0.0000000e+00    0.0000000e+00    0.0000000e+00    0.0000000e+00
  -1.4107090e+02    0.0000000e+00    0.0000000e+00    0.0000000e+00    0.0000000e+00
  -1.4047090e+02    0.0000000e+00    0.0000000e+00    0.0000000e+00    0.0000000e+00
  -1.3987090e+02    0.0000000e+00    0.0000000e+00    0.0000000e+00    0.0000000e+00
  -1.3927090e+02    0.0000000e+00    0.0000000e+00    0.0000000e+00    0.0000000e+00
  -1.3867090e+02    0.0000000e+00    0.0000000e+00    0.0000000e+00    0.0000000e+00
  -1.3807090e+02    0.0000000e+00    0.0000000e+00    0.0000000e+00    0.0000000e+00
  -1.3747090e+02    0.0000000e+00    0.0000000e+00    0.0000000e+00    0.0000000e+00
  -1.3687090e+02    0.0000000e+00    0.0000000e+00    0.0000000e+00    0.0000000e+00
  -1.3627090e+02    0.0000000e+00    0.0000000e+00    0.0000000e+00    0.0000000e+00
  -1.3567090e+02    0.0000000e+00    0.0000000e+00    0.0000000e+00    0.0000000e+00
  -1.3507090e+02    0.0000000e+00    0.0000000e+00    0.0000000e+00    0.0000000e+00
  -1.3447090e+02    0.0000000e+00    0.0000000e+00    0.0000000e+00    0.0000000e+00
  -1.3387090e+02    0.0000000e+00    0.0000000e+00    0.0000000e+00    0.0000000e+00
  -1.3327090e+02    0.0000000e+00    0.0000000e+00    0.0000000e+00    0.0000000e+00
  -1.3267090e+02    0.0000000e+00    0.0000000e+00    0.0000000e+00    0.0000000e+00
  -1.3207090e+02    0.0000000e+00    0.0000000e+00    0.0000000e+00    0.0000000e+00
  -1.3147090e+02    0.0000000e+00    0.0000000e+00    0.0000000e+00    0.0000000e+00
  -1.3087090e+02    0.0000000e+00    0.0000000e+00    0.0000000e+00    0.0000000e+00
  -1.3027090e+02    0.0000000e+00    0.0000000e+00    0.0000000e+00    0.0000000e+00
  -1.2967090e+02    0.0000000e+00    0.0000000e+00    0.0000000e+00    0.0000000e+00
  -1.2907090e+02    0.0000000e+00    0.0000000e+00    0.0000000e+00    0.0000000e+00
  -1.2847090e+02    0.0000000e+00    0.0000000e+00    0.0000000e+00    0.0000000e+00
  -1.2787090e+02    0.0000000e+00    0.0000000e+00    0.0000000e+00    0.0000000e+00
  -1.2727090e+02    0.0000000e+00    0.0000000e+00    0.0000000e+00    0.0000000e+00
  -1.2667090e+02    0.0000000e+00    0.0000000e+00    0.0000000e+00    0.0000000e+00
  -1.2607090e+02    0.0000000e+00    0.0000000e+00    0.0000000e+00    0.0000000e+00
  -1.2547090e+02    0.0000000e+00    0.0000000e+00    0.0000000e+00    0.0000000e+00
  -1.2487090e+02    0.0000000e+00    0.0000000e+00    0.0000000e+00    0.0000000e+00
  -1.2427090e+02    0.0000000e+00    0.0000000e+00    0.0000000e+00    0.0000000e+00
  -1.2367090e+02    0.0000000e+00    0.0000000e+00    0.0000000e+00    0.0000000e+00
  -1.2307090e+02    0.0000000e+00    0.0000000e+00    0.0000000e+00    0.0000000e+00
  -1.2247090e+02    0.0000000e+00    0.0000000e+00    0.0000000e+00    0.0000000e+00
  -1.2187090e+02    0.0000000e+00    0.0000000e+00    0.0000000e+00    0.0000000e+00
  -1.2127090e+02    0.0000000e+00    0.0000000e+00    0.0000000e+00    0.0000000e+00
  -1.2067611e+02    0.0000000e+00    0.0000000e+00    0.0000000e+00    0.0000000e+00
  -1.2008717e+02    0.0000000e+00    0.0000000e+00    0.0000000e+00    0.0000000e+00
  -1.1950389e+02    0.0000000e+00    0.0000000e+00    0.0000000e+00    0.0000000e+00
  -1.1892610e+02    0.0000000e+00    0.0000000e+00    0.0000000e+00    0.0000000e+00
  -1.1835364e+02    0.0000000e+00    0.0000000e+00    0.0000000e+00    0.0000000e+00
  -1.1778632e+02    0.0000000e+00    0.0000000e+00    0.0000000e+00    0.0000000e+00
  -1.1722396e+02    0.0000000e+00    0.0000000e+00    0.0000000e+00    0.0000000e+00
  -1.1666646e+02    0.0000000e+00    0.0000000e+00    0.0000000e+00    0.0000000e+00
  -1.1611365e+02    0.0000000e+00    0.0000000e+00    0.0000000e+00    0.0000000e+00
  -1.1556538e+02    0.0000000e+00    0.0000000e+00    0.0000000e+00    0.0000000e+00
  -1.1502155e+02    0.0000000e+00    0.0000000e+00    0.0000000e+00    0.0000000e+00
  -1.1448200e+02    0.0000000e+00    0.0000000e+00    0.0000000e+00    0.0000000e+00
  -1.1394661e+02    0.0000000e+00    0.0000000e+00    0.0000000e+00    0.0000000e+00
  -1.1341530e+02    0.0000000e+00    0.0000000e+00    0.0000000e+00    0.0000000e+00
  -1.1288790e+02    0.0000000e+00    0.0000000e+00    0.0000000e+00    0.0000000e+00
  -1.1236435e+02    0.0000000e+00    0.0000000e+00    0.0000000e+00    0.0000000e+00
  -1.1184453e+02    0.0000000e+00    0.0000000e+00    0.0000000e+00    0.0000000e+00
  -1.1132833e+02    0.0000000e+00    0.0000000e+00    0.0000000e+00    0.0000000e+00
  -1.1081566e+02    0.0000000e+00    0.0000000e+00    0.0000000e+00    0.0000000e+00
  -1.1030642e+02    0.0000000e+00    0.0000000e+00    0.0000000e+00    0.0000000e+00
  -1.0980052e+02    0.0000000e+00    0.0000000e+00    0.0000000e+00    0.0000000e+00
  -1.0929789e+02    0.0000000e+00    0.0000000e+00    0.0000000e+00    0.0000000e+00
  -1.0879844e+02    0.0000000e+00    0.0000000e+00    0.0000000e+00    0.0000000e+00
  -1.0830207e+02    0.0000000e+00    0.0000000e+00    0.0000000e+00    0.0000000e+00
  -1.0780872e+02    0.0000000e+00    0.0000000e+00    0.0000000e+00    0.0000000e+00
  -1.0731831e+02    0.0000000e+00    0.0000000e+00    0.0000000e+00    0.0000000e+00
  -1.0683077e+02    0.0000000e+00    0.0000000e+00    0.0000000e+00    0.0000000e+00
  -1.0634601e+02    0.0000000e+00    0.0000000e+00    0.0000000e+00    0.0000000e+00
  -1.0586398e+02    0.0000000e+00    0.0000000e+00    0.0000000e+00    0.0000000e+00
  -1.0538460e+02    0.0000000e+00    0.0000000e+00    0.0000000e+00    0.0000000e+00
  -1.0490780e+02    0.0000000e+00    0.0000000e+00    0.0000000e+00    0.0000000e+00
  -1.0443354e+02    0.0000000e+00    0.0000000e+00    0.0000000e+00    0.0000000e+00
  -1.0396174e+02    0.0000000e+00    0.0000000e+00    0.0000000e+00    0.0000000e+00
  -1.0349235e+02    0.0000000e+00    0.0000000e+00    0.0000000e+00    0.0000000e+00
  -1.0302529e+02    0.0000000e+00    0.0000000e+00    0.0000000e+00    0.0000000e+00
  -1.0256053e+02    0.0000000e+00    0.0000000e+00    0.0000000e+00    0.0000000e+00
  -1.0209800e+02    0.0000000e+00    0.0000000e+00    0.0000000e+00    0.0000000e+00
  -1.0163764e+02    0.0000000e+00    0.0000000e+00    0.0000000e+00    0.0000000e+00
  -1.0117943e+02    0.0000000e+00    0.0000000e+00    0.0000000e+00    0.0000000e+00
  -1.0072328e+02    0.0000000e+00    0.0000000e+00    0.0000000e+00    0.0000000e+00
  -1.0026915e+02    0.0000000e+00    0.0000000e+00    0.0000000e+00    0.0000000e+00
  -9.9817011e+01    0.0000000e+00    0.0000000e+00    0.0000000e+00    0.0000000e+00
  -9.9366792e+01    0.0000000e+00    0.0000000e+00    0.0000000e+00    0.0000000e+00
  -9.8918464e+01    0.0000000e+00    0.0000000e+00    0.0000000e+00    0.0000000e+00
  -9.8471966e+01    0.0000000e+00    0.0000000e+00    0.0000000e+00    0.0000000e+00
  -9.8027267e+01    0.0000000e+00    0.0000000e+00    0.0000000e+00    0.0000000e+00
  -9.7584316e+01    0.0000000e+00    0.0000000e+00    0.0000000e+00    0.0000000e+00
  -9.7143069e+01    0.0000000e+00    0.0000000e+00    0.0000000e+00    0.0000000e+00
  -9.6703497e+01    0.0000000e+00    0.0000000e+00    0.0000000e+00    0.0000000e+00
  -9.6265535e+01    0.0000000e+00    0.0000000e+00    0.0000000e+00    0.0000000e+00
  -9.5829177e+01    0.0000000e+00    0.0000000e+00    0.0000000e+00    0.0000000e+00
  -9.5394356e+01    0.0000000e+00    0.0000000e+00    0.0000000e+00    0.0000000e+00
  -9.4961038e+01    0.0000000e+00    0.0000000e+00    0.0000000e+00    0.0000000e+00
  -9.4529204e+01    0.0000000e+00    0.0000000e+00    0.0000000e+00    0.0000000e+00
  -9.4098795e+01    0.0000000e+00    0.0000000e+00    0.0000000e+00    0.0000000e+00
  -9.3669779e+01    0.0000000e+00    0.0000000e+00    0.0000000e+00    0.0000000e+00
  -9.3242139e+01    0.0000000e+00    0.0000000e+00    0.0000000e+00    0.0000000e+00
  -9.2815820e+01    0.0000000e+00    0.0000000e+00    0.0000000e+00    0.0000000e+00
  -9.2390790e+01    0.0000000e+00    0.0000000e+00    0.0000000e+00    0.0000000e+00
  -9.1967022e+01    0.0000000e+00    0.0000000e+00    0.0000000e+00    0.0000000e+00
  -9.1544487e+01    0.0000000e+00    0.0000000e+00    0.0000000e+00    0.0000000e+00
  -9.1123141e+01    0.0000000e+00    0.0000000e+00    0.0000000e+00    0.0000000e+00
  -9.0702955e+01    0.0000000e+00    0.0000000e+00    0.0000000e+00    0.0000000e+00
  -9.0283896e+01    0.0000000e+00    0.0000000e+00    0.0000000e+00    0.0000000e+00
  -8.9865945e+01    0.0000000e+00    0.0000000e+00    0.0000000e+00    0.0000000e+00
  -8.9449062e+01    0.0000000e+00    0.0000000e+00    0.0000000e+00    0.0000000e+00
  -8.9033215e+01    0.0000000e+00    0.0000000e+00    0.0000000e+00    0.0000000e+00
  -8.8618375e+01    0.0000000e+00    0.0000000e+00    0.0000000e+00    0.0000000e+00
  -8.8204513e+01    0.0000000e+00    0.0000000e+00    0.0000000e+00    0.0000000e+00
  -8.7791601e+01    0.0000000e+00    0.0000000e+00    0.0000000e+00    0.0000000e+00
  -8.7615552e+01    0.0000000e+00    0.0000000e+00    0.0000000e+00    0.0000000e+00
  -8.7395492e+01    0.0000000e+00    0.0000000e+00    0.0000000e+00    0.0000000e+00
  -8.7120417e+01    0.0000000e+00    0.0000000e+00    0.0000000e+00    0.0000000e+00
  -8.6776572e+01    0.0000000e+00    0.0000000e+00    0.0000000e+00    0.0000000e+00
  -8.6366807e+01    0.0000000e+00    0.0000000e+00    0.0000000e+00    0.0000000e+00
  -8.5957798e+01    0.0000000e+00    0.0000000e+00    0.0000000e+00    0.0000000e+00
  -8.5549586e+01    0.0000000e+00    0.0000000e+00    0.0000000e+00    0.0000000e+00
  -8.5142145e+01    0.0000000e+00    0.0000000e+00    0.0000000e+00    0.0000000e+00
  -8.4735447e+01    0.0000000e+00    0.0000000e+00    0.0000000e+00    0.0000000e+00
  -8.4329467e+01    0.0000000e+00    0.0000000e+00    0.0000000e+00    0.0000000e+00
  -8.3924177e+01    0.0000000e+00    0.0000000e+00    0.0000000e+00    0.0000000e+00
  -8.3519553e+01    0.0000000e+00    0.0000000e+00    0.0000000e+00    0.0000000e+00
  -8.3115569e+01    0.0000000e+00    0.0000000e+00    0.0000000e+00    0.0000000e+00
  -8.2712199e+01    0.0000000e+00    0.0000000e+00    0.0000000e+00    0.0000000e+00
  -8.2309417e+01    0.0000000e+00    0.0000000e+00    0.0000000e+00    0.0000000e+00
  -8.1907199e+01    0.0000000e+00    0.0000000e+00    0.0000000e+00    0.0000000e+00
  -8.1505519e+01    0.0000000e+00    0.0000000e+00    0.0000000e+00    0.0000000e+00
  -8.1104354e+01    0.0000000e+00    0.0000000e+00    0.0000000e+00    0.0000000e+00
  -8.0703677e+01    0.0000000e+00    0.0000000e+00    0.0000000e+00    0.0000000e+00
  -8.0303464e+01    0.0000000e+00    0.0000000e+00    0.0000000e+00    0.0000000e+00
  -7.9903691e+01    0.0000000e+00    0.0000000e+00    0.0000000e+00    0.0000000e+00
  -7.9504334e+01    0.0000000e+00    0.0000000e+00    0.0000000e+00    0.0000000e+00
  -7.9105367e+01    0.0000000e+00    0.0000000e+00    0.0000000e+00    0.0000000e+00
  -7.8706767e+01    0.0000000e+00    0.0000000e+00    0.0000000e+00    0.0000000e+00
  -7.8308510e+01    0.0000000e+00    0.0000000e+00    0.0000000e+00    0.0000000e+00
  -7.7910572e+01    0.0000000e+00    0.0000000e+00    0.0000000e+00    0.0000000e+00
  -7.7512927e+01    0.0000000e+00    0.0000000e+00    0.0000000e+00    0.0000000e+00
  -7.7115554e+01    0.0000000e+00    0.0000000e+00    0.0000000e+00    0.0000000e+00
  -7.6877600e+01    0.0000000e+00    0.0000000e+00    0.0000000e+00    0.0000000e+00
  -7.6580159e+01    0.0000000e+00    0.0000000e+00    0.0000000e+00    0.0000000e+00
  -7.6208357e+01    0.0000000e+00    0.0000000e+00    0.0000000e+00    0.0000000e+00
  -7.5811708e+01    0.0000000e+00    0.0000000e+00    0.0000000e+00    0.0000000e+00
  -7.5415221e+01    0.0000000e+00    0.0000000e+00    0.0000000e+00    0.0000000e+00
  -7.5018878e+01    0.0000000e+00    0.0000000e+00    0.0000000e+00    0.0000000e+00
  -7.4622654e+01    0.0000000e+00    0.0000000e+00    0.0000000e+00    0.0000000e+00
  -7.4226526e+01    0.0000000e+00    0.0000000e+00    0.0000000e+00    0.0000000e+00
  -7.3830469e+01    0.0000000e+00    0.0000000e+00    0.0000000e+00    0.0000000e+00
  -7.3434459e+01    0.0000000e+00    0.0000000e+00    0.0000000e+00    0.0000000e+00
  -7.3038472e+01    0.0000000e+00    0.0000000e+00    0.0000000e+00    0.0000000e+00
  -7.2642482e+01    0.0000000e+00    0.0000000e+00    0.0000000e+00    0.0000000e+00
  -7.2246467e+01    0.0000000e+00    0.0000000e+00    0.0000000e+00    0.0000000e+00
  -7.1850401e+01    0.0000000e+00    0.0000000e+00    0.0000000e+00    0.0000000e+00
  -7.1454259e+01    0.0000000e+00    0.0000000e+00    0.0000000e+00    0.0000000e+00
  -7.1058016e+01    0.0000000e+00    0.0000000e+00    0.0000000e+00    0.0000000e+00
  -7.0661648e+01    0.0000000e+00    0.0000000e+00    0.0000000e+00    0.0000000e+00
  -7.0265129e+01    0.0000000e+00    0.0000000e+00    0.0000000e+00    0.0000000e+00
  -6.9868434e+01    0.0000000e+00    0.0000000e+00    0.0000000e+00    0.0000000e+00
  -6.9471536e+01    0.0000000e+00    0.0000000e+00    0.0000000e+00    0.0000000e+00
  -6.9074411e+01    0.0000000e+00    0.0000000e+00    0.0000000e+00    0.0000000e+00
  -6.8677031e+01    0.0000000e+00    0.0000000e+00    0.0000000e+00    0.0000000e+00
  -6.8279372e+01    0.0000000e+00    0.0000000e+00    0.0000000e+00    0.0000000e+00
  -6.7881405e+01    0.0000000e+00    0.0000000e+00    0.0000000e+00    0.0000000e+00
  -6.7483105e+01    0.0000000e+00    0.0000000e+00    0.0000000e+00    0.0000000e+00
  -6.7084444e+01    0.0000000e+00    0.0000000e+00    0.0000000e+00    0.0000000e+00
  -6.6685394e+01    0.0000000e+00    0.0000000e+00    0.0000000e+00    0.0000000e+00
  -6.6285928e+01    0.0000000e+00    0.0000000e+00    0.0000000e+00    0.0000000e+00
  -6.5886018e+01    0.0000000e+00    0.0000000e+00    0.0000000e+00    0.0000000e+00
  -6.5485634e+01    0.0000000e+00    0.0000000e+00    0.0000000e+00    0.0000000e+00
  -6.5084749e+01    0.0000000e+00    0.0000000e+00    0.0000000e+00    0.0000000e+00
  -6.4683333e+01    0.0000000e+00    0.0000000e+00    0.0000000e+00    0.0000000e+00
  -6.4281355e+01    0.0000000e+00    0.0000000e+00    0.0000000e+00    0.0000000e+00
  -6.3878786e+01    0.0000000e+00    0.0000000e+00    0.0000000e+00    0.0000000e+00
  -6.3475595e+01    0.0000000e+00    0.0000000e+00    0.0000000e+00    0.0000000e+00
  -6.3071752e+01    0.0000000e+00    0.0000000e+00    0.0000000e+00    0.0000000e+00
  -6.2667223e+01    0.0000000e+00    0.0000000e+00    0.0000000e+00    0.0000000e+00
  -6.2343600e+01    0.0000000e+00    0.0000000e+00    0.0000000e+00    0.0000000e+00
  -6.1939072e+01    0.0000000e+00    0.0000000e+00    0.0000000e+00    0.0000000e+00
  -6.1532456e+01    0.0000000e+00    0.0000000e+00    0.0000000e+00    0.0000000e+00
  -6.1125031e+01    0.0000000e+00    0.0000000e+00    0.0000000e+00    0.0000000e+00
  -6.0716762e+01    0.0000000e+00    0.0000000e+00    0.0000000e+00    0.0000000e+00
  -6.0390147e+01    0.0000000e+00    0.0000000e+00    0.0000000e+00    0.0000000e+00
  -5.9981877e+01    0.0000000e+00    0.0000000e+00    0.0000000e+00    0.0000000e+00
  -5.9571054e+01    0.0000000e+00    0.0000000e+00    0.0000000e+00    0.0000000e+00
  -5.9159250e+01    0.0000000e+00    0.0000000e+00    0.0000000e+00    0.0000000e+00
  -5.8746426e+01    0.0000000e+00    0.0000000e+00    0.0000000e+00    0.0000000e+00
  -5.8332543e+01    0.0000000e+00    0.0000000e+00    0.0000000e+00    0.0000000e+00
  -5.7917562e+01    0.0000000e+00    0.0000000e+00    0.0000000e+00    0.0000000e+00
  -5.7501442e+01    0.0000000e+00    0.0000000e+00    0.0000000e+00    0.0000000e+00
  -5.7084141e+01    0.0000000e+00    0.0000000e+00    0.0000000e+00    0.0000000e+00
  -5.6665607e+01    0.0000000e+00    0.0000000e+00    0.0000000e+00    0.0000000e+00
  -5.6245804e+01    0.0000000e+00    0.0000000e+00    0.0000000e+00    0.0000000e+00
  -5.5824689e+01    0.0000000e+00    0.0000000e+00    0.0000000e+00    0.0000000e+00
  -5.5402216e+01    0.0000000e+00    0.0000000e+00    0.0000000e+00    0.0000000e+00
  -5.4978339e+01    0.0000000e+00    0.0000000e+00    0.0000000e+00    0.0000000e+00
  -5.4552992e+01    0.0000000e+00    0.0000000e+00    0.0000000e+00    0.0000000e+00
  -5.4126140e+01    0.0000000e+00    0.0000000e+00    0.0000000e+00    0.0000000e+00
  -5.3697734e+01    0.0000000e+00    0.0000000e+00    0.0000000e+00    0.0000000e+00
  -5.3267721e+01    0.0000000e+00    0.0000000e+00    0.0000000e+00    0.0000000e+00
  -5.2923710e+01    0.0000000e+00    0.0000000e+00    0.0000000e+00    0.0000000e+00
  -5.2493696e+01    0.0000000e+00    0.0000000e+00    0.0000000e+00    0.0000000e+00
  -5.2058878e+01    0.0000000e+00    0.0000000e+00    0.0000000e+00    0.0000000e+00
  -5.1711023e+01    0.0000000e+00    0.0000000e+00    0.0000000e+00    0.0000000e+00
  -5.1276204e+01    0.0000000e+00    0.0000000e+00    0.0000000e+00    0.0000000e+00
  -5.0928349e+01    0.0000000e+00    0.0000000e+00    0.0000000e+00    0.0000000e+00
  -5.0493531e+01    0.0000000e+00    0.0000000e+00    0.0000000e+00    0.0000000e+00
  -5.0145676e+01    0.0000000e+00    0.0000000e+00    0.0000000e+00    0.0000000e+00
  -4.9710858e+01    0.0000000e+00    0.0000000e+00    0.0000000e+00    0.0000000e+00
  -4.9363003e+01    0.0000000e+00    0.0000000e+00    0.0000000e+00    0.0000000e+00
  -4.8928184e+01    0.0000000e+00    0.0000000e+00    0.0000000e+00    0.0000000e+00
  -4.8580329e+01    0.0000000e+00    0.0000000e+00    0.0000000e+00    0.0000000e+00
  -4.8145511e+01    0.0000000e+00    0.0000000e+00    0.0000000e+00    0.0000000e+00
  -4.7797656e+01    0.0000000e+00    0.0000000e+00    0.0000000e+00    0.0000000e+00
  -4.7362838e+01    0.0000000e+00    0.0000000e+00    0.0000000e+00    0.0000000e+00
  -4.7014983e+01    0.0000000e+00    0.0000000e+00    0.0000000e+00    0.0000000e+00
  -4.6580164e+01    0.0000000e+00    0.0000000e+00    0.0000000e+00    0.0000000e+00
  -4.6232309e+01    0.0000000e+00    0.0000000e+00    0.0000000e+00    0.0000000e+00
  -4.5797491e+01    0.0000000e+00    0.0000000e+00    0.0000000e+00    0.0000000e+00
  -4.5449636e+01    0.0000000e+00    0.0000000e+00    0.0000000e+00    0.0000000e+00
  -4.5014818e+01    0.0000000e+00    0.0000000e+00    0.0000000e+00    0.0000000e+00
  -4.4666963e+01    0.0000000e+00    0.0000000e+00    0.0000000e+00    0.0000000e+00
  -4.4232144e+01    0.0000000e+00    0.0000000e+00    0.0000000e+00    0.0000000e+00
  -4.3884290e+01    0.0000000e+00    0.0000000e+00    0.0000000e+00    0.0000000e+00
  -4.3449471e+01    0.0000000e+00    0.0000000e+00    0.0000000e+00    0.0000000e+00
  -4.3101616e+01    0.0000000e+00    0.0000000e+00    0.0000000e+00    0.0000000e+00
  -4.2666798e+01    0.0000000e+00    0.0000000e+00    0.0000000e+00    0.0000000e+00
  -4.2318943e+01    0.0000000e+00    0.0000000e+00    0.0000000e+00    0.0000000e+00
  -4.1884124e+01    0.0000000e+00    0.0000000e+00    0.0000000e+00    0.0000000e+00
  -4.1536270e+01    0.0000000e+00    0.0000000e+00    0.0000000e+00    0.0000000e+00
  -4.1101451e+01    0.0000000e+00    0.0000000e+00    0.0000000e+00    0.0000000e+00
  -4.0753596e+01    0.0000000e+00    0.0000000e+00    0.0000000e+00    0.0000000e+00
  -4.0318778e+01    0.0000000e+00    0.0000000e+00    0.0000000e+00    0.0000000e+00
  -3.9970923e+01    0.0000000e+00    0.0000000e+00    0.0000000e+00    0.0000000e+00
  -3.9536104e+01    0.0000000e+00    0.0000000e+00    0.0000000e+00    0.0000000e+00
  -3.9188250e+01    0.0000000e+00    0.0000000e+00    0.0000000e+00    0.0000000e+00
  -3.8753431e+01    0.0000000e+00    0.0000000e+00    0.0000000e+00    0.0000000e+00
  -3.8405576e+01    0.0000000e+00    0.0000000e+00    0.0000000e+00    0.0000000e+00
  -3.7970758e+01    0.0000000e+00    0.0000000e+00    0.0000000e+00    0.0000000e+00
  -3.7622903e+01    0.0000000e+00    0.0000000e+00    0.0000000e+00    0.0000000e+00
  -3.7188084e+01    0.0000000e+00    0.0000000e+00    0.0000000e+00    0.0000000e+00
  -3.6840230e+01    0.0000000e+00    0.0000000e+00    0.0000000e+00    0.0000000e+00
  -3.6405411e+01    0.0000000e+00    0.0000000e+00    0.0000000e+00    0.0000000e+00
  -3.6057556e+01    0.0000000e+00    0.0000000e+00    0.0000000e+00    0.0000000e+00
  -3.5622738e+01    0.0000000e+00    0.0000000e+00    0.0000000e+00    0.0000000e+00
  -3.5274883e+01    0.0000000e+00    0.0000000e+00    0.0000000e+00    0.0000000e+00
  -3.4840064e+01    0.0000000e+00    0.0000000e+00    0.0000000e+00    0.0000000e+00
  -3.4492210e+01    0.0000000e+00    0.0000000e+00    0.0000000e+00    0.0000000e+00
  -3.4057391e+01    0.0000000e+00    0.0000000e+00    0.0000000e+00    0.0000000e+00
  -3.3709536e+01    0.0000000e+00    0.0000000e+00    0.0000000e+00    0.0000000e+00
  -3.3274718e+01    0.0000000e+00    0.0000000e+00    0.0000000e+00    0.0000000e+00
  -3.2926863e+01    0.0000000e+00    0.0000000e+00    0.0000000e+00    0.0000000e+00
  -3.2492044e+01    0.0000000e+00    0.0000000e+00    0.0000000e+00    0.0000000e+00
  -3.2144190e+01    0.0000000e+00    0.0000000e+00    0.0000000e+00    0.0000000e+00
  -3.1709371e+01    0.0000000e+00    0.0000000e+00    0.0000000e+00    0.0000000e+00
  -3.1361516e+01    0.0000000e+00    0.0000000e+00    0.0000000e+00    0.0000000e+00
  -3.0926698e+01    0.0000000e+00    0.0000000e+00    0.0000000e+00    0.0000000e+00
  -3.0578843e+01    0.0000000e+00    0.0000000e+00    0.0000000e+00    0.0000000e+00
  -3.0300559e+01    0.0000000e+00    0.0000000e+00    0.0000000e+00    0.0000000e+00
  -2.9952704e+01    0.0000000e+00    0.0000000e+00    0.0000000e+00    0.0000000e+00
  -2.9517886e+01    0.0000000e+00    0.0000000e+00    0.0000000e+00    0.0000000e+00
  -2.9170031e+01    0.0000000e+00    0.0000000e+00    0.0000000e+00    0.0000000e+00
  -2.8735213e+01    0.0000000e+00    0.0000000e+00    0.0000000e+00    0.0000000e+00
  -2.8495172e+01    0.0000000e+00    0.0000000e+00    0.0000000e+00    0.0000000e+00
  -2.8195121e+01    0.0000000e+00    0.0000000e+00    0.0000000e+00    0.0000000e+00
  -2.7820057e+01    0.0000000e+00    0.0000000e+00    0.0000000e+00    0.0000000e+00
  -2.7520006e+01    0.0000000e+00    0.0000000e+00    0.0000000e+00    0.0000000e+00
  -2.7144942e+01    0.0000000e+00    0.0000000e+00    0.0000000e+00    0.0000000e+00
  -2.6844891e+01    0.0000000e+00    0.0000000e+00    0.0000000e+00    0.0000000e+00
  -2.6469827e+01    0.0000000e+00    0.0000000e+00    0.0000000e+00    0.0000000e+00
  -2.6169776e+01    0.0000000e+00    0.0000000e+00    0.0000000e+00    0.0000000e+00
  -2.5794712e+01    0.0000000e+00    0.0000000e+00    0.0000000e+00    0.0000000e+00
  -2.5494661e+01    0.0000000e+00    0.0000000e+00    0.0000000e+00    0.0000000e+00
  -2.5119597e+01    0.0000000e+00    0.0000000e+00    0.0000000e+00    0.0000000e+00
  -2.4819546e+01    0.0000000e+00    0.0000000e+00    0.0000000e+00    0.0000000e+00
  -2.4444482e+01    0.0000000e+00    0.0000000e+00    0.0000000e+00    0.0000000e+00
  -2.4144431e+01    0.0000000e+00    0.0000000e+00    0.0000000e+00    0.0000000e+00
  -2.3769367e+01    0.0000000e+00    0.0000000e+00    0.0000000e+00    0.0000000e+00
  -2.3469316e+01    0.0000000e+00    0.0000000e+00    0.0000000e+00    0.0000000e+00
  -2.3094252e+01    0.0000000e+00    0.0000000e+00    0.0000000e+00    0.0000000e+00
  -2.2794201e+01    0.0000000e+00    0.0000000e+00    0.0000000e+00    0.0000000e+00
  -2.2419137e+01    0.0000000e+00    0.0000000e+00    0.0000000e+00    0.0000000e+00
  -2.2119086e+01    0.0000000e+00    0.0000000e+00    0.0000000e+00    0.0000000e+00
  -2.1744022e+01    0.0000000e+00    0.0000000e+00    0.0000000e+00    0.0000000e+00
  -2.1443971e+01    0.0000000e+00    0.0000000e+00    0.0000000e+00    0.0000000e+00
  -2.1068907e+01    0.0000000e+00    0.0000000e+00    0.0000000e+00    0.0000000e+00
  -2.0600078e+01    0.0000000e+00    0.0000000e+00    0.0000000e+00    0.0000000e+00
  -2.0225014e+01    0.0000000e+00    0.0000000e+00    0.0000000e+00    0.0000000e+00
  -1.9924963e+01    0.0000000e+00    0.0000000e+00    0.0000000e+00    0.0000000e+00
  -1.9841744e+01    0.0000000e+00    0.0000000e+00    0.0000000e+00    0.0000000e+00
  -1.9737721e+01    0.0000000e+00    0.0000000e+00    0.0000000e+00    0.0000000e+00
  -1.9654502e+01    0.0000000e+00    0.0000000e+00    0.0000000e+00    0.0000000e+00
  -1.9587927e+01    0.0000000e+00    0.0000000e+00    0.0000000e+00    0.0000000e+00
  -1.9438134e+01    0.0000000e+00    0.0000000e+00    0.0000000e+00    0.0000000e+00
  -1.9354915e+01    0.0000000e+00    0.0000000e+00    0.0000000e+00    0.0000000e+00
  -1.9288341e+01    0.0000000e+00    0.0000000e+00    0.0000000e+00    0.0000000e+00
  -1.9138547e+01    0.0000000e+00    0.0000000e+00    0.0000000e+00    0.0000000e+00
  -1.9085287e+01    0.0000000e+00    0.0000000e+00    0.0000000e+00    0.0000000e+00
  -1.8935494e+01    0.0000000e+00    0.0000000e+00    0.0000000e+00    0.0000000e+00
  -1.8868919e+01    0.0000000e+00    0.0000000e+00    0.0000000e+00    0.0000000e+00
  -1.8785700e+01    0.0000000e+00    0.0000000e+00    0.0000000e+00    0.0000000e+00
  -1.8681677e+01    0.0000000e+00    0.0000000e+00    0.0000000e+00    0.0000000e+00
  -1.8551648e+01    0.0000000e+00    0.0000000e+00    0.0000000e+00    0.0000000e+00
  -1.8500000e+01    0.0000000e+00    0.0000000e+00    0.0000000e+00    0.0000000e+00
  -1.8369971e+01    0.0000000e+00    0.0000000e+00    0.0000000e+00    0.0000000e+00
  -1.8265948e+01    0.0000000e+00    0.0000000e+00    0.0000000e+00    0.0000000e+00
  -1.8135919e+01    0.0000000e+00    0.0000000e+00    0.0000000e+00    0.0000000e+00
  -1.8031896e+01    0.0000000e+00    0.0000000e+00    0.0000000e+00    0.0000000e+00
  -1.7901867e+01    0.0000000e+00    0.0000000e+00    0.0000000e+00    0.0000000e+00
  -1.7797843e+01    0.0000000e+00    0.0000000e+00    0.0000000e+00    0.0000000e+00
  -1.7667814e+01    0.0000000e+00    0.0000000e+00    0.0000000e+00    0.0000000e+00
  -1.7563791e+01    0.0000000e+00    0.0000000e+00    0.0000000e+00    0.0000000e+00
  -1.7446474e+01    0.0000000e+00    0.0000000e+00    0.0000000e+00    0.0000000e+00
  -1.7340927e+01    0.0000000e+00    0.0000000e+00    0.0000000e+00    0.0000000e+00
  -1.7247316e+01    0.0000000e+00    0.0000000e+00    0.0000000e+00    0.0000000e+00
  -1.7155983e+01    0.0000000e+00    0.0000000e+00    0.0000000e+00    0.0000000e+00
  -1.7062223e+01    0.0000000e+00    0.0000000e+00    0.0000000e+00    0.0000000e+00
  -1.7000000e+01    0.0000000e+00    0.0000000e+00    0.0000000e+00    0.0000000e+00
  -1.6899819e+01    0.0000000e+00    0.0000000e+00    0.0000000e+00    0.0000000e+00
  -1.6794943e+01    0.0000000e+00    0.0000000e+00    0.0000000e+00    0.0000000e+00
  -1.6681996e+01    0.0000000e+00    0.0000000e+00    0.0000000e+00    0.0000000e+00
  -1.6561970e+01    0.0000000e+00    0.0000000e+00    0.0000000e+00    0.0000000e+00
  -1.6435102e+01    0.0000000e+00    0.0000000e+00    0.0000000e+00    0.0000000e+00
  -1.6303156e+01    0.0000000e+00    0.0000000e+00    0.0000000e+00    0.0000000e+00
  -1.6197600e+01    0.0000000e+00    0.0000000e+00    0.0000000e+00    0.0000000e+00
  -1.6007599e+01    0.0000000e+00    0.0000000e+00    0.0000000e+00    0.0000000e+00
  -1.5923154e+01    0.0000000e+00    0.0000000e+00    0.0000000e+00    0.0000000e+00
  -1.5855598e+01    0.0000000e+00    0.0000000e+00    0.0000000e+00    0.0000000e+00
  -1.5771153e+01    0.0000000e+00    0.0000000e+00    0.0000000e+00    0.0000000e+00
  -1.5665596e+01    0.0000000e+00    0.0000000e+00    0.0000000e+00    0.0000000e+00
  -1.5533651e+01    0.0000000e+00    0.0000000e+00    0.0000000e+00    0.0000000e+00
  -1.5452051e+01    0.0000000e+00    0.0000000e+00    0.0000000e+00    0.0000000e+00
  -1.5350052e+01    0.0000000e+00    0.0000000e+00    0.0000000e+00    0.0000000e+00
  -1.5222553e+01    0.0000000e+00    0.0000000e+00    0.0000000e+00    0.0000000e+00
  -1.5063178e+01    0.0000000e+00    0.0000000e+00    0.0000000e+00    0.0000000e+00
  -1.4973408e+01    0.0000000e+00    0.0000000e+00    0.0000000e+00    0.0000000e+00
  -1.4861196e+01    0.0000000e+00    0.0000000e+00    0.0000000e+00    0.0000000e+00
  -1.4771426e+01    0.0000000e+00    0.0000000e+00    0.0000000e+00    0.0000000e+00
  -1.4659214e+01    0.0000000e+00    0.0000000e+00    0.0000000e+00    0.0000000e+00
  -1.4569444e+01    0.0000000e+00    0.0000000e+00    0.0000000e+00    0.0000000e+00
  -1.4457232e+01    0.0000000e+00    0.0000000e+00    0.0000000e+00    0.0000000e+00
  -1.4316966e+01    0.0000000e+00    0.0000000e+00    0.0000000e+00    0.0000000e+00
  -1.4204754e+01    0.0000000e+00    0.0000000e+00    0.0000000e+00    0.0000000e+00
  -1.4064489e+01    0.0000000e+00    0.0000000e+00    0.0000000e+00    0.0000000e+00
  -1.3952276e+01    0.0000000e+00    0.0000000e+00    0.0000000e+00    0.0000000e+00
  -1.3812011e+01    0.0000000e+00    0.0000000e+00    0.0000000e+00    0.0000000e+00
  -1.3699799e+01    0.0000000e+00    0.0000000e+00    0.0000000e+00    0.0000000e+00
  -1.3559533e+01    0.0000000e+00    0.0000000e+00    0.0000000e+00    0.0000000e+00
  -1.3447321e+01    0.0000000e+00    0.0000000e+00    0.0000000e+00    0.0000000e+00
  -1.3307055e+01    0.0000000e+00    0.0000000e+00    0.0000000e+00    0.0000000e+00
  -1.3194843e+01    0.0000000e+00    0.0000000e+00    0.0000000e+00    0.0000000e+00
  -1.3054578e+01    0.0000000e+00    0.0000000e+00    0.0000000e+00    0.0000000e+00
  -1.2942365e+01    0.0000000e+00    0.0000000e+00    0.0000000e+00    0.0000000e+00
  -1.2802100e+01    0.0000000e+00    0.0000000e+00    0.0000000e+00    0.0000000e+00
  -1.2689888e+01    0.0000000e+00    0.0000000e+00    0.0000000e+00    0.0000000e+00
  -1.2549622e+01    0.0000000e+00    0.0000000e+00    0.0000000e+00    0.0000000e+00
  -1.2437410e+01    0.0000000e+00    0.0000000e+00    0.0000000e+00    0.0000000e+00
  -1.2297145e+01    0.0000000e+00    0.0000000e+00    0.0000000e+00    0.0000000e+00
  -1.2184932e+01    0.0000000e+00    0.0000000e+00    0.0000000e+00    0.0000000e+00
  -1.2044667e+01    0.0000000e+00    0.0000000e+00    0.0000000e+00    0.0000000e+00
  -1.1932455e+01    0.0000000e+00    0.0000000e+00    0.0000000e+00    0.0000000e+00
  -1.1792189e+01    0.0000000e+00    0.0000000e+00    0.0000000e+00    0.0000000e+00
  -1.1679977e+01    0.0000000e+00    0.0000000e+00    0.0000000e+00    0.0000000e+00
  -1.1539711e+01    0.0000000e+00    0.0000000e+00    0.0000000e+00    0.0000000e+00
  -1.1427499e+01    0.0000000e+00    0.0000000e+00    0.0000000e+00    0.0000000e+00
  -1.1287234e+01    0.0000000e+00    0.0000000e+00    0.0000000e+00    0.0000000e+00
  -1.1175021e+01    0.0000000e+00    0.0000000e+00    0.0000000e+00    0.0000000e+00
  -1.1034756e+01    0.0000000e+00    0.0000000e+00    0.0000000e+00    0.0000000e+00
  -1.0922544e+01    0.0000000e+00    0.0000000e+00    0.0000000e+00    0.0000000e+00
  -1.0782278e+01    0.0000000e+00    0.0000000e+00    0.0000000e+00    0.0000000e+00
  -1.0670066e+01    0.0000000e+00    0.0000000e+00    0.0000000e+00    0.0000000e+00
  -1.0529801e+01    0.0000000e+00    0.0000000e+00    0.0000000e+00    0.0000000e+00
  -1.0417588e+01    0.0000000e+00    0.0000000e+00    0.0000000e+00    0.0000000e+00
  -1.0277323e+01    0.0000000e+00    0.0000000e+00    0.0000000e+00    0.0000000e+00
  -1.0165110e+01    0.0000000e+00    0.0000000e+00    0.0000000e+00    0.0000000e+00
  -1.0094978e+01    0.0000000e+00    0.0000000e+00    0.0000000e+00    0.0000000e+00
  -9.9686156e+00    0.0000000e+00    0.0000000e+00    0.0000000e+00    0.0000000e+00
  -9.8482249e+00    0.0000000e+00    0.0000000e+00    0.0000000e+00    0.0000000e+00
  -9.7646202e+00    0.0000000e+00    0.0000000e+00    0.0000000e+00    0.0000000e+00
  -9.6601143e+00    0.0000000e+00    0.0000000e+00    0.0000000e+00    0.0000000e+00
  -9.5294820e+00    0.0000000e+00    0.0000000e+00    0.0000000e+00    0.0000000e+00
  -9.3850810e+00    0.0000000e+00    0.0000000e+00    0.0000000e+00    0.0000000e+00
  -9.2695602e+00    0.0000000e+00    0.0000000e+00    0.0000000e+00    0.0000000e+00
  -9.1253184e+00    0.0000000e+00    0.0000000e+00    0.0000000e+00    0.0000000e+00
  -9.0099250e+00    0.0000000e+00    0.0000000e+00    0.0000000e+00    0.0000000e+00
  -8.8658481e+00    0.0000000e+00    0.0000000e+00    0.0000000e+00    0.0000000e+00
  -8.7505865e+00    0.0000000e+00    0.0000000e+00    0.0000000e+00    0.0000000e+00
  -8.6066736e+00    0.0000000e+00    0.0000000e+00    0.0000000e+00    0.0000000e+00
  -8.4915433e+00    0.0000000e+00    0.0000000e+00    0.0000000e+00    0.0000000e+00
  -8.3477889e+00    0.0000000e+00    0.0000000e+00    0.0000000e+00    0.0000000e+00
  -8.2327854e+00    0.0000000e+00    0.0000000e+00    0.0000000e+00    0.0000000e+00
  -8.0891866e+00    0.0000000e+00    0.0000000e+00    0.0000000e+00    0.0000000e+00
  -7.9573091e+00    4.8034629e-06    0.0000000e+00    0.0000000e+00    0.0000000e+00
  -7.8894653e+00    9.6935762e-06    0.0000000e+00    0.0000000e+00    0.0000000e+00
  -7.7822578e+00    3.1912322e-05    0.0000000e+00    0.0000000e+00    0.0000000e+00
  -7.6875129e+00    9.6964111e-05    4.8136220e-05    0.0000000e+00    0.0000000e+00
  -7.5970406e+00    1.5855397e-04    6.2642046e-05    0.0000000e+00    0.0000000e+00
  -7.4667577e+00    2.8057147e-04    1.1567916e-04    0.0000000e+00    0.0000000e+00
  -7.3691978e+00    3.0528787e-04    1.4267054e-04    0.0000000e+00    0.0000000e+00
  -7.2833587e+00    3.3187743e-04    1.8620687e-04    0.0000000e+00    0.0000000e+00
  -7.1861433e+00    3.9260159e-04    1.7701362e-04    0.0000000e+00    0.0000000e+00
  -7.0918712e+00    4.6552287e-04    2.1142654e-04    0.0000000e+00    0.0000000e+00
  -6.9920939e+00    4.9722431e-04    2.1963959e-04    0.0000000e+00    0.0000000e+00
  -6.8777538e+00    5.2344004e-04    2.5458173e-04    0.0000000e+00    0.0000000e+00
  -6.7494600e+00    5.3579616e-04    2.6285044e-04    0.0000000e+00    0.0000000e+00
  -6.6717999e+00    5.3414221e-04    2.8816922e-04    0.0000000e+00    0.0000000e+00
  -6.5320117e+00    5.4114626e-04    2.9693607e-04    0.0000000e+00    0.0000000e+00
  -6.4349365e+00    5.4355351e-04    2.9331706e-04    0.0000000e+00    0.0000000e+00
  -6.3572764e+00    5.6129051e-04    3.1837652e-04    0.0000000e+00    0.0000000e+00
  -6.2951483e+00    5.6902408e-04    3.3342110e-04    0.0000000e+00    0.0000000e+00
  -6.1204130e+00    5.9370454e-04    3.2833794e-04    0.0000000e+00    0.0000000e+00
  -6.0427529e+00    6.1190383e-04    3.3332223e-04    0.0000000e+00    0.0000000e+00
  -5.9806248e+00    6.1718518e-04    3.4626068e-04    0.0000000e+00    0.0000000e+00
  -5.8058896e+00    6.0782246e-04    3.4358914e-04    0.0000000e+00    0.0000000e+00
  -5.7282294e+00    6.1563917e-04    3.5619381e-04    0.0000000e+00    0.0000000e+00
  -5.6311543e+00    6.1269105e-04    3.5251702e-04    0.0000000e+00    0.0000000e+00
  -5.5534942e+00    6.2598479e-04    3.7050123e-04    0.0000000e+00    0.0000000e+00
  -5.4564190e+00    6.1536204e-04    3.5917136e-04    0.0000000e+00    0.0000000e+00
  -5.3350751e+00    6.1005728e-04    3.4499497e-04    0.0000000e+00    0.0000000e+00
  -5.2380000e+00    6.0989297e-04    3.6546384e-04    0.0000000e+00    0.0000000e+00
  -5.1603398e+00    6.1831899e-04    3.8111081e-04    0.0000000e+00    0.0000000e+00
  -5.0632647e+00    6.1241445e-04    3.5916784e-04    0.0000000e+00    0.0000000e+00
  -4.9419207e+00    6.1809515e-04    3.5303940e-04    0.0000000e+00    0.0000000e+00
  -4.8448456e+00    6.2866427e-04    3.7624501e-04    0.0000000e+00    0.0000000e+00
  -4.7235017e+00    6.4189961e-04    3.5972863e-04    0.0000000e+00    0.0000000e+00
  -4.6264265e+00    6.4986264e-04    3.6990504e-04    0.0000000e+00    0.0000000e+00
  -4.5050826e+00    6.6659220e-04    3.6108198e-04    0.0000000e+00    0.0000000e+00
  -4.4080074e+00    6.9078432e-04    3.7401185e-04    0.0000000e+00    0.0000000e+00
  -4.2866635e+00    6.7958806e-04    3.6752751e-04    0.0000000e+00    0.0000000e+00
  -4.1895884e+00    6.8757919e-04    3.8571904e-04    0.0000000e+00    0.0000000e+00
  -4.0682444e+00    6.7361271e-04    3.7948461e-04    0.0000000e+00    0.0000000e+00
  -3.9266742e+00    6.6446778e-04    3.7546747e-04    0.0000000e+00    0.0000000e+00
  -3.8134181e+00    6.8791215e-04    3.9382362e-04    0.0000000e+00    0.0000000e+00
  -3.6719224e+00    6.9364720e-04    3.7979625e-04    0.0000000e+00    0.0000000e+00
  -3.5587259e+00    7.1148115e-04    3.8969511e-04    0.0000000e+00    0.0000000e+00
  -3.4173014e+00    7.1193259e-04    3.7821569e-04    0.0000000e+00    0.0000000e+00
  -3.2759301e+00    7.2102471e-04    3.8678712e-04    0.0000000e+00    0.0000000e+00
  -3.1628331e+00    7.2778975e-04    4.1279962e-04    0.0000000e+00    0.0000000e+00
  -3.0215061e+00    7.4070101e-04    4.1294134e-04    0.0000000e+00    0.0000000e+00
  -2.8802412e+00    7.4283325e-04    4.3097878e-04    0.0000000e+00    0.0000000e+00
  -2.7672293e+00    7.5594013e-04    4.5196515e-04    0.0000000e+00    0.0000000e+00
  -2.6259943e+00    7.5986275e-04    4.5716958e-04    0.0000000e+00    0.0000000e+00
  -2.4848093e+00    7.6480068e-04    4.7022863e-04    0.0000000e+00    0.0000000e+00
  -2.3718614e+00    7.6431121e-04    4.8607974e-04    0.0000000e+00    0.0000000e+00
  -2.2307045e+00    7.6431537e-04    4.8034773e-04    0.0000000e+00    0.0000000e+00
  -2.0895859e+00    7.5339887e-04    5.1083904e-04    0.0000000e+00    0.0000000e+00
  -1.9484865e+00    7.5198311e-04    5.1735881e-04    0.0000000e+00    0.0000000e+00
  -1.8074138e+00    7.5266524e-04    5.1478727e-04    0.0000000e+00    0.0000000e+00
  -1.6663558e+00    7.5903265e-04    5.0953653e-04    2.6435963e-06    0.0000000e+00
  -1.5253151e+00    7.5689791e-04    4.9873949e-04    2.6439316e-06    0.0000000e+00
  -1.3842886e+00    7.5749135e-04    4.9622294e-04    0.0000000e+00    0.0000000e+00
  -1.2432738e+00    7.6625811e-04    4.9925980e-04    0.0000000e+00    0.0000000e+00
  -1.1022681e+00    7.5806448e-04    4.9671343e-04    0.0000000e+00    0.0000000e+00
  -9.6127008e-01    7.6957063e-04    4.9113563e-04    0.0000000e+00    0.0000000e+00
  -8.2027808e-01    7.6921541e-04    4.9125490e-04    0.0000000e+00    0.0000000e+00
  -6.7929098e-01    7.6644335e-04    4.8581163e-04    0.0000000e+00    0.0000000e+00
  -5.3830735e-01    7.6885944e-04    4.7726220e-04    0.0000000e+00    0.0000000e+00
  -3.9732551e-01    7.9692967e-04    4.7152981e-04    0.0000000e+00    0.0000000e+00
  -2.5634394e-01    7.9073674e-04    4.7690721e-04    0.0000000e+00    0.0000000e+00
  -1.1536107e-01    7.8236928e-04    4.8752520e-04    0.0000000e+00    0.0000000e+00
   2.5624469e-02    7.9641436e-04    4.8450949e-04    0.0000000e+00    0.0000000e+00
   1.6661432e-01    7.9344298e-04    4.8417631e-04    0.0000000e+00    0.0000000e+00
   3.0760950e-01    7.8409800e-04    4.8937331e-04    0.0000000e+00    0.0000000e+00
   4.4861176e-01    7.7794482e-04    4.8615945e-04    2.6501149e-06    0.0000000e+00
   5.8962290e-01    7.7191932e-04    4.7715227e-04    0.0000000e+00    0.0000000e+00
   7.3064432e-01    7.6881594e-04    4.7123482e-04    0.0000000e+00    0.0000000e+00
   8.7167763e-01    7.7681198e-04    4.7358780e-04    0.0000000e+00    0.0000000e+00
   1.0127244e+00    7.5862733e-04    4.6507590e-04    0.0000000e+00    0.0000000e+00
   1.1537860e+00    7.7743896e-04    4.5114136e-04    0.0000000e+00    0.0000000e+00
   1.2948643e+00    7.8440122e-04    4.2601956e-04    0.0000000e+00    0.0000000e+00
   1.4447722e+00    7.8385677e-04    4.1230787e-04    0.0000000e+00    0.0000000e+00
   1.5947236e+00    7.7104349e-04    4.1199039e-04    0.0000000e+00    0.0000000e+00
   1.7447021e+00    7.5861984e-04    4.2482623e-04    0.0000000e+00    0.0000000e+00
   1.8947049e+00    7.6598319e-04    4.3764181e-04    0.0000000e+00    0.0000000e+00
   2.0447154e+00    7.6146207e-04    4.3402034e-04    0.0000000e+00    0.0000000e+00
   2.1859038e+00    7.5801572e-04    4.2546986e-04    0.0000000e+00    0.0000000e+00
   2.3271431e+00    7.5973802e-04    4.1678080e-04    0.0000000e+00    0.0000000e+00
   2.4684092e+00    7.4974346e-04    4.1037805e-04    0.0000000e+00    0.0000000e+00
   2.6097062e+00    7.4536629e-04    4.1479618e-04    0.0000000e+00    0.0000000e+00
   2.7510365e+00    7.5010473e-04    4.2757307e-04    0.0000000e+00    0.0000000e+00
   2.8923948e+00    7.5363157e-04    4.2405918e-04    0.0000000e+00    0.0000000e+00
   2.9000000e+00    7.6771972e-04    4.5358483e-04    0.0000000e+00    0.0000000e+00
   3.0408936e+00    7.6484168e-04    4.3683188e-04    0.0000000e+00    0.0000000e+00
   3.1822710e+00    7.2765586e-04    4.1044704e-04    0.0000000e+00    0.0000000e+00
   3.3145393e+00    7.4808592e-04    4.0679642e-04    0.0000000e+00    0.0000000e+00
   3.4291118e+00    7.7243797e-04    4.4142336e-04    0.0000000e+00    0.0000000e+00
   3.5298238e+00    7.7076425e-04    4.5380134e-04    0.0000000e+00    0.0000000e+00
   3.6122588e+00    7.6436509e-04    4.4763640e-04    2.5725788e-06    0.0000000e+00
   3.7072605e+00    7.7107196e-04    4.5479717e-04    0.0000000e+00    0.0000000e+00
   3.8107918e+00    7.8060553e-04    4.5117643e-04    0.0000000e+00    0.0000000e+00
   3.9028443e+00    7.6813850e-04    4.4502951e-04    0.0000000e+00    0.0000000e+00
   4.0022681e+00    7.5305369e-04    4.4966489e-04    0.0000000e+00    0.0000000e+00
   4.1059880e+00    7.5167285e-04    4.4329899e-04    0.0000000e+00    0.0000000e+00
   4.2123470e+00    7.3466718e-04    4.4787631e-04    0.0000000e+00    0.0000000e+00
   4.3091350e+00    7.2818306e-04    4.1160825e-04    0.0000000e+00    0.0000000e+00
   4.4090887e+00    5.8309160e-04    3.1301587e-04    0.0000000e+00    0.0000000e+00
   4.5017181e+00    5.0558138e-04    2.4098518e-04    0.0000000e+00    0.0000000e+00
   4.6012644e+00    4.0269861e-04    1.8014482e-04    0.0000000e+00    0.0000000e+00
   4.7008908e+00    4.3539547e-04    1.8965250e-04    0.0000000e+00    0.0000000e+00
   4.8004811e+00    4.6620905e-04    1.9216562e-04    0.0000000e+00    0.0000000e+00
   4.9001877e+00    5.1307071e-04    1.8156118e-04    0.0000000e+00    0.0000000e+00
   5.0097412e+00    5.2559703e-04    2.0448231e-04    0.0000000e+00    0.0000000e+00
   5.1093978e+00    5.8109368e-04    2.1700310e-04    0.0000000e+00    0.0000000e+00
   5.2090366e+00    6.8270652e-04    2.1703347e-04    0.0000000e+00    0.0000000e+00
   5.3085811e+00    7.6082454e-04    2.4268590e-04    0.0000000e+00    0.0000000e+00
   5.4082302e+00    7.9967183e-04    2.5812180e-04    0.0000000e+00    0.0000000e+00
   5.5079830e+00    9.7982523e-04    3.1206894e-04    0.0000000e+00    0.0000000e+00
   5.6075126e+00    1.2302652e-03    4.2757808e-04    0.0000000e+00    0.0000000e+00
   5.7071543e+00    1.4417056e-03    5.0551894e-04    0.0000000e+00    0.0000000e+00
   5.8067739e+00    1.6267142e-03    6.0760499e-04    0.0000000e+00    0.0000000e+00
   5.9044740e+00    1.9635320e-03    7.4407464e-04    0.0000000e+00    0.0000000e+00
   6.0052084e+00    2.3059812e-03    8.1658850e-04    0.0000000e+00    0.0000000e+00
   6.1058994e+00    2.7865266e-03    1.0301958e-03    0.0000000e+00    0.0000000e+00
   6.2035043e+00    3.3494678e-03    1.2546538e-03    0.0000000e+00    0.0000000e+00
   6.3032961e+00    3.9064379e-03    1.5767532e-03    0.0000000e+00    0.0000000e+00
   6.4015565e+00    4.1895335e-03    1.7692825e-03    0.0000000e+00    0.0000000e+00
   6.5054653e+00    4.8452383e-03    2.0489014e-03    0.0000000e+00    0.0000000e+00
   6.6041429e+00    5.8189119e-03    2.5512875e-03    0.0000000e+00    0.0000000e+00
   6.7044294e+00    6.6351340e-03    2.7475736e-03    5.3249253e-06    0.0000000e+00
   6.8026717e+00    6.7727465e-03    2.8744274e-03    8.0698853e-06    0.0000000e+00
   6.9065278e+00    6.5708737e-03    2.7685467e-03    8.0679892e-06    0.0000000e+00
   7.0020975e+00    6.6120377e-03    2.8683350e-03    8.0046497e-06    0.0000000e+00
   7.1085739e+00    6.7258031e-03    2.8917994e-03    8.0121308e-06    0.0000000e+00
   7.2010182e+00    6.5934116e-03    2.8464732e-03    5.3635152e-06    0.0000000e+00
   7.3001922e+00    6.5613570e-03    2.7541027e-03    1.8798649e-05    0.0000000e+00
   7.4003209e+00    6.6007721e-03    2.8677601e-03    1.6227981e-05    0.0000000e+00
   7.5004130e+00    6.8531311e-03    2.7961732e-03    8.1332642e-06    0.0000000e+00
   7.6005889e+00    7.2018664e-03    2.9094696e-03    2.1784606e-05    0.0000000e+00
   7.7006551e+00    7.2954121e-03    3.0232988e-03    7.3740356e-05    0.0000000e+00
   7.8006529e+00    7.4901750e-03    3.0286605e-03    8.1977537e-05    0.0000000e+00
   7.9093199e+00    7.4598027e-03    3.0327884e-03    8.4573759e-05    0.0000000e+00
   8.0017771e+00    7.7346014e-03    3.0656754e-03    9.0166690e-05    0.0000000e+00
   8.1000000e+00    7.9730601e-03    3.1277482e-03    1.0421614e-04    0.0000000e+00
   8.2037025e+00    7.9766054e-03    2.9679502e-03    1.4031418e-04    0.0000000e+00
   8.3061720e+00    8.2134875e-03    2.9727158e-03    1.2413499e-04    0.0000000e+00
   8.4077189e+00    8.3441157e-03    3.0889002e-03    1.3535582e-04    0.0000000e+00
   8.5098079e+00    8.7694142e-03    3.1665636e-03    1.2747624e-04    0.0000000e+00
   8.6027562e+00    9.0581736e-03    3.3855954e-03    1.3906955e-04    0.0000000e+00
   8.7022201e+00    9.6308967e-03    3.6522777e-03    1.3131676e-04    0.0000000e+00
   8.8087040e+00    1.0288969e-02    3.9776601e-03    1.5395490e-04    0.0000000e+00
   8.9114396e+00    1.0693500e-02    4.2821619e-03    1.4317566e-04    0.0000000e+00
   9.0095785e+00    1.1101248e-02    4.2895209e-03    1.2372496e-04    0.0000000e+00
   9.1004678e+00    1.1568153e-02    4.6070631e-03    1.2132405e-04    0.0000000e+00
   9.2141941e+00    1.2074411e-02    4.8324658e-03    8.2102238e-05    0.0000000e+00
   9.3048023e+00    1.2580539e-02    5.1993027e-03    4.5480244e-05    0.0000000e+00
   9.4193689e+00    1.2880704e-02    5.5096908e-03    4.5481761e-05    0.0000000e+00
   9.5211516e+00    1.3623271e-02    5.5572435e-03    1.7067813e-05    0.0000000e+00
   9.6103516e+00    1.3940130e-02    5.9027001e-03    2.5725534e-05    0.0000000e+00
   9.7064860e+00    1.4404401e-02    5.9204810e-03    1.1504500e-05    0.0000000e+00
   9.8033461e+00    1.5292950e-02    6.3852416e-03    3.1648068e-05    0.0000000e+00
   9.9017540e+00    1.5878574e-02    6.4658983e-03    2.5965960e-05    0.0000000e+00
   1.0006082e+01    1.6558340e-02    6.6498204e-03    4.0447020e-05    0.0000000e+00
   1.0112831e+01    1.6965348e-02    7.0472591e-03    1.0133658e-04    0.0000000e+00
   1.0220162e+01    1.7633403e-02    7.2261968e-03    1.3338843e-04    0.0000000e+00
   1.0303420e+01    1.8105426e-02    7.4110392e-03    1.5374726e-04    0.0000000e+00
   1.0409631e+01    1.8948867e-02    7.8970855e-03    2.8466222e-04    0.0000000e+00
   1.0526306e+01    1.9008892e-02    8.0610416e-03    2.4116044e-04    0.0000000e+00
   1.0616483e+01    1.9714787e-02    8.2557468e-03    2.7876847e-04    0.0000000e+00
   1.0707617e+01    1.9854195e-02    8.2384583e-03    4.2417549e-04    0.0000000e+00
   1.0831837e+01    2.0211813e-02    8.1374714e-03    4.9735849e-04    0.0000000e+00
   1.0926962e+01    2.0414526e-02    7.9206554e-03    7.0470122e-04    0.0000000e+00
   1.1029183e+01    2.0374753e-02    7.6724865e-03    7.8913572e-04    0.0000000e+00
   1.1134381e+01    1.9850472e-02    7.3209104e-03    8.6784897e-04    0.0000000e+00
   1.1205525e+01    1.9695850e-02    7.1349340e-03    9.1740808e-04    0.0000000e+00
   1.1313588e+01    1.9417096e-02    6.6388344e-03    8.1860062e-04    0.0000000e+00
   1.1423200e+01    1.9182494e-02    6.1025538e-03    6.3243162e-04    0.0000000e+00
   1.1535340e+01    1.8991824e-02    5.5995451e-03    4.1675713e-04    0.0000000e+00
   1.1612838e+01    1.8771363e-02    5.0720560e-03    2.7981838e-04    0.0000000e+00
   1.1733105e+01    1.8590654e-02    4.3149341e-03    1.4581810e-04    0.0000000e+00
   1.1812196e+01    1.8285934e-02    3.9532241e-03    8.7524591e-05    0.0000000e+00
   1.1926975e+01    1.7979821e-02    3.5105319e-03    2.6264668e-05    0.0000000e+00
   1.2005521e+01    1.7754654e-02    3.3242997e-03    1.1674757e-05    0.0000000e+00
   1.2127244e+01    1.6847606e-02    3.1013009e-03    0.0000000e+00    0.0000000e+00
   1.2211237e+01    1.6359402e-02    2.8387256e-03    0.0000000e+00    0.0000000e+00
   1.2340007e+01    1.5782683e-02    2.4777144e-03    0.0000000e+00    0.0000000e+00
   1.2420605e+01    1.6101000e-02    2.7628955e-03    0.0000000e+00    0.0000000e+00
   1.2511255e+01    1.5007362e-02    2.3552224e-03    0.0000000e+00    0.0000000e+00
   1.2604220e+01    1.4673646e-02    2.4571623e-03    0.0000000e+00    0.0000000e+00
   1.2745398e+01    1.4593615e-02    2.5158545e-03    0.0000000e+00    0.0000000e+00
   1.2840008e+01    1.4806190e-02    2.4179657e-03    0.0000000e+00    0.0000000e+00
   1.2934809e+01    1.5048647e-02    2.3511472e-03    0.0000000e+00    0.0000000e+00
   1.3027832e+01    1.5490015e-02    2.3837116e-03    0.0000000e+00    0.0000000e+00
   1.3121025e+01    1.5512273e-02    2.3574991e-03    0.0000000e+00    0.0000000e+00
   1.3216645e+01    1.5784302e-02    2.3593888e-03    0.0000000e+00    0.0000000e+00
   1.3312534e+01    1.5933780e-02    2.3085306e-03    0.0000000e+00    0.0000000e+00
   1.3408601e+01    1.6133085e-02    2.1619417e-03    0.0000000e+00    0.0000000e+00
   1.3504885e+01    1.6174498e-02    2.1430977e-03    0.0000000e+00    0.0000000e+00
   1.3601483e+01    1.6365119e-02    2.1168265e-03    0.0000000e+00    0.0000000e+00
   1.3746910e+01    1.6706914e-02    2.0436269e-03    0.0000000e+00    0.0000000e+00
   1.3844180e+01    1.6718808e-02    2.0188662e-03    0.0000000e+00    0.0000000e+00
   1.3941641e+01    1.7048913e-02    2.0601254e-03    0.0000000e+00    0.0000000e+00
   1.4039327e+01    1.7254849e-02    2.0407911e-03    0.0000000e+00    0.0000000e+00
   1.4137280e+01    1.7239670e-02    2.0713147e-03    0.0000000e+00    0.0000000e+00
   1.4233866e+01    1.7505748e-02    2.2004795e-03    0.0000000e+00    0.0000000e+00
   1.4332427e+01    1.7819464e-02    2.2538224e-03    0.0000000e+00    0.0000000e+00
   1.4430652e+01    1.8048114e-02    2.1866151e-03    0.0000000e+00    0.0000000e+00
   1.4529672e+01    1.7934535e-02    2.1856849e-03    0.0000000e+00    0.0000000e+00
   1.4628072e+01    1.8295152e-02    2.1950606e-03    0.0000000e+00    0.0000000e+00
   1.4726595e+01    1.8449597e-02    2.2422978e-03    0.0000000e+00    0.0000000e+00
   1.4825661e+01    1.8552176e-02    2.2719663e-03    0.0000000e+00    0.0000000e+00
   1.4923096e+01    1.8725354e-02    2.2198628e-03    0.0000000e+00    0.0000000e+00
   1.5022461e+01    1.8982390e-02    2.2770772e-03    0.0000000e+00    0.0000000e+00
   1.5120923e+01    1.9094689e-02    2.1235702e-03    0.0000000e+00    0.0000000e+00
   1.5210419e+01    1.9645676e-02    2.3546761e-03    0.0000000e+00    0.0000000e+00
   1.5309561e+01    1.9309911e-02    2.0283381e-03    0.0000000e+00    0.0000000e+00
   1.5408694e+01    1.9646132e-02    2.0270389e-03    0.0000000e+00    0.0000000e+00
   1.5506792e+01    1.9765500e-02    1.9601964e-03    0.0000000e+00    0.0000000e+00
   1.5619317e+01    2.0618807e-02    2.0630701e-03    0.0000000e+00    0.0000000e+00
   1.5715621e+01    2.0091590e-02    1.6584839e-03    0.0000000e+00    0.0000000e+00
   1.5814860e+01    2.0447844e-02    1.6567912e-03    0.0000000e+00    0.0000000e+00
   1.5913485e+01    2.0738914e-02    1.6359791e-03    0.0000000e+00    0.0000000e+00
   1.6011645e+01    2.1204958e-02    1.5240035e-03    0.0000000e+00    0.0000000e+00
   1.6111164e+01    2.1211552e-02    1.3907546e-03    0.0000000e+00    0.0000000e+00
   1.6207037e+01    2.1798182e-02    1.3845759e-03    0.0000000e+00    0.0000000e+00
   1.6304990e+01    2.2023007e-02    1.2498133e-03    0.0000000e+00    0.0000000e+00
   1.6404440e+01    2.2259660e-02    1.1835357e-03    0.0000000e+00    0.0000000e+00
   1.6502822e+01    2.2582415e-02    1.1748087e-03    0.0000000e+00    0.0000000e+00
   1.6601716e+01    2.2959752e-02    1.0822500e-03    0.0000000e+00    0.0000000e+00
   1.6701405e+01    2.3176544e-02    9.0153962e-04    0.0000000e+00    0.0000000e+00
   1.6800128e+01    2.3464930e-02    8.0494208e-04    0.0000000e+00    0.0000000e+00
   1.6948425e+01    2.3694565e-02    7.6906816e-04    0.0000000e+00    0.0000000e+00
   1.7047224e+01    2.3679811e-02    7.4003544e-04    0.0000000e+00    0.0000000e+00
   1.7146272e+01    2.3843732e-02    6.1019311e-04    0.0000000e+00    0.0000000e+00
   1.7246669e+01    2.4171754e-02    5.3962902e-04    0.0000000e+00    0.0000000e+00
   1.7346178e+01    2.4361815e-02    4.3517015e-04    0.0000000e+00    0.0000000e+00
   1.7445941e+01    2.4477879e-02    3.6811643e-04    0.0000000e+00    0.0000000e+00
   1.7545815e+01    2.4601762e-02    2.8572005e-04    0.0000000e+00    0.0000000e+00
   1.7645554e+01    2.4693229e-02    1.6194578e-04    0.0000000e+00    0.0000000e+00
   1.7745112e+01    2.4862913e-02    9.8954033e-05    0.0000000e+00    0.0000000e+00
   1.7844044e+01    2.4804989e-02    4.4143394e-05    0.0000000e+00    0.0000000e+00
   1.7944128e+01    2.4661153e-02    1.8092550e-05    0.0000000e+00    0.0000000e+00
   1.8044692e+01    2.4629332e-02    0.0000000e+00    0.0000000e+00    0.0000000e+00
   1.8144049e+01    2.4722208e-02    0.0000000e+00    0.0000000e+00    0.0000000e+00
   1.8243377e+01    2.4875318e-02    0.0000000e+00    0.0000000e+00    0.0000000e+00
   1.8343499e+01    2.4860254e-02    0.0000000e+00    0.0000000e+00    0.0000000e+00
   1.8444292e+01    2.4959283e-02    0.0000000e+00    0.0000000e+00    0.0000000e+00
   1.8544021e+01    2.5042208e-02    0.0000000e+00    0.0000000e+00    0.0000000e+00
   1.8643136e+01    2.4822066e-02    0.0000000e+00    0.0000000e+00    0.0000000e+00
   1.8742648e+01    2.4980917e-02    0.0000000e+00    0.0000000e+00    0.0000000e+00
   1.8842879e+01    2.4814974e-02    0.0000000e+00    0.0000000e+00    0.0000000e+00
   1.8942877e+01    2.4772546e-02    0.0000000e+00    0.0000000e+00    0.0000000e+00
   1.9042978e+01    2.4752848e-02    0.0000000e+00    0.0000000e+00    0.0000000e+00
   1.9143188e+01    2.4642377e-02    0.0000000e+00    0.0000000e+00    0.0000000e+00
   1.9243476e+01    2.4478540e-02    0.0000000e+00    0.0000000e+00    0.0000000e+00
   1.9343752e+01    2.4345607e-02    0.0000000e+00    0.0000000e+00    0.0000000e+00
   1.9443939e+01    2.4178237e-02    0.0000000e+00    0.0000000e+00    0.0000000e+00
   1.9544479e+01    2.4135615e-02    0.0000000e+00    0.0000000e+00    0.0000000e+00
   1.9645105e+01    2.3941263e-02    0.0000000e+00    0.0000000e+00    0.0000000e+00
   1.9735722e+01    2.4209148e-02    0.0000000e+00    0.0000000e+00    0.0000000e+00
   1.9808216e+01    2.4366876e-02    0.0000000e+00    0.0000000e+00    0.0000000e+00
   1.9949150e+01    2.3813895e-02    0.0000000e+00    0.0000000e+00    0.0000000e+00
   2.0039647e+01    2.3713447e-02    0.0000000e+00    0.0000000e+00    0.0000000e+00
   2.0130156e+01    2.3934574e-02    0.0000000e+00    0.0000000e+00    0.0000000e+00
   2.0220633e+01    2.3893221e-02    0.0000000e+00    0.0000000e+00    0.0000000e+00
   2.0321149e+01    2.3473613e-02    0.0000000e+00    0.0000000e+00    0.0000000e+00
   2.0411615e+01    2.3570580e-02    0.0000000e+00    0.0000000e+00    0.0000000e+00
   2.0502074e+01    2.3495150e-02    0.0000000e+00    0.0000000e+00    0.0000000e+00
   2.0602593e+01    2.2989638e-02    0.0000000e+00    0.0000000e+00    0.0000000e+00
   2.0737857e+01    2.3274588e-02    0.0000000e+00    0.0000000e+00    0.0000000e+00
   2.0836854e+01    2.2599960e-02    0.0000000e+00    0.0000000e+00    0.0000000e+00
   2.0937516e+01    2.2222191e-02    0.0000000e+00    0.0000000e+00    0.0000000e+00
   2.1038235e+01    2.2081546e-02    0.0000000e+00    0.0000000e+00    0.0000000e+00
   2.1138981e+01    2.1678841e-02    0.0000000e+00    0.0000000e+00    0.0000000e+00
   2.1239759e+01    2.1435877e-02    0.0000000e+00    0.0000000e+00    0.0000000e+00
   2.1340583e+01    2.1054742e-02    0.0000000e+00    0.0000000e+00    0.0000000e+00
   2.1441444e+01    2.0683621e-02    0.0000000e+00    0.0000000e+00    0.0000000e+00
   2.1542353e+01    2.0468542e-02    0.0000000e+00    0.0000000e+00    0.0000000e+00
   2.1619054e+01    2.0931406e-02    0.0000000e+00    0.0000000e+00    0.0000000e+00
   2.1715246e+01    2.0258478e-02    0.0000000e+00    0.0000000e+00    0.0000000e+00
   2.1815055e+01    1.9313362e-02    0.0000000e+00    0.0000000e+00    0.0000000e+00
   2.1906010e+01    1.8819023e-02    0.0000000e+00    0.0000000e+00    0.0000000e+00
   2.2002412e+01    1.8489573e-02    0.0000000e+00    0.0000000e+00    0.0000000e+00
   2.2135783e+01    1.7370409e-02    0.0000000e+00    0.0000000e+00    0.0000000e+00
   2.2224579e+01    1.6850796e-02    0.0000000e+00    0.0000000e+00    0.0000000e+00
   2.2313277e+01    1.6202226e-02    0.0000000e+00    0.0000000e+00    0.0000000e+00
   2.2401893e+01    1.5450331e-02    0.0000000e+00    0.0000000e+00    0.0000000e+00
   2.2534672e+01    1.4175183e-02    0.0000000e+00    0.0000000e+00    0.0000000e+00
   2.2623108e+01    1.3448666e-02    0.0000000e+00    0.0000000e+00    0.0000000e+00
   2.2711477e+01    1.2753327e-02    0.0000000e+00    0.0000000e+00    0.0000000e+00
   2.2843901e+01    1.1471257e-02    0.0000000e+00    0.0000000e+00    0.0000000e+00
   2.2932113e+01    1.0883022e-02    0.0000000e+00    0.0000000e+00    0.0000000e+00
   2.3020284e+01    1.0098030e-02    0.0000000e+00    0.0000000e+00    0.0000000e+00
   2.3108423e+01    9.1860419e-03    0.0000000e+00    0.0000000e+00    0.0000000e+00
   2.3231785e+01    8.1854093e-03    0.0000000e+00    0.0000000e+00    0.0000000e+00
   2.3311073e+01    7.5958283e-03    0.0000000e+00    0.0000000e+00    0.0000000e+00
   2.3434406e+01    6.2569250e-03    0.0000000e+00    0.0000000e+00    0.0000000e+00
   2.3522498e+01    5.3512934e-03    0.0000000e+00    0.0000000e+00    0.0000000e+00
   2.3610587e+01    4.4511378e-03    0.0000000e+00    0.0000000e+00    0.0000000e+00
   2.3742763e+01    3.3647495e-03    0.0000000e+00    0.0000000e+00    0.0000000e+00
   2.3830905e+01    2.3846294e-03    0.0000000e+00    0.0000000e+00    0.0000000e+00
   2.3919066e+01    1.5866372e-03    0.0000000e+00    0.0000000e+00    0.0000000e+00
   2.4007253e+01    8.5567960e-04    0.0000000e+00    0.0000000e+00    0.0000000e+00
   2.4139553e+01    3.6674866e-04    0.0000000e+00    0.0000000e+00    0.0000000e+00
   2.4227783e+01    1.6611536e-04    0.0000000e+00    0.0000000e+00    0.0000000e+00
   2.4316038e+01    1.2618927e-04    0.0000000e+00    0.0000000e+00    0.0000000e+00
   2.4404326e+01    3.7077878e-05    0.0000000e+00    0.0000000e+00    0.0000000e+00
   2.4536822e+01    0.0000000e+00    0.0000000e+00    0.0000000e+00    0.0000000e+00
   2.4638808e+01    0.0000000e+00    0.0000000e+00    0.0000000e+00    0.0000000e+00
   2.4740889e+01    0.0000000e+00    0.0000000e+00    0.0000000e+00    0.0000000e+00
   2.4842963e+01    0.0000000e+00    0.0000000e+00    0.0000000e+00    0.0000000e+00
   2.4945114e+01    0.0000000e+00    0.0000000e+00    0.0000000e+00    0.0000000e+00
   2.5047283e+01    0.0000000e+00    0.0000000e+00    0.0000000e+00    0.0000000e+00
   2.5149625e+01    0.0000000e+00    0.0000000e+00    0.0000000e+00    0.0000000e+00
   2.5200838e+01    0.0000000e+00    0.0000000e+00    0.0000000e+00    0.0000000e+00
   2.5303277e+01    0.0000000e+00    0.0000000e+00    0.0000000e+00    0.0000000e+00
   2.5405692e+01    0.0000000e+00    0.0000000e+00    0.0000000e+00    0.0000000e+00
   2.5508121e+01    0.0000000e+00    0.0000000e+00    0.0000000e+00    0.0000000e+00
   2.5610587e+01    0.0000000e+00    0.0000000e+00    0.0000000e+00    0.0000000e+00
   2.5713090e+01    0.0000000e+00    0.0000000e+00    0.0000000e+00    0.0000000e+00
   2.5815629e+01    0.0000000e+00    0.0000000e+00    0.0000000e+00    0.0000000e+00
   2.5918197e+01    0.0000000e+00    0.0000000e+00    0.0000000e+00    0.0000000e+00
   2.6020814e+01    0.0000000e+00    0.0000000e+00    0.0000000e+00    0.0000000e+00
   2.6123454e+01    0.0000000e+00    0.0000000e+00    0.0000000e+00    0.0000000e+00
   2.6226119e+01    0.0000000e+00    0.0000000e+00    0.0000000e+00    0.0000000e+00
   2.6328843e+01    0.0000000e+00    0.0000000e+00    0.0000000e+00    0.0000000e+00
   2.6431565e+01    0.0000000e+00    0.0000000e+00    0.0000000e+00    0.0000000e+00
   2.6534323e+01    0.0000000e+00    0.0000000e+00    0.0000000e+00    0.0000000e+00
   2.6636935e+01    0.0000000e+00    0.0000000e+00    0.0000000e+00    0.0000000e+00
   2.6739467e+01    0.0000000e+00    0.0000000e+00    0.0000000e+00    0.0000000e+00
   2.6842068e+01    0.0000000e+00    0.0000000e+00    0.0000000e+00    0.0000000e+00
   2.6944729e+01    0.0000000e+00    0.0000000e+00    0.0000000e+00    0.0000000e+00
   2.7047446e+01    0.0000000e+00    0.0000000e+00    0.0000000e+00    0.0000000e+00
   2.7150220e+01    0.0000000e+00    0.0000000e+00    0.0000000e+00    0.0000000e+00
   2.7201628e+01    0.0000000e+00    0.0000000e+00    0.0000000e+00    0.0000000e+00
   2.7304487e+01    0.0000000e+00    0.0000000e+00    0.0000000e+00    0.0000000e+00
   2.7407406e+01    0.0000000e+00    0.0000000e+00    0.0000000e+00    0.0000000e+00
   2.7510378e+01    0.0000000e+00    0.0000000e+00    0.0000000e+00    0.0000000e+00
   2.7613404e+01    0.0000000e+00    0.0000000e+00    0.0000000e+00    0.0000000e+00
   2.7716485e+01    0.0000000e+00    0.0000000e+00    0.0000000e+00    0.0000000e+00
   2.7819619e+01    0.0000000e+00    0.0000000e+00    0.0000000e+00    0.0000000e+00
   2.7922807e+01    0.0000000e+00    0.0000000e+00    0.0000000e+00    0.0000000e+00
   2.8026046e+01    0.0000000e+00    0.0000000e+00    0.0000000e+00    0.0000000e+00
   2.8129341e+01    0.0000000e+00    0.0000000e+00    0.0000000e+00    0.0000000e+00
   2.8232651e+01    0.0000000e+00    0.0000000e+00    0.0000000e+00    0.0000000e+00
   2.8336009e+01    0.0000000e+00    0.0000000e+00    0.0000000e+00    0.0000000e+00
   2.8439433e+01    0.0000000e+00    0.0000000e+00    0.0000000e+00    0.0000000e+00
   2.8542885e+01    0.0000000e+00    0.0000000e+00    0.0000000e+00    0.0000000e+00
   2.8646373e+01    0.0000000e+00    0.0000000e+00    0.0000000e+00    0.0000000e+00
   2.8749874e+01    0.0000000e+00    0.0000000e+00    0.0000000e+00    0.0000000e+00
   2.8801646e+01    0.0000000e+00    0.0000000e+00    0.0000000e+00    0.0000000e+00
   2.8905217e+01    0.0000000e+00    0.0000000e+00    0.0000000e+00    0.0000000e+00
   2.9004012e+01    0.0000000e+00    0.0000000e+00    0.0000000e+00    0.0000000e+00
   2.9107644e+01    0.0000000e+00    0.0000000e+00    0.0000000e+00    0.0000000e+00
   2.9211336e+01    0.0000000e+00    0.0000000e+00    0.0000000e+00    0.0000000e+00
   2.9314991e+01    0.0000000e+00    0.0000000e+00    0.0000000e+00    0.0000000e+00
   2.9418733e+01    0.0000000e+00    0.0000000e+00    0.0000000e+00    0.0000000e+00
   2.9522542e+01    0.0000000e+00    0.0000000e+00    0.0000000e+00    0.0000000e+00
   2.9626396e+01    0.0000000e+00    0.0000000e+00    0.0000000e+00    0.0000000e+00
   2.9730303e+01    0.0000000e+00    0.0000000e+00    0.0000000e+00    0.0000000e+00
   2.9834253e+01    0.0000000e+00    0.0000000e+00    0.0000000e+00    0.0000000e+00
   2.9938238e+01    0.0000000e+00    0.0000000e+00    0.0000000e+00    0.0000000e+00
   3.0042274e+01    0.0000000e+00    0.0000000e+00    0.0000000e+00    0.0000000e+00
   3.0146349e+01    0.0000000e+00    0.0000000e+00    0.0000000e+00    0.0000000e+00
   3.0250475e+01    0.0000000e+00    0.0000000e+00    0.0000000e+00    0.0000000e+00
   3.0302550e+01    0.0000000e+00    0.0000000e+00    0.0000000e+00    0.0000000e+00
   3.0406750e+01    0.0000000e+00    0.0000000e+00    0.0000000e+00    0.0000000e+00
   3.0511000e+01    0.0000000e+00    0.0000000e+00    0.0000000e+00    0.0000000e+00
   3.0615289e+01    0.0000000e+00    0.0000000e+00    0.0000000e+00    0.0000000e+00
   3.0719619e+01    0.0000000e+00    0.0000000e+00    0.0000000e+00    0.0000000e+00
   3.0823994e+01    0.0000000e+00    0.0000000e+00    0.0000000e+00    0.0000000e+00
   3.0928401e+01    0.0000000e+00    0.0000000e+00    0.0000000e+00    0.0000000e+00
   3.1032856e+01    0.0000000e+00    0.0000000e+00    0.0000000e+00    0.0000000e+00
   3.1137365e+01    0.0000000e+00    0.0000000e+00    0.0000000e+00    0.0000000e+00
   3.1241917e+01    0.0000000e+00    0.0000000e+00    0.0000000e+00    0.0000000e+00
   3.1346398e+01    0.0000000e+00    0.0000000e+00    0.0000000e+00    0.0000000e+00
   3.1450843e+01    0.0000000e+00    0.0000000e+00    0.0000000e+00    0.0000000e+00
   3.1503095e+01    0.0000000e+00    0.0000000e+00    0.0000000e+00    0.0000000e+00
   3.1607643e+01    0.0000000e+00    0.0000000e+00    0.0000000e+00    0.0000000e+00
   3.1712244e+01    0.0000000e+00    0.0000000e+00    0.0000000e+00    0.0000000e+00
   3.1816895e+01    0.0000000e+00    0.0000000e+00    0.0000000e+00    0.0000000e+00
   3.1921599e+01    0.0000000e+00    0.0000000e+00    0.0000000e+00    0.0000000e+00
   3.2026347e+01    0.0000000e+00    0.0000000e+00    0.0000000e+00    0.0000000e+00
   3.2131133e+01    0.0000000e+00    0.0000000e+00    0.0000000e+00    0.0000000e+00
   3.2235950e+01    0.0000000e+00    0.0000000e+00    0.0000000e+00    0.0000000e+00
   3.2340798e+01    0.0000000e+00    0.0000000e+00    0.0000000e+00    0.0000000e+00
   3.2445673e+01    0.0000000e+00    0.0000000e+00    0.0000000e+00    0.0000000e+00
   3.2550590e+01    0.0000000e+00    0.0000000e+00    0.0000000e+00    0.0000000e+00
   3.2603074e+01    0.0000000e+00    0.0000000e+00    0.0000000e+00    0.0000000e+00
   3.2708066e+01    0.0000000e+00    0.0000000e+00    0.0000000e+00    0.0000000e+00
   3.2813094e+01    0.0000000e+00    0.0000000e+00    0.0000000e+00    0.0000000e+00
   3.2918199e+01    0.0000000e+00    0.0000000e+00    0.0000000e+00    0.0000000e+00
   3.3023352e+01    0.0000000e+00    0.0000000e+00    0.0000000e+00    0.0000000e+00
   3.3128549e+01    0.0000000e+00    0.0000000e+00    0.0000000e+00    0.0000000e+00
   3.3233792e+01    0.0000000e+00    0.0000000e+00    0.0000000e+00    0.0000000e+00
   3.3339082e+01    0.0000000e+00    0.0000000e+00    0.0000000e+00    0.0000000e+00
   3.3444218e+01    0.0000000e+00    0.0000000e+00    0.0000000e+00    0.0000000e+00
   3.3549221e+01    0.0000000e+00    0.0000000e+00    0.0000000e+00    0.0000000e+00
   3.3601744e+01    0.0000000e+00    0.0000000e+00    0.0000000e+00    0.0000000e+00
   3.3706823e+01    0.0000000e+00    0.0000000e+00    0.0000000e+00    0.0000000e+00
   3.3811943e+01    0.0000000e+00    0.0000000e+00    0.0000000e+00    0.0000000e+00
   3.3917088e+01    0.0000000e+00    0.0000000e+00    0.0000000e+00    0.0000000e+00
   3.4022269e+01    0.0000000e+00    0.0000000e+00    0.0000000e+00    0.0000000e+00
   3.4127488e+01    0.0000000e+00    0.0000000e+00    0.0000000e+00    0.0000000e+00
   3.4232727e+01    0.0000000e+00    0.0000000e+00    0.0000000e+00    0.0000000e+00
   3.4327494e+01    0.0000000e+00    0.0000000e+00    0.0000000e+00    0.0000000e+00
   3.4403307e+01    0.0000000e+00    0.0000000e+00    0.0000000e+00    0.0000000e+00
   3.4539772e+01    0.0000000e+00    0.0000000e+00    0.0000000e+00    0.0000000e+00
   3.4600422e+01    0.0000000e+00    0.0000000e+00    0.0000000e+00    0.0000000e+00
   3.4709931e+01    0.0000000e+00    0.0000000e+00    0.0000000e+00    0.0000000e+00
   3.4812700e+01    0.0000000e+00    0.0000000e+00    0.0000000e+00    0.0000000e+00
   3.4922209e+01    0.0000000e+00    0.0000000e+00    0.0000000e+00    0.0000000e+00
   3.5024979e+01    0.0000000e+00    0.0000000e+00    0.0000000e+00    0.0000000e+00
   3.5100792e+01    0.0000000e+00    0.0000000e+00    0.0000000e+00    0.0000000e+00
   3.5222094e+01    0.0000000e+00    0.0000000e+00    0.0000000e+00    0.0000000e+00
   3.5316440e+01    0.0000000e+00    0.0000000e+00    0.0000000e+00    0.0000000e+00
   3.5434372e+01    0.0000000e+00    0.0000000e+00    0.0000000e+00    0.0000000e+00
   3.5528718e+01    0.0000000e+00    0.0000000e+00    0.0000000e+00    0.0000000e+00
   3.5604531e+01    0.0000000e+00    0.0000000e+00    0.0000000e+00    0.0000000e+00
   3.5739758e+01    0.0000000e+00    0.0000000e+00    0.0000000e+00    0.0000000e+00
   3.5814244e+01    0.0000000e+00    0.0000000e+00    0.0000000e+00    0.0000000e+00
   3.5921835e+01    0.0000000e+00    0.0000000e+00    0.0000000e+00    0.0000000e+00
   3.6022805e+01    0.0000000e+00    0.0000000e+00    0.0000000e+00    0.0000000e+00
   3.6148937e+01    0.0000000e+00    0.0000000e+00    0.0000000e+00    0.0000000e+00
   3.6223307e+01    0.0000000e+00    0.0000000e+00    0.0000000e+00    0.0000000e+00
   3.6338994e+01    0.0000000e+00    0.0000000e+00    0.0000000e+00    0.0000000e+00
   3.6413364e+01    0.0000000e+00    0.0000000e+00    0.0000000e+00    0.0000000e+00
   3.6520788e+01    0.0000000e+00    0.0000000e+00    0.0000000e+00    0.0000000e+00
   3.6636475e+01    0.0000000e+00    0.0000000e+00    0.0000000e+00    0.0000000e+00
   3.6729437e+01    0.0000000e+00    0.0000000e+00    0.0000000e+00    0.0000000e+00
   3.6821987e+01    0.0000000e+00    0.0000000e+00    0.0000000e+00    0.0000000e+00
   3.6937673e+01    0.0000000e+00    0.0000000e+00    0.0000000e+00    0.0000000e+00
   3.7012043e+01    0.0000000e+00    0.0000000e+00    0.0000000e+00    0.0000000e+00
   3.7105006e+01    0.0000000e+00    0.0000000e+00    0.0000000e+00    0.0000000e+00
   3.7231022e+01    0.0000000e+00    0.0000000e+00    0.0000000e+00    0.0000000e+00
   3.7305392e+01    0.0000000e+00    0.0000000e+00    0.0000000e+00    0.0000000e+00
   3.7439671e+01    0.0000000e+00    0.0000000e+00    0.0000000e+00    0.0000000e+00
   3.7514041e+01    0.0000000e+00    0.0000000e+00    0.0000000e+00    0.0000000e+00
   3.7621465e+01    0.0000000e+00    0.0000000e+00    0.0000000e+00    0.0000000e+00
   3.7737152e+01    0.0000000e+00    0.0000000e+00    0.0000000e+00    0.0000000e+00
   3.7830114e+01    0.0000000e+00    0.0000000e+00    0.0000000e+00    0.0000000e+00
   3.7923077e+01    0.0000000e+00    0.0000000e+00    0.0000000e+00    0.0000000e+00
   3.8016039e+01    0.0000000e+00    0.0000000e+00    0.0000000e+00    0.0000000e+00
   3.8108589e+01    0.0000000e+00    0.0000000e+00    0.0000000e+00    0.0000000e+00
   3.8224275e+01    0.0000000e+00    0.0000000e+00    0.0000000e+00    0.0000000e+00
   3.8331699e+01    0.0000000e+00    0.0000000e+00    0.0000000e+00    0.0000000e+00
   3.8406069e+01    0.0000000e+00    0.0000000e+00    0.0000000e+00    0.0000000e+00
   3.8521756e+01    0.0000000e+00    0.0000000e+00    0.0000000e+00    0.0000000e+00
   3.8614305e+01    0.0000000e+00    0.0000000e+00    0.0000000e+00    0.0000000e+00
   3.8729992e+01    0.0000000e+00    0.0000000e+00    0.0000000e+00    0.0000000e+00
   3.8804362e+01    0.0000000e+00    0.0000000e+00    0.0000000e+00    0.0000000e+00
   3.8930378e+01    0.0000000e+00    0.0000000e+00    0.0000000e+00    0.0000000e+00
   3.9004748e+01    0.0000000e+00    0.0000000e+00    0.0000000e+00    0.0000000e+00
   3.9139027e+01    0.0000000e+00    0.0000000e+00    0.0000000e+00    0.0000000e+00
   3.9231990e+01    0.0000000e+00    0.0000000e+00    0.0000000e+00    0.0000000e+00
   3.9306360e+01    0.0000000e+00    0.0000000e+00    0.0000000e+00    0.0000000e+00
   3.9413783e+01    0.0000000e+00    0.0000000e+00    0.0000000e+00    0.0000000e+00
   3.9506746e+01    0.0000000e+00    0.0000000e+00    0.0000000e+00    0.0000000e+00
   3.9622433e+01    0.0000000e+00    0.0000000e+00    0.0000000e+00    0.0000000e+00
   3.9714982e+01    0.0000000e+00    0.0000000e+00    0.0000000e+00    0.0000000e+00
   3.9830669e+01    0.0000000e+00    0.0000000e+00    0.0000000e+00    0.0000000e+00
   3.9905039e+01    0.0000000e+00    0.0000000e+00    0.0000000e+00    0.0000000e+00
   4.0012462e+01    0.0000000e+00    0.0000000e+00    0.0000000e+00    0.0000000e+00
   4.0128149e+01    0.0000000e+00    0.0000000e+00    0.0000000e+00    0.0000000e+00
   4.0230928e+01    0.0000000e+00    0.0000000e+00    0.0000000e+00    0.0000000e+00
   4.0336232e+01    0.0000000e+00    0.0000000e+00    0.0000000e+00    0.0000000e+00
   4.0431021e+01    0.0000000e+00    0.0000000e+00    0.0000000e+00    0.0000000e+00
   4.0536465e+01    0.0000000e+00    0.0000000e+00    0.0000000e+00    0.0000000e+00
   4.0641988e+01    0.0000000e+00    0.0000000e+00    0.0000000e+00    0.0000000e+00
   4.0747579e+01    0.0000000e+00    0.0000000e+00    0.0000000e+00    0.0000000e+00
   4.0800400e+01    0.0000000e+00    0.0000000e+00    0.0000000e+00    0.0000000e+00
   4.0948351e+01    0.0000000e+00    0.0000000e+00    0.0000000e+00    0.0000000e+00
   4.1001246e+01    0.0000000e+00    0.0000000e+00    0.0000000e+00    0.0000000e+00
   4.1106870e+01    0.0000000e+00    0.0000000e+00    0.0000000e+00    0.0000000e+00
   4.1202135e+01    0.0000000e+00    0.0000000e+00    0.0000000e+00    0.0000000e+00
   4.1308098e+01    0.0000000e+00    0.0000000e+00    0.0000000e+00    0.0000000e+00
   4.1403480e+01    0.0000000e+00    0.0000000e+00    0.0000000e+00    0.0000000e+00
   4.1509569e+01    0.0000000e+00    0.0000000e+00    0.0000000e+00    0.0000000e+00
   4.1615726e+01    0.0000000e+00    0.0000000e+00    0.0000000e+00    0.0000000e+00
   4.1721957e+01    0.0000000e+00    0.0000000e+00    0.0000000e+00    0.0000000e+00
   4.1817606e+01    0.0000000e+00    0.0000000e+00    0.0000000e+00    0.0000000e+00
   4.1923930e+01    0.0000000e+00    0.0000000e+00    0.0000000e+00    0.0000000e+00
   4.2019706e+01    0.0000000e+00    0.0000000e+00    0.0000000e+00    0.0000000e+00
   4.2126167e+01    0.0000000e+00    0.0000000e+00    0.0000000e+00    0.0000000e+00
   4.2222053e+01    0.0000000e+00    0.0000000e+00    0.0000000e+00    0.0000000e+00
   4.2328641e+01    0.0000000e+00    0.0000000e+00    0.0000000e+00    0.0000000e+00
   4.2435337e+01    0.0000000e+00    0.0000000e+00    0.0000000e+00    0.0000000e+00
   4.2542101e+01    0.0000000e+00    0.0000000e+00    0.0000000e+00    0.0000000e+00
   4.2648934e+01    0.0000000e+00    0.0000000e+00    0.0000000e+00    0.0000000e+00
   4.2744926e+01    0.0000000e+00    0.0000000e+00    0.0000000e+00    0.0000000e+00
   4.2851896e+01    0.0000000e+00    0.0000000e+00    0.0000000e+00    0.0000000e+00
   4.2948185e+01    0.0000000e+00    0.0000000e+00    0.0000000e+00    0.0000000e+00
   4.3001728e+01    0.0000000e+00    0.0000000e+00    0.0000000e+00    0.0000000e+00
   4.3108869e+01    0.0000000e+00    0.0000000e+00    0.0000000e+00    0.0000000e+00
   4.3216077e+01    0.0000000e+00    0.0000000e+00    0.0000000e+00    0.0000000e+00
   4.3323350e+01    0.0000000e+00    0.0000000e+00    0.0000000e+00    0.0000000e+00
   4.3430689e+01    0.0000000e+00    0.0000000e+00    0.0000000e+00    0.0000000e+00
   4.3538095e+01    0.0000000e+00    0.0000000e+00    0.0000000e+00    0.0000000e+00
   4.3645566e+01    0.0000000e+00    0.0000000e+00    0.0000000e+00    0.0000000e+00
   4.3742306e+01    0.0000000e+00    0.0000000e+00    0.0000000e+00    0.0000000e+00
   4.3849897e+01    0.0000000e+00    0.0000000e+00    0.0000000e+00    0.0000000e+00
   4.3903716e+01    0.0000000e+00    0.0000000e+00    0.0000000e+00    0.0000000e+00
   4.4000619e+01    0.0000000e+00    0.0000000e+00    0.0000000e+00    0.0000000e+00
   4.4108331e+01    0.0000000e+00    0.0000000e+00    0.0000000e+00    0.0000000e+00
   4.4216133e+01    0.0000000e+00    0.0000000e+00    0.0000000e+00    0.0000000e+00
   4.4313168e+01    0.0000000e+00    0.0000000e+00    0.0000000e+00    0.0000000e+00
   4.4420956e+01    0.0000000e+00    0.0000000e+00    0.0000000e+00    0.0000000e+00
   4.4518122e+01    0.0000000e+00    0.0000000e+00    0.0000000e+00    0.0000000e+00
   4.4626126e+01    0.0000000e+00    0.0000000e+00    0.0000000e+00    0.0000000e+00
   4.4734219e+01    0.0000000e+00    0.0000000e+00    0.0000000e+00    0.0000000e+00
   4.4842370e+01    0.0000000e+00    0.0000000e+00    0.0000000e+00    0.0000000e+00
   4.4950581e+01    0.0000000e+00    0.0000000e+00    0.0000000e+00    0.0000000e+00
   4.5004708e+01    0.0000000e+00    0.0000000e+00    0.0000000e+00    0.0000000e+00
   4.5113004e+01    0.0000000e+00    0.0000000e+00    0.0000000e+00    0.0000000e+00
   4.5221222e+01    0.0000000e+00    0.0000000e+00    0.0000000e+00    0.0000000e+00
   4.5310781e+01    0.0000000e+00    0.0000000e+00    0.0000000e+00    0.0000000e+00
   4.5403141e+01    0.0000000e+00    0.0000000e+00    0.0000000e+00    0.0000000e+00
   4.5541550e+01    0.0000000e+00    0.0000000e+00    0.0000000e+00    0.0000000e+00
   4.5633739e+01    0.0000000e+00    0.0000000e+00    0.0000000e+00    0.0000000e+00
   4.5725884e+01    0.0000000e+00    0.0000000e+00    0.0000000e+00    0.0000000e+00
   4.5817974e+01    0.0000000e+00    0.0000000e+00    0.0000000e+00    0.0000000e+00
   4.5910018e+01    0.0000000e+00    0.0000000e+00    0.0000000e+00    0.0000000e+00
   4.6002013e+01    0.0000000e+00    0.0000000e+00    0.0000000e+00    0.0000000e+00
   4.6139928e+01    0.0000000e+00    0.0000000e+00    0.0000000e+00    0.0000000e+00
   4.6231817e+01    0.0000000e+00    0.0000000e+00    0.0000000e+00    0.0000000e+00
   4.6323657e+01    0.0000000e+00    0.0000000e+00    0.0000000e+00    0.0000000e+00
   4.6415457e+01    0.0000000e+00    0.0000000e+00    0.0000000e+00    0.0000000e+00
   4.6507219e+01    0.0000000e+00    0.0000000e+00    0.0000000e+00    0.0000000e+00
   4.6644785e+01    0.0000000e+00    0.0000000e+00    0.0000000e+00    0.0000000e+00
   4.6736460e+01    0.0000000e+00    0.0000000e+00    0.0000000e+00    0.0000000e+00
   4.6828105e+01    0.0000000e+00    0.0000000e+00    0.0000000e+00    0.0000000e+00
   4.6919713e+01    0.0000000e+00    0.0000000e+00    0.0000000e+00    0.0000000e+00
   4.7011281e+01    0.0000000e+00    0.0000000e+00    0.0000000e+00    0.0000000e+00
   4.7102813e+01    0.0000000e+00    0.0000000e+00    0.0000000e+00    0.0000000e+00
   4.7240075e+01    0.0000000e+00    0.0000000e+00    0.0000000e+00    0.0000000e+00
   4.7331551e+01    0.0000000e+00    0.0000000e+00    0.0000000e+00    0.0000000e+00
   4.7423002e+01    0.0000000e+00    0.0000000e+00    0.0000000e+00    0.0000000e+00
   4.7514425e+01    0.0000000e+00    0.0000000e+00    0.0000000e+00    0.0000000e+00
   4.7605815e+01    0.0000000e+00    0.0000000e+00    0.0000000e+00    0.0000000e+00
   4.7742854e+01    0.0000000e+00    0.0000000e+00    0.0000000e+00    0.0000000e+00
   4.7834192e+01    0.0000000e+00    0.0000000e+00    0.0000000e+00    0.0000000e+00
   4.7925497e+01    0.0000000e+00    0.0000000e+00    0.0000000e+00    0.0000000e+00
   4.8016786e+01    0.0000000e+00    0.0000000e+00    0.0000000e+00    0.0000000e+00
   4.8108078e+01    0.0000000e+00    0.0000000e+00    0.0000000e+00    0.0000000e+00
   4.8245056e+01    0.0000000e+00    0.0000000e+00    0.0000000e+00    0.0000000e+00
   4.8336373e+01    0.0000000e+00    0.0000000e+00    0.0000000e+00    0.0000000e+00
   4.8427672e+01    0.0000000e+00    0.0000000e+00    0.0000000e+00    0.0000000e+00
   4.8518947e+01    0.0000000e+00    0.0000000e+00    0.0000000e+00    0.0000000e+00
   4.8610204e+01    0.0000000e+00    0.0000000e+00    0.0000000e+00    0.0000000e+00
   4.8701451e+01    0.0000000e+00    0.0000000e+00    0.0000000e+00    0.0000000e+00
   4.8838287e+01    0.0000000e+00    0.0000000e+00    0.0000000e+00    0.0000000e+00
   4.8929493e+01    0.0000000e+00    0.0000000e+00    0.0000000e+00    0.0000000e+00
   4.9020677e+01    0.0000000e+00    0.0000000e+00    0.0000000e+00    0.0000000e+00
   4.9111843e+01    0.0000000e+00    0.0000000e+00    0.0000000e+00    0.0000000e+00
   4.9202984e+01    0.0000000e+00    0.0000000e+00    0.0000000e+00    0.0000000e+00
   4.9339639e+01    0.0000000e+00    0.0000000e+00    0.0000000e+00    0.0000000e+00
   4.9430721e+01    0.0000000e+00    0.0000000e+00    0.0000000e+00    0.0000000e+00
   4.9512667e+01    0.0000000e+00    0.0000000e+00    0.0000000e+00    0.0000000e+00
   4.9603720e+01    0.0000000e+00    0.0000000e+00    0.0000000e+00    0.0000000e+00
   4.9740253e+01    0.0000000e+00    0.0000000e+00    0.0000000e+00    0.0000000e+00
   4.9831249e+01    0.0000000e+00    0.0000000e+00    0.0000000e+00    0.0000000e+00
   4.9922225e+01    0.0000000e+00    0.0000000e+00    0.0000000e+00    0.0000000e+00
   5.0013187e+01    0.0000000e+00    0.0000000e+00    0.0000000e+00    0.0000000e+00
   5.0104776e+01    0.0000000e+00    0.0000000e+00    0.0000000e+00    0.0000000e+00
   5.0241589e+01    0.0000000e+00    0.0000000e+00    0.0000000e+00    0.0000000e+00
   5.0344045e+01    0.0000000e+00    0.0000000e+00    0.0000000e+00    0.0000000e+00
   5.0415196e+01    0.0000000e+00    0.0000000e+00    0.0000000e+00    0.0000000e+00
   5.0504133e+01    0.0000000e+00    0.0000000e+00    0.0000000e+00    0.0000000e+00
   5.0615306e+01    0.0000000e+00    0.0000000e+00    0.0000000e+00    0.0000000e+00
   5.0726408e+01    0.0000000e+00    0.0000000e+00    0.0000000e+00    0.0000000e+00
   5.0826401e+01    0.0000000e+00    0.0000000e+00    0.0000000e+00    0.0000000e+00
   5.0939240e+01    0.0000000e+00    0.0000000e+00    0.0000000e+00    0.0000000e+00
   5.1061301e+01    0.0000000e+00    0.0000000e+00    0.0000000e+00    0.0000000e+00
   5.1146065e+01    0.0000000e+00    0.0000000e+00    0.0000000e+00    0.0000000e+00
   5.1252021e+01    0.0000000e+00    0.0000000e+00    0.0000000e+00    0.0000000e+00
   5.1384466e+01    0.0000000e+00    0.0000000e+00    0.0000000e+00    0.0000000e+00
   5.1550022e+01    0.0000000e+00    0.0000000e+00    0.0000000e+00    0.0000000e+00
   5.1751442e+01    0.0000000e+00    0.0000000e+00    0.0000000e+00    0.0000000e+00
   5.1953158e+01    0.0000000e+00    0.0000000e+00    0.0000000e+00    0.0000000e+00
   5.2155097e+01    0.0000000e+00    0.0000000e+00    0.0000000e+00    0.0000000e+00
   5.2357250e+01    0.0000000e+00    0.0000000e+00    0.0000000e+00    0.0000000e+00
   5.2559606e+01    0.0000000e+00    0.0000000e+00    0.0000000e+00    0.0000000e+00
   5.2762170e+01    0.0000000e+00    0.0000000e+00    0.0000000e+00    0.0000000e+00
   5.2964948e+01    0.0000000e+00    0.0000000e+00    0.0000000e+00    0.0000000e+00
   5.3218421e+01    0.0000000e+00    0.0000000e+00    0.0000000e+00    0.0000000e+00
   5.3535262e+01    0.0000000e+00    0.0000000e+00    0.0000000e+00    0.0000000e+00
   5.3788735e+01    0.0000000e+00    0.0000000e+00    0.0000000e+00    0.0000000e+00
   5.4105576e+01    0.0000000e+00    0.0000000e+00    0.0000000e+00    0.0000000e+00
   5.4359049e+01    0.0000000e+00    0.0000000e+00    0.0000000e+00    0.0000000e+00
   5.4675890e+01    0.0000000e+00    0.0000000e+00    0.0000000e+00    0.0000000e+00
   5.4929363e+01    0.0000000e+00    0.0000000e+00    0.0000000e+00    0.0000000e+00
   5.5246204e+01    0.0000000e+00    0.0000000e+00    0.0000000e+00    0.0000000e+00
   5.5499677e+01    0.0000000e+00    0.0000000e+00    0.0000000e+00    0.0000000e+00
   5.5816518e+01    0.0000000e+00    0.0000000e+00    0.0000000e+00    0.0000000e+00
   5.6069991e+01    0.0000000e+00    0.0000000e+00    0.0000000e+00    0.0000000e+00
   5.6386832e+01    0.0000000e+00    0.0000000e+00    0.0000000e+00    0.0000000e+00
   5.6640305e+01    0.0000000e+00    0.0000000e+00    0.0000000e+00    0.0000000e+00
   5.6957147e+01    0.0000000e+00    0.0000000e+00    0.0000000e+00    0.0000000e+00
   5.7321950e+01    0.0000000e+00    0.0000000e+00    0.0000000e+00    0.0000000e+00
   5.7613792e+01    0.0000000e+00    0.0000000e+00    0.0000000e+00    0.0000000e+00
   5.7978595e+01    0.0000000e+00    0.0000000e+00    0.0000000e+00    0.0000000e+00
   5.8270437e+01    0.0000000e+00    0.0000000e+00    0.0000000e+00    0.0000000e+00
   5.8635241e+01    0.0000000e+00    0.0000000e+00    0.0000000e+00    0.0000000e+00
   5.9002750e+01    0.0000000e+00    0.0000000e+00    0.0000000e+00    0.0000000e+00
   5.9296758e+01    0.0000000e+00    0.0000000e+00    0.0000000e+00    0.0000000e+00
   5.9664268e+01    0.0000000e+00    0.0000000e+00    0.0000000e+00    0.0000000e+00
   6.0033319e+01    0.0000000e+00    0.0000000e+00    0.0000000e+00    0.0000000e+00
   6.0328559e+01    0.0000000e+00    0.0000000e+00    0.0000000e+00    0.0000000e+00
   6.0697610e+01    0.0000000e+00    0.0000000e+00    0.0000000e+00    0.0000000e+00
   6.1068190e+01    0.0000000e+00    0.0000000e+00    0.0000000e+00    0.0000000e+00
   6.1364654e+01    0.0000000e+00    0.0000000e+00    0.0000000e+00    0.0000000e+00
   6.1735233e+01    0.0000000e+00    0.0000000e+00    0.0000000e+00    0.0000000e+00
   6.2107347e+01    0.0000000e+00    0.0000000e+00    0.0000000e+00    0.0000000e+00
   6.2405039e+01    0.0000000e+00    0.0000000e+00    0.0000000e+00    0.0000000e+00
   6.2777153e+01    0.0000000e+00    0.0000000e+00    0.0000000e+00    0.0000000e+00
   6.3150814e+01    0.0000000e+00    0.0000000e+00    0.0000000e+00    0.0000000e+00
   6.3449743e+01    0.0000000e+00    0.0000000e+00    0.0000000e+00    0.0000000e+00
   6.3823405e+01    0.0000000e+00    0.0000000e+00    0.0000000e+00    0.0000000e+00
   6.4198537e+01    0.0000000e+00    0.0000000e+00    0.0000000e+00    0.0000000e+00
   6.4498642e+01    0.0000000e+00    0.0000000e+00    0.0000000e+00    0.0000000e+00
   6.4873774e+01    0.0000000e+00    0.0000000e+00    0.0000000e+00    0.0000000e+00
   6.5250344e+01    0.0000000e+00    0.0000000e+00    0.0000000e+00    0.0000000e+00
   6.5551600e+01    0.0000000e+00    0.0000000e+00    0.0000000e+00    0.0000000e+00
   6.5928171e+01    0.0000000e+00    0.0000000e+00    0.0000000e+00    0.0000000e+00
   6.6306173e+01    0.0000000e+00    0.0000000e+00    0.0000000e+00    0.0000000e+00
   6.6608574e+01    0.0000000e+00    0.0000000e+00    0.0000000e+00    0.0000000e+00
   6.6986576e+01    0.0000000e+00    0.0000000e+00    0.0000000e+00    0.0000000e+00
   6.7365999e+01    0.0000000e+00    0.0000000e+00    0.0000000e+00    0.0000000e+00
   6.7669538e+01    0.0000000e+00    0.0000000e+00    0.0000000e+00    0.0000000e+00
   6.8048961e+01    0.0000000e+00    0.0000000e+00    0.0000000e+00    0.0000000e+00
   6.8429793e+01    0.0000000e+00    0.0000000e+00    0.0000000e+00    0.0000000e+00
   6.8734458e+01    0.0000000e+00    0.0000000e+00    0.0000000e+00    0.0000000e+00
   6.9115290e+01    0.0000000e+00    0.0000000e+00    0.0000000e+00    0.0000000e+00
   6.9497523e+01    0.0000000e+00    0.0000000e+00    0.0000000e+00    0.0000000e+00
   6.9803310e+01    0.0000000e+00    0.0000000e+00    0.0000000e+00    0.0000000e+00
   7.0185542e+01    0.0000000e+00    0.0000000e+00    0.0000000e+00    0.0000000e+00
   7.0568941e+01    0.0000000e+00    0.0000000e+00    0.0000000e+00    0.0000000e+00
   7.0875660e+01    0.0000000e+00    0.0000000e+00    0.0000000e+00    0.0000000e+00
   7.1259058e+01    0.0000000e+00    0.0000000e+00    0.0000000e+00    0.0000000e+00
   7.1644062e+01    0.0000000e+00    0.0000000e+00    0.0000000e+00    0.0000000e+00
   7.1952066e+01    0.0000000e+00    0.0000000e+00    0.0000000e+00    0.0000000e+00
   7.2337070e+01    0.0000000e+00    0.0000000e+00    0.0000000e+00    0.0000000e+00
   7.2723440e+01    0.0000000e+00    0.0000000e+00    0.0000000e+00    0.0000000e+00
   7.3110320e+01    0.0000000e+00    0.0000000e+00    0.0000000e+00    0.0000000e+00
   7.3419824e+01    0.0000000e+00    0.0000000e+00    0.0000000e+00    0.0000000e+00
   7.3806704e+01    0.0000000e+00    0.0000000e+00    0.0000000e+00    0.0000000e+00
   7.4194187e+01    0.0000000e+00    0.0000000e+00    0.0000000e+00    0.0000000e+00
   7.4582793e+01    0.0000000e+00    0.0000000e+00    0.0000000e+00    0.0000000e+00
   7.4971852e+01    0.0000000e+00    0.0000000e+00    0.0000000e+00    0.0000000e+00
   7.5361364e+01    0.0000000e+00    0.0000000e+00    0.0000000e+00    0.0000000e+00
   7.5751332e+01    0.0000000e+00    0.0000000e+00    0.0000000e+00    0.0000000e+00
   7.6141756e+01    0.0000000e+00    0.0000000e+00    0.0000000e+00    0.0000000e+00
   7.6532636e+01    0.0000000e+00    0.0000000e+00    0.0000000e+00    0.0000000e+00
   7.6923965e+01    0.0000000e+00    0.0000000e+00    0.0000000e+00    0.0000000e+00
   7.7315743e+01    0.0000000e+00    0.0000000e+00    0.0000000e+00    0.0000000e+00
   7.7707965e+01    0.0000000e+00    0.0000000e+00    0.0000000e+00    0.0000000e+00
   7.8099680e+01    0.0000000e+00    0.0000000e+00    0.0000000e+00    0.0000000e+00
   7.8492476e+01    0.0000000e+00    0.0000000e+00    0.0000000e+00    0.0000000e+00
   7.8885935e+01    0.0000000e+00    0.0000000e+00    0.0000000e+00    0.0000000e+00
   7.9279906e+01    0.0000000e+00    0.0000000e+00    0.0000000e+00    0.0000000e+00
   7.9674309e+01    0.0000000e+00    0.0000000e+00    0.0000000e+00    0.0000000e+00
   8.0069160e+01    0.0000000e+00    0.0000000e+00    0.0000000e+00    0.0000000e+00
   8.0464449e+01    0.0000000e+00    0.0000000e+00    0.0000000e+00    0.0000000e+00
   8.0860169e+01    0.0000000e+00    0.0000000e+00    0.0000000e+00    0.0000000e+00
   8.1256322e+01    0.0000000e+00    0.0000000e+00    0.0000000e+00    0.0000000e+00
   8.1652905e+01    0.0000000e+00    0.0000000e+00    0.0000000e+00    0.0000000e+00
   8.2048690e+01    0.0000000e+00    0.0000000e+00    0.0000000e+00    0.0000000e+00
   8.2445525e+01    0.0000000e+00    0.0000000e+00    0.0000000e+00    0.0000000e+00
   8.2843030e+01    0.0000000e+00    0.0000000e+00    0.0000000e+00    0.0000000e+00
   8.3241071e+01    0.0000000e+00    0.0000000e+00    0.0000000e+00    0.0000000e+00
   8.3639578e+01    0.0000000e+00    0.0000000e+00    0.0000000e+00    0.0000000e+00
   8.4038530e+01    0.0000000e+00    0.0000000e+00    0.0000000e+00    0.0000000e+00
   8.4437908e+01    0.0000000e+00    0.0000000e+00    0.0000000e+00    0.0000000e+00
   8.4837698e+01    0.0000000e+00    0.0000000e+00    0.0000000e+00    0.0000000e+00
   8.5237901e+01    0.0000000e+00    0.0000000e+00    0.0000000e+00    0.0000000e+00
   8.5638506e+01    0.0000000e+00    0.0000000e+00    0.0000000e+00    0.0000000e+00
   8.6038200e+01    0.0000000e+00    0.0000000e+00    0.0000000e+00    0.0000000e+00
   8.6438909e+01    0.0000000e+00    0.0000000e+00    0.0000000e+00    0.0000000e+00
   8.6840258e+01    0.0000000e+00    0.0000000e+00    0.0000000e+00    0.0000000e+00
   8.7242136e+01    0.0000000e+00    0.0000000e+00    0.0000000e+00    0.0000000e+00
   8.7644478e+01    0.0000000e+00    0.0000000e+00    0.0000000e+00    0.0000000e+00
   8.8047253e+01    0.0000000e+00    0.0000000e+00    0.0000000e+00    0.0000000e+00
   8.8450435e+01    0.0000000e+00    0.0000000e+00    0.0000000e+00    0.0000000e+00
   8.8854012e+01    0.0000000e+00    0.0000000e+00    0.0000000e+00    0.0000000e+00
   8.9257972e+01    0.0000000e+00    0.0000000e+00    0.0000000e+00    0.0000000e+00
   8.9662310e+01    0.0000000e+00    0.0000000e+00    0.0000000e+00    0.0000000e+00
   9.0065746e+01    0.0000000e+00    0.0000000e+00    0.0000000e+00    0.0000000e+00
   9.0470159e+01    0.0000000e+00    0.0000000e+00    0.0000000e+00    0.0000000e+00
   9.0875185e+01    0.0000000e+00    0.0000000e+00    0.0000000e+00    0.0000000e+00
   9.1280775e+01    0.0000000e+00    0.0000000e+00    0.0000000e+00    0.0000000e+00
   9.1686752e+01    0.0000000e+00    0.0000000e+00    0.0000000e+00    0.0000000e+00
   9.2093193e+01    0.0000000e+00    0.0000000e+00    0.0000000e+00    0.0000000e+00
   9.2499971e+01    0.0000000e+00    0.0000000e+00    0.0000000e+00    0.0000000e+00
   9.2907178e+01    0.0000000e+00    0.0000000e+00    0.0000000e+00    0.0000000e+00
   9.3314694e+01    0.0000000e+00    0.0000000e+00    0.0000000e+00    0.0000000e+00
   9.3722622e+01    0.0000000e+00    0.0000000e+00    0.0000000e+00    0.0000000e+00
   9.4129698e+01    0.0000000e+00    0.0000000e+00    0.0000000e+00    0.0000000e+00
   9.4537724e+01    0.0000000e+00    0.0000000e+00    0.0000000e+00    0.0000000e+00
   9.4946285e+01    0.0000000e+00    0.0000000e+00    0.0000000e+00    0.0000000e+00
   9.5355377e+01    0.0000000e+00    0.0000000e+00    0.0000000e+00    0.0000000e+00
   9.5764901e+01    0.0000000e+00    0.0000000e+00    0.0000000e+00    0.0000000e+00
   9.6174810e+01    0.0000000e+00    0.0000000e+00    0.0000000e+00    0.0000000e+00
   9.6585085e+01    0.0000000e+00    0.0000000e+00    0.0000000e+00    0.0000000e+00
   9.6995712e+01    0.0000000e+00    0.0000000e+00    0.0000000e+00    0.0000000e+00
   9.7406682e+01    0.0000000e+00    0.0000000e+00    0.0000000e+00    0.0000000e+00
   9.7817991e+01    0.0000000e+00    0.0000000e+00    0.0000000e+00    0.0000000e+00
   9.8228493e+01    0.0000000e+00    0.0000000e+00    0.0000000e+00    0.0000000e+00
   9.8639907e+01    0.0000000e+00    0.0000000e+00    0.0000000e+00    0.0000000e+00
   9.9051865e+01    0.0000000e+00    0.0000000e+00    0.0000000e+00    0.0000000e+00
   9.9464270e+01    0.0000000e+00    0.0000000e+00    0.0000000e+00    0.0000000e+00
   9.9877073e+01    0.0000000e+00    0.0000000e+00    0.0000000e+00    0.0000000e+00
   1.0029024e+02    0.0000000e+00    0.0000000e+00    0.0000000e+00    0.0000000e+00
   1.0070376e+02    0.0000000e+00    0.0000000e+00    0.0000000e+00    0.0000000e+00
   1.0111762e+02    0.0000000e+00    0.0000000e+00    0.0000000e+00    0.0000000e+00
   1.0153180e+02    0.0000000e+00    0.0000000e+00    0.0000000e+00    0.0000000e+00
   1.0194631e+02    0.0000000e+00    0.0000000e+00    0.0000000e+00    0.0000000e+00
   1.0236005e+02    0.0000000e+00    0.0000000e+00    0.0000000e+00    0.0000000e+00
   1.0277466e+02    0.0000000e+00    0.0000000e+00    0.0000000e+00    0.0000000e+00
   1.0318978e+02    0.0000000e+00    0.0000000e+00    0.0000000e+00    0.0000000e+00
   1.0360532e+02    0.0000000e+00    0.0000000e+00    0.0000000e+00    0.0000000e+00
   1.0402124e+02    0.0000000e+00    0.0000000e+00    0.0000000e+00    0.0000000e+00
   1.0443750e+02    0.0000000e+00    0.0000000e+00    0.0000000e+00    0.0000000e+00
   1.0485409e+02    0.0000000e+00    0.0000000e+00    0.0000000e+00    0.0000000e+00
   1.0527099e+02    0.0000000e+00    0.0000000e+00    0.0000000e+00    0.0000000e+00
   1.0568820e+02    0.0000000e+00    0.0000000e+00    0.0000000e+00    0.0000000e+00
   1.0610571e+02    0.0000000e+00    0.0000000e+00    0.0000000e+00    0.0000000e+00
   1.0652253e+02    0.0000000e+00    0.0000000e+00    0.0000000e+00    0.0000000e+00
   1.0694016e+02    0.0000000e+00    0.0000000e+00    0.0000000e+00    0.0000000e+00
   1.0735826e+02    0.0000000e+00    0.0000000e+00    0.0000000e+00    0.0000000e+00
   1.0777676e+02    0.0000000e+00    0.0000000e+00    0.0000000e+00    0.0000000e+00
   1.0819567e+02    0.0000000e+00    0.0000000e+00    0.0000000e+00    0.0000000e+00
   1.0861485e+02    0.0000000e+00    0.0000000e+00    0.0000000e+00    0.0000000e+00
   1.0903439e+02    0.0000000e+00    0.0000000e+00    0.0000000e+00    0.0000000e+00
   1.0945417e+02    0.0000000e+00    0.0000000e+00    0.0000000e+00    0.0000000e+00
   1.0987429e+02    0.0000000e+00    0.0000000e+00    0.0000000e+00    0.0000000e+00
   1.1029464e+02    0.0000000e+00    0.0000000e+00    0.0000000e+00    0.0000000e+00
   1.1071439e+02    0.0000000e+00    0.0000000e+00    0.0000000e+00    0.0000000e+00
   1.1113493e+02    0.0000000e+00    0.0000000e+00    0.0000000e+00    0.0000000e+00
   1.1155591e+02    0.0000000e+00    0.0000000e+00    0.0000000e+00    0.0000000e+00
   1.1197725e+02    0.0000000e+00    0.0000000e+00    0.0000000e+00    0.0000000e+00
   1.1239892e+02    0.0000000e+00    0.0000000e+00    0.0000000e+00    0.0000000e+00
   1.1282088e+02    0.0000000e+00    0.0000000e+00    0.0000000e+00    0.0000000e+00
   1.1324313e+02    0.0000000e+00    0.0000000e+00    0.0000000e+00    0.0000000e+00
   1.1366566e+02    0.0000000e+00    0.0000000e+00    0.0000000e+00    0.0000000e+00
   1.1408845e+02    0.0000000e+00    0.0000000e+00    0.0000000e+00    0.0000000e+00
   1.1451151e+02    0.0000000e+00    0.0000000e+00    0.0000000e+00    0.0000000e+00
   1.1493398e+02    0.0000000e+00    0.0000000e+00    0.0000000e+00    0.0000000e+00
   1.1535717e+02    0.0000000e+00    0.0000000e+00    0.0000000e+00    0.0000000e+00
   1.1578077e+02    0.0000000e+00    0.0000000e+00    0.0000000e+00    0.0000000e+00
   1.1620470e+02    0.0000000e+00    0.0000000e+00    0.0000000e+00    0.0000000e+00
   1.1662894e+02    0.0000000e+00    0.0000000e+00    0.0000000e+00    0.0000000e+00
   1.1705345e+02    0.0000000e+00    0.0000000e+00    0.0000000e+00    0.0000000e+00
   1.1747823e+02    0.0000000e+00    0.0000000e+00    0.0000000e+00    0.0000000e+00
   1.1790327e+02    0.0000000e+00    0.0000000e+00    0.0000000e+00    0.0000000e+00
   1.1832856e+02    0.0000000e+00    0.0000000e+00    0.0000000e+00    0.0000000e+00
   1.1875409e+02    0.0000000e+00    0.0000000e+00    0.0000000e+00    0.0000000e+00
   1.1917910e+02    0.0000000e+00    0.0000000e+00    0.0000000e+00    0.0000000e+00
   1.1960476e+02    0.0000000e+00    0.0000000e+00    0.0000000e+00    0.0000000e+00
   1.2003080e+02    0.0000000e+00    0.0000000e+00    0.0000000e+00    0.0000000e+00
   1.2045715e+02    0.0000000e+00    0.0000000e+00    0.0000000e+00    0.0000000e+00
   1.2088378e+02    0.0000000e+00    0.0000000e+00    0.0000000e+00    0.0000000e+00
   1.2131067e+02    0.0000000e+00    0.0000000e+00    0.0000000e+00    0.0000000e+00
