# Supplementary material for: Research on combustion and emissions of heavy duty diesel engines under low-speed and low-load conditions in low temperature environments
Source: PLoS One. 2025 Feb 21;20(2):e0318933. doi: 10.1371/journal.pone.0318933 (PMC11844864; doi:10.1371/journal.pone.0318933)
Supplement: S1 File — (ZIP) [file pone.0318933.s001.zip › 1000rpm_30%/3-tigaojinqiwendu/Tin302K/thermo.out]

# CONVERGE Release Build 2.3.20/  Jan 30, 2017        Run Date:Wed Aug 30 22:30:00 2023
# column       1                2                3                4                5                6                7                8                9               10               11               12               13               14               15               16               17 
#          Crank         Pressure         Max_Pres         Min_Pres        Mean_Temp         Max_Temp         Min_Temp           Volume             Mass          Density    Integrated_HR          HR_Rate              C_p              C_v            Gamma         Kin_Visc         Dyn_Visc
#          (DEG)            (MPa)            (MPa)            (MPa)              (K)              (K)              (K)            (m^3)             (kg)         (kg/m^3)              (J)         (J/time)         (J/kg-K)         (J/kg-K)           (none)          (m^2/s)        (N*s/m^2)
#
  -1.4600000e+02    1.6847000e-01    1.6847000e-01    1.6847000e-01    3.0200000e+02    3.0200000e+02    3.0200000e+02    2.0879845e-03    4.0431486e-03    1.9363882e+00    0.0000000e+00    0.0000000e+00    1.0102809e+03    7.2197879e+02    1.3993221e+00    9.6149108e-06    1.8618200e-05
  -1.4587230e+02    1.6859128e-01    1.6908515e-01    1.6848533e-01    3.0208024e+02    3.0313533e+02    3.0200791e+02    2.0870382e-03    4.0431486e-03    1.9372662e+00    1.7053026e-13    1.3354143e-12    1.0102912e+03    7.2198907e+02    1.3993164e+00    9.6123799e-06    1.8621738e-05
  -1.4579372e+02    1.6866608e-01    1.6937224e-01    1.6852111e-01    3.0212961e+02    3.0378271e+02    3.0202965e+02    2.0864544e-03    4.0431486e-03    1.9378083e+00    1.7053026e-13    0.0000000e+00    1.0102975e+03    7.2199540e+02    1.3993129e+00    9.6108147e-06    1.8623916e-05
  -1.4567094e+02    1.6878332e-01    1.6956893e-01    1.6859520e-01    3.0220679e+02    3.0465925e+02    3.0207189e+02    2.0855390e-03    4.0431486e-03    1.9386588e+00    2.2737368e-13    4.6296296e-13    1.0103074e+03    7.2200528e+02    1.3993075e+00    9.6083547e-06    1.8627319e-05
  -1.4558567e+02    1.6886493e-01    1.6954221e-01    1.6866278e-01    3.0226039e+02    3.0518038e+02    3.0210776e+02    2.0849015e-03    4.0431486e-03    1.9392516e+00    2.2737368e-13    0.0000000e+00    1.0103142e+03    7.2201215e+02    1.3993037e+00    9.6066377e-06    1.8629683e-05
  -1.4547909e+02    1.6896721e-01    1.6941241e-01    1.6876341e-01    3.0232742e+02    3.0577804e+02    3.0215995e+02    2.0841023e-03    4.0431486e-03    1.9399953e+00    2.2737368e-13    0.0000000e+00    1.0103228e+03    7.2202074e+02    1.3992989e+00    9.6044803e-06    1.8632639e-05
  -1.4534587e+02    1.6909552e-01    1.6925684e-01    1.6892075e-01    3.0241122e+02    3.0651483e+02    3.0223667e+02    2.0830997e-03    4.0431486e-03    1.9409290e+00    2.2737368e-13    0.0000000e+00    1.0103336e+03    7.2203147e+02    1.3992930e+00    9.6017662e-06    1.8636335e-05
  -1.4517933e+02    1.6925642e-01    1.6930060e-01    1.6913228e-01    3.0251602e+02    3.0749427e+02    3.0233938e+02    2.0818410e-03    4.0431486e-03    1.9421024e+00    2.2737368e-13    0.0000000e+00    1.0103470e+03    7.2204490e+02    1.3992855e+00    9.5983481e-06    1.8640956e-05
  -1.4497117e+02    1.6945821e-01    1.6949995e-01    1.6927450e-01    3.0264713e+02    3.0881694e+02    3.0247538e+02    2.0802590e-03    4.0431486e-03    1.9435795e+00    2.8421709e-13    2.7306667e-13    1.0103638e+03    7.2206170e+02    1.3992763e+00    9.5940343e-06    1.8646738e-05
  -1.4471096e+02    1.6971068e-01    1.6975691e-01    1.6958087e-01    3.0281124e+02    3.1052911e+02    3.0260744e+02    2.0782680e-03    4.0431486e-03    1.9454414e+00    2.8421709e-13    0.0000000e+00    1.0103848e+03    7.2208272e+02    1.3992646e+00    9.5885799e-06    1.8653975e-05
  -1.4438570e+02    1.7002967e-01    1.7009963e-01    1.6998620e-01    3.0301670e+02    3.1264119e+02    3.0277550e+02    2.0757579e-03    4.0431486e-03    1.9477939e+00    2.8421709e-13    0.0000000e+00    1.0104111e+03    7.2210904e+02    1.3992501e+00    9.5816630e-06    1.8663036e-05
  -1.4397912e+02    1.7042133e-01    1.7049506e-01    1.7040172e-01    3.0327422e+02    3.1522417e+02    3.0298598e+02    2.0725873e-03    4.0431486e-03    1.9507736e+00    2.8421709e-13    0.0000000e+00    1.0104441e+03    7.2214203e+02    1.3992318e+00    9.5728667e-06    1.8674393e-05
  -1.4347090e+02    1.7091342e-01    1.7098990e-01    1.7088499e-01    3.0359733e+02    3.1836430e+02    3.0322453e+02    2.0685724e-03    4.0431486e-03    1.9545598e+00    2.8421709e-13    0.0000000e+00    1.0104855e+03    7.2218342e+02    1.3992090e+00    9.5616372e-06    1.8688642e-05
  -1.4287090e+02    1.7147876e-01    1.7157156e-01    1.7142070e-01    3.0398101e+02    3.2195952e+02    3.0349467e+02    2.0637586e-03    4.0431486e-03    1.9591189e+00    2.8421709e-13    0.0000000e+00    1.0105347e+03    7.2223257e+02    1.3991818e+00    9.5480568e-06    1.8705563e-05
  -1.4227090e+02    1.7209672e-01    1.7220421e-01    1.7202888e-01    3.0436687e+02    3.2547188e+02    3.0380817e+02    2.0588647e-03    4.0431486e-03    1.9637757e+00    2.8421709e-13    0.0000000e+00    1.0105841e+03    7.2228200e+02    1.3991545e+00    9.5341167e-06    1.8722579e-05
  -1.4167090e+02    1.7273187e-01    1.7284022e-01    1.7266843e-01    3.0475538e+02    3.2888609e+02    3.0413621e+02    2.0538908e-03    4.0431486e-03    1.9685314e+00    2.8421709e-13    0.0000000e+00    1.0106339e+03    7.2233177e+02    1.3991270e+00    9.5198258e-06    1.8739713e-05
  -1.4107090e+02    1.7337945e-01    1.7348140e-01    1.7332985e-01    3.0514680e+02    3.3227919e+02    3.0447302e+02    2.0488368e-03    4.0431486e-03    1.9733873e+00    2.8421709e-13    0.0000000e+00    1.0106840e+03    7.2238191e+02    1.3990993e+00    9.5051898e-06    1.8756974e-05
  -1.4047090e+02    1.7403868e-01    1.7412151e-01    1.7400368e-01    3.0554142e+02    3.3550647e+02    3.0481187e+02    2.0437027e-03    4.0431486e-03    1.9783448e+00    2.8421709e-13    0.0000000e+00    1.0107345e+03    7.2243245e+02    1.3990713e+00    9.4902125e-06    1.8774377e-05
  -1.3987090e+02    1.7470984e-01    1.7477869e-01    1.7468534e-01    3.0593939e+02    3.3871409e+02    3.0515405e+02    2.0384884e-03    4.0431486e-03    1.9834052e+00    2.8421709e-13    0.0000000e+00    1.0107855e+03    7.2248342e+02    1.3990432e+00    9.4748950e-06    1.8791927e-05
  -1.3927090e+02    1.7539276e-01    1.7545574e-01    1.7537285e-01    3.0634090e+02    3.3944994e+02    3.0549605e+02    2.0331941e-03    4.0431486e-03    1.9885699e+00    3.4106051e-13    9.4739031e-14    1.0108369e+03    7.2253485e+02    1.3990148e+00    9.4592387e-06    1.8809634e-05
  -1.3867090e+02    1.7611727e-01    1.7618155e-01    1.7609670e-01    3.0674622e+02    3.4223689e+02    3.0585711e+02    2.0278196e-03    4.0431486e-03    1.9938404e+00    3.4106051e-13    0.0000000e+00    1.0108888e+03    7.2258675e+02    1.3989861e+00    9.4432480e-06    1.8827509e-05
  -1.3807090e+02    1.7680173e-01    1.7687427e-01    1.7677031e-01    3.0715554e+02    3.4513192e+02    3.0619643e+02    2.0223650e-03    4.0431486e-03    1.9992180e+00    3.4106051e-13    0.0000000e+00    1.0109412e+03    7.2263916e+02    1.3989572e+00    9.4269263e-06    1.8845560e-05
  -1.3747090e+02    1.7755154e-01    1.7763040e-01    1.7751898e-01    3.0756909e+02    3.4803044e+02    3.0656585e+02    2.0168303e-03    4.0431485e-03    2.0047044e+00    3.4106051e-13    0.0000000e+00    1.0109942e+03    7.2269211e+02    1.3989280e+00    9.4102702e-06    1.8863797e-05
  -1.3687090e+02    1.7829161e-01    1.7837694e-01    1.7825341e-01    3.0798734e+02    3.5091001e+02    3.0692903e+02    2.0112155e-03    4.0431485e-03    2.0103010e+00    3.4106051e-13    0.0000000e+00    1.0110477e+03    7.2274566e+02    1.3988984e+00    9.3932985e-06    1.8882242e-05
  -1.3627090e+02    1.7904242e-01    1.7913034e-01    1.7900219e-01    3.0841014e+02    3.5376122e+02    3.0729837e+02    2.0055207e-03    4.0431485e-03    2.0160094e+00    3.4106051e-13    0.0000000e+00    1.0111019e+03    7.2279979e+02    1.3988685e+00    9.3759957e-06    1.8900888e-05
  -1.3567090e+02    1.7980758e-01    1.7989832e-01    1.7976817e-01    3.0883786e+02    3.5653708e+02    3.0767424e+02    1.9997458e-03    4.0431485e-03    2.0218312e+00    3.4106051e-13    0.0000000e+00    1.0111566e+03    7.2285455e+02    1.3988383e+00    9.3583777e-06    1.8919750e-05
  -1.3507090e+02    1.8058798e-01    1.8067652e-01    1.8055088e-01    3.0927045e+02    3.5936340e+02    3.0805474e+02    1.9938910e-03    4.0431485e-03    2.0277681e+00    3.4106051e-13    0.0000000e+00    1.0112120e+03    7.2290994e+02    1.3988078e+00    9.3404362e-06    1.8938827e-05
  -1.3447090e+02    1.8138266e-01    1.8146514e-01    1.8134817e-01    3.0970818e+02    3.6187000e+02    3.0844100e+02    1.9879561e-03    4.0431485e-03    2.0338218e+00    3.4106051e-13    0.0000000e+00    1.0112681e+03    7.2296598e+02    1.3987768e+00    9.3221766e-06    1.8958131e-05
  -1.3387090e+02    1.8219091e-01    1.8226837e-01    1.8215894e-01    3.1015104e+02    3.6130354e+02    3.0883301e+02    1.9819414e-03    4.0431485e-03    2.0399940e+00    3.4106051e-13    0.0000000e+00    1.0113248e+03    7.2302268e+02    1.3987456e+00    9.3035948e-06    1.8977662e-05
  -1.3327090e+02    1.8301611e-01    1.8309292e-01    1.8298543e-01    3.1059923e+02    3.6405699e+02    3.0923164e+02    1.9758468e-03    4.0431485e-03    2.0462865e+00    3.4106051e-13    0.0000000e+00    1.0113821e+03    7.2308005e+02    1.3987139e+00    9.2846956e-06    1.8997427e-05
  -1.3267090e+02    1.8385702e-01    1.8393410e-01    1.8382660e-01    3.1105278e+02    3.6627802e+02    3.0963663e+02    1.9696724e-03    4.0431485e-03    2.0527010e+00    3.4106051e-13    0.0000000e+00    1.0114402e+03    7.2313810e+02    1.3986819e+00    9.2654753e-06    1.9017428e-05
  -1.3207090e+02    1.8471360e-01    1.8479233e-01    1.8468231e-01    3.1151176e+02    3.6848023e+02    3.1004787e+02    1.9634183e-03    4.0431485e-03    2.0592395e+00    3.4106051e-13    0.0000000e+00    1.0114989e+03    7.2319679e+02    1.3986496e+00    9.2459288e-06    1.9037669e-05
  -1.3147090e+02    1.8558706e-01    1.8566751e-01    1.8555398e-01    3.1197640e+02    3.7066854e+02    3.1046533e+02    1.9570846e-03    4.0431485e-03    2.0659038e+00    3.9790393e-13    9.4739031e-14    1.0115582e+03    7.2325613e+02    1.3986169e+00    9.2260582e-06    1.9058160e-05
  -1.3087090e+02    1.8647691e-01    1.8656037e-01    1.8644289e-01    3.1244707e+02    3.7279631e+02    3.1088936e+02    1.9506713e-03    4.0431485e-03    2.0726960e+00    3.9790393e-13    0.0000000e+00    1.0116183e+03    7.2331624e+02    1.3985837e+00    9.2058830e-06    1.9078917e-05
  -1.3027090e+02    1.8738379e-01    1.8746573e-01    1.8734964e-01    3.1292376e+02    3.7493719e+02    3.1131984e+02    1.9441785e-03    4.0431485e-03    2.0796179e+00    3.9790393e-13    0.0000000e+00    1.0116792e+03    7.2337712e+02    1.3985502e+00    9.1853933e-06    1.9099939e-05
  -1.2967090e+02    1.8830821e-01    1.8838944e-01    1.8827441e-01    3.1340661e+02    3.7708628e+02    3.1175704e+02    1.9376064e-03    4.0431485e-03    2.0866717e+00    3.9790393e-13    0.0000000e+00    1.0117409e+03    7.2343878e+02    1.3985162e+00    9.1645923e-06    1.9121232e-05
  -1.2907090e+02    1.8924993e-01    1.8932754e-01    1.8921724e-01    3.1389564e+02    3.6956788e+02    3.1220090e+02    1.9309551e-03    4.0431485e-03    2.0938594e+00    3.9790393e-13    0.0000000e+00    1.0118033e+03    7.2350123e+02    1.3984818e+00    9.1434744e-06    1.9142798e-05
  -1.2847090e+02    1.9020998e-01    1.9028777e-01    1.9017801e-01    3.1439105e+02    3.7157081e+02    3.1265166e+02    1.9242246e-03    4.0431485e-03    2.1011832e+00    3.9790393e-13    0.0000000e+00    1.0118666e+03    7.2356451e+02    1.3984470e+00    9.1220479e-06    1.9164646e-05
  -1.2787090e+02    1.9118819e-01    1.9126551e-01    1.9115687e-01    3.1489288e+02    3.7145758e+02    3.1310937e+02    1.9174152e-03    4.0431485e-03    2.1086452e+00    3.9790393e-13    0.0000000e+00    1.0119307e+03    7.2362859e+02    1.3984117e+00    9.1003060e-06    1.9186776e-05
  -1.2727090e+02    1.9221652e-01    1.9229460e-01    1.9218558e-01    3.1540132e+02    3.7348257e+02    3.1358287e+02    1.9105269e-03    4.0431485e-03    2.1162478e+00    3.9790393e-13    0.0000000e+00    1.0119956e+03    7.2369353e+02    1.3983759e+00    9.0782450e-06    1.9209199e-05
  -1.2667090e+02    1.9323765e-01    1.9331815e-01    1.9320211e-01    3.1591676e+02    3.7364095e+02    3.1405696e+02    1.9035600e-03    4.0431485e-03    2.1239932e+00    3.9790393e-13    0.0000000e+00    1.0120614e+03    7.2375935e+02    1.3983397e+00    9.0558756e-06    1.9231930e-05
  -1.2607090e+02    1.9424490e-01    1.9432742e-01    1.9420530e-01    3.1643918e+02    3.7554223e+02    3.1452935e+02    1.8965145e-03    4.0431485e-03    2.1318837e+00    3.9790393e-13    0.0000000e+00    1.0121282e+03    7.2382607e+02    1.3983030e+00    9.0332089e-06    1.9254968e-05
  -1.2547090e+02    1.9533115e-01    1.9541123e-01    1.9529724e-01    3.1696866e+02    3.7698980e+02    3.1502456e+02    1.8893907e-03    4.0431485e-03    2.1399219e+00    3.9790393e-13    0.0000000e+00    1.0121958e+03    7.2389369e+02    1.3982658e+00    9.0102294e-06    1.9278318e-05
  -1.2487090e+02    1.9637981e-01    1.9645743e-01    1.9634268e-01    3.1750519e+02    3.7834304e+02    3.1551160e+02    1.8821887e-03    4.0431485e-03    2.1481100e+00    3.9790393e-13    0.0000000e+00    1.0122643e+03    7.2396222e+02    1.3982281e+00    8.9869405e-06    1.9301979e-05
  -1.2427090e+02    1.9750823e-01    1.9758285e-01    1.9747746e-01    3.1804894e+02    3.8026116e+02    3.1602162e+02    1.8749088e-03    4.0431485e-03    2.1564508e+00    3.9790393e-13    0.0000000e+00    1.0123338e+03    7.2403167e+02    1.3981899e+00    8.9633439e-06    1.9325959e-05
  -1.2367090e+02    1.9863116e-01    1.9871182e-01    1.9859993e-01    3.1859996e+02    3.8215786e+02    3.1653270e+02    1.8675511e-03    4.0431485e-03    2.1649467e+00    3.9790393e-13    0.0000000e+00    1.0124041e+03    7.2410205e+02    1.3981512e+00    8.9394364e-06    1.9350259e-05
  -1.2307090e+02    1.9977365e-01    1.9985018e-01    1.9974196e-01    3.1915839e+02    3.8404664e+02    3.1705111e+02    1.8601158e-03    4.0431485e-03    2.1736004e+00    3.9790393e-13    0.0000000e+00    1.0124755e+03    7.2417338e+02    1.3981120e+00    8.9152118e-06    1.9374885e-05
  -1.2247090e+02    2.0093912e-01    2.0101877e-01    2.0090665e-01    3.1972462e+02    3.8083027e+02    3.1757790e+02    1.8526032e-03    4.0431485e-03    2.1824147e+00    4.5474735e-13    9.4739031e-14    1.0125478e+03    7.2424569e+02    1.3980722e+00    8.8906772e-06    1.9399856e-05
  -1.2187090e+02    2.0212692e-01    2.0220731e-01    2.0209363e-01    3.2029866e+02    3.8262412e+02    3.1811261e+02    1.8450136e-03    4.0431485e-03    2.1913922e+00    4.5474735e-13    0.0000000e+00    1.0126211e+03    7.2431902e+02    1.3980319e+00    8.8658450e-06    1.9425171e-05
  -1.2127090e+02    2.0333840e-01    2.0341719e-01    2.0330552e-01    3.2088051e+02    3.8444633e+02    3.1865536e+02    1.8373472e-03    4.0431485e-03    2.2005359e+00    4.5474735e-13    0.0000000e+00    1.0126954e+03    7.2439334e+02    1.3979911e+00    8.8407040e-06    1.9450831e-05
  -1.2067611e+02    2.0456742e-01    2.0464206e-01    2.0453580e-01    3.2146510e+02    3.8624648e+02    3.1920249e+02    1.8296718e-03    4.0431485e-03    2.2097671e+00    4.5474735e-13    0.0000000e+00    1.0127701e+03    7.2446801e+02    1.3979501e+00    8.8154777e-06    1.9476611e-05
  -1.2008717e+02    2.0580796e-01    2.0588186e-01    2.0577750e-01    3.2205163e+02    3.8803092e+02    3.1975233e+02    1.8219981e-03    4.0431485e-03    2.2190740e+00    4.5474735e-13    0.0000000e+00    1.0128450e+03    7.2454293e+02    1.3979089e+00    8.7902010e-06    1.9502477e-05
  -1.1950389e+02    2.0706088e-01    2.0713528e-01    2.0703088e-01    3.2263980e+02    3.8980148e+02    3.2030475e+02    1.8143260e-03    4.0431485e-03    2.2284575e+00    4.5474735e-13    0.0000000e+00    1.0129201e+03    7.2461805e+02    1.3978677e+00    8.7648572e-06    1.9528415e-05
  -1.1892610e+02    2.0832418e-01    2.0840920e-01    2.0829303e-01    3.2323019e+02    3.9155974e+02    3.2085963e+02    1.8066554e-03    4.0431485e-03    2.2379190e+00    4.5474735e-13    0.0000000e+00    1.0129955e+03    7.2469345e+02    1.3978263e+00    8.7394676e-06    1.9554451e-05
  -1.1835364e+02    2.0956607e-01    2.0964459e-01    2.0953064e-01    3.2382283e+02    3.8919443e+02    3.2140877e+02    1.7989867e-03    4.0431485e-03    2.2474588e+00    4.5474735e-13    0.0000000e+00    1.0130712e+03    7.2476914e+02    1.3977847e+00    8.7140317e-06    1.9580587e-05
  -1.1778632e+02    2.1088615e-01    2.1096030e-01    2.1085485e-01    3.2441790e+02    3.9086581e+02    3.2197719e+02    1.7913196e-03    4.0431485e-03    2.2570783e+00    4.5474735e-13    0.0000000e+00    1.0131472e+03    7.2484515e+02    1.3977430e+00    8.6885562e-06    1.9606829e-05
  -1.1722396e+02    2.1215664e-01    2.1223351e-01    2.1211996e-01    3.2501539e+02    3.9311108e+02    3.2253318e+02    1.7836536e-03    4.0431485e-03    2.2667790e+00    4.5474735e-13    0.0000000e+00    1.0132236e+03    7.2492147e+02    1.3977011e+00    8.6630341e-06    1.9633179e-05
  -1.1666646e+02    2.1346672e-01    2.1353856e-01    2.1343610e-01    3.2561530e+02    3.9473417e+02    3.2309850e+02    1.7759892e-03    4.0431485e-03    2.2765614e+00    4.5474735e-13    0.0000000e+00    1.0133002e+03    7.2499811e+02    1.3976591e+00    8.6374641e-06    1.9659635e-05
  -1.1611365e+02    2.1479316e-01    2.1486410e-01    2.1476370e-01    3.2621774e+02    3.9635002e+02    3.2366781e+02    1.7683263e-03    4.0431485e-03    2.2864267e+00    4.5474735e-13    0.0000000e+00    1.0133772e+03    7.2507507e+02    1.3976169e+00    8.6118503e-06    1.9686202e-05
  -1.1556538e+02    2.1613286e-01    2.1620425e-01    2.1610400e-01    3.2682277e+02    3.9796144e+02    3.2424028e+02    1.7606645e-03    4.0431485e-03    2.2963765e+00    4.5474735e-13    0.0000000e+00    1.0134545e+03    7.2515237e+02    1.3975745e+00    8.5861835e-06    1.9712884e-05
  -1.1502155e+02    2.1748524e-01    2.1755730e-01    2.1745546e-01    3.2743061e+02    3.9505540e+02    3.2481600e+02    1.7530043e-03    4.0431485e-03    2.3064111e+00    4.5474735e-13    0.0000000e+00    1.0135321e+03    7.2523002e+02    1.3975319e+00    8.5604702e-06    1.9739690e-05
  -1.1448200e+02    2.1885006e-01    2.1892641e-01    2.1881972e-01    3.2804137e+02    3.9658272e+02    3.2539492e+02    1.7453451e-03    4.0431485e-03    2.3165324e+00    3.9790393e-13   -1.0535271e-13    1.0136101e+03    7.2530805e+02    1.3974892e+00    8.5347274e-06    1.9766624e-05
  -1.1394661e+02    2.2026202e-01    2.2033390e-01    2.2023271e-01    3.2865496e+02    3.9878401e+02    3.2598527e+02    1.7376871e-03    4.0431485e-03    2.3267414e+00    4.5474735e-13    1.0617388e-13    1.0136885e+03    7.2538646e+02    1.3974462e+00    8.5089418e-06    1.9793684e-05
  -1.1341530e+02    2.2162559e-01    2.2170269e-01    2.2158752e-01    3.2927135e+02    4.0031758e+02    3.2656357e+02    1.7300307e-03    4.0431486e-03    2.3370386e+00    4.5474735e-13    0.0000000e+00    1.0137673e+03    7.2546522e+02    1.3974030e+00    8.4831112e-06    1.9820866e-05
  -1.1288790e+02    2.2303134e-01    2.2310183e-01    2.2300102e-01    3.2989064e+02    4.0184268e+02    3.2715169e+02    1.7223751e-03    4.0431486e-03    2.3474263e+00    4.5474735e-13    0.0000000e+00    1.0138465e+03    7.2554437e+02    1.3973597e+00    8.4572358e-06    1.9848173e-05
  -1.1236435e+02    2.2445317e-01    2.2452298e-01    2.2442393e-01    3.3051280e+02    4.0336569e+02    3.2774363e+02    1.7147205e-03    4.0431486e-03    2.3579053e+00    4.8316906e-13    5.4285961e-14    1.0139260e+03    7.2562390e+02    1.3973161e+00    8.4313147e-06    1.9875608e-05
  -1.1184453e+02    2.2592051e-01    2.2599040e-01    2.2589225e-01    3.3113796e+02    4.0489916e+02    3.2834663e+02    1.7070674e-03    4.0431486e-03    2.3684763e+00    4.8316906e-13    0.0000000e+00    1.0140059e+03    7.2570382e+02    1.3972724e+00    8.4053461e-06    1.9903175e-05
  -1.1132833e+02    2.2737412e-01    2.2744759e-01    2.2734054e-01    3.3176636e+02    4.0224868e+02    3.2894673e+02    1.6994152e-03    4.0431486e-03    2.3791411e+00    4.8316906e-13    0.0000000e+00    1.0140862e+03    7.2578416e+02    1.3972284e+00    8.3793337e-06    1.9930889e-05
  -1.1081566e+02    2.2881058e-01    2.2888539e-01    2.2877334e-01    3.3239794e+02    4.0367779e+02    3.2954231e+02    1.6917641e-03    4.0431486e-03    2.3899010e+00    4.8316906e-13    0.0000000e+00    1.0141670e+03    7.2586493e+02    1.3971842e+00    8.3532872e-06    1.9958738e-05
  -1.1030642e+02    2.3031976e-01    2.3039160e-01    2.3028958e-01    3.3303250e+02    4.0577689e+02    3.3015466e+02    1.6841139e-03    4.0431487e-03    2.4007573e+00    5.4001248e-13    1.1162425e-13    1.0142482e+03    7.2594616e+02    1.3971398e+00    8.3271955e-06    1.9986717e-05
  -1.0980052e+02    2.3181699e-01    2.3188512e-01    2.3178752e-01    3.3366998e+02    4.0723849e+02    3.3076353e+02    1.6764647e-03    4.0431487e-03    2.4117112e+00    5.6843419e-13    5.6181237e-14    1.0143299e+03    7.2602781e+02    1.3970951e+00    8.3010538e-06    2.0014824e-05
  -1.0929789e+02    2.3332905e-01    2.3340161e-01    2.3329983e-01    3.3431077e+02    4.0868862e+02    3.3137559e+02    1.6688165e-03    4.0431487e-03    2.4227642e+00    5.9685590e-13    5.6545579e-14    1.0144120e+03    7.2610989e+02    1.3970502e+00    8.2748718e-06    2.0043078e-05
  -1.0879844e+02    2.3485784e-01    2.3492508e-01    2.3482990e-01    3.3495490e+02    4.1013561e+02    3.3199171e+02    1.6611692e-03    4.0431487e-03    2.4339174e+00    5.6843419e-13   -5.6905439e-14    1.0144945e+03    7.2619240e+02    1.3970051e+00    8.2486416e-06    2.0071480e-05
  -1.0830207e+02    2.3637577e-01    2.3645216e-01    2.3634276e-01    3.3560256e+02    4.0724677e+02    3.3260512e+02    1.6535229e-03    4.0431488e-03    2.4451725e+00    5.9685590e-13    5.7259845e-14    1.0145775e+03    7.2627538e+02    1.3969597e+00    8.2223717e-06    2.0100034e-05
  -1.0780872e+02    2.3796421e-01    2.3803343e-01    2.3793647e-01    3.3625384e+02    4.0864331e+02    3.3323447e+02    1.6458774e-03    4.0431488e-03    2.4565309e+00    5.9685590e-13    0.0000000e+00    1.0146609e+03    7.2635882e+02    1.3969141e+00    8.1960578e-06    2.0128748e-05
  -1.0731831e+02    2.3954502e-01    2.3961873e-01    2.3951603e-01    3.3690874e+02    4.1007370e+02    3.3386175e+02    1.6382329e-03    4.0431488e-03    2.4679939e+00    5.9685590e-13    0.0000000e+00    1.0147448e+03    7.2644273e+02    1.3968683e+00    8.1697159e-06    2.0157627e-05
  -1.0683077e+02    2.4111436e-01    2.4118401e-01    2.4107978e-01    3.3756722e+02    4.1202821e+02    3.3448763e+02    1.6305892e-03    4.0431488e-03    2.4795630e+00    5.9685590e-13    0.0000000e+00    1.0148292e+03    7.2652712e+02    1.3968222e+00    8.1433315e-06    2.0186661e-05
  -1.0634601e+02    2.4272476e-01    2.4279489e-01    2.4269692e-01    3.3822933e+02    4.1342679e+02    3.3512163e+02    1.6229465e-03    4.0431488e-03    2.4912398e+00    6.5369932e-13    1.1726250e-13    1.0149141e+03    7.2661198e+02    1.3967759e+00    8.1169028e-06    2.0215854e-05
  -1.0586398e+02    2.4435491e-01    2.4442169e-01    2.4432883e-01    3.3889515e+02    4.1482307e+02    3.3575993e+02    1.6153045e-03    4.0431488e-03    2.5030257e+00    6.5369932e-13    0.0000000e+00    1.0149994e+03    7.2669732e+02    1.3967293e+00    8.0904318e-06    2.0245206e-05
  -1.0538460e+02    2.4600584e-01    2.4606699e-01    2.4598108e-01    3.3956468e+02    4.1621982e+02    3.3640271e+02    1.6076634e-03    4.0431488e-03    2.5149224e+00    6.5369932e-13    0.0000000e+00    1.0150852e+03    7.2678315e+02    1.3966824e+00    8.0639150e-06    2.0274726e-05
  -1.0490780e+02    2.4767336e-01    2.4773485e-01    2.4764813e-01    3.4023812e+02    4.1365452e+02    3.3704964e+02    1.6000230e-03    4.0431488e-03    2.5269316e+00    6.5369932e-13    0.0000000e+00    1.0151716e+03    7.2686951e+02    1.3966353e+00    8.0373510e-06    2.0304418e-05
  -1.0443354e+02    2.4936060e-01    2.4942517e-01    2.4933496e-01    3.4091555e+02    4.1499057e+02    3.3770115e+02    1.5923833e-03    4.0431488e-03    2.5390551e+00    6.5369932e-13    0.0000000e+00    1.0152585e+03    7.2695642e+02    1.3965879e+00    8.0107603e-06    2.0334288e-05
  -1.0396174e+02    2.5106660e-01    2.5112991e-01    2.5104075e-01    3.4159684e+02    4.1703322e+02    3.3835668e+02    1.5847446e-03    4.0431496e-03    2.5512942e+00    6.5369932e-13    0.0000000e+00    1.0153459e+03    7.2704385e+02    1.3965402e+00    7.9841255e-06    2.0364326e-05
  -1.0349235e+02    2.5279070e-01    2.5286224e-01    2.5276486e-01    3.4228216e+02    4.1840295e+02    3.3901602e+02    1.5771067e-03    4.0431496e-03    2.5636501e+00    6.5369932e-13    0.0000000e+00    1.0154339e+03    7.2713181e+02    1.3964922e+00    7.9574486e-06    2.0394537e-05
  -1.0302529e+02    2.5453446e-01    2.5459493e-01    2.5450909e-01    3.4297144e+02    4.1975997e+02    3.3967950e+02    1.5694691e-03    4.0431496e-03    2.5761257e+00    6.5369932e-13    0.0000000e+00    1.0155224e+03    7.2722034e+02    1.3964439e+00    7.9307276e-06    2.0424924e-05
  -1.0256053e+02    2.5629849e-01    2.5636081e-01    2.5627369e-01    3.4366435e+02    4.2111798e+02    3.4034684e+02    1.5618326e-03    4.0431496e-03    2.5887216e+00    6.5369932e-13    0.0000000e+00    1.0156116e+03    7.2730950e+02    1.3963953e+00    7.9039559e-06    2.0455472e-05
  -1.0209800e+02    2.5808392e-01    2.5814325e-01    2.5805871e-01    3.4436133e+02    4.2247956e+02    3.4101865e+02    1.5541969e-03    4.0431497e-03    2.6014398e+00    7.1054274e-13    1.2289744e-13    1.0157013e+03    7.2739925e+02    1.3963464e+00    7.8771386e-06    2.0486199e-05
  -1.0163764e+02    2.5988914e-01    2.5995023e-01    2.5986449e-01    3.4506266e+02    4.1805159e+02    3.4169470e+02    1.5465614e-03    4.0431496e-03    2.6142833e+00    7.3896445e-13    6.1737819e-14    1.0157917e+03    7.2748957e+02    1.3962972e+00    7.8502792e-06    2.0517124e-05
  -1.0117943e+02    2.6171596e-01    2.6177524e-01    2.6169138e-01    3.4576833e+02    4.1936992e+02    3.4237532e+02    1.5389271e-03    4.0431497e-03    2.6272522e+00    7.3896445e-13    0.0000000e+00    1.0158826e+03    7.2758049e+02    1.3962477e+00    7.8233875e-06    2.0548229e-05
  -1.0072328e+02    2.6356220e-01    2.6362740e-01    2.6354137e-01    3.4647842e+02    4.1959053e+02    3.4305158e+02    1.5312933e-03    4.0431497e-03    2.6403497e+00    7.3896445e-13    0.0000000e+00    1.0159741e+03    7.2767197e+02    1.3961979e+00    7.7964511e-06    2.0579531e-05
  -1.0026915e+02    2.6543024e-01    2.6550691e-01    2.6540097e-01    3.4719292e+02    4.2054499e+02    3.4374456e+02    1.5236601e-03    4.0431496e-03    2.6535771e+00    7.3896445e-13    0.0000000e+00    1.0160661e+03    7.2776403e+02    1.3961478e+00    7.7694740e-06    2.0611028e-05
  -9.9817011e+01    2.6732162e-01    2.6741647e-01    2.6729491e-01    3.4791189e+02    4.2189989e+02    3.4443867e+02    1.5160277e-03    4.0431496e-03    2.6669364e+00    7.1054274e-13   -6.2859973e-14    1.0161588e+03    7.2785669e+02    1.3960973e+00    7.7424568e-06    2.0642723e-05
  -9.9366792e+01    2.6923646e-01    2.6932241e-01    2.6921064e-01    3.4863542e+02    4.2326266e+02    3.4513788e+02    1.5083958e-03    4.0431496e-03    2.6804302e+00    7.1054274e-13    0.0000000e+00    1.0162520e+03    7.2794994e+02    1.3960466e+00    7.7153937e-06    2.0674625e-05
  -9.8918464e+01    2.7117263e-01    2.7124382e-01    2.7114612e-01    3.4936363e+02    4.2462946e+02    3.4584160e+02    1.5007648e-03    4.0431497e-03    2.6940596e+00    7.3896445e-13    6.3394826e-14    1.0163459e+03    7.2804382e+02    1.3959955e+00    7.6882837e-06    2.0706724e-05
  -9.8471966e+01    2.7313143e-01    2.7319029e-01    2.7310711e-01    3.5009658e+02    4.2313138e+02    3.4655083e+02    1.4931341e-03    4.0431496e-03    2.7078275e+00    7.1054274e-13   -6.3654766e-14    1.0164405e+03    7.2813837e+02    1.3959441e+00    7.6611379e-06    2.0739037e-05
  -9.8027267e+01    2.7514361e-01    2.7520571e-01    2.7512027e-01    3.5083430e+02    4.2456696e+02    3.4726920e+02    1.4855042e-03    4.0431495e-03    2.7217355e+00    6.8212103e-13   -6.3912252e-14    1.0165357e+03    7.2823359e+02    1.3958923e+00    7.6339518e-06    2.0771551e-05
  -9.7584316e+01    2.7712617e-01    2.7718416e-01    2.7709881e-01    3.5157679e+02    4.2504168e+02    3.4798463e+02    1.4778750e-03    4.0431495e-03    2.7357859e+00    6.8212103e-13    0.0000000e+00    1.0166315e+03    7.2832945e+02    1.3958402e+00    7.6067248e-06    2.0804282e-05
  -9.7143069e+01    2.7915736e-01    2.7922044e-01    2.7913672e-01    3.5232414e+02    4.2638635e+02    3.4870832e+02    1.4702461e-03    4.0431495e-03    2.7499814e+00    6.8212103e-13    0.0000000e+00    1.0167281e+03    7.2842596e+02    1.3957878e+00    7.5794531e-06    2.0837224e-05
  -9.6703497e+01    2.8124240e-01    2.8129243e-01    2.8122199e-01    3.5307632e+02    4.2773535e+02    3.4943970e+02    1.4626183e-03    4.0431495e-03    2.7643231e+00    6.5369932e-13   -6.4657560e-14    1.0168253e+03    7.2852319e+02    1.3957350e+00    7.5521329e-06    2.0870367e-05
  -9.6265535e+01    2.8329950e-01    2.8337350e-01    2.8327444e-01    3.5383315e+02    4.2906682e+02    3.5017118e+02    1.4549905e-03    4.0431495e-03    2.7788151e+00    6.5369932e-13    0.0000000e+00    1.0169233e+03    7.2862120e+02    1.3956817e+00    7.5247577e-06    2.0903714e-05
  -9.5829177e+01    2.8540743e-01    2.8546812e-01    2.8538621e-01    3.5459477e+02    4.2674046e+02    3.5090864e+02    1.4473637e-03    4.0431495e-03    2.7934579e+00    6.5369932e-13    0.0000000e+00    1.0170221e+03    7.2872004e+02    1.3956281e+00    7.4973482e-06    2.0937319e-05
  -9.5394356e+01    2.8754333e-01    2.8759552e-01    2.8749744e-01    3.5536166e+02    4.2821240e+02    3.5165217e+02    1.4397375e-03    4.0431495e-03    2.8082547e+00    6.5369932e-13    0.0000000e+00    1.0171217e+03    7.2881961e+02    1.3955740e+00    7.4698945e-06    2.0971117e-05
  -9.4961038e+01    2.8970568e-01    2.8975576e-01    2.8968459e-01    3.5613386e+02    4.2969916e+02    3.5240056e+02    1.4321114e-03    4.0431495e-03    2.8232087e+00    6.5369932e-13    0.0000000e+00    1.0172220e+03    7.2891988e+02    1.3955196e+00    7.4423947e-06    2.1005146e-05
  -9.4529204e+01    2.9189449e-01    2.9194809e-01    2.9187434e-01    3.5691133e+02    4.3059685e+02    3.5315371e+02    1.4244864e-03    4.0431495e-03    2.8383210e+00    6.5369932e-13    0.0000000e+00    1.0173229e+03    7.2902085e+02    1.3954648e+00    7.4148489e-06    2.1039399e-05
  -9.4098795e+01    2.9411163e-01    2.9416190e-01    2.9409247e-01    3.5769419e+02    4.3191752e+02    3.5391252e+02    1.4168618e-03    4.0431495e-03    2.8535948e+00    6.5369932e-13    0.0000000e+00    1.0174246e+03    7.2912253e+02    1.3954097e+00    7.3872584e-06    2.1073886e-05
  -9.3669779e+01    2.9635802e-01    2.9642774e-01    2.9633951e-01    3.5848250e+02    4.3323259e+02    3.5467719e+02    1.4092375e-03    4.0431495e-03    2.8690335e+00    6.8212103e-13    6.6248501e-14    1.0175270e+03    7.2922496e+02    1.3953541e+00    7.3596232e-06    2.1108627e-05
  -9.3242139e+01    2.9863282e-01    2.9869125e-01    2.9861412e-01    3.5927636e+02    4.3457741e+02    3.5544752e+02    1.4016140e-03    4.0431495e-03    2.8846383e+00    6.5369932e-13   -6.6461806e-14    1.0176302e+03    7.2932815e+02    1.3952982e+00    7.3319512e-06    2.1143622e-05
  -9.2815820e+01    3.0093628e-01    3.0097968e-01    3.0091843e-01    3.6007582e+02    4.3303131e+02    3.5622346e+02    1.3939911e-03    4.0431495e-03    2.9004128e+00    6.5369932e-13    0.0000000e+00    1.0177342e+03    7.2943211e+02    1.3952418e+00    7.3042341e-06    2.1178874e-05
  -9.2390790e+01    3.0327114e-01    3.0332339e-01    3.0324966e-01    3.6088099e+02    4.3489335e+02    3.5700544e+02    1.3863686e-03    4.0431495e-03    2.9163598e+00    6.5369932e-13    0.0000000e+00    1.0178390e+03    7.2953692e+02    1.3951851e+00    7.2764678e-06    2.1214342e-05
  -9.1967022e+01    3.0563621e-01    3.0567918e-01    3.0561772e-01    3.6169193e+02    4.3621068e+02    3.5779345e+02    1.3787465e-03    4.0431495e-03    2.9324822e+00    6.5369932e-13    0.0000000e+00    1.0179446e+03    7.2964251e+02    1.3951279e+00    7.2486539e-06    2.1250061e-05
  -9.1544487e+01    3.0802973e-01    3.0807179e-01    3.0801221e-01    3.6250865e+02    4.3752594e+02    3.5858660e+02    1.3711251e-03    4.0431495e-03    2.9487823e+00    6.5369932e-13    0.0000000e+00    1.0180510e+03    7.2974889e+02    1.3950703e+00    7.2207984e-06    2.1286046e-05
  -9.1123141e+01    3.1045762e-01    3.1049836e-01    3.1044076e-01    3.6333116e+02    4.3883456e+02    3.5938628e+02    1.3635043e-03    4.0431495e-03    2.9652635e+00    6.5369932e-13    0.0000000e+00    1.0181583e+03    7.2985617e+02    1.3950122e+00    7.1928964e-06    2.1322285e-05
  -9.0702955e+01    3.1291849e-01    3.1296205e-01    3.1290200e-01    3.6415932e+02    4.4015226e+02    3.6019202e+02    1.3558839e-03    4.0431495e-03    2.9819289e+00    6.5369932e-13    0.0000000e+00    1.0182665e+03    7.2996445e+02    1.3949536e+00    7.1649454e-06    2.1358790e-05
  -9.0283896e+01    3.1541086e-01    3.1546609e-01    3.1539398e-01    3.6499328e+02    4.3693726e+02    3.6100294e+02    1.3482639e-03    4.0431495e-03    2.9987820e+00    6.5369932e-13    0.0000000e+00    1.0183759e+03    7.3007378e+02    1.3948945e+00    7.1369321e-06    2.1395535e-05
  -8.9865945e+01    3.1793432e-01    3.1797384e-01    3.1787756e-01    3.6583353e+02    4.3815271e+02    3.6181984e+02    1.3406445e-03    4.0431495e-03    3.0158251e+00    6.5369932e-13    0.0000000e+00    1.0184861e+03    7.3018398e+02    1.3948349e+00    7.1088775e-06    2.1432541e-05
  -8.9449062e+01    3.2049553e-01    3.2054702e-01    3.2046505e-01    3.6668010e+02    4.3943641e+02    3.6264369e+02    1.3330257e-03    4.0431495e-03    3.0330619e+00    6.5369932e-13    0.0000000e+00    1.0185971e+03    7.3029504e+02    1.3947748e+00    7.0807848e-06    2.1469835e-05
  -8.9033215e+01    3.2309004e-01    3.2312781e-01    3.2307439e-01    3.6753303e+02    4.4058474e+02    3.6347379e+02    1.3254074e-03    4.0431495e-03    3.0504958e+00    6.5369932e-13    0.0000000e+00    1.0187090e+03    7.3040696e+02    1.3947143e+00    7.0526422e-06    2.1507404e-05
  -8.8618375e+01    3.2571854e-01    3.2575733e-01    3.2570400e-01    3.6839238e+02    4.4190805e+02    3.6430998e+02    1.3177895e-03    4.0431495e-03    3.0681300e+00    6.5369932e-13    0.0000000e+00    1.0188219e+03    7.3051978e+02    1.3946534e+00    7.0244546e-06    2.1545261e-05
  -8.8204513e+01    3.2838623e-01    3.2842441e-01    3.2837250e-01    3.6925825e+02    4.4322955e+02    3.6515333e+02    1.3101721e-03    4.0431495e-03    3.0859682e+00    6.5369932e-13    0.0000000e+00    1.0189356e+03    7.3063350e+02    1.3945919e+00    6.9962164e-06    2.1583395e-05
  -8.7791601e+01    3.3112253e-01    3.3115593e-01    3.3110768e-01    3.7013075e+02    4.4456168e+02    3.6600600e+02    1.3025552e-03    4.0431495e-03    3.1040140e+00    6.2527761e-13   -6.8832289e-14    1.0190503e+03    7.3074819e+02    1.3945300e+00    6.9679237e-06    2.1621816e-05
  -8.7615552e+01    3.3234035e-01    3.3247197e-01    3.3231001e-01    3.7050464e+02    4.4382066e+02    3.6635994e+02    1.2993025e-03    4.0431495e-03    3.1117845e+00    6.2527761e-13    0.0000000e+00    1.0190994e+03    7.3079736e+02    1.3945035e+00    6.9558129e-06    2.1638279e-05
  -8.7395492e+01    3.3380597e-01    3.3397161e-01    3.3376423e-01    3.7097443e+02    4.4420052e+02    3.6681994e+02    1.2952326e-03    4.0431495e-03    3.1215624e+00    6.2527761e-13    0.0000000e+00    1.0191612e+03    7.3085914e+02    1.3944701e+00    6.9406502e-06    2.1658967e-05
  -8.7120417e+01    3.3564490e-01    3.3570807e-01    3.3553172e-01    3.7156553e+02    4.4524253e+02    3.6740334e+02    1.2901387e-03    4.0431495e-03    3.1338875e+00    6.2527761e-13    0.0000000e+00    1.0192390e+03    7.3093693e+02    1.3944281e+00    6.9216664e-06    2.1684998e-05
  -8.6776572e+01    3.3796708e-01    3.3800667e-01    3.3790970e-01    3.7231035e+02    4.4664613e+02    3.6813365e+02    1.2837614e-03    4.0431495e-03    3.1494555e+00    6.2527761e-13    0.0000000e+00    1.0193371e+03    7.3103499e+02    1.3943752e+00    6.8978748e-06    2.1717802e-05
  -8.6366807e+01    3.4076726e-01    3.4079350e-01    3.4074219e-01    3.7320647e+02    4.4540713e+02    3.6900683e+02    1.2761475e-03    4.0431495e-03    3.1682463e+00    6.2527761e-13    0.0000000e+00    1.0194552e+03    7.3115308e+02    1.3943115e+00    6.8694255e-06    2.1757260e-05
  -8.5957798e+01    3.4367325e-01    3.4370247e-01    3.4365276e-01    3.7410966e+02    4.4673685e+02    3.6988862e+02    1.2685328e-03    4.0431495e-03    3.1872646e+00    6.3948846e-13    3.4744627e-14    1.0195744e+03    7.3127235e+02    1.3942472e+00    6.8409185e-06    2.1797025e-05
  -8.5549586e+01    3.4656133e-01    3.4659368e-01    3.4654027e-01    3.7501930e+02    4.4805979e+02    3.7077246e+02    1.2609185e-03    4.0431495e-03    3.2065114e+00    6.3948846e-13    0.0000000e+00    1.0196952e+03    7.3139306e+02    1.3941821e+00    6.8123526e-06    2.1837071e-05
  -8.5142145e+01    3.4952571e-01    3.4955902e-01    3.4951380e-01    3.7593619e+02    4.4939136e+02    3.7166780e+02    1.2533047e-03    4.0431496e-03    3.2259909e+00    6.3948846e-13    0.0000000e+00    1.0198169e+03    7.3151478e+02    1.3941166e+00    6.7837332e-06    2.1877439e-05
  -8.4735447e+01    3.5252856e-01    3.5257346e-01    3.5251487e-01    3.7686059e+02    4.5072883e+02    3.7257015e+02    1.2456914e-03    4.0431496e-03    3.2457073e+00    6.3948846e-13    0.0000000e+00    1.0199396e+03    7.3163751e+02    1.3940504e+00    6.7550595e-06    2.1918135e-05
  -8.4329467e+01    3.5557558e-01    3.5561419e-01    3.5545221e-01    3.7779263e+02    4.5226854e+02    3.7348003e+02    1.2380785e-03    4.0431495e-03    3.2656649e+00    6.3948846e-13    0.0000000e+00    1.0200634e+03    7.3176134e+02    1.3939838e+00    6.7263474e-06    2.1959165e-05
  -8.3924177e+01    3.5867108e-01    3.5871769e-01    3.5862659e-01    3.7873229e+02    4.5395933e+02    3.7439778e+02    1.2304661e-03    4.0431495e-03    3.2858682e+00    6.3948846e-13    0.0000000e+00    1.0201883e+03    7.3188626e+02    1.3939165e+00    6.6975806e-06    2.2000518e-05
  -8.3519553e+01    3.6180831e-01    3.6184891e-01    3.6179418e-01    3.7967966e+02    4.5224553e+02    3.7532249e+02    1.2228542e-03    4.0431496e-03    3.3063218e+00    6.3948846e-13    0.0000000e+00    1.0203144e+03    7.3201228e+02    1.3938487e+00    6.6687629e-06    2.2042212e-05
  -8.3115569e+01    3.6499331e-01    3.6507269e-01    3.6497361e-01    3.8063479e+02    4.5357057e+02    3.7625517e+02    1.2152427e-03    4.0431496e-03    3.3270304e+00    6.3948846e-13    0.0000000e+00    1.0204416e+03    7.3213949e+02    1.3937803e+00    6.6398898e-06    2.2084235e-05
  -8.2712199e+01    3.6822586e-01    3.6827248e-01    3.6820477e-01    3.8159783e+02    4.5490009e+02    3.7719596e+02    1.2076317e-03    4.0431496e-03    3.3479988e+00    6.3948846e-13    0.0000000e+00    1.0205699e+03    7.3226783e+02    1.3937113e+00    6.6109619e-06    2.2126604e-05
  -8.2309417e+01    3.7151087e-01    3.7156000e-01    3.7149516e-01    3.8256901e+02    4.5623999e+02    3.7814587e+02    1.2000212e-03    4.0431496e-03    3.3692318e+00    6.3948846e-13    0.0000000e+00    1.0206994e+03    7.3239732e+02    1.3936416e+00    6.5819746e-06    2.2169315e-05
  -8.1907199e+01    3.7484259e-01    3.7487779e-01    3.7481627e-01    3.8354835e+02    4.5757254e+02    3.7910373e+02    1.1924111e-03    4.0431496e-03    3.3907346e+00    6.3948846e-13    0.0000000e+00    1.0208302e+03    7.3252807e+02    1.3935714e+00    6.5529270e-06    2.2212367e-05
  -8.1505519e+01    3.7822356e-01    3.7825701e-01    3.7808176e-01    3.8453577e+02    4.5886606e+02    3.8006970e+02    1.1848015e-03    4.0431496e-03    3.4125122e+00    6.3948846e-13    0.0000000e+00    1.0209624e+03    7.3266035e+02    1.3935003e+00    6.5238088e-06    2.2255698e-05
  -8.1104354e+01    3.8166044e-01    3.8168971e-01    3.8159858e-01    3.8553110e+02    4.6101689e+02    3.8104336e+02    1.1771923e-03    4.0431496e-03    3.4345701e+00    6.3948846e-13    0.0000000e+00    1.0210964e+03    7.3279434e+02    1.3934284e+00    6.4946095e-06    2.2299308e-05
  -8.0703677e+01    3.8514402e-01    3.8517777e-01    3.8511932e-01    3.8653504e+02    4.5725056e+02    3.8202446e+02    1.1695836e-03    4.0431496e-03    3.4569137e+00    6.3948846e-13    0.0000000e+00    1.0212316e+03    7.3292952e+02    1.3933558e+00    6.4653461e-06    2.2343259e-05
  -8.0303464e+01    3.8868657e-01    3.8872200e-01    3.8865617e-01    3.8754772e+02    4.5860257e+02    3.8301527e+02    1.1619754e-03    4.0431496e-03    3.4795485e+00    6.3948846e-13    0.0000000e+00    1.0213680e+03    7.3306595e+02    1.3932826e+00    6.4360035e-06    2.2387503e-05
  -7.9903691e+01    3.9228592e-01    3.9231279e-01    3.9225855e-01    3.8856926e+02    4.5995123e+02    3.8401516e+02    1.1543676e-03    4.0431496e-03    3.5024803e+00    6.3948846e-13    0.0000000e+00    1.0215057e+03    7.3320366e+02    1.3932087e+00    6.4065847e-06    2.2432072e-05
  -7.9504334e+01    3.9594121e-01    3.9599884e-01    3.9592070e-01    3.8959987e+02    4.5845302e+02    3.8502386e+02    1.1467602e-03    4.0431496e-03    3.5257149e+00    6.3948846e-13    0.0000000e+00    1.0216448e+03    7.3334269e+02    1.3931342e+00    6.3770884e-06    2.2476954e-05
  -7.9105367e+01    3.9965017e-01    3.9967315e-01    3.9953618e-01    3.9063963e+02    4.5993101e+02    3.8604109e+02    1.1391533e-03    4.0431496e-03    3.5492585e+00    6.3948846e-13    0.0000000e+00    1.0217852e+03    7.3348311e+02    1.3930589e+00    6.3475065e-06    2.2522136e-05
  -7.8706767e+01    4.0342356e-01    4.0347743e-01    4.0332962e-01    3.9168874e+02    4.6131566e+02    3.8706842e+02    1.1315469e-03    4.0431497e-03    3.5731172e+00    6.3948846e-13    0.0000000e+00    1.0219270e+03    7.3362495e+02    1.3929829e+00    6.3178776e-06    2.2567719e-05
  -7.8308510e+01    4.0725572e-01    4.0728207e-01    4.0718810e-01    3.9274729e+02    4.6188870e+02    3.8810545e+02    1.1239409e-03    4.0431497e-03    3.5972974e+00    6.3948846e-13    0.0000000e+00    1.0220703e+03    7.3376821e+02    1.3929062e+00    6.2881647e-06    2.2613617e-05
  -7.7910572e+01    4.1118999e-01    4.1122727e-01    4.1115366e-01    3.9381542e+02    4.6328346e+02    3.8915855e+02    1.1163354e-03    4.0431497e-03    3.6218055e+00    6.3948846e-13    0.0000000e+00    1.0222151e+03    7.3391300e+02    1.3928287e+00    6.2583708e-06    2.2659839e-05
  -7.7512927e+01    4.1510549e-01    4.1514710e-01    4.1506325e-01    3.9489270e+02    4.6464916e+02    3.9020696e+02    1.1087303e-03    4.0431497e-03    3.6466485e+00    6.3948846e-13    0.0000000e+00    1.0223618e+03    7.3405966e+02    1.3927502e+00    6.2285059e-06    2.2706426e-05
  -7.7115554e+01    4.1916884e-01    4.1919698e-01    4.1913334e-01    3.9597950e+02    4.6602645e+02    3.9127970e+02    1.1011257e-03    4.0431497e-03    3.6718330e+00    6.3238303e-13   -1.7880967e-14    1.0225104e+03    7.3420827e+02    1.3926707e+00    6.1985584e-06    2.2753360e-05
  -7.6877600e+01    4.2167434e-01    4.2178298e-01    4.2157552e-01    3.9663439e+02    4.6598108e+02    3.9191657e+02    1.0965699e-03    4.0431498e-03    3.6870881e+00    6.3238303e-13    0.0000000e+00    1.0225999e+03    7.3429785e+02    1.3926228e+00    6.1805584e-06    2.2781581e-05
  -7.6580159e+01    4.2474646e-01    4.2479931e-01    4.2463234e-01    3.9745905e+02    4.6718212e+02    3.9272865e+02    1.0908731e-03    4.0431498e-03    3.7063429e+00    6.3238303e-13    0.0000000e+00    1.0227128e+03    7.3441070e+02    1.3925625e+00    6.1580215e-06    2.2817093e-05
  -7.6208357e+01    4.2861684e-01    4.2864799e-01    4.2846423e-01    3.9849938e+02    4.6845565e+02    3.9374162e+02    1.0837493e-03    4.0431497e-03    3.7307057e+00    6.3948846e-13    1.9110784e-14    1.0228553e+03    7.3455317e+02    1.3924863e+00    6.1297768e-06    2.2861764e-05
  -7.5811708e+01    4.3286649e-01    4.3287719e-01    4.3277436e-01    3.9962021e+02    4.7000296e+02    3.9484201e+02    1.0761463e-03    4.0431496e-03    3.7570632e+00    6.3948846e-13    0.0000000e+00    1.0230089e+03    7.3470683e+02    1.3924043e+00    6.0995241e-06    2.2909694e-05
  -7.5415221e+01    4.3718208e-01    4.3720229e-01    4.3712784e-01    4.0075161e+02    4.6879850e+02    3.9595164e+02    1.0685436e-03    4.0431496e-03    3.7837945e+00    6.3948846e-13    0.0000000e+00    1.0231642e+03    7.3486212e+02    1.3923213e+00    6.0691197e-06    2.2957728e-05
  -7.5018878e+01    4.4157531e-01    4.4160114e-01    4.4151916e-01    4.0189378e+02    4.7019625e+02    3.9707452e+02    1.0609415e-03    4.0431496e-03    3.8109073e+00    6.3238303e-13   -1.7927465e-14    1.0233212e+03    7.3501908e+02    1.3922376e+00    6.0385658e-06    2.3005869e-05
  -7.4622654e+01    4.4604762e-01    4.4607767e-01    4.4599920e-01    4.0304690e+02    4.7159560e+02    3.9820987e+02    1.0533397e-03    4.0431496e-03    3.8384098e+00    6.3238303e-13    0.0000000e+00    1.0234798e+03    7.3517773e+02    1.3921529e+00    6.0078758e-06    2.3054187e-05
  -7.4226526e+01    4.5054708e-01    4.5060230e-01    4.5050796e-01    4.0421102e+02    4.7254776e+02    3.9934291e+02    1.0457385e-03    4.0431496e-03    3.8663104e+00    6.2527761e-13   -1.7937189e-14    1.0236403e+03    7.3533817e+02    1.3920674e+00    5.9769709e-06    2.3102359e-05
  -7.3830469e+01    4.5521669e-01    4.5523315e-01    4.5507846e-01    4.0538612e+02    4.7394583e+02    4.0051236e+02    1.0381377e-03    4.0431488e-03    3.8946172e+00    6.2527761e-13    0.0000000e+00    1.0238032e+03    7.3550114e+02    1.3919805e+00    5.9454943e-06    2.3148981e-05
  -7.3434459e+01    4.5992431e-01    4.5997240e-01    4.5978900e-01    4.0657251e+02    4.7570274e+02    4.0167738e+02    1.0305373e-03    4.0431488e-03    3.9233404e+00    6.2527761e-13    0.0000000e+00    1.0239683e+03    7.3566624e+02    1.3918925e+00    5.9137029e-06    2.3195013e-05
  -7.3038472e+01    4.6466275e-01    4.6468821e-01    4.6457637e-01    4.0777054e+02    4.7484694e+02    4.0284539e+02    1.0229375e-03    4.0431488e-03    3.9524887e+00    6.2527761e-13    0.0000000e+00    1.0241352e+03    7.3583309e+02    1.3918036e+00    5.8818545e-06    2.3241497e-05
  -7.2642482e+01    4.6952964e-01    4.6955234e-01    4.6946595e-01    4.0898053e+02    4.7625540e+02    4.0403344e+02    1.0153381e-03    4.0431488e-03    3.9820714e+00    6.2527761e-13    0.0000000e+00    1.0243039e+03    7.3600176e+02    1.3917139e+00    5.8499499e-06    2.3288445e-05
  -7.2246467e+01    4.7449076e-01    4.7451591e-01    4.7442357e-01    4.1020270e+02    4.7767508e+02    4.0523492e+02    1.0077392e-03    4.0431488e-03    4.0120984e+00    6.2527761e-13    0.0000000e+00    1.0244744e+03    7.3617233e+02    1.3916231e+00    5.8179891e-06    2.3335865e-05
  -7.1850401e+01    4.7953904e-01    4.7956115e-01    4.7947783e-01    4.1143717e+02    4.7909382e+02    4.0644822e+02    1.0001407e-03    4.0431488e-03    4.0425799e+00    6.2527761e-13    0.0000000e+00    1.0246470e+03    7.3634487e+02    1.3915313e+00    5.7859674e-06    2.3383762e-05
  -7.1454259e+01    4.8468238e-01    4.8473498e-01    4.8460885e-01    4.1268435e+02    4.8052643e+02    4.0767380e+02    9.9254277e-04    4.0431488e-03    4.0735260e+00    6.2527761e-13    0.0000000e+00    1.0248215e+03    7.3651937e+02    1.3914386e+00    5.7538846e-06    2.3432153e-05
  -7.1058016e+01    4.8991733e-01    4.8994747e-01    4.8970833e-01    4.1394445e+02    4.8189772e+02    4.0891207e+02    9.8494528e-04    4.0431488e-03    4.1049476e+00    6.2527761e-13    0.0000000e+00    1.0249981e+03    7.3669605e+02    1.3913447e+00    5.7217520e-06    2.3481045e-05
  -7.0661648e+01    4.9524993e-01    4.9528773e-01    4.9508107e-01    4.1521720e+02    4.8330339e+02    4.1016338e+02    9.7734828e-04    4.0431488e-03    4.1368557e+00    6.2527761e-13    0.0000000e+00    1.0251774e+03    7.3687532e+02    1.3912495e+00    5.6895574e-06    2.3530428e-05
  -7.0265129e+01    5.0067895e-01    5.0070275e-01    5.0060434e-01    4.1650259e+02    4.8213793e+02    4.1142580e+02    9.6975176e-04    4.0431488e-03    4.1692616e+00    6.2527761e-13    0.0000000e+00    1.0253596e+03    7.3705749e+02    1.3911528e+00    5.6572976e-06    2.3580301e-05
  -6.9868434e+01    5.0620852e-01    5.0625039e-01    5.0613012e-01    4.1780156e+02    4.8359796e+02    4.1270156e+02    9.6215574e-04    4.0431488e-03    4.2021771e+00    6.2461147e-13   -1.6792070e-15    1.0255439e+03    7.3724179e+02    1.3910550e+00    5.6249786e-06    2.3630701e-05
  -6.9471536e+01    5.1191229e-01    5.1193972e-01    5.1183723e-01    4.1911458e+02    4.8506851e+02    4.1400478e+02    9.5456020e-04    4.0431488e-03    4.2356142e+00    6.2461147e-13    0.0000000e+00    1.0257304e+03    7.3742827e+02    1.3909561e+00    5.5926011e-06    2.3681646e-05
  -6.9074411e+01    5.1766057e-01    5.1768285e-01    5.1758729e-01    4.2044166e+02    4.8604442e+02    4.1530978e+02    9.4696516e-04    4.0431488e-03    4.2695855e+00    6.2461147e-13    0.0000000e+00    1.0259191e+03    7.3761696e+02    1.3908561e+00    5.5601597e-06    2.3733137e-05
  -6.8677031e+01    5.2351984e-01    5.2359913e-01    5.2343792e-01    4.2178314e+02    4.8700014e+02    4.1662972e+02    9.3937063e-04    4.0431488e-03    4.3041039e+00    6.2638783e-13    4.4701798e-15    1.0261101e+03    7.3780802e+02    1.3907549e+00    5.5276540e-06    2.3785186e-05
  -6.8279372e+01    5.2949060e-01    5.2952200e-01    5.2917571e-01    4.2313939e+02    4.8841257e+02    4.1796494e+02    9.3177659e-04    4.0431488e-03    4.3391826e+00    6.2638783e-13    0.0000000e+00    1.0263036e+03    7.3800153e+02    1.3906524e+00    5.4950952e-06    2.3837808e-05
  -6.7881405e+01    5.3558409e-01    5.3560245e-01    5.3542246e-01    4.2451042e+02    4.9004998e+02    4.1931491e+02    9.2418307e-04    4.0431488e-03    4.3748354e+00    6.2638783e-13    0.0000000e+00    1.0264997e+03    7.3819764e+02    1.3905486e+00    5.4624720e-06    2.3891004e-05
  -6.7483105e+01    5.4178289e-01    5.4180950e-01    5.4170048e-01    4.2589586e+02    4.8925086e+02    4.2067661e+02    9.1659005e-04    4.0431481e-03    4.4110757e+00    6.2638783e-13    0.0000000e+00    1.0266993e+03    7.3839720e+02    1.3904431e+00    5.4297789e-06    2.3944759e-05
  -6.7084444e+01    5.4811219e-01    5.4814248e-01    5.4802174e-01    4.2729639e+02    4.9076066e+02    4.2205397e+02    9.0899756e-04    4.0431482e-03    4.4479197e+00    6.2638783e-13    0.0000000e+00    1.0269018e+03    7.3859974e+02    1.3903360e+00    5.3970182e-06    2.3999100e-05
  -6.6685394e+01    5.5457595e-01    5.5459778e-01    5.5447332e-01    4.2871273e+02    4.9170052e+02    4.2344914e+02    9.0140558e-04    4.0431482e-03    4.4853818e+00    6.3349326e-13    1.7805872e-14    1.0271069e+03    7.3880478e+02    1.3902277e+00    5.3641897e-06    2.4054054e-05
  -6.6285928e+01    5.6116643e-01    5.6123651e-01    5.6109012e-01    4.3014540e+02    4.9321625e+02    4.2485959e+02    8.9381413e-04    4.0431470e-03    4.5234762e+00    6.3349326e-13    0.0000000e+00    1.0273146e+03    7.3901248e+02    1.3901180e+00    5.3313007e-06    2.4109641e-05
  -6.5886018e+01    5.6788542e-01    5.6790480e-01    5.6768928e-01    4.3159438e+02    4.9468836e+02    4.2628608e+02    8.8622322e-04    4.0431470e-03    4.5622219e+00    6.3349326e-13    0.0000000e+00    1.0275250e+03    7.3922290e+02    1.3900070e+00    5.2983414e-06    2.4165862e-05
  -6.5485634e+01    5.7475016e-01    5.7478559e-01    5.7450487e-01    4.3306019e+02    4.9417059e+02    4.2773032e+02    8.7863284e-04    4.0431469e-03    4.6016342e+00    6.3349326e-13    0.0000000e+00    1.0277383e+03    7.3943622e+02    1.3898945e+00    5.2653208e-06    2.4222735e-05
  -6.5084749e+01    5.8175432e-01    5.8177615e-01    5.8158706e-01    4.3454296e+02    4.9568892e+02    4.2919177e+02    8.7104300e-04    4.0431469e-03    4.6417305e+00    6.3349326e-13    0.0000000e+00    1.0279546e+03    7.3965256e+02    1.3897804e+00    5.2322304e-06    2.4280267e-05
  -6.4683333e+01    5.8889723e-01    5.8892543e-01    5.8879469e-01    4.3604234e+02    4.9724476e+02    4.3066792e+02    8.6345371e-04    4.0431469e-03    4.6825288e+00    6.3349326e-13    0.0000000e+00    1.0281750e+03    7.3987288e+02    1.3896644e+00    5.1990648e-06    2.4338443e-05
  -6.4281355e+01    5.9619324e-01    5.9622010e-01    5.9608737e-01    4.3755904e+02    4.9875687e+02    4.3216145e+02    8.5586498e-04    4.0431469e-03    4.7240476e+00    6.3349326e-13    0.0000000e+00    1.0283989e+03    7.4009681e+02    1.3895465e+00    5.1658265e-06    2.4397290e-05
  -6.3878786e+01    6.0364598e-01    6.0366791e-01    6.0354683e-01    4.3909391e+02    5.0030398e+02    4.3367395e+02    8.4827681e-04    4.0431469e-03    4.7663061e+00    6.1928240e-13   -3.5300434e-14    1.0286258e+03    7.4032369e+02    1.3894271e+00    5.1325149e-06    2.4456842e-05
  -6.3475595e+01    6.1126148e-01    6.1131549e-01    6.1114431e-01    4.4064742e+02    5.0183608e+02    4.3520568e+02    8.4068920e-04    4.0431469e-03    4.8093242e+00    6.1928240e-13    0.0000000e+00    1.0288558e+03    7.4055370e+02    1.3893061e+00    5.0991312e-06    2.4517118e-05
  -6.3071752e+01    6.1904141e-01    6.1906737e-01    6.1866180e-01    4.4222012e+02    5.0112435e+02    4.3675699e+02    8.3310217e-04    4.0431458e-03    4.8531212e+00    6.1928240e-13    0.0000000e+00    1.0290891e+03    7.4078705e+02    1.3891835e+00    5.0656836e-06    2.4578128e-05
  -6.2667223e+01    6.2698989e-01    6.2701419e-01    6.2675898e-01    4.4381195e+02    5.0270397e+02    4.3832726e+02    8.2551572e-04    4.0431459e-03    4.8977212e+00    6.3349326e-13    3.5129427e-14    1.0293259e+03    7.4102384e+02    1.3890591e+00    5.0321583e-06    2.4639876e-05
  -6.2343600e+01    6.3355295e-01    6.3359895e-01    6.3343575e-01    4.4509598e+02    5.0405311e+02    4.3960871e+02    8.1945662e-04    4.0431459e-03    4.9339352e+00    6.3349326e-13    0.0000000e+00    1.0295175e+03    7.4121544e+02    1.3889586e+00    5.0053157e-06    2.4689685e-05
  -6.1939072e+01    6.4170395e-01    6.4180429e-01    6.4158499e-01    4.4671705e+02    5.0565118e+02    4.4119333e+02    8.1189575e-04    4.0431459e-03    4.9798830e+00    6.3349326e-13    0.0000000e+00    1.0297614e+03    7.4145936e+02    1.3888306e+00    4.9717587e-06    2.4752573e-05
  -6.1532456e+01    6.5014239e-01    6.5017369e-01    6.5001714e-01    4.4836368e+02    5.0725955e+02    4.4281571e+02    8.0431094e-04    4.0431459e-03    5.0268443e+00    6.4770411e-13    3.4949068e-14    1.0300099e+03    7.4170786e+02    1.3887003e+00    4.9380151e-06    2.4816445e-05
  -6.1125031e+01    6.5879612e-01    6.5882503e-01    6.5868190e-01    4.5003131e+02    5.0889284e+02    4.4446422e+02    7.9672676e-04    4.0431459e-03    5.0746957e+00    6.4770411e-13    0.0000000e+00    1.0302620e+03    7.4195992e+02    1.3885683e+00    4.9041899e-06    2.4881118e-05
  -6.0716762e+01    6.6789536e-01    6.6794004e-01    6.6774690e-01    4.5172138e+02    5.0996571e+02    4.4613022e+02    7.8914320e-04    4.0431459e-03    5.1234628e+00    6.4770411e-13    0.0000000e+00    1.0305179e+03    7.4221586e+02    1.3884343e+00    4.8702962e-06    2.4946682e-05
  -6.0390147e+01    6.7505318e-01    6.7513282e-01    6.7461533e-01    4.5308469e+02    5.1134254e+02    4.4747219e+02    7.8308850e-04    4.0431459e-03    5.1630765e+00    6.6191497e-13    4.3509460e-14    1.0307249e+03    7.4242284e+02    1.3883260e+00    4.8431687e-06    2.4999561e-05
  -5.9981877e+01    6.8399477e-01    6.8403326e-01    6.8380014e-01    4.5480668e+02    5.1318236e+02    4.4916278e+02    7.7553586e-04    4.0431459e-03    5.2133577e+00    6.6191497e-13    0.0000000e+00    1.0309871e+03    7.4268499e+02    1.3881889e+00    4.8092648e-06    2.5066344e-05
  -5.9571054e+01    6.9339823e-01    6.9346224e-01    6.9326312e-01    4.5655719e+02    5.1294686e+02    4.5089017e+02    7.6795406e-04    4.0431459e-03    5.2648278e+00    6.4770411e-13   -3.4591158e-14    1.0312558e+03    7.4295373e+02    1.3880485e+00    4.7751378e-06    2.5134227e-05
  -5.9159250e+01    7.0315018e-01    7.0321186e-01    7.0301247e-01    4.5833093e+02    5.1466136e+02    4.5265393e+02    7.6037295e-04    4.0431459e-03    5.3173194e+00    6.4770411e-13    0.0000000e+00    1.0315294e+03    7.4322732e+02    1.3879057e+00    4.7409294e-06    2.5203012e-05
  -5.8746426e+01    7.1303058e-01    7.1306899e-01    7.1289416e-01    4.6012855e+02    5.1636532e+02    4.5442790e+02    7.5279250e-04    4.0431459e-03    5.3708637e+00    6.3349326e-13   -3.4423517e-14    1.0318072e+03    7.4350511e+02    1.3877607e+00    4.7066390e-06    2.5272720e-05
  -5.8332543e+01    7.2315939e-01    7.2319306e-01    7.2303231e-01    4.6195063e+02    5.1807063e+02    4.5622873e+02    7.4521272e-04    4.0431459e-03    5.4254923e+00    6.3349326e-13    0.0000000e+00    1.0320893e+03    7.4378724e+02    1.3876137e+00    4.6722579e-06    2.5343348e-05
  -5.7917562e+01    7.3352782e-01    7.3359648e-01    7.3337763e-01    4.6379765e+02    5.1959463e+02    4.5805569e+02    7.3763362e-04    4.0431459e-03    5.4812386e+00    6.3349326e-13    0.0000000e+00    1.0323762e+03    7.4407414e+02    1.3874642e+00    4.6378034e-06    2.5415005e-05
  -5.7501442e+01    7.4415005e-01    7.4418511e-01    7.4367244e-01    4.6567018e+02    5.2144241e+02    4.5990895e+02    7.3005522e-04    4.0431459e-03    5.5381371e+00    6.3349326e-13    0.0000000e+00    1.0326683e+03    7.4436626e+02    1.3873121e+00    4.6032587e-06    2.5487599e-05
  -5.7084141e+01    7.5503414e-01    7.5507006e-01    7.5481428e-01    4.6756754e+02    5.2320279e+02    4.6178520e+02    7.2247774e-04    4.0431459e-03    5.5962222e+00    6.3349326e-13    0.0000000e+00    1.0329672e+03    7.4466515e+02    1.3871567e+00    4.5686083e-06    2.5561105e-05
  -5.6665607e+01    7.6618349e-01    7.6622127e-01    7.6603697e-01    4.6949174e+02    5.2314435e+02    4.6368786e+02    7.1490081e-04    4.0431459e-03    5.6555341e+00    6.3349326e-13    0.0000000e+00    1.0332711e+03    7.4496904e+02    1.3869988e+00    4.5338695e-06    2.5635649e-05
  -5.6245804e+01    7.7761872e-01    7.7765736e-01    7.7745892e-01    4.7144351e+02    5.2491404e+02    4.6561851e+02    7.0732459e-04    4.0431459e-03    5.7161111e+00    6.3349326e-13    0.0000000e+00    1.0335800e+03    7.4527789e+02    1.3868384e+00    4.4990439e-06    2.5711268e-05
  -5.5824689e+01    7.8935149e-01    7.8939067e-01    7.8919591e-01    4.7342334e+02    5.2669646e+02    4.6757801e+02    6.9974912e-04    4.0431460e-03    5.7779936e+00    6.3349326e-13    0.0000000e+00    1.0338942e+03    7.4559212e+02    1.3866753e+00    4.4641267e-06    2.5787984e-05
  -5.5402216e+01    8.0140239e-01    8.0148998e-01    8.0126022e-01    4.7543185e+02    5.2850054e+02    4.6956828e+02    6.9217440e-04    4.0431459e-03    5.8412243e+00    6.3349326e-13    0.0000000e+00    1.0342144e+03    7.4591226e+02    1.3865094e+00    4.4291072e-06    2.5865746e-05
  -5.4978339e+01    8.1375045e-01    8.1379276e-01    8.1358628e-01    4.7746855e+02    5.3028704e+02    4.7158505e+02    6.8460077e-04    4.0431459e-03    5.9058448e+00    6.3349326e-13    0.0000000e+00    1.0345421e+03    7.4624005e+02    1.3863396e+00    4.3939894e-06    2.5944614e-05
  -5.4552992e+01    8.2643334e-01    8.2648145e-01    8.2590829e-01    4.7953574e+02    5.3204134e+02    4.7363249e+02    6.7702768e-04    4.0431460e-03    5.9719064e+00    6.3349326e-13    0.0000000e+00    1.0348760e+03    7.4657395e+02    1.3861668e+00    4.3587790e-06    2.6024654e-05
  -5.4126140e+01    8.3946494e-01    8.3950900e-01    8.3910361e-01    4.8163418e+02    5.3437270e+02    4.7571207e+02    6.6945535e-04    4.0431460e-03    6.0394558e+00    6.3349326e-13    0.0000000e+00    1.0352158e+03    7.4691375e+02    1.3859911e+00    4.3234648e-06    2.6105854e-05
  -5.3697734e+01    8.5281402e-01    8.5286200e-01    8.5262607e-01    4.8376439e+02    5.3396834e+02    4.7781940e+02    6.6188387e-04    4.0431460e-03    6.1085430e+00    6.6191497e-13    6.6342935e-14    1.0355619e+03    7.4725983e+02    1.3858124e+00    4.2880444e-06    2.6188238e-05
  -5.3267721e+01    8.6670441e-01    8.6677831e-01    8.6652776e-01    4.8592730e+02    5.3575400e+02    4.7997157e+02    6.5431363e-04    4.0431461e-03    6.1792172e+00    6.6191497e-13    0.0000000e+00    1.0359152e+03    7.4761309e+02    1.3856301e+00    4.2525088e-06    2.6271770e-05
  -5.2923710e+01    8.7805818e-01    8.7816071e-01    8.7787163e-01    4.8767203e+02    5.3728495e+02    4.8170110e+02    6.4827890e-04    4.0431461e-03    6.2367386e+00    6.6191497e-13    0.0000000e+00    1.0362029e+03    7.4790078e+02    1.3854817e+00    4.2240549e-06    2.6338988e-05
  -5.2493696e+01    8.9216875e-01    8.9227488e-01    8.9200840e-01    4.8987868e+02    5.3917294e+02    4.8388335e+02    6.4076299e-04    4.0431460e-03    6.3098932e+00    6.3349326e-13   -6.6094897e-14    1.0365676e+03    7.4826551e+02    1.3852938e+00    4.1884834e-06    2.6423618e-05
  -5.2058878e+01    9.0713891e-01    9.0720280e-01    9.0696504e-01    4.9213669e+02    5.4004091e+02    4.8612990e+02    6.3319511e-04    4.0431460e-03    6.3853083e+00    6.3349326e-13    0.0000000e+00    1.0369419e+03    7.4863978e+02    1.3851012e+00    4.1525087e-06    2.6509882e-05
  -5.1711023e+01    9.1953088e-01    9.1960671e-01    9.1890852e-01    4.9395992e+02    5.4159310e+02    4.8793558e+02    6.2716399e-04    4.0431459e-03    6.4467125e+00    6.3349326e-13    0.0000000e+00    1.0372452e+03    7.4894313e+02    1.3849452e+00    4.1237258e-06    2.6579379e-05
  -5.1276204e+01    9.3482738e-01    9.3492862e-01    9.3458826e-01    4.9626553e+02    5.4372056e+02    4.9022812e+02    6.1965517e-04    4.0431460e-03    6.5248321e+00    6.3349326e-13    0.0000000e+00    1.0376310e+03    7.4932893e+02    1.3847470e+00    4.0877800e-06    2.6667068e-05
  -5.0928349e+01    9.4774678e-01    9.4785213e-01    9.4752260e-01    4.9812600e+02    5.4426543e+02    4.9207183e+02    6.1367238e-04    4.0431460e-03    6.5884438e+00    6.6191497e-13    8.1705667e-14    1.0379450e+03    7.4964294e+02    1.3845859e+00    4.0589912e-06    2.6737505e-05
  -5.0493531e+01    9.6370599e-01    9.6381380e-01    9.6350754e-01    5.0047948e+02    5.4624169e+02    4.9441052e+02    6.0622465e-04    4.0431460e-03    6.6693856e+00    6.6191497e-13    0.0000000e+00    1.0383434e+03    7.5004131e+02    1.3843816e+00    4.0229754e-06    2.6825937e-05
  -5.0145676e+01    9.7722835e-01    9.7731334e-01    9.7697202e-01    5.0237961e+02    5.4788522e+02    4.9629583e+02    6.0029190e-04    4.0431460e-03    6.7352998e+00    6.6191497e-13    0.0000000e+00    1.0386659e+03    7.5036383e+02    1.3842164e+00    3.9941115e-06    2.6896783e-05
  -4.9710858e+01    9.9389668e-01    9.9396485e-01    9.9371895e-01    5.0478309e+02    5.4986467e+02    4.9868599e+02    5.9290760e-04    4.0431460e-03    6.8191839e+00    6.6191497e-13    0.0000000e+00    1.0390754e+03    7.5077336e+02    1.3840068e+00    3.9578997e-06    2.6984991e-05
  -4.9363003e+01    1.0080430e+00    1.0081516e+00    1.0078018e+00    5.0672271e+02    5.5050295e+02    5.0061274e+02    5.8702641e-04    4.0431460e-03    6.8875027e+00    6.6191497e-13    0.0000000e+00    1.0394086e+03    7.5110649e+02    1.3838365e+00    3.9286425e-06    2.7053950e-05
  -4.8928184e+01    1.0254614e+00    1.0255435e+00    1.0246373e+00    5.0917587e+02    5.5265899e+02    5.0304350e+02    5.7970777e-04    4.0431460e-03    6.9744553e+00    6.6191497e-13    0.0000000e+00    1.0398326e+03    7.5153051e+02    1.3836199e+00    3.8918986e-06    2.7139321e-05
  -4.8580329e+01    1.0402659e+00    1.0403660e+00    1.0395912e+00    5.1115662e+02    5.5432070e+02    5.0499978e+02    5.7387970e-04    4.0431460e-03    7.0452850e+00    6.6191497e-13    0.0000000e+00    1.0401760e+03    7.5187393e+02    1.3834447e+00    3.8625498e-06    2.7208250e-05
  -4.8145511e+01    1.0584640e+00    1.0585406e+00    1.0582658e+00    5.1366216e+02    5.5576851e+02    5.0747692e+02    5.6662886e-04    4.0431460e-03    7.1354397e+00    6.6191497e-13    0.0000000e+00    1.0406119e+03    7.5230984e+02    1.3832225e+00    3.8259611e-06    2.7295443e-05
  -4.7797656e+01    1.0739404e+00    1.0740364e+00    1.0736788e+00    5.1568485e+02    5.5748265e+02    5.0947660e+02    5.6085557e-04    4.0431460e-03    7.2088898e+00    6.6191497e-13    0.0000000e+00    1.0409656e+03    7.5266352e+02    1.3830425e+00    3.7967377e-06    2.7365833e-05
  -4.7362838e+01    1.0929575e+00    1.0930417e+00    1.0927343e+00    5.1824172e+02    5.5955612e+02    5.1200318e+02    5.5367463e-04    4.0431460e-03    7.3023863e+00    6.6191497e-13    0.0000000e+00    1.0414170e+03    7.5311488e+02    1.3828129e+00    3.7603051e-06    2.7454812e-05
  -4.7014983e+01    1.1091793e+00    1.1092796e+00    1.1089373e+00    5.2030617e+02    5.6128011e+02    5.1404684e+02    5.4795813e-04    4.0431460e-03    7.3785675e+00    6.6191497e-13    0.0000000e+00    1.0417827e+03    7.5348059e+02    1.3826271e+00    3.7312103e-06    2.7526655e-05
  -4.6580164e+01    1.1291061e+00    1.1292381e+00    1.1289058e+00    5.2291786e+02    5.6336634e+02    5.1663194e+02    5.4084886e-04    4.0431460e-03    7.4755561e+00    6.6191497e-13    0.0000000e+00    1.0422468e+03    7.5394473e+02    1.3823915e+00    3.6949527e-06    2.7617542e-05
  -4.6232309e+01    1.1460633e+00    1.1461644e+00    1.1458080e+00    5.2502611e+02    5.6379726e+02    5.1872066e+02    5.3519085e-04    4.0431460e-03    7.5545873e+00    6.6191497e-13    0.0000000e+00    1.0426233e+03    7.5432126e+02    1.3822007e+00    3.6660033e-06    2.7690908e-05
  -4.5797491e+01    1.1669031e+00    1.1669939e+00    1.1662339e+00    5.2769203e+02    5.6600836e+02    5.2135987e+02    5.2815528e-04    4.0431461e-03    7.6552224e+00    7.1875839e-13    1.3072907e-13    1.0431037e+03    7.5480160e+02    1.3819574e+00    3.6299242e-06    2.7783683e-05
  -4.5449636e+01    1.1846675e+00    1.1847785e+00    1.1841995e+00    5.2984383e+02    5.6794441e+02    5.2349388e+02    5.2255743e-04    4.0431462e-03    7.7372284e+00    7.1875839e-13    0.0000000e+00    1.0434934e+03    7.5519127e+02    1.3817604e+00    3.6011235e-06    2.7858565e-05
  -4.5014818e+01    1.2064803e+00    1.2065749e+00    1.2062559e+00    5.3256624e+02    5.7028031e+02    5.2618850e+02    5.1559792e-04    4.0431462e-03    7.8416650e+00    8.3244522e-13    2.6145814e-13    1.0439879e+03    7.5568581e+02    1.3815105e+00    3.5652388e-06    2.7953305e-05
  -4.4666963e+01    1.2250794e+00    1.2251852e+00    1.2247779e+00    5.3476365e+02    5.7207081e+02    5.2837157e+02    5.1006154e-04    4.0431462e-03    7.9267811e+00    8.8928864e-13    1.6341133e-13    1.0443891e+03    7.5608701e+02    1.3813081e+00    3.5365973e-06    2.8029775e-05
  -4.4232144e+01    1.2478947e+00    1.2479966e+00    1.2476409e+00    5.3754199e+02    5.7421426e+02    5.3112075e+02    5.0318020e-04    4.0431462e-03    8.0351854e+00    8.3244522e-13   -1.3072907e-13    1.0449006e+03    7.5659854e+02    1.3810503e+00    3.5009109e-06    2.8126461e-05
  -4.3884290e+01    1.2674398e+00    1.2675544e+00    1.2671641e+00    5.3978458e+02    5.7601069e+02    5.3335271e+02    4.9770685e-04    4.0431462e-03    8.1235495e+00    8.3244522e-13    0.0000000e+00    1.0453158e+03    7.5701375e+02    1.3808413e+00    3.4724294e-06    2.8204503e-05
  -4.3449471e+01    1.2916061e+00    1.2917905e+00    1.2913798e+00    5.4262228e+02    5.7792806e+02    5.3617247e+02    4.9090571e-04    4.0431459e-03    8.2360946e+00    8.3244522e-13    0.0000000e+00    1.0458430e+03    7.5754089e+02    1.3805763e+00    3.4369628e-06    2.8303255e-05
  -4.3101616e+01    1.3118218e+00    1.3119399e+00    1.3115136e+00    5.4491244e+02    5.7889543e+02    5.3844709e+02    4.8549703e-04    4.0431450e-03    8.3278472e+00    8.3244522e-13    0.0000000e+00    1.0462705e+03    7.5796845e+02    1.3803616e+00    3.4086595e-06    2.8382953e-05
  -4.2666798e+01    1.3371356e+00    1.3372403e+00    1.3360359e+00    5.4780846e+02    5.8077379e+02    5.4132796e+02    4.7877806e-04    4.0431449e-03    8.4447163e+00    7.1875839e-13   -2.6145814e-13    1.0468161e+03    7.5851399e+02    1.3800880e+00    3.3734145e-06    2.8483734e-05
  -4.2318943e+01    1.3583374e+00    1.3584269e+00    1.3578364e+00    5.5014547e+02    5.8274881e+02    5.4364918e+02    4.7343602e-04    4.0431450e-03    8.5400029e+00    7.1875839e-13    0.0000000e+00    1.0472587e+03    7.5895657e+02    1.3798664e+00    3.3452926e-06    2.8565062e-05
  -4.1884124e+01    1.3848736e+00    1.3849789e+00    1.3844476e+00    5.5310263e+02    5.8507635e+02    5.4659147e+02    4.6680083e-04    4.0431450e-03    8.6613921e+00    6.6191497e-13   -1.3072907e-13    1.0478205e+03    7.5951839e+02    1.3795854e+00    3.3102836e-06    2.8667971e-05
  -4.1536270e+01    1.4070821e+00    1.4071956e+00    1.4067370e+00    5.5548836e+02    5.8698378e+02    5.4896461e+02    4.6152702e-04    4.0431450e-03    8.7603647e+00    6.6191497e-13    0.0000000e+00    1.0482765e+03    7.5997440e+02    1.3793576e+00    3.2823563e-06    2.8750995e-05
  -4.1101451e+01    1.4348754e+00    1.4349889e+00    1.4345878e+00    5.5850516e+02    5.8930387e+02    5.5196834e+02    4.5497759e-04    4.0431450e-03    8.8864708e+00    6.0507155e-13   -1.3072907e-13    1.0488585e+03    7.6055638e+02    1.3790673e+00    3.2475847e-06    2.8855980e-05
  -4.0753596e+01    1.4582124e+00    1.4583856e+00    1.4578851e+00    5.6093936e+02    5.9121213e+02    5.5439007e+02    4.4977355e-04    4.0431451e-03    8.9892904e+00    6.0507155e-13    0.0000000e+00    1.0493299e+03    7.6102777e+02    1.3788325e+00    3.2198567e-06    2.8940690e-05
  -4.0318778e+01    1.4873738e+00    1.4874880e+00    1.4871128e+00    5.6401931e+02    5.9407160e+02    5.5746070e+02    4.4331223e-04    4.0431451e-03    9.1203103e+00    6.0507155e-13    0.0000000e+00    1.0499286e+03    7.6162654e+02    1.3785347e+00    3.1853454e-06    2.9047872e-05
  -3.9970923e+01    1.5118982e+00    1.5121349e+00    1.5115192e+00    5.6650343e+02    5.9638477e+02    5.5993307e+02    4.3817909e-04    4.0431451e-03    9.2271519e+00    6.0507155e-13    0.0000000e+00    1.0504154e+03    7.6211331e+02    1.3782929e+00    3.1578253e-06    2.9134319e-05
  -3.9536104e+01    1.5424554e+00    1.5425790e+00    1.5422050e+00    5.6964478e+02    5.9927020e+02    5.6303965e+02    4.3180781e-04    4.0431451e-03    9.3632977e+00    6.0507155e-13    0.0000000e+00    1.0510357e+03    7.6273364e+02    1.3779853e+00    3.1235784e-06    2.9243638e-05
  -3.9188250e+01    1.5682024e+00    1.5683498e+00    1.5667055e+00    5.7218011e+02    6.0155867e+02    5.6559353e+02    4.2674710e-04    4.0431450e-03    9.4743351e+00    6.6191497e-13    1.6341133e-13    1.0515379e+03    7.6323583e+02    1.3777366e+00    3.0962771e-06    2.9331859e-05
  -3.8753431e+01    1.6002816e+00    1.6004075e+00    1.5996899e+00    5.7538671e+02    6.0450263e+02    5.6876991e+02    4.2046776e-04    4.0431450e-03    9.6158265e+00    6.6191497e-13    0.0000000e+00    1.0521765e+03    7.6387446e+02    1.3774208e+00    3.0623090e-06    2.9443385e-05
  -3.8405576e+01    1.6275135e+00    1.6276524e+00    1.6271209e+00    5.7797265e+02    6.0682977e+02    5.7137027e+02    4.1548113e-04    4.0431450e-03    9.7312363e+00    6.0507155e-13   -1.6341133e-13    1.0526966e+03    7.6439450e+02    1.3771640e+00    3.0352207e-06    2.9533262e-05
  -3.7970758e+01    1.6609078e+00    1.6610785e+00    1.6605808e+00    5.8124280e+02    6.0987831e+02    5.7461019e+02    4.0929546e-04    4.0431450e-03    9.8783041e+00    6.0507155e-13    0.0000000e+00    1.0533569e+03    7.6505479e+02    1.3768385e+00    3.0015241e-06    2.9646845e-05
  -3.7622903e+01    1.6895614e+00    1.6897017e+00    1.6891552e+00    5.8388167e+02    6.1227045e+02    5.7727074e+02    4.0438472e-04    4.0431450e-03    9.9982635e+00    6.0507155e-13    0.0000000e+00    1.0538917e+03    7.6558965e+02    1.3765752e+00    2.9746673e-06    2.9738451e-05
  -3.7188084e+01    1.7245636e+00    1.7247988e+00    1.7242472e+00    5.8721667e+02    6.1540942e+02    5.8057802e+02    3.9829424e-04    4.0431450e-03    1.0151151e+01    6.0507155e-13    0.0000000e+00    1.0545736e+03    7.6627152e+02    1.3762401e+00    2.9412447e-06    2.9854036e-05
  -3.6840230e+01    1.7547070e+00    1.7548630e+00    1.7543469e+00    5.8990640e+02    6.1790254e+02    5.8329502e+02    3.9346088e-04    4.0431450e-03    1.0275850e+01    6.0507155e-13    0.0000000e+00    1.0551272e+03    7.6682510e+02    1.3759685e+00    2.9145869e-06    2.9946961e-05
  -3.6405411e+01    1.7915322e+00    1.7918090e+00    1.7911369e+00    5.9330832e+02    6.2114831e+02    5.8667415e+02    3.8746757e-04    4.0431449e-03    1.0434796e+01    6.0507155e-13    0.0000000e+00    1.0558296e+03    7.6752755e+02    1.3756244e+00    2.8814114e-06    3.0064130e-05
  -3.6057556e+01    1.8231110e+00    1.8232654e+00    1.8227055e+00    5.9605135e+02    6.2368991e+02    5.8944858e+02    3.8271288e-04    4.0431449e-03    1.0564434e+01    6.0507155e-13    0.0000000e+00    1.0563999e+03    7.6809783e+02    1.3753455e+00    2.8549322e-06    3.0158015e-05
  -3.5622738e+01    1.8617562e+00    1.8619502e+00    1.8605240e+00    5.9951807e+02    6.2699719e+02    5.9289092e+02    3.7681887e-04    4.0431449e-03    1.0729677e+01    6.0507155e-13    0.0000000e+00    1.0571268e+03    7.6882474e+02    1.3749906e+00    2.8219306e-06    3.0275773e-05
  -3.5274883e+01    1.8949804e+00    1.8951810e+00    1.8937408e+00    6.0231461e+02    6.2958988e+02    5.9572320e+02    3.7214395e-04    4.0431449e-03    1.0864465e+01    6.0507155e-13    0.0000000e+00    1.0577151e+03    7.6941305e+02    1.3747039e+00    2.7955727e-06    3.0369859e-05
  -3.4840064e+01    1.9355101e+00    1.9357074e+00    1.9351375e+00    6.0584904e+02    6.3295983e+02    5.9923309e+02    3.6635102e-04    4.0431449e-03    1.1036259e+01    6.0507155e-13    0.0000000e+00    1.0584630e+03    7.7016088e+02    1.3743401e+00    2.7626115e-06    3.0486441e-05
  -3.4492210e+01    1.9703803e+00    1.9705687e+00    1.9699015e+00    6.0869748e+02    6.3559957e+02    6.0212594e+02    3.6175725e-04    4.0431449e-03    1.1176403e+01    6.0507155e-13    0.0000000e+00    1.0590714e+03    7.7076931e+02    1.3740446e+00    2.7361087e-06    3.0577450e-05
  -3.4057391e+01    2.0133531e+00    2.0136280e+00    2.0129771e+00    6.1229900e+02    6.3901755e+02    6.0571953e+02    3.5606716e-04    4.0431449e-03    1.1355006e+01    6.0507155e-13    0.0000000e+00    1.0598430e+03    7.7154095e+02    1.3736705e+00    2.7031853e-06    3.0692339e-05
  -3.3709536e+01    2.0496736e+00    2.0499587e+00    2.0491931e+00    6.1520226e+02    6.4172372e+02    6.0865635e+02    3.5155621e-04    4.0431449e-03    1.1500707e+01    7.1875839e-13    3.2682267e-13    1.0604683e+03    7.7216622e+02    1.3733679e+00    2.6769878e-06    3.0784953e-05
  -3.3274718e+01    2.0948154e+00    2.0950312e+00    2.0944648e+00    6.1886924e+02    6.4519944e+02    6.1231932e+02    3.4597040e-04    4.0431449e-03    1.1686390e+01    7.1875839e-13    0.0000000e+00    1.0612653e+03    7.7296318e+02    1.3729830e+00    2.6444574e-06    3.0901930e-05
  -3.2926863e+01    2.1329753e+00    2.1334062e+00    2.1325686e+00    6.2182514e+02    6.4795810e+02    6.1531405e+02    3.4154388e-04    4.0431449e-03    1.1837849e+01    7.1875839e-13    0.0000000e+00    1.0619102e+03    7.7360806e+02    1.3726720e+00    2.6185842e-06    3.0996223e-05
  -3.2492044e+01    2.1803782e+00    2.1806573e+00    2.1799191e+00    6.2556073e+02    6.5150209e+02    6.1904703e+02    3.3606376e-04    4.0431449e-03    1.2030886e+01    7.1875839e-13    0.0000000e+00    1.0627292e+03    7.7442713e+02    1.3722779e+00    2.5864693e-06    3.1115388e-05
  -3.2144190e+01    2.2204463e+00    2.2206737e+00    2.2194148e+00    6.2856839e+02    6.5430623e+02    6.2210458e+02    3.3172302e-04    4.0431449e-03    1.2188316e+01    7.1875839e-13    0.0000000e+00    1.0633947e+03    7.7509263e+02    1.3719582e+00    2.5609295e-06    3.1211333e-05
  -3.1709371e+01    2.2701442e+00    2.2703682e+00    2.2690215e+00    6.3236983e+02    6.5791781e+02    6.2589463e+02    3.2635057e-04    4.0431449e-03    1.2388962e+01    7.1875839e-13    0.0000000e+00    1.0642388e+03    7.7593673e+02    1.3715536e+00    2.5292378e-06    3.1332599e-05
  -3.1361516e+01    2.3123485e+00    2.3126326e+00    2.3113392e+00    6.3543181e+02    6.6076941e+02    6.2901688e+02    3.2209662e-04    4.0431449e-03    1.2552584e+01    7.1875839e-13    0.0000000e+00    1.0649222e+03    7.7662012e+02    1.3712267e+00    2.5040471e-06    3.1430276e-05
  -3.0926698e+01    2.3645677e+00    2.3648636e+00    2.3641839e+00    6.3929758e+02    6.6444004e+02    6.3287563e+02    3.1683370e-04    4.0431449e-03    1.2761095e+01    8.3244522e-13    2.6145814e-13    1.0657922e+03    7.7749011e+02    1.3708113e+00    2.4727917e-06    3.1553594e-05
  -3.0578843e+01    2.4091588e+00    2.4094604e+00    2.4086018e+00    6.4241219e+02    6.6733259e+02    6.3605047e+02    3.1266759e-04    4.0431442e-03    1.2931126e+01    8.3244522e-13    0.0000000e+00    1.0664957e+03    7.7819357e+02    1.3704761e+00    2.4479567e-06    3.1652950e-05
  -3.0300559e+01    2.4448267e+00    2.4452367e+00    2.4441820e+00    6.4491642e+02    6.6968686e+02    6.3857528e+02    3.0936295e-04    4.0431442e-03    1.3069258e+01    8.3244522e-13    0.0000000e+00    1.0670636e+03    7.7876150e+02    1.3702059e+00    2.4281935e-06    3.1732835e-05
  -2.9952704e+01    2.4893912e+00    2.4897099e+00    2.4888940e+00    6.4806985e+02    6.7267750e+02    6.4175627e+02    3.0526869e-04    4.0431442e-03    1.3244542e+01    8.3244522e-13    0.0000000e+00    1.0677837e+03    7.7948159e+02    1.3698639e+00    2.4036497e-06    3.1833429e-05
  -2.9517886e+01    2.5462631e+00    2.5465266e+00    2.5458562e+00    6.5205200e+02    6.7645368e+02    6.4573417e+02    3.0020650e-04    4.0431442e-03    1.3467877e+01    8.3244522e-13    0.0000000e+00    1.0686968e+03    7.8039469e+02    1.3694311e+00    2.3732190e-06    3.1960459e-05
  -2.9170031e+01    2.5947460e+00    2.5950269e+00    2.5942592e+00    6.5525719e+02    6.7944094e+02    6.4901937e+02    2.9620233e-04    4.0431442e-03    1.3649941e+01    9.4613206e-13    3.2682267e-13    1.0694353e+03    7.8113324e+02    1.3690818e+00    2.3490522e-06    3.2062705e-05
  -2.8735213e+01    2.6544586e+00    2.6547889e+00    2.6540931e+00    6.5930062e+02    6.8328067e+02    6.5306334e+02    2.9125408e-04    4.0431442e-03    1.3881846e+01    9.4613206e-13    0.0000000e+00    1.0703738e+03    7.8207172e+02    1.3686389e+00    2.3190975e-06    3.2191690e-05
  -2.8495172e+01    2.6908016e+00    2.6915614e+00    2.6896689e+00    6.6153895e+02    6.8533457e+02    6.5536127e+02    2.8854940e-04    4.0431432e-03    1.4011962e+01    9.4613206e-13    0.0000000e+00    1.0708951e+03    7.8259298e+02    1.3683934e+00    2.3026559e-06    3.2263093e-05
  -2.8195121e+01    2.7340612e+00    2.7346556e+00    2.7335556e+00    6.6435529e+02    6.8800124e+02    6.5820774e+02    2.8519642e-04    4.0431422e-03    1.4176694e+01    1.0598189e-12    3.7889161e-13    1.0715529e+03    7.8325076e+02    1.3680840e+00    2.2822341e-06    3.2352934e-05
  -2.7820057e+01    2.7886882e+00    2.7890978e+00    2.7874911e+00    6.6790182e+02    6.9137517e+02    6.6178107e+02    2.8104853e-04    4.0431412e-03    1.4385918e+01    1.0598189e-12    0.0000000e+00    1.0723866e+03    7.8408453e+02    1.3676926e+00    2.2569038e-06    3.2466068e-05
  -2.7520006e+01    2.8349873e+00    2.8352482e+00    2.8328994e+00    6.7075275e+02    6.9402667e+02    6.6469275e+02    2.7776477e-04    4.0431408e-03    1.4555989e+01    1.0598189e-12    0.0000000e+00    1.0730593e+03    7.8475718e+02    1.3673774e+00    2.2367800e-06    3.2557013e-05
  -2.7144942e+01    2.8918955e+00    2.8922850e+00    2.8907962e+00    6.7434366e+02    6.9744685e+02    6.6831276e+02    2.7370383e-04    4.0431411e-03    1.4771957e+01    1.0598189e-12    0.0000000e+00    1.0739095e+03    7.8560744e+02    1.3669798e+00    2.2118302e-06    3.2671563e-05
  -2.6844891e+01    2.9401572e+00    2.9404652e+00    2.9393533e+00    6.7722755e+02    7.0013835e+02    6.7126127e+02    2.7049003e-04    4.0431412e-03    1.4947468e+01    1.1735057e-12    3.7889161e-13    1.0745967e+03    7.8629459e+02    1.3666591e+00    2.1920115e-06    3.2763558e-05
  -2.6469827e+01    2.9994204e+00    2.9998756e+00    2.9989068e+00    6.8085954e+02    7.0359816e+02    6.7492533e+02    2.6651680e-04    4.0431413e-03    1.5170305e+01    1.2871926e-12    3.0311329e-13    1.0754647e+03    7.8716263e+02    1.3662548e+00    2.1674456e-06    3.2879382e-05
  -2.6169776e+01    3.0496139e+00    3.0499863e+00    3.0489198e+00    6.8377677e+02    7.0631700e+02    6.7791029e+02    2.6337370e-04    4.0431413e-03    1.5351348e+01    1.2871926e-12    0.0000000e+00    1.0761645e+03    7.8786239e+02    1.3659295e+00    2.1479396e-06    3.2972370e-05
  -2.5794712e+01    3.1117300e+00    3.1122850e+00    3.1111797e+00    6.8744800e+02    7.0980306e+02    6.8163126e+02    2.5948907e-04    4.0431413e-03    1.5581162e+01    1.2871926e-12    0.0000000e+00    1.0770502e+03    7.8874810e+02    1.3655186e+00    2.1237634e-06    3.3089340e-05
  -2.5494661e+01    3.1635788e+00    3.1640160e+00    3.1628900e+00    6.9039550e+02    7.1256430e+02    6.8464064e+02    2.5641738e-04    4.0431413e-03    1.5767813e+01    1.2871926e-12    0.0000000e+00    1.0777633e+03    7.8946120e+02    1.3651884e+00    2.1045571e-06    3.3182936e-05
  -2.5119597e+01    3.2281628e+00    3.2286428e+00    3.2276331e+00    6.9410446e+02    7.1608243e+02    6.8840556e+02    2.5262293e-04    4.0431413e-03    1.6004649e+01    1.2871926e-12    0.0000000e+00    1.0786640e+03    7.9036194e+02    1.3647722e+00    2.0807352e-06    3.3300159e-05
  -2.4819546e+01    3.2820928e+00    3.2825752e+00    3.2814689e+00    6.9707930e+02    7.1887443e+02    6.9141154e+02    2.4962335e-04    4.0431412e-03    1.6196967e+01    1.1735057e-12   -3.7889161e-13    1.0793905e+03    7.9108843e+02    1.3644372e+00    2.0618012e-06    3.3393692e-05
  -2.4444482e+01    3.3494451e+00    3.3498964e+00    3.3489726e+00    7.0082284e+02    7.2242263e+02    6.9392644e+02    2.4591943e-04    4.0431412e-03    1.6440918e+01    1.1735057e-12    0.0000000e+00    1.0803068e+03    7.9200469e+02    1.3640156e+00    2.0383032e-06    3.3510393e-05
  -2.4144431e+01    3.4054537e+00    3.4059695e+00    3.4049231e+00    7.0382538e+02    7.2524100e+02    6.9597860e+02    2.4299265e-04    4.0431412e-03    1.6638945e+01    1.1735057e-12    0.0000000e+00    1.0810443e+03    7.9274221e+02    1.3636770e+00    2.0195477e-06    3.3602004e-05
  -2.3769367e+01    3.4753194e+00    3.4761080e+00    3.4747566e+00    7.0759904e+02    7.2883302e+02    6.9845396e+02    2.3937992e-04    4.0431409e-03    1.6890059e+01    1.2871926e-12    3.0311329e-13    1.0819761e+03    7.9367399e+02    1.3632500e+00    1.9961157e-06    3.3713395e-05
  -2.3469316e+01    3.5335505e+00    3.5342022e+00    3.5327244e+00    7.1062550e+02    7.3166472e+02    7.0051717e+02    2.3652660e-04    4.0431407e-03    1.7093810e+01    1.2871926e-12    0.0000000e+00    1.0827248e+03    7.9442272e+02    1.3629077e+00    1.9775280e-06    3.3802389e-05
  -2.3094252e+01    3.6060285e+00    3.6065430e+00    3.6055598e+00    7.1442884e+02    7.3527313e+02    7.0300633e+02    2.3300587e-04    4.0431407e-03    1.7352098e+01    1.2871926e-12    0.0000000e+00    1.0836692e+03    7.9536712e+02    1.3624768e+00    1.9545349e-06    3.3914207e-05
  -2.2794201e+01    3.6664619e+00    3.6670414e+00    3.6632844e+00    7.1747517e+02    7.3813537e+02    7.0495530e+02    2.3022666e-04    4.0431407e-03    1.7561566e+01    1.2871926e-12    0.0000000e+00    1.0844291e+03    7.9612703e+02    1.3621308e+00    1.9363209e-06    3.4003769e-05
  -2.2419137e+01    3.7416626e+00    3.7421607e+00    3.7404681e+00    7.2130347e+02    7.4176598e+02    7.0746538e+02    2.2679945e-04    4.0431407e-03    1.7826942e+01    1.2871926e-12    0.0000000e+00    1.0853855e+03    7.9708342e+02    1.3616963e+00    1.9138091e-06    3.4116321e-05
  -2.2119086e+01    3.8043345e+00    3.8048540e+00    3.8035466e+00    7.2436848e+02    7.4463918e+02    7.0951789e+02    2.2409498e-04    4.0431407e-03    1.8042085e+01    1.2871926e-12    0.0000000e+00    1.0861542e+03    7.9785213e+02    1.3613478e+00    1.8959817e-06    3.4206432e-05
  -2.1744022e+01    3.8823514e+00    3.8828755e+00    3.8818820e+00    7.2821521e+02    7.4829462e+02    7.1195925e+02    2.2076158e-04    4.0431407e-03    1.8314512e+01    1.2871926e-12    0.0000000e+00    1.0871224e+03    7.9882036e+02    1.3609098e+00    1.8739536e-06    3.4319526e-05
  -2.1443971e+01    3.9472011e+00    3.9477804e+00    3.9463438e+00    7.3129574e+02    7.5118590e+02    7.1391770e+02    2.1813247e-04    4.0431407e-03    1.8535253e+01    1.2871926e-12    0.0000000e+00    1.0878988e+03    7.9959675e+02    1.3605594e+00    1.8565220e-06    3.4410094e-05
  -2.1068907e+01    4.0257404e+00    4.0264346e+00    4.0250756e+00    7.3515585e+02    7.5489779e+02    7.1617525e+02    2.1489342e-04    4.0431406e-03    1.8814632e+01    1.0598189e-12   -6.0622658e-13    1.0888756e+03    8.0057347e+02    1.3601195e+00    1.8349860e-06    3.4523582e-05
  -2.0600078e+01    4.1279982e+00    4.1283705e+00    4.1274482e+00    7.4000160e+02    7.5948601e+02    7.2319839e+02    2.1091865e-04    4.0431405e-03    1.9169194e+01    1.0598189e-12    0.0000000e+00    1.0901053e+03    8.0180316e+02    1.3595672e+00    1.8084768e-06    3.4666048e-05
  -2.0225014e+01    4.2187694e+00    4.2194076e+00    4.2180052e+00    7.4387962e+02    7.6300898e+02    7.2603753e+02    2.0779927e-04    4.0431405e-03    1.9456952e+01    1.2871926e-12    6.0622658e-13    1.0910920e+03    8.0278990e+02    1.3591252e+00    1.7875897e-06    3.4780062e-05
  -1.9924963e+01    4.2879898e+00    4.2894289e+00    4.2871661e+00    7.4697698e+02    7.6594291e+02    7.2819719e+02    2.0534191e-04    4.0431405e-03    1.9689797e+01    1.2871926e-12    0.0000000e+00    1.0918828e+03    8.0358066e+02    1.3587718e+00    1.7710747e-06    3.4871125e-05
  -1.9841744e+01    4.3075504e+00    4.3110341e+00    4.3016472e+00    7.4782148e+02    7.6687422e+02    7.2820526e+02    2.0466653e-04    4.0431405e-03    1.9754771e+01    1.2871926e-12    0.0000000e+00    1.0920985e+03    8.0379638e+02    1.3586755e+00    1.7665061e-06    3.4895953e-05
  -1.9737721e+01    4.3317169e+00    4.3335085e+00    4.3266683e+00    7.4887835e+02    7.6789089e+02    7.2841778e+02    2.0382588e-04    4.0431405e-03    1.9836248e+01    1.0598189e-12   -2.1857974e-12    1.0923685e+03    8.0406640e+02    1.3585551e+00    1.7608167e-06    3.4927025e-05
  -1.9654502e+01    4.3511220e+00    4.3528409e+00    4.3471300e+00    7.4972368e+02    7.6871005e+02    7.2870011e+02    2.0315636e-04    4.0431405e-03    1.9901619e+01    1.0598189e-12    0.0000000e+00    1.0925845e+03    8.0428244e+02    1.3584588e+00    1.7562817e-06    3.4951877e-05
  -1.9587927e+01    4.3666996e+00    4.3681315e+00    4.3641938e+00    7.5040024e+02    7.6936726e+02    7.2891285e+02    2.0262236e-04    4.0431405e-03    1.9954069e+01    1.0598189e-12    0.0000000e+00    1.0927575e+03    8.0445540e+02    1.3583817e+00    1.7526623e-06    3.4971768e-05
  -1.9438134e+01    4.4018937e+00    4.4031360e+00    4.4012174e+00    7.5192194e+02    7.7085228e+02    7.2910026e+02    2.0142790e-04    4.0431405e-03    2.0072395e+01    1.0598189e-12    0.0000000e+00    1.0931468e+03    8.0484468e+02    1.3582084e+00    1.7445597e-06    3.5016506e-05
  -1.9354915e+01    4.4215521e+00    4.4234743e+00    4.4208611e+00    7.5276747e+02    7.7168317e+02    7.2966370e+02    2.0076791e-04    4.0431405e-03    2.0138380e+01    1.0598189e-12    0.0000000e+00    1.0933634e+03    8.0506128e+02    1.3581120e+00    1.7400781e-06    3.5041365e-05
  -1.9288341e+01    4.4372817e+00    4.4392416e+00    4.4363786e+00    7.5344387e+02    7.7235585e+02    7.2980268e+02    2.0024153e-04    4.0431405e-03    2.0191318e+01    1.0598189e-12    0.0000000e+00    1.0935368e+03    8.0523472e+02    1.3580348e+00    1.7365010e-06    3.5061251e-05
  -1.9138547e+01    4.4729951e+00    4.4737649e+00    4.4722986e+00    7.5496481e+02    7.7386187e+02    7.3003826e+02    1.9906427e-04    4.0431405e-03    2.0310730e+01    1.0598189e-12    0.0000000e+00    1.0939272e+03    8.0562507e+02    1.3578614e+00    1.7284937e-06    3.5105967e-05
  -1.9085287e+01    4.4857373e+00    4.4863341e+00    4.4849587e+00    7.5550578e+02    7.7440017e+02    7.3012364e+02    1.9864746e-04    4.0431405e-03    2.0353347e+01    1.0598189e-12    0.0000000e+00    1.0940661e+03    8.0576397e+02    1.3577997e+00    1.7256560e-06    3.5121871e-05
  -1.8935494e+01    4.5217097e+00    4.5221422e+00    4.5210976e+00    7.5702729e+02    7.7591466e+02    7.3038960e+02    1.9748181e-04    4.0431405e-03    2.0473483e+01    1.0598189e-12    0.0000000e+00    1.0944568e+03    8.0615469e+02    1.3576263e+00    1.7177154e-06    3.5166603e-05
  -1.8868919e+01    4.5375816e+00    4.5381718e+00    4.5368210e+00    7.5770382e+02    7.7660439e+02    7.3140134e+02    1.9696640e-04    4.0431405e-03    2.0527057e+01    1.0598189e-12    0.0000000e+00    1.0946305e+03    8.0632846e+02    1.3575492e+00    1.7142015e-06    3.5186493e-05
  -1.8785700e+01    4.5574930e+00    4.5581130e+00    4.5570087e+00    7.5855006e+02    7.7747068e+02    7.3182765e+02    1.9632439e-04    4.0431405e-03    2.0594184e+01    1.0598189e-12    0.0000000e+00    1.0948479e+03    8.0654586e+02    1.3574528e+00    1.7098225e-06    3.5211373e-05
  -1.8681677e+01    4.5824858e+00    4.5831067e+00    4.5820186e+00    7.5960797e+02    7.7855679e+02    7.3231379e+02    1.9552590e-04    4.0431405e-03    2.0678286e+01    1.0598189e-12    0.0000000e+00    1.0951198e+03    8.0681768e+02    1.3573324e+00    1.7043728e-06    3.5242475e-05
  -1.8551648e+01    4.6134885e+00    4.6142147e+00    4.6129989e+00    7.6093040e+02    7.7992732e+02    7.3290240e+02    1.9453379e-04    4.0431405e-03    2.0783744e+01    1.0598189e-12    0.0000000e+00    1.0954597e+03    8.0715763e+02    1.3571819e+00    1.6975959e-06    3.5281355e-05
  -1.8500000e+01    4.6276165e+00    4.6304509e+00    4.6263639e+00    7.6145533e+02    7.8043893e+02    7.3301310e+02    1.9414097e-04    4.0431405e-03    2.0825797e+01    1.0598189e-12    0.0000000e+00    1.0955947e+03    8.0729265e+02    1.3571222e+00    1.6949093e-06    3.5296788e-05
  -1.8369971e+01    4.6582093e+00    4.6588108e+00    4.6573654e+00    7.6277627e+02    7.8180857e+02    7.3346342e+02    1.9315819e-04    4.0431405e-03    2.0931758e+01    1.0598189e-12    0.0000000e+00    1.0959348e+03    8.0763273e+02    1.3569718e+00    1.6881853e-06    3.5335623e-05
  -1.8265948e+01    4.6845703e+00    4.6851005e+00    4.6839118e+00    7.6383214e+02    7.8286804e+02    7.3372131e+02    1.9237638e-04    4.0431405e-03    2.1016824e+01    1.0598189e-12    0.0000000e+00    1.0962070e+03    8.0790486e+02    1.3568515e+00    1.6828298e-06    3.5366666e-05
  -1.8135919e+01    4.7161224e+00    4.7167029e+00    4.7156366e+00    7.6515220e+02    7.8424204e+02    7.3417434e+02    1.9140498e-04    4.0431405e-03    2.1123486e+01    8.3244522e-13   -1.7486379e-12    1.0965473e+03    8.0824523e+02    1.3567013e+00    1.6761704e-06    3.5405475e-05
  -1.8031896e+01    4.7428139e+00    4.7437050e+00    4.7412990e+00    7.6620741e+02    7.8531057e+02    7.3444476e+02    1.9063255e-04    4.0431405e-03    2.1209078e+01    8.3244522e-13    0.0000000e+00    1.0968195e+03    8.0851737e+02    1.3565812e+00    1.6708693e-06    3.5436499e-05
  -1.7901867e+01    4.7746565e+00    4.7754863e+00    4.7741282e+00    7.6752708e+02    7.8668646e+02    7.3493721e+02    1.8967256e-04    4.0431405e-03    2.1316423e+01    8.3244522e-13    0.0000000e+00    1.0971599e+03    8.0885780e+02    1.3564311e+00    1.6642759e-06    3.5475297e-05
  -1.7797843e+01    4.8015899e+00    4.8022526e+00    4.8008716e+00    7.6858128e+02    7.8774612e+02    7.3527431e+02    1.8890961e-04    4.0431405e-03    2.1402514e+01    8.3244522e-13    0.0000000e+00    1.0974319e+03    8.0912981e+02    1.3563113e+00    1.6590302e-06    3.5506290e-05
  -1.7667814e+01    4.8336766e+00    4.8343856e+00    4.8328047e+00    7.6989820e+02    7.8911872e+02    7.3582749e+02    1.8796221e-04    4.0431405e-03    2.1510390e+01    8.3244522e-13    0.0000000e+00    1.0977718e+03    8.0946969e+02    1.3561617e+00    1.6525109e-06    3.5545008e-05
  -1.7563791e+01    4.8608549e+00    4.8615338e+00    4.8601666e+00    7.7095015e+02    7.9017847e+02    7.2121439e+02    1.8720875e-04    4.0431405e-03    2.1596963e+01    8.3244522e-13    0.0000000e+00    1.0980434e+03    8.0974129e+02    1.3560422e+00    1.6473195e-06    3.5575935e-05
  -1.7446474e+01    4.8903989e+00    4.8910348e+00    4.8889759e+00    7.7213478e+02    7.9140625e+02    6.9888213e+02    1.8636407e-04    4.0431405e-03    2.1694850e+01    8.3244522e-13    0.0000000e+00    1.0983495e+03    8.1004739e+02    1.3559077e+00    1.6414931e-06    3.5610763e-05
  -1.7340927e+01    4.9176834e+00    4.9182997e+00    4.9160488e+00    7.7319809e+02    7.9249383e+02    6.6906213e+02    1.8560868e-04    4.0431405e-03    2.1783143e+01    8.3244522e-13    0.0000000e+00    1.0986244e+03    8.1032236e+02    1.3557869e+00    1.6362757e-06    3.5642023e-05
  -1.7247316e+01    4.9419682e+00    4.9428046e+00    4.9391767e+00    7.7413874e+02    7.9346212e+02    6.5039985e+02    1.8494238e-04    4.0431405e-03    2.1861623e+01    8.3244522e-13    0.0000000e+00    1.0988678e+03    8.1056570e+02    1.3556801e+00    1.6316678e-06    3.5669676e-05
  -1.7155983e+01    4.9655699e+00    4.9664985e+00    4.9625016e+00    7.7505486e+02    7.9440995e+02    6.3126390e+02    1.8429558e-04    4.0431405e-03    2.1938348e+01    6.0507155e-13   -2.4895148e-12    1.0991048e+03    8.1080274e+02    1.3555761e+00    1.6271904e-06    3.5696607e-05
  -1.7062223e+01    4.9896713e+00    4.9904619e+00    4.9866392e+00    7.7599390e+02    7.9538178e+02    6.1856382e+02    1.8363496e-04    4.0431405e-03    2.2017271e+01    6.0507155e-13    0.0000000e+00    1.0993478e+03    8.1104575e+02    1.3554696e+00    1.6226130e-06    3.5724210e-05
  -1.7000000e+01    5.0063796e+00    5.0075813e+00    5.0035659e+00    7.7661565e+02    7.9602955e+02    6.1055874e+02    1.8319800e-04    4.0431406e-03    2.2069785e+01    6.0507155e-13    0.0000000e+00    1.0995088e+03    8.1120670e+02    1.3553990e+00    1.6195815e-06    3.5742486e-05
  -1.6899819e+01    5.0314806e+00    5.0323806e+00    5.0289166e+00    7.7761757e+02    7.9706949e+02    5.9941060e+02    1.8249842e-04    4.0431406e-03    2.2154388e+01    8.3244522e-13    2.2696201e-12    1.0997681e+03    8.1146605e+02    1.3552855e+00    1.6147276e-06    3.5771939e-05
  -1.6794943e+01    5.0584196e+00    5.0594305e+00    5.0561610e+00    7.7866529e+02    7.9815893e+02    5.8752820e+02    1.8177035e-04    4.0431407e-03    2.2243126e+01    1.5145663e-12    6.5040734e-12    1.1000394e+03    8.1173734e+02    1.3551667e+00    1.6096721e-06    3.5802737e-05
  -1.6681996e+01    5.0878000e+00    5.0890072e+00    5.0860973e+00    7.7979188e+02    7.9931922e+02    5.8181041e+02    1.8099118e-04    4.0431409e-03    2.2338884e+01    3.5609293e-12    1.8117899e-11    1.1003312e+03    8.1202917e+02    1.3550391e+00    1.6042567e-06    3.5835854e-05
  -1.6561970e+01    5.1186890e+00    5.1196974e+00    5.1171722e+00    7.8098702e+02    8.0056061e+02    5.8055477e+02    1.8016863e-04    4.0431413e-03    2.2440873e+01    9.9273922e-12    5.3042465e-11    1.1006410e+03    8.1233893e+02    1.3549036e+00    1.5985335e-06    3.5870987e-05
  -1.6435102e+01    5.1519857e+00    5.1530431e+00    5.1508911e+00    7.8224735e+02    8.0182070e+02    5.7714005e+02    1.7930515e-04    4.0431419e-03    2.2548944e+01    2.9481528e-11    1.5412939e-10    1.1009679e+03    8.1266589e+02    1.3547608e+00    1.5925175e-06    3.5908034e-05
  -1.6303156e+01    5.1873569e+00    5.1887490e+00    5.1867102e+00    7.8355545e+02    8.0315473e+02    5.6770097e+02    1.7841347e-04    4.0431429e-03    2.2661646e+01    8.5415452e-11    4.2391745e-10    1.1013075e+03    8.1300557e+02    1.3546125e+00    1.5862968e-06    3.5946479e-05
  -1.6197600e+01    5.2169064e+00    5.2184610e+00    5.2149580e+00    7.8459820e+02    8.0417855e+02    5.6221728e+02    1.7770536e-04    4.0431440e-03    2.2751953e+01    1.7318169e-10    8.3146411e-10    1.1015785e+03    8.1327658e+02    1.3544943e+00    1.5813496e-06    3.5977117e-05
  -1.6007599e+01    5.2671361e+00    5.2679983e+00    5.2655897e+00    7.8647042e+02    8.0612618e+02    5.5738116e+02    1.7644196e-04    4.0431469e-03    2.2914883e+01    5.0833049e-10    1.7639293e-09    1.1020655e+03    8.1376372e+02    1.3542819e+00    1.5725107e-06    3.6032111e-05
  -1.5923154e+01    5.2900177e+00    5.2910315e+00    5.2888474e+00    7.8730094e+02    8.0699342e+02    5.4673332e+02    1.7588520e-04    4.0431486e-03    2.2987430e+01    7.8436213e-10    3.2687740e-09    1.1022817e+03    8.1398004e+02    1.3541877e+00    1.5686106e-06    3.6056490e-05
  -1.5855598e+01    5.3079782e+00    5.3091833e+00    5.3066052e+00    7.8796444e+02    8.0768966e+02    5.4431832e+02    1.7544178e-04    4.0431503e-03    2.3045538e+01    1.0808574e-09    4.3888811e-09    1.1024546e+03    8.1415299e+02    1.3541123e+00    1.5655017e-06    3.6075954e-05
  -1.5771153e+01    5.3303002e+00    5.3318213e+00    5.3289587e+00    7.8879396e+02    8.0855638e+02    5.4031305e+02    1.7488980e-04    4.0431524e-03    2.3118285e+01    1.5706203e-09    5.7997852e-09    1.1026708e+03    8.1436930e+02    1.3540181e+00    1.5616295e-06    3.6100275e-05
  -1.5665596e+01    5.3579830e+00    5.3596275e+00    5.3569117e+00    7.8982998e+02    8.0964028e+02    5.4431480e+02    1.7420394e-04    4.0431554e-03    2.3209322e+01    2.4228168e-09    8.0733872e-09    1.1029410e+03    8.1463968e+02    1.3539004e+00    1.5568142e-06    3.6130630e-05
  -1.5533651e+01    5.3922782e+00    5.3930605e+00    5.3917168e+00    7.9112309e+02    8.1100772e+02    5.4552298e+02    1.7335277e-04    4.0431597e-03    2.3323306e+01    3.9769159e-09    1.1778357e-08    1.1032786e+03    8.1497746e+02    1.3537535e+00    1.5508314e-06    3.6168482e-05
  -1.5452051e+01    5.4164832e+00    5.4193097e+00    5.4153949e+00    7.9192069e+02    8.1176672e+02    5.5072521e+02    1.7282989e-04    4.0431624e-03    2.3393885e+01    5.3368379e-09    1.6665790e-08    1.1034869e+03    8.1518591e+02    1.3536629e+00    1.5471514e-06    3.6191811e-05
  -1.5350052e+01    5.4432870e+00    5.4438187e+00    5.4426064e+00    7.9291620e+02    8.1281536e+02    5.5443518e+02    1.7217993e-04    4.0431664e-03    2.3482216e+01    7.6492281e-09    2.2670601e-08    1.1037472e+03    8.1544640e+02    1.3535496e+00    1.5425726e-06    3.6220906e-05
  -1.5222553e+01    5.4770557e+00    5.4773448e+00    5.4762595e+00    7.9415945e+02    8.1410240e+02    5.5106218e+02    1.7137315e-04    4.0431716e-03    2.3592794e+01    1.1446596e-08    2.9783419e-08    1.1040723e+03    8.1577184e+02    1.3534083e+00    1.5368823e-06    3.6257179e-05
  -1.5063178e+01    5.5184344e+00    5.5187569e+00    5.5177684e+00    7.9571006e+02    8.1579272e+02    5.5341115e+02    1.7037408e-04    4.0431784e-03    2.3731183e+01    1.7806692e-08    3.9906678e-08    1.1044781e+03    8.1617792e+02    1.3532320e+00    1.5298235e-06    3.6302295e-05
  -1.4973408e+01    5.5465121e+00    5.5493881e+00    5.5453826e+00    7.9658050e+02    8.1658768e+02    5.5386377e+02    1.6981564e-04    4.0431824e-03    2.3809246e+01    2.2876443e-08    5.6474979e-08    1.1047060e+03    8.1640603e+02    1.3531331e+00    1.5258707e-06    3.6327579e-05
  -1.4861196e+01    5.5779410e+00    5.5788248e+00    5.5771444e+00    7.9766649e+02    8.1770470e+02    5.5886284e+02    1.6912229e-04    4.0431877e-03    2.3906888e+01    3.1019149e-08    7.2565169e-08    1.1049904e+03    8.1669072e+02    1.3530096e+00    1.5209553e-06    3.6359016e-05
  -1.4771426e+01    5.6024035e+00    5.6033462e+00    5.6010074e+00    7.9853309e+02    8.1860518e+02    5.5882181e+02    1.6857110e-04    4.0431921e-03    2.3985085e+01    3.9251213e-08    9.1701871e-08    1.1052175e+03    8.1691800e+02    1.3529111e+00    1.5170399e-06    3.6384004e-05
  -1.4659214e+01    5.6329977e+00    5.6339393e+00    5.6318278e+00    7.9961419e+02    8.1972913e+02    5.6398360e+02    1.6788678e-04    4.0431976e-03    2.4082883e+01    5.1158090e-08    1.0611025e-07    1.1055008e+03    8.1720160e+02    1.3527883e+00    1.5121678e-06    3.6414991e-05
  -1.4569444e+01    5.6580117e+00    5.6589179e+00    5.6572896e+00    8.0047654e+02    8.2062707e+02    5.6966750e+02    1.6734283e-04    4.0432023e-03    2.4161192e+01    6.2773702e-08    1.2939323e-07    1.1057269e+03    8.1742793e+02    1.3526904e+00    1.5082790e-06    3.6439416e-05
  -1.4457232e+01    5.6885648e+00    5.6892203e+00    5.6879220e+00    8.0155196e+02    8.2174658e+02    5.7267680e+02    1.6666756e-04    4.0432083e-03    2.4259119e+01    8.0468149e-08    1.5768720e-07    1.1060089e+03    8.1771027e+02    1.3525682e+00    1.5034327e-06    3.6469510e-05
  -1.4316966e+01    5.7265124e+00    5.7271123e+00    5.7259497e+00    8.0289342e+02    8.2316511e+02    5.7184493e+02    1.6583027e-04    4.0432162e-03    2.4381653e+01    1.0944215e-07    2.0656555e-07    1.1063609e+03    8.1806267e+02    1.3524158e+00    1.4974079e-06    3.6506787e-05
  -1.4204754e+01    5.7584919e+00    5.7598254e+00    5.7570427e+00    8.0396294e+02    8.2426570e+02    5.7541771e+02    1.6516609e-04    4.0432227e-03    2.4479739e+01    1.3729633e-07    2.4822751e-07    1.1066417e+03    8.1834379e+02    1.3522944e+00    1.4926218e-06    3.6536464e-05
  -1.4064489e+01    5.7966069e+00    5.7973685e+00    5.7959812e+00    8.0529533e+02    8.2566343e+02    5.7237629e+02    1.6434356e-04    4.0432311e-03    2.4602309e+01    1.7909375e-07    2.9798810e-07    1.1069916e+03    8.1869410e+02    1.3521431e+00    1.4866889e-06    3.6573404e-05
  -1.3952276e+01    5.8286671e+00    5.8294928e+00    5.8278954e+00    8.0635759e+02    8.2675108e+02    5.7623568e+02    1.6369097e-04    4.0432382e-03    2.4700435e+01    2.2004284e-07    3.6492507e-07    1.1072707e+03    8.1897359e+02    1.3520225e+00    1.4819756e-06    3.6602826e-05
  -1.3812011e+01    5.8669272e+00    5.8674725e+00    5.8662964e+00    8.0768225e+02    8.2813727e+02    5.7620139e+02    1.6288200e-04    4.0432471e-03    2.4823167e+01    2.8514584e-07    4.6414151e-07    1.1076188e+03    8.1932215e+02    1.3518722e+00    1.4761274e-06    3.6639492e-05
  -1.3699799e+01    5.8991276e+00    5.8999202e+00    5.8983554e+00    8.0873734e+02    8.2922680e+02    5.8039421e+02    1.6224054e-04    4.0432546e-03    2.4921358e+01    3.4486690e-07    5.3221481e-07    1.1078963e+03    8.1959999e+02    1.3517524e+00    1.4714835e-06    3.6668662e-05
  -1.3559533e+01    5.9369301e+00    5.9373888e+00    5.9362276e+00    8.1005003e+02    8.3061430e+02    5.8716550e+02    1.6144658e-04    4.0432643e-03    2.5043975e+01    4.3360721e-07    6.3265999e-07    1.1082415e+03    8.1994571e+02    1.3516035e+00    1.4657285e-06    3.6704913e-05
  -1.3447321e+01    5.9697102e+00    5.9712437e+00    5.9688875e+00    8.1109582e+02    8.3168051e+02    5.9291137e+02    1.6081675e-04    4.0432723e-03    2.5142109e+01    5.1794420e-07    7.5158403e-07    1.1085166e+03    8.2022123e+02    1.3514849e+00    1.4611565e-06    3.6733761e-05
  -1.3307055e+01    6.0081527e+00    6.0086626e+00    6.0075924e+00    8.1239914e+02    8.3303287e+02    5.9825157e+02    1.6003621e-04    4.0432824e-03    2.5264798e+01    6.4962402e-07    9.3879049e-07    1.1088595e+03    8.2056463e+02    1.3513372e+00    1.4554842e-06    3.6769669e-05
  -1.3194843e+01    6.0405480e+00    6.0413523e+00    6.0398035e+00    8.1343663e+02    8.3411031e+02    6.0204519e+02    1.5941775e-04    4.0432910e-03    2.5362866e+01    7.7023848e-07    1.0748771e-06    1.1091327e+03    8.2083824e+02    1.3512196e+00    1.4509845e-06    3.6798241e-05
  -1.3054578e+01    6.0789748e+00    6.0794244e+00    6.0783157e+00    8.1472804e+02    8.3539780e+02    6.0729575e+02    1.5865227e-04    4.0433017e-03    2.5485306e+01    9.4791282e-07    1.2667011e-06    1.1094727e+03    8.2117883e+02    1.3510732e+00    1.4454108e-06    3.6833802e-05
  -1.2942365e+01    6.1114012e+00    6.1122466e+00    6.1106207e+00    8.1575677e+02    8.3642577e+02    6.0769035e+02    1.5804528e-04    4.0433108e-03    2.5583242e+01    1.1138849e-06    1.4790898e-06    1.1097438e+03    8.2145035e+02    1.3509566e+00    1.4409863e-06    3.6862126e-05
  -1.2802100e+01    6.1499065e+00    6.1503621e+00    6.1490817e+00    8.1703840e+02    8.3770875e+02    6.0590919e+02    1.5729327e-04    4.0433220e-03    2.5705627e+01    1.3699668e-06    1.8256952e-06    1.1100815e+03    8.2178862e+02    1.3508115e+00    1.4355001e-06    3.6897414e-05
  -1.2689888e+01    6.1823783e+00    6.1832495e+00    6.1814219e+00    8.1805699e+02    8.3876001e+02    6.0743992e+02    1.5669789e-04    4.0433314e-03    2.5803356e+01    1.6036699e-06    2.0826864e-06    1.1103500e+03    8.2205764e+02    1.3506961e+00    1.4311515e-06    3.6925456e-05
  -1.2549622e+01    6.2208697e+00    6.2214146e+00    6.2200369e+00    8.1932395e+02    8.4002467e+02    6.1082575e+02    1.5596099e-04    4.0433431e-03    2.5925350e+01    1.9485034e-06    2.4584363e-06    1.1106840e+03    8.2239215e+02    1.3505527e+00    1.4257644e-06    3.6960336e-05
  -1.2437410e+01    6.2533572e+00    6.2543718e+00    6.2524135e+00    8.2033193e+02    8.4105698e+02    6.1421169e+02    1.5537692e-04    4.0433529e-03    2.6022867e+01    2.2735868e-06    2.8970385e-06    1.1109497e+03    8.2265835e+02    1.3504387e+00    1.4214893e-06    3.6988084e-05
  -1.2297145e+01    6.2918660e+00    6.2924170e+00    6.2912016e+00    8.2158652e+02    8.4234577e+02    6.1836341e+02    1.5465364e-04    4.0433652e-03    2.6144650e+01    2.7687223e-06    3.5299903e-06    1.1112803e+03    8.2298966e+02    1.3502968e+00    1.4161909e-06    3.7022623e-05
  -1.2184932e+01    6.3243409e+00    6.3253575e+00    6.3235494e+00    8.2258344e+02    8.4336851e+02    6.2017805e+02    1.5408130e-04    4.0433755e-03    2.6241831e+01    3.2355798e-06    4.1604834e-06    1.1115433e+03    8.2325313e+02    1.3501841e+00    1.4119937e-06    3.7050067e-05
  -1.2044667e+01    6.3622329e+00    6.3627646e+00    6.3615719e+00    8.2382337e+02    8.4464353e+02    6.2353653e+02    1.5337307e-04    4.0433884e-03    2.6363092e+01    3.9393928e-06    5.0177230e-06    1.1118704e+03    8.2358089e+02    1.3500439e+00    1.4067957e-06    3.7084200e-05
  -1.1932455e+01    6.3952089e+00    6.3969227e+00    6.3933954e+00    8.2480988e+02    8.4566257e+02    6.2674601e+02    1.5281200e-04    4.0433991e-03    2.6459959e+01    4.6164177e-06    6.0334274e-06    1.1121308e+03    8.2384183e+02    1.3499324e+00    1.4026733e-06    3.7111354e-05
  -1.1792189e+01    6.4330881e+00    6.4338891e+00    6.4323836e+00    8.2603694e+02    8.4691387e+02    6.3120749e+02    1.5211763e-04    4.0434124e-03    2.6580827e+01    5.6702346e-06    7.5130213e-06    1.1124547e+03    8.2416639e+02    1.3497938e+00    1.3975678e-06    3.7145133e-05
  -1.1679977e+01    6.4659890e+00    6.4674729e+00    6.4652019e+00    8.2701155e+02    8.4790124e+02    6.3497039e+02    1.5156833e-04    4.0434235e-03    2.6677232e+01    6.7150753e-06    9.3112831e-06    1.1127121e+03    8.2442436e+02    1.3496837e+00    1.3935245e-06    3.7171960e-05
  -1.1539711e+01    6.5037338e+00    6.5041967e+00    6.5029760e+00    8.2822273e+02    8.4913153e+02    6.3771119e+02    1.5088886e-04    4.0434372e-03    2.6797454e+01    8.3642050e-06    1.1757209e-05    1.1130318e+03    8.2474477e+02    1.3495470e+00    1.3885189e-06    3.7205301e-05
  -1.1427499e+01    6.5365785e+00    6.5380946e+00    6.5358015e+00    8.2918516e+02    8.5010808e+02    6.4000194e+02    1.5035085e-04    4.0434485e-03    2.6893419e+01    1.0062611e-05    1.5135649e-05    1.1132858e+03    8.2499930e+02    1.3494384e+00    1.3845507e-06    3.7231793e-05
  -1.1287234e+01    6.5741970e+00    6.5745585e+00    6.5734885e+00    8.3038061e+02    8.5132075e+02    6.4262952e+02    1.4968549e-04    4.0434624e-03    2.7013055e+01    1.2910672e-05    2.0304796e-05    1.1136010e+03    8.2531521e+02    1.3493038e+00    1.3796389e-06    3.7264699e-05
  -1.1175021e+01    6.6065300e+00    6.6077220e+00    6.6056644e+00    8.3132955e+02    8.5228049e+02    6.4402103e+02    1.4915929e-04    4.0434740e-03    2.7108428e+01    1.6060864e-05    2.8073501e-05    1.1138514e+03    8.2556623e+02    1.3491969e+00    1.3757500e-06    3.7290819e-05
  -1.1034756e+01    6.6443460e+00    6.6446086e+00    6.6435381e+00    8.3250840e+02    8.5347930e+02    6.4556713e+02    1.4850867e-04    4.0434884e-03    2.7227289e+01    2.1824757e-05    4.1092761e-05    1.1141624e+03    8.2587802e+02    1.3490642e+00    1.3709379e-06    3.7323267e-05
  -1.0922544e+01    6.6766302e+00    6.6778907e+00    6.6756670e+00    8.3344481e+02    8.5442591e+02    6.4681410e+02    1.4799380e-04    4.0435003e-03    2.7322093e+01    2.9006628e-05    6.4002513e-05    1.1144097e+03    8.2612586e+02    1.3489587e+00    1.3671258e-06    3.7349042e-05
  -1.0782278e+01    6.7142919e+00    6.7145282e+00    6.7133973e+00    8.3460721e+02    8.5563880e+02    6.4896034e+02    1.4735753e-04    4.0435149e-03    2.7440165e+01    4.4698153e-05    1.1187025e-04    1.1147165e+03    8.2643345e+02    1.3488279e+00    1.3624111e-06    3.7381036e-05
  -1.0670066e+01    6.7464159e+00    6.7476344e+00    6.7452995e+00    8.3552949e+02    8.5656934e+02    6.5064256e+02    1.4685450e-04    4.0435270e-03    2.7534239e+01    6.9441208e-05    2.2050212e-04    1.1149601e+03    8.2667767e+02    1.3487242e+00    1.3586796e-06    3.7406421e-05
  -1.0529801e+01    6.7838092e+00    6.7840486e+00    6.7828492e+00    8.3667430e+02    8.5776285e+02    6.5311259e+02    1.4623281e-04    4.0435420e-03    2.7651401e+01    1.5543006e-04    6.1304388e-04    1.1152625e+03    8.2698075e+02    1.3485954e+00    1.3540642e-06    3.7437931e-05
  -1.0417588e+01    6.8157771e+00    6.8168910e+00    6.8146470e+00    8.3758277e+02    8.5867885e+02    6.5521766e+02    1.4574114e-04    4.0435544e-03    2.7744770e+01    4.5277762e-04    2.6498656e-03    1.1155024e+03    8.2722130e+02    1.3484933e+00    1.3504101e-06    3.7462934e-05
  -1.0277323e+01    6.8529206e+00    6.8531587e+00    6.8517844e+00    8.3870955e+02    8.5984961e+02    6.5828742e+02    1.4513405e-04    4.0435695e-03    2.7860930e+01    3.9667138e-03    2.5052052e-02    1.1157995e+03    8.2751924e+02    1.3483669e+00    1.3458948e-06    3.7493947e-05
  -1.0165110e+01    6.8847032e+00    6.8860348e+00    6.8834851e+00    8.3960622e+02    8.6067568e+02    6.6081294e+02    1.4465425e-04    4.0435820e-03    2.7953427e+01    1.8221688e-02    1.2703573e-01    1.1160361e+03    8.2775637e+02    1.3482664e+00    1.3423247e-06    3.7518625e-05
  -1.0094978e+01    6.9051188e+00    6.9080389e+00    6.9031458e+00    8.4016782e+02    8.6122564e+02    6.6236688e+02    1.4435657e-04    4.0435906e-03    2.8011129e+01    4.2190485e-02    3.4176349e-01    1.1161845e+03    8.2790523e+02    1.3482033e+00    1.3401119e-06    3.7534081e-05
  -9.9686156e+00    6.9397449e+00    6.9409736e+00    6.9379424e+00    8.4118608e+02    8.6222026e+02    6.6526566e+02    1.4382634e-04    4.0436067e-03    2.8114507e+01    1.3848923e-01    7.6208541e-01    1.1164540e+03    8.2817522e+02    1.3480891e+00    1.3361818e-06    3.7562106e-05
  -9.8482249e+00    6.9724095e+00    6.9729489e+00    6.9709063e+00    8.4216154e+02    8.6315060e+02    6.6799946e+02    1.4332703e-04    4.0436214e-03    2.8212554e+01    2.7181005e-01    1.1074008e+00    1.1167117e+03    8.2843305e+02    1.3479806e+00    1.3324898e-06    3.7588957e-05
  -9.7646202e+00    6.9946909e+00    6.9950694e+00    6.9936290e+00    8.4283550e+02    8.7594771e+02    6.6897176e+02    1.4298370e-04    4.0436315e-03    2.8280368e+01    3.6780939e-01    1.1482530e+00    1.1168897e+03    8.2861114e+02    1.3479057e+00    1.3299505e-06    3.7607512e-05
  -9.6601143e+00    7.0221977e+00    7.0224324e+00    7.0213572e+00    8.4367030e+02    8.8983220e+02    6.7033701e+02    1.4255866e-04    4.0436441e-03    2.8364773e+01    4.8198731e-01    1.0925503e+00    1.1171106e+03    8.2883210e+02    1.3478129e+00    1.3268029e-06    3.7630496e-05
  -9.5294820e+00    7.0563053e+00    7.0569360e+00    7.0554261e+00    8.4470463e+02    9.0377302e+02    6.7227062e+02    1.4203361e-04    4.0436604e-03    2.8469744e+01    6.2321741e-01    1.0811266e+00    1.1173847e+03    8.2910627e+02    1.3476977e+00    1.3229106e-06    3.7658972e-05
  -9.3850810e+00    7.0941290e+00    7.0946996e+00    7.0932548e+00    8.4582766e+02    9.1591511e+02    6.7468763e+02    1.4146131e-04    4.0436793e-03    2.8585055e+01    7.5074511e-01    8.8314994e-01    1.1176831e+03    8.2940500e+02    1.3475722e+00    1.3186551e-06    3.7689889e-05
  -9.2695602e+00    7.1262888e+00    7.1280047e+00    7.1251489e+00    8.4671018e+02    9.2013378e+02    6.7658593e+02    1.4100997e-04    4.0436946e-03    2.8676657e+01    8.3313735e-01    7.1322448e-01    1.1179178e+03    8.2964012e+02    1.3474732e+00    1.3152899e-06    3.7714185e-05
  -9.1253184e+00    7.1630687e+00    7.1638726e+00    7.1612889e+00    8.4780318e+02    9.2736257e+02    6.7979517e+02    1.4045390e-04    4.0437145e-03    2.8790333e+01    9.4463620e-01    7.7299952e-01    1.1182090e+03    8.2993181e+02    1.3473504e+00    1.3111410e-06    3.7744275e-05
  -9.0099250e+00    7.1947321e+00    7.1958996e+00    7.1935413e+00    8.4867021e+02    9.3340167e+02    6.8180083e+02    1.4001506e-04    4.0437311e-03    2.8880687e+01    1.0412446e+00    8.3720883e-01    1.1184402e+03    8.3016339e+02    1.3472531e+00    1.3078649e-06    3.7768143e-05
  -8.8658481e+00    7.2310298e+00    7.2315202e+00    7.2300738e+00    8.4974675e+02    9.4464530e+02    6.8551196e+02    1.3947541e-04    4.0437534e-03    2.8992591e+01    1.1886134e+00    1.0228478e+00    1.1187286e+03    8.3045230e+02    1.3471317e+00    1.3038380e-06    3.7797779e-05
  -8.7505865e+00    7.2624319e+00    7.2651037e+00    7.2613049e+00    8.5060940e+02    9.5444915e+02    6.9039146e+02    1.3904969e-04    4.0437753e-03    2.9081512e+01    1.3493241e+00    1.3943132e+00    1.1189627e+03    8.3068662e+02    1.3470334e+00    1.3006668e-06    3.7821523e-05
  -8.6066736e+00    7.2983734e+00    7.2989594e+00    7.2973125e+00    8.5167422e+02    9.6729031e+02    6.9661188e+02    1.3852543e-04    4.0438064e-03    2.9191799e+01    1.5468436e+00    1.3724936e+00    1.1192539e+03    8.3097845e+02    1.3469109e+00    1.2967558e-06    3.7850829e-05
  -8.4915433e+00    7.3293756e+00    7.3314859e+00    7.3280450e+00    8.5252160e+02    9.8492862e+02    7.0202539e+02    1.3811253e-04    4.0438334e-03    2.9279264e+01    1.7306928e+00    1.5968789e+00    1.1194875e+03    8.3121246e+02    1.3468127e+00    1.2936777e-06    3.7874148e-05
  -8.3477889e+00    7.3648744e+00    7.3663019e+00    7.3636176e+00    8.5358101e+02    1.0116889e+03    7.1179399e+02    1.3760502e-04    4.0438740e-03    2.9387548e+01    2.0196881e+00    2.0103407e+00    1.1197842e+03    8.3150959e+02    1.3466883e+00    1.2899028e-06    3.7903288e-05
  -8.2327854e+00    7.3955141e+00    7.3974386e+00    7.3940771e+00    8.5441711e+02    1.0441199e+03    7.2329700e+02    1.3720483e-04    4.0439065e-03    2.9473501e+01    2.2457427e+00    1.9656326e+00    1.1200185e+03    8.3174409e+02    1.3465902e+00    1.2869228e-06    3.7926272e-05
  -8.0891866e+00    7.4305195e+00    7.4316125e+00    7.4292914e+00    8.5545874e+02    1.3170650e+03    7.4579569e+02    1.3671265e-04    4.0439493e-03    2.9579920e+01    2.5661281e+00    2.2311139e+00    1.1203109e+03    8.3203668e+02    1.3464682e+00    1.2832659e-06    3.7954874e-05
  -7.9573091e+00    7.4675734e+00    7.4885145e+00    7.4646715e+00    8.5649192e+02    2.5976025e+03    7.7836984e+02    1.3626874e-04    4.0439853e-03    2.9676545e+01    3.2235818e+00    4.9853359e+00    1.1205928e+03    8.3231660e+02    1.3463540e+00    1.2801070e-06    3.7983187e-05
  -7.8894653e+00    7.4856841e+00    7.5049206e+00    7.4821778e+00    8.5709797e+02    2.5837033e+03    7.8463954e+02    1.3604271e-04    4.0440201e-03    2.9726107e+01    3.8920760e+00    9.8534456e+00    1.1207614e+03    8.3248324e+02    1.3462870e+00    1.2786284e-06    3.7999671e-05
  -7.7822578e+00    7.5156423e+00    7.5437797e+00    7.5095715e+00    8.5819123e+02    2.5738553e+03    7.8483812e+02    1.3569004e-04    4.0441029e-03    2.9803977e+01    5.5393650e+00    1.5365418e+01    1.1210680e+03    8.3278543e+02    1.3461667e+00    1.2765807e-06    3.8029398e-05
  -7.6875129e+00    7.5439492e+00    7.5714293e+00    7.5335542e+00    8.5936855e+02    2.6337191e+03    7.8501857e+02    1.3538217e-04    4.0441808e-03    2.9872329e+01    7.8891213e+00    2.4800875e+01    1.1213739e+03    8.3308495e+02    1.3460498e+00    1.2752538e-06    3.8061362e-05
  -7.5970406e+00    7.5728241e+00    7.6100878e+00    7.5569504e+00    8.6069317e+02    2.6511520e+03    7.8520672e+02    1.3509158e-04    4.0442448e-03    2.9937060e+01    1.0933202e+01    3.3646548e+01    1.1216913e+03    8.3339323e+02    1.3459328e+00    1.2743955e-06    3.8097344e-05
  -7.4667577e+00    7.6157063e+00    7.6319252e+00    7.5934546e+00    8.6275372e+02    2.6471295e+03    7.8554747e+02    1.3467974e-04    4.0443065e-03    3.0029064e+01    1.5915428e+01    3.8241590e+01    1.1221505e+03    8.3383616e+02    1.3457685e+00    1.2735227e-06    3.8153098e-05
  -7.3691978e+00    7.6468959e+00    7.6530880e+00    7.6249311e+00    8.6421204e+02    2.6494963e+03    7.8591301e+02    1.3437565e-04    4.0443218e-03    3.0097134e+01    1.9268114e+01    3.4365418e+01    1.1224574e+03    8.3413192e+02    1.3456594e+00    1.2727397e-06    3.8192679e-05
  -7.2833587e+00    7.6733258e+00    7.6808232e+00    7.6560819e+00    8.6540080e+02    2.6554090e+03    7.8633332e+02    1.3411123e-04    4.0443281e-03    3.0156521e+01    2.1847445e+01    3.0048437e+01    1.1227038e+03    8.3437119e+02    1.3455687e+00    1.2719347e-06    3.8225225e-05
  -7.1861433e+00    7.7023328e+00    7.7071895e+00    7.6789510e+00    8.6667378e+02    2.6503776e+03    7.8896381e+02    1.3381560e-04    4.0443331e-03    3.0223180e+01    2.4513580e+01    2.7425026e+01    1.1229671e+03    8.3462932e+02    1.3454681e+00    1.2709233e-06    3.8259585e-05
  -7.0918712e+00    7.7288817e+00    7.7397262e+00    7.7092361e+00    8.6775009e+02    2.6602007e+03    7.8968602e+02    1.3353264e-04    4.0443370e-03    3.0287254e+01    2.6487889e+01    2.0942664e+01    1.1231942e+03    8.3485327e+02    1.3453792e+00    1.2696788e-06    3.8288842e-05
  -6.9920939e+00    7.7560814e+00    7.7810778e+00    7.7450161e+00    8.6881859e+02    2.6576822e+03    7.9037657e+02    1.3323728e-04    4.0443403e-03    3.0354421e+01    2.8335527e+01    1.8517626e+01    1.1234212e+03    8.3507881e+02    1.3452876e+00    1.2682743e-06    3.8317904e-05
  -6.8777538e+00    7.7851176e+00    7.8205655e+00    7.7744442e+00    8.6983187e+02    2.6649519e+03    7.9085217e+02    1.3290412e-04    4.0443435e-03    3.0430535e+01    2.9644823e+01    1.1450885e+01    1.1236465e+03    8.3530277e+02    1.3451966e+00    1.2663066e-06    3.8345677e-05
  -6.7494600e+00    7.8164221e+00    7.8486469e+00    7.8073177e+00    8.7086135e+02    2.6636784e+03    7.9095467e+02    1.3253673e-04    4.0443460e-03    3.0514907e+01    3.0742676e+01    8.5573407e+00    1.1238799e+03    8.3553545e+02    1.3451014e+00    1.2639474e-06    3.8373790e-05
  -6.6717999e+00    7.8347407e+00    7.8589721e+00    7.8258545e+00    8.7142022e+02    2.6590975e+03    7.9110112e+02    1.3231748e-04    4.0443471e-03    3.0565479e+01    3.1177315e+01    5.5966771e+00    1.1240104e+03    8.3566547e+02    1.3450483e+00    1.2624281e-06    3.8389072e-05
  -6.5320117e+00    7.8671476e+00    7.8728528e+00    7.8632405e+00    8.7239993e+02    2.6597870e+03    7.9086889e+02    1.3192938e-04    4.0443486e-03    3.0655406e+01    3.1916104e+01    5.2850571e+00    1.1242385e+03    8.3589302e+02    1.3449550e+00    1.2597213e-06    3.8415925e-05
  -6.4349365e+00    7.8889225e+00    7.8898988e+00    7.8834611e+00    8.7304048e+02    2.6587137e+03    7.9073766e+02    1.3166466e-04    4.0443493e-03    3.0717045e+01    3.2308706e+01    4.0443114e+00    1.1243895e+03    8.3604371e+02    1.3448932e+00    1.2578135e-06    3.8433549e-05
  -6.3572764e+00    7.9068277e+00    7.9117734e+00    7.8939428e+00    8.7355938e+02    2.6622472e+03    7.9067427e+02    1.3145574e-04    4.0443499e-03    3.0765867e+01    3.2673701e+01    4.6999095e+00    1.1245107e+03    8.3616479e+02    1.3448433e+00    1.2563524e-06    3.8447811e-05
  -6.2951483e+00    7.9207423e+00    7.9256607e+00    7.9038581e+00    8.7396163e+02    2.6681674e+03    7.9066482e+02    1.3128998e-04    4.0443502e-03    3.0804714e+01    3.2925993e+01    4.0608318e+00    1.1246051e+03    8.3625911e+02    1.3448046e+00    1.2551725e-06    3.8458865e-05
  -6.1204130e+00    7.9583965e+00    7.9620478e+00    7.9406329e+00    8.7502240e+02    2.6630892e+03    7.9086821e+02    1.3083382e-04    4.0443510e-03    3.0912121e+01    3.3432044e+01    2.8960999e+00    1.1248585e+03    8.3651210e+02    1.3447008e+00    1.2517984e-06    3.8487946e-05
  -6.0427529e+00    7.9753286e+00    7.9793109e+00    7.9600496e+00    8.7549177e+02    2.6680167e+03    7.9102845e+02    1.3063525e-04    4.0443513e-03    3.0959112e+01    3.3685405e+01    3.2624364e+00    1.1249697e+03    8.3662325e+02    1.3446551e+00    1.2503595e-06    3.8500797e-05
  -5.9806248e+00    7.9885870e+00    7.9917762e+00    7.9764744e+00    8.7586146e+02    2.6738105e+03    7.9287344e+02    1.3047788e-04    4.0443515e-03    3.0996452e+01    3.3877265e+01    3.0881379e+00    1.1250574e+03    8.3671086e+02    1.3446191e+00    1.2492112e-06    3.8510909e-05
  -5.8058896e+00    8.0245905e+00    8.0249251e+00    8.0238082e+00    8.7685044e+02    2.6696735e+03    7.9338399e+02    1.3004426e-04    4.0443519e-03    3.1099812e+01    3.4282189e+01    2.3173583e+00    1.1252949e+03    8.3694795e+02    1.3445219e+00    1.2459573e-06    3.8537949e-05
  -5.7282294e+00    8.0408110e+00    8.0442709e+00    8.0399413e+00    8.7728890e+02    2.6738406e+03    7.9357614e+02    1.2985604e-04    4.0443521e-03    3.1144890e+01    3.4498434e+01    2.7844967e+00    1.1253991e+03    8.3705210e+02    1.3444791e+00    1.2445765e-06    3.8549932e-05
  -5.6311543e+00    8.0601220e+00    8.0672940e+00    8.0583476e+00    8.7781397e+02    2.6686657e+03    7.9376431e+02    1.2962396e-04    4.0443524e-03    3.1200655e+01    3.4700196e+01    2.0784170e+00    1.1255253e+03    8.3717812e+02    1.3444275e+00    1.2428223e-06    3.8564273e-05
  -5.5534942e+00    8.0758574e+00    8.0841954e+00    8.0743257e+00    8.7823668e+02    2.6765034e+03    7.9386408e+02    1.2944119e-04    4.0443525e-03    3.1244712e+01    3.4900504e+01    2.5792864e+00    1.1256257e+03    8.3727849e+02    1.3443863e+00    1.2414707e-06    3.8575810e-05
  -5.4564190e+00    8.0945829e+00    8.1027196e+00    8.0925908e+00    8.7874271e+02    2.6714086e+03    7.9392954e+02    1.2921618e-04    4.0443527e-03    3.1299121e+01    3.5087542e+01    1.9267307e+00    1.1257472e+03    8.3739983e+02    1.3443366e+00    1.2397597e-06    3.8589612e-05
  -5.3350751e+00    8.1178229e+00    8.1231726e+00    8.1166629e+00    8.7936086e+02    2.6679667e+03    7.9546288e+02    1.2894043e-04    4.0443529e-03    3.1366056e+01    3.5310149e+01    1.8345113e+00    1.1258958e+03    8.3754825e+02    1.3442757e+00    1.2376610e-06    3.8606478e-05
  -5.2380000e+00    8.1368310e+00    8.1386903e+00    8.1357416e+00    8.7985633e+02    2.6744117e+03    7.9547370e+02    1.2872433e-04    4.0443531e-03    3.1418715e+01    3.5534564e+01    2.3117712e+00    1.1260135e+03    8.3766597e+02    1.3442274e+00    1.2360547e-06    3.8620001e-05
  -5.1603398e+00    8.1515889e+00    8.1529285e+00    8.1497215e+00    8.8024432e+02    2.6821834e+03    7.9540846e+02    1.2855429e-04    4.0443532e-03    3.1460274e+01    3.5705612e+01    2.2025137e+00    1.1261057e+03    8.3775812e+02    1.3441895e+00    1.2347841e-06    3.8630586e-05
  -5.0632647e+00    8.1691692e+00    8.1700170e+00    8.1655815e+00    8.8070880e+02    2.6764722e+03    7.9532562e+02    1.2834527e-04    4.0443534e-03    3.1511512e+01    3.5865690e+01    1.6490153e+00    1.1262170e+03    8.3786933e+02    1.3441440e+00    1.2331812e-06    3.8643255e-05
  -4.9419207e+00    8.1905585e+00    8.1915627e+00    8.1850622e+00    8.8127535e+02    2.6733752e+03    7.9523372e+02    1.2808959e-04    4.0443535e-03    3.1574413e+01    3.6059816e+01    1.5997961e+00    1.1263525e+03    8.3800470e+02    1.3440886e+00    1.2312160e-06    3.8658713e-05
  -4.8448456e+00    8.2084449e+00    8.2109535e+00    8.2019482e+00    8.8172961e+02    2.6790797e+03    7.9518305e+02    1.2788948e-04    4.0443537e-03    3.1623818e+01    3.6260638e+01    2.0687331e+00    1.1264600e+03    8.3811224e+02    1.3440444e+00    1.2297188e-06    3.8671111e-05
  -4.7235017e+00    8.2291583e+00    8.2306905e+00    8.2237322e+00    8.8226889e+02    2.6771193e+03    7.9513164e+02    1.2764476e-04    4.0443538e-03    3.1684449e+01    3.6441067e+01    1.4869247e+00    1.1265890e+03    8.3824106e+02    1.3439916e+00    1.2278347e-06    3.8685824e-05
  -4.6264265e+00    8.2463526e+00    8.2484294e+00    8.2417419e+00    8.8270092e+02    2.6816894e+03    7.9509743e+02    1.2745357e-04    4.0443539e-03    3.1731977e+01    3.6632017e+01    1.9670262e+00    1.1266911e+03    8.3834318e+02    1.3439497e+00    1.2264005e-06    3.8697614e-05
  -4.5050826e+00    8.2659820e+00    8.2666329e+00    8.2633824e+00    8.8321352e+02    2.6800670e+03    7.9502617e+02    1.2721981e-04    4.0443540e-03    3.1790285e+01    3.6804568e+01    1.4220039e+00    1.1268133e+03    8.3846534e+02    1.3438997e+00    1.2245929e-06    3.8711599e-05
  -4.4080074e+00    8.2824826e+00    8.2839473e+00    8.2805057e+00    8.8362364e+02    2.6845453e+03    7.9497233e+02    1.2703755e-04    4.0443541e-03    3.1835895e+01    3.6988275e+01    1.8924152e+00    1.1269100e+03    8.3856214e+02    1.3438599e+00    1.2232211e-06    3.8722791e-05
  -4.2866635e+00    8.3014227e+00    8.3017842e+00    8.3004044e+00    8.8410863e+02    2.6787929e+03    7.9491376e+02    1.2681532e-04    4.0443542e-03    3.1891686e+01    3.7153446e+01    1.3611818e+00    1.1270257e+03    8.3867772e+02    1.3438126e+00    1.2215007e-06    3.8736034e-05
  -4.1895884e+00    8.3172492e+00    8.3184905e+00    8.3159972e+00    8.8449735e+02    2.6855919e+03    7.9480330e+02    1.2664186e-04    4.0443543e-03    3.1935366e+01    3.7331091e+01    1.8299711e+00    1.1271172e+03    8.3876934e+02    1.3437749e+00    1.2201932e-06    3.8746643e-05
  -4.0682444e+00    8.3350102e+00    8.3353446e+00    8.3340914e+00    8.8495463e+02    2.6861629e+03    7.9462556e+02    1.2643094e-04    4.0443544e-03    3.1988645e+01    3.7489905e+01    1.3087940e+00    1.1272259e+03    8.3887799e+02    1.3437305e+00    1.2185516e-06    3.8759126e-05
  -3.9266742e+00    8.3557142e+00    8.3561118e+00    8.3546531e+00    8.8547252e+02    2.6813437e+03    7.9438153e+02    1.2619233e-04    4.0443545e-03    3.2049132e+01    3.7680259e+01    1.3445918e+00    1.1273489e+03    8.3900095e+02    1.3436801e+00    1.2167023e-06    3.8773275e-05
  -3.8134181e+00    8.3728120e+00    8.3743769e+00    8.3708744e+00    8.8588352e+02    2.6880079e+03    7.9416311e+02    1.2600737e-04    4.0443546e-03    3.2096174e+01    3.7877239e+01    1.7392405e+00    1.1274453e+03    8.3909751e+02    1.3436404e+00    1.2153046e-06    3.8784509e-05
  -3.6719224e+00    8.3913801e+00    8.3919738e+00    8.3891675e+00    8.8636099e+02    2.6861537e+03    7.9435098e+02    1.2578428e-04    4.0443548e-03    3.2153103e+01    3.8050632e+01    1.2254340e+00    1.1275584e+03    8.3921054e+02    1.3435942e+00    1.2135567e-06    3.8797548e-05
  -3.5587259e+00    8.4079840e+00    8.4102794e+00    8.4046138e+00    8.8674209e+02    2.6889720e+03    7.9419627e+02    1.2561180e-04    4.0443549e-03    3.2197252e+01    3.8241787e+01    1.6887011e+00    1.1276478e+03    8.3930012e+02    1.3435573e+00    1.2122550e-06    3.8807962e-05
  -3.4173014e+00    8.4250657e+00    8.4258093e+00    8.4219882e+00    8.8718370e+02    2.6893203e+03    7.9429035e+02    1.2540358e-04    4.0443550e-03    3.2250714e+01    3.8410517e+01    1.1930731e+00    1.1277520e+03    8.3940432e+02    1.3435147e+00    1.2106161e-06    3.8820014e-05
  -3.2759301e+00    8.4430608e+00    8.4442144e+00    8.4400342e+00    8.8761164e+02    2.6839875e+03    7.9492687e+02    1.2520414e-04    4.0443551e-03    3.2302088e+01    3.8606998e+01    1.3898255e+00    1.1278525e+03    8.3950495e+02    1.3434734e+00    1.2090734e-06    3.8831684e-05
  -3.1628331e+00    8.4582440e+00    8.4607672e+00    8.4545960e+00    8.8794647e+02    2.6891137e+03    7.9481272e+02    1.2505068e-04    4.0443551e-03    3.2341727e+01    3.8789618e+01    1.6147136e+00    1.1279310e+03    8.3958354e+02    1.3434410e+00    1.2079150e-06    3.8840824e-05
  -3.0215061e+00    8.4718530e+00    8.4727189e+00    8.4693009e+00    8.8832911e+02    2.6901964e+03    7.9457772e+02    1.2486623e-04    4.0443552e-03    3.2389505e+01    3.8951198e+01    1.1433051e+00    1.1280202e+03    8.3967278e+02    1.3434045e+00    1.2064408e-06    3.8851240e-05
  -2.8802412e+00    8.4894857e+00    8.4915566e+00    8.4869072e+00    8.8870061e+02    2.6866510e+03    7.9442948e+02    1.2469037e-04    4.0443553e-03    3.2435186e+01    3.9139656e+01    1.3340742e+00    1.1281076e+03    8.3976041e+02    1.3433684e+00    1.2050850e-06    3.8861351e-05
  -2.7672293e+00    8.5022227e+00    8.5040868e+00    8.4993363e+00    8.8898842e+02    2.6940474e+03    7.9426468e+02    1.2455589e-04    4.0443554e-03    3.2470207e+01    3.9318078e+01    1.5787961e+00    1.1281741e+03    8.3982712e+02    1.3433409e+00    1.2040609e-06    3.8869186e-05
  -2.6259943e+00    8.5144372e+00    8.5151846e+00    8.5121663e+00    8.8931321e+02    2.6925041e+03    7.9399390e+02    1.2439516e-04    4.0443555e-03    3.2512161e+01    3.9472750e+01    1.0951350e+00    1.1282495e+03    8.3990257e+02    1.3433100e+00    1.2027700e-06    3.8878014e-05
  -2.4848093e+00    8.5295852e+00    8.5313423e+00    8.5269760e+00    8.8962628e+02    2.6932113e+03    7.9378378e+02    1.2424281e-04    4.0443556e-03    3.2552028e+01    3.9654158e+01    1.2848975e+00    1.1283226e+03    8.3997582e+02    1.3432798e+00    1.2015871e-06    3.8886534e-05
  -2.3718614e+00    8.5404866e+00    8.5421650e+00    8.5374256e+00    8.8986695e+02    2.6993125e+03    7.9356312e+02    1.2412725e-04    4.0443556e-03    3.2582335e+01    3.9826836e+01    1.5288280e+00    1.1283775e+03    8.4003093e+02    1.3432570e+00    1.2007019e-06    3.8893082e-05
  -2.2307045e+00    8.5511900e+00    8.5519112e+00    8.5483714e+00    8.9013384e+02    2.6969512e+03    7.9324963e+02    1.2399021e-04    4.0443557e-03    3.2618347e+01    3.9976345e+01    1.0591702e+00    1.1284390e+03    8.4009254e+02    1.3432317e+00    1.1995948e-06    3.8900335e-05
  -2.0895859e+00    8.5633837e+00    8.5646265e+00    8.5604531e+00    8.9038796e+02    2.6978591e+03    7.9297997e+02    1.2386133e-04    4.0443558e-03    3.2652288e+01    4.0152890e+01    1.2510374e+00    1.1284972e+03    8.4015097e+02    1.3432076e+00    1.1985814e-06    3.8907243e-05
  -1.9484865e+00    8.5734567e+00    8.5743856e+00    8.5705421e+00    8.9061875e+02    2.6999531e+03    7.9265965e+02    1.2374145e-04    4.0443559e-03    3.2683923e+01    4.0327087e+01    1.2345683e+00    1.1285493e+03    8.4020330e+02    1.3431860e+00    1.1976269e-06    3.8913501e-05
  -1.8074138e+00    8.5839529e+00    8.5853153e+00    8.5807731e+00    8.9083097e+02    2.6996318e+03    7.9235057e+02    1.2362927e-04    4.0443559e-03    3.2713581e+01    4.0498445e+01    1.2146837e+00    1.1285974e+03    8.4025160e+02    1.3431660e+00    1.1967375e-06    3.8919246e-05
  -1.6663558e+00    8.5929826e+00    8.5941214e+00    8.5896424e+00    8.9102054e+02    2.7004418e+03    7.9200930e+02    1.2352620e-04    4.0443560e-03    3.2740877e+01    4.0669517e+01    1.2127797e+00    1.1286398e+03    8.4029424e+02    1.3431483e+00    1.1959136e-06    3.8924372e-05
  -1.5253151e+00    8.6015210e+00    8.6025410e+00    8.5980874e+00    8.9119034e+02    2.7000569e+03    7.9166295e+02    1.2343114e-04    4.0443561e-03    3.2766093e+01    4.0839404e+01    1.2045191e+00    1.1286775e+03    8.4033220e+02    1.3431325e+00    1.1951512e-06    3.8928955e-05
  -1.3842886e+00    8.6093673e+00    8.6104367e+00    8.6059356e+00    8.9133938e+02    2.6995964e+03    7.9130586e+02    1.2334443e-04    4.0443562e-03    3.2789128e+01    4.1007867e+01    1.1945514e+00    1.1287102e+03    8.4036523e+02    1.3431187e+00    1.1944525e-06    3.8932959e-05
  -1.2432738e+00    8.6164243e+00    8.6175152e+00    8.6130280e+00    8.9146676e+02    2.6988948e+03    7.9093410e+02    1.2326647e-04    4.0443562e-03    3.2809864e+01    4.1175279e+01    1.1871958e+00    1.1287378e+03    8.4039309e+02    1.3431070e+00    1.1938198e-06    3.8936367e-05
  -1.1022681e+00    8.6227574e+00    8.6237785e+00    8.6194535e+00    8.9157517e+02    2.6977532e+03    7.9055002e+02    1.2319621e-04    4.0443563e-03    3.2828578e+01    4.1342454e+01    1.1855907e+00    1.1287609e+03    8.4041640e+02    1.3430971e+00    1.1932463e-06    3.8939262e-05
  -9.6127008e-01    8.6282111e+00    8.6292186e+00    8.6249301e+00    8.9166016e+02    2.6965657e+03    7.9014725e+02    1.2313526e-04    4.0443564e-03    3.2844829e+01    4.1508211e+01    1.1755971e+00    1.1287782e+03    8.4043406e+02    1.3430896e+00    1.1927432e-06    3.8941518e-05
  -8.2027808e-01    8.6329052e+00    8.6338836e+00    8.6296391e+00    8.9172577e+02    2.6951477e+03    7.8972924e+02    1.2308209e-04    4.0443564e-03    3.2859018e+01    4.1672986e+01    1.1686837e+00    1.1287909e+03    8.4044706e+02    1.3430839e+00    1.1922991e-06    3.8943247e-05
  -6.7929098e-01    8.6367856e+00    8.6377693e+00    8.6335090e+00    8.9177001e+02    2.6977934e+03    7.8929494e+02    1.2303747e-04    4.0443565e-03    3.2870933e+01    4.1836884e+01    1.1625011e+00    1.1287985e+03    8.4045493e+02    1.3430803e+00    1.1919199e-06    3.8944394e-05
  -5.3830735e-01    8.6398579e+00    8.6408700e+00    8.6365372e+00    8.9179296e+02    2.6952249e+03    7.8882422e+02    1.2300139e-04    4.0443566e-03    3.2880575e+01    4.1999905e+01    1.1563090e+00    1.1288009e+03    8.4045770e+02    1.3430788e+00    1.1916052e-06    3.8944954e-05
  -3.9732551e-01    8.6421645e+00    8.6431623e+00    8.6388212e+00    8.9179647e+02    2.6974804e+03    7.8833969e+02    1.2297311e-04    4.0443566e-03    3.2888139e+01    4.2162562e+01    1.1537478e+00    1.1287987e+03    8.4045578e+02    1.3430792e+00    1.1913500e-06    3.8944984e-05
  -2.5634394e-01    8.6436065e+00    8.6446436e+00    8.6401950e+00    8.9177665e+02    2.6960877e+03    7.8783803e+02    1.2295412e-04    4.0443567e-03    3.2893218e+01    4.2323794e+01    1.1436419e+00    1.1287908e+03    8.4044827e+02    1.3430819e+00    1.1911657e-06    3.8944385e-05
  -1.1536107e-01    8.6442928e+00    8.6453207e+00    8.6408391e+00    8.9173779e+02    2.6970332e+03    7.8732292e+02    1.2294282e-04    4.0443568e-03    3.2896243e+01    4.2484645e+01    1.1409214e+00    1.1287784e+03    8.4043621e+02    1.3430864e+00    1.1910391e-06    3.8943255e-05
   2.5624469e-02    8.6440886e+00    8.6451258e+00    8.6405428e+00    8.9167701e+02    2.6995415e+03    7.8678987e+02    1.2294028e-04    4.0443569e-03    3.2896924e+01    4.2644632e+01    1.1347793e+00    1.1287607e+03    8.4041886e+02    1.3430930e+00    1.1909786e-06    3.8941517e-05
   1.6661432e-01    8.6431096e+00    8.6441074e+00    8.6396565e+00    8.9159552e+02    2.6963603e+03    7.8624958e+02    1.2294606e-04    4.0443570e-03    3.2895376e+01    4.2804165e+01    1.1315214e+00    1.1287380e+03    8.4039654e+02    1.3431017e+00    1.1909807e-06    3.8939205e-05
   3.0760950e-01    8.6413724e+00    8.6423744e+00    8.6379905e+00    8.9149430e+02    2.6970465e+03    7.8569801e+02    1.2295985e-04    4.0443570e-03    3.2891687e+01    4.2963651e+01    1.1311446e+00    1.1287106e+03    8.4036946e+02    1.3431123e+00    1.1910439e-06    3.8936353e-05
   4.4861176e-01    8.6387843e+00    8.6398312e+00    8.6353887e+00    8.9137047e+02    2.7001981e+03    7.8513264e+02    1.2298274e-04    4.0443571e-03    3.2885567e+01    4.3122588e+01    1.1271940e+00    1.1286777e+03    8.4033695e+02    1.3431252e+00    1.1911762e-06    3.8932883e-05
   5.8962290e-01    8.6354496e+00    8.6364756e+00    8.6320497e+00    8.9122759e+02    2.6963868e+03    7.8456733e+02    1.2301331e-04    4.0443572e-03    3.2877396e+01    4.3280878e+01    1.1225312e+00    1.1286403e+03    8.4029988e+02    1.3431398e+00    1.1913661e-06    3.8928876e-05
   7.3064432e-01    8.6312613e+00    8.6322912e+00    8.6278318e+00    8.9106224e+02    2.6950769e+03    7.8398975e+02    1.2305285e-04    4.0443573e-03    3.2866830e+01    4.3437772e+01    1.1125601e+00    1.1285974e+03    8.4025741e+02    1.3431567e+00    1.1916239e-06    3.8924260e-05
   8.7167763e-01    8.6262916e+00    8.6273097e+00    8.6228507e+00    8.9087673e+02    2.6955936e+03    7.8340216e+02    1.2310053e-04    4.0443574e-03    3.2854103e+01    4.3593843e+01    1.1066198e+00    1.1285497e+03    8.4021009e+02    1.3431756e+00    1.1919428e-06    3.8919087e-05
   1.0127244e+00    8.6205345e+00    8.6215450e+00    8.6171271e+00    8.9067069e+02    2.6945937e+03    7.8281770e+02    1.2315643e-04    4.0443574e-03    3.2839192e+01    4.3747998e+01    1.0929387e+00    1.1284971e+03    8.4015788e+02    1.3431964e+00    1.1923231e-06    3.8913356e-05
   1.1537860e+00    8.6139407e+00    8.6149719e+00    8.6105465e+00    8.9044271e+02    2.6943295e+03    7.8222161e+02    1.2322121e-04    4.0443575e-03    3.2821926e+01    4.3901798e+01    1.0903048e+00    1.1284392e+03    8.4010037e+02    1.3432195e+00    1.1927716e-06    3.8907038e-05
   1.2948643e+00    8.6066002e+00    8.6075941e+00    8.6032605e+00    8.9019567e+02    2.6950432e+03    7.8161667e+02    1.2329369e-04    4.0443576e-03    3.2802632e+01    4.4054089e+01    1.0794799e+00    1.1283767e+03    8.4003828e+02    1.3432444e+00    1.1932774e-06    3.8900191e-05
   1.4447722e+00    8.5983705e+00    8.5994952e+00    8.5949803e+00    8.8990674e+02    2.6919310e+03    7.8097223e+02    1.2338078e-04    4.0443577e-03    3.2779480e+01    4.4206777e+01    1.0185389e+00    1.1283044e+03    8.3996635e+02    1.3432733e+00    1.1938900e-06    3.8892191e-05
   1.5947236e+00    8.5890332e+00    8.5901467e+00    8.5856487e+00    8.8959834e+02    2.6966345e+03    7.8031022e+02    1.2347654e-04    4.0443578e-03    3.2754058e+01    4.4366753e+01    1.0668556e+00    1.1282270e+03    8.3988943e+02    1.3433042e+00    1.1945722e-06    3.8883668e-05
   1.7447021e+00    8.5786591e+00    8.5796237e+00    8.5753215e+00    8.8926453e+02    2.6929622e+03    7.7962069e+02    1.2358264e-04    4.0443579e-03    3.2725939e+01    4.4526181e+01    1.0630078e+00    1.1281434e+03    8.3980628e+02    1.3433377e+00    1.1953313e-06    3.8874446e-05
   1.8947049e+00    8.5667167e+00    8.5673840e+00    8.5636241e+00    8.8890888e+02    2.6916758e+03    7.7890560e+02    1.2369741e-04    4.0443580e-03    3.2695575e+01    4.4684173e+01    1.0532607e+00    1.1280541e+03    8.3971744e+02    1.3433735e+00    1.1961497e-06    3.8864620e-05
   2.0447154e+00    8.5549371e+00    8.5560524e+00    8.5519221e+00    8.8852835e+02    2.6876031e+03    7.7819278e+02    1.2382252e-04    4.0443581e-03    3.2662542e+01    4.4839829e+01    1.0376316e+00    1.1279592e+03    8.3962299e+02    1.3434116e+00    1.1970515e-06    3.8854095e-05
   2.1859038e+00    8.5426104e+00    8.5438303e+00    8.5388977e+00    8.8815150e+02    2.6899804e+03    7.7747741e+02    1.2394827e-04    4.0443582e-03    3.2629404e+01    4.4993626e+01    1.0893014e+00    1.1278645e+03    8.3952873e+02    1.3434496e+00    1.1979566e-06    3.8843666e-05
   2.3271431e+00    8.5294174e+00    8.5305166e+00    8.5259607e+00    8.8775126e+02    2.6888447e+03    7.7678758e+02    1.2408291e-04    4.0443583e-03    3.2594000e+01    4.5136166e+01    1.0092078e+00    1.1277647e+03    8.3942927e+02    1.3434898e+00    1.1989270e-06    3.8832608e-05
   2.4684092e+00    8.5156129e+00    8.5169034e+00    8.5125152e+00    8.8733149e+02    2.6879710e+03    7.7609238e+02    1.2422586e-04    4.0443584e-03    3.2556493e+01    4.5278610e+01    1.0083382e+00    1.1276601e+03    8.3932513e+02    1.3435319e+00    1.1999621e-06    3.8821016e-05
   2.6097062e+00    8.5011444e+00    8.5022717e+00    8.4983098e+00    8.8689253e+02    2.6876791e+03    7.7538601e+02    1.2437695e-04    4.0443585e-03    3.2516946e+01    4.5420786e+01    1.0062235e+00    1.1275509e+03    8.3921631e+02    1.3435760e+00    1.2010590e-06    3.8808902e-05
   2.7510365e+00    8.4849072e+00    8.4855287e+00    8.4823825e+00    8.8643128e+02    2.6872017e+03    7.7464782e+02    1.2453710e-04    4.0443586e-03    3.2475131e+01    4.5562424e+01    1.0021755e+00    1.1274357e+03    8.3910157e+02    1.3436224e+00    1.2022185e-06    3.8796183e-05
   2.8923948e+00    8.4694144e+00    8.4704635e+00    8.4668136e+00    8.8595215e+02    2.6867284e+03    7.7394055e+02    1.2470498e-04    4.0443587e-03    3.2431412e+01    4.5701192e+01    9.8167480e-01    1.1273167e+03    8.3898301e+02    1.3436705e+00    1.2034431e-06    3.8782982e-05
   2.9000000e+00    8.4622341e+00    8.4675194e+00    8.4086054e+00    8.8593323e+02    2.6927030e+03    7.7384355e+02    1.2471412e-04    4.0443587e-03    3.2429035e+01    4.5748071e+01    6.1641237e+00    1.1273101e+03    8.3897658e+02    1.3436729e+00    1.2035201e-06    3.8782457e-05
   3.0408936e+00    8.4466031e+00    8.4491377e+00    8.4447672e+00    8.8542233e+02    2.6861762e+03    7.7310277e+02    1.2489117e-04    4.0443588e-03    3.2383065e+01    4.5844387e+01    6.8360925e-01    1.1271826e+03    8.3884933e+02    1.3437247e+00    1.2047432e-06    3.8768341e-05
   3.1822710e+00    8.4322045e+00    8.4358580e+00    8.4288983e+00    8.8490560e+02    2.6838697e+03    7.7237135e+02    1.2507651e-04    4.0443589e-03    3.2335080e+01    4.5981501e+01    9.6984387e-01    1.1270560e+03    8.3872311e+02    1.3437760e+00    1.2061146e-06    3.8754116e-05
   3.3145393e+00    8.4146602e+00    8.4185352e+00    8.4101522e+00    8.8440467e+02    2.6838041e+03    7.7161791e+02    1.2525767e-04    4.0443591e-03    3.2288315e+01    4.6122315e+01    1.0646067e+00    1.1269318e+03    8.3859935e+02    1.3438262e+00    1.2074421e-06    3.8740322e-05
   3.4291118e+00    8.3943801e+00    8.3963453e+00    8.3697486e+00    8.8395308e+02    2.6961966e+03    7.7091670e+02    1.2542076e-04    4.0443592e-03    3.2246330e+01    4.6303495e+01    1.5813608e+00    1.1268149e+03    8.3848315e+02    1.3438731e+00    1.2086268e-06    3.8727859e-05
   3.5298238e+00    8.3799535e+00    8.3858123e+00    8.3440137e+00    8.8350657e+02    2.6993434e+03    6.6523631e+02    1.2556854e-04    4.0443713e-03    3.2208477e+01    4.6401633e+01    9.7443454e-01    1.1267099e+03    8.3837902e+02    1.3439147e+00    1.2096737e-06    3.8715521e-05
   3.6122588e+00    8.3676576e+00    8.3767180e+00    8.3292925e+00    8.8310248e+02    2.7005684e+03    5.7616275e+02    1.2569245e-04    4.0444111e-03    3.2177040e+01    4.6473221e+01    8.6842230e-01    1.1266287e+03    8.3830006e+02    1.3439444e+00    1.2105225e-06    3.8704303e-05
   3.7072605e+00    8.3529492e+00    8.3728689e+00    8.3127774e+00    8.8260075e+02    2.6992413e+03    5.3042257e+02    1.2583897e-04    4.0444818e-03    3.2140139e+01    4.6551334e+01    8.2222113e-01    1.1265369e+03    8.3821205e+02    1.3439760e+00    1.2115032e-06    3.8690315e-05
   3.8107918e+00    8.3362305e+00    8.3595081e+00    8.2890601e+00    8.8200415e+02    2.6988450e+03    5.1136065e+02    1.2600311e-04    4.0446091e-03    3.2099279e+01    4.6633403e+01    7.9270265e-01    1.1264485e+03    8.3813039e+02    1.3440015e+00    1.2125628e-06    3.8673635e-05
   3.9028443e+00    8.3208226e+00    8.3602193e+00    8.2596813e+00    8.8143073e+02    2.6988136e+03    5.0476666e+02    1.2615265e-04    4.0447910e-03    3.2062673e+01    4.6704486e+01    7.7219698e-01    1.1263899e+03    8.3808119e+02    1.3440104e+00    1.2134880e-06    3.8657549e-05
   4.0022681e+00    8.3035828e+00    8.3497656e+00    8.2390226e+00    8.8077297e+02    2.6989492e+03    4.9730936e+02    1.2631830e-04    4.0449940e-03    3.2022232e+01    4.6782362e+01    7.8327493e-01    1.1263200e+03    8.3802188e+02    1.3440222e+00    1.2144935e-06    3.8639061e-05
   4.1059880e+00    8.2849474e+00    8.3459104e+00    8.2168176e+00    8.8003823e+02    2.6986592e+03    4.9707349e+02    1.2649563e-04    4.0452690e-03    3.1979517e+01    4.6890974e+01    1.0471695e+00    1.1262641e+03    8.3798008e+02    1.3440225e+00    1.2155269e-06    3.8618375e-05
   4.2123470e+00    8.2651979e+00    8.3144300e+00    8.1818980e+00    8.7922758e+02    2.6979024e+03    5.0152553e+02    1.2668219e-04    4.0457284e-03    3.1936046e+01    4.7076746e+01    1.7466528e+00    1.1262825e+03    8.3802180e+02    1.3439776e+00    1.2165164e-06    3.8595634e-05
   4.3091350e+00    8.2471182e+00    8.4318205e+00    8.0839815e+00    8.7846755e+02    2.6937880e+03    5.0650059e+02    1.2685595e-04    4.0465119e-03    3.1898479e+01    4.7671249e+01    6.1423229e+00    1.1264933e+03    8.3827059e+02    1.3438302e+00    1.2172894e-06    3.8574361e-05
   4.4090887e+00    8.2310522e+00    8.5343580e+00    8.1248001e+00    8.7789530e+02    2.6905366e+03    5.1167477e+02    1.2703958e-04    4.0477156e-03    3.1861846e+01    4.9778862e+01    2.1085889e+01    1.1270273e+03    8.3884578e+02    1.3435453e+00    1.2181289e-06    3.8558137e-05
   4.5017181e+00    8.2143020e+00    8.5354795e+00    8.1027149e+00    8.7718446e+02    2.6878663e+03    5.1855912e+02    1.2721336e-04    4.0489322e-03    3.1827885e+01    5.1221784e+01    1.5577361e+01    1.1275928e+03    8.3944835e+02    1.3432545e+00    1.2183725e-06    3.8538284e-05
   4.6012644e+00    8.1998925e+00    8.6594110e+00    8.0797847e+00    8.7678977e+02    2.6746144e+03    5.2523731e+02    1.2740427e-04    4.0502706e-03    3.1790696e+01    5.4482146e+01    3.2752200e+01    1.1283148e+03    8.4020368e+02    1.3429063e+00    1.2193362e-06    3.8527111e-05
   4.7008908e+00    8.1880418e+00    8.3745499e+00    8.0580648e+00    8.7667184e+02    2.6789844e+03    5.3170087e+02    1.2759951e-04    4.0516112e-03    3.1752561e+01    5.8877202e+01    4.4115391e+01    1.1290662e+03    8.4098682e+02    1.3425492e+00    1.2210583e-06    3.8523422e-05
   4.8004811e+00    8.1745490e+00    8.3616297e+00    7.9441709e+00    8.7640195e+02    2.6703250e+03    5.3582067e+02    1.2779883e-04    4.0531281e-03    3.1714906e+01    6.2431059e+01    3.5684789e+01    1.1297974e+03    8.4176781e+02    1.3421723e+00    1.2226312e-06    3.8515617e-05
   4.9001877e+00    8.1619647e+00    8.3417662e+00    8.0479087e+00    8.7630301e+02    2.6783021e+03    5.3870417e+02    1.2800257e-04    4.0541230e-03    3.1672201e+01    6.6618552e+01    4.1998117e+01    1.1303278e+03    8.4231915e+02    1.3419235e+00    1.2245792e-06    3.8512385e-05
   5.0097412e+00    8.1505485e+00    8.3258989e+00    7.2663330e+00    8.7639452e+02    2.6749673e+03    5.3648436e+02    1.2823142e-04    4.0557736e-03    3.1628549e+01    7.2472691e+01    5.3436346e+01    1.1312117e+03    8.4324783e+02    1.3414937e+00    1.2269782e-06    3.8514146e-05
   5.1093978e+00    8.1434998e+00    8.3406659e+00    8.0510541e+00    8.7689517e+02    2.6784405e+03    5.3967301e+02    1.2844379e-04    4.0566762e-03    3.1583280e+01    7.9521623e+01    7.0732231e+01    1.1318554e+03    8.4389318e+02    1.3412307e+00    1.2298711e-06    3.8527028e-05
   5.2090366e+00    8.1402035e+00    8.4400955e+00    7.2287849e+00    8.7768004e+02    2.6799806e+03    5.3815780e+02    1.2866029e-04    4.0584269e-03    3.1543740e+01    8.8085159e+01    8.5945791e+01    1.1329524e+03    8.4502184e+02    1.3407374e+00    1.2330350e-06    3.8547329e-05
   5.3085811e+00    8.1421870e+00    8.5068406e+00    7.8858041e+00    8.7900808e+02    2.6790347e+03    5.4094778e+02    1.2888075e-04    4.0599804e-03    3.1501838e+01    9.8919642e+01    1.0884063e+02    1.1340889e+03    8.4616366e+02    1.3402713e+00    1.2370845e-06    3.8582287e-05
   5.4082302e+00    8.1487310e+00    8.4019961e+00    8.0091199e+00    8.8076848e+02    2.6743705e+03    5.4040975e+02    1.2910559e-04    4.0618119e-03    3.1461162e+01    1.1179310e+02    1.2918782e+02    1.1354798e+03    8.4755937e+02    1.3397053e+00    1.2417084e-06    3.8629166e-05
   5.5079830e+00    8.1631851e+00    8.4756358e+00    8.0366933e+00    8.8329735e+02    2.6761361e+03    5.4149233e+02    1.2933484e-04    4.0643937e-03    3.1425358e+01    1.2816104e+02    1.6408512e+02    1.1374260e+03    8.4953584e+02    1.3388793e+00    1.2474195e-06    3.8696792e-05
   5.6075126e+00    8.1821156e+00    8.7657333e+00    8.0156942e+00    8.8632160e+02    2.6746570e+03    5.4140394e+02    1.2956772e-04    4.0668417e-03    3.1387768e+01    1.4683605e+02    1.8763271e+02    1.1394641e+03    8.5158486e+02    1.3380512e+00    1.2538794e-06    3.8777912e-05
   5.7071543e+00    8.2058429e+00    9.4022184e+00    7.9780091e+00    8.8983336e+02    2.6760894e+03    5.4048759e+02    1.2980503e-04    4.0694794e-03    3.1350706e+01    1.6789627e+02    2.1135949e+02    1.1417364e+03    8.5386189e+02    1.3371441e+00    1.2610343e-06    3.8872150e-05
   5.8067739e+00    8.2335329e+00    9.2745367e+00    8.1122557e+00    8.9374390e+02    2.6708986e+03    5.4057322e+02    1.3004644e-04    4.0723855e-03    3.1314857e+01    1.9105674e+02    2.3248899e+02    1.1442865e+03    8.5641629e+02    1.3361335e+00    1.2687841e-06    3.8976917e-05
   5.9044740e+00    8.2714526e+00    9.3504999e+00    8.1577348e+00    8.9865340e+02    2.6732996e+03    5.4277276e+02    1.3028719e-04    4.0755525e-03    3.1281298e+01    2.1889242e+02    2.8490966e+02    1.1472963e+03    8.5940915e+02    1.3349826e+00    1.2776722e-06    3.9108158e-05
   6.0052084e+00    8.3143210e+00    9.2265920e+00    8.0622484e+00    9.0409724e+02    2.6778189e+03    5.3852393e+02    1.3053966e-04    4.0783748e-03    3.1242419e+01    2.4957016e+02    3.0454078e+02    1.1502284e+03    8.6227793e+02    1.3339415e+00    1.2878186e-06    3.9253805e-05
   6.1058994e+00    8.3630801e+00    9.1864961e+00    8.2157149e+00    9.1017993e+02    2.6771459e+03    5.4104015e+02    1.3079626e-04    4.0803612e-03    3.1196314e+01    2.8270849e+02    3.2910900e+02    1.1527435e+03    8.6466863e+02    1.3331621e+00    1.2995364e-06    3.9416794e-05
   6.2035043e+00    8.4119250e+00    9.1806810e+00    8.2139617e+00    9.1624841e+02    2.6796601e+03    5.4131204e+02    1.3104899e-04    4.0824408e-03    3.1152020e+01    3.1536338e+02    3.3456215e+02    1.1551736e+03    8.6698057e+02    1.3324100e+00    1.3112481e-06    3.9577883e-05
   6.3032961e+00    8.4698223e+00    9.2767500e+00    8.3720397e+00    9.2325932e+02    2.6783970e+03    5.4429729e+02    1.3131154e-04    4.0843461e-03    3.1104243e+01    3.5229564e+02    3.7009307e+02    1.1576993e+03    8.6934366e+02    1.3316935e+00    1.3239048e-06    3.9763297e-05
   6.4015565e+00    8.5308005e+00    9.2403720e+00    8.3526048e+00    9.3052018e+02    2.6780055e+03    5.4555533e+02    1.3157409e-04    4.0863630e-03    3.1057504e+01    3.8987607e+02    3.8245760e+02    1.1602856e+03    8.7177079e+02    1.3309526e+00    1.3365396e-06    3.9956122e-05
   6.5054653e+00    8.6029932e+00    9.2704007e+00    8.4572602e+00    9.3906766e+02    2.6819945e+03    5.4921208e+02    1.3185624e-04    4.0883669e-03    3.1006245e+01    4.3352435e+02    4.2006350e+02    1.1630335e+03    8.7435773e+02    1.3301575e+00    1.3517574e-06    4.0185474e-05
   6.6041429e+00    8.6830095e+00    9.3256551e+00    8.4698834e+00    9.4855110e+02    2.6904439e+03    5.4880807e+02    1.3212826e-04    4.0903926e-03    3.0957742e+01    4.8084376e+02    4.7953516e+02    1.1658601e+03    8.7706253e+02    1.3292782e+00    1.3689394e-06    4.0438338e-05
   6.7044294e+00    8.7555093e+00    9.3373559e+00    8.5807074e+00    9.5752552e+02    2.7018284e+03    5.5085832e+02    1.3240892e-04    4.0924064e-03    3.0907332e+01    5.2596998e+02    4.4997314e+02    1.1686232e+03    8.7973668e+02    1.3283783e+00    1.3851723e-06    4.0676842e-05
   6.8026717e+00    8.7945217e+00    9.2734518e+00    8.6122851e+00    9.6299479e+02    2.7046621e+03    5.5218906e+02    1.3268788e-04    4.0945145e-03    3.0858241e+01    5.5680964e+02    3.1391421e+02    1.1709603e+03    8.8200599e+02    1.3276104e+00    1.3947056e-06    4.0821752e-05
   6.9065278e+00    8.8167906e+00    9.2435620e+00    8.7028344e+00    9.6672910e+02    2.7052400e+03    5.5226088e+02    1.3298727e-04    4.0965433e-03    3.0804026e+01    5.8171654e+02    2.3982134e+02    1.1730247e+03    8.8398112e+02    1.3269794e+00    1.4012848e-06    4.0919692e-05
   7.0020975e+00    8.8367881e+00    9.3591193e+00    8.7045080e+00    9.7009835e+02    2.7041632e+03    5.5180354e+02    1.3326659e-04    4.0983089e-03    3.0752710e+01    6.0464341e+02    2.3989686e+02    1.1748356e+03    8.8569670e+02    1.3264536e+00    1.4075484e-06    4.1008871e-05
   7.1085739e+00    8.8603375e+00    9.3770420e+00    8.5023729e+00    9.7396442e+02    2.7036404e+03    5.5160488e+02    1.3358249e-04    4.1005053e-03    3.0696427e+01    6.3056146e+02    2.4341600e+02    1.1769280e+03    8.8769302e+02    1.3258277e+00    1.4150219e-06    4.1111019e-05
   7.2010182e+00    8.8816274e+00    9.3612352e+00    8.6514472e+00    9.7749628e+02    2.7039300e+03    5.5138353e+02    1.3386035e-04    4.1020717e-03    3.0644412e+01    6.5357523e+02    2.4894721e+02    1.1785933e+03    8.8926164e+02    1.3253617e+00    1.4218626e-06    4.1203632e-05
   7.3001922e+00    8.9052548e+00    9.2920652e+00    8.8087756e+00    9.8136810e+02    2.7054206e+03    5.5441729e+02    1.3416252e-04    4.1040851e-03    3.0590399e+01    6.7899947e+02    2.5636005e+02    1.1805693e+03    8.9114918e+02    1.3247718e+00    1.4293874e-06    4.1305804e-05
   7.4003209e+00    8.9302066e+00    9.2357712e+00    8.8098776e+00    9.8538454e+02    2.7055163e+03    5.5914071e+02    1.3447178e-04    4.1061873e-03    3.0535680e+01    7.0545320e+02    2.6419712e+02    1.1825992e+03    8.9308808e+02    1.3241686e+00    1.4372578e-06    4.1411920e-05
   7.5004130e+00    8.9560920e+00    9.3406306e+00    8.8559567e+00    9.8954144e+02    2.7020526e+03    5.5822249e+02    1.3478510e-04    4.1080429e-03    3.0478464e+01    7.3285407e+02    2.7375669e+02    1.1845002e+03    8.9488188e+02    1.3236386e+00    1.4454188e-06    4.1522210e-05
   7.6005889e+00    8.9839730e+00    9.3604024e+00    8.8191334e+00    9.9390962e+02    2.7043030e+03    5.5896431e+02    1.3510286e-04    4.1101084e-03    3.0422068e+01    7.6133626e+02    2.8432167e+02    1.1865308e+03    8.9681156e+02    1.3230547e+00    1.4539424e-06    4.1638562e-05
   7.7006551e+00    9.0140812e+00    9.4204237e+00    8.8013328e+00    9.9855045e+02    2.7094757e+03    5.5849250e+02    1.3542443e-04    4.1120167e-03    3.0363921e+01    7.9054957e+02    2.9193989e+02    1.1885044e+03    8.9867503e+02    1.3225074e+00    1.4631356e-06    4.1762582e-05
   7.8006529e+00    9.0462599e+00    9.4336465e+00    8.8581505e+00    1.0034694e+03    2.7079042e+03    5.6324834e+02    1.3574994e-04    4.1139827e-03    3.0305595e+01    8.2100717e+02    3.0458267e+02    1.1905608e+03    9.0062673e+02    1.3219248e+00    1.4729233e-06    4.1894074e-05
   7.9093199e+00    9.0815027e+00    9.4007770e+00    8.8915133e+00    1.0088875e+03    2.7098389e+03    5.7484408e+02    1.3610855e-04    4.1160102e-03    3.0240644e+01    8.5452953e+02    3.0848720e+02    1.1927813e+03    9.0272428e+02    1.3213130e+00    1.4838229e-06    4.2039660e-05
   8.0017771e+00    9.1107532e+00    9.4103444e+00    8.9814391e+00    1.0133949e+03    2.7104257e+03    5.8478759e+02    1.3641725e-04    4.1179693e-03    3.0186573e+01    8.8290070e+02    3.0685737e+02    1.1947595e+03    9.0460574e+02    1.3207517e+00    1.4929486e-06    4.2161311e-05
   8.1000000e+00    9.1402186e+00    9.4523955e+00    9.0397129e+00    1.0180227e+03    2.7121558e+03    5.8910401e+02    1.3674920e-04    4.1199849e-03    3.0128037e+01    9.1227092e+02    2.9901587e+02    1.1968549e+03    9.0658663e+02    1.3201771e+00    1.5022004e-06    4.2286512e-05
   8.2037025e+00    9.1703578e+00    9.4856125e+00    9.0805098e+00    1.0229413e+03    2.7129776e+03    6.0808483e+02    1.3710412e-04    4.1211773e-03    3.0058740e+01    9.4263709e+02    2.9281995e+02    1.1986224e+03    9.0818322e+02    1.3198025e+00    1.5121534e-06    4.2419609e-05
   8.3061720e+00    9.2022606e+00    9.5096142e+00    9.1401133e+00    1.0280781e+03    2.7156084e+03    6.2730744e+02    1.3745919e-04    4.1216636e-03    2.9984635e+01    9.7294817e+02    2.9580597e+02    1.1999319e+03    9.0928077e+02    1.3196494e+00    1.5229481e-06    4.2558330e-05
   8.4077189e+00    9.2340754e+00    9.5247751e+00    9.1668901e+00    1.0332206e+03    2.7167471e+03    6.6248587e+02    1.3781533e-04    4.1219554e-03    2.9909265e+01    1.0025537e+03    2.9154546e+02    1.2009933e+03    9.1013086e+02    1.3195831e+00    1.5341414e-06    4.2696306e-05
   8.5098079e+00    9.2634453e+00    9.5566741e+00    9.1976247e+00    1.0382153e+03    2.7161131e+03    7.0387381e+02    1.3817770e-04    4.1221205e-03    2.9832025e+01    1.0312497e+03    2.8108807e+02    1.2018706e+03    9.1081486e+02    1.3195553e+00    1.5455193e-06    4.2831459e-05
   8.6027562e+00    9.2880882e+00    9.5656671e+00    9.2387309e+00    1.0426591e+03    2.7185022e+03    7.3551904e+02    1.3851121e-04    4.1221985e-03    2.9760756e+01    1.0567200e+03    2.7402672e+02    1.2025475e+03    9.1133803e+02    1.3195406e+00    1.5559430e-06    4.2952018e-05
   8.7022201e+00    9.3136038e+00    9.5730971e+00    9.2612929e+00    1.0474384e+03    2.7194873e+03    7.6697507e+02    1.3887220e-04    4.1222443e-03    2.9683726e+01    1.0838658e+03    2.7292041e+02    1.2032188e+03    9.1186130e+02    1.3195196e+00    1.5673963e-06    4.3083623e-05
   8.8087040e+00    9.3424151e+00    9.5684072e+00    9.2584932e+00    1.0528330e+03    2.7204409e+03    7.8493197e+02    1.3926333e-04    4.1222766e-03    2.9600588e+01    1.1138456e+03    2.8154379e+02    1.2039324e+03    9.1243042e+02    1.3194786e+00    1.5804061e-06    4.3230556e-05
   8.9114396e+00    9.3691485e+00    9.5304753e+00    9.2530894e+00    1.0580590e+03    2.7190423e+03    7.8434690e+02    1.3964508e-04    4.1222976e-03    2.9519821e+01    1.1426580e+03    2.8045141e+02    1.2046051e+03    9.1298289e+02    1.3194170e+00    1.5931499e-06    4.3372670e-05
   9.0095785e+00    9.3939309e+00    9.5132504e+00    9.2614492e+00    1.0630905e+03    2.7178626e+03    7.8452614e+02    1.4001374e-04    4.1223107e-03    2.9442186e+01    1.1703350e+03    2.8201885e+02    1.2052408e+03    9.1351906e+02    1.3193384e+00    1.6054098e-06    4.3509245e-05
   9.1004678e+00    9.4175571e+00    9.5070237e+00    9.3322022e+00    1.0679179e+03    2.7195708e+03    7.8608939e+02    1.4035859e-04    4.1223225e-03    2.9369934e+01    1.1966889e+03    2.8995580e+02    1.2058420e+03    9.1403832e+02    1.3192466e+00    1.6171481e-06    4.3640228e-05
   9.2141941e+00    9.4459835e+00    9.5057641e+00    9.3924133e+00    1.0739672e+03    2.7173286e+03    7.8896729e+02    1.4079534e-04    4.1223341e-03    2.9278909e+01    1.2296200e+03    2.8956460e+02    1.2065899e+03    9.1469828e+02    1.3191125e+00    1.6319301e-06    4.3804578e-05
   9.3048023e+00    9.4679550e+00    9.5813995e+00    9.4188014e+00    1.0788115e+03    2.7154509e+03    7.9089775e+02    1.4114679e-04    4.1223404e-03    2.9206052e+01    1.2559598e+03    2.9070046e+02    1.2071767e+03    9.1522544e+02    1.3189939e+00    1.6437792e-06    4.3935696e-05
   9.4193689e+00    9.4929819e+00    9.6328070e+00    9.4364537e+00    1.0847324e+03    2.7113948e+03    7.9170391e+02    1.4159644e-04    4.1223486e-03    2.9113363e+01    1.2883392e+03    2.8262437e+02    1.2078918e+03    9.1587404e+02    1.3188406e+00    1.6583465e-06    4.4094969e-05
   9.5211516e+00    9.5142786e+00    9.6170345e+00    9.4537492e+00    1.0899805e+03    2.7109680e+03    7.9113408e+02    1.4200028e-04    4.1223552e-03    2.9030613e+01    1.3171092e+03    2.8266155e+02    1.2085129e+03    9.1644363e+02    1.3186986e+00    1.6712591e-06    4.4235159e-05
   9.6103516e+00    9.5315632e+00    9.5879071e+00    9.4729024e+00    1.0944948e+03    2.7045053e+03    7.9026196e+02    1.4235754e-04    4.1223611e-03    2.8957799e+01    1.3420606e+03    2.7972446e+02    1.2090390e+03    9.1693050e+02    1.3185721e+00    1.6824000e-06    4.4355842e-05
   9.7064860e+00    9.5490081e+00    9.5798930e+00    9.4993505e+00    1.0993008e+03    2.7072653e+03    7.8945205e+02    1.4274635e-04    4.1223653e-03    2.8878955e+01    1.3687887e+03    2.7802815e+02    1.2095915e+03    9.1744642e+02    1.3184328e+00    1.6942785e-06    4.4484272e-05
   9.8033461e+00    9.5671436e+00    9.6054504e+00    9.5275377e+00    1.1042844e+03    2.7069370e+03    7.8881343e+02    1.4314195e-04    4.1223695e-03    2.8799172e+01    1.3963813e+03    2.8487087e+02    1.2101592e+03    9.1798282e+02    1.3182809e+00    1.7065871e-06    4.4617441e-05
   9.9017540e+00    9.5838001e+00    9.6298758e+00    9.5203666e+00    1.1092137e+03    2.7116364e+03    7.8832812e+02    1.4354785e-04    4.1223738e-03    2.8717767e+01    1.4237197e+03    2.7780661e+02    1.2107310e+03    9.1852618e+02    1.3181235e+00    1.7188133e-06    4.4749312e-05
   1.0006082e+01    9.6013301e+00    9.6395273e+00    9.5182566e+00    1.1144973e+03    2.7134789e+03    7.8814977e+02    1.4398265e-04    4.1223772e-03    2.8631070e+01    1.4528396e+03    2.7911960e+02    1.2113529e+03    9.1912196e+02    1.3179458e+00    1.7318661e-06    4.4890080e-05
   1.0112831e+01    9.6192914e+00    9.6506983e+00    9.5454222e+00    1.1199885e+03    2.7147621e+03    7.8858305e+02    1.4443219e-04    4.1223807e-03    2.8541979e+01    1.4829391e+03    2.8196598e+02    1.2120053e+03    9.1975141e+02    1.3177532e+00    1.7454406e-06    4.5036823e-05
   1.0220162e+01    9.6361039e+00    9.6598467e+00    9.5977196e+00    1.1254442e+03    2.7169133e+03    7.8961781e+02    1.4488891e-04    4.1223838e-03    2.8452031e+01    1.5128954e+03    2.7909973e+02    1.2126601e+03    9.2038620e+02    1.3175557e+00    1.7590007e-06    4.5182554e-05
   1.0303420e+01    9.6480399e+00    9.6677214e+00    9.6060949e+00    1.1295920e+03    2.7158900e+03    7.9064450e+02    1.4524611e-04    4.1223864e-03    2.8382078e+01    1.5357733e+03    2.7478526e+02    1.2131612e+03    9.2087367e+02    1.3174024e+00    1.7693771e-06    4.5293427e-05
   1.0409631e+01    9.6622287e+00    9.7256430e+00    9.6158923e+00    1.1348207e+03    2.7173592e+03    7.9175864e+02    1.4570636e-04    4.1223899e-03    2.8292450e+01    1.5647545e+03    2.7286293e+02    1.2137907e+03    9.2148776e+02    1.3172077e+00    1.7825851e-06    4.5433035e-05
   1.0526306e+01    9.6732417e+00    9.7594768e+00    9.6260873e+00    1.1400826e+03    2.7177472e+03    7.9227718e+02    1.4621739e-04    4.1223941e-03    2.8193596e+01    1.5945253e+03    2.5516063e+02    1.2144311e+03    9.2211086e+02    1.3170120e+00    1.7960982e-06    4.5573135e-05
   1.0616483e+01    9.6812211e+00    9.7563261e+00    9.6363855e+00    1.1441384e+03    2.7210324e+03    7.9214064e+02    1.4661591e-04    4.1223970e-03    2.8116983e+01    1.6176299e+03    2.5621420e+02    1.2149129e+03    9.2258094e+02    1.3168632e+00    1.8066134e-06    4.5681439e-05
   1.0707617e+01    9.6873112e+00    9.7335375e+00    9.6472580e+00    1.1480221e+03    2.7244217e+03    7.9154515e+02    1.4702202e-04    4.1223996e-03    2.8039335e+01    1.6400913e+03    2.4646566e+02    1.2153724e+03    9.2302868e+02    1.3167222e+00    1.8168484e-06    4.5785198e-05
   1.0831837e+01    9.6931770e+00    9.7064557e+00    9.6621838e+00    1.1530923e+03    2.7245741e+03    7.9039164e+02    1.4758154e-04    4.1224039e-03    2.7933059e+01    1.6697923e+03    2.3909951e+02    1.2159729e+03    9.2361415e+02    1.3165378e+00    1.8304320e-06    4.5920327e-05
   1.0926962e+01    9.6961561e+00    9.7168252e+00    9.6629210e+00    1.1568329e+03    2.7284422e+03    7.8963545e+02    1.4801401e-04    4.1224068e-03    2.7851463e+01    1.6919161e+03    2.3257681e+02    1.2164177e+03    9.2404821e+02    1.3164007e+00    1.8406116e-06    4.6019535e-05
   1.1029183e+01    9.6983546e+00    9.7212869e+00    9.6493033e+00    1.1607805e+03    2.7334081e+03    7.8926426e+02    1.4848294e-04    4.1224099e-03    2.7763525e+01    1.7153584e+03    2.2932842e+02    1.2168913e+03    9.2451145e+02    1.3162533e+00    1.8514757e-06    4.6123995e-05
   1.1134381e+01    9.6991574e+00    9.7212943e+00    9.6550486e+00    1.1646956e+03    2.7313420e+03    7.8936282e+02    1.4897001e-04    4.1224136e-03    2.7672775e+01    1.7387934e+03    2.2277044e+02    1.2173696e+03    9.2498036e+02    1.3161032e+00    1.8624748e-06    4.6227746e-05
   1.1205525e+01    9.6994225e+00    9.7182084e+00    9.6681219e+00    1.1673450e+03    2.7310628e+03    7.8963054e+02    1.4930159e-04    4.1224158e-03    2.7611332e+01    1.7546430e+03    2.2278335e+02    1.2176934e+03    9.2529892e+02    1.3160000e+00    1.8699803e-06    4.6297881e-05
   1.1313588e+01    9.6983233e+00    9.7110843e+00    9.6741964e+00    1.1712123e+03    2.7287343e+03    7.9018082e+02    1.4980987e-04    4.1224190e-03    2.7517673e+01    1.7780344e+03    2.1646111e+02    1.2181711e+03    9.2576967e+02    1.3158468e+00    1.8811835e-06    4.6400414e-05
   1.1423200e+01    9.6954624e+00    9.7181355e+00    9.6681223e+00    1.1749739e+03    2.7242491e+03    7.9070347e+02    1.5033030e-04    4.1224225e-03    2.7422432e+01    1.8010998e+03    2.1042691e+02    1.2186355e+03    9.2622767e+02    1.3156975e+00    1.8923571e-06    4.6499726e-05
   1.1535340e+01    9.6904732e+00    9.7306413e+00    9.6616333e+00    1.1786005e+03    2.7213927e+03    7.9098298e+02    1.5086779e-04    4.1224257e-03    2.7324758e+01    1.8238037e+03    2.0246030e+02    1.2190789e+03    9.2666459e+02    1.3155557e+00    1.9035305e-06    4.6595900e-05
   1.1612838e+01    9.6858134e+00    9.7288970e+00    9.6572498e+00    1.1809743e+03    2.7198850e+03    7.9094885e+02    1.5124192e-04    4.1224277e-03    2.7257177e+01    1.8389663e+03    1.9565201e+02    1.2193662e+03    9.2694731e+02    1.3154644e+00    1.9110722e-06    4.6658788e-05
   1.1733105e+01    9.6771188e+00    9.7086283e+00    9.6513249e+00    1.1845152e+03    2.7151145e+03    7.9052093e+02    1.5182797e-04    4.1224311e-03    2.7151987e+01    1.8619582e+03    1.9117431e+02    1.2197883e+03    9.2736259e+02    1.3153305e+00    1.9226144e-06    4.6751926e-05
   1.1812196e+01    9.6707473e+00    9.6874145e+00    9.6477032e+00    1.1867769e+03    2.7136373e+03    7.8999147e+02    1.5221621e-04    4.1224334e-03    2.7082749e+01    1.8768189e+03    1.8789313e+02    1.2200527e+03    9.2762250e+02    1.3152470e+00    1.9301942e-06    4.6811679e-05
   1.1926975e+01    9.6604540e+00    9.6723241e+00    9.6415003e+00    1.1899695e+03    2.7077292e+03    7.8916966e+02    1.5278468e-04    4.1224364e-03    2.6982000e+01    1.8980445e+03    1.8492580e+02    1.2204213e+03    9.2798512e+02    1.3151302e+00    1.9412100e-06    4.6896296e-05
   1.2005521e+01    9.6522145e+00    9.6662569e+00    9.6340540e+00    1.1920169e+03    2.7046815e+03    7.8865241e+02    1.5317638e-04    4.1224387e-03    2.6913019e+01    1.9119527e+03    1.7707135e+02    1.2206588e+03    9.2821809e+02    1.3150561e+00    1.9485366e-06    4.6950007e-05
   1.2127244e+01    9.6383480e+00    9.6533758e+00    9.6146867e+00    1.1950830e+03    2.6844397e+03    7.8793269e+02    1.5378910e-04    4.1224416e-03    2.6805812e+01    1.9330161e+03    1.7304283e+02    1.2210146e+03    9.2856660e+02    1.3149457e+00    1.9598544e-06    4.7031026e-05
   1.2211237e+01    9.6282833e+00    9.6418393e+00    9.6091670e+00    1.1971569e+03    2.6745647e+03    7.8762802e+02    1.5421500e-04    4.1224430e-03    2.6731790e+01    1.9473427e+03    1.7056905e+02    1.2212555e+03    9.2880268e+02    1.3148707e+00    1.9676597e-06    4.7085437e-05
   1.2340007e+01    9.6120566e+00    9.6229958e+00    9.5954013e+00    1.2002743e+03    2.6742509e+03    7.8732190e+02    1.5487411e-04    4.1224450e-03    2.6618038e+01    1.9690197e+03    1.6833916e+02    1.2216166e+03    9.2915697e+02    1.3147581e+00    1.9796814e-06    4.7167260e-05
   1.2420605e+01    9.6031467e+00    9.6171068e+00    9.5866555e+00    1.2024450e+03    2.6699459e+03    7.8715377e+02    1.5528975e-04    4.1224464e-03    2.6546803e+01    1.9836245e+03    1.8120542e+02    1.2218559e+03    9.2939425e+02    1.3146798e+00    1.9878051e-06    4.7224506e-05
   1.2511255e+01    9.5887430e+00    9.6036937e+00    9.5693271e+00    1.2042514e+03    2.6654720e+03    7.8689275e+02    1.5576042e-04    4.1224480e-03    2.6466596e+01    1.9971186e+03    1.4885852e+02    1.2220713e+03    9.2960304e+02    1.3146163e+00    1.9956878e-06    4.7272202e-05
   1.2604220e+01    9.5751968e+00    9.5943278e+00    9.5561268e+00    1.2063291e+03    2.6684297e+03    7.8651233e+02    1.5624658e-04    4.1224499e-03    2.6384258e+01    2.0120498e+03    1.6061147e+02    1.2223033e+03    9.2983054e+02    1.3145442e+00    2.0043365e-06    4.7326784e-05
   1.2745398e+01    9.5534056e+00    9.5688617e+00    9.5357959e+00    1.2093571e+03    2.6660325e+03    7.8563331e+02    1.5699217e-04    4.1224524e-03    2.6258969e+01    2.0342026e+03    1.5691452e+02    1.2226329e+03    9.3015300e+02    1.3144428e+00    2.0174447e-06    4.7406280e-05
   1.2840008e+01    9.5377917e+00    9.5466744e+00    9.5212788e+00    1.2112826e+03    2.6615720e+03    7.8491721e+02    1.5749604e-04    4.1224538e-03    2.6174968e+01    2.0485979e+03    1.5215385e+02    1.2228376e+03    9.3035242e+02    1.3143811e+00    2.0261477e-06    4.7456737e-05
   1.2934809e+01    9.5215297e+00    9.5294138e+00    9.5066864e+00    1.2131360e+03    2.6624491e+03    7.8417027e+02    1.5800456e-04    4.1224555e-03    2.6090738e+01    2.0626940e+03    1.4869124e+02    1.2230317e+03    9.3054106e+02    1.3143232e+00    2.0348276e-06    4.7505441e-05
   1.3027832e+01    9.5052858e+00    9.5144977e+00    9.4918291e+00    1.2149499e+03    2.6583597e+03    7.8345832e+02    1.5850704e-04    4.1224573e-03    2.6008040e+01    2.0765201e+03    1.4863158e+02    1.2232184e+03    9.3072299e+02    1.3142669e+00    2.0434511e-06    4.7553082e-05
   1.3121025e+01    9.4879258e+00    9.4971730e+00    9.4751162e+00    1.2166219e+03    2.6524413e+03    7.8280432e+02    1.5901393e-04    4.1224588e-03    2.5925142e+01    2.0896981e+03    1.4140416e+02    1.2233915e+03    9.3089067e+02    1.3142161e+00    2.0518784e-06    4.7596706e-05
   1.3216645e+01    9.4697322e+00    9.4786341e+00    9.4572612e+00    1.2183139e+03    2.6488788e+03    7.8219961e+02    1.5953769e-04    4.1224602e-03    2.5840039e+01    2.1031184e+03    1.4035120e+02    1.2235649e+03    9.3105915e+02    1.3141645e+00    2.0605976e-06    4.7641341e-05
   1.3312534e+01    9.4512516e+00    9.4596177e+00    9.4387493e+00    1.2200018e+03    2.6505059e+03    7.8164270e+02    1.6006662e-04    4.1224615e-03    2.5754661e+01    2.1165519e+03    1.4009532e+02    1.2237359e+03    9.3122611e+02    1.3141125e+00    2.0694336e-06    4.7685556e-05
   1.3408601e+01    9.4322665e+00    9.4394402e+00    9.4198132e+00    1.2216482e+03    2.6503459e+03    7.8117377e+02    1.6060025e-04    4.1224629e-03    2.5669094e+01    2.1298265e+03    1.3817934e+02    1.2239007e+03    9.3138722e+02    1.3140622e+00    2.0782872e-06    4.7728142e-05
   1.3504885e+01    9.4126931e+00    9.4184606e+00    9.3998511e+00    1.2232560e+03    2.6527903e+03    7.8063348e+02    1.6113882e-04    4.1224642e-03    2.5583309e+01    2.1429681e+03    1.3648728e+02    1.2240592e+03    9.3154257e+02    1.3140132e+00    2.0871886e-06    4.7769691e-05
   1.3601483e+01    9.3928910e+00    9.3996455e+00    9.3800250e+00    1.2248441e+03    2.6497981e+03    7.8006110e+02    1.6168289e-04    4.1224660e-03    2.5497230e+01    2.1560680e+03    1.3561310e+02    1.2242133e+03    9.3169431e+02    1.3139646e+00    2.0961868e-06    4.7810774e-05
   1.3746910e+01    9.3618118e+00    9.3688314e+00    9.3494321e+00    1.2271119e+03    2.6503419e+03    7.7912277e+02    1.6250965e-04    4.1224681e-03    2.5367528e+01    2.1752947e+03    1.3220821e+02    1.2244268e+03    9.3190471e+02    1.3138970e+00    2.1096970e-06    4.7869307e-05
   1.3844180e+01    9.3404625e+00    9.3458335e+00    9.3284806e+00    1.2285722e+03    2.6494361e+03    7.7845634e+02    1.6306705e-04    4.1224696e-03    2.5280825e+01    2.1879412e+03    1.3001537e+02    1.2245602e+03    9.3203677e+02    1.3138540e+00    2.1187710e-06    4.7907279e-05
   1.3941641e+01    9.3187531e+00    9.3245542e+00    9.3074545e+00    1.2300098e+03    2.6490916e+03    7.7777327e+02    1.6362936e-04    4.1224711e-03    2.5193957e+01    2.2005231e+03    1.2909670e+02    1.2246900e+03    9.3216599e+02    1.3138110e+00    2.1279036e-06    4.7944469e-05
   1.4039327e+01    9.2965808e+00    9.3027142e+00    9.2860274e+00    1.2314080e+03    2.6501221e+03    7.7709172e+02    1.6419680e-04    4.1224724e-03    2.5106898e+01    2.2129690e+03    1.2740659e+02    1.2248131e+03    9.3228904e+02    1.3137697e+00    2.1370728e-06    4.7980301e-05
   1.4137280e+01    9.2738997e+00    9.2799440e+00    9.2637715e+00    1.2327605e+03    2.6486918e+03    7.7642594e+02    1.6476963e-04    4.1224736e-03    2.5019621e+01    2.2252434e+03    1.2530984e+02    1.2249301e+03    9.3240630e+02    1.3137300e+00    2.1462805e-06    4.8015143e-05
   1.4233866e+01    9.2512211e+00    9.2571385e+00    9.2412950e+00    1.2340634e+03    2.6485899e+03    7.7579388e+02    1.6533822e-04    4.1224748e-03    2.4933586e+01    2.2372340e+03    1.2414410e+02    1.2250412e+03    9.3251818e+02    1.3136915e+00    2.1554032e-06    4.8048590e-05
   1.4332427e+01    9.2278144e+00    9.2336743e+00    9.2181729e+00    1.2353765e+03    2.6474484e+03    7.7521281e+02    1.6592231e-04    4.1224758e-03    2.4845820e+01    2.2494207e+03    1.2364658e+02    1.2251517e+03    9.3263049e+02    1.3136518e+00    2.1647862e-06    4.8082343e-05
   1.4430652e+01    9.2041513e+00    9.2094607e+00    9.1946890e+00    1.2366515e+03    2.6467853e+03    7.7463167e+02    1.6650827e-04    4.1224768e-03    2.4758391e+01    2.2614272e+03    1.2223426e+02    1.2252578e+03    9.3273877e+02    1.3136130e+00    2.1741638e-06    4.8115150e-05
   1.4529672e+01    9.1799078e+00    9.1844845e+00    9.1701580e+00    1.2378851e+03    2.6458280e+03    7.7403290e+02    1.6710288e-04    4.1224777e-03    2.4670296e+01    2.2733211e+03    1.2011624e+02    1.2253591e+03    9.3284285e+02    1.3135751e+00    2.1836243e-06    4.8147127e-05
   1.4628072e+01    9.1555453e+00    9.1600514e+00    9.1459291e+00    1.2391160e+03    2.6451265e+03    7.7342829e+02    1.6769766e-04    4.1224785e-03    2.4582803e+01    2.2852027e+03    1.2074757e+02    1.2254576e+03    9.3294507e+02    1.3135367e+00    2.1931100e-06    4.8178294e-05
   1.4726595e+01    9.1310678e+00    9.1351499e+00    9.1217574e+00    1.2403109e+03    2.6433571e+03    7.7282867e+02    1.6829704e-04    4.1224797e-03    2.4495259e+01    2.2969523e+03    1.1925800e+02    1.2255518e+03    9.3304351e+02    1.3134991e+00    2.2026423e-06    4.8208755e-05
   1.4825661e+01    9.1059426e+00    9.1099626e+00    9.0968544e+00    1.2414580e+03    2.6431302e+03    7.7221316e+02    1.6890365e-04    4.1224806e-03    2.4407291e+01    2.3085488e+03    1.1705801e+02    1.2256397e+03    9.3313608e+02    1.3134630e+00    2.2122106e-06    4.8237808e-05
   1.4923096e+01    9.0810951e+00    9.0851546e+00    9.0723983e+00    1.2425899e+03    2.6412190e+03    7.7159165e+02    1.6950407e-04    4.1224815e-03    2.4320840e+01    2.3200054e+03    1.1758154e+02    1.2257249e+03    9.3322689e+02    1.3134264e+00    2.2217299e-06    4.8266634e-05
   1.5022461e+01    9.0554868e+00    9.0596932e+00    9.0473030e+00    1.2437104e+03    2.6389317e+03    7.7098286e+02    1.7012030e-04    4.1224823e-03    2.4232747e+01    2.3315545e+03    1.1622968e+02    1.2258075e+03    9.3331578e+02    1.3133899e+00    2.2314576e-06    4.8295107e-05
   1.5120923e+01    9.0300226e+00    9.0340504e+00    9.0224127e+00    1.2447876e+03    2.6376142e+03    7.7038443e+02    1.7073481e-04    4.1224831e-03    2.4145534e+01    2.3428642e+03    1.1486272e+02    1.2258857e+03    9.3340059e+02    1.3133543e+00    2.2411131e-06    4.8322384e-05
   1.5210419e+01    9.0074347e+00    9.0145275e+00    9.0009519e+00    1.2459688e+03    2.6392098e+03    7.6965827e+02    1.7129657e-04    4.1224837e-03    2.4066354e+01    2.3541434e+03    1.2603128e+02    1.2259697e+03    9.3349395e+02    1.3133130e+00    2.2504434e-06    4.8352417e-05
   1.5309561e+01    8.9801643e+00    8.9844718e+00    8.9726407e+00    1.2468300e+03    2.6345119e+03    7.6880975e+02    1.7192274e-04    4.1224845e-03    2.3978704e+01    2.3645164e+03    1.0462786e+02    1.2260296e+03    9.3355962e+02    1.3132847e+00    2.2598544e-06    4.8374154e-05
   1.5408694e+01    8.9539919e+00    8.9580979e+00    8.9468755e+00    1.2478870e+03    2.6333988e+03    7.6797633e+02    1.7255276e-04    4.1224854e-03    2.3891158e+01    2.3758565e+03    1.1439288e+02    1.2261028e+03    9.3364190e+02    1.3132474e+00    2.2698030e-06    4.8400938e-05
   1.5506792e+01    8.9275154e+00    8.9314935e+00    8.9203208e+00    1.2489095e+03    2.6326572e+03    7.6716584e+02    1.7318003e-04    4.1224861e-03    2.3804628e+01    2.3869862e+03    1.1345450e+02    1.2261724e+03    9.3372107e+02    1.3132106e+00    2.2796743e-06    4.8426610e-05
   1.5619317e+01    8.8988176e+00    8.9072399e+00    8.8913500e+00    1.2502813e+03    2.6328870e+03    7.6624560e+02    1.7390447e-04    4.1224869e-03    2.3705468e+01    2.4007568e+03    1.2237856e+02    1.2262654e+03    9.3382849e+02    1.3131592e+00    2.2916737e-06    4.8461233e-05
   1.5715621e+01    8.8715925e+00    8.8763466e+00    8.8644028e+00    1.2510051e+03    2.6296647e+03    7.6546369e+02    1.7452826e-04    4.1224877e-03    2.3620745e+01    2.4104146e+03    1.0028425e+02    1.2263093e+03    9.3387988e+02    1.3131338e+00    2.3009066e-06    4.8479079e-05
   1.5814860e+01    8.8445046e+00    8.8489783e+00    8.8374129e+00    1.2519672e+03    2.6284324e+03    7.6465454e+02    1.7517495e-04    4.1224885e-03    2.3533550e+01    2.4214168e+03    1.1086580e+02    1.2263710e+03    9.3395314e+02    1.3130970e+00    2.3109982e-06    4.8502837e-05
   1.5913485e+01    8.8175916e+00    8.8216831e+00    8.8109471e+00    1.2529232e+03    2.6277204e+03    7.6386075e+02    1.7582148e-04    4.1224891e-03    2.3447016e+01    2.4323694e+03    1.1105335e+02    1.2264316e+03    9.3402600e+02    1.3130594e+00    2.3211305e-06    4.8526590e-05
   1.6011645e+01    8.7906518e+00    8.7944301e+00    8.7845564e+00    1.2538767e+03    2.6262351e+03    7.6306522e+02    1.7646878e-04    4.1224897e-03    2.3361014e+01    2.4433149e+03    1.1150625e+02    1.2264898e+03    9.3409715e+02    1.3130216e+00    2.3313145e-06    4.8550197e-05
   1.6111164e+01    8.7630909e+00    8.7659154e+00    8.7574123e+00    1.2547795e+03    2.6238792e+03    7.6223098e+02    1.7712895e-04    4.1224905e-03    2.3273951e+01    2.4541278e+03    1.0865174e+02    1.2265432e+03    9.3416364e+02    1.3129853e+00    2.3415606e-06    4.8572143e-05
   1.6207037e+01    8.7367361e+00    8.7402576e+00    8.7315205e+00    1.2557395e+03    2.6239834e+03    7.6141987e+02    1.7776857e-04    4.1224910e-03    2.3190213e+01    2.4650048e+03    1.1345091e+02    1.2266003e+03    9.3423538e+02    1.3129456e+00    2.3517264e-06    4.8595469e-05
   1.6304990e+01    8.7094285e+00    8.7133108e+00    8.7043197e+00    1.2566063e+03    2.6228082e+03    7.6066000e+02    1.7842584e-04    4.1224916e-03    2.3104790e+01    2.4755827e+03    1.0799015e+02    1.2266506e+03    9.3429988e+02    1.3129089e+00    2.3619407e-06    4.8616544e-05
   1.6404440e+01    8.6816390e+00    8.6854760e+00    8.6766033e+00    1.2574788e+03    2.6220574e+03    7.5990497e+02    1.7909706e-04    4.1224923e-03    2.3018202e+01    2.4863038e+03    1.0780404e+02    1.2267008e+03    9.3436507e+02    1.3128710e+00    2.3723895e-06    4.8637954e-05
   1.6502822e+01    8.6541006e+00    8.6577026e+00    8.6491467e+00    1.2583717e+03    2.6201634e+03    7.5916523e+02    1.7976487e-04    4.1224929e-03    2.2932695e+01    2.4970740e+03    1.0947369e+02    1.2267524e+03    9.3443252e+02    1.3128314e+00    2.3828771e-06    4.8659940e-05
   1.6601716e+01    8.6262762e+00    8.6296459e+00    8.6211753e+00    1.2592288e+03    2.6195806e+03    7.5843045e+02    1.8044002e-04    4.1224936e-03    2.2846892e+01    2.5077222e+03    1.0767199e+02    1.2268009e+03    9.3449713e+02    1.3127926e+00    2.3933978e-06    4.8680651e-05
   1.6701405e+01    8.5980755e+00    8.6014128e+00    8.5929876e+00    1.2600639e+03    2.6169116e+03    7.5771104e+02    1.8112449e-04    4.1224941e-03    2.2760556e+01    2.5183408e+03    1.0651788e+02    1.2268465e+03    9.3455920e+02    1.3127542e+00    2.4040244e-06    4.8700891e-05
   1.6800128e+01    8.5700257e+00    8.5734711e+00    8.5649515e+00    1.2608800e+03    2.6151873e+03    7.5699321e+02    1.8180616e-04    4.1224945e-03    2.2675219e+01    2.5288345e+03    1.0629463e+02    1.2268895e+03    9.3461910e+02    1.3127161e+00    2.4146168e-06    4.8720621e-05
   1.6948425e+01    8.5275428e+00    8.5308754e+00    8.5225915e+00    1.2620588e+03    2.6126371e+03    7.5588421e+02    1.8283784e-04    4.1224953e-03    2.2547276e+01    2.5444063e+03    1.0500387e+02    1.2269490e+03    9.3470431e+02    1.3126601e+00    2.4305803e-06    4.8749428e-05
   1.7047224e+01    8.4990779e+00    8.5019358e+00    8.4943736e+00    1.2628102e+03    2.6128822e+03    7.5513888e+02    1.8352963e-04    4.1224957e-03    2.2462290e+01    2.5546421e+03    1.0360223e+02    1.2269848e+03    9.3475747e+02    1.3126236e+00    2.4412222e-06    4.8767576e-05
   1.7146272e+01    8.4704264e+00    8.4733089e+00    8.4659880e+00    1.2635314e+03    2.6121760e+03    7.5439701e+02    1.8422700e-04    4.1224961e-03    2.2377264e+01    2.5647711e+03    1.0226391e+02    1.2270173e+03    9.3480760e+02    1.3125880e+00    2.4518981e-06    4.8784960e-05
   1.7246669e+01    8.4412972e+00    8.4439591e+00    8.4371419e+00    1.2642520e+03    2.6112234e+03    7.5365881e+02    1.8493779e-04    4.1224965e-03    2.2291261e+01    2.5750081e+03    1.0196455e+02    1.2270490e+03    9.3485765e+02    1.3125517e+00    2.4627844e-06    4.8802521e-05
   1.7346178e+01    8.4123568e+00    8.4159129e+00    8.4084382e+00    1.2649742e+03    2.6109095e+03    7.5279408e+02    1.8564617e-04    4.1224970e-03    2.2206205e+01    2.5852129e+03    1.0255164e+02    1.2270805e+03    9.3490789e+02    1.3125148e+00    2.4736906e-06    4.8820437e-05
   1.7445941e+01    8.3832395e+00    8.3860252e+00    8.3795497e+00    1.2656503e+03    2.6102965e+03    7.5187157e+02    1.8636024e-04    4.1224974e-03    2.2121121e+01    2.5952258e+03    1.0036753e+02    1.2271081e+03    9.3495425e+02    1.3124793e+00    2.4845856e-06    4.8837054e-05
   1.7545815e+01    8.3539973e+00    8.3575284e+00    8.3503574e+00    1.2663125e+03    2.6076180e+03    7.5096124e+02    1.8707901e-04    4.1224978e-03    2.2036132e+01    2.6051975e+03    9.9842061e+01    1.2271340e+03    9.3499917e+02    1.3124439e+00    2.4955425e-06    4.8853270e-05
   1.7645554e+01    8.3246472e+00    8.3280014e+00    8.3210415e+00    1.2669525e+03    2.6061666e+03    7.5006358e+02    1.8780067e-04    4.1224981e-03    2.1951455e+01    2.6150766e+03    9.9049568e+01    1.2271573e+03    9.3504170e+02    1.3124092e+00    2.5065202e-06    4.8868910e-05
   1.7745112e+01    8.2952822e+00    8.2979473e+00    8.2915331e+00    1.2675701e+03    2.6046557e+03    7.4917507e+02    1.8852489e-04    4.1224985e-03    2.1867131e+01    2.6248469e+03    9.8138026e+01    1.2271787e+03    9.3508248e+02    1.3123748e+00    2.5174937e-06    4.8883803e-05
   1.7844044e+01    8.2659837e+00    8.2687378e+00    8.2622651e+00    1.2681639e+03    2.6020624e+03    7.4829860e+02    1.8924839e-04    4.1224989e-03    2.1783535e+01    2.6344789e+03    9.7358390e+01    1.2271974e+03    9.3512063e+02    1.3123413e+00    2.5284472e-06    4.8898414e-05
   1.7944128e+01    8.2362690e+00    8.2391437e+00    8.2326552e+00    1.2687242e+03    2.6006561e+03    7.4741420e+02    1.8998417e-04    4.1224992e-03    2.1699173e+01    2.6440481e+03    9.5611888e+01    1.2272124e+03    9.3515524e+02    1.3123088e+00    2.5395162e-06    4.8912205e-05
   1.8044692e+01    8.2062905e+00    8.2090538e+00    8.2027886e+00    1.2692758e+03    2.5998099e+03    7.4654973e+02    1.9072740e-04    4.1224995e-03    2.1614617e+01    2.6536243e+03    9.5225401e+01    1.2272259e+03    9.3518873e+02    1.3122762e+00    2.5506671e-06    4.8925453e-05
   1.8144049e+01    8.1766012e+00    8.1804081e+00    8.1733207e+00    1.2698078e+03    2.5993938e+03    7.4571498e+02    1.9146556e-04    4.1224999e-03    2.1531286e+01    2.6630443e+03    9.4809095e+01    1.2272374e+03    9.3522024e+02    1.3122443e+00    2.5617389e-06    4.8938309e-05
   1.8243377e+01    8.1468830e+00    8.1504603e+00    8.1437598e+00    1.2703175e+03    2.5972401e+03    7.4484374e+02    1.9220733e-04    4.1225002e-03    2.1448194e+01    2.6723701e+03    9.3889646e+01    1.2272469e+03    9.3524990e+02    1.3122129e+00    2.5728334e-06    4.8950702e-05
   1.8343499e+01    8.1168586e+00    8.1200610e+00    8.1138332e+00    1.2708063e+03    2.5964970e+03    7.4396183e+02    1.9295890e-04    4.1225007e-03    2.1364657e+01    2.6816618e+03    9.2803340e+01    1.2272542e+03    9.3527757e+02    1.3121818e+00    2.5840275e-06    4.8962557e-05
   1.8444292e+01    8.0866306e+00    8.0897062e+00    8.0837839e+00    1.2712861e+03    2.5954589e+03    7.4309603e+02    1.9371943e-04    4.1225010e-03    2.1280783e+01    2.6909682e+03    9.2332149e+01    1.2272604e+03    9.3530465e+02    1.3121505e+00    2.5953667e-06    4.8974631e-05
   1.8544021e+01    8.0566095e+00    8.0606795e+00    8.0517716e+00    1.2717582e+03    2.5948043e+03    7.4227114e+02    1.9447578e-04    4.1225013e-03    2.1198019e+01    2.7001913e+03    9.2481647e+01    1.2272653e+03    9.3533064e+02    1.3121192e+00    2.6066742e-06    4.8986438e-05
   1.8643136e+01    8.0267250e+00    8.0296904e+00    8.0239420e+00    1.2721817e+03    2.5936056e+03    7.4146090e+02    1.9523128e-04    4.1225016e-03    2.1115989e+01    2.7091513e+03    9.0400085e+01    1.2272661e+03    9.3535208e+02    1.3120900e+00    2.6178708e-06    4.8996798e-05
   1.8742648e+01    7.9966170e+00    7.9989679e+00    7.9938394e+00    1.2725796e+03    2.5908357e+03    7.4065190e+02    1.9599363e-04    4.1225019e-03    2.1033857e+01    2.7180296e+03    8.9217957e+01    1.2272642e+03    9.3537086e+02    1.3120616e+00    2.6291304e-06    4.9006699e-05
   1.8842879e+01    7.9661996e+00    7.9688002e+00    7.9633396e+00    1.2729596e+03    2.5894910e+03    7.3984074e+02    1.9676533e-04    4.1225022e-03    2.0951365e+01    2.7268879e+03    8.8379558e+01    1.2272597e+03    9.3538730e+02    1.3120338e+00    2.6404964e-06    4.9016051e-05
   1.8942877e+01    7.9358188e+00    7.9383049e+00    7.9330380e+00    1.2733220e+03    2.5898597e+03    7.3903492e+02    1.9753911e-04    4.1225026e-03    2.0869298e+01    2.7356523e+03    8.7644962e+01    1.2272535e+03    9.3540207e+02    1.3120064e+00    2.6518559e-06    4.9024920e-05
   1.9042978e+01    7.9053794e+00    7.9087026e+00    7.9025903e+00    1.2736630e+03    2.5896682e+03    7.3823425e+02    1.9831752e-04    4.1225029e-03    2.0787387e+01    2.7443375e+03    8.6765202e+01    1.2272447e+03    9.3541432e+02    1.3119799e+00    2.6632506e-06    4.9033195e-05
   1.9143188e+01    7.8748383e+00    7.8780773e+00    7.8721530e+00    1.2739824e+03    2.5865804e+03    7.3734523e+02    1.9910064e-04    4.1225033e-03    2.0705626e+01    2.7529414e+03    8.5858076e+01    1.2272336e+03    9.3542433e+02    1.3119540e+00    2.6746651e-06    4.9040760e-05
   1.9243476e+01    7.8442350e+00    7.8474073e+00    7.8416394e+00    1.2742809e+03    2.5848334e+03    7.3636523e+02    1.9988822e-04    4.1225036e-03    2.0624045e+01    2.7614648e+03    8.4989079e+01    1.2272204e+03    9.3543223e+02    1.3119287e+00    2.6861150e-06    4.9047868e-05
   1.9343752e+01    7.8139162e+00    7.8167226e+00    7.8111734e+00    1.2745610e+03    2.5845698e+03    7.3539435e+02    2.0067957e-04    4.1225039e-03    2.0542719e+01    2.7699059e+03    8.4179306e+01    1.2272055e+03    9.3543852e+02    1.3119039e+00    2.6976180e-06    4.9054733e-05
   1.9443939e+01    7.7832792e+00    7.7859539e+00    7.7809217e+00    1.2748199e+03    2.5863041e+03    7.3443439e+02    2.0147406e-04    4.1225042e-03    2.0461712e+01    2.7782589e+03    8.3373437e+01    1.2271878e+03    9.3544212e+02    1.3118800e+00    2.7091318e-06    4.9060986e-05
   1.9544479e+01    7.7521727e+00    7.7543782e+00    7.7497586e+00    1.2750519e+03    2.5845469e+03    7.3347875e+02    2.0227522e-04    4.1225045e-03    2.0380670e+01    2.7865249e+03    8.2216002e+01    1.2271668e+03    9.3544230e+02    1.3118572e+00    2.7206839e-06    4.9066581e-05
   1.9645105e+01    7.7213083e+00    7.7240529e+00    7.7189164e+00    1.2752672e+03    2.5830676e+03    7.3253158e+02    2.0308092e-04    4.1225049e-03    2.0299814e+01    2.7947180e+03    8.1420609e+01    1.2271447e+03    9.3544149e+02    1.3118348e+00    2.7322844e-06    4.9071898e-05
   1.9735722e+01    7.6933022e+00    7.6955043e+00    7.6910415e+00    1.2755458e+03    2.5825905e+03    7.3172223e+02    2.0380975e-04    4.1225053e-03    2.0227223e+01    2.8025313e+03    8.6224214e+01    1.2271293e+03    9.3544700e+02    1.3118106e+00    2.7429990e-06    4.9079035e-05
   1.9808216e+01    7.6713374e+00    7.6739372e+00    7.6690025e+00    1.2757078e+03    2.5819461e+03    7.3106099e+02    2.0439481e-04    4.1225055e-03    2.0169326e+01    2.8084912e+03    8.2212299e+01    1.2271124e+03    9.3544593e+02    1.3117940e+00    2.7515102e-06    4.9083235e-05
   1.9949150e+01    7.6275481e+00    7.6304819e+00    7.6251530e+00    1.2758075e+03    2.5789167e+03    7.2974705e+02    2.0553885e-04    4.1225059e-03    2.0057064e+01    2.8190321e+03    7.4793052e+01    1.2270630e+03    9.3542427e+02    1.3117716e+00    2.7675330e-06    4.9085505e-05
   2.0039647e+01    7.6000105e+00    7.6027959e+00    7.5977871e+00    1.2759303e+03    2.5776484e+03    7.2891198e+02    2.0627721e-04    4.1225061e-03    1.9985272e+01    2.8260923e+03    7.8016514e+01    1.2270357e+03    9.3541600e+02    1.3117540e+00    2.7780419e-06    4.9088381e-05
   2.0130156e+01    7.5724021e+00    7.5763675e+00    7.5668887e+00    1.2761208e+03    2.5772232e+03    7.2810858e+02    2.0701875e-04    4.1225064e-03    1.9913685e+01    2.8335011e+03    8.1856836e+01    1.2270125e+03    9.3541330e+02    1.3117330e+00    2.7887896e-06    4.9093029e-05
   2.0220633e+01    7.5443832e+00    7.5471682e+00    7.5421667e+00    1.2762142e+03    2.5739215e+03    7.2731743e+02    2.0776311e-04    4.1225066e-03    1.9842342e+01    2.8404345e+03    7.6631865e+01    1.2269820e+03    9.3540179e+02    1.3117165e+00    2.7993231e-06    4.9095141e-05
   2.0321149e+01    7.5139999e+00    7.5158519e+00    7.5119336e+00    1.2762096e+03    2.5742413e+03    7.2643987e+02    2.0859380e-04    4.1225069e-03    1.9763325e+01    2.8475894e+03    7.1180801e+01    1.2269414e+03    9.3538071e+02    1.3117027e+00    2.8108229e-06    4.9094727e-05
   2.0411615e+01    7.4856778e+00    7.4884969e+00    7.4836313e+00    1.2763476e+03    2.5708700e+03    7.2565088e+02    2.0934458e-04    4.1225071e-03    1.9692447e+01    2.8547649e+03    7.9316907e+01    1.2269119e+03    9.3537147e+02    1.3116842e+00    2.8215825e-06    4.9097985e-05
   2.0502074e+01    7.4578895e+00    7.4599754e+00    7.4557175e+00    1.2763922e+03    2.5718751e+03    7.2486326e+02    2.1009837e-04    4.1225073e-03    1.9621796e+01    2.8614755e+03    7.4184900e+01    1.2268764e+03    9.3535478e+02    1.3116696e+00    2.8321622e-06    4.9098854e-05
   2.0602593e+01    7.4264582e+00    7.4293428e+00    7.4240121e+00    1.2763308e+03    2.5695800e+03    7.2399853e+02    2.1093980e-04    4.1225075e-03    1.9543526e+01    2.8683994e+03    6.8881128e+01    1.2268279e+03    9.3532554e+02    1.3116587e+00    2.8436793e-06    4.9096818e-05
   2.0737857e+01    7.3856458e+00    7.3877731e+00    7.3836558e+00    1.2764592e+03    2.5676136e+03    7.2281846e+02    2.1207848e-04    4.1225079e-03    1.9438596e+01    2.8787941e+03    7.6847279e+01    1.2267763e+03    9.3530394e+02    1.3116338e+00    2.8599339e-06    4.9099648e-05
   2.0836854e+01    7.3551340e+00    7.3575115e+00    7.3531483e+00    1.2763147e+03    2.5638990e+03    7.2182692e+02    2.1291594e-04    4.1225080e-03    1.9362139e+01    2.8852051e+03    6.4759781e+01    1.2267221e+03    9.3526775e+02    1.3116266e+00    2.8712093e-06    4.9095469e-05
   2.0937516e+01    7.3244385e+00    7.3266867e+00    7.3224639e+00    1.2762629e+03    2.5614818e+03    7.2083675e+02    2.1377128e-04    4.1225083e-03    1.9284668e+01    2.8922086e+03    6.9574581e+01    1.2266731e+03    9.3523899e+02    1.3116146e+00    2.8830022e-06    4.9093603e-05
   2.1038235e+01    7.2931835e+00    7.2952993e+00    7.2910970e+00    1.2762043e+03    2.5599541e+03    7.1986123e+02    2.1463092e-04    4.1225085e-03    1.9207431e+01    2.8991825e+03    6.9240832e+01    1.2266229e+03    9.3520913e+02    1.3116028e+00    2.8948216e-06    4.9091649e-05
   2.1138981e+01    7.2625623e+00    7.2648761e+00    7.2605505e+00    1.2761255e+03    2.5591345e+03    7.1889071e+02    2.1549460e-04    4.1225086e-03    1.9130449e+01    2.9060577e+03    6.8243340e+01    1.2265716e+03    9.3517803e+02    1.3115916e+00    2.9066657e-06    4.9089123e-05
   2.1239759e+01    7.2316179e+00    7.2334395e+00    7.2297083e+00    1.2760239e+03    2.5578865e+03    7.1793855e+02    2.1636238e-04    4.1225088e-03    1.9053723e+01    2.9128416e+03    6.7315418e+01    1.2265169e+03    9.3514339e+02    1.3115817e+00    2.9185284e-06    4.9085998e-05
   2.1340583e+01    7.2006762e+00    7.2030406e+00    7.1988555e+00    1.2759010e+03    2.5556801e+03    7.1698124e+02    2.1723435e-04    4.1225089e-03    1.8977242e+01    2.9195281e+03    6.6318031e+01    1.2264602e+03    9.3510654e+02    1.3115727e+00    2.9303991e-06    4.9082384e-05
   2.1441444e+01    7.1693467e+00    7.1716532e+00    7.1673338e+00    1.2757533e+03    2.5538109e+03    7.1599770e+02    2.1811047e-04    4.1225090e-03    1.8901014e+01    2.9261144e+03    6.5300389e+01    1.2263999e+03    9.3506590e+02    1.3115652e+00    2.9422728e-06    4.9078157e-05
   2.1542353e+01    7.1376421e+00    7.1405087e+00    7.1353436e+00    1.2755856e+03    2.5513076e+03    7.1503233e+02    2.1899081e-04    4.1225092e-03    1.8825033e+01    2.9326107e+03    6.4378452e+01    1.2263374e+03    9.3502288e+02    1.3115587e+00    2.9541459e-06    4.9073373e-05
   2.1619054e+01    7.1149992e+00    7.1189624e+00    7.1097010e+00    1.2756407e+03    2.5518229e+03    7.1431882e+02    2.1966233e-04    4.1225094e-03    1.8767485e+01    2.9384691e+03    7.6379551e+01    1.2263020e+03    9.3500575e+02    1.3115449e+00    2.9637568e-06    4.9074439e-05
   2.1715246e+01    7.0852642e+00    7.0872883e+00    7.0834368e+00    1.2753737e+03    2.5491409e+03    7.1343065e+02    2.2050776e-04    4.1225095e-03    1.8695531e+01    2.9441553e+03    5.9113064e+01    1.2262322e+03    9.3495298e+02    1.3115443e+00    2.9749426e-06    4.9067005e-05
   2.1815055e+01    7.0541543e+00    7.0562764e+00    7.0520436e+00    1.2750440e+03    2.5464904e+03    7.1251274e+02    2.2138868e-04    4.1225096e-03    1.8621140e+01    2.9497819e+03    5.6374037e+01    1.2261570e+03    9.3489461e+02    1.3115457e+00    2.9864129e-06    4.9058008e-05
   2.1906010e+01    7.0273066e+00    7.0286924e+00    7.0257608e+00    1.2748339e+03    2.5446451e+03    7.1168624e+02    2.2219455e-04    4.1225097e-03    1.8553604e+01    2.9553528e+03    6.1249018e+01    1.2260955e+03    9.3485025e+02    1.3115422e+00    2.9972091e-06    4.9052308e-05
   2.2002412e+01    6.9975392e+00    6.9994410e+00    6.9958502e+00    1.2746821e+03    2.5434204e+03    7.1082423e+02    2.2305213e-04    4.1225099e-03    1.8482271e+01    2.9616335e+03    6.5151432e+01    1.2260330e+03    9.3480730e+02    1.3115356e+00    3.0089014e-06    4.9048095e-05
   2.2135783e+01    6.9568684e+00    6.9593195e+00    6.9551999e+00    1.2742679e+03    2.5366764e+03    7.0965181e+02    2.2424474e-04    4.1225101e-03    1.8383977e+01    2.9692858e+03    5.7375410e+01    1.2259333e+03    9.3473114e+02    1.3115357e+00    3.0245753e-06    4.9036989e-05
   2.2224579e+01    6.9298354e+00    6.9318655e+00    6.9280451e+00    1.2740097e+03    2.5352146e+03    7.0882767e+02    2.2504208e-04    4.1225102e-03    1.8318841e+01    2.9744725e+03    5.8411357e+01    1.2258676e+03    9.3468156e+02    1.3115350e+00    3.0351248e-06    4.9030144e-05
   2.2313277e+01    6.9028360e+00    6.9053055e+00    6.9009991e+00    1.2737341e+03    2.5340262e+03    7.0793470e+02    2.2584141e-04    4.1225103e-03    1.8254005e+01    2.9795714e+03    5.7486768e+01    1.2257998e+03    9.3462972e+02    1.3115353e+00    3.0456572e-06    4.9022812e-05
   2.2401893e+01    6.8759059e+00    6.8777314e+00    6.8740992e+00    1.2734460e+03    2.5312294e+03    7.0704675e+02    2.2664287e-04    4.1225104e-03    1.8189456e+01    2.9846005e+03    5.6751095e+01    1.2257311e+03    9.3457672e+02    1.3115361e+00    3.0561735e-06    4.9015094e-05
   2.2534672e+01    6.8355830e+00    6.8376895e+00    6.8338437e+00    1.2729881e+03    2.5308811e+03    7.0571758e+02    2.2784983e-04    4.1225106e-03    1.8093104e+01    2.9920223e+03    5.5896198e+01    1.2256242e+03    9.3449319e+02    1.3115389e+00    3.0719558e-06    4.9002834e-05
   2.2623108e+01    6.8088025e+00    6.8103544e+00    6.8072162e+00    1.2726660e+03    2.5304548e+03    7.0485195e+02    2.2865698e-04    4.1225107e-03    1.8029237e+01    2.9968779e+03    5.4904832e+01    1.2255514e+03    9.3443575e+02    1.3115416e+00    3.0824678e-06    4.8994210e-05
   2.2711477e+01    6.7821105e+00    6.7839042e+00    6.7805305e+00    1.2723349e+03    2.5293144e+03    7.0400281e+02    2.2946634e-04    4.1225109e-03    1.7965645e+01    3.0016785e+03    5.4324928e+01    1.2254779e+03    9.3437749e+02    1.3115448e+00    3.0929782e-06    4.8985327e-05
   2.2843901e+01    6.7419679e+00    6.7436859e+00    6.7405073e+00    1.2718120e+03    2.5282297e+03    7.0269236e+02    2.3068507e-04    4.1225111e-03    1.7870732e+01    3.0087486e+03    5.3389289e+01    1.2253648e+03    9.3428689e+02    1.3115509e+00    3.1087265e-06    4.8971292e-05
   2.2932113e+01    6.7155910e+00    6.7174768e+00    6.7141262e+00    1.2714494e+03    2.5280790e+03    7.0183295e+02    2.3150025e-04    4.1225112e-03    1.7807804e+01    3.0133821e+03    5.2527948e+01    1.2252885e+03    9.3422537e+02    1.3115556e+00    3.1192423e-06    4.8961506e-05
   2.3020284e+01    6.6891067e+00    6.6917804e+00    6.6857006e+00    1.2710769e+03    2.5267940e+03    7.0100854e+02    2.3231787e-04    4.1225113e-03    1.7745132e+01    3.0179575e+03    5.1892267e+01    1.2252114e+03    9.3416296e+02    1.3115607e+00    3.1297461e-06    4.8951421e-05
   2.3108423e+01    6.6625433e+00    6.6644601e+00    6.6609768e+00    1.2706938e+03    2.5251738e+03    7.0019704e+02    2.3313799e-04    4.1225114e-03    1.7682710e+01    3.0224798e+03    5.1308752e+01    1.2251331e+03    9.3409914e+02    1.3115664e+00    3.1402616e-06    4.8941143e-05
   2.3231785e+01    6.6255253e+00    6.6274000e+00    6.6239460e+00    1.2701631e+03    2.5223424e+03    6.9905732e+02    2.3429110e-04    4.1225117e-03    1.7595682e+01    3.0288538e+03    5.1669304e+01    1.2250221e+03    9.3400886e+02    1.3115744e+00    3.1550794e-06    4.8926946e-05
   2.3311073e+01    6.6018831e+00    6.6036528e+00    6.6002747e+00    1.2697962e+03    2.5204307e+03    6.9832678e+02    2.3503481e-04    4.1225118e-03    1.7540006e+01    3.0328129e+03    4.9932307e+01    1.2249489e+03    9.3394842e+02    1.3115809e+00    3.1645690e-06    4.8917131e-05
   2.3434406e+01    6.5654124e+00    6.5674133e+00    6.5640795e+00    1.2691773e+03    2.5158730e+03    6.9719124e+02    2.3619678e-04    4.1225119e-03    1.7453718e+01    3.0387352e+03    4.8019041e+01    1.2248308e+03    9.3384946e+02    1.3115934e+00    3.1792603e-06    4.8900545e-05
   2.3522498e+01    6.5390530e+00    6.5408581e+00    6.5375780e+00    1.2687273e+03    2.5141378e+03    6.9638477e+02    2.3702986e-04    4.1225120e-03    1.7392374e+01    3.0429265e+03    4.7578425e+01    1.2247452e+03    9.3377755e+02    1.3116028e+00    3.1897667e-06    4.8888462e-05
   2.3610587e+01    6.5129516e+00    6.5149399e+00    6.5115029e+00    1.2682764e+03    2.5120907e+03    6.9552955e+02    2.3786570e-04    4.1225122e-03    1.7331259e+01    3.0471073e+03    4.7461365e+01    1.2246597e+03    9.3370566e+02    1.3116122e+00    3.2003070e-06    4.8876378e-05
   2.3742763e+01    6.4740388e+00    6.4756200e+00    6.4726767e+00    1.2675816e+03    2.5098293e+03    6.9419064e+02    2.3912566e-04    4.1225123e-03    1.7239941e+01    3.0532859e+03    4.6745252e+01    1.2245297e+03    9.3359587e+02    1.3116272e+00    3.2161467e-06    4.8857772e-05
   2.3830905e+01    6.4479045e+00    6.4493363e+00    6.4464826e+00    1.2671038e+03    2.5081391e+03    6.9331488e+02    2.3996917e-04    4.1225125e-03    1.7179342e+01    3.0573350e+03    4.5937420e+01    1.2244410e+03    9.3352047e+02    1.3116381e+00    3.2267052e-06    4.8844892e-05
   2.3919066e+01    6.4221433e+00    6.4237242e+00    6.4207798e+00    1.2666158e+03    2.5076946e+03    6.9244568e+02    2.4081561e-04    4.1225126e-03    1.7118959e+01    3.0613301e+03    4.5316767e+01    1.2243515e+03    9.3344414e+02    1.3116495e+00    3.2372797e-06    4.8831762e-05
   2.4007253e+01    6.3963061e+00    6.3975574e+00    6.3949475e+00    1.2661184e+03    2.5072837e+03    6.9159331e+02    2.4166509e-04    4.1225127e-03    1.7058784e+01    3.0652788e+03    4.4775652e+01    1.2242610e+03    9.3336663e+02    1.3116614e+00    3.2478603e-06    4.8818335e-05
   2.4139553e+01    6.3574598e+00    6.3589640e+00    6.3560907e+00    1.2653567e+03    2.5055610e+03    6.9030921e+02    2.4294532e-04    4.1225128e-03    1.6968892e+01    3.0711231e+03    4.4174951e+01    1.2241235e+03    9.3324848e+02    1.3116802e+00    3.2637424e-06    4.8797738e-05
   2.4227783e+01    6.3319075e+00    6.3332487e+00    6.3306147e+00    1.2648379e+03    2.5048731e+03    6.8944110e+02    2.4380234e-04    4.1225130e-03    1.6909243e+01    3.0749581e+03    4.3466038e+01    1.2240310e+03    9.3316860e+02    1.3116933e+00    3.2743450e-06    4.8783752e-05
   2.4316038e+01    6.3063009e+00    6.3075627e+00    6.3050043e+00    1.2643119e+03    2.5037222e+03    6.8857917e+02    2.4466237e-04    4.1225131e-03    1.6849804e+01    3.0787604e+03    4.3082245e+01    1.2239372e+03    9.3308746e+02    1.3117068e+00    3.2849810e-06    4.8769612e-05
   2.4404326e+01    6.2807400e+00    6.2822432e+00    6.2795459e+00    1.2637762e+03    2.5029777e+03    6.8774519e+02    2.4552548e-04    4.1225132e-03    1.6790572e+01    3.0825131e+03    4.2505917e+01    1.2238424e+03    9.3300520e+02    1.3117209e+00    3.2956218e-06    4.8755204e-05
   2.4536822e+01    6.2425048e+00    6.2435735e+00    6.2413041e+00    1.2629588e+03    2.4991371e+03    6.8651288e+02    2.4682665e-04    4.1225133e-03    1.6702059e+01    3.0880763e+03    4.1987387e+01    1.2236989e+03    9.3288026e+02    1.3117428e+00    3.3116175e-06    4.8733107e-05
   2.4638808e+01    6.2136617e+00    6.2146252e+00    6.2125143e+00    1.2622905e+03    2.4978439e+03    6.8557615e+02    2.4783224e-04    4.1225134e-03    1.6634291e+01    3.0921353e+03    3.9800204e+01    1.2235872e+03    9.3278211e+02    1.3117610e+00    3.3238532e-06    4.8715092e-05
   2.4740889e+01    6.1844432e+00    6.1858242e+00    6.1833179e+00    1.2616412e+03    2.4959195e+03    6.8465085e+02    2.4884250e-04    4.1225135e-03    1.6566758e+01    3.0962946e+03    4.0745306e+01    1.2234762e+03    9.3268501e+02    1.3117785e+00    3.3361939e-06    4.8697484e-05
   2.4842963e+01    6.1550045e+00    6.1563886e+00    6.1537655e+00    1.2609830e+03    2.4950840e+03    6.8372151e+02    2.4985644e-04    4.1225136e-03    1.6499529e+01    3.1004166e+03    4.0382144e+01    1.2233631e+03    9.3258574e+02    1.3117969e+00    3.3485534e-06    4.8679652e-05
   2.4945114e+01    6.1259891e+00    6.1278752e+00    6.1247037e+00    1.2603154e+03    2.4934723e+03    6.8268979e+02    2.5087488e-04    4.1225137e-03    1.6432549e+01    3.1044920e+03    3.9896053e+01    1.2232491e+03    9.3248549e+02    1.3118157e+00    3.3609490e-06    4.8661567e-05
   2.5047283e+01    6.0973494e+00    6.0985320e+00    6.0961743e+00    1.2596403e+03    2.4936510e+03    6.8166682e+02    2.5189723e-04    4.1225138e-03    1.6365856e+01    3.1085202e+03    3.9426241e+01    1.2231350e+03    9.3238502e+02    1.3118347e+00    3.3733621e-06    4.8643274e-05
   2.5149625e+01    6.0685078e+00    6.0696499e+00    6.0674263e+00    1.2589564e+03    2.4920490e+03    6.8065100e+02    2.5292505e-04    4.1225139e-03    1.6299350e+01    3.1125128e+03    3.9013235e+01    1.2230196e+03    9.3228309e+02    1.3118543e+00    3.3858224e-06    4.8624815e-05
   2.5200838e+01    6.0538303e+00    6.0560242e+00    6.0527503e+00    1.2586117e+03    2.4914537e+03    6.8014662e+02    2.5344035e-04    4.1225139e-03    1.6266210e+01    3.1144959e+03    3.8721196e+01    1.2229611e+03    9.3223133e+02    1.3118644e+00    3.3920552e-06    4.8615547e-05
   2.5303277e+01    6.0253920e+00    6.0263952e+00    6.0243930e+00    1.2579146e+03    2.4907068e+03    6.7915167e+02    2.5447480e-04    4.1225140e-03    1.6200087e+01    3.1184218e+03    3.8323909e+01    1.2228442e+03    9.3212772e+02    1.3118848e+00    3.4045677e-06    4.8596840e-05
   2.5405692e+01    5.9968182e+00    5.9978281e+00    5.9958207e+00    1.2572119e+03    2.4892532e+03    6.7816708e+02    2.5551273e-04    4.1225141e-03    1.6134280e+01    3.1223123e+03    3.7988426e+01    1.2227264e+03    9.3202320e+02    1.3119055e+00    3.4171035e-06    4.8577998e-05
   2.5508121e+01    5.9683139e+00    5.9693239e+00    5.9672701e+00    1.2564999e+03    2.4874873e+03    6.7717475e+02    2.5655454e-04    4.1225142e-03    1.6068764e+01    3.1261566e+03    3.7531198e+01    1.2226073e+03    9.3191720e+02    1.3119270e+00    3.4296576e-06    4.8558895e-05
   2.5610587e+01    5.9399567e+00    5.9410697e+00    5.9389430e+00    1.2557859e+03    2.4859543e+03    6.7620196e+02    2.5760044e-04    4.1225143e-03    1.6003522e+01    3.1299760e+03    3.7274501e+01    1.2224890e+03    9.3181189e+02    1.3119482e+00    3.4422439e-06    4.8539738e-05
   2.5713090e+01    5.9117178e+00    5.9128870e+00    5.9107343e+00    1.2550651e+03    2.4840743e+03    6.7525969e+02    2.5865045e-04    4.1225143e-03    1.5938555e+01    3.1337597e+03    3.6912748e+01    1.2223695e+03    9.3170537e+02    1.3119700e+00    3.4548666e-06    4.8520464e-05
   2.5815629e+01    5.8835924e+00    5.8845561e+00    5.8825947e+00    1.2543378e+03    2.4821927e+03    6.7432543e+02    2.5970454e-04    4.1225144e-03    1.5873864e+01    3.1375065e+03    3.6540194e+01    1.2222492e+03    9.3159788e+02    1.3119922e+00    3.4675159e-06    4.8500998e-05
   2.5918197e+01    5.8555773e+00    5.8567137e+00    5.8546039e+00    1.2536040e+03    2.4817097e+03    6.7339292e+02    2.6076264e-04    4.1225145e-03    1.5809452e+01    3.1412187e+03    3.6192738e+01    1.2221277e+03    9.3148913e+02    1.3120150e+00    3.4801913e-06    4.8481305e-05
   2.6020814e+01    5.8274071e+00    5.8285640e+00    5.8263511e+00    1.2528661e+03    2.4796157e+03    6.7246454e+02    2.6182496e-04    4.1225145e-03    1.5745308e+01    3.1449082e+03    3.5954269e+01    1.2220055e+03    9.3137960e+02    1.3120380e+00    3.4929052e-06    4.8461672e-05
   2.6123454e+01    5.7998605e+00    5.8011159e+00    5.7988846e+00    1.2521243e+03    2.4778642e+03    6.7147105e+02    2.6289124e-04    4.1225146e-03    1.5681445e+01    3.1485651e+03    3.5628237e+01    1.2218837e+03    9.3127042e+02    1.3120611e+00    3.5056484e-06    4.8441926e-05
   2.6226119e+01    5.7722208e+00    5.7731319e+00    5.7713152e+00    1.2513787e+03    2.4759450e+03    6.7045185e+02    2.6396147e-04    4.1225147e-03    1.5617865e+01    3.1521976e+03    3.5382161e+01    1.2217609e+03    9.3116023e+02    1.3120845e+00    3.5184196e-06    4.8422024e-05
   2.6328843e+01    5.7446834e+00    5.7457472e+00    5.7438379e+00    1.2506286e+03    2.4744903e+03    6.6944395e+02    2.6503602e-04    4.1225148e-03    1.5554545e+01    3.1558028e+03    3.5096376e+01    1.2216377e+03    9.3104942e+02    1.3121083e+00    3.5312154e-06    4.8401880e-05
   2.6431565e+01    5.7172777e+00    5.7181838e+00    5.7164389e+00    1.2498737e+03    2.4739180e+03    6.6844892e+02    2.6611425e-04    4.1225148e-03    1.5491522e+01    3.1593790e+03    3.4814137e+01    1.2215137e+03    9.3093784e+02    1.3121324e+00    3.5440499e-06    4.8381661e-05
   2.6534323e+01    5.6899842e+00    5.6908096e+00    5.6891266e+00    1.2491154e+03    2.4728371e+03    6.6747864e+02    2.6719656e-04    4.1225149e-03    1.5428772e+01    3.1629328e+03    3.4584645e+01    1.2213894e+03    9.3082587e+02    1.3121567e+00    3.5569204e-06    4.8361336e-05
   2.6636935e+01    5.6625717e+00    5.6651403e+00    5.6615761e+00    1.2483545e+03    2.4702782e+03    6.6651900e+02    2.6828100e-04    4.1225149e-03    1.5366407e+01    3.1664518e+03    3.4293491e+01    1.2212650e+03    9.3071370e+02    1.3121812e+00    3.5697807e-06    4.8340957e-05
   2.6739467e+01    5.6358375e+00    5.6367991e+00    5.6350155e+00    1.2475906e+03    2.4684651e+03    6.6555369e+02    2.6936828e-04    4.1225150e-03    1.5304382e+01    3.1699411e+03    3.4031809e+01    1.2211404e+03    9.3060125e+02    1.3122059e+00    3.5826730e-06    4.8320425e-05
   2.6842068e+01    5.6090035e+00    5.6098383e+00    5.6082109e+00    1.2468248e+03    2.4672881e+03    6.6459761e+02    2.7045995e-04    4.1225151e-03    1.5242608e+01    3.1734177e+03    3.3884652e+01    1.2210155e+03    9.3048840e+02    1.3122307e+00    3.5956033e-06    4.8299780e-05
   2.6944729e+01    5.5822712e+00    5.5832203e+00    5.5815039e+00    1.2460555e+03    2.4653883e+03    6.6366396e+02    2.7155591e-04    4.1225152e-03    1.5181092e+01    3.1768712e+03    3.3639527e+01    1.2208902e+03    9.3037520e+02    1.3122557e+00    3.6085652e-06    4.8279026e-05
   2.7047446e+01    5.5556602e+00    5.5566344e+00    5.5549088e+00    1.2452829e+03    2.4635162e+03    6.6274152e+02    2.7265615e-04    4.1225154e-03    1.5119833e+01    3.1803049e+03    3.3428654e+01    1.2207644e+03    9.3026140e+02    1.3122810e+00    3.6215717e-06    4.8258221e-05
   2.7150220e+01    5.5291299e+00    5.5300391e+00    5.5283531e+00    1.2445086e+03    2.4618924e+03    6.6182727e+02    2.7376065e-04    4.1225155e-03    1.5058832e+01    3.1837181e+03    3.3211236e+01    1.2206389e+03    9.3014789e+02    1.3123063e+00    3.6346045e-06    4.8237405e-05
   2.7201628e+01    5.5159368e+00    5.5169145e+00    5.5151976e+00    1.2441202e+03    2.4611433e+03    6.6133599e+02    2.7431409e-04    4.1225156e-03    1.5028450e+01    3.1854148e+03    3.3004996e+01    1.2205759e+03    9.3009083e+02    1.3123191e+00    3.6411327e-06    4.8226971e-05
   2.7304487e+01    5.4896118e+00    5.4905440e+00    5.4888685e+00    1.2433406e+03    2.4595997e+03    6.6033522e+02    2.7542505e-04    4.1225157e-03    1.4967832e+01    3.1887977e+03    3.2888279e+01    1.2204491e+03    9.2997590e+02    1.3123449e+00    3.6542312e-06    4.8205993e-05
   2.7407406e+01    5.4634183e+00    5.4642847e+00    5.4626789e+00    1.2425575e+03    2.4577408e+03    6.5934177e+02    2.7654031e-04    4.1225158e-03    1.4907468e+01    3.1921580e+03    3.2649518e+01    1.2203221e+03    9.2986065e+02    1.3123709e+00    3.6673617e-06    4.8184881e-05
   2.7510378e+01    5.4373319e+00    5.4382657e+00    5.4366215e+00    1.2417725e+03    2.4556548e+03    6.5835722e+02    2.7765979e-04    4.1225159e-03    1.4847364e+01    3.1955025e+03    3.2480338e+01    1.2201948e+03    9.2974516e+02    1.3123971e+00    3.6805326e-06    4.8163749e-05
   2.7613404e+01    5.4113740e+00    5.4121972e+00    5.4106835e+00    1.2409851e+03    2.4539107e+03    6.5738326e+02    2.7878352e-04    4.1225160e-03    1.4787517e+01    3.1988293e+03    3.2291182e+01    1.2200673e+03    9.2962931e+02    1.3124234e+00    3.6937452e-06    4.8142598e-05
   2.7716485e+01    5.3855072e+00    5.3866626e+00    5.3848028e+00    1.2401972e+03    2.4518505e+03    6.5643050e+02    2.7991151e-04    4.1225161e-03    1.4727926e+01    3.2021404e+03    3.2120845e+01    1.2199402e+03    9.2951393e+02    1.3124496e+00    3.7069807e-06    4.8121407e-05
   2.7819619e+01    5.3597953e+00    5.3606374e+00    5.3591289e+00    1.2394059e+03    2.4502574e+03    6.5549426e+02    2.8104372e-04    4.1225161e-03    1.4668594e+01    3.2054302e+03    3.1898037e+01    1.2198124e+03    9.2939775e+02    1.3124762e+00    3.7202655e-06    4.8100214e-05
   2.7922807e+01    5.3341899e+00    5.3349440e+00    5.3333381e+00    1.2386126e+03    2.4487661e+03    6.5454346e+02    2.8218016e-04    4.1225162e-03    1.4609518e+01    3.2087045e+03    3.1731163e+01    1.2196842e+03    9.2928117e+02    1.3125029e+00    3.7335882e-06    4.8078908e-05
   2.8026046e+01    5.3087009e+00    5.3100653e+00    5.3077607e+00    1.2378154e+03    2.4466163e+03    6.5360773e+02    2.8332081e-04    4.1225162e-03    1.4550701e+01    3.2119539e+03    3.1475054e+01    1.2195555e+03    9.2916398e+02    1.3125299e+00    3.7469405e-06    4.8057435e-05
   2.8129341e+01    5.2833422e+00    5.2843844e+00    5.2827160e+00    1.2370167e+03    2.4451555e+03    6.5269875e+02    2.8446571e-04    4.1225163e-03    1.4492138e+01    3.2151899e+03    3.1327893e+01    1.2194264e+03    9.2904633e+02    1.3125572e+00    3.7603386e-06    4.8035984e-05
   2.8232651e+01    5.2578514e+00    5.2587575e+00    5.2570254e+00    1.2362154e+03    2.4434696e+03    6.5179933e+02    2.8561443e-04    4.1225164e-03    1.4433852e+01    3.2183981e+03    3.1054285e+01    1.2192974e+03    9.2892871e+02    1.3125845e+00    3.7737311e-06    4.8014356e-05
   2.8336009e+01    5.2329514e+00    5.2337025e+00    5.2323288e+00    1.2354137e+03    2.4420767e+03    6.5086021e+02    2.8676731e-04    4.1225164e-03    1.4375824e+01    3.2215989e+03    3.0967103e+01    1.2191682e+03    9.2881087e+02    1.3126119e+00    3.7871885e-06    4.7992696e-05
   2.8439433e+01    5.2079470e+00    5.2086040e+00    5.2073584e+00    1.2346081e+03    2.4404384e+03    6.4987730e+02    2.8792455e-04    4.1225165e-03    1.4318044e+01    3.2247778e+03    3.0737305e+01    1.2190382e+03    9.2869220e+02    1.3126397e+00    3.8006810e-06    4.7970933e-05
   2.8542885e+01    5.1830770e+00    5.1837282e+00    5.1824918e+00    1.2338004e+03    2.4393089e+03    6.4890114e+02    2.8908573e-04    4.1225166e-03    1.4260533e+01    3.2279377e+03    3.0544375e+01    1.2189078e+03    9.2857304e+02    1.3126677e+00    3.8142069e-06    4.7949115e-05
   2.8646373e+01    5.1583209e+00    5.1592354e+00    5.1577417e+00    1.2329904e+03    2.4373667e+03    6.4793529e+02    2.9025094e-04    4.1225166e-03    1.4203284e+01    3.2310794e+03    3.0357883e+01    1.2187770e+03    9.2845348e+02    1.3126959e+00    3.8277619e-06    4.7927160e-05
   2.8749874e+01    5.1336724e+00    5.1344355e+00    5.1330577e+00    1.2321810e+03    2.4350668e+03    6.4698327e+02    2.9141992e-04    4.1225168e-03    1.4146311e+01    3.2342048e+03    3.0197314e+01    1.2186470e+03    9.2833465e+02    1.3127239e+00    3.8413329e-06    4.7905244e-05
   2.8801646e+01    5.1214079e+00    5.1222006e+00    5.1207332e+00    1.2317758e+03    2.4341909e+03    6.4651419e+02    2.9200562e-04    4.1225168e-03    1.4117937e+01    3.2357611e+03    3.0060926e+01    1.2185819e+03    9.2827508e+02    1.3127379e+00    3.8481336e-06    4.7894274e-05
   2.8905217e+01    5.0969681e+00    5.0976732e+00    5.0963220e+00    1.2309622e+03    2.4330390e+03    6.4559445e+02    2.9318087e-04    4.1225169e-03    1.4061344e+01    3.2388562e+03    2.9883457e+01    1.2184513e+03    9.2815552e+02    1.3127663e+00    3.8617640e-06    4.7872265e-05
   2.9004012e+01    5.0735246e+00    5.0747772e+00    5.0721926e+00    1.2301920e+03    2.4306668e+03    6.4471762e+02    2.9430522e-04    4.1225170e-03    1.4007624e+01    3.2418362e+03    3.0163375e+01    1.2183262e+03    9.2804114e+02    1.3127934e+00    3.8748298e-06    4.7851464e-05
   2.9107644e+01    5.0495835e+00    5.0507312e+00    5.0490354e+00    1.2293691e+03    2.4287181e+03    6.4379082e+02    2.9548822e-04    4.1225171e-03    1.3951544e+01    3.2448690e+03    2.9265623e+01    1.2181947e+03    9.2792046e+02    1.3128224e+00    3.8885133e-06    4.7829222e-05
   2.9211336e+01    5.0254905e+00    5.0263833e+00    5.0248627e+00    1.2285504e+03    2.4269429e+03    6.4288809e+02    2.9667550e-04    4.1225172e-03    1.3895711e+01    3.2479112e+03    2.9338447e+01    1.2180638e+03    9.2780043e+02    1.3128511e+00    3.9022406e-06    4.7807197e-05
   2.9314991e+01    5.0015051e+00    5.0021634e+00    5.0009793e+00    1.2277306e+03    2.4248728e+03    6.4199451e+02    2.9786596e-04    4.1225171e-03    1.3840175e+01    3.2509398e+03    2.9217953e+01    1.2179320e+03    9.2767947e+02    1.3128802e+00    3.9160113e-06    4.7785171e-05
   2.9418733e+01    4.9776532e+00    4.9783678e+00    4.9769323e+00    1.2269084e+03    2.4231869e+03    6.4102995e+02    2.9906101e-04    4.1225172e-03    1.3784870e+01    3.2539523e+03    2.9038066e+01    1.2177998e+03    9.2755811e+02    1.3129094e+00    3.9298251e-06    4.7763090e-05
   2.9522542e+01    4.9542117e+00    4.9549171e+00    4.9537178e+00    1.2260841e+03    2.4214078e+03    6.4007224e+02    3.0026042e-04    4.1225172e-03    1.3729806e+01    3.2569474e+03    2.8852936e+01    1.2176676e+03    9.2743665e+02    1.3129388e+00    3.9436780e-06    4.7740839e-05
   2.9626396e+01    4.9303136e+00    4.9309433e+00    4.9296896e+00    1.2252571e+03    2.4191868e+03    6.3912251e+02    3.0146395e-04    4.1225173e-03    1.3674993e+01    3.2599259e+03    2.8679461e+01    1.2175344e+03    9.2731415e+02    1.3129686e+00    3.9575498e-06    4.7718473e-05
   2.9730303e+01    4.9068064e+00    4.9076625e+00    4.9062087e+00    1.2244285e+03    2.4175755e+03    6.3818088e+02    3.0267166e-04    4.1225174e-03    1.3620428e+01    3.2628820e+03    2.8449346e+01    1.2174015e+03    9.2719197e+02    1.3129984e+00    3.9714399e-06    4.7696037e-05
   2.9834253e+01    4.8833854e+00    4.8841432e+00    4.8828244e+00    1.2235969e+03    2.4156132e+03    6.3724853e+02    3.0388346e-04    4.1225175e-03    1.3566114e+01    3.2658203e+03    2.8266504e+01    1.2172678e+03    9.2706878e+02    1.3130285e+00    3.9853735e-06    4.7673540e-05
   2.9938238e+01    4.8601148e+00    4.8608031e+00    4.8595679e+00    1.2227647e+03    2.4144253e+03    6.3632796e+02    3.0509926e-04    4.1225176e-03    1.3512054e+01    3.2687484e+03    2.8158225e+01    1.2171336e+03    9.2694521e+02    1.3130589e+00    3.9993531e-06    4.7651089e-05
   3.0042274e+01    4.8369598e+00    4.8376980e+00    4.8365004e+00    1.2219300e+03    2.4119376e+03    6.3542569e+02    3.0631921e-04    4.1225177e-03    1.3458241e+01    3.2716579e+03    2.7966679e+01    1.2169992e+03    9.2682123e+02    1.3130894e+00    4.0133640e-06    4.7628528e-05
   3.0146349e+01    4.8139180e+00    4.8145037e+00    4.8130269e+00    1.2210915e+03    2.4101507e+03    6.3451455e+02    3.0754319e-04    4.1225178e-03    1.3404679e+01    3.2745420e+03    2.7711985e+01    1.2168641e+03    9.2669661e+02    1.3131203e+00    4.0274057e-06    4.7605875e-05
   3.0250475e+01    4.7909855e+00    4.7916567e+00    4.7903611e+00    1.2202523e+03    2.4083037e+03    6.3361886e+02    3.0877135e-04    4.1225179e-03    1.3351361e+01    3.2774087e+03    2.7531302e+01    1.2167295e+03    9.2657236e+02    1.3131511e+00    4.0414749e-06    4.7583261e-05
   3.0302550e+01    4.7795458e+00    4.7805365e+00    4.7789605e+00    1.2198320e+03    2.4075515e+03    6.3318390e+02    3.0938653e-04    4.1225178e-03    1.3324813e+01    3.2788337e+03    2.7363686e+01    1.2166619e+03    9.2650993e+02    1.3131666e+00    4.0485213e-06    4.7571946e-05
   3.0406750e+01    4.7567903e+00    4.7573638e+00    4.7563093e+00    1.2189911e+03    2.4054040e+03    6.3226030e+02    3.1062097e-04    4.1225177e-03    1.3271859e+01    3.2816831e+03    2.7345956e+01    1.2165266e+03    9.2638493e+02    1.3131978e+00    4.0626589e-06    4.7549277e-05
   3.0511000e+01    4.7341568e+00    4.7347126e+00    4.7336289e+00    1.2181463e+03    2.4036789e+03    6.3132323e+02    3.1185956e-04    4.1225178e-03    1.3219148e+01    3.2845070e+03    2.7086868e+01    1.2163908e+03    9.2625931e+02    1.3132292e+00    4.0768338e-06    4.7526519e-05
   3.0615289e+01    4.7115997e+00    4.7122443e+00    4.7111216e+00    1.2172989e+03    2.4014855e+03    6.3039165e+02    3.1310217e-04    4.1225178e-03    1.3166686e+01    3.2873125e+03    2.6901578e+01    1.2162543e+03    9.2613294e+02    1.3132610e+00    4.0910359e-06    4.7503688e-05
   3.0719619e+01    4.6891762e+00    4.6898837e+00    4.6886432e+00    1.2164487e+03    2.3996694e+03    6.2946432e+02    3.1434882e-04    4.1225179e-03    1.3114469e+01    3.2900963e+03    2.6682458e+01    1.2161173e+03    9.2600609e+02    1.3132930e+00    4.1052635e-06    4.7480714e-05
   3.0823994e+01    4.6668374e+00    4.6676683e+00    4.6663120e+00    1.2155973e+03    2.3975410e+03    6.2854325e+02    3.1559955e-04    4.1225179e-03    1.3062496e+01    3.2928596e+03    2.6475117e+01    1.2159806e+03    9.2587937e+02    1.3133251e+00    4.1195039e-06    4.7457702e-05
   3.0928401e+01    4.6446501e+00    4.6452397e+00    4.6441079e+00    1.2147437e+03    2.3956441e+03    6.2763348e+02    3.1685421e-04    4.1225180e-03    1.3010772e+01    3.2956088e+03    2.6331124e+01    1.2158432e+03    9.2575197e+02    1.3133574e+00    4.1337877e-06    4.7434583e-05
   3.1032856e+01    4.6225637e+00    4.6232978e+00    4.6219928e+00    1.2138879e+03    2.3939500e+03    6.2674027e+02    3.1811299e-04    4.1225180e-03    1.2959289e+01    3.2983407e+03    2.6154398e+01    1.2157053e+03    9.2562394e+02    1.3133900e+00    4.1481049e-06    4.7411401e-05
   3.1137365e+01    4.6005622e+00    4.6014152e+00    4.5992608e+00    1.2130297e+03    2.3924162e+03    6.2585386e+02    3.1937595e-04    4.1225181e-03    1.2908042e+01    3.3010541e+03    2.5962676e+01    1.2155667e+03    9.2549521e+02    1.3134230e+00    4.1624581e-06    4.7388239e-05
   3.1241917e+01    4.5786941e+00    4.5793405e+00    4.5781389e+00    1.2121697e+03    2.3901299e+03    6.2496610e+02    3.2064296e-04    4.1225181e-03    1.2857036e+01    3.3037481e+03    2.5767080e+01    1.2154279e+03    9.2536619e+02    1.3134561e+00    4.1768384e-06    4.7364992e-05
   3.1346398e+01    4.5569284e+00    4.5574856e+00    4.5563004e+00    1.2113080e+03    2.3886051e+03    6.2407074e+02    3.2191263e-04    4.1225181e-03    1.2806326e+01    3.3064139e+03    2.5514723e+01    1.2152892e+03    9.2523725e+02    1.3134893e+00    4.1912142e-06    4.7341684e-05
   3.1450843e+01    4.5355515e+00    4.5360146e+00    4.5350914e+00    1.2104449e+03    2.3867188e+03    6.2315352e+02    3.2318538e-04    4.1225180e-03    1.2755893e+01    3.3090641e+03    2.5374623e+01    1.2151501e+03    9.2510773e+02    1.3135228e+00    4.2056341e-06    4.7318304e-05
   3.1503095e+01    4.5248197e+00    4.5253888e+00    4.5244808e+00    1.2100128e+03    2.3857881e+03    6.2269784e+02    3.2382307e-04    4.1225180e-03    1.2730773e+01    3.3103825e+03    2.5231424e+01    1.2150805e+03    9.2504297e+02    1.3135395e+00    4.2128566e-06    4.7306602e-05
   3.1607643e+01    4.5030946e+00    4.5036447e+00    4.5027151e+00    1.2091441e+03    2.3836706e+03    6.2178566e+02    3.2510240e-04    4.1225180e-03    1.2680675e+01    3.3129985e+03    2.5021972e+01    1.2149402e+03    9.2491212e+02    1.3135736e+00    4.2273157e-06    4.7283095e-05
   3.1712244e+01    4.4817235e+00    4.4823789e+00    4.4812753e+00    1.2082731e+03    2.3819199e+03    6.2087981e+02    3.2638589e-04    4.1225181e-03    1.2630810e+01    3.3155952e+03    2.4824808e+01    1.2147997e+03    9.2478110e+02    1.3136078e+00    4.2418089e-06    4.7259497e-05
   3.1816895e+01    4.4604815e+00    4.4612765e+00    4.4600307e+00    1.2074003e+03    2.3796668e+03    6.1998060e+02    3.2767350e-04    4.1225181e-03    1.2581177e+01    3.3181684e+03    2.4588801e+01    1.2146594e+03    9.2465021e+02    1.3136421e+00    4.2563135e-06    4.7235874e-05
   3.1921599e+01    4.4393107e+00    4.4398770e+00    4.4388111e+00    1.2065262e+03    2.3778617e+03    6.1908901e+02    3.2896524e-04    4.1225182e-03    1.2531774e+01    3.3207323e+03    2.4486935e+01    1.2145182e+03    9.2451839e+02    1.3136767e+00    4.2708652e-06    4.7212176e-05
   3.2026347e+01    4.4184952e+00    4.4189890e+00    4.4180438e+00    1.2056483e+03    2.3761113e+03    6.1820934e+02    3.3026103e-04    4.1225182e-03    1.2482606e+01    3.3232691e+03    2.4217854e+01    1.2143769e+03    9.2438626e+02    1.3137115e+00    4.2854448e-06    4.7188354e-05
   3.2131133e+01    4.3973331e+00    4.3978959e+00    4.3969526e+00    1.2047674e+03    2.3741818e+03    6.1734339e+02    3.3156077e-04    4.1225183e-03    1.2433673e+01    3.3257854e+03    2.4013907e+01    1.2142345e+03    9.2425304e+02    1.3137468e+00    4.3000389e-06    4.7164425e-05
   3.2235950e+01    4.3764985e+00    4.3770589e+00    4.3757094e+00    1.2038835e+03    2.3721947e+03    6.1645981e+02    3.3286439e-04    4.1225183e-03    1.2384979e+01    3.3282797e+03    2.3796910e+01    1.2140916e+03    9.2411930e+02    1.3137823e+00    4.3146622e-06    4.7140367e-05
   3.2340798e+01    4.3557746e+00    4.3562900e+00    4.3552300e+00    1.2029980e+03    2.3697005e+03    6.1553731e+02    3.3417186e-04    4.1225184e-03    1.2336521e+01    3.3307509e+03    2.3569126e+01    1.2139490e+03    9.2398570e+02    1.3138179e+00    4.3292976e-06    4.7116281e-05
   3.2445673e+01    4.3351411e+00    4.3356304e+00    4.3346873e+00    1.2021122e+03    2.3687108e+03    6.1463898e+02    3.3548314e-04    4.1225182e-03    1.2288302e+01    3.3332143e+03    2.3489146e+01    1.2138058e+03    9.2385149e+02    1.3138538e+00    4.3439810e-06    4.7092179e-05
   3.2550590e+01    4.3146489e+00    4.3151632e+00    4.3141827e+00    1.2012229e+03    2.3667013e+03    6.1374884e+02    3.3679842e-04    4.1225183e-03    1.2240314e+01    3.3356516e+03    2.3230182e+01    1.2136624e+03    9.2371702e+02    1.3138898e+00    4.3586889e-06    4.7067970e-05
   3.2603074e+01    4.3044173e+00    4.3049985e+00    4.3040483e+00    1.2007769e+03    2.3658019e+03    6.1330714e+02    3.3745732e-04    4.1225183e-03    1.2216414e+01    3.3368599e+03    2.3023572e+01    1.2135904e+03    9.2364940e+02    1.3139080e+00    4.3660460e-06    4.7055827e-05
   3.2708066e+01    4.2842690e+00    4.2848059e+00    4.2839324e+00    1.1998823e+03    2.3642640e+03    6.1242569e+02    3.3877881e-04    4.1225183e-03    1.2168761e+01    3.3392609e+03    2.2868377e+01    1.2134461e+03    9.2351393e+02    1.3139446e+00    4.3808046e-06    4.7031550e-05
   3.2813094e+01    4.2640414e+00    4.2644970e+00    4.2636902e+00    1.1989860e+03    2.3621253e+03    6.1155278e+02    3.4010421e-04    4.1225183e-03    1.2121339e+01    3.3416470e+03    2.2718041e+01    1.2133016e+03    9.2337811e+02    1.3139813e+00    4.3955906e-06    4.7007194e-05
   3.2918199e+01    4.2438302e+00    4.2444616e+00    4.2434628e+00    1.1980878e+03    2.3595425e+03    6.1068931e+02    3.4143403e-04    4.1225183e-03    1.2074128e+01    3.3440094e+03    2.2477193e+01    1.2131569e+03    9.2324207e+02    1.3140182e+00    4.4103850e-06    4.6982892e-05
   3.3023352e+01    4.2235740e+00    4.2241655e+00    4.2230204e+00    1.1971867e+03    2.3580037e+03    6.0983516e+02    3.4276792e-04    4.1225183e-03    1.2027142e+01    3.3463566e+03    2.2321085e+01    1.2130111e+03    9.2310489e+02    1.3140555e+00    4.4252239e-06    4.6958492e-05
   3.3128549e+01    4.2035972e+00    4.2042474e+00    4.2031369e+00    1.1962830e+03    2.3558031e+03    6.0894235e+02    3.4410580e-04    4.1225184e-03    1.1980380e+01    3.3486823e+03    2.2108060e+01    1.2128647e+03    9.2296700e+02    1.3140932e+00    4.4400880e-06    4.6934050e-05
   3.3233792e+01    4.1837462e+00    4.1842493e+00    4.1830721e+00    1.1953757e+03    2.3540913e+03    6.0803493e+02    3.4544771e-04    4.1225184e-03    1.1933842e+01    3.3509834e+03    2.1864417e+01    1.2127179e+03    9.2282865e+02    1.3141312e+00    4.4549768e-06    4.6909480e-05
   3.3339082e+01    4.1641925e+00    4.1645434e+00    4.1634655e+00    1.1944651e+03    2.3519337e+03    6.0712963e+02    3.4679365e-04    4.1225184e-03    1.1887526e+01    3.3532606e+03    2.1628322e+01    1.2125709e+03    9.2268993e+02    1.3141694e+00    4.4698963e-06    4.6884825e-05
   3.3444218e+01    4.1443264e+00    4.1448093e+00    4.1439731e+00    1.1935563e+03    2.3499267e+03    6.0625196e+02    3.4814104e-04    4.1225183e-03    1.1841518e+01    3.3555174e+03    2.1466000e+01    1.2124239e+03    9.2255129e+02    1.3142076e+00    4.4847960e-06    4.6860314e-05
   3.3549221e+01    4.1250295e+00    4.1255332e+00    4.1246633e+00    1.1926463e+03    2.3478734e+03    6.0538404e+02    3.4949014e-04    4.1225184e-03    1.1795807e+01    3.3577508e+03    2.1269010e+01    1.2122770e+03    9.2241255e+02    1.3142460e+00    4.4997186e-06    4.6835739e-05
   3.3601744e+01    4.1153423e+00    4.1156874e+00    4.1148597e+00    1.1921906e+03    2.3471943e+03    6.0495378e+02    3.5016589e-04    4.1225184e-03    1.1773044e+01    3.3588592e+03    2.1104349e+01    1.2122035e+03    9.2234312e+02    1.3142652e+00    4.5071882e-06    4.6823424e-05
   3.3706823e+01    4.0957933e+00    4.0962261e+00    4.0953549e+00    1.1912760e+03    2.3448800e+03    6.0409808e+02    3.5152115e-04    4.1225184e-03    1.1727654e+01    3.3610600e+03    2.0943459e+01    1.2120556e+03    9.2220324e+02    1.3143042e+00    4.5221402e-06    4.6798652e-05
   3.3811943e+01    4.0766986e+00    4.0772807e+00    4.0761066e+00    1.1903590e+03    2.3427705e+03    6.0325179e+02    3.5288031e-04    4.1225185e-03    1.1682484e+01    3.3632392e+03    2.0731591e+01    1.2119073e+03    9.2206303e+02    1.3143433e+00    4.5371207e-06    4.6773835e-05
   3.3917088e+01    4.0573555e+00    4.0579047e+00    4.0566997e+00    1.1894401e+03    2.3407242e+03    6.0241193e+02    3.5424321e-04    4.1225185e-03    1.1637537e+01    3.3653944e+03    2.0496724e+01    1.2117590e+03    9.2192263e+02    1.3143826e+00    4.5520953e-06    4.6748951e-05
   3.4022269e+01    4.0384700e+00    4.0389994e+00    4.0380850e+00    1.1885199e+03    2.3391476e+03    6.0155842e+02    3.5560994e-04    4.1225186e-03    1.1592810e+01    3.3675354e+03    2.0355166e+01    1.2116105e+03    9.2178191e+02    1.3144220e+00    4.5671159e-06    4.6724046e-05
   3.4127488e+01    4.0193359e+00    4.0197983e+00    4.0189047e+00    1.1875973e+03    2.3371716e+03    6.0068838e+02    3.5698054e-04    4.1225186e-03    1.1548301e+01    3.3696574e+03    2.0167969e+01    1.2114610e+03    9.2164024e+02    1.3144619e+00    4.5821532e-06    4.6699061e-05
   3.4232727e+01    4.0006615e+00    4.0011291e+00    3.9997759e+00    1.1866710e+03    2.3351496e+03    5.9980914e+02    3.5835477e-04    4.1225186e-03    1.1504015e+01    3.3717513e+03    1.9896799e+01    1.2113113e+03    9.2149819e+02    1.3145020e+00    4.5972058e-06    4.6673919e-05
   3.4327494e+01    3.9833017e+00    3.9839062e+00    3.9827420e+00    1.1858407e+03    2.3333816e+03    5.9901687e+02    3.5959509e-04    4.1225186e-03    1.1464335e+01    3.3736503e+03    2.0038955e+01    1.2111753e+03    9.2136928e+02    1.3145385e+00    4.6107862e-06    4.6651409e-05
   3.4403307e+01    3.9698823e+00    3.9704196e+00    3.9694651e+00    1.1851832e+03    2.3320558e+03    5.9839835e+02    3.6058907e-04    4.1225186e-03    1.1432733e+01    3.3751885e+03    2.0288198e+01    1.2110678e+03    9.2126734e+02    1.3145671e+00    4.6216951e-06    4.6633620e-05
   3.4539772e+01    3.9458415e+00    3.9461748e+00    3.9455026e+00    1.1839894e+03    2.3296525e+03    5.9729076e+02    3.6238342e-04    4.1225187e-03    1.1376124e+01    3.3778991e+03    1.9863511e+01    1.2108724e+03    9.2108195e+02    1.3146196e+00    4.6413668e-06    4.6601243e-05
   3.4600422e+01    3.9352046e+00    3.9358591e+00    3.9345941e+00    1.1834572e+03    2.3283324e+03    5.9680343e+02    3.6318221e-04    4.1225187e-03    1.1351103e+01    3.3790895e+03    1.9626059e+01    1.2107854e+03    9.2099935e+02    1.3146431e+00    4.6501183e-06    4.6586813e-05
   3.4709931e+01    3.9160651e+00    3.9165026e+00    3.9157273e+00    1.1824842e+03    2.3264933e+03    5.9593264e+02    3.6462808e-04    4.1225187e-03    1.1306092e+01    3.3811653e+03    1.8956123e+01    1.2106274e+03    9.2084900e+02    1.3146862e+00    4.6658760e-06    4.6560373e-05
   3.4812700e+01    3.8982125e+00    3.8986306e+00    3.8973101e+00    1.1815733e+03    2.3250788e+03    5.9513352e+02    3.6598816e-04    4.1225188e-03    1.1264077e+01    3.3831093e+03    1.8916147e+01    1.2104796e+03    9.2070836e+02    1.3147265e+00    4.6806888e-06    4.6535668e-05
   3.4922209e+01    3.8792830e+00    3.8798131e+00    3.8788612e+00    1.1805976e+03    2.3224107e+03    5.9425104e+02    3.6744098e-04    4.1225188e-03    1.1219540e+01    3.3851431e+03    1.8571659e+01    1.2103214e+03    9.2055764e+02    1.3147699e+00    4.6964738e-06    4.6509124e-05
   3.5024979e+01    3.8616280e+00    3.8621402e+00    3.8610306e+00    1.1796806e+03    2.3209187e+03    5.9341866e+02    3.6880760e-04    4.1225188e-03    1.1177966e+01    3.3870353e+03    1.8412557e+01    1.2101726e+03    9.2041573e+02    1.3148108e+00    4.7113033e-06    4.6484149e-05
   3.5100792e+01    3.8486526e+00    3.8495892e+00    3.8474338e+00    1.1790020e+03    2.3198693e+03    5.9280810e+02    3.6981751e-04    4.1225189e-03    1.1147441e+01    3.3884068e+03    1.8090321e+01    1.2100630e+03    9.2031119e+02    1.3148411e+00    4.7222317e-06    4.6465775e-05
   3.5222094e+01    3.8280207e+00    3.8287514e+00    3.8271800e+00    1.1779213e+03    2.3177543e+03    5.9181298e+02    3.7143761e-04    4.1225189e-03    1.1098819e+01    3.3906295e+03    1.8323584e+01    1.2098868e+03    9.2014315e+02    1.3148897e+00    4.7397906e-06    4.6436315e-05
   3.5316440e+01    3.8120688e+00    3.8124855e+00    3.8116160e+00    1.1770770e+03    2.3162161e+03    5.9106152e+02    3.7270048e-04    4.1225189e-03    1.1061212e+01    3.3923255e+03    1.7976519e+01    1.2097493e+03    9.2001195e+02    1.3149278e+00    4.7534431e-06    4.6413296e-05
   3.5434372e+01    3.7922016e+00    3.7925736e+00    3.7918568e+00    1.1760105e+03    2.3142599e+03    5.9013525e+02    3.7428298e-04    4.1225189e-03    1.1014444e+01    3.3943689e+03    1.7326985e+01    1.2095770e+03    9.1984711e+02    1.3149761e+00    4.7704575e-06    4.6384274e-05
   3.5528718e+01    3.7764220e+00    3.7767974e+00    3.7758736e+00    1.1751645e+03    2.3128429e+03    5.8939610e+02    3.7555181e-04    4.1225189e-03    1.0977231e+01    3.3960348e+03    1.7657240e+01    1.2094391e+03    9.1971535e+02    1.3150145e+00    4.7841379e-06    4.6361187e-05
   3.5604531e+01    3.7637844e+00    3.7641654e+00    3.7633695e+00    1.1744789e+03    2.3115174e+03    5.8880972e+02    3.7657311e-04    4.1225189e-03    1.0947460e+01    3.3973310e+03    1.7096823e+01    1.2093281e+03    9.1960916e+02    1.3150457e+00    4.7951039e-06    4.6342484e-05
   3.5739758e+01    3.7413532e+00    3.7417410e+00    3.7407976e+00    1.1732495e+03    2.3092059e+03    5.8775160e+02    3.7839969e-04    4.1225190e-03    1.0894615e+01    3.3995919e+03    1.6719465e+01    1.2091298e+03    9.1941923e+02    1.3151018e+00    4.8146563e-06    4.6308965e-05
   3.5814244e+01    3.7290901e+00    3.7294902e+00    3.7286597e+00    1.1725798e+03    2.3076937e+03    5.8714228e+02    3.7940779e-04    4.1225190e-03    1.0865668e+01    3.4008653e+03    1.7096322e+01    1.2090212e+03    9.1931528e+02    1.3151323e+00    4.8254779e-06    4.6290745e-05
   3.5921835e+01    3.7114585e+00    3.7118609e+00    3.7109903e+00    1.1716098e+03    2.3051405e+03    5.8627464e+02    3.8086713e-04    4.1225190e-03    1.0824035e+01    3.4026846e+03    1.6909109e+01    1.2088636e+03    9.1916438e+02    1.3151767e+00    4.8411316e-06    4.6264301e-05
   3.6022805e+01    3.6950116e+00    3.6954219e+00    3.6945608e+00    1.1706976e+03    2.3039497e+03    5.8548652e+02    3.8223970e-04    4.1225191e-03    1.0785167e+01    3.4043716e+03    1.6707346e+01    1.2087152e+03    9.1902221e+02    1.3152187e+00    4.8558332e-06    4.6239404e-05
   3.6148937e+01    3.6745482e+00    3.6750057e+00    3.6742185e+00    1.1695458e+03    2.3014145e+03    5.8449041e+02    3.8395860e-04    4.1225191e-03    1.0736884e+01    3.4063979e+03    1.6064997e+01    1.2085290e+03    9.1884346e+02    1.3152719e+00    4.8741292e-06    4.6207853e-05
   3.6223307e+01    3.6625676e+00    3.6630444e+00    3.6618086e+00    1.1688724e+03    2.2996529e+03    5.8391063e+02    3.8497411e-04    4.1225191e-03    1.0708562e+01    3.4076107e+03    1.6308191e+01    1.2084199e+03    9.1873882e+02    1.3153029e+00    4.8849422e-06    4.6189396e-05
   3.6338994e+01    3.6440055e+00    3.6444410e+00    3.6436116e+00    1.1678221e+03    2.2984863e+03    5.8303125e+02    3.8655724e-04    4.1225190e-03    1.0664705e+01    3.4094739e+03    1.6105151e+01    1.2082493e+03    9.1857507e+02    1.3153517e+00    4.9018053e-06    4.6160742e-05
   3.6413364e+01    3.6321415e+00    3.6324769e+00    3.6316984e+00    1.1671462e+03    2.2964993e+03    5.8247158e+02    3.8757679e-04    4.1225191e-03    1.0636651e+01    3.4106595e+03    1.5942358e+01    1.2081395e+03    9.1846971e+02    1.3153831e+00    4.9126566e-06    4.6142315e-05
   3.6520788e+01    3.6150778e+00    3.6154210e+00    3.6146650e+00    1.1661681e+03    2.2946591e+03    5.8166483e+02    3.8905263e-04    4.1225191e-03    1.0596302e+01    3.4123537e+03    1.5771240e+01    1.2079806e+03    9.1831708e+02    1.3154287e+00    4.9283424e-06    4.6115619e-05
   3.6636475e+01    3.5968271e+00    3.5971679e+00    3.5965183e+00    1.1651134e+03    2.2929190e+03    5.8075959e+02    3.9064575e-04    4.1225191e-03    1.0553088e+01    3.4141515e+03    1.5540098e+01    1.2078097e+03    9.1815279e+02    1.3154779e+00    4.9452281e-06    4.6086785e-05
   3.6729437e+01    3.5822086e+00    3.5825900e+00    3.5818411e+00    1.1642585e+03    2.2900964e+03    5.8001617e+02    3.9192862e-04    4.1225192e-03    1.0518546e+01    3.4155471e+03    1.5013216e+01    1.2076717e+03    9.1801986e+02    1.3155180e+00    4.9587781e-06    4.6063444e-05
   3.6821987e+01    3.5677593e+00    3.5681661e+00    3.5673247e+00    1.1634192e+03    2.2890417e+03    5.7928157e+02    3.9320825e-04    4.1225192e-03    1.0484315e+01    3.4169944e+03    1.5637468e+01    1.2075345e+03    9.1788800e+02    1.3155575e+00    4.9723698e-06    4.6040540e-05
   3.6937673e+01    3.5497896e+00    3.5501592e+00    3.5493654e+00    1.1623618e+03    2.2861224e+03    5.7840360e+02    3.9481139e-04    4.1225192e-03    1.0441743e+01    3.4187352e+03    1.5047404e+01    1.2073629e+03    9.1772285e+02    1.3156073e+00    4.9892969e-06    4.6011670e-05
   3.7012043e+01    3.5383055e+00    3.5386978e+00    3.5373564e+00    1.1616810e+03    2.2848393e+03    5.7783260e+02    3.9584377e-04    4.1225193e-03    1.0414511e+01    3.4198432e+03    1.4898799e+01    1.2072524e+03    9.1761642e+02    1.3156395e+00    5.0001876e-06    4.5993037e-05
   3.7105006e+01    3.5239889e+00    3.5244034e+00    3.5234582e+00    1.1608246e+03    2.2843196e+03    5.7711888e+02    3.9713662e-04    4.1225193e-03    1.0380607e+01    3.4211885e+03    1.4471397e+01    1.2071139e+03    9.1748292e+02    1.3156800e+00    5.0137725e-06    4.5969607e-05
   3.7231022e+01    3.5046881e+00    3.5052163e+00    3.5042691e+00    1.1596677e+03    2.2821812e+03    5.7618343e+02    3.9889343e-04    4.1225193e-03    1.0334889e+01    3.4230217e+03    1.4547743e+01    1.2069261e+03    9.1730186e+02    1.3157349e+00    5.0322430e-06    4.5937955e-05
   3.7305392e+01    3.4933850e+00    3.4937491e+00    3.4930580e+00    1.1589886e+03    2.2805452e+03    5.7564297e+02    3.9993198e-04    4.1225193e-03    1.0308051e+01    3.4241134e+03    1.4678748e+01    1.2068154e+03    9.1719516e+02    1.3157673e+00    5.0431789e-06    4.5919386e-05
   3.7439671e+01    3.4730580e+00    3.4733900e+00    3.4727468e+00    1.1577542e+03    2.2786153e+03    5.7465741e+02    4.0181181e-04    4.1225194e-03    1.0259826e+01    3.4260165e+03    1.4172879e+01    1.2066156e+03    9.1700242e+02    1.3158260e+00    5.0628735e-06    4.5885659e-05
   3.7514041e+01    3.4618815e+00    3.4621965e+00    3.4615463e+00    1.1570740e+03    2.2766320e+03    5.7407429e+02    4.0285483e-04    4.1225194e-03    1.0233263e+01    3.4270828e+03    1.4337321e+01    1.2065048e+03    9.1689557e+02    1.3158585e+00    5.0738319e-06    4.5867103e-05
   3.7621465e+01    3.4457948e+00    3.4461538e+00    3.4453900e+00    1.1560893e+03    2.2746537e+03    5.7323497e+02    4.0436448e-04    4.1225194e-03    1.0195058e+01    3.4286025e+03    1.4147324e+01    1.2063446e+03    9.1674096e+02    1.3159057e+00    5.0896713e-06    4.5840235e-05
   3.7737152e+01    3.4285837e+00    3.4289378e+00    3.4282904e+00    1.1550263e+03    2.2729313e+03    5.7234026e+02    4.0599391e-04    4.1225194e-03    1.0154141e+01    3.4302049e+03    1.3850715e+01    1.2061722e+03    9.1657444e+02    1.3159566e+00    5.1066859e-06    4.5811032e-05
   3.7830114e+01    3.4148180e+00    3.4152007e+00    3.4144593e+00    1.1541665e+03    2.2707276e+03    5.7165435e+02    4.0730590e-04    4.1225195e-03    1.0121433e+01    3.4314510e+03    1.3404175e+01    1.2060332e+03    9.1644004e+02    1.3159979e+00    5.1203395e-06    4.5787456e-05
   3.7923077e+01    3.4011218e+00    3.4015042e+00    3.4002603e+00    1.1533082e+03    2.2693989e+03    5.7096821e+02    4.0862029e-04    4.1225195e-03    1.0088876e+01    3.4326959e+03    1.3391844e+01    1.2058941e+03    9.1630551e+02    1.3160393e+00    5.1340167e-06    4.5763941e-05
   3.8016039e+01    3.3874841e+00    3.3878613e+00    3.3869658e+00    1.1524503e+03    2.2684237e+03    5.7027895e+02    4.0993709e-04    4.1225196e-03    1.0056469e+01    3.4339324e+03    1.3300638e+01    1.2057549e+03    9.1617092e+02    1.3160808e+00    5.1477033e-06    4.5740423e-05
   3.8108589e+01    3.3740031e+00    3.3743558e+00    3.3735716e+00    1.1516040e+03    2.2670497e+03    5.6961358e+02    4.1125042e-04    4.1225196e-03    1.0024354e+01    3.4351982e+03    1.3677286e+01    1.2056165e+03    9.1603713e+02    1.3161218e+00    5.1614053e-06    4.5717244e-05
   3.8224275e+01    3.3572328e+00    3.3575229e+00    3.3569575e+00    1.1505392e+03    2.2645112e+03    5.6879371e+02    4.1289567e-04    4.1225197e-03    9.9844099e+00    3.4367210e+03    1.3163460e+01    1.2054437e+03    9.1586996e+02    1.3161734e+00    5.1784896e-06    4.5688175e-05
   3.8331699e+01    3.3417579e+00    3.3421209e+00    3.3414978e+00    1.1495489e+03    2.2625444e+03    5.6797827e+02    4.1442665e-04    4.1225197e-03    9.9475256e+00    3.4381171e+03    1.2995709e+01    1.2052827e+03    9.1571415e+02    1.3162216e+00    5.1943699e-06    4.5661072e-05
   3.8406069e+01    3.3310884e+00    3.3314701e+00    3.3307952e+00    1.1488633e+03    2.2613128e+03    5.6741382e+02    4.1548817e-04    4.1225197e-03    9.9221109e+00    3.4390740e+03    1.2867359e+01    1.2051713e+03    9.1560629e+02    1.3162550e+00    5.2053598e-06    4.5642252e-05
   3.8521756e+01    3.3145755e+00    3.3150888e+00    3.3142554e+00    1.1477949e+03    2.2589101e+03    5.6653814e+02    4.1714297e-04    4.1225197e-03    9.8827501e+00    3.4405428e+03    1.2696302e+01    1.2049978e+03    9.1543817e+02    1.3163071e+00    5.2224614e-06    4.5612915e-05
   3.8614305e+01    3.3014490e+00    3.3017716e+00    3.3011346e+00    1.1469434e+03    2.2576570e+03    5.6584445e+02    4.1846928e-04    4.1225198e-03    9.8514276e+00    3.4417215e+03    1.2735232e+01    1.2048593e+03    9.1530402e+02    1.3163487e+00    5.2361526e-06    4.5589458e-05
   3.8729992e+01    3.2851348e+00    3.2854787e+00    3.2847771e+00    1.1458725e+03    2.2550730e+03    5.6501759e+02    4.2013067e-04    4.1225198e-03    9.8124705e+00    3.4431492e+03    1.2341802e+01    1.2046854e+03    9.1513538e+02    1.3164013e+00    5.2532637e-06    4.5560038e-05
   3.8804362e+01    3.2746754e+00    3.2750352e+00    3.2738053e+00    1.1451842e+03    2.2538784e+03    5.6448540e+02    4.2120034e-04    4.1225198e-03    9.7875510e+00    3.4440595e+03    1.2239120e+01    1.2045735e+03    9.1502682e+02    1.3164352e+00    5.2642693e-06    4.5541119e-05
   3.8930378e+01    3.2570716e+00    3.2574251e+00    3.2565303e+00    1.1440163e+03    2.2518888e+03    5.6357724e+02    4.2301691e-04    4.1225199e-03    9.7455202e+00    3.4455732e+03    1.2012004e+01    1.2043840e+03    9.1484293e+02    1.3164927e+00    5.2829021e-06    4.5509090e-05
   3.9004748e+01    3.2467383e+00    3.2471574e+00    3.2463186e+00    1.1433275e+03    2.2501681e+03    5.6305058e+02    4.2409066e-04    4.1225197e-03    9.7208454e+00    3.4464640e+03    1.1978353e+01    1.2042720e+03    9.1473416e+02    1.3165267e+00    5.2939165e-06    4.5490141e-05
   3.9139027e+01    3.2281864e+00    3.2285076e+00    3.2279302e+00    1.1420825e+03    2.2482875e+03    5.6208196e+02    4.2603384e-04    4.1225197e-03    9.6765076e+00    3.4480464e+03    1.1784072e+01    1.2040698e+03    9.1453786e+02    1.3165883e+00    5.3138049e-06    4.5455887e-05
   3.9231990e+01    3.2154167e+00    3.2158310e+00    3.2151184e+00    1.1412200e+03    2.2462490e+03    5.6139510e+02    4.2738179e-04    4.1225198e-03    9.6459884e+00    3.4491261e+03    1.1615143e+01    1.2039298e+03    9.1440183e+02    1.3166310e+00    5.3275779e-06    4.5432153e-05
   3.9306360e+01    3.2052609e+00    3.2055994e+00    3.2049506e+00    1.1405340e+03    2.2444614e+03    5.6085010e+02    4.2846163e-04    4.1225198e-03    9.6216779e+00    3.4500048e+03    1.1815193e+01    1.2038179e+03    9.1429314e+02    1.3166651e+00    5.3386370e-06    4.5413297e-05
   3.9413783e+01    3.1906556e+00    3.1909952e+00    3.1903387e+00    1.1395429e+03    2.2433723e+03    5.6006414e+02    4.3002443e-04    4.1225198e-03    9.5867107e+00    3.4512570e+03    1.1656692e+01    1.2036566e+03    9.1413651e+02    1.3167143e+00    5.3546128e-06    4.5386116e-05
   3.9506746e+01    3.1780858e+00    3.1783868e+00    3.1778658e+00    1.1386818e+03    2.2419387e+03    5.5938702e+02    4.3137922e-04    4.1225198e-03    9.5566027e+00    3.4523099e+03    1.1325629e+01    1.2035168e+03    9.1400054e+02    1.3167572e+00    5.3684235e-06    4.5362471e-05
   3.9622433e+01    3.1625356e+00    3.1628783e+00    3.1621611e+00    1.1376118e+03    2.2397033e+03    5.5858884e+02    4.3306867e-04    4.1225199e-03    9.5193215e+00    3.4536230e+03    1.1350441e+01    1.2033423e+03    9.1383093e+02    1.3168107e+00    5.3856535e-06    4.5333094e-05
   3.9714982e+01    3.1501503e+00    3.1505612e+00    3.1496514e+00    1.1367582e+03    2.2390810e+03    5.5794027e+02    4.3442262e-04    4.1225199e-03    9.4896529e+00    3.4546737e+03    1.1352417e+01    1.2032030e+03    9.1369545e+02    1.3168534e+00    5.3994550e-06    4.5309678e-05
   3.9830669e+01    3.1347658e+00    3.1350791e+00    3.1342069e+00    1.1356867e+03    2.2367484e+03    5.5711519e+02    4.3611848e-04    4.1225199e-03    9.4527523e+00    3.4559498e+03    1.1030644e+01    1.2030283e+03    9.1352545e+02    1.3169072e+00    5.4166917e-06    4.5280264e-05
   3.9905039e+01    3.1249255e+00    3.1252404e+00    3.1245132e+00    1.1349983e+03    2.2351583e+03    5.5659719e+02    4.3721026e-04    4.1225199e-03    9.4291473e+00    3.4567633e+03    1.0938590e+01    1.2029160e+03    9.1341613e+02    1.3169419e+00    5.4277770e-06    4.5261357e-05
   4.0012462e+01    3.1107755e+00    3.1111277e+00    3.1105273e+00    1.1340052e+03    2.2336027e+03    5.5655250e+02    4.3879027e-04    4.1225200e-03    9.3951946e+00    3.4579268e+03    1.0831070e+01    1.2027537e+03    9.1325814e+02    1.3169920e+00    5.4437843e-06    4.5234250e-05
   4.0128149e+01    3.0956836e+00    3.0964386e+00    3.0947289e+00    1.1329356e+03    2.2316680e+03    5.5580642e+02    4.4049528e-04    4.1225200e-03    9.3588291e+00    3.4591641e+03    1.0695225e+01    1.2025795e+03    9.1308854e+02    1.3170459e+00    5.4610443e-06    4.5204916e-05
   4.0230928e+01    3.0823018e+00    3.0830137e+00    3.0819204e+00    1.1319811e+03    2.2291493e+03    5.5514621e+02    4.4201292e-04    4.1225200e-03    9.3266959e+00    3.4602254e+03    1.0325958e+01    1.2024247e+03    9.1293759e+02    1.3170940e+00    5.4763493e-06    4.5178708e-05
   4.0336232e+01    3.0686639e+00    3.0692538e+00    3.0683984e+00    1.1310043e+03    2.2278240e+03    5.5446720e+02    4.4357073e-04    4.1225201e-03    9.2939406e+00    3.4613084e+03    1.0284762e+01    1.2022658e+03    9.1278267e+02    1.3171435e+00    5.4920444e-06    4.5151842e-05
   4.0431021e+01    3.0565119e+00    3.0569905e+00    3.0561939e+00    1.1301273e+03    2.2261497e+03    5.5385544e+02    4.4497546e-04    4.1225201e-03    9.2646010e+00    3.4622865e+03    1.0319265e+01    1.2021228e+03    9.1264329e+02    1.3171880e+00    5.5062007e-06    4.5127717e-05
   4.0536465e+01    3.0432255e+00    3.0436312e+00    3.0429047e+00    1.1291503e+03    2.2245801e+03    5.5317369e+02    4.4654089e-04    4.1225201e-03    9.2321223e+00    3.4633541e+03    1.0124091e+01    1.2019638e+03    9.1248826e+02    1.3172376e+00    5.5219540e-06    4.5100881e-05
   4.0641988e+01    3.0295761e+00    3.0300062e+00    3.0293224e+00    1.1281755e+03    2.2227003e+03    5.5249419e+02    4.4811039e-04    4.1225201e-03    9.1997870e+00    3.4644179e+03    1.0082071e+01    1.2018050e+03    9.1233343e+02    1.3172871e+00    5.5376926e-06    4.5074070e-05
   4.0747579e+01    3.0161871e+00    3.0165896e+00    3.0159858e+00    1.1272001e+03    2.2205217e+03    5.5181960e+02    4.4968379e-04    4.1225201e-03    9.1675978e+00    3.4654745e+03    1.0005900e+01    1.2016455e+03    9.1217781e+02    1.3173369e+00    5.5534657e-06    4.5047166e-05
   4.0800400e+01    3.0095262e+00    3.0098978e+00    3.0092694e+00    1.1267125e+03    2.2194465e+03    5.5148478e+02    4.5047165e-04    4.1225202e-03    9.1515640e+00    3.4659988e+03    9.9262398e+00    1.2015658e+03    9.1209998e+02    1.3173619e+00    5.5613590e-06    4.5033723e-05
   4.0948351e+01    2.9912626e+00    2.9917336e+00    2.9908053e+00    1.1253473e+03    2.2173172e+03    5.5054361e+02    4.5268347e-04    4.1225202e-03    9.1068495e+00    3.4674592e+03    9.8705897e+00    1.2013426e+03    9.1188214e+02    1.3174318e+00    5.5835345e-06    4.4996188e-05
   4.1001246e+01    2.9844190e+00    2.9847220e+00    2.9838599e+00    1.1248593e+03    2.2162420e+03    5.5020937e+02    4.5347519e-04    4.1225202e-03    9.0909500e+00    3.4679733e+03    9.7191534e+00    1.2012627e+03    9.1180416e+02    1.3174569e+00    5.5914584e-06    4.4982765e-05
   4.1106870e+01    2.9712911e+00    2.9717334e+00    2.9711140e+00    1.1238857e+03    2.2141405e+03    5.4948325e+02    4.5505897e-04    4.1225203e-03    9.0593099e+00    3.4689903e+03    9.6284915e+00    1.2011038e+03    9.1164900e+02    1.3175068e+00    5.6072681e-06    4.4956015e-05
   4.1202135e+01    2.9595754e+00    2.9599232e+00    2.9592582e+00    1.1230088e+03    2.2129583e+03    5.4884367e+02    4.5648977e-04    4.1225203e-03    9.0309149e+00    3.4699093e+03    9.6473029e+00    1.2009601e+03    9.1150869e+02    1.3175520e+00    5.6215571e-06    4.4931849e-05
   4.1308098e+01    2.9465344e+00    2.9468696e+00    2.9462537e+00    1.1220320e+03    2.2110145e+03    5.4813495e+02    4.5808412e-04    4.1225203e-03    8.9994832e+00    3.4709091e+03    9.4354236e+00    1.2008000e+03    9.1135231e+02    1.3176024e+00    5.6374422e-06    4.4904914e-05
   4.1403480e+01    2.9349011e+00    2.9352024e+00    2.9331573e+00    1.1211543e+03    2.2091301e+03    5.4748107e+02    4.5952159e-04    4.1225204e-03    8.9713311e+00    3.4718082e+03    9.4266643e+00    1.2006560e+03    9.1121157e+02    1.3176479e+00    5.6517565e-06    4.4880669e-05
   4.1509569e+01    2.9220494e+00    2.9224928e+00    2.9210173e+00    1.1201769e+03    2.2076578e+03    5.4674695e+02    4.6112329e-04    4.1225204e-03    8.9401695e+00    3.4727882e+03    9.2372114e+00    1.2004958e+03    9.1105501e+02    1.3176985e+00    5.6676781e-06    4.4853684e-05
   4.1615726e+01    2.9094581e+00    2.9098824e+00    2.9084875e+00    1.1192005e+03    2.2054857e+03    5.4606479e+02    4.6272887e-04    4.1225204e-03    8.9091490e+00    3.4737586e+03    9.1409532e+00    1.2003363e+03    9.1089909e+02    1.3177489e+00    5.6836122e-06    4.4826754e-05
   4.1721957e+01    2.8964777e+00    2.8969703e+00    2.8958093e+00    1.1182240e+03    2.2038269e+03    5.4540206e+02    4.6433840e-04    4.1225204e-03    8.8782674e+00    3.4747221e+03    9.0703508e+00    1.2001759e+03    9.1074228e+02    1.3177997e+00    5.6995680e-06    4.4799742e-05
   4.1817606e+01    2.8850836e+00    2.8857002e+00    2.8847807e+00    1.1173456e+03    2.2022918e+03    5.4480503e+02    4.6578997e-04    4.1225205e-03    8.8505995e+00    3.4755860e+03    9.0314451e+00    1.2000315e+03    9.1060099e+02    1.3178456e+00    5.7139512e-06    4.4775455e-05
   4.1923930e+01    2.8726262e+00    2.8730356e+00    2.8722250e+00    1.1163693e+03    2.2004043e+03    5.4413108e+02    4.6740634e-04    4.1225205e-03    8.8199926e+00    3.4765316e+03    8.8939090e+00    1.1998712e+03    9.1044419e+02    1.3178965e+00    5.7299439e-06    4.4748459e-05
   4.2019706e+01    2.8611529e+00    2.8617474e+00    2.8608817e+00    1.1154896e+03    2.1987884e+03    5.4351472e+02    4.6886471e-04    4.1225205e-03    8.7925588e+00    3.4773738e+03    8.7929909e+00    1.1997263e+03    9.1030237e+02    1.3179426e+00    5.7443523e-06    4.4724104e-05
   4.2126167e+01    2.8486175e+00    2.8491076e+00    2.8484138e+00    1.1145143e+03    2.1971367e+03    5.4282489e+02    4.7048856e-04    4.1225205e-03    8.7622121e+00    3.4782991e+03    8.6919205e+00    1.1995662e+03    9.1014573e+02    1.3179936e+00    5.7603519e-06    4.4697190e-05
   4.2222053e+01    2.8374095e+00    2.8378455e+00    2.8370755e+00    1.1136352e+03    2.1953885e+03    5.4220651e+02    4.7195345e-04    4.1225206e-03    8.7350152e+00    3.4791239e+03    8.6019561e+00    1.1994214e+03    9.1000390e+02    1.3180398e+00    5.7747817e-06    4.4672868e-05
   4.2328641e+01    2.8250616e+00    2.8253191e+00    2.8247477e+00    1.1126592e+03    2.1939237e+03    5.4152471e+02    4.7358462e-04    4.1225206e-03    8.7049293e+00    3.4800314e+03    8.5135619e+00    1.1992606e+03    9.0984646e+02    1.3180912e+00    5.7908277e-06    4.4645847e-05
   4.2435337e+01    2.8127477e+00    2.8130052e+00    2.8122746e+00    1.1116820e+03    2.1924638e+03    5.4085244e+02    4.7522024e-04    4.1225206e-03    8.6749686e+00    3.4809260e+03    8.3848048e+00    1.1990998e+03    9.0968894e+02    1.3181426e+00    5.8069074e-06    4.4618822e-05
   4.2542101e+01    2.8004731e+00    2.8008958e+00    2.8002177e+00    1.1107055e+03    2.1905155e+03    5.4019270e+02    4.7685970e-04    4.1225206e-03    8.6451437e+00    3.4818131e+03    8.3088795e+00    1.1989386e+03    9.0953108e+02    1.3181943e+00    5.8229937e-06    4.4591792e-05
   4.2648934e+01    2.7882679e+00    2.7885720e+00    2.7879917e+00    1.1097298e+03    2.1889773e+03    5.3954154e+02    4.7850305e-04    4.1225207e-03    8.6154533e+00    3.4826896e+03    8.2046573e+00    1.1987779e+03    9.0937357e+02    1.3182458e+00    5.8390804e-06    4.4564858e-05
   4.2744926e+01    2.7773869e+00    2.7776816e+00    2.7770986e+00    1.1088553e+03    2.1876949e+03    5.3891912e+02    4.7998200e-04    4.1225207e-03    8.5889068e+00    3.4834796e+03    8.2294022e+00    1.1986333e+03    9.0923184e+02    1.3182922e+00    5.8535554e-06    4.4540592e-05
   4.2851896e+01    2.7653027e+00    2.7656072e+00    2.7650012e+00    1.1078793e+03    2.1859597e+03    5.3824313e+02    4.8163276e-04    4.1225207e-03    8.5594691e+00    3.4843384e+03    8.0285365e+00    1.1984721e+03    9.0907378e+02    1.3183441e+00    5.8696809e-06    4.4513490e-05
   4.2948185e+01    2.7545072e+00    2.7548056e+00    2.7542587e+00    1.1070028e+03    2.1841531e+03    5.3762538e+02    4.8312108e-04    4.1225207e-03    8.5331004e+00    3.4851125e+03    8.0394654e+00    1.1983270e+03    9.0893162e+02    1.3183908e+00    5.8842195e-06    4.4489144e-05
   4.3001728e+01    2.7485186e+00    2.7488281e+00    2.7482804e+00    1.1065157e+03    2.1833742e+03    5.3728371e+02    4.8394939e-04    4.1225207e-03    8.5184956e+00    3.4855375e+03    7.9370378e+00    1.1982465e+03    9.0885262e+02    1.3184167e+00    5.8922985e-06    4.4475607e-05
   4.3108869e+01    2.7366484e+00    2.7369167e+00    2.7352292e+00    1.1055399e+03    2.1815656e+03    5.3657957e+02    4.8560957e-04    4.1225208e-03    8.4893730e+00    3.4863767e+03    7.8326566e+00    1.1980852e+03    9.0869440e+02    1.3184688e+00    5.9084655e-06    4.4448455e-05
   4.3216077e+01    2.7247329e+00    2.7251116e+00    2.7238131e+00    1.1045668e+03    2.1796884e+03    5.3587914e+02    4.8727357e-04    4.1225207e-03    8.4603824e+00    3.4872112e+03    7.7838997e+00    1.1979244e+03    9.0853667e+02    1.3185207e+00    5.9246044e-06    4.4421267e-05
   4.3323350e+01    2.7129268e+00    2.7132563e+00    2.7121907e+00    1.1035928e+03    2.1786515e+03    5.3522612e+02    4.8894135e-04    4.1225207e-03    8.4315240e+00    3.4880379e+03    7.7066388e+00    1.1977629e+03    9.0837827e+02    1.3185729e+00    5.9408038e-06    4.4394161e-05
   4.3430689e+01    2.7011853e+00    2.7015029e+00    2.7007365e+00    1.1026191e+03    2.1768120e+03    5.3458746e+02    4.9061291e-04    4.1225207e-03    8.4027971e+00    3.4888559e+03    7.6205076e+00    1.1976015e+03    9.0821988e+02    1.3186251e+00    5.9570261e-06    4.4367077e-05
   4.3538095e+01    2.6895066e+00    2.6899098e+00    2.6890980e+00    1.1016459e+03    2.1747782e+03    5.3394220e+02    4.9228825e-04    4.1225208e-03    8.3742009e+00    3.4896663e+03    7.5457086e+00    1.1974401e+03    9.0806140e+02    1.3186774e+00    5.9732758e-06    4.4340027e-05
   4.3645566e+01    2.6778824e+00    2.6783398e+00    2.6777023e+00    1.1006729e+03    2.1735922e+03    5.3328635e+02    4.9396738e-04    4.1225208e-03    8.3457348e+00    3.4904672e+03    7.4521289e+00    1.1972786e+03    9.0790285e+02    1.3187299e+00    5.9895449e-06    4.4312983e-05
   4.3742306e+01    2.6674895e+00    2.6679206e+00    2.6671740e+00    1.0998003e+03    2.1718594e+03    5.3269234e+02    4.9548117e-04    4.1225208e-03    8.3202371e+00    3.4911859e+03    7.4296215e+00    1.1971342e+03    9.0776105e+02    1.3187767e+00    6.0041738e-06    4.4288721e-05
   4.3849897e+01    2.6559874e+00    2.6563929e+00    2.6556251e+00    1.0988288e+03    2.1696458e+03    5.3203098e+02    4.9716740e-04    4.1225208e-03    8.2920177e+00    3.4919724e+03    7.3100591e+00    1.1969729e+03    9.0760268e+02    1.3188292e+00    6.0204552e-06    4.4261641e-05
   4.3903716e+01    2.6502624e+00    2.6505874e+00    2.6500263e+00    1.0983435e+03    2.1691642e+03    5.3170223e+02    4.9801165e-04    4.1225209e-03    8.2779607e+00    3.4923636e+03    7.2681451e+00    1.1968922e+03    9.0752345e+02    1.3188554e+00    6.0286018e-06    4.4248110e-05
   4.4000619e+01    2.6399758e+00    2.6403011e+00    2.6397584e+00    1.0974694e+03    2.1678828e+03    5.3111261e+02    4.9953389e-04    4.1225209e-03    8.2527351e+00    3.4930621e+03    7.2083454e+00    1.1967467e+03    9.0738050e+02    1.3189028e+00    6.0432829e-06    4.4223761e-05
   4.4108331e+01    2.6286339e+00    2.6289144e+00    2.6283736e+00    1.0964991e+03    2.1657550e+03    5.3046398e+02    5.0122866e-04    4.1225209e-03    8.2248308e+00    3.4938295e+03    7.1244181e+00    1.1965851e+03    9.0722174e+02    1.3189555e+00    6.0595971e-06    4.4196695e-05
   4.4216133e+01    2.6173090e+00    2.6176189e+00    2.6171317e+00    1.0955292e+03    2.1639362e+03    5.2982260e+02    5.0292755e-04    4.1225210e-03    8.1970474e+00    3.4945846e+03    7.0044690e+00    1.1964239e+03    9.0706328e+02    1.3190082e+00    6.0758947e-06    4.4169582e-05
   4.4313168e+01    2.6072293e+00    2.6074572e+00    2.6069224e+00    1.0946582e+03    2.1629463e+03    5.2925005e+02    5.0445900e-04    4.1225210e-03    8.1721626e+00    3.4952677e+03    7.0392998e+00    1.1962785e+03    9.0692045e+02    1.3190557e+00    6.0906120e-06    4.4145283e-05
   4.4420956e+01    2.5960429e+00    2.5962965e+00    2.5958359e+00    1.0936903e+03    2.1612064e+03    5.2858231e+02    5.0616283e-04    4.1225210e-03    8.1446537e+00    3.4960100e+03    6.8872966e+00    1.1961170e+03    9.0676167e+02    1.3191085e+00    6.1069587e-06    4.4118290e-05
   4.4518122e+01    2.5860275e+00    2.5864371e+00    2.5857043e+00    1.0928191e+03    2.1591433e+03    5.2799891e+02    5.0770099e-04    4.1225210e-03    8.1199783e+00    3.4966753e+03    6.8472268e+00    1.1959715e+03    9.0661855e+02    1.3191562e+00    6.1217092e-06    4.4093998e-05
   4.4626126e+01    2.5749616e+00    2.5754212e+00    2.5731254e+00    1.0918519e+03    2.1577689e+03    5.2733905e+02    5.0941337e-04    4.1225210e-03    8.0926832e+00    3.4974053e+03    6.7588803e+00    1.1958098e+03    9.0645961e+02    1.3192092e+00    6.1381046e-06    4.4067043e-05
   4.4734219e+01    2.5639330e+00    2.5641781e+00    2.5631230e+00    1.0908851e+03    2.1560538e+03    5.2665497e+02    5.1112982e-04    4.1225211e-03    8.0655068e+00    3.4981220e+03    6.6301271e+00    1.1956486e+03    9.0630096e+02    1.3192622e+00    6.1544542e-06    4.4039868e-05
   4.4842370e+01    2.5529776e+00    2.5532667e+00    2.5522502e+00    1.0899190e+03    2.1541130e+03    5.2600587e+02    5.1284989e-04    4.1225211e-03    8.0384555e+00    3.4988356e+03    6.5982901e+00    1.1954869e+03    9.0614192e+02    1.3193153e+00    6.1708692e-06    4.4012872e-05
   4.4950581e+01    2.5421057e+00    2.5423843e+00    2.5416814e+00    1.0889537e+03    2.1527022e+03    5.2538747e+02    5.1457357e-04    4.1225211e-03    8.0115290e+00    3.4995421e+03    6.5290214e+00    1.1953255e+03    9.0598309e+02    1.3193684e+00    6.1873043e-06    4.3985880e-05
   4.5004708e+01    2.5366402e+00    2.5369365e+00    2.5360725e+00    1.0884715e+03    2.1518359e+03    5.2507896e+02    5.1543653e-04    4.1225211e-03    7.9981158e+00    3.4998923e+03    6.4690864e+00    1.1952448e+03    9.0590366e+02    1.3193950e+00    6.1955255e-06    4.3972370e-05
   4.5113004e+01    2.5258260e+00    2.5261837e+00    2.5253862e+00    1.0875073e+03    2.1497676e+03    5.2445444e+02    5.1716566e-04    4.1225211e-03    7.9713745e+00    3.5005864e+03    6.4094752e+00    1.1950834e+03    9.0574480e+02    1.3194482e+00    6.2119866e-06    4.3945399e-05
   4.5221222e+01    2.5150736e+00    2.5155064e+00    2.5148849e+00    1.0865444e+03    2.1484369e+03    5.2382370e+02    5.1889618e-04    4.1225212e-03    7.9447899e+00    3.5012704e+03    6.3203213e+00    1.1949221e+03    9.0558607e+02    1.3195014e+00    6.2284433e-06    4.3918485e-05
   4.5310781e+01    2.5062501e+00    2.5066991e+00    2.5056474e+00    1.0857509e+03    2.1468449e+03    5.2329987e+02    5.2033020e-04    4.1225211e-03    7.9228942e+00    3.5018379e+03    6.3372033e+00    1.1947894e+03    9.0545545e+02    1.3195452e+00    6.2420515e-06    4.3896284e-05
   4.5403141e+01    2.4971712e+00    2.4975600e+00    2.4969746e+00    1.0849330e+03    2.1450982e+03    5.2275830e+02    5.2181098e-04    4.1225212e-03    7.9004109e+00    3.5024199e+03    6.3012960e+00    1.1946521e+03    9.0532032e+02    1.3195906e+00    6.2561134e-06    4.3873385e-05
   4.5541550e+01    2.4836442e+00    2.4839233e+00    2.4833948e+00    1.0837075e+03    2.1431578e+03    5.2194648e+02    5.2403397e-04    4.1225212e-03    7.8668969e+00    3.5032756e+03    6.1827046e+00    1.1944463e+03    9.0511762e+02    1.3196587e+00    6.2771953e-06    4.3839098e-05
   4.5633739e+01    2.4746964e+00    2.4749590e+00    2.4743313e+00    1.0828924e+03    2.1416760e+03    5.2141081e+02    5.2551684e-04    4.1225212e-03    7.8446986e+00    3.5038374e+03    6.0931436e+00    1.1943092e+03    9.0498261e+02    1.3197041e+00    6.2912438e-06    4.3816315e-05
   4.5725884e+01    2.4657974e+00    2.4661232e+00    2.4655318e+00    1.0820793e+03    2.1402148e+03    5.2088076e+02    5.2700087e-04    4.1225213e-03    7.8226082e+00    3.5043920e+03    6.0188320e+00    1.1941729e+03    9.0484827e+02    1.3197493e+00    6.3052519e-06    4.3793476e-05
   4.5817974e+01    2.4569440e+00    2.4571924e+00    2.4565596e+00    1.0812676e+03    2.1387964e+03    5.2035671e+02    5.2848589e-04    4.1225213e-03    7.8006269e+00    3.5049422e+03    5.9747575e+00    1.1940363e+03    9.0471369e+02    1.3197946e+00    6.3192871e-06    4.3770755e-05
   4.5910018e+01    2.4481508e+00    2.4483866e+00    2.4477301e+00    1.0804572e+03    2.1376469e+03    5.1983823e+02    5.2997204e-04    4.1225213e-03    7.7787525e+00    3.5054877e+03    5.9260821e+00    1.1938998e+03    9.0457925e+02    1.3198399e+00    6.3333223e-06    4.3748063e-05
   4.6002013e+01    2.4393956e+00    2.4396188e+00    2.4391735e+00    1.0796468e+03    2.1362859e+03    5.1929568e+02    5.3145926e-04    4.1225213e-03    7.7569847e+00    3.5060211e+03    5.7991321e+00    1.1937634e+03    9.0444475e+02    1.3198853e+00    6.3473496e-06    4.3725373e-05
   4.6139928e+01    2.4263657e+00    2.4266029e+00    2.4261372e+00    1.0784342e+03    2.1341687e+03    5.1850859e+02    5.3369267e-04    4.1225214e-03    7.7245232e+00    3.5068148e+03    5.7543379e+00    1.1935590e+03    9.0424329e+02    1.3199534e+00    6.3683857e-06    4.3691372e-05
   4.6231817e+01    2.4177103e+00    2.4182747e+00    2.4158934e+00    1.0776291e+03    2.1330121e+03    5.1797784e+02    5.3518286e-04    4.1225214e-03    7.7030147e+00    3.5073379e+03    5.6928636e+00    1.1934235e+03    9.0410969e+02    1.3199985e+00    6.3823559e-06    4.3668651e-05
   4.6323657e+01    2.4091327e+00    2.4093378e+00    2.4081883e+00    1.0768243e+03    2.1315944e+03    5.1742357e+02    5.3667408e-04    4.1225214e-03    7.6816107e+00    3.5078558e+03    5.6399584e+00    1.1932876e+03    9.0397577e+02    1.3200438e+00    6.3963553e-06    4.3646001e-05
   4.6415457e+01    2.4006018e+00    2.4008961e+00    2.3998431e+00    1.0760203e+03    2.1298773e+03    5.1688318e+02    5.3816650e-04    4.1225214e-03    7.6603085e+00    3.5083666e+03    5.5643080e+00    1.1931519e+03    9.0384190e+02    1.3200892e+00    6.4103589e-06    4.3623400e-05
   4.6507219e+01    2.3920895e+00    2.3923283e+00    2.3914676e+00    1.0752179e+03    2.1287437e+03    5.1637727e+02    5.3966008e-04    4.1225214e-03    7.6391076e+00    3.5088723e+03    5.5101279e+00    1.1930164e+03    9.0370821e+02    1.3201345e+00    6.4243610e-06    4.3600840e-05
   4.6644785e+01    2.3794395e+00    2.3796772e+00    2.3791061e+00    1.0740184e+03    2.1265880e+03    5.1562837e+02    5.4190294e-04    4.1225215e-03    7.6074905e+00    3.5096235e+03    5.4610497e+00    1.1928140e+03    9.0350861e+02    1.3202021e+00    6.4453369e-06    4.3567034e-05
   4.6736460e+01    2.3710581e+00    2.3713763e+00    2.3708092e+00    1.0732205e+03    2.1249948e+03    5.1512523e+02    5.4339971e-04    4.1225215e-03    7.5865360e+00    3.5101201e+03    5.4165752e+00    1.1926792e+03    9.0337559e+02    1.3202473e+00    6.4593401e-06    4.3544574e-05
   4.6828105e+01    2.3627392e+00    2.3631204e+00    2.3624586e+00    1.0724231e+03    2.1235789e+03    5.1461877e+02    5.4489778e-04    4.1225215e-03    7.5656787e+00    3.5106103e+03    5.3489368e+00    1.1925443e+03    9.0324257e+02    1.3202924e+00    6.4733454e-06    4.3522153e-05
   4.6919713e+01    2.3544084e+00    2.3548336e+00    2.3541804e+00    1.0716271e+03    2.1225527e+03    5.1411086e+02    5.4639704e-04    4.1225215e-03    7.5449192e+00    3.5110951e+03    5.2920246e+00    1.1924096e+03    9.0310957e+02    1.3203376e+00    6.4873439e-06    4.3499742e-05
   4.7011281e+01    2.3461653e+00    2.3465365e+00    2.3459891e+00    1.0708329e+03    2.1211721e+03    5.1360127e+02    5.4789740e-04    4.1225215e-03    7.5242583e+00    3.5115765e+03    5.2571479e+00    1.1922749e+03    9.0297672e+02    1.3203828e+00    6.5013332e-06    4.3477368e-05
   4.7102813e+01    2.3379404e+00    2.3382505e+00    2.3377074e+00    1.0700408e+03    2.1196958e+03    5.1309029e+02    5.4939895e-04    4.1225216e-03    7.5036939e+00    3.5120507e+03    5.1811910e+00    1.1921410e+03    9.0284451e+02    1.3204278e+00    6.5152870e-06    4.3455025e-05
   4.7240075e+01    2.3257086e+00    2.3259251e+00    2.3254687e+00    1.0688539e+03    2.1178905e+03    5.1232445e+02    5.5165433e-04    4.1225216e-03    7.4730159e+00    3.5127562e+03    5.1400435e+00    1.1919396e+03    9.0264571e+02    1.3204955e+00    6.5362463e-06    4.3421472e-05
   4.7331551e+01    2.3176152e+00    2.3178657e+00    2.3173616e+00    1.0680646e+03    2.1165463e+03    5.1181950e+02    5.5315943e-04    4.1225216e-03    7.4526825e+00    3.5132219e+03    5.0909647e+00    1.1918055e+03    9.0251332e+02    1.3205406e+00    6.5502197e-06    4.3399154e-05
   4.7423002e+01    2.3095432e+00    2.3097707e+00    2.3091320e+00    1.0672767e+03    2.1150412e+03    5.1132096e+02    5.5466586e-04    4.1225216e-03    7.4324417e+00    3.5136834e+03    5.0456063e+00    1.1916716e+03    9.0238109e+02    1.3205857e+00    6.5642000e-06    4.3376897e-05
   4.7514425e+01    2.3015237e+00    2.3017181e+00    2.3010801e+00    1.0664903e+03    2.1137178e+03    5.1080587e+02    5.5617356e-04    4.1225216e-03    7.4122935e+00    3.5141401e+03    4.9955482e+00    1.1915379e+03    9.0224903e+02    1.3206308e+00    6.5781850e-06    4.3354706e-05
   4.7605815e+01    2.2935470e+00    2.2938142e+00    2.2932931e+00    1.0657062e+03    2.1125640e+03    5.1031586e+02    5.5768245e-04    4.1225217e-03    7.3922385e+00    3.5145904e+03    4.9270630e+00    1.1914050e+03    9.0211781e+02    1.3206756e+00    6.5921023e-06    4.3332379e-05
   4.7742854e+01    2.2816673e+00    2.2821670e+00    2.2798609e+00    1.0645311e+03    2.1102409e+03    5.0956727e+02    5.5994857e-04    4.1225217e-03    7.3623220e+00    3.5152598e+03    4.8850407e+00    1.1912050e+03    9.0192032e+02    1.3207431e+00    6.6130602e-06    4.3299143e-05
   4.7834192e+01    2.2737909e+00    2.2739595e+00    2.2728754e+00    1.0637489e+03    2.1088900e+03    5.0904537e+02    5.6146097e-04    4.1225217e-03    7.3424902e+00    3.5156996e+03    4.8150712e+00    1.1910719e+03    9.0178876e+02    1.3207881e+00    6.6270273e-06    4.3276998e-05
   4.7925497e+01    2.2659538e+00    2.2662918e+00    2.2653074e+00    1.0629682e+03    2.1077659e+03    5.0853592e+02    5.6297453e-04    4.1225217e-03    7.3227500e+00    3.5161357e+03    4.7764334e+00    1.1909388e+03    9.0165733e+02    1.3208331e+00    6.6409977e-06    4.3254910e-05
   4.8016786e+01    2.2581578e+00    2.2584367e+00    2.2577469e+00    1.0621897e+03    2.1063520e+03    5.0805896e+02    5.6448951e-04    4.1225217e-03    7.3030972e+00    3.5165670e+03    4.7248193e+00    1.1908065e+03    9.0152655e+02    1.3208779e+00    6.6549467e-06    4.3232892e-05
   4.8108078e+01    2.2503896e+00    2.2506423e+00    2.2497962e+00    1.0614116e+03    2.1047841e+03    5.0758710e+02    5.6600625e-04    4.1225218e-03    7.2835269e+00    3.5169947e+03    4.6842841e+00    1.1906738e+03    9.0139543e+02    1.3209228e+00    6.6689195e-06    4.3210876e-05
   4.8245056e+01    2.2388299e+00    2.2391229e+00    2.2383644e+00    1.0602462e+03    2.1030766e+03    5.0686607e+02    5.6828547e-04    4.1225218e-03    7.2543150e+00    3.5176305e+03    4.6417004e+00    1.1904750e+03    9.0119900e+02    1.3209902e+00    6.6899032e-06    4.3177898e-05
   4.8336373e+01    2.2311619e+00    2.2315112e+00    2.2310008e+00    1.0594706e+03    2.1015007e+03    5.0638062e+02    5.6980690e-04    4.1225218e-03    7.2349453e+00    3.5180487e+03    4.5803562e+00    1.1903426e+03    9.0106815e+02    1.3210351e+00    6.7038956e-06    4.3155938e-05
   4.8427672e+01    2.2235328e+00    2.2238830e+00    2.2232932e+00    1.0586964e+03    2.0999817e+03    5.0589348e+02    5.7132972e-04    4.1225218e-03    7.2156614e+00    3.5184638e+03    4.5464919e+00    1.1902104e+03    9.0093741e+02    1.3210800e+00    6.7178836e-06    4.3133997e-05
   4.8518947e+01    2.2159379e+00    2.2162530e+00    2.2157545e+00    1.0579245e+03    2.0988160e+03    5.0540635e+02    5.7285379e-04    4.1225218e-03    7.1964643e+00    3.5188735e+03    4.4883459e+00    1.1900786e+03    9.0080718e+02    1.3211247e+00    6.7318321e-06    4.3112064e-05
   4.8610204e+01    2.2083926e+00    2.2086510e+00    2.2081501e+00    1.0571532e+03    2.0976152e+03    5.0492026e+02    5.7437920e-04    4.1225219e-03    7.1773523e+00    3.5192815e+03    4.4713026e+00    1.1899467e+03    9.0067672e+02    1.3211696e+00    6.7458063e-06    4.3090155e-05
   4.8701451e+01    2.2008769e+00    2.2010887e+00    2.2007089e+00    1.0563831e+03    2.0959571e+03    5.0443669e+02    5.7590611e-04    4.1225219e-03    7.1583228e+00    3.5196863e+03    4.4355783e+00    1.1898148e+03    9.0054628e+02    1.3212145e+00    6.7597823e-06    4.3068275e-05
   4.8838287e+01    2.1896739e+00    2.1898574e+00    2.1894787e+00    1.0552296e+03    2.0938118e+03    5.0371754e+02    5.7819935e-04    4.1225219e-03    7.1299317e+00    3.5202830e+03    4.3605170e+00    1.1896170e+03    9.0035066e+02    1.3212818e+00    6.7807437e-06    4.3035501e-05
   4.8929493e+01    2.1822549e+00    2.1824578e+00    2.1819408e+00    1.0544636e+03    2.0922384e+03    5.0324443e+02    5.7972974e-04    4.1225219e-03    7.1111099e+00    3.5206765e+03    4.3149597e+00    1.1894859e+03    9.0022102e+02    1.3213265e+00    6.7947035e-06    4.3013777e-05
   4.9020677e+01    2.1748724e+00    2.1751750e+00    2.1744944e+00    1.0536982e+03    2.0909367e+03    5.0275351e+02    5.8126141e-04    4.1225219e-03    7.0923716e+00    3.5210661e+03    4.2720257e+00    1.1893546e+03    9.0009114e+02    1.3213713e+00    6.8086758e-06    4.2992034e-05
   4.9111843e+01    2.1675183e+00    2.1677064e+00    2.1673800e+00    1.0529340e+03    2.0895745e+03    5.0229005e+02    5.8279440e-04    4.1225219e-03    7.0737158e+00    3.5214528e+03    4.2417356e+00    1.1892234e+03    8.9996138e+02    1.3214160e+00    6.8226542e-06    4.2970335e-05
   4.9202984e+01    2.1602166e+00    2.1604107e+00    2.1599836e+00    1.0521713e+03    2.0885055e+03    5.0181900e+02    5.8432857e-04    4.1225220e-03    7.0551436e+00    3.5218361e+03    4.2061827e+00    1.1890924e+03    8.9983179e+02    1.3214608e+00    6.8366306e-06    4.2948661e-05
   4.9339639e+01    2.1493234e+00    2.1495462e+00    2.1479938e+00    1.0510297e+03    2.0866901e+03    5.0109610e+02    5.8663223e-04    4.1225220e-03    7.0274386e+00    3.5224059e+03    4.1698304e+00    1.1888962e+03    8.9963768e+02    1.3215278e+00    6.8575932e-06    4.2916212e-05
   4.9430721e+01    2.1420962e+00    2.1423025e+00    2.1415033e+00    1.0502714e+03    2.0854568e+03    5.0059863e+02    5.8816950e-04    4.1225220e-03    7.0090714e+00    3.5227798e+03    4.1044294e+00    1.1887661e+03    8.9950895e+02    1.3215723e+00    6.8715427e-06    4.2894690e-05
   4.9512667e+01    2.1356453e+00    2.1359219e+00    2.1350461e+00    1.0495892e+03    2.0844334e+03    5.0017606e+02    5.8955386e-04    4.1225220e-03    6.9926130e+00    3.5231151e+03    4.0916481e+00    1.1886487e+03    8.9939278e+02    1.3216125e+00    6.8841091e-06    4.2875274e-05
   4.9603720e+01    2.1284875e+00    2.1286908e+00    2.1279078e+00    1.0488320e+03    2.0832974e+03    4.9972819e+02    5.9109364e-04    4.1225220e-03    6.9743975e+00    3.5234830e+03    4.0404644e+00    1.1885184e+03    8.9926387e+02    1.3216571e+00    6.8980773e-06    4.2853724e-05
   4.9740253e+01    2.1178379e+00    2.1180521e+00    2.1173821e+00    1.0476985e+03    2.0814100e+03    4.9905226e+02    5.9340580e-04    4.1225221e-03    6.9472224e+00    3.5240286e+03    3.9960604e+00    1.1883233e+03    8.9907077e+02    1.3217239e+00    6.9190318e-06    4.2821455e-05
   4.9831249e+01    2.1107707e+00    2.1110872e+00    2.1105968e+00    1.0469457e+03    2.0801021e+03    4.9859492e+02    5.9494863e-04    4.1225221e-03    6.9292068e+00    3.5243868e+03    3.9366917e+00    1.1881942e+03    8.9894293e+02    1.3217682e+00    6.9329728e-06    4.2800020e-05
   4.9922225e+01    2.1037414e+00    2.1041027e+00    2.1034482e+00    1.0461934e+03    2.0787852e+03    4.9813536e+02    5.9649268e-04    4.1225221e-03    6.9112703e+00    3.5247433e+03    3.9192016e+00    1.1880646e+03    8.9881467e+02    1.3218127e+00    6.9469380e-06    4.2778592e-05
   5.0013187e+01    2.0967539e+00    2.0969610e+00    2.0966221e+00    1.0457019e+03    2.0745241e+03    5.0200418e+02    5.9803804e-04    4.1225221e-03    6.8934112e+00    3.5250953e+03    3.8691206e+00    1.1880446e+03    8.9879595e+02    1.3218179e+00    6.9554850e-06    4.2769102e-05
   5.0104776e+01    2.0903849e+00    2.0916758e+00    2.0885530e+00    1.0450174e+03    2.0734071e+03    5.0156064e+02    5.9959562e-04    4.1225221e-03    6.8755041e+00    3.5256863e+03    6.4530036e+00    1.1879309e+03    8.9868441e+02    1.3218554e+00    6.9693208e-06    4.2749795e-05
   5.0241589e+01    2.0801561e+00    2.0806702e+00    2.0794921e+00    1.0439876e+03    2.0714802e+03    5.0080671e+02    6.0192551e-04    4.1225222e-03    6.8488910e+00    3.5265414e+03    6.2502137e+00    1.1877588e+03    8.9851554e+02    1.3219124e+00    6.9902318e-06    4.2720685e-05
   5.0344045e+01    2.0726552e+00    2.0746627e+00    2.0718477e+00    1.0432699e+03    2.0697963e+03    5.0054560e+02    6.0367247e-04    4.1225222e-03    6.8290710e+00    3.5271607e+03    6.0446945e+00    1.1876403e+03    8.9839928e+02    1.3219515e+00    7.0050009e-06    4.2703031e-05
   5.0415196e+01    2.0673638e+00    2.0682702e+00    2.0666900e+00    1.0427214e+03    2.0692477e+03    5.0029068e+02    6.0488668e-04    4.1225222e-03    6.8153628e+00    3.5275625e+03    5.6463555e+00    1.1875465e+03    8.9830688e+02    1.3219830e+00    7.0159186e-06    4.2687626e-05
   5.0504133e+01    2.0607838e+00    2.0620097e+00    2.0602308e+00    1.0420294e+03    2.0685292e+03    4.9995221e+02    6.0640582e-04    4.1225222e-03    6.7982893e+00    3.5280287e+03    5.2417568e+00    1.1874284e+03    8.9819050e+02    1.3220229e+00    7.0294904e-06    4.2668086e-05
   5.0615306e+01    2.0525559e+00    2.0536841e+00    2.0523143e+00    1.0411599e+03    2.0675367e+03    4.9961757e+02    6.0830699e-04    4.1225222e-03    6.7770424e+00    3.5285781e+03    4.9423941e+00    1.1872800e+03    8.9804415e+02    1.3220731e+00    7.0463710e-06    4.2643385e-05
   5.0726408e+01    2.0443716e+00    2.0451482e+00    2.0442172e+00    1.0402860e+03    2.0657048e+03    4.9926018e+02    6.1020921e-04    4.1225223e-03    6.7559162e+00    3.5291008e+03    4.7043245e+00    1.1871307e+03    8.9789677e+02    1.3221238e+00    7.0632118e-06    4.2618448e-05
   5.0826401e+01    2.0370464e+00    2.0379062e+00    2.0367779e+00    1.0394979e+03    2.0642943e+03    4.9895126e+02    6.1192309e-04    4.1225223e-03    6.7369942e+00    3.5295694e+03    4.6863259e+00    1.1869952e+03    8.9776293e+02    1.3221699e+00    7.0783949e-06    4.2595872e-05
   5.0939240e+01    2.0288219e+00    2.0295789e+00    2.0281369e+00    1.0386102e+03    2.0627869e+03    4.9852337e+02    6.1385938e-04    4.1225223e-03    6.7157438e+00    3.5300931e+03    4.6411129e+00    1.1868422e+03    8.9761193e+02    1.3222220e+00    7.0955594e-06    4.2570574e-05
   5.1061301e+01    2.0199819e+00    2.0206746e+00    2.0196082e+00    1.0376476e+03    2.0614818e+03    4.9810588e+02    6.1595649e-04    4.1225224e-03    6.6928792e+00    3.5306353e+03    4.4423774e+00    1.1866762e+03    8.9744789e+02    1.3222787e+00    7.1141092e-06    4.2543151e-05
   5.1146065e+01    2.0138745e+00    2.0145473e+00    2.0136136e+00    1.0372735e+03    2.0579937e+03    4.9783104e+02    6.1741440e-04    4.1225224e-03    6.6770752e+00    3.5309900e+03    4.1838262e+00    1.1866972e+03    8.9747016e+02    1.3222693e+00    7.1214831e-06    4.2540206e-05
   5.1252021e+01    2.0069010e+00    2.0077079e+00    2.0063791e+00    1.0364694e+03    2.0559805e+03    4.9749971e+02    6.1923860e-04    4.1225224e-03    6.6574054e+00    3.5315239e+03    5.0391012e+00    1.1865588e+03    8.9733377e+02    1.3223160e+00    7.1373301e-06    4.2517256e-05
   5.1384466e+01    1.9975748e+00    1.9978333e+00    1.9968709e+00    1.0354637e+03    2.0535108e+03    4.9710233e+02    6.2152157e-04    4.1225224e-03    6.6329515e+00    3.5321521e+03    4.7433570e+00    1.1863878e+03    8.9716504e+02    1.3223741e+00    7.1571584e-06    4.2488460e-05
   5.1550022e+01    1.9861854e+00    1.9863623e+00    1.9858858e+00    1.0342023e+03    2.0506150e+03    4.9662627e+02    6.2437990e-04    4.1225225e-03    6.6025868e+00    3.5328784e+03    4.3870209e+00    1.1861747e+03    8.9695459e+02    1.3224468e+00    7.1819321e-06    4.2452331e-05
   5.1751442e+01    1.9724652e+00    1.9728223e+00    1.9723492e+00    1.0326597e+03    2.0473981e+03    4.9606409e+02    6.2786382e-04    4.1225225e-03    6.5659501e+00    3.5336881e+03    4.0201095e+00    1.1859147e+03    8.9669751e+02    1.3225359e+00    7.2119775e-06    4.2408079e-05
   5.1953158e+01    1.9585238e+00    1.9589500e+00    1.9584187e+00    1.0311090e+03    2.0444554e+03    4.9550142e+02    6.3135996e-04    4.1225226e-03    6.5295914e+00    3.5344630e+03    3.8411237e+00    1.1856517e+03    8.9643739e+02    1.3226264e+00    7.2421614e-06    4.2364075e-05
   5.2155097e+01    1.9446827e+00    1.9451456e+00    1.9445673e+00    1.0295541e+03    2.0422499e+03    4.9493544e+02    6.3486703e-04    4.1225227e-03    6.4935214e+00    3.5352125e+03    3.7118201e+00    1.1853864e+03    8.9617475e+02    1.3227179e+00    7.2724203e-06    4.2320021e-05
   5.2357250e+01    1.9309451e+00    1.9316348e+00    1.9307156e+00    1.0280016e+03    2.0392751e+03    4.9437744e+02    6.3838482e-04    4.1225227e-03    6.4577392e+00    3.5359517e+03    3.6566584e+00    1.1851207e+03    8.9591176e+02    1.3228096e+00    7.3026975e-06    4.2275805e-05
   5.2559606e+01    1.9173457e+00    1.9176545e+00    1.9171208e+00    1.0264458e+03    2.0365863e+03    4.9381669e+02    6.4191311e-04    4.1225228e-03    6.4222442e+00    3.5366554e+03    3.4775660e+00    1.1848543e+03    8.9564802e+02    1.3229018e+00    7.3330001e-06    4.2231525e-05
   5.2762170e+01    1.9038600e+00    1.9040700e+00    1.9026181e+00    1.0248914e+03    2.0338437e+03    4.9300849e+02    6.4545191e-04    4.1225228e-03    6.3870332e+00    3.5373417e+03    3.3878439e+00    1.1845878e+03    8.9538395e+02    1.3229942e+00    7.3633809e-06    4.2187306e-05
   5.2964948e+01    1.8905106e+00    1.8906659e+00    1.8898531e+00    1.0236931e+03    2.0312893e+03    4.9215996e+02    6.4900132e-04    4.1225228e-03    6.3521023e+00    3.5380092e+03    3.2919198e+00    1.1844636e+03    8.9526226e+02    1.3230354e+00    7.3874309e-06    4.2162924e-05
   5.3218421e+01    1.8746956e+00    1.8753723e+00    1.8741558e+00    1.0218235e+03    2.0277114e+03    4.9115578e+02    6.5344756e-04    4.1225227e-03    6.3088808e+00    3.5389614e+03    3.7563702e+00    1.1841442e+03    8.9494631e+02    1.3231456e+00    7.4250857e-06    4.2109159e-05
   5.3535262e+01    1.8547846e+00    1.8549494e+00    1.8543921e+00    1.0194725e+03    2.0233839e+03    4.8998264e+02    6.5902021e-04    4.1225227e-03    6.2555330e+00    3.5399481e+03    3.1142434e+00    1.1837496e+03    8.9455529e+02    1.3232828e+00    7.4720410e-06    4.2041702e-05
   5.3788735e+01    1.8384678e+00    1.8391350e+00    1.8382699e+00    1.0175864e+03    2.0200228e+03    4.8906575e+02    6.6348979e-04    4.1225227e-03    6.2133929e+00    3.5407219e+03    3.0530565e+00    1.1834264e+03    8.9423490e+02    1.3233954e+00    7.5097164e-06    4.1987965e-05
   5.4105576e+01    1.8190561e+00    1.8193356e+00    1.8188758e+00    1.0152375e+03    2.0162023e+03    4.8796351e+02    6.6909114e-04    4.1225229e-03    6.1613771e+00    3.5416376e+03    2.8900765e+00    1.1830246e+03    8.9383642e+02    1.3235359e+00    7.5568486e-06    4.1921042e-05
   5.4359049e+01    1.8031921e+00    1.8036858e+00    1.8030955e+00    1.0133517e+03    2.0130513e+03    4.8710454e+02    6.7358367e-04    4.1225229e-03    6.1202833e+00    3.5423426e+03    2.7813195e+00    1.1826984e+03    8.9351285e+02    1.3236502e+00    7.5946679e-06    4.1867396e-05
   5.4675890e+01    1.7842442e+00    1.7844620e+00    1.7840765e+00    1.0110087e+03    2.0086712e+03    4.8647875e+02    6.7921298e-04    4.1225231e-03    6.0695587e+00    3.5431551e+03    2.5641953e+00    1.1822959e+03    8.9311327e+02    1.3237917e+00    7.6418310e-06    4.1800809e-05
   5.4929363e+01    1.7687965e+00    1.7693054e+00    1.7685652e+00    1.0091336e+03    2.0055302e+03    4.8597490e+02    6.8372741e-04    4.1225231e-03    6.0294835e+00    3.5437918e+03    2.5120085e+00    1.1819704e+03    8.9279004e+02    1.3239063e+00    7.6796613e-06    4.1747634e-05
   5.5246204e+01    1.7504123e+00    1.7506219e+00    1.7502621e+00    1.0068019e+03    2.0011713e+03    4.8537615e+02    6.8938391e-04    4.1225232e-03    5.9800108e+00    3.5445306e+03    2.3317388e+00    1.1815678e+03    8.9239022e+02    1.3240484e+00    7.7268351e-06    4.1681160e-05
   5.5499677e+01    1.7353745e+00    1.7357891e+00    1.7351329e+00    1.0049368e+03    1.9979488e+03    4.8489103e+02    6.9391951e-04    4.1225233e-03    5.9409243e+00    3.5451114e+03    2.2916275e+00    1.1812429e+03    8.9206737e+02    1.3241633e+00    7.7646268e-06    4.1627877e-05
   5.5816518e+01    1.7174743e+00    1.7175839e+00    1.7168544e+00    1.0026184e+03    1.9935182e+03    4.8373401e+02    6.9960235e-04    4.1225233e-03    5.8926665e+00    3.5457779e+03    2.1032851e+00    1.1808408e+03    8.9166768e+02    1.3243059e+00    7.8118552e-06    4.1562015e-05
   5.6069991e+01    1.7028538e+00    1.7031518e+00    1.7026332e+00    1.0007575e+03    1.9908111e+03    4.8278170e+02    7.0415886e-04    4.1225234e-03    5.8545360e+00    3.5462886e+03    2.0148422e+00    1.1805144e+03    8.9134316e+02    1.3244219e+00    7.8498295e-06    4.1509420e-05
   5.6386832e+01    1.6853934e+00    1.6855025e+00    1.6849935e+00    9.9844653e+02    1.9871765e+03    4.8165722e+02    7.0986697e-04    4.1225235e-03    5.8074592e+00    3.5468821e+03    1.8732614e+00    1.1801112e+03    8.9094217e+02    1.3245655e+00    7.8972254e-06    4.1444010e-05
   5.6640305e+01    1.6712052e+00    1.6716205e+00    1.6710803e+00    9.9659798e+02    1.9841291e+03    4.8079992e+02    7.1444352e-04    4.1225235e-03    5.7702581e+00    3.5473421e+03    1.8146403e+00    1.1797856e+03    8.9061825e+02    1.3246816e+00    7.9351297e-06    4.1391462e-05
   5.6957147e+01    1.6553021e+00    1.6555399e+00    1.6549346e+00    9.9431016e+02    1.9799671e+03    4.8069438e+02    7.2017628e-04    4.1225236e-03    5.7243257e+00    3.5478675e+03    1.6583461e+00    1.1793894e+03    8.9022394e+02    1.3248233e+00    7.9827476e-06    4.1326564e-05
   5.7321950e+01    1.6363568e+00    1.6367245e+00    1.6362400e+00    9.9167956e+02    1.9753548e+03    4.7925423e+02    7.2679324e-04    4.1225238e-03    5.6722098e+00    3.5484122e+03    1.4930853e+00    1.1789292e+03    8.8976565e+02    1.3249884e+00    8.0373622e-06    4.1251997e-05
   5.7613792e+01    1.6199611e+00    1.6209553e+00    1.6196221e+00    9.8957040e+02    1.9717006e+03    4.7825283e+02    7.3209924e-04    4.1225238e-03    5.6310998e+00    3.5488297e+03    1.4307650e+00    1.1785535e+03    8.8939144e+02    1.3251235e+00    8.0806586e-06    4.1192054e-05
   5.7978595e+01    1.6019283e+00    1.6021407e+00    1.6016702e+00    9.8696194e+02    1.9670361e+03    4.7697533e+02    7.3874699e-04    4.1225240e-03    5.5804274e+00    3.5492936e+03    1.2716829e+00    1.1780952e+03    8.8893484e+02    1.3252886e+00    8.1350417e-06    4.1118005e-05
   5.8270437e+01    1.5861225e+00    1.5866085e+00    1.5859087e+00    9.8486759e+02    1.9632681e+03    4.7655597e+02    7.4407709e-04    4.1225240e-03    5.5404528e+00    3.5496386e+03    1.1819623e+00    1.1777219e+03    8.8856279e+02    1.3254234e+00    8.1784329e-06    4.1058601e-05
   5.8635241e+01    1.5690996e+00    1.5693448e+00    1.5684170e+00    9.8228137e+02    1.9583926e+03    4.7525161e+02    7.5075425e-04    4.1225241e-03    5.4911766e+00    3.5500299e+03    1.0726901e+00    1.1772676e+03    8.8810993e+02    1.3255877e+00    8.2329904e-06    4.0985053e-05
   5.9002750e+01    1.5507100e+00    1.5509025e+00    1.5504938e+00    9.7968046e+02    1.9534275e+03    4.7402252e+02    7.5749678e-04    4.1225242e-03    5.4422993e+00    3.5503972e+03    9.9947242e-01    1.1768055e+03    8.8764911e+02    1.3257553e+00    8.2878215e-06    4.0911430e-05
   5.9296758e+01    1.5353646e+00    1.5360363e+00    1.5351298e+00    9.7759385e+02    1.9495695e+03    4.7303096e+02    7.6290217e-04    4.1225243e-03    5.4037392e+00    3.5506658e+03    9.1357887e-01    1.1764298e+03    8.8727437e+02    1.3258918e+00    8.3314812e-06    4.0852349e-05
   5.9664268e+01    1.5190654e+00    1.5193694e+00    1.5186380e+00    9.7502501e+02    1.9444663e+03    4.7198276e+02    7.6967274e-04    4.1225244e-03    5.3562043e+00    3.5509706e+03    8.2939586e-01    1.1759764e+03    8.8682209e+02    1.3260567e+00    8.3864692e-06    4.0779387e-05
   6.0033319e+01    1.5014359e+00    1.5017424e+00    1.5013324e+00    9.7245309e+02    1.9395984e+03    4.7099116e+02    7.7648655e-04    4.1225245e-03    5.3092027e+00    3.5512434e+03    7.3915937e-01    1.1755192e+03    8.8636583e+02    1.3262235e+00    8.4412774e-06    4.0705945e-05
   6.0328559e+01    1.4867245e+00    1.4874374e+00    1.4864815e+00    9.7039576e+02    1.9357984e+03    4.7015528e+02    7.8194812e-04    4.1225246e-03    5.2721204e+00    3.5514480e+03    6.9298011e-01    1.1751470e+03    8.8599443e+02    1.3263594e+00    8.4848870e-06    4.0647348e-05
   6.0697610e+01    1.4710625e+00    1.4713561e+00    1.4707053e+00    9.6785745e+02    1.9302791e+03    4.6926808e+02    7.8878781e-04    4.1225247e-03    5.2264052e+00    3.5516720e+03    6.0694454e-01    1.1746957e+03    8.8554389e+02    1.3265245e+00    8.5400213e-06    4.0575261e-05
   6.1068190e+01    1.4542464e+00    1.4543988e+00    1.4541478e+00    9.6531719e+02    1.9246474e+03    4.6858425e+02    7.9566996e-04    4.1225248e-03    5.1811994e+00    3.5518688e+03    5.3105630e-01    1.1742404e+03    8.8508928e+02    1.3266915e+00    8.5951943e-06    4.0503473e-05
   6.1364654e+01    1.4402059e+00    1.4405201e+00    1.4399787e+00    9.6328220e+02    1.9203857e+03    4.6765368e+02    8.0118539e-04    4.1225248e-03    5.1455318e+00    3.5520132e+03    4.8713081e-01    1.1738694e+03    8.8471885e+02    1.3268277e+00    8.6390682e-06    4.0445666e-05
   6.1735233e+01    1.4252629e+00    1.4255524e+00    1.4247758e+00    9.6077610e+02    1.9145993e+03    4.6656665e+02    8.0809152e-04    4.1225249e-03    5.1015570e+00    3.5521794e+03    4.4830369e-01    1.1734199e+03    8.8426989e+02    1.3269929e+00    8.6944782e-06    4.0374504e-05
   6.2107347e+01    1.4091441e+00    1.4093638e+00    1.4089945e+00    9.5827027e+02    1.9088908e+03    4.6556866e+02    8.1503905e-04    4.1225250e-03    5.0580706e+00    3.5523268e+03    3.9619428e-01    1.1729657e+03    8.8381619e+02    1.3271602e+00    8.7497724e-06    4.0303144e-05
   6.2405039e+01    1.3957047e+00    1.3963521e+00    1.3954762e+00    9.5626791e+02    1.9045366e+03    4.6475381e+02    8.2060613e-04    4.1225251e-03    5.0237562e+00    3.5524337e+03    3.5911240e-01    1.1725987e+03    8.8344955e+02    1.3272956e+00    8.7936913e-06    4.0246014e-05
   6.2777153e+01    1.3814401e+00    1.3817196e+00    1.3810831e+00    9.5379945e+02    1.8984499e+03    4.6391125e+02    8.2757594e-04    4.1225252e-03    4.9814464e+00    3.5525525e+03    3.1930358e-01    1.1721534e+03    8.8300469e+02    1.3274600e+00    8.8491875e-06    4.0175546e-05
   6.3150814e+01    1.3659948e+00    1.3662619e+00    1.3658295e+00    9.5133475e+02    1.8924676e+03    4.6312103e+02    8.3458651e-04    4.1225253e-03    4.9396022e+00    3.5526594e+03    2.8617142e-01    1.1717056e+03    8.8255724e+02    1.3276256e+00    8.9046235e-06    4.0105348e-05
   6.3449743e+01    1.3531472e+00    1.3537534e+00    1.3529258e+00    9.4936453e+02    1.8878661e+03    4.6244015e+02    8.4020316e-04    4.1225254e-03    4.9065816e+00    3.5527374e+03    2.6073367e-01    1.1713433e+03    8.8219528e+02    1.3277597e+00    8.9487329e-06    4.0049221e-05
   6.3823405e+01    1.3394925e+00    1.3397656e+00    1.3390492e+00    9.4693792e+02    1.8815914e+03    4.6172541e+02    8.4723386e-04    4.1225254e-03    4.8658648e+00    3.5528244e+03    2.3286824e-01    1.1709027e+03    8.8175493e+02    1.3279230e+00    9.0044833e-06    3.9980427e-05
   6.4198537e+01    1.3247280e+00    1.3248431e+00    1.3245072e+00    9.4451191e+02    1.8753867e+03    4.6071028e+02    8.5430288e-04    4.1225255e-03    4.8256018e+00    3.5529023e+03    2.0779002e-01    1.1704578e+03    8.8131030e+02    1.3280882e+00    9.0602243e-06    3.9911577e-05
   6.4498642e+01    1.3124538e+00    1.3129108e+00    1.3122335e+00    9.4257448e+02    1.8702520e+03    4.5982096e+02    8.5996557e-04    4.1225255e-03    4.7938262e+00    3.5529599e+03    1.9188627e-01    1.1700989e+03    8.8095163e+02    1.3282215e+00    9.1045540e-06    3.9856580e-05
   6.4873774e+01    1.2993836e+00    1.2996500e+00    1.2989981e+00    9.4018953e+02    1.8638172e+03    4.5892502e+02    8.6705291e-04    4.1225255e-03    4.7546412e+00    3.5530249e+03    1.7323849e-01    1.1696623e+03    8.8051520e+02    1.3283840e+00    9.1604441e-06    3.9788785e-05
   6.5250344e+01    1.2852912e+00    1.2855627e+00    1.2852096e+00    9.3780800e+02    1.8573897e+03    4.5809587e+02    8.7417695e-04    4.1225256e-03    4.7158937e+00    3.5530838e+03    1.5646597e-01    1.1692226e+03    8.8007576e+02    1.3285477e+00    9.2162588e-06    3.9720900e-05
   6.5551600e+01    1.2735363e+00    1.2741481e+00    1.2733125e+00    9.3590579e+02    1.8523114e+03    4.5741690e+02    8.7988277e-04    4.1225256e-03    4.6853124e+00    3.5531271e+03    1.4371810e-01    1.1688684e+03    8.7972162e+02    1.3286798e+00    9.2606154e-06    3.9666485e-05
   6.5928171e+01    1.2610223e+00    1.2612793e+00    1.2607443e+00    9.3356434e+02    1.8458639e+03    4.5671756e+02    8.8702293e-04    4.1225257e-03    4.6475976e+00    3.5531741e+03    1.2462513e-01    1.1684373e+03    8.7929071e+02    1.3288407e+00    9.3165560e-06    3.9599647e-05
   6.6306173e+01    1.2475484e+00    1.2478176e+00    1.2474633e+00    9.3122738e+02    1.8393720e+03    4.5606952e+02    8.9419863e-04    4.1225258e-03    4.6103021e+00    3.5532194e+03    1.1987196e-01    1.1680034e+03    8.7885699e+02    1.3290028e+00    9.3724587e-06    3.9532880e-05
   6.6608574e+01    1.2363127e+00    1.2367086e+00    1.2361112e+00    9.2936176e+02    1.8342433e+03    4.5539086e+02    8.9994501e-04    4.1225259e-03    4.5808642e+00    3.5532530e+03    1.1122020e-01    1.1676537e+03    8.7850736e+02    1.3291336e+00    9.4169222e-06    3.9479576e-05
   6.6986576e+01    1.2243484e+00    1.2245935e+00    1.2237846e+00    9.2706298e+02    1.8276863e+03    4.5450180e+02    9.0713485e-04    4.1225260e-03    4.5445569e+00    3.5532887e+03    9.4477353e-02    1.1672273e+03    8.7808108e+02    1.3292933e+00    9.4730431e-06    3.9413962e-05
   6.7365999e+01    1.2114335e+00    1.2116452e+00    1.2113092e+00    9.2476908e+02    1.8211053e+03    4.5367203e+02    9.1435900e-04    4.1225261e-03    4.5086515e+00    3.5533230e+03    9.0363627e-02    1.1667992e+03    8.7765309e+02    1.3294537e+00    9.5290794e-06    3.9348379e-05
   6.7669538e+01    1.2006994e+00    1.2012797e+00    1.2005045e+00    9.2294015e+02    1.8158918e+03    4.5299811e+02    9.2014325e-04    4.1225261e-03    4.4803091e+00    3.5533503e+03    8.9856583e-02    1.1664548e+03    8.7730884e+02    1.3295829e+00    9.5736391e-06    3.9296099e-05
   6.8048961e+01    1.1892616e+00    1.1895039e+00    1.1889734e+00    9.2068687e+02    1.8093476e+03    4.5229285e+02    9.2737937e-04    4.1225262e-03    4.4453504e+00    3.5533808e+03    8.0486899e-02    1.1660353e+03    8.7688942e+02    1.3297404e+00    9.6298335e-06    3.9231604e-05
   6.8429793e+01    1.1769111e+00    1.1771918e+00    1.1768319e+00    9.1843918e+02    1.8027155e+03    4.5164881e+02    9.3464844e-04    4.1225263e-03    4.4107775e+00    3.5534086e+03    7.2848526e-02    1.1656131e+03    8.7646727e+02    1.3298992e+00    9.6859382e-06    3.9167204e-05
   6.8734458e+01    1.1666245e+00    1.1671194e+00    1.1664275e+00    9.1664684e+02    1.7974969e+03    4.5108465e+02    9.4046780e-04    4.1225264e-03    4.3834849e+00    3.5534294e+03    6.8433050e-02    1.1652736e+03    8.7612789e+02    1.3300269e+00    9.7304864e-06    3.9115737e-05
   6.9115290e+01    1.1556872e+00    1.1559190e+00    1.1553644e+00    9.1443807e+02    1.7909326e+03    4.5050139e+02    9.4774674e-04    4.1225265e-03    4.3498187e+00    3.5534526e+03    6.0759720e-02    1.1648596e+03    8.7571396e+02    1.3301828e+00    9.7867107e-06    3.9052391e-05
   6.9497523e+01    1.1438703e+00    1.1439628e+00    1.1436819e+00    9.1223569e+02    1.7843684e+03    4.4967725e+02    9.5505736e-04    4.1225265e-03    4.3165225e+00    3.5534736e+03    5.5112236e-02    1.1644441e+03    8.7529854e+02    1.3303394e+00    9.8427670e-06    3.8989021e-05
   6.9803310e+01    1.1340271e+00    1.1344349e+00    1.1338351e+00    9.1047963e+02    1.7791482e+03    4.4891722e+02    9.6090910e-04    4.1225266e-03    4.2902358e+00    3.5534908e+03    5.6143852e-02    1.1641097e+03    8.7496418e+02    1.3304656e+00    9.8872936e-06    3.8938414e-05
   7.0185542e+01    1.1235438e+00    1.1237708e+00    1.1232390e+00    9.0831704e+02    1.7726131e+03    4.4813626e+02    9.6822748e-04    4.1225267e-03    4.2578080e+00    3.5535109e+03    5.2549876e-02    1.1637020e+03    8.7455648e+02    1.3306196e+00    9.9434832e-06    3.8876310e-05
   7.0568941e+01    1.1122482e+00    1.1124802e+00    1.1121726e+00    9.0616181e+02    1.7660765e+03    4.4741977e+02    9.7557187e-04    4.1225267e-03    4.2257540e+00    3.5535305e+03    5.1297456e-02    1.1632928e+03    8.7414733e+02    1.3307742e+00    9.9995766e-06    3.8814399e-05
   7.0875660e+01    1.1028534e+00    1.1034254e+00    1.1026714e+00    9.0444343e+02    1.7609330e+03    4.4683073e+02    9.8144974e-04    4.1225268e-03    4.2004461e+00    3.5535450e+03    4.7042110e-02    1.1629642e+03    8.7381880e+02    1.3308985e+00    1.0044162e-05    3.8764999e-05
   7.1259058e+01    1.0927936e+00    1.0930032e+00    1.0925695e+00    9.0232520e+02    1.7544612e+03    4.4621451e+02    9.8879969e-04    4.1225268e-03    4.1692234e+00    3.5535621e+03    4.4576002e-02    1.1625625e+03    8.7341713e+02    1.3310507e+00    1.0100419e-05    3.8704275e-05
   7.1644062e+01    1.0819737e+00    1.0821730e+00    1.0819027e+00    9.0021299e+02    1.7479393e+03    4.4564037e+02    9.9618291e-04    4.1225269e-03    4.1383232e+00    3.5535787e+03    4.3157277e-02    1.1621596e+03    8.7301430e+02    1.3312034e+00    1.0156573e-05    3.8643603e-05
   7.1952066e+01    1.0729782e+00    1.0732307e+00    1.0727982e+00    8.9852860e+02    1.7428399e+03    4.4489499e+02    1.0020910e-03    4.1225269e-03    4.1139248e+00    3.5535912e+03    4.0808464e-02    1.1618361e+03    8.7269088e+02    1.3313261e+00    1.0201209e-05    3.8595163e-05
   7.2337070e+01    1.0633445e+00    1.0635519e+00    1.0629147e+00    8.9645292e+02    1.7364305e+03    4.4405749e+02    1.0094776e-03    4.1225270e-03    4.0838221e+00    3.5536060e+03    3.8359802e-02    1.1614408e+03    8.7229564e+02    1.3314761e+00    1.0257480e-05    3.8535591e-05
   7.2723440e+01    1.0532589e+00    1.0533691e+00    1.0530669e+00    8.9438652e+02    1.7299883e+03    4.4330924e+02    1.0168917e-03    4.1225270e-03    4.0540474e+00    3.5536197e+03    3.5430698e-02    1.1610462e+03    8.7190108e+02    1.3316261e+00    1.0313768e-05    3.8476220e-05
   7.3110320e+01    1.0429272e+00    1.0432739e+00    1.0428261e+00    8.9233075e+02    1.7235907e+03    4.4258472e+02    1.0243164e-03    4.1225270e-03    4.0246618e+00    3.5536333e+03    3.5213977e-02    1.1606513e+03    8.7150624e+02    1.3317763e+00    1.0369727e-05    3.8416975e-05
   7.3419824e+01    1.0344340e+00    1.0349592e+00    1.0342892e+00    8.9069356e+02    1.7185823e+03    4.4198671e+02    1.0302565e-03    4.1225270e-03    4.0014571e+00    3.5536435e+03    3.2859644e-02    1.1603352e+03    8.7119016e+02    1.3318966e+00    1.0414245e-05    3.8369741e-05
   7.3806704e+01    1.0253430e+00    1.0255629e+00    1.0251059e+00    8.8867672e+02    1.7122836e+03    4.4137067e+02    1.0376816e-03    4.1225270e-03    3.9728248e+00    3.5536554e+03    3.0823827e-02    1.1599487e+03    8.7080368e+02    1.3320439e+00    1.0470401e-05    3.8311699e-05
   7.4194187e+01    1.0158346e+00    1.0159274e+00    1.0157586e+00    8.8667255e+02    1.7064003e+03    4.4083674e+02    1.0451179e-03    4.1225270e-03    3.9445570e+00    3.5536667e+03    2.9077633e-02    1.1595631e+03    8.7041807e+02    1.3321909e+00    1.0526454e-05    3.8253930e-05
   7.4582793e+01    1.0063517e+00    1.0064348e+00    1.0062211e+00    8.8467852e+02    1.7007469e+03    4.4021957e+02    1.0525749e-03    4.1225270e-03    3.9166116e+00    3.5536779e+03    2.8955079e-02    1.1591776e+03    8.7003266e+02    1.3323381e+00    1.0582401e-05    3.8196388e-05
   7.4971852e+01    9.9699640e-01    9.9708172e-01    9.9682793e-01    8.8269899e+02    1.6951150e+03    4.3937035e+02    1.0600393e-03    4.1225270e-03    3.8890322e+00    3.5536885e+03    2.7217531e-02    1.1587942e+03    8.6964927e+02    1.3324845e+00    1.0638269e-05    3.8139233e-05
   7.5361364e+01    9.8778345e-01    9.8791603e-01    9.8766769e-01    8.8073459e+02    1.6896944e+03    4.3862188e+02    1.0675107e-03    4.1225270e-03    3.8618132e+00    3.5536989e+03    2.6542998e-02    1.1584134e+03    8.6926848e+02    1.3326301e+00    1.0694141e-05    3.8082604e-05
   7.5751332e+01    9.7871071e-01    9.7888885e-01    9.7864896e-01    8.7878607e+02    1.6841195e+03    4.3800121e+02    1.0749887e-03    4.1225270e-03    3.8349490e+00    3.5537086e+03    2.4900889e-02    1.1580349e+03    8.6889006e+02    1.3327750e+00    1.0749962e-05    3.8026444e-05
   7.6141756e+01    9.6978153e-01    9.6991690e-01    9.6975071e-01    8.7685277e+02    1.6785424e+03    4.3707311e+02    1.0824729e-03    4.1225270e-03    3.8084344e+00    3.5537179e+03    2.3910351e-02    1.1576593e+03    8.6851444e+02    1.3329189e+00    1.0805788e-05    3.7970771e-05
   7.6532636e+01    9.6096720e-01    9.6119301e-01    9.6089983e-01    8.7493406e+02    1.6730012e+03    4.3640111e+02    1.0899627e-03    4.1225270e-03    3.7822641e+00    3.5537267e+03    2.2414832e-02    1.1572854e+03    8.6814057e+02    1.3330622e+00    1.0861558e-05    3.7915474e-05
   7.6923965e+01    9.5230242e-01    9.5251169e-01    9.5226651e-01    8.7303007e+02    1.6676577e+03    4.3604478e+02    1.0974577e-03    4.1225269e-03    3.7564336e+00    3.5537353e+03    2.2017402e-02    1.1569139e+03    8.6776910e+02    1.3332048e+00    1.0917264e-05    3.7860548e-05
   7.7315743e+01    9.4375884e-01    9.4380746e-01    9.4353059e-01    8.7114084e+02    1.6621340e+03    4.3517263e+02    1.1049573e-03    4.1225269e-03    3.7309377e+00    3.5537435e+03    2.0918151e-02    1.1565447e+03    8.6739994e+02    1.3333465e+00    1.0972866e-05    3.7805939e-05
   7.7707965e+01    9.3534930e-01    9.3546328e-01    9.3520806e-01    8.6926636e+02    1.6568259e+03    4.3443168e+02    1.1124611e-03    4.1225269e-03    3.7057717e+00    3.5537514e+03    2.0096756e-02    1.1561780e+03    8.6703322e+02    1.3334875e+00    1.1028419e-05    3.7751733e-05
   7.8099680e+01    9.2706761e-01    9.2720808e-01    9.2698349e-01    8.6741081e+02    1.6513525e+03    4.3375307e+02    1.1199504e-03    4.1225269e-03    3.6809906e+00    3.5537590e+03    1.9415919e-02    1.1558145e+03    8.6666977e+02    1.3336273e+00    1.1083707e-05    3.7697928e-05
   7.8492476e+01    9.1895475e-01    9.1909178e-01    9.1889891e-01    8.6556759e+02    1.6460752e+03    4.3313889e+02    1.1274551e-03    4.1225268e-03    3.6564888e+00    3.5537665e+03    1.9052844e-02    1.1554530e+03    8.6630826e+02    1.3337665e+00    1.1138986e-05    3.7644342e-05
   7.8885935e+01    9.1092298e-01    9.1108948e-01    9.1090573e-01    8.6373762e+02    1.6406153e+03    4.3256530e+02    1.1349667e-03    4.1225268e-03    3.6322888e+00    3.5537738e+03    1.8593911e-02    1.1550932e+03    8.6594857e+02    1.3339051e+00    1.1194287e-05    3.7591289e-05
   7.9279906e+01    9.0296741e-01    9.0322385e-01    9.0292177e-01    8.6192159e+02    1.6353947e+03    4.3201980e+02    1.1424820e-03    4.1225268e-03    3.6083955e+00    3.5537808e+03    1.7802574e-02    1.1547352e+03    8.6559054e+02    1.3340432e+00    1.1249504e-05    3.7538671e-05
   7.9674309e+01    8.9518877e-01    8.9539513e-01    8.9515445e-01    8.6012018e+02    1.6299809e+03    4.3156150e+02    1.1499989e-03    4.1225267e-03    3.5848092e+00    3.5537875e+03    1.7040793e-02    1.1543796e+03    8.6523500e+02    1.3341805e+00    1.1304612e-05    3.7486335e-05
   8.0069160e+01    8.8750579e-01    8.8755287e-01    8.8735446e-01    8.5833289e+02    1.6248107e+03    4.3076863e+02    1.1575174e-03    4.1225267e-03    3.5615247e+00    3.5537941e+03    1.6720084e-02    1.1540266e+03    8.6488199e+02    1.3343168e+00    1.1359619e-05    3.7434346e-05
   8.0464449e+01    8.7992956e-01    8.8000285e-01    8.7982056e-01    8.5655987e+02    1.6194556e+03    4.3010559e+02    1.1650367e-03    4.1225266e-03    3.5385381e+00    3.5538005e+03    1.6150464e-02    1.1536757e+03    8.6453107e+02    1.3344525e+00    1.1414528e-05    3.7382769e-05
   8.0860169e+01    8.7247212e-01    8.7262722e-01    8.7243485e-01    8.5480076e+02    1.6143378e+03    4.2950138e+02    1.1725563e-03    4.1225266e-03    3.5158453e+00    3.5538065e+03    1.5174569e-02    1.1533268e+03    8.6418222e+02    1.3345875e+00    1.1469321e-05    3.7331484e-05
   8.1256322e+01    8.6511673e-01    8.6527549e-01    8.6510257e-01    8.5305559e+02    1.6092309e+03    4.2894650e+02    1.1800758e-03    4.1225266e-03    3.4934421e+00    3.5538124e+03    1.4780511e-02    1.1529801e+03    8.6383550e+02    1.3347218e+00    1.1524057e-05    3.7280635e-05
   8.1652905e+01    8.5786818e-01    8.5804651e-01    8.5785799e-01    8.5132456e+02    1.6039396e+03    4.2843370e+02    1.1875947e-03    4.1225265e-03    3.4713245e+00    3.5538181e+03    1.4485239e-02    1.1526355e+03    8.6349096e+02    1.3348553e+00    1.1578658e-05    3.7230128e-05
   8.2048690e+01    8.5073355e-01    8.5084933e-01    8.5070140e-01    8.4961228e+02    1.5989181e+03    4.2794389e+02    1.1950892e-03    4.1225265e-03    3.4495554e+00    3.5538236e+03    1.3866156e-02    1.1522940e+03    8.6314952e+02    1.3349878e+00    1.1632955e-05    3.7180077e-05
   8.2445525e+01    8.4371853e-01    8.4380076e-01    8.4369629e-01    8.4791120e+02    1.5938928e+03    4.2754239e+02    1.2025941e-03    4.1225264e-03    3.4280283e+00    3.5538289e+03    1.3500049e-02    1.1519545e+03    8.6280996e+02    1.3351196e+00    1.1687286e-05    3.7130414e-05
   8.2843030e+01    8.3679116e-01    8.3684181e-01    8.3667768e-01    8.4622223e+02    1.5888827e+03    4.2690719e+02    1.2101015e-03    4.1225264e-03    3.4067609e+00    3.5538341e+03    1.2943052e-02    1.1516167e+03    8.6247224e+02    1.3352508e+00    1.1741558e-05    3.7081077e-05
   8.3241071e+01    8.2996764e-01    8.3006368e-01    8.2988869e-01    8.4454643e+02    1.5836872e+03    4.2629518e+02    1.2176085e-03    4.1225264e-03    3.3857569e+00    3.5538390e+03    1.2423821e-02    1.1512811e+03    8.6213666e+02    1.3353813e+00    1.1795717e-05    3.7032070e-05
   8.3639578e+01    8.2324543e-01    8.2336911e-01    8.2322312e-01    8.4288394e+02    1.5787435e+03    4.2573660e+02    1.2251134e-03    4.1225263e-03    3.3650162e+00    3.5538439e+03    1.2128900e-02    1.1509475e+03    8.6180303e+02    1.3355111e+00    1.1849774e-05    3.6983405e-05
   8.4038530e+01    8.1661268e-01    8.1680455e-01    8.1660081e-01    8.4123486e+02    1.5738138e+03    4.2523964e+02    1.2326152e-03    4.1225263e-03    3.3445363e+00    3.5538485e+03    1.1679530e-02    1.1506158e+03    8.6147130e+02    1.3356403e+00    1.1903783e-05    3.6935255e-05
   8.4437908e+01    8.1006959e-01    8.1027610e-01    8.1003809e-01    8.3959887e+02    1.5689057e+03    4.2476752e+02    1.2401132e-03    4.1225262e-03    3.3243144e+00    3.5538531e+03    1.1356350e-02    1.1502863e+03    8.6114184e+02    1.3357687e+00    1.1957678e-05    3.6887464e-05
   8.4837698e+01    8.0363138e-01    8.0381233e-01    8.0361858e-01    8.3797626e+02    1.5640167e+03    4.2432026e+02    1.2476067e-03    4.1225262e-03    3.3043475e+00    3.5538575e+03    1.0977272e-02    1.1499589e+03    8.6081451e+02    1.3358963e+00    1.2011399e-05    3.6839947e-05
   8.5237901e+01    7.9727987e-01    7.9734445e-01    7.9716901e-01    8.3636627e+02    1.5591521e+03    4.2385669e+02    1.2550953e-03    4.1225261e-03    3.2846319e+00    3.5538617e+03    1.0512534e-02    1.1496336e+03    8.6048924e+02    1.3360233e+00    1.2065023e-05    3.6792792e-05
   8.5638506e+01    7.9102277e-01    7.9108845e-01    7.9093529e-01    8.3476951e+02    1.5543116e+03    4.2322944e+02    1.2625783e-03    4.1225261e-03    3.2651647e+00    3.5538658e+03    1.0305214e-02    1.1493104e+03    8.6016602e+02    1.3361495e+00    1.2118476e-05    3.6745931e-05
   8.6038200e+01    7.8486074e-01    7.8498554e-01    7.8480992e-01    8.3319056e+02    1.5495175e+03    4.2266692e+02    1.2700308e-03    4.1225260e-03    3.2460048e+00    3.5538698e+03    9.9568478e-03    1.1489903e+03    8.5984591e+02    1.3362747e+00    1.2171587e-05    3.6699508e-05
   8.6438909e+01    7.7879472e-01    7.7894245e-01    7.7878217e-01    8.3162221e+02    1.5447363e+03    4.2215448e+02    1.2774883e-03    4.1225260e-03    3.2270557e+00    3.5538736e+03    9.5573551e-03    1.1486717e+03    8.5952732e+02    1.3363993e+00    1.2224666e-05    3.6653399e-05
   8.6840258e+01    7.7281347e-01    7.7293056e-01    7.7280297e-01    8.3006558e+02    1.5399773e+03    4.2148303e+02    1.2849434e-03    4.1225259e-03    3.2083326e+00    3.5538773e+03    9.3301648e-03    1.1483548e+03    8.5921049e+02    1.3365233e+00    1.2277677e-05    3.6607646e-05
   8.7242136e+01    7.6690657e-01    7.6702870e-01    7.6688659e-01    8.2852121e+02    1.5352448e+03    4.2097504e+02    1.2923935e-03    4.1225258e-03    3.1898378e+00    3.5538810e+03    9.0322788e-03    1.1480399e+03    8.5889552e+02    1.3366467e+00    1.2330551e-05    3.6562214e-05
   8.7644478e+01    7.6109167e-01    7.6130150e-01    7.6107665e-01    8.2698926e+02    1.5305441e+03    4.2064693e+02    1.2998371e-03    4.1225258e-03    3.1715711e+00    3.5538845e+03    8.8245237e-03    1.1477271e+03    8.5858277e+02    1.3367693e+00    1.2383330e-05    3.6517182e-05
   8.8047253e+01    7.5535132e-01    7.5540666e-01    7.5525085e-01    8.2546963e+02    1.5258730e+03    4.2001142e+02    1.3072730e-03    4.1225257e-03    3.1535308e+00    3.5538880e+03    8.5420221e-03    1.1474163e+03    8.5827195e+02    1.3368913e+00    1.2435944e-05    3.6472459e-05
   8.8450435e+01    7.4969750e-01    7.4980818e-01    7.4967427e-01    8.2396248e+02    1.5212318e+03    4.1946794e+02    1.3147005e-03    4.1225257e-03    3.1357148e+00    3.5538913e+03    8.2862833e-03    1.1471074e+03    8.5796313e+02    1.3370125e+00    1.2488424e-05    3.6428091e-05
   8.8854012e+01    7.4412021e-01    7.4426001e-01    7.4409273e-01    8.2246767e+02    1.5166563e+03    4.1896507e+02    1.3221187e-03    4.1225256e-03    3.1181206e+00    3.5538946e+03    8.0611646e-03    1.1468006e+03    8.5765633e+02    1.3371331e+00    1.2540716e-05    3.6384014e-05
   8.9257972e+01    7.3862434e-01    7.3876021e-01    7.3861108e-01    8.2098519e+02    1.5121008e+03    4.1850337e+02    1.3295272e-03    4.1225256e-03    3.1007456e+00    3.5538977e+03    7.7846355e-03    1.1464958e+03    8.5735154e+02    1.3372529e+00    1.2592911e-05    3.6340353e-05
   8.9662310e+01    7.3320398e-01    7.3336206e-01    7.3318976e-01    8.1951504e+02    1.5075699e+03    4.1807339e+02    1.3369253e-03    4.1225255e-03    3.0835870e+00    3.5539008e+03    7.6213069e-03    1.1461930e+03    8.5704873e+02    1.3373721e+00    1.2645052e-05    3.6297205e-05
   9.0065746e+01    7.2786475e-01    7.2802703e-01    7.2784670e-01    8.1806174e+02    1.5030831e+03    4.1766594e+02    1.3442893e-03    4.1225255e-03    3.0666950e+00    3.5539038e+03    7.3701181e-03    1.1458930e+03    8.5674869e+02    1.3374902e+00    1.2696923e-05    3.6254654e-05
   9.0470159e+01    7.2261016e-01    7.2270458e-01    7.2259529e-01    8.1661821e+02    1.4986157e+03    4.1728118e+02    1.3516532e-03    4.1225254e-03    3.0499875e+00    3.5539067e+03    7.1621586e-03    1.1455946e+03    8.5645037e+02    1.3376077e+00    1.2748822e-05    3.6212514e-05
   9.0875185e+01    7.1759498e-01    7.1762982e-01    7.1746863e-01    8.1518749e+02    1.4941121e+03    4.1672544e+02    1.3590098e-03    4.1225254e-03    3.0334773e+00    3.5539095e+03    7.0224861e-03    1.1452990e+03    8.5615472e+02    1.3377243e+00    1.2800791e-05    3.6170861e-05
   9.1280775e+01    7.1233447e-01    7.1249474e-01    7.1225646e-01    8.1376519e+02    1.4896966e+03    4.1623672e+02    1.3663578e-03    4.1225253e-03    3.0171637e+00    3.5539123e+03    6.8434619e-03    1.1450037e+03    8.5585947e+02    1.3378408e+00    1.2852477e-05    3.6129493e-05
   9.1686752e+01    7.0743148e-01    7.0754256e-01    7.0740421e-01    8.1235658e+02    1.4852772e+03    4.1580043e+02    1.3736936e-03    4.1225253e-03    3.0010514e+00    3.5539150e+03    6.6669668e-03    1.1447115e+03    8.5556726e+02    1.3379562e+00    1.2904261e-05    3.6088734e-05
   9.2093193e+01    7.0231570e-01    7.0250857e-01    7.0225010e-01    8.1095708e+02    1.4809950e+03    4.1538603e+02    1.3810182e-03    4.1225252e-03    2.9851346e+00    3.5539176e+03    6.4825999e-03    1.1444201e+03    8.5527582e+02    1.3380713e+00    1.2955783e-05    3.6048231e-05
   9.2499971e+01    6.9754740e-01    6.9765811e-01    6.9751836e-01    8.0957185e+02    1.4769656e+03    4.1501467e+02    1.3883288e-03    4.1225252e-03    2.9694156e+00    3.5539202e+03    6.2826920e-03    1.1441315e+03    8.5498731e+02    1.3381854e+00    1.3007345e-05    3.6008270e-05
   9.2907178e+01    6.9256210e-01    6.9276485e-01    6.9249850e-01    8.0819589e+02    1.4728871e+03    4.1464728e+02    1.3956266e-03    4.1225251e-03    2.9538883e+00    3.5539226e+03    6.0814353e-03    1.1438438e+03    8.5469958e+02    1.3382992e+00    1.3058626e-05    3.5968591e-05
   9.3314694e+01    6.8792738e-01    6.8797384e-01    6.8788687e-01    8.0683377e+02    1.4688301e+03    4.1444805e+02    1.4029092e-03    4.1225251e-03    2.9385546e+00    3.5539251e+03    5.9550264e-03    1.1435592e+03    8.5441503e+02    1.3384119e+00    1.3109961e-05    3.5929443e-05
   9.3722622e+01    6.8324425e-01    6.8329643e-01    6.8317993e-01    8.0548234e+02    1.4647690e+03    4.1393928e+02    1.4101779e-03    4.1225251e-03    2.9234078e+00    3.5539275e+03    5.8661888e-03    1.1432762e+03    8.5413197e+02    1.3385240e+00    1.3161207e-05    3.5890732e-05
   9.4129698e+01    6.7860902e-01    6.7873986e-01    6.7857831e-01    8.0414575e+02    1.4607640e+03    4.1350411e+02    1.4174100e-03    4.1225250e-03    2.9084917e+00    3.5539298e+03    5.6718967e-03    1.1429957e+03    8.5385155e+02    1.3386352e+00    1.3212224e-05    3.5852645e-05
   9.4537724e+01    6.7387035e-01    6.7409661e-01    6.7377416e-01    8.0281595e+02    1.4563010e+03    4.1326470e+02    1.4246370e-03    4.1225250e-03    2.8937371e+00    3.5539320e+03    5.5156336e-03    1.1427155e+03    8.5357133e+02    1.3387464e+00    1.3263019e-05    3.5814841e-05
   9.4946285e+01    6.6948371e-01    6.6959596e-01    6.6944673e-01    8.0149941e+02    1.4525284e+03    4.1286987e+02    1.4318514e-03    4.1225250e-03    2.8791571e+00    3.5539342e+03    5.3285955e-03    1.1424383e+03    8.5329416e+02    1.3388564e+00    1.3313995e-05    3.5777642e-05
   9.5355377e+01    6.6506357e-01    6.6518093e-01    6.6503963e-01    8.0019371e+02    1.4486474e+03    4.1250672e+02    1.4390524e-03    4.1225251e-03    2.8647498e+00    3.5539363e+03    5.2357246e-03    1.1421629e+03    8.5301871e+02    1.3389658e+00    1.3364945e-05    3.5740901e-05
   9.5764901e+01    6.6067322e-01    6.6080292e-01    6.6065219e-01    7.9889874e+02    1.4447939e+03    4.1216971e+02    1.4462380e-03    4.1225251e-03    2.8505163e+00    3.5539384e+03    5.0823068e-03    1.1418892e+03    8.5274499e+02    1.3390746e+00    1.3415793e-05    3.5704608e-05
   9.6174810e+01    6.5634762e-01    6.5650003e-01    6.5632565e-01    7.9761467e+02    1.4409723e+03    4.1183182e+02    1.4534070e-03    4.1225250e-03    2.8364560e+00    3.5539405e+03    4.9534383e-03    1.1416174e+03    8.5247320e+02    1.3391827e+00    1.3466562e-05    3.5668776e-05
   9.6585085e+01    6.5207854e-01    6.5214625e-01    6.5204329e-01    7.9634118e+02    1.4371724e+03    4.1137963e+02    1.4605586e-03    4.1225250e-03    2.8225673e+00    3.5539424e+03    4.8522955e-03    1.1413474e+03    8.5220323e+02    1.3392901e+00    1.3517164e-05    3.5633249e-05
   9.6995712e+01    6.4786640e-01    6.4796770e-01    6.4784153e-01    7.9507846e+02    1.4334018e+03    4.1098449e+02    1.4676923e-03    4.1225250e-03    2.8088483e+00    3.5539444e+03    4.7418249e-03    1.1410792e+03    8.5193504e+02    1.3393969e+00    1.3567604e-05    3.5598067e-05
   9.7406682e+01    6.4371334e-01    6.4384411e-01    6.4369260e-01    7.9382661e+02    1.4296589e+03    4.1061562e+02    1.4748073e-03    4.1225250e-03    2.7952973e+00    3.5539463e+03    4.6053948e-03    1.1408128e+03    8.5166865e+02    1.3395031e+00    1.3617982e-05    3.5563387e-05
   9.7817991e+01    6.3961850e-01    6.3974494e-01    6.3960191e-01    7.9258565e+02    1.4259364e+03    4.1026633e+02    1.4819034e-03    4.1225250e-03    2.7819121e+00    3.5539482e+03    4.5445785e-03    1.1405483e+03    8.5140418e+02    1.3396085e+00    1.3668280e-05    3.5529184e-05
   9.8228493e+01    6.3558226e-01    6.3571600e-01    6.3556407e-01    7.9135875e+02    1.4222515e+03    4.0993574e+02    1.4889604e-03    4.1225250e-03    2.7687270e+00    3.5539500e+03    4.3879024e-03    1.1402864e+03    8.5114222e+02    1.3397131e+00    1.3718281e-05    3.5495414e-05
   9.8639907e+01    6.3159944e-01    6.3173258e-01    6.3158140e-01    7.9014085e+02    1.4185834e+03    4.0975941e+02    1.4960077e-03    4.1225247e-03    2.7556841e+00    3.5539517e+03    4.3144884e-03    1.1400258e+03    8.5088167e+02    1.3398171e+00    1.3768249e-05    3.5462021e-05
   9.9051865e+01    6.2767372e-01    6.2780224e-01    6.2765418e-01    7.8893300e+02    1.4149345e+03    4.0957675e+02    1.5030386e-03    4.1225247e-03    2.7427937e+00    3.5539535e+03    4.2066056e-03    1.1397670e+03    8.5062292e+02    1.3399204e+00    1.3818145e-05    3.5429044e-05
   9.9464270e+01    6.2379962e-01    6.2387567e-01    6.2376690e-01    7.8773510e+02    1.4113115e+03    4.0915138e+02    1.5100509e-03    4.1225247e-03    2.7300568e+00    3.5539551e+03    4.0833296e-03    1.1395101e+03    8.5036601e+02    1.3400231e+00    1.3867865e-05    3.5396320e-05
   9.9877073e+01    6.1997636e-01    6.2008797e-01    6.1995603e-01    7.8654734e+02    1.4077087e+03    4.0877916e+02    1.5170435e-03    4.1225247e-03    2.7174730e+00    3.5539568e+03    4.0018533e-03    1.1392550e+03    8.5011088e+02    1.3401252e+00    1.3917416e-05    3.5363904e-05
   1.0029024e+02    6.1620655e-01    6.1633127e-01    6.1618543e-01    7.8536983e+02    1.4041300e+03    4.0842478e+02    1.5240154e-03    4.1225246e-03    2.7050412e+00    3.5539584e+03    3.9262290e-03    1.1390017e+03    8.4985756e+02    1.3402266e+00    1.3966806e-05    3.5331830e-05
   1.0070376e+02    6.1248745e-01    6.1261396e-01    6.1246801e-01    7.8420259e+02    1.4005749e+03    4.0808734e+02    1.5309661e-03    4.1225246e-03    2.6927602e+00    3.5539600e+03    3.8236815e-03    1.1387501e+03    8.4960604e+02    1.3403273e+00    1.4016016e-05    3.5300062e-05
   1.0111762e+02    6.0881656e-01    6.0894051e-01    6.0879641e-01    7.8304555e+02    1.3970417e+03    4.0776479e+02    1.5378948e-03    4.1225246e-03    2.6806285e+00    3.5539616e+03    3.7524851e-03    1.1385004e+03    8.4935630e+02    1.3404273e+00    1.4065026e-05    3.5268567e-05
   1.0153180e+02    6.0519197e-01    6.0536217e-01    6.0517074e-01    7.8189878e+02    1.3935340e+03    4.0745744e+02    1.5448011e-03    4.1225245e-03    2.6686442e+00    3.5539631e+03    3.6612103e-03    1.1382523e+03    8.4910823e+02    1.3405268e+00    1.4113809e-05    3.5237345e-05
   1.0194631e+02    6.0162295e-01    6.0179002e-01    6.0160063e-01    7.8076216e+02    1.3900507e+03    4.0725882e+02    1.5516846e-03    4.1225245e-03    2.6568056e+00    3.5539645e+03    3.5618592e-03    1.1380061e+03    8.4886203e+02    1.3406255e+00    1.4162379e-05    3.5206395e-05
   1.0236005e+02    5.9810093e-01    5.9819362e-01    5.9807683e-01    7.7963820e+02    1.3866021e+03    4.0689728e+02    1.5585273e-03    4.1225245e-03    2.6451409e+00    3.5539660e+03    3.5096915e-03    1.1377624e+03    8.4861828e+02    1.3407234e+00    1.4210597e-05    3.5175758e-05
   1.0277466e+02    5.9463218e-01    5.9477056e-01    5.9461019e-01    7.7852280e+02    1.3831706e+03    4.0655162e+02    1.5653556e-03    4.1225244e-03    2.6336025e+00    3.5539674e+03    3.4328958e-03    1.1375201e+03    8.4837598e+02    1.3408207e+00    1.4258650e-05    3.5145321e-05
   1.0318978e+02    5.9120715e-01    5.9132340e-01    5.9118599e-01    7.7741667e+02    1.3797611e+03    4.0621661e+02    1.5721633e-03    4.1225244e-03    2.6221987e+00    3.5539688e+03    3.3520885e-03    1.1372795e+03    8.4813538e+02    1.3409174e+00    1.4306501e-05    3.5115108e-05
   1.0360532e+02    5.8782900e-01    5.8796007e-01    5.8780816e-01    7.7632018e+02    1.3763741e+03    4.0590898e+02    1.5789485e-03    4.1225244e-03    2.6109303e+00    3.5539702e+03    3.2684928e-03    1.1370406e+03    8.4789650e+02    1.3410134e+00    1.4354133e-05    3.5085137e-05
   1.0402124e+02    5.8449266e-01    5.8461806e-01    5.8447126e-01    7.7523334e+02    1.3730098e+03    4.0562920e+02    1.5857100e-03    4.1225243e-03    2.5997971e+00    3.5539715e+03    3.2012284e-03    1.1368034e+03    8.4765929e+02    1.3411088e+00    1.4401543e-05    3.5055424e-05
   1.0443750e+02    5.8120027e-01    5.8134355e-01    5.8117757e-01    7.7415609e+02    1.3696707e+03    4.0528539e+02    1.5924473e-03    4.1225243e-03    2.5887980e+00    3.5539728e+03    3.1333949e-03    1.1365679e+03    8.4742388e+02    1.3412036e+00    1.4448730e-05    3.5025966e-05
   1.0485409e+02    5.7795227e-01    5.7807044e-01    5.7792809e-01    7.7308851e+02    1.3663549e+03    4.0496517e+02    1.5991596e-03    4.1225243e-03    2.5779317e+00    3.5539741e+03    3.0551800e-03    1.1363343e+03    8.4719021e+02    1.3412977e+00    1.4495676e-05    3.4996753e-05
   1.0527099e+02    5.7474846e-01    5.7486287e-01    5.7472335e-01    7.7203043e+02    1.3630636e+03    4.0475672e+02    1.6058465e-03    4.1225242e-03    2.5671969e+00    3.5539753e+03    2.9940420e-03    1.1361023e+03    8.4695828e+02    1.3413911e+00    1.4542384e-05    3.4967771e-05
   1.0568820e+02    5.7158564e-01    5.7167277e-01    5.7156024e-01    7.7098185e+02    1.3598002e+03    4.0434578e+02    1.6125075e-03    4.1225242e-03    2.5565922e+00    3.5539766e+03    2.9246093e-03    1.1358720e+03    8.4672800e+02    1.3414840e+00    1.4588845e-05    3.4939030e-05
   1.0610571e+02    5.6846513e-01    5.6857764e-01    5.6844186e-01    7.6994265e+02    1.3565583e+03    4.0388170e+02    1.6191422e-03    4.1225241e-03    2.5461161e+00    3.5539777e+03    2.8696661e-03    1.1356435e+03    8.4649949e+02    1.3415762e+00    1.4635071e-05    3.4910525e-05
   1.0652253e+02    5.6539222e-01    5.6552538e-01    5.6536787e-01    7.6891529e+02    1.3533512e+03    4.0346120e+02    1.6257345e-03    4.1225241e-03    2.5357917e+00    3.5539789e+03    2.8285720e-03    1.1354173e+03    8.4627323e+02    1.3416675e+00    1.4680935e-05    3.4882314e-05
   1.0694016e+02    5.6236321e-01    5.6248882e-01    5.6234138e-01    7.6789606e+02    1.3501610e+03    4.0299559e+02    1.6323080e-03    4.1225241e-03    2.5255798e+00    3.5539801e+03    2.7619175e-03    1.1351925e+03    8.4604848e+02    1.3417582e+00    1.4726624e-05    3.4854315e-05
   1.0735826e+02    5.5937086e-01    5.5949308e-01    5.5934793e-01    7.6688562e+02    1.3469907e+03    4.0249689e+02    1.6388572e-03    4.1225240e-03    2.5154871e+00    3.5539812e+03    2.7038730e-03    1.1349693e+03    8.4582531e+02    1.3418484e+00    1.4772094e-05    3.4826546e-05
   1.0777676e+02    5.5653408e-01    5.5661624e-01    5.5651745e-01    7.6588521e+02    1.3437764e+03    4.0203729e+02    1.6453804e-03    4.1225240e-03    2.5055141e+00    3.5539823e+03    2.6481253e-03    1.1347481e+03    8.4560410e+02    1.3419378e+00    1.4817465e-05    3.4799110e-05
   1.0819567e+02    5.5352228e-01    5.5369539e-01    5.5345467e-01    7.6489208e+02    1.3406998e+03    4.0158174e+02    1.6518778e-03    4.1225239e-03    2.4956591e+00    3.5539834e+03    2.5834262e-03    1.1345280e+03    8.4538399e+02    1.3420268e+00    1.4862395e-05    3.4771740e-05
   1.0861485e+02    5.5074229e-01    5.5085230e-01    5.5071787e-01    7.6390927e+02    1.3375534e+03    4.0116022e+02    1.6583464e-03    4.1225239e-03    2.4859244e+00    3.5539845e+03    2.5263525e-03    1.1343101e+03    8.4516606e+02    1.3421150e+00    1.4907200e-05    3.4744696e-05
   1.0903439e+02    5.4780402e-01    5.4795055e-01    5.4773877e-01    7.6293386e+02    1.3345298e+03    4.0074250e+02    1.6647876e-03    4.1225238e-03    2.4763061e+00    3.5539855e+03    2.4820168e-03    1.1340934e+03    8.4494939e+02    1.3422028e+00    1.4951597e-05    3.4717750e-05
   1.0945417e+02    5.4509762e-01    5.4519178e-01    5.4507703e-01    7.6196873e+02    1.3314399e+03    4.0028945e+02    1.6711994e-03    4.1225238e-03    2.4668055e+00    3.5539865e+03    2.4373772e-03    1.1338788e+03    8.4473477e+02    1.3422897e+00    1.4995877e-05    3.4691152e-05
   1.0987429e+02    5.4224210e-01    5.4239457e-01    5.4218891e-01    7.6101118e+02    1.3284590e+03    3.9987405e+02    1.6775829e-03    4.1225237e-03    2.4574188e+00    3.5539875e+03    2.3984536e-03    1.1336654e+03    8.4452143e+02    1.3423762e+00    1.5039781e-05    3.4664689e-05
   1.1029464e+02    5.3960951e-01    5.3969111e-01    5.3959264e-01    7.6006394e+02    1.3254077e+03    3.9949850e+02    1.6839363e-03    4.1225237e-03    2.4481470e+00    3.5539885e+03    2.3475468e-03    1.1334542e+03    8.4431022e+02    1.3424618e+00    1.5083576e-05    3.4638575e-05
   1.1071439e+02    5.3693810e-01    5.3704283e-01    5.3691773e-01    7.5912713e+02    1.3224138e+03    3.9910752e+02    1.6902468e-03    4.1225236e-03    2.4390069e+00    3.5539895e+03    2.3105872e-03    1.1332450e+03    8.4410102e+02    1.3425467e+00    1.5127016e-05    3.4612726e-05
   1.1113493e+02    5.3428611e-01    5.3441195e-01    5.3425466e-01    7.5819792e+02    1.3194518e+03    3.9876167e+02    1.6965348e-03    4.1225235e-03    2.4299669e+00    3.5539904e+03    2.2564347e-03    1.1330371e+03    8.4389313e+02    1.3426311e+00    1.5170202e-05    3.4587069e-05
   1.1155591e+02    5.3166791e-01    5.3180794e-01    5.3163158e-01    7.5727681e+02    1.3165165e+03    3.9831350e+02    1.7027952e-03    4.1225235e-03    2.4210330e+00    3.5539914e+03    2.2111696e-03    1.1328307e+03    8.4368673e+02    1.3427149e+00    1.5213130e-05    3.4561608e-05
   1.1197725e+02    5.2908361e-01    5.2921691e-01    5.2904945e-01    7.5636395e+02    1.3136058e+03    3.9788651e+02    1.7090265e-03    4.1225234e-03    2.4122057e+00    3.5539923e+03    2.1756143e-03    1.1326259e+03    8.4348194e+02    1.3427981e+00    1.5255798e-05    3.4536351e-05
   1.1239892e+02    5.2653078e-01    5.2665056e-01    5.2649914e-01    7.5545946e+02    1.3107231e+03    3.9748464e+02    1.7152279e-03    4.1225234e-03    2.4034844e+00    3.5539932e+03    2.1358833e-03    1.1324228e+03    8.4327878e+02    1.3428807e+00    1.5298206e-05    3.4511313e-05
   1.1282088e+02    5.2401457e-01    5.2414259e-01    5.2398838e-01    7.5456353e+02    1.3078587e+03    3.9702988e+02    1.7213982e-03    4.1225233e-03    2.3948691e+00    3.5539941e+03    2.0872558e-03    1.1322213e+03    8.4307732e+02    1.3429626e+00    1.5340353e-05    3.4486503e-05
   1.1324313e+02    5.2152938e-01    5.2165494e-01    5.2150652e-01    7.5367602e+02    1.3050157e+03    3.9663621e+02    1.7275376e-03    4.1225233e-03    2.3863581e+00    3.5539949e+03    2.0598398e-03    1.1320214e+03    8.4287745e+02    1.3430439e+00    1.5382248e-05    3.4461908e-05
   1.1366566e+02    5.1907696e-01    5.1918112e-01    5.1905442e-01    7.5279704e+02    1.3021953e+03    3.9622250e+02    1.7336455e-03    4.1225232e-03    2.3779505e+00    3.5539958e+03    2.0098300e-03    1.1318232e+03    8.4267926e+02    1.3431246e+00    1.5423881e-05    3.4437536e-05
   1.1408845e+02    5.1665695e-01    5.1679693e-01    5.1663252e-01    7.5192643e+02    1.2993969e+03    3.9583472e+02    1.7397217e-03    4.1225231e-03    2.3696452e+00    3.5539966e+03    1.9733510e-03    1.1316267e+03    8.4248269e+02    1.3432046e+00    1.5465257e-05    3.4413382e-05
   1.1451151e+02    5.1426846e-01    5.1441523e-01    5.1424231e-01    7.5106424e+02    1.2966198e+03    3.9551151e+02    1.7457657e-03    4.1225231e-03    2.3614413e+00    3.5539974e+03    1.9401055e-03    1.1314316e+03    8.4228768e+02    1.3432841e+00    1.5506369e-05    3.4389471e-05
   1.1493398e+02    5.1191301e-01    5.1206023e-01    5.1188349e-01    7.5021190e+02    1.2938728e+03    3.9521102e+02    1.7517652e-03    4.1225230e-03    2.3533536e+00    3.5539983e+03    1.9110611e-03    1.1312386e+03    8.4209464e+02    1.3433628e+00    1.5547138e-05    3.4365831e-05
   1.1535717e+02    5.0959174e-01    5.0973413e-01    5.0956278e-01    7.4936680e+02    1.2911446e+03    3.9491307e+02    1.7577388e-03    4.1225230e-03    2.3453559e+00    3.5539990e+03    1.8643488e-03    1.1310470e+03    8.4190306e+02    1.3434409e+00    1.5587690e-05    3.4342385e-05
   1.1578077e+02    5.0730057e-01    5.0739455e-01    5.0727217e-01    7.4852953e+02    1.2884357e+03    3.9451131e+02    1.7636817e-03    4.1225229e-03    2.3374529e+00    3.5539998e+03    1.8323855e-03    1.1308570e+03    8.4171301e+02    1.3435185e+00    1.5627996e-05    3.4319159e-05
   1.1620470e+02    5.0503779e-01    5.0515310e-01    5.0501106e-01    7.4770016e+02    1.2857479e+03    3.9400890e+02    1.7695928e-03    4.1225229e-03    2.3296449e+00    3.5540006e+03    1.8091819e-03    1.1306685e+03    8.4152458e+02    1.3435954e+00    1.5668049e-05    3.4296152e-05
   1.1662894e+02    5.0280563e-01    5.0293234e-01    5.0277889e-01    7.4687887e+02    1.2830832e+03    3.9359085e+02    1.7754710e-03    4.1225228e-03    2.3219320e+00    3.5540013e+03    1.7683529e-03    1.1304817e+03    8.4133771e+02    1.3436717e+00    1.5707836e-05    3.4273374e-05
   1.1705345e+02    5.0060547e-01    5.0072359e-01    5.0057974e-01    7.4606562e+02    1.2804393e+03    3.9319372e+02    1.7813161e-03    4.1225228e-03    2.3143128e+00    3.5540021e+03    1.7550072e-03    1.1302964e+03    8.4115244e+02    1.3437474e+00    1.5747363e-05    3.4250816e-05
   1.1747823e+02    4.9843172e-01    4.9854959e-01    4.9840466e-01    7.4526029e+02    1.2778166e+03    3.9281772e+02    1.7871279e-03    4.1225227e-03    2.3067867e+00    3.5540028e+03    1.7180525e-03    1.1301127e+03    8.4096874e+02    1.3438225e+00    1.5786623e-05    3.4228471e-05
   1.1790327e+02    4.9628583e-01    4.9640027e-01    4.9625792e-01    7.4446283e+02    1.2752162e+03    3.9250206e+02    1.7929058e-03    4.1225227e-03    2.2993527e+00    3.5540035e+03    1.6804517e-03    1.1299306e+03    8.4078663e+02    1.3438969e+00    1.5825614e-05    3.4206337e-05
   1.1832856e+02    4.9416648e-01    4.9431707e-01    4.9413722e-01    7.4367328e+02    1.2726386e+03    3.9220438e+02    1.7986492e-03    4.1225226e-03    2.2920104e+00    3.5540042e+03    1.6512357e-03    1.1297500e+03    8.4060601e+02    1.3439708e+00    1.5864326e-05    3.4184416e-05
   1.1875409e+02    4.9207946e-01    4.9222949e-01    4.9204983e-01    7.4289156e+02    1.2700823e+03    3.9192667e+02    1.8043582e-03    4.1225226e-03    2.2847584e+00    3.5540049e+03    1.6254426e-03    1.1295710e+03    8.4042704e+02    1.3440441e+00    1.5902767e-05    3.4162704e-05
   1.1917910e+02    4.9001812e-01    4.9012708e-01    4.8998831e-01    7.4211892e+02    1.2675500e+03    3.9166922e+02    1.8100227e-03    4.1225225e-03    2.2776082e+00    3.5540056e+03    1.5941318e-03    1.1293939e+03    8.4024998e+02    1.3441166e+00    1.5940857e-05    3.4141221e-05
   1.1960476e+02    4.8798777e-01    4.8810947e-01    4.8795867e-01    7.4135312e+02    1.2650362e+03    3.9143366e+02    1.8156579e-03    4.1225225e-03    2.2705392e+00    3.5540063e+03    1.5612887e-03    1.1292182e+03    8.4007430e+02    1.3441885e+00    1.5978716e-05    3.4119909e-05
   1.2003080e+02    4.8598265e-01    4.8611012e-01    4.8595490e-01    7.4059485e+02    1.2625416e+03    3.9098827e+02    1.8212596e-03    4.1225224e-03    2.2635556e+00    3.5540069e+03    1.5452628e-03    1.1290441e+03    8.3990013e+02    1.3442599e+00    1.6016312e-05    3.4098813e-05
   1.2045715e+02    4.8400211e-01    4.8412201e-01    4.8397385e-01    7.3984395e+02    1.2600733e+03    3.9059682e+02    1.8268273e-03    4.1225224e-03    2.2566569e+00    3.5540076e+03    1.5103365e-03    1.1288714e+03    8.3972748e+02    1.3443307e+00    1.6053645e-05    3.4077916e-05
   1.2088378e+02    4.8205311e-01    4.8218296e-01    4.8202612e-01    7.3910057e+02    1.2576179e+03    3.9022425e+02    1.8323602e-03    4.1225223e-03    2.2498427e+00    3.5540082e+03    1.4873718e-03    1.1287003e+03    8.3955640e+02    1.3444008e+00    1.6090719e-05    3.4057232e-05
   1.2131067e+02    4.8012642e-01    4.8025206e-01    4.8009849e-01    7.3836467e+02    1.2551851e+03    3.8986952e+02    1.8378578e-03    4.1225223e-03    2.2431127e+00    3.5540088e+03    1.4603617e-03    1.1285308e+03    8.3938685e+02    1.3444704e+00    1.6127520e-05    3.4036755e-05
