# Supplementary material for: Research on combustion and emissions of heavy duty diesel engines under low-speed and low-load conditions in low temperature environments
Source: PLoS One. 2025 Feb 21;20(2):e0318933. doi: 10.1371/journal.pone.0318933 (PMC11844864; doi:10.1371/journal.pone.0318933)
Supplement: S1 File — (ZIP) [file pone.0318933.s001.zip › 1000rpm_30%/3-tigaojinqiwendu/Tin302K/time.out]

# CONVERGE Release Build 2.3.20/  Jan 30, 2017        Run Date:Wed Aug 30 22:30:00 2023
# column       1                2                3                4                5                6                7                8                9               10               11 
#          Crank     Cycle_Number               dt          Max_CFL     Max_Visc_CFL     Max_Cond_CFL     Max_Diff_CFL     Max_Mach_CFL         WallTime     Num_Recovers       dt_limiter
#          (DEG)           (none)        (seconds)           (none)           (none)           (none)           (none)           (none)        (seconds)           (none)           (none)
#
  -1.4599700e+02                1    5.0000000e-07    1.4395977e-03    1.7810584e-03    1.9845158e-03    2.2834082e-03    1.7343530e-01    2.2382069e-01                0         
  -1.4599325e+02                2    6.2500000e-07    1.8039742e-03    2.2262562e-03    2.4805704e-03    2.8541746e-03    2.1680612e-01    1.2854052e-01                0         #dt_grow
  -1.4598856e+02                3    7.8125000e-07    2.2625120e-03    2.7827162e-03    3.1005973e-03    3.5675848e-03    2.7102638e-01    1.3310552e-01                0         #dt_grow
  -1.4598270e+02                4    9.7656250e-07    2.8408460e-03    3.4781469e-03    3.8754706e-03    4.4591627e-03    3.3881223e-01    1.3151288e-01                0         #dt_grow
  -1.4597538e+02                5    1.2207031e-06    3.5722611e-03    4.3472964e-03    4.8439077e-03    5.5734569e-03    4.2356093e-01    1.3241243e-01                0         #dt_grow
  -1.4596622e+02                6    1.5258789e-06    4.4999414e-03    5.4335165e-03    6.0542131e-03    6.9660467e-03    5.2952236e-01    1.2937856e-01                0         #dt_grow
  -1.4595478e+02                7    1.9073486e-06    5.1012982e-03    6.7909538e-03    7.5667193e-03    8.7063510e-03    6.6201389e-01    1.6049075e-01                0         #dt_grow
  -1.4594047e+02                8    2.3841858e-06    6.4364995e-03    8.4872671e-03    9.4568147e-03    1.0881112e-02    8.2769000e-01    1.8522644e-01                0         #dt_grow
  -1.4592259e+02                9    2.9802322e-06    8.1308564e-03    1.0606868e-02    1.1818555e-02    1.3598549e-02    1.0348805e+00    1.9152164e-01                0         #dt_grow
  -1.4590024e+02               10    3.7252903e-06    1.0281009e-02    1.3254717e-02    1.4768893e-02    1.6993227e-02    1.2940149e+00    1.9873714e-01                0         #dt_grow
  -1.4587230e+02               11    4.6566129e-06    1.3021039e-02    1.6562362e-02    1.8454407e-02    2.1233797e-02    1.6181572e+00    1.3102436e-01                0         #dt_grow
  -1.4583738e+02               12    5.8207661e-06    1.6529846e-02    2.0693522e-02    2.3057525e-02    2.6530156e-02    2.0236657e+00    1.2872910e-01                0         #dt_grow
  -1.4579372e+02               13    7.2759576e-06    2.1059754e-02    2.5852160e-02    2.8805516e-02    3.3143795e-02    2.5310273e+00    1.2777829e-01                0         #dt_grow
  -1.4573915e+02               14    9.0949470e-06    2.7008980e-02    3.2292122e-02    3.5981236e-02    4.1400156e-02    3.1658892e+00    1.3004351e-01                0         #dt_grow
  -1.4567094e+02               15    1.1368684e-05    2.7291362e-02    4.0327533e-02    4.4934720e-02    5.1701966e-02    3.9603430e+00    1.2934017e-01                0         #dt_grow
  -1.4558567e+02               16    1.4210855e-05    3.5344790e-02    5.0351001e-02    5.6103453e-02    6.4552565e-02    4.9545970e+00    1.3490438e-01                0         #dt_grow
  -1.4547909e+02               17    1.7763568e-05    4.6261993e-02    6.2850872e-02    7.0031614e-02    8.0578041e-02    6.1992140e+00    1.3493919e-01                0         #dt_grow
  -1.4534587e+02               18    2.2204460e-05    5.4249669e-02    7.8427790e-02    8.7388535e-02    1.0054845e-01    7.7582031e+00    1.3813472e-01                0         #dt_grow
  -1.4517933e+02               19    2.7755576e-05    7.2780483e-02    9.7830590e-02    1.0900870e-01    1.2542383e-01    9.7129952e+00    1.3775754e-01                0         #dt_grow
  -1.4497117e+02               20    3.4694470e-05    1.0054974e-01    1.2196765e-01    1.3590446e-01    1.5636878e-01    1.2166922e+01    1.7636037e-01                0         #dt_grow
  -1.4471096e+02               21    4.3368087e-05    1.1175296e-01    1.5195382e-01    1.6931830e-01    1.9481259e-01    1.5250096e+01    1.4428854e-01                0         #dt_grow
  -1.4438570e+02               22    5.4210109e-05    1.4552714e-01    1.8915870e-01    2.1077666e-01    2.4251116e-01    1.9126321e+01    1.4842463e-01                0         #dt_grow
  -1.4397912e+02               23    6.7762636e-05    1.7117449e-01    2.3521915e-01    2.6210403e-01    3.0156302e-01    2.4004900e+01    1.8388033e-01                0         #dt_grow
  -1.4347090e+02               24    8.4703295e-05    2.6292757e-01    2.9215917e-01    3.2555652e-01    3.7456304e-01    3.0152830e+01    1.6654325e-01                0         #dt_grow
  -1.4287090e+02               25    1.0000000e-04    3.1534761e-01    3.4235382e-01    3.8149494e-01    4.3891516e-01    3.5795386e+01    1.8447185e-01                0         #dt_max
  -1.4227090e+02               26    1.0000000e-04    3.1343521e-01    3.3988046e-01    3.7874452e-01    4.3574418e-01    3.5599171e+01    1.5519166e-01                0         #dt_max
  -1.4167090e+02               27    1.0000000e-04    2.9500807e-01    3.3742864e-01    3.7601820e-01    4.3260082e-01    3.5760654e+01    1.9313955e-01                0         #dt_max
  -1.4107090e+02               28    1.0000000e-04    2.9446237e-01    3.3498430e-01    3.7330039e-01    4.2946705e-01    3.5917488e+01    1.5687966e-01                0         #dt_max
  -1.4047090e+02               29    1.0000000e-04    2.4022609e-01    3.3254403e-01    3.7058688e-01    4.2633850e-01    3.6068013e+01    1.8098855e-01                0         #dt_max
  -1.3987090e+02               30    1.0000000e-04    3.1708403e-01    3.3009727e-01    3.6786614e-01    4.2320163e-01    3.6213627e+01    1.8053460e-01                0         #dt_max
  -1.3927090e+02               31    1.0000000e-04    3.0736705e-01    3.2765506e-01    3.6515043e-01    4.2007059e-01    3.6310779e+01    1.5829873e-01                0         #dt_max
  -1.3867090e+02               32    1.0000000e-04    2.9530209e-01    3.2526971e-01    3.6249784e-01    4.1701244e-01    3.6456955e+01    1.9030166e-01                0         #dt_max
  -1.3807090e+02               33    1.0000000e-04    2.8194082e-01    3.2279569e-01    3.5974678e-01    4.1384063e-01    3.6608168e+01    1.4603329e-01                0         #dt_max
  -1.3747090e+02               34    1.0000000e-04    3.0499776e-01    3.2042401e-01    3.5710934e-01    4.1080001e-01    3.6758899e+01    1.8355322e-01                0         #dt_max
  -1.3687090e+02               35    1.0000000e-04    3.6148807e-01    3.1801674e-01    3.5443237e-01    4.0771377e-01    3.6907988e+01    1.8057132e-01                0         #dt_max
  -1.3627090e+02               36    1.0000000e-04    3.6635697e-01    3.1561381e-01    3.5176019e-01    4.0463309e-01    3.7359767e+01    1.5286231e-01                0         #dt_max
  -1.3567090e+02               37    1.0000000e-04    3.7229934e-01    3.1322081e-01    3.4909901e-01    4.0156514e-01    3.7483940e+01    1.8181229e-01                0         #dt_max
  -1.3507090e+02               38    1.0000000e-04    2.6378135e-01    3.1084007e-01    3.4645142e-01    3.9851291e-01    3.7605989e+01    1.5138483e-01                0         #dt_max
  -1.3447090e+02               39    1.0000000e-04    3.5334324e-01    3.0846862e-01    3.4381413e-01    3.9547260e-01    3.7725651e+01    1.8026185e-01                0         #dt_max
  -1.3387090e+02               40    1.0000000e-04    3.2053800e-01    3.0610673e-01    3.4118742e-01    3.9244453e-01    3.7843225e+01    1.7851210e-01                0         #dt_max
  -1.3327090e+02               41    1.0000000e-04    3.6152820e-01    3.0375917e-01    3.3857661e-01    3.8943484e-01    3.7959000e+01    1.5241003e-01                0         #dt_max
  -1.3267090e+02               42    1.0000000e-04    3.5712327e-01    3.0142406e-01    3.3597961e-01    3.8644111e-01    3.8073264e+01    1.7425156e-01                0         #dt_max
  -1.3207090e+02               43    1.0000000e-04    3.7656313e-01    2.9910048e-01    3.3339538e-01    3.8346216e-01    3.8186236e+01    1.5350437e-01                0         #dt_max
  -1.3147090e+02               44    1.0000000e-04    4.1252823e-01    2.9678961e-01    3.3082523e-01    3.8049949e-01    3.7583870e+01    1.7816281e-01                0         #dt_max
  -1.3087090e+02               45    1.0000000e-04    3.7306198e-01    2.9449158e-01    3.2826934e-01    3.7755330e-01    3.7688134e+01    1.6903901e-01                0         #dt_max
  -1.3027090e+02               46    1.0000000e-04    4.1836312e-01    2.9220675e-01    3.2572808e-01    3.7462404e-01    3.7809436e+01    1.3849974e-01                0         #dt_max
  -1.2967090e+02               47    1.0000000e-04    3.8628400e-01    2.8993543e-01    3.2320179e-01    3.7171209e-01    3.7913069e+01    1.6626048e-01                0         #dt_max
  -1.2907090e+02               48    1.0000000e-04    3.6030590e-01    2.8767784e-01    3.2069074e-01    3.6881775e-01    3.7850044e+01    1.4040446e-01                0         #dt_max
  -1.2847090e+02               49    1.0000000e-04    4.2419766e-01    2.8543405e-01    3.1819506e-01    3.6594109e-01    3.7959137e+01    1.6711640e-01                0         #dt_max
  -1.2787090e+02               50    1.0000000e-04    4.3724654e-01    2.8320709e-01    3.1571816e-01    3.6308601e-01    3.7943186e+01    1.6706824e-01                0         #dt_max
  -1.2727090e+02               51    1.0000000e-04    4.2404319e-01    2.8105059e-01    3.1331950e-01    3.6032127e-01    3.8043367e+01    1.4547777e-01                0         #dt_max
  -1.2667090e+02               52    1.0000000e-04    3.6578283e-01    2.7885592e-01    3.1087825e-01    3.5750759e-01    3.8461827e+01    1.7917085e-01                0         #dt_max
  -1.2607090e+02               53    1.0000000e-04    4.1041969e-01    2.7663032e-01    3.0840243e-01    3.5465426e-01    3.8556827e+01    1.5503716e-01                0         #dt_max
  -1.2547090e+02               54    1.0000000e-04    3.6231155e-01    2.7450880e-01    3.0604254e-01    3.5193436e-01    3.8653777e+01    1.8077111e-01                0         #dt_max
  -1.2487090e+02               55    1.0000000e-04    3.9195011e-01    2.7231377e-01    3.0360064e-01    3.4912022e-01    3.8748250e+01    1.7687750e-01                0         #dt_max
  -1.2427090e+02               56    1.0000000e-04    4.2195497e-01    2.7022044e-01    3.0127200e-01    3.4643646e-01    3.8844442e+01    1.4982200e-01                0         #dt_max
  -1.2367090e+02               57    1.0000000e-04    4.4873172e-01    2.6810860e-01    2.9892263e-01    3.4372897e-01    3.8939288e+01    1.7708492e-01                0         #dt_max
  -1.2307090e+02               58    1.0000000e-04    4.5012699e-01    2.6600498e-01    2.9658236e-01    3.4103202e-01    3.9033491e+01    1.4961362e-01                0         #dt_max
  -1.2247090e+02               59    1.0000000e-04    3.9981613e-01    2.6391399e-01    2.9425610e-01    3.3835127e-01    3.8437483e+01    1.7823458e-01                0         #dt_max
  -1.2187090e+02               60    1.0000000e-04    4.6146947e-01    2.6183507e-01    2.9194320e-01    3.3568599e-01    3.8526117e+01    1.8358588e-01                0         #dt_max
  -1.2127090e+02               61    1.0000000e-04    4.2295574e-01    2.5977007e-01    2.8964574e-01    3.3303855e-01    3.8615928e+01    1.5219331e-01                0         #dt_max
  -1.2067611e+02               62    9.9131993e-05    4.1474071e-01    2.5550486e-01    2.8489486e-01    3.2757033e-01    3.8368475e+01    1.7884350e-01                0         #dt_move
  -1.2008717e+02               63    9.8156571e-05    4.5092588e-01    2.5103131e-01    2.7991147e-01    3.2183501e-01    3.8076846e+01    1.4539766e-01                0         #dt_move
  -1.1950389e+02               64    9.7212637e-05    4.1624101e-01    2.4670741e-01    2.7509474e-01    3.1629155e-01    3.7794887e+01    1.6828847e-01                0         #dt_move
  -1.1892610e+02               65    9.6298525e-05    4.6981777e-01    2.4252080e-01    2.7043088e-01    3.1092410e-01    3.7522113e+01    1.6968012e-01                0         #dt_move
  -1.1835364e+02               66    9.5410317e-05    4.3824036e-01    2.3841395e-01    2.6585586e-01    3.0565891e-01    3.7485762e+01    1.3964295e-01                0         #dt_move
  -1.1778632e+02               67    9.4554074e-05    3.4097327e-01    2.3453247e-01    2.6153187e-01    3.0068265e-01    3.7227418e+01    1.6969872e-01                0         #dt_move
  -1.1722396e+02               68    9.3725274e-05    4.4979468e-01    2.3069757e-01    2.5725969e-01    2.9576611e-01    3.6976998e+01    1.3602495e-01                0         #dt_move
  -1.1666646e+02               69    9.2916823e-05    3.8659321e-01    2.2700620e-01    2.5314736e-01    2.9103359e-01    3.6732729e+01    1.6360497e-01                0         #dt_move
  -1.1611365e+02               70    9.2135259e-05    4.1364954e-01    2.2343774e-01    2.4917192e-01    2.8645864e-01    3.6497360e+01    1.4403343e-01                0         #dt_move
  -1.1556538e+02               71    9.1378271e-05    4.6207670e-01    2.1997898e-01    2.4531865e-01    2.8202433e-01    3.6270124e+01    1.6741395e-01                0         #dt_move
  -1.1502155e+02               72    9.0639020e-05    4.4514310e-01    2.1660917e-01    2.4156444e-01    2.7770406e-01    3.5470976e+01    1.4270973e-01                0         #dt_move
  -1.1448200e+02               73    8.9925575e-05    4.9420512e-01    2.1334026e-01    2.3792262e-01    2.7351316e-01    3.5258328e+01    1.6391993e-01                0         #dt_move
  -1.1394661e+02               74    8.9230072e-05    3.8513700e-01    2.1020567e-01    2.3443039e-01    2.6949444e-01    3.5080578e+01    1.7638278e-01                0         #dt_move
  -1.1341530e+02               75    8.8553130e-05    4.1829887e-01    2.0708221e-01    2.3095051e-01    2.6549001e-01    3.4879916e+01    1.6277790e-01                0         #dt_move
  -1.1288790e+02               76    8.7898968e-05    4.5725762e-01    2.0408717e-01    2.2761369e-01    2.6165022e-01    3.4686734e+01    1.6695237e-01                0         #dt_move
  -1.1236435e+02               77    8.7259237e-05    4.9308780e-01    2.0116763e-01    2.2436095e-01    2.5790722e-01    3.4498083e+01    1.4736724e-01                0         #dt_move
  -1.1184453e+02               78    8.6636387e-05    4.9513400e-01    1.9835912e-01    2.2123187e-01    2.5430657e-01    3.4315489e+01    1.7637753e-01                0         #dt_move
  -1.1132833e+02               79    8.6033142e-05    4.3593800e-01    1.9559852e-01    2.1815614e-01    2.5076734e-01    3.4352024e+01    1.5658975e-01                0         #dt_move
  -1.1081566e+02               80    8.5445555e-05    4.6915487e-01    1.9287424e-01    2.1512083e-01    2.4727466e-01    3.4176665e+01    1.7794418e-01                0         #dt_move
  -1.1030642e+02               81    8.4873166e-05    4.4928941e-01    1.9028057e-01    2.1223104e-01    2.4394944e-01    3.4033975e+01    1.4954615e-01                0         #dt_move
  -1.0980052e+02               82    8.4315544e-05    4.4366006e-01    1.8772476e-01    2.0938339e-01    2.4067277e-01    3.3869896e+01    1.7941284e-01                0         #dt_move
  -1.0929789e+02               83    8.3772272e-05    4.8492412e-01    1.8523115e-01    2.0660500e-01    2.3747583e-01    3.3710229e+01    1.4971232e-01                0         #dt_move
  -1.0879844e+02               84    8.3242510e-05    4.1325787e-01    1.8279701e-01    2.0389286e-01    2.3435514e-01    3.3555011e+01    1.7720675e-01                0         #dt_move
  -1.0830207e+02               85    8.2727287e-05    4.8557499e-01    1.8039649e-01    2.0121815e-01    2.3127755e-01    3.2859959e+01    1.4893031e-01                0         #dt_move
  -1.0780872e+02               86    8.2224895e-05    4.6939504e-01    1.7810689e-01    1.9866702e-01    2.2834216e-01    3.2715147e+01    1.8079543e-01                0         #dt_move
  -1.0731831e+02               87    8.1734795e-05    3.5619081e-01    1.7584510e-01    1.9614684e-01    2.2544243e-01    3.2575781e+01    1.5307140e-01                0         #dt_move
  -1.0683077e+02               88    8.1257471e-05    4.7906919e-01    1.7361375e-01    1.9366054e-01    2.2258173e-01    3.2460920e+01    1.7497253e-01                0         #dt_move
  -1.0634601e+02               89    8.0792265e-05    4.0732103e-01    1.7145723e-01    1.9125761e-01    2.1981696e-01    3.2328592e+01    1.3988590e-01                0         #dt_move
  -1.0586398e+02               90    8.0338846e-05    4.3669517e-01    1.6935115e-01    1.8891085e-01    2.1711686e-01    3.2200190e+01    1.6544890e-01                0         #dt_move
  -1.0538460e+02               91    7.9896893e-05    4.9007381e-01    1.6729548e-01    1.8662026e-01    2.1448139e-01    3.2075716e+01    1.4166474e-01                0         #dt_move
  -1.0490780e+02               92    7.9466096e-05    3.8868161e-01    1.6528518e-01    1.8438018e-01    2.1190407e-01    3.2166819e+01    1.6225696e-01                0         #dt_move
  -1.0443354e+02               93    7.9044733e-05    4.4572866e-01    1.6331811e-01    1.8218825e-01    2.0938219e-01    3.2046736e+01    1.3386512e-01                0         #dt_move
  -1.0396174e+02               94    7.8632178e-05    4.0059617e-01    1.6139141e-01    1.8004129e-01    2.0691206e-01    3.1956082e+01    1.5950584e-01                0         #dt_move
  -1.0349235e+02               95    7.8232778e-05    4.3984398e-01    1.5951219e-01    1.7794722e-01    2.0450280e-01    3.1844764e+01    1.4050055e-01                0         #dt_move
  -1.0302529e+02               96    7.7843426e-05    4.8366271e-01    1.5767577e-01    1.7590081e-01    2.0214842e-01    3.1736464e+01    1.4004993e-01                0         #dt_move
  -1.0256053e+02               97    7.7459503e-05    4.8485853e-01    1.5586963e-01    1.7388813e-01    1.9983285e-01    3.1629812e+01    1.6453552e-01                0         #dt_move
  -1.0209800e+02               98    7.7087883e-05    4.7531821e-01    1.5410786e-01    1.7192487e-01    1.9757417e-01    3.1527738e+01    1.3622499e-01                0         #dt_move
  -1.0163764e+02               99    7.6726902e-05    4.1588616e-01    1.5238395e-01    1.7000380e-01    1.9536404e-01    3.0869267e+01    1.6563702e-01                0         #dt_move
  -1.0117943e+02              100    7.6368793e-05    4.8537275e-01    1.5068639e-01    1.6811205e-01    1.9318768e-01    3.0772508e+01    1.4254022e-01                0         #dt_move
  -1.0072328e+02              101    7.6025202e-05    4.7394987e-01    1.4900469e-01    1.6623787e-01    1.9103165e-01    3.0685607e+01    2.3816085e-01                0         #dt_move
  -1.0026915e+02              102    7.5686864e-05    4.6305758e-01    1.4737755e-01    1.6442442e-01    1.8894557e-01    3.0525634e+01    1.4955974e-01                0         #dt_move
  -9.9817011e+01              103    7.5357201e-05    3.8992537e-01    1.4579376e-01    1.6265941e-01    1.8691508e-01    3.0440468e+01    1.7923379e-01                0         #dt_move
  -9.9366792e+01              104    7.5036445e-05    4.3007521e-01    1.4424322e-01    1.6093144e-01    1.8492720e-01    3.0358681e+01    1.5033269e-01                0         #dt_move
  -9.8918464e+01              105    7.4721423e-05    4.1829896e-01    1.4271095e-01    1.5922381e-01    1.8296275e-01    3.0508515e+01    1.8652391e-01                0         #dt_move
  -9.8471966e+01              106    7.4416291e-05    4.9124794e-01    1.4121214e-01    1.5755348e-01    1.8104120e-01    3.0430297e+01    1.5608716e-01                0         #dt_move
  -9.8027267e+01              107    7.4116486e-05    3.5880065e-01    1.3976918e-01    1.5594539e-01    1.7919125e-01    3.0355721e+01    1.5700865e-01                0         #dt_move
  -9.7584316e+01              108    7.3825227e-05    3.9045141e-01    1.3830397e-01    1.5431243e-01    1.7731279e-01    3.0282657e+01    1.8033719e-01                0         #dt_move
  -9.7143069e+01              109    7.3541085e-05    4.2282374e-01    1.3689348e-01    1.5274044e-01    1.7550446e-01    3.0212674e+01    1.4878154e-01                0         #dt_move
  -9.6703497e+01              110    7.3262146e-05    4.5403089e-01    1.3553448e-01    1.5122586e-01    1.7376215e-01    3.0144542e+01    1.7526507e-01                0         #dt_move
  -9.6265535e+01              111    7.2993508e-05    4.5509286e-01    1.3415751e-01    1.4969118e-01    1.7199680e-01    3.0079624e+01    1.4315724e-01                0         #dt_move
  -9.5829177e+01              112    7.2726479e-05    4.0013616e-01    1.3281430e-01    1.4819415e-01    1.7027475e-01    2.9635243e+01    1.7836595e-01                0         #dt_move
  -9.5394356e+01              113    7.2470167e-05    4.5851157e-01    1.3150475e-01    1.4673462e-01    1.6859583e-01    2.9565726e+01    1.4359951e-01                0         #dt_move
  -9.4961038e+01              114    7.2219663e-05    4.1592661e-01    1.3021781e-01    1.4530027e-01    1.6694591e-01    2.9498470e+01    1.6878939e-01                0         #dt_move
  -9.4529204e+01              115    7.1972339e-05    4.0557059e-01    1.2894793e-01    1.4388493e-01    1.6531786e-01    2.9377591e+01    1.4408970e-01                0         #dt_move
  -9.4098795e+01              116    7.1734740e-05    4.4021367e-01    1.2771103e-01    1.4250631e-01    1.6373208e-01    2.9324399e+01    1.4098549e-01                0         #dt_move
  -9.3669779e+01              117    7.1502774e-05    4.4741823e-01    1.2649598e-01    1.4115207e-01    1.6217434e-01    2.9272967e+01    1.7189765e-01                0         #dt_move
  -9.3242139e+01              118    7.1273290e-05    4.9100275e-01    1.2529530e-01    1.3981379e-01    1.6063500e-01    2.9223178e+01    1.4533901e-01                0         #dt_move
  -9.2815820e+01              119    7.1053061e-05    4.2888144e-01    1.2411850e-01    1.3850215e-01    1.5912629e-01    2.9411723e+01    1.6844273e-01                0         #dt_move
  -9.2390790e+01              120    7.0838357e-05    4.9733043e-01    1.2296174e-01    1.3721282e-01    1.5764326e-01    2.9384305e+01    1.4836264e-01                0         #dt_move
  -9.1967022e+01              121    7.0628048e-05    4.8612779e-01    1.2182266e-01    1.3594319e-01    1.5618290e-01    2.9340332e+01    1.7524171e-01                0         #dt_move
  -9.1544487e+01              122    7.0422573e-05    4.7724395e-01    1.2069893e-01    1.3469064e-01    1.5474222e-01    2.9297974e+01    1.4343834e-01                0         #dt_move
  -9.1123141e+01              123    7.0224216e-05    3.9980353e-01    1.1960312e-01    1.3346920e-01    1.5333733e-01    2.9258048e+01    1.4486361e-01                0         #dt_move
  -9.0702955e+01              124    7.0031079e-05    4.4228001e-01    1.1852586e-01    1.3226843e-01    1.5195623e-01    2.9220282e+01    1.6926169e-01                0         #dt_move
  -9.0283896e+01              125    6.9843091e-05    4.1947662e-01    1.1746474e-01    1.3108564e-01    1.5059582e-01    2.8792300e+01    1.4255190e-01                0         #dt_move
  -8.9865945e+01              126    6.9658547e-05    4.7259488e-01    1.1641280e-01    1.2991308e-01    1.4924718e-01    2.8747627e+01    1.7683125e-01                0         #dt_move
  -8.9449062e+01              127    6.9480551e-05    3.6826175e-01    1.1538354e-01    1.2876578e-01    1.4792762e-01    2.8706413e+01    1.4818478e-01                0         #dt_move
  -8.9033215e+01              128    6.9307816e-05    3.9845791e-01    1.1437019e-01    1.2763621e-01    1.4662844e-01    2.8608259e+01    1.4855051e-01                0         #dt_move
  -8.8618375e+01              129    6.9139974e-05    4.3148079e-01    1.1337506e-01    1.2652693e-01    1.4535264e-01    2.8580735e+01    1.6772604e-01                0         #dt_move
  -8.8204513e+01              130    6.8976968e-05    4.6671141e-01    1.1239724e-01    1.2543693e-01    1.4409902e-01    2.8554886e+01    1.4444017e-01                0         #dt_move
  -8.7791601e+01              131    6.8818743e-05    2.3454504e+00    4.2303716e-01    4.8576524e-01    5.4235534e-01    1.1596803e+02    1.8087006e-01                0         #dt_move
  -8.7615552e+01              132    2.9341376e-05    2.0562979e-01    4.7407351e-02    5.2908028e-02    6.0778655e-02    1.2154572e+01    1.6185331e-01                0         #dt_cfl
  -8.7395492e+01              133    3.6676720e-05    2.1426125e-01    5.9058872e-02    6.5911828e-02    7.5716503e-02    1.5328962e+01    1.2703848e-01                0         #dt_grow
  -8.7120417e+01              134    4.5845900e-05    3.3610368e-01    7.3503594e-02    8.2033208e-02    9.4235377e-02    1.9185589e+01    1.3943791e-01                0         #dt_grow
  -8.6776572e+01              135    5.7307375e-05    2.9470742e-01    9.1376426e-02    1.0198092e-01    1.1714926e-01    2.4011507e+01    1.6465592e-01                0         #dt_grow
  -8.6366807e+01              136    6.8294249e-05    4.6861174e-01    1.0818020e-01    1.2073602e-01    1.3869256e-01    2.8656370e+01    1.4452839e-01                0         #dt_move
  -8.5957798e+01              137    6.8168116e-05    3.9715437e-01    1.0731662e-01    1.1977336e-01    1.3758540e-01    2.8645233e+01    1.7671704e-01                0         #dt_move
  -8.5549586e+01              138    6.8035289e-05    4.2731971e-01    1.0640860e-01    1.1876111e-01    1.3642128e-01    2.8630609e+01    1.4807677e-01                0         #dt_move
  -8.5142145e+01              139    6.7906920e-05    4.7617171e-01    1.0553675e-01    1.1778918e-01    1.3530352e-01    2.8617954e+01    1.5104604e-01                0         #dt_move
  -8.4735447e+01              140    6.7782977e-05    4.2737844e-01    1.0467263e-01    1.1682586e-01    1.3419567e-01    2.8240192e+01    1.7543554e-01                0         #dt_move
  -8.4329467e+01              141    6.7663422e-05    4.2995776e-01    1.0382136e-01    1.1587688e-01    1.3310431e-01    2.8240894e+01    1.5405297e-01                0         #dt_move
  -8.3924177e+01              142    6.7548220e-05    3.9166779e-01    1.0298602e-01    1.1494563e-01    1.3203336e-01    2.8227227e+01    1.7454338e-01                0         #dt_move
  -8.3519553e+01              143    6.7437335e-05    4.2537239e-01    1.0216164e-01    1.1402658e-01    1.3097646e-01    2.8180050e+01    1.5124750e-01                0         #dt_move
  -8.3115569e+01              144    6.7330734e-05    4.6380539e-01    1.0135181e-01    1.1312374e-01    1.2993822e-01    2.8175616e+01    1.4484835e-01                0         #dt_move
  -8.2712199e+01              145    6.7228387e-05    4.9260023e-01    1.0055366e-01    1.1223392e-01    1.2891495e-01    2.8172910e+01    1.6482544e-01                0         #dt_move
  -8.2309417e+01              146    6.7130264e-05    4.8278023e-01    9.9768002e-02    1.1135801e-01    1.2790770e-01    2.8172104e+01    1.3881826e-01                0         #dt_move
  -8.1907199e+01              147    6.7036337e-05    4.0368795e-01    9.8990647e-02    1.1049136e-01    1.2691109e-01    2.8347913e+01    1.6111159e-01                0         #dt_move
  -8.1505519e+01              148    6.6946582e-05    4.6279642e-01    9.8222994e-02    1.0963552e-01    1.2592692e-01    2.8358878e+01    1.4092565e-01                0         #dt_move
  -8.1104354e+01              149    6.6860973e-05    4.5204618e-01    9.7468158e-02    1.0879393e-01    1.2495918e-01    2.8364465e+01    1.3886738e-01                0         #dt_move
  -8.0703677e+01              150    6.6779490e-05    4.4029224e-01    9.6723399e-02    1.0796358e-01    1.2400436e-01    2.8371181e+01    1.6441870e-01                0         #dt_move
  -8.0303464e+01              151    6.6702110e-05    3.7599777e-01    9.5993916e-02    1.0715025e-01    1.2306912e-01    2.8379088e+01    1.3979769e-01                0         #dt_move
  -7.9903691e+01              152    6.6628816e-05    4.1174272e-01    9.5273805e-02    1.0634737e-01    1.2214590e-01    2.8388799e+01    1.6121173e-01                0         #dt_move
  -7.9504334e+01              153    6.6559591e-05    4.8609477e-01    9.4563850e-02    1.0555580e-01    1.2123571e-01    2.8073222e+01    1.3924789e-01                0         #dt_move
  -7.9105367e+01              154    6.6494419e-05    4.7074772e-01    9.3860603e-02    1.0477170e-01    1.2033411e-01    2.8077283e+01    1.5018344e-01                0         #dt_move
  -7.8706767e+01              155    6.6433288e-05    3.5416134e-01    9.3168276e-02    1.0399978e-01    1.1944651e-01    2.8083437e+01    1.6451669e-01                0         #dt_move
  -7.8308510e+01              156    6.6376186e-05    4.7342217e-01    9.2485000e-02    1.0323794e-01    1.1857051e-01    2.8035702e+01    1.3847184e-01                0         #dt_move
  -7.7910572e+01              157    6.6323102e-05    3.9834270e-01    9.1831747e-02    1.0250957e-01    1.1773301e-01    2.8054395e+01    1.6775656e-01                0         #dt_move
  -7.7512927e+01              158    6.6274030e-05    4.3299077e-01    9.1149326e-02    1.0174865e-01    1.1685811e-01    2.8073802e+01    1.4149737e-01                0         #dt_move
  -7.7115554e+01              159    6.6228963e-05    1.6699656e+00    2.2667170e-01    2.5897920e-01    2.9060474e-01    8.2251957e+01    1.4954948e-01                0         #dt_move
  -7.6877600e+01              160    3.9658879e-05    2.8716758e-01    5.4004728e-02    6.0285463e-02    6.9236831e-02    1.6903933e+01    1.9969106e-01                0         #dt_cfl
  -7.6580159e+01              161    4.9573599e-05    3.0583483e-01    6.7168797e-02    7.4980972e-02    8.6113843e-02    2.1211776e+01    1.3382626e-01                0         #dt_grow
  -7.6208357e+01              162    6.1966998e-05    4.2390191e-01    8.3422719e-02    9.3126055e-02    1.0695220e-01    2.6549898e+01    1.5162396e-01                0         #dt_grow
  -7.5811708e+01              163    6.6108189e-05    4.4268493e-01    8.8410774e-02    9.8695102e-02    1.1334715e-01    2.8366388e+01    1.8985915e-01                0         #dt_move
  -7.5415221e+01              164    6.6081109e-05    4.2980365e-01    8.7787068e-02    9.7999645e-02    1.1254752e-01    2.8396633e+01    1.4876986e-01                0         #dt_move
  -7.5018878e+01              165    6.6057186e-05    4.6986325e-01    8.7173309e-02    9.7315268e-02    1.1176065e-01    2.8427799e+01    1.5127587e-01                0         #dt_move
  -7.4622654e+01              166    6.6037271e-05    4.0337812e-01    8.6567634e-02    9.6639902e-02    1.1098415e-01    2.8460672e+01    1.7717481e-01                0         #dt_move
  -7.4226526e+01              167    6.6021375e-05    4.7638230e-01    8.5945351e-02    9.5946007e-02    1.1018635e-01    2.8339406e+01    1.5102172e-01                0         #dt_move
  -7.3830469e+01              168    6.6009505e-05    4.6088433e-01    8.5368639e-02    9.5302902e-02    1.0944697e-01    2.8329078e+01    1.8356824e-01                0         #dt_move
  -7.3434459e+01              169    6.6001675e-05    3.4754173e-01    8.4780178e-02    9.4646663e-02    1.0869254e-01    2.8366741e+01    1.5181589e-01                0         #dt_move
  -7.3038472e+01              170    6.5997896e-05    4.6227303e-01    8.4175973e-02    9.3972850e-02    1.0791791e-01    2.8406777e+01    1.5473890e-01                0         #dt_move
  -7.2642482e+01              171    6.5998187e-05    3.8895689e-01    8.3604844e-02    9.3335885e-02    1.0718570e-01    2.8448634e+01    1.7291474e-01                0         #dt_move
  -7.2246467e+01              172    6.6002563e-05    4.2417117e-01    8.3046425e-02    9.2713096e-02    1.0646978e-01    2.8492164e+01    1.4398050e-01                0         #dt_move
  -7.1850401e+01              173    6.6011046e-05    4.6828218e-01    8.2493552e-02    9.2096486e-02    1.0576096e-01    2.8537379e+01    1.7346358e-01                0         #dt_move
  -7.1454259e+01              174    6.6023657e-05    3.6596468e-01    8.1946391e-02    9.1486250e-02    1.0505948e-01    2.8656365e+01    1.4379716e-01                0         #dt_move
  -7.1058016e+01              175    6.6040421e-05    4.1893164e-01    8.1404462e-02    9.0881844e-02    1.0436470e-01    2.8703970e+01    1.4025617e-01                0         #dt_move
  -7.0661648e+01              176    6.6061365e-05    3.8279156e-01    8.0868785e-02    9.0284405e-02    1.0367793e-01    2.8755886e+01    1.6634917e-01                0         #dt_move
  -7.0265129e+01              177    6.6086518e-05    4.1722917e-01    8.0338395e-02    8.9692858e-02    1.0299794e-01    2.8810125e+01    1.4344573e-01                0         #dt_move
  -6.9868434e+01              178    6.6115911e-05    4.5087913e-01    7.9814229e-02    8.9108246e-02    1.0232593e-01    2.8865234e+01    1.6817641e-01                0         #dt_move
  -6.9471536e+01              179    6.6149578e-05    4.9426528e-01    7.9318698e-02    8.8555586e-02    1.0169064e-01    2.8922722e+01    1.3635874e-01                0         #dt_move
  -6.9074411e+01              180    6.6187554e-05    4.8989668e-01    7.8806390e-02    8.7984201e-02    1.0103383e-01    2.8981659e+01    1.3953042e-01                0         #dt_move
  -6.8677031e+01              181    6.6229880e-05    4.1891403e-01    7.8297474e-02    8.7416600e-02    1.0038138e-01    2.8707795e+01    1.6537452e-01                0         #dt_move
  -6.8279372e+01              182    6.6276596e-05    4.5103733e-01    7.7792656e-02    8.6853570e-02    9.9734174e-02    2.8761898e+01    1.3910246e-01                0         #dt_move
  -6.7881405e+01              183    6.6327745e-05    4.4284764e-01    7.7293997e-02    8.6297413e-02    9.9094868e-02    2.8819488e+01    1.6648912e-01                0         #dt_move
  -6.7483105e+01              184    6.6383376e-05    4.2302881e-01    7.6794852e-02    8.5740713e-02    9.8454939e-02    2.8994818e+01    1.3056731e-01                0         #dt_move
  -6.7084444e+01              185    6.6443537e-05    4.6225367e-01    7.6302913e-02    8.5192047e-02    9.7824247e-02    2.9064978e+01    1.3310003e-01                0         #dt_move
  -6.6685394e+01              186    6.6508280e-05    3.9998064e-01    7.5816534e-02    8.4649590e-02    9.7200684e-02    2.9136410e+01    1.5758300e-01                0         #dt_move
  -6.6285928e+01              187    6.6577660e-05    4.7273061e-01    7.5330640e-02    8.4107678e-02    9.6577743e-02    2.9281034e+01    1.3753819e-01                0         #dt_move
  -6.5886018e+01              188    6.6651736e-05    4.5813987e-01    7.4846173e-02    8.3567371e-02    9.5956633e-02    2.9356719e+01    1.6923976e-01                0         #dt_move
  -6.5485634e+01              189    6.6730569e-05    3.4572504e-01    7.4364895e-02    8.3030627e-02    9.5339609e-02    2.9446287e+01    1.4454341e-01                0         #dt_move
  -6.5084749e+01              190    6.6814223e-05    4.5672309e-01    7.3914232e-02    8.2527917e-02    9.4761836e-02    2.9528945e+01    1.4765096e-01                0         #dt_move
  -6.4683333e+01              191    6.6902766e-05    3.8236438e-01    7.3465892e-02    8.2027795e-02    9.4187042e-02    2.9613780e+01    1.6506600e-01                0         #dt_move
  -6.4281355e+01              192    6.6996269e-05    4.2009321e-01    7.3021547e-02    8.1532132e-02    9.3617368e-02    2.9700017e+01    1.4889002e-01                0         #dt_move
  -6.3878786e+01              193    6.7094806e-05    4.6220756e-01    7.2580877e-02    8.1040571e-02    9.3052406e-02    2.9789053e+01    1.6557240e-01                0         #dt_move
  -6.3475595e+01              194    6.7198454e-05    3.5721070e-01    7.2142344e-02    8.0551402e-02    9.2490185e-02    2.9473627e+01    1.4626145e-01                0         #dt_move
  -6.3071752e+01              195    6.7307296e-05    4.9385954e-01    7.1705896e-02    8.0064565e-02    9.1930636e-02    2.9574796e+01    1.4487600e-01                0         #dt_move
  -6.2667223e+01              196    6.7421418e-05    3.7983481e-01    7.1271978e-02    7.9580554e-02    9.1374331e-02    2.9672010e+01    1.6657352e-01                0         #dt_move
  -6.2343600e+01              197    5.3937134e-05    3.8888542e-01    5.6680224e-02    6.3288061e-02    7.2666954e-02    2.3768424e+01    1.3541222e-01                0         #dt_piso
  -6.1939072e+01              198    6.7421418e-05    3.9814622e-01    7.0274277e-02    7.8467421e-02    9.0095227e-02    2.9756085e+01    1.7123103e-01                0         #dt_grow
  -6.1532456e+01              199    6.7769354e-05    4.4242855e-01    7.0071228e-02    7.8241206e-02    8.9834907e-02    2.9955651e+01    1.4331961e-01                0         #dt_move
  -6.1125031e+01              200    6.7904122e-05    4.3577786e-01    6.9647089e-02    7.7768132e-02    8.9291140e-02    3.0061952e+01    1.4506555e-01                0         #dt_move
  -6.0716762e+01              201    6.8044851e-05    3.7241549e-01    6.9282149e-02    7.7361138e-02    8.8823268e-02    3.0440262e+01    3.2157493e-01                0         #dt_move
  -6.0390147e+01              202    5.4435881e-05    3.8084807e-01    5.5055850e-02    6.1476266e-02    7.0584423e-02    2.4387963e+01    1.3928223e-01                0         #dt_piso
  -5.9981877e+01              203    6.8044851e-05    3.6250408e-01    6.8213974e-02    7.6169459e-02    8.7453813e-02    3.0533585e+01    1.5199995e-01                0         #dt_grow
  -5.9571054e+01              204    6.8470555e-05    3.9472566e-01    6.8053540e-02    7.5990916e-02    8.7248128e-02    3.0773930e+01    1.2502766e-01                0         #dt_move
  -5.9159250e+01              205    6.8633991e-05    4.1807059e-01    6.7640567e-02    7.5530372e-02    8.6718676e-02    3.0897186e+01    1.3002777e-01                0         #dt_move
  -5.8746426e+01              206    6.8804003e-05    4.6664609e-01    6.7211875e-02    7.5052321e-02    8.6169071e-02    3.1023248e+01    1.5421414e-01                0         #dt_move
  -5.8332543e+01              207    6.8980473e-05    4.5778099e-01    6.6780966e-02    7.4571826e-02    8.5616623e-02    3.1152421e+01    1.3008857e-01                0         #dt_move
  -5.7917562e+01              208    6.9163543e-05    3.8662782e-01    6.6380144e-02    7.4124726e-02    8.5102749e-02    3.1058630e+01    1.5417266e-01                0         #dt_move
  -5.7501442e+01              209    6.9353358e-05    4.4111706e-01    6.6008157e-02    7.3709718e-02    8.4625842e-02    3.1201319e+01    1.3192487e-01                0         #dt_move
  -5.7084141e+01              210    6.9550069e-05    4.1500443e-01    6.5636392e-02    7.3294969e-02    8.4149220e-02    3.1342917e+01    1.3548684e-01                0         #dt_move
  -5.6665607e+01              211    6.9755752e-05    3.9074134e-01    6.5265388e-02    7.2881085e-02    8.3673574e-02    3.1289027e+01    1.6384220e-01                0         #dt_move
  -5.6245804e+01              212    6.9967176e-05    4.2349484e-01    6.4893416e-02    7.2466134e-02    8.3196688e-02    3.1461495e+01    1.4113951e-01                0         #dt_move
  -5.5824689e+01              213    7.0185843e-05    3.8140511e-01    6.4520742e-02    7.2050418e-02    8.2718900e-02    3.1634941e+01    1.5734363e-01                0         #dt_move
  -5.5402216e+01              214    7.0412102e-05    4.8285773e-01    6.4146573e-02    7.1633054e-02    8.2239196e-02    3.1810192e+01    1.3367844e-01                0         #dt_move
  -5.4978339e+01              215    7.0646139e-05    4.3031728e-01    6.3768201e-02    7.1211027e-02    8.1754104e-02    3.2195398e+01    1.5652251e-01                0         #dt_move
  -5.4552992e+01              216    7.0891160e-05    4.6471811e-01    6.3389382e-02    7.0788530e-02    8.1268438e-02    3.2368095e+01    1.4285374e-01                0         #dt_move
  -5.4126140e+01              217    7.1142019e-05    4.7478859e-01    6.3005904e-02    7.0360864e-02    8.0776800e-02    3.2539563e+01    1.3756561e-01                0         #dt_move
  -5.3697734e+01              218    7.1400995e-05    4.4862035e-01    6.2614982e-02    6.9924925e-02    8.0275618e-02    3.2714798e+01    1.6089535e-01                0         #dt_move
  -5.3267721e+01              219    7.1668946e-05    3.9373438e-01    6.2238017e-02    6.9504585e-02    7.9792330e-02    3.2895112e+01    1.4086342e-01                0         #dt_move
  -5.2923710e+01              220    5.7335157e-05    3.1630976e-01    4.9395856e-02    5.5163469e-02    6.3328021e-02    2.6352313e+01    1.5353441e-01                0         #dt_piso
  -5.2493696e+01              221    7.1668946e-05    4.6168149e-01    6.1083236e-02    6.8216259e-02    7.8311841e-02    3.2996133e+01    1.3810253e-01                0         #dt_grow
  -5.2058878e+01              222    7.2469752e-05    4.5107970e-01    6.1114253e-02    6.8251703e-02    7.8351606e-02    3.3062017e+01    1.4895606e-01                0         #dt_move
  -5.1711023e+01              223    5.7975802e-05    3.5070225e-01    4.8481601e-02    5.4144231e-02    6.2155899e-02    2.6485706e+01    1.6213942e-01                0         #dt_piso
  -5.1276204e+01              224    7.2469752e-05    4.4625255e-01    5.9903265e-02    6.6900885e-02    7.6799058e-02    3.3156846e+01    1.4937925e-01                0         #dt_grow
  -5.0928349e+01              225    5.7975802e-05    2.9943566e-01    4.7500181e-02    5.3049539e-02    6.0897668e-02    2.6512616e+01    1.6024852e-01                0         #dt_piso
  -5.0493531e+01              226    7.2469752e-05    4.0432865e-01    5.8754762e-02    6.5619436e-02    7.5326618e-02    3.3198646e+01    1.4097285e-01                0         #dt_grow
  -5.0145676e+01              227    5.7975802e-05    3.7757843e-01    4.6660411e-02    5.2112199e-02    5.9821040e-02    2.6597353e+01    1.2689447e-01                0         #dt_piso
  -4.9710858e+01              228    7.2469752e-05    4.5283125e-01    5.7733095e-02    6.4478994e-02    7.4016789e-02    3.3304452e+01    1.5437007e-01                0         #dt_grow
  -4.9363003e+01              229    5.7975802e-05    2.7484356e-01    4.5837903e-02    5.1194067e-02    5.8766542e-02    2.6942110e+01    1.2718010e-01                0         #dt_piso
  -4.8928184e+01              230    7.2469752e-05    4.7794638e-01    5.6692836e-02    6.3317773e-02    7.2683124e-02    3.3741257e+01    1.5714550e-01                0         #dt_grow
  -4.8580329e+01              231    5.7975802e-05    2.7531753e-01    4.4999779e-02    5.0258510e-02    5.7692024e-02    2.7034228e+01    1.2586403e-01                0         #dt_piso
  -4.8145511e+01              232    7.2469752e-05    4.4406161e-01    5.5634287e-02    6.2136232e-02    7.1326008e-02    3.3855143e+01    1.3711047e-01                0         #dt_grow
  -4.7797656e+01              233    5.7975802e-05    3.2766118e-01    4.4144883e-02    4.9304332e-02    5.6596003e-02    2.7124238e+01    1.5037346e-01                0         #dt_piso
  -4.7362838e+01              234    7.2469752e-05    3.5924369e-01    5.4553212e-02    6.0929675e-02    6.9940016e-02    3.3965851e+01    1.4406991e-01                0         #dt_grow
  -4.7014983e+01              235    5.7975802e-05    3.3352587e-01    4.3271444e-02    4.8329566e-02    5.5476210e-02    2.7212858e+01    1.3401961e-01                0         #dt_piso
  -4.6580164e+01              236    7.2469752e-05    4.3047297e-01    5.3445608e-02    5.9693675e-02    6.8520010e-02    3.4076719e+01    1.6456294e-01                0         #dt_grow
  -4.6232309e+01              237    5.7975802e-05    2.8059883e-01    4.2374441e-02    4.7328637e-02    5.4326206e-02    2.7132838e+01    1.2905693e-01                0         #dt_piso
  -4.5797491e+01              238    7.2469752e-05    3.7402454e-01    5.2306002e-02    5.8422128e-02    6.7058977e-02    3.3980640e+01    1.6723680e-01                0         #dt_grow
  -4.5449636e+01              239    5.7975802e-05    2.6079603e-01    4.1451902e-02    4.6299348e-02    5.3143465e-02    2.7227210e+01    1.3307452e-01                0         #dt_piso
  -4.5014818e+01              240    7.2469752e-05    4.3752234e-01    5.1136516e-02    5.7117406e-02    6.5559635e-02    3.4097272e+01    1.4408731e-01                0         #dt_grow
  -4.4666963e+01              241    5.7975802e-05    3.1067824e-01    4.0503621e-02    4.5241477e-02    5.1927719e-02    2.7319569e+01    1.5308666e-01                0         #dt_piso
  -4.4232144e+01              242    7.2469752e-05    3.4220640e-01    4.9929630e-02    5.5771150e-02    6.4012347e-02    3.4211453e+01    1.4083338e-01                0         #dt_grow
  -4.3884290e+01              243    5.7975802e-05    3.4072010e-01    3.9526453e-02    4.4151535e-02    5.0674940e-02    2.7411017e+01    1.6443181e-01                0         #dt_piso
  -4.3449471e+01              244    7.2469752e-05    4.3472874e-01    4.8697897e-02    5.4397380e-02    6.2433201e-02    3.4327002e+01    1.5394950e-01                0         #dt_grow
  -4.3101616e+01              245    5.7975802e-05    2.5592306e-01    3.8513798e-02    4.3022182e-02    4.9376664e-02    2.7609419e+01    1.3950253e-01                0         #dt_piso
  -4.2666798e+01              246    7.2469752e-05    4.3062469e-01    4.7404631e-02    5.2955205e-02    6.0775168e-02    3.4577701e+01    1.7599344e-01                0         #dt_grow
  -4.2318943e+01              247    5.7975802e-05    2.3918731e-01    3.7463939e-02    4.1851513e-02    4.8030691e-02    2.7707158e+01    1.3530660e-01                0         #dt_piso
  -4.1884124e+01              248    7.2469752e-05    4.1024996e-01    4.6169243e-02    5.1576886e-02    5.9191338e-02    3.4700098e+01    1.7188001e-01                0         #dt_grow
  -4.1536270e+01              249    5.7975802e-05    2.5590095e-01    3.6610317e-02    4.0898513e-02    4.6936304e-02    2.7803360e+01    1.3251805e-01                0         #dt_piso
  -4.1101451e+01              250    7.2469752e-05    3.7000407e-01    4.5219995e-02    5.0516987e-02    5.7974352e-02    3.4819875e+01    1.4743090e-01                0         #dt_grow
  -4.0753596e+01              251    5.7975802e-05    3.0244576e-01    3.5843356e-02    4.0042207e-02    4.5953020e-02    2.7899004e+01    1.5010071e-01                0         #dt_piso
  -4.0318778e+01              252    7.2469752e-05    3.7482027e-01    4.4246999e-02    4.9430746e-02    5.6726921e-02    3.5902430e+01    1.4701247e-01                0         #dt_grow
  -3.9970923e+01              253    5.7975802e-05    3.1525073e-01    3.5044162e-02    3.9150051e-02    4.4928413e-02    2.7994196e+01    2.1069837e-01                0         #dt_piso
  -3.9536104e+01              254    7.2469752e-05    3.5152618e-01    4.3219227e-02    4.8283527e-02    5.5409266e-02    3.4717113e+01    1.5625548e-01                0         #dt_grow
  -3.9188250e+01              255    5.7975802e-05    2.5605480e-01    3.4224562e-02    3.8235304e-02    4.3877644e-02    2.7811537e+01    1.3489437e-01                0         #dt_piso
  -3.8753431e+01              256    7.2469752e-05    2.9859597e-01    4.2178778e-02    4.7122402e-02    5.4075356e-02    3.4826289e+01    1.6796613e-01                0         #dt_grow
  -3.8405576e+01              257    5.7975802e-05    2.8795433e-01    3.3390305e-02    3.7304361e-02    4.2808083e-02    2.7859625e+01    1.3937020e-01                0         #dt_piso
  -3.7970758e+01              258    7.2469752e-05    3.2117885e-01    4.1106883e-02    4.5926364e-02    5.2701132e-02    3.4892017e+01    1.6847849e-01                0         #dt_grow
  -3.7622903e+01              259    5.7975802e-05    2.6731352e-01    3.2523904e-02    3.6337688e-02    4.1697312e-02    2.7958814e+01    1.3091063e-01                0         #dt_piso
  -3.7188084e+01              260    7.2469752e-05    3.7580601e-01    4.0004456e-02    4.4696455e-02    5.1287765e-02    3.5015458e+01    1.4273548e-01                0         #dt_grow
  -3.6840230e+01              261    5.7975802e-05    2.6176386e-01    3.1631110e-02    3.5341724e-02    4.0552705e-02    2.8057523e+01    1.5135002e-01                0         #dt_piso
  -3.6405411e+01              262    7.2469752e-05    3.6799541e-01    3.8868479e-02    4.3429334e-02    4.9831383e-02    3.5138328e+01    1.3809419e-01                0         #dt_grow
  -3.6057556e+01              263    5.7975802e-05    2.4152252e-01    3.0705154e-02    3.4308950e-02    3.9365582e-02    2.8469114e+01    1.3831878e-01                0         #dt_piso
  -3.5622738e+01              264    7.2469752e-05    2.8297081e-01    3.7693198e-02    4.2118568e-02    4.8324612e-02    3.5655046e+01    1.6921854e-01                0         #dt_grow
  -3.5274883e+01              265    5.7975802e-05    2.0789125e-01    2.9755654e-02    3.3250057e-02    3.8148275e-02    2.8572401e+01    1.3139153e-01                0         #dt_piso
  -3.4840064e+01              266    7.2469752e-05    3.3278864e-01    3.6485605e-02    4.0771940e-02    4.6776416e-02    3.5787906e+01    1.5754652e-01                0         #dt_grow
  -3.4492210e+01              267    5.7975802e-05    2.4149482e-01    2.8776411e-02    3.2158091e-02    3.6892834e-02    2.8678337e+01    1.2808990e-01                0         #dt_piso
  -3.4057391e+01              268    7.2469752e-05    2.5856387e-01    3.5262226e-02    3.9407790e-02    4.5207982e-02    3.5919505e+01    1.4061856e-01                0         #dt_grow
  -3.3709536e+01              269    5.7975802e-05    2.3901805e-01    2.7778988e-02    3.1045938e-02    3.5614087e-02    2.8782330e+01    1.4518142e-01                0         #dt_piso
  -3.3274718e+01              270    7.2469752e-05    3.2947640e-01    3.4001547e-02    3.8002189e-02    4.3591727e-02    3.6049519e+01    1.4488649e-01                0         #dt_grow
  -3.2926863e+01              271    5.7975802e-05    2.5857341e-01    2.6758772e-02    2.9908506e-02    3.4306118e-02    2.8886965e+01    1.5532780e-01                0         #dt_piso
  -3.2492044e+01              272    7.2469752e-05    3.5454149e-01    3.2708823e-02    3.6561039e-02    4.1934389e-02    3.6009855e+01    1.3828659e-01                0         #dt_grow
  -3.2144190e+01              273    5.7975802e-05    2.2380357e-01    2.5715024e-02    2.8744974e-02    3.2967980e-02    2.8853791e+01    1.2994576e-01                0         #dt_piso
  -3.1709371e+01              274    7.2469752e-05    3.5408584e-01    3.1389299e-02    3.5090155e-02    4.0242690e-02    3.6138976e+01    1.6755748e-01                0         #dt_grow
  -3.1361516e+01              275    5.7975802e-05    1.8287543e-01    2.4767538e-02    2.7688544e-02    3.1753254e-02    2.8961006e+01    1.2812281e-01                0         #dt_piso
  -3.0926698e+01              276    7.2469752e-05    2.7981963e-01    3.0513319e-02    3.4112226e-02    3.9119639e-02    3.6276128e+01    1.5965867e-01                0         #dt_grow
  -3.0578843e+01              277    5.7975802e-05    2.6311926e-01    2.4153990e-02    2.7003082e-02    3.0966654e-02    2.8946818e+01    1.3119602e-01                0         #dt_piso
  -3.0300559e+01              278    4.6380641e-05    1.4384850e-01    1.9148744e-02    2.1407593e-02    2.4549672e-02    2.3188382e+01    1.1684394e-01                0         #dt_piso
  -2.9952704e+01              279    5.7975802e-05    1.8065774e-01    2.3642099e-02    2.6431270e-02    3.0310383e-02    2.9032443e+01    1.5073037e-01                0         #dt_grow
  -2.9517886e+01              280    7.2469752e-05    2.5684545e-01    2.9083957e-02    3.2515628e-02    3.7287124e-02    3.6363395e+01    1.4586306e-01                0         #dt_grow
  -2.9170031e+01              281    5.7975802e-05    2.5878837e-01    2.2992158e-02    2.5705435e-02    2.9477126e-02    2.9139390e+01    1.3222814e-01                0         #dt_piso
  -2.8735213e+01              282    7.2469752e-05    8.9989660e-01    1.4178669e-01    1.5922835e-01    1.8177781e-01    9.0571769e+01    1.8034720e-01                0         #dt_grow
  -2.8495172e+01              283    4.0006810e-05    1.7111963e-01    1.5480138e-02    1.7307517e-02    1.9846330e-02    2.0301465e+01    1.5620136e-01                0         #dt_mach
  -2.8195121e+01              284    5.0008513e-05    2.2205662e-01    1.9125608e-02    2.1383667e-02    2.4520010e-02    2.5521160e+01    1.3319230e-01                0         #dt_grow
  -2.7820057e+01              285    6.2510641e-05    2.1448678e-01    2.3538206e-02    2.6317844e-02    3.0177188e-02    3.1955656e+01    1.4926147e-01                0         #dt_grow
  -2.7520006e+01              286    5.0008513e-05    2.0481672e-01    1.8615746e-02    2.0814513e-02    2.3866342e-02    2.5601938e+01    1.3829446e-01                0         #dt_piso
  -2.7144942e+01              287    6.2510641e-05    1.7345280e-01    2.2898741e-02    2.5604062e-02    2.9357361e-02    3.2058894e+01    1.3885975e-01                0         #dt_grow
  -2.6844891e+01              288    5.0008513e-05    1.4638746e-01    1.8102130e-02    2.0241231e-02    2.3207859e-02    2.5686080e+01    1.5150619e-01                0         #dt_piso
  -2.6469827e+01              289    6.2510641e-05    2.0212186e-01    2.3156133e-02    2.5976841e-02    2.9687350e-02    3.2163257e+01    1.3521719e-01                0         #dt_grow
  -2.6169776e+01              290    5.0008513e-05    1.7952847e-01    1.7585463e-02    1.9664600e-02    2.2545465e-02    2.5768525e+01    1.3063359e-01                0         #dt_piso
  -2.5794712e+01              291    6.2510641e-05    2.0803715e-01    2.1616661e-02    2.4173194e-02    2.7713668e-02    3.2268124e+01    1.5963840e-01                0         #dt_grow
  -2.5494661e+01              292    5.0008513e-05    1.4179742e-01    1.7071491e-02    1.9091009e-02    2.1886527e-02    2.5850763e+01    1.2369180e-01                0         #dt_piso
  -2.5119597e+01              293    6.2510641e-05    1.7127155e-01    2.0977580e-02    2.3459997e-02    2.6894334e-02    3.2368695e+01    1.3868737e-01                0         #dt_grow
  -2.4819546e+01              294    5.0008513e-05    1.4974932e-01    1.6563334e-02    1.8523924e-02    2.1235044e-02    2.5931972e+01    1.5205288e-01                0         #dt_piso
  -2.4444482e+01              295    6.2510641e-05    2.3282979e-01    2.0663216e-02    2.3198703e-02    2.6491302e-02    3.2471519e+01    1.3084936e-01                0         #dt_grow
  -2.4144431e+01              296    5.0008513e-05    1.4451183e-01    1.6584711e-02    1.8617551e-02    2.1262450e-02    2.6014077e+01    1.2093687e-01                0         #dt_piso
  -2.3769367e+01              297    6.2510641e-05    2.1448336e-01    1.9760125e-02    2.2160446e-02    2.5333494e-02    3.2573260e+01    1.4558601e-01                0         #dt_grow
  -2.3469316e+01              298    5.0008513e-05    1.6969648e-01    1.5804491e-02    1.7723275e-02    2.0262168e-02    2.6095083e+01    1.1946154e-01                0         #dt_piso
  -2.3094252e+01              299    6.2510641e-05    1.6111145e-01    2.1883410e-02    2.4582776e-02    2.8055654e-02    3.2835994e+01    1.3177228e-01                0         #dt_grow
  -2.2794201e+01              300    5.0008513e-05    1.4593966e-01    1.6153939e-02    1.8109752e-02    2.0710178e-02    2.6301941e+01    1.3637304e-01                0         #dt_piso
  -2.2419137e+01              301    6.2510641e-05    2.1932797e-01    2.0591843e-02    2.3080224e-02    2.6399798e-02    3.2721723e+01    1.7358756e-01                0         #dt_grow
  -2.2119086e+01              302    5.0008513e-05    1.1186818e-01    1.6734055e-02    1.8753484e-02    2.1453917e-02    2.6211435e+01    1.1953235e-01                0         #dt_piso
  -2.1744022e+01              303    6.2510641e-05    1.4572870e-01    2.1474223e-02    2.4060646e-02    2.7531055e-02    3.2816276e+01    1.5525579e-01                0         #dt_grow
  -2.1443971e+01              304    5.0008513e-05    1.1386572e-01    1.7558752e-02    1.9670704e-02    2.2511221e-02    2.6286561e+01    1.2882066e-01                0         #dt_piso
  -2.1068907e+01              305    6.2510641e-05    1.6933696e-01    2.2767573e-02    2.5500712e-02    2.9189197e-02    3.2907823e+01    1.4609957e-01                0         #dt_grow
  -2.0600078e+01              306    7.8138302e-05    1.7758973e-01    2.3532513e-02    2.6401255e-02    3.0169889e-02    4.1213471e+01    1.9477057e-01                0         #dt_grow
  -2.0225014e+01              307    6.2510641e-05    1.2980842e-01    1.9249557e-02    2.1591646e-02    2.4678919e-02    3.3025916e+01    1.8009377e-01                0         #dt_piso
  -1.9924963e+01              308    5.0008513e-05    5.8646233e-01    2.8026416e-01    3.1388359e-01    3.5931303e-01    9.0139458e+01    3.2001495e-01                0         #dt_piso
  -1.9841744e+01              309    1.3869762e-05    1.6511769e-01    7.1875180e-02    8.0334654e-02    9.2147667e-02    2.5007184e+01    1.2267504e+00                1         #dt_mach, 2*max_piso reached
  -1.9737721e+01              310    1.7337203e-05    2.2267642e-01    8.9516394e-02    1.0005248e-01    1.1476461e-01    3.1267191e+01    6.3950920e-01                0         #dt_grow
  -1.9654502e+01              311    1.3869762e-05    1.8524537e-01    7.1401458e-02    7.9805621e-02    9.1540331e-02    2.5031010e+01    5.4316926e-01                0         #dt_piso
  -1.9587927e+01              312    1.1095810e-05    1.3577381e-01    5.6984285e-02    6.3691645e-02    7.3056776e-02    2.0019058e+01    4.6938229e-01                0         #dt_piso
  -1.9504709e+01              313    1.3869762e-05    1.8430561e-01    7.1015293e-02    7.9374406e-02    9.1045248e-02    2.5029526e+01    5.6594682e-01                0         #dt_grow
  -1.9438134e+01              314    1.1095810e-05    1.4086264e-01    5.6673648e-02    6.3344778e-02    7.2658523e-02    2.0027340e+01    4.2583442e-01                0         #dt_piso
  -1.9354915e+01              315    1.3869762e-05    1.8670819e-01    7.0625605e-02    7.8939284e-02    9.0545647e-02    2.8130811e+01    6.0984492e-01                0         #dt_grow
  -1.9288341e+01              316    1.1095810e-05    1.4346028e-01    5.6359283e-02    6.2993771e-02    7.2255491e-02    2.0050079e+01    2.9408669e-01                0         #dt_piso
  -1.9205122e+01              317    1.3869762e-05    1.8249636e-01    7.0234118e-02    7.8502183e-02    9.0043740e-02    2.5051078e+01    5.2444887e-01                0         #dt_grow
  -1.9138547e+01              318    1.1095810e-05    1.4390828e-01    5.6048096e-02    6.2646336e-02    7.1856534e-02    2.0044808e+01    4.7880721e-01                0         #dt_piso
  -1.9085287e+01              319    8.8766477e-06    1.0220512e-01    4.4749205e-02    5.0017401e-02    5.7370776e-02    1.6038396e+01    4.4305491e-01                0         #dt_piso
  -1.9018712e+01              320    1.1095810e-05    1.4259475e-01    5.5796868e-02    6.2365854e-02    7.1534446e-02    2.0051995e+01    4.3127465e-01                0         #dt_grow
  -1.8935494e+01              321    1.3869762e-05    1.6190678e-01    9.8566724e-02    1.1019884e-01    1.2636759e-01    2.7302311e+01    6.3543344e-01                0         #dt_grow
  -1.8868919e+01              322    1.1095810e-05    1.4643143e-01    7.8684743e-02    8.7970556e-02    1.0087788e-01    2.1853291e+01    6.7268229e-01                0         #dt_piso
  -1.8785700e+01              323    1.3869762e-05    1.6097556e-01    9.8079732e-02    1.0965451e-01    1.2574325e-01    2.7333915e+01    4.9076533e-01                0         #dt_grow
  -1.8681677e+01              324    1.7337203e-05    2.1826069e-01    1.2214651e-01    1.3656187e-01    1.5659809e-01    3.4193268e+01    5.7244086e-01                0         #dt_grow
  -1.8551648e+01              325    2.1671503e-05    2.7498059e-01    1.5193751e-01    1.6986950e-01    1.9479168e-01    4.2784951e+01    6.5887356e-01                0         #dt_grow
  -1.8500000e+01              326    8.6080374e-06    2.2011331e-01    1.2133783e-01    1.3565879e-01    1.5556132e-01    3.4228007e+01    4.1009927e-01                0         #dt_inject
  -1.8369971e+01              327    2.1671503e-05    2.6841020e-01    1.5092297e-01    1.6873660e-01    1.9349099e-01    4.2834015e+01    7.5712156e-01                0         #dt_grow
  -1.8265948e+01              328    1.7337203e-05    2.0859624e-01    1.2024457e-01    1.3443809e-01    1.5415970e-01    3.4286446e+01    5.8699679e-01                0         #dt_piso
  -1.8135919e+01              329    2.1671503e-05    2.6372796e-01    1.4951416e-01    1.6716394e-01    1.9168481e-01    4.2899566e+01    7.1508408e-01                0         #dt_grow
  -1.8031896e+01              330    1.7337203e-05    2.1178013e-01    1.1910562e-01    1.3316681e-01    1.5269952e-01    3.4338079e+01    6.3726521e-01                0         #dt_piso
  -1.7901867e+01              331    2.1671503e-05    2.4600750e-01    1.4809196e-01    1.6557654e-01    1.8986149e-01    4.2964039e+01    9.2807078e-01                0         #dt_grow
  -1.7797843e+01              332    1.7337203e-05    1.9927605e-01    1.1806712e-01    1.3200720e-01    1.5136810e-01    3.4389562e+01    8.3480787e-01                0         #dt_piso
  -1.7667814e+01              333    2.1671503e-05    2.9716989e-01    1.4740754e-01    1.6480898e-01    1.8898403e-01    4.6047361e+01    1.3498600e+00                0         #dt_grow
  -1.7563791e+01              334    1.7337203e-05    2.1199205e-01    1.1752455e-01    1.3139870e-01    1.5067249e-01    3.4439492e+01    2.5651975e+00                0         #dt_piso
  -1.7446474e+01              335    1.9552859e-05    3.9615036e-01    1.2953624e-01    1.4484608e-01    1.6607210e-01    3.8870071e+01    6.2122123e+00                0         #dt_spray
  -1.7340927e+01              336    1.7591071e-05    4.8418062e-01    1.1233024e-01    1.2563378e-01    1.4401313e-01    3.4990202e+01    7.6334002e+00                0         #dt_spray
  -1.7247316e+01              337    1.5601938e-05    5.7308114e-01    9.5885083e-02    1.0726644e-01    1.2292959e-01    3.1048742e+01    9.6072547e+00                0         #dt_spray
  -1.7155983e+01              338    1.5222088e-05    6.2306957e-01    9.0034089e-02    1.0074574e-01    1.1542832e-01    3.0308439e+01    1.3675153e+01                0         #dt_spray
  -1.7062223e+01              339    1.5626748e-05    6.5155368e-01    8.9271808e-02    9.9915512e-02    1.1445104e-01    3.1132515e+01    1.8010180e+01                0         #dt_spray
  -1.7000000e+01              340    1.0370473e-05    6.5299638e-01    9.0503997e-02    1.0130870e-01    1.1603076e-01    3.5530338e+01    2.0364503e+01                0         #dt_inject
  -1.6899819e+01              341    1.6696896e-05    6.2784303e-01    9.0568791e-02    1.0140244e-01    1.1611383e-01    3.3300014e+01    2.9436445e+01                0         #dt_spray
  -1.6794943e+01              342    1.7479329e-05    6.6851681e-01    9.2301486e-02    1.0336109e-01    1.1833524e-01    3.4886645e+01    3.1094494e+01                0         #dt_spray
  -1.6681996e+01              343    1.8824507e-05    7.2331934e-01    9.6987393e-02    1.0862656e-01    1.2434281e-01    3.7598290e+01    2.9649530e+01                0         #dt_spray
  -1.6561970e+01              344    2.0004296e-05    7.4611271e-01    1.0073865e-01    1.1284531e-01    1.2915211e-01    3.9988386e+01    3.3880841e+01                0         #dt_spray
  -1.6435102e+01              345    2.1144719e-05    7.4890588e-01    9.6077437e-02    1.0740390e-01    1.2317620e-01    4.2300704e+01    2.9261476e+01                0         #dt_spray
  -1.6303156e+01              346    2.1990887e-05    7.2580679e-01    9.9418565e-02    1.1113983e-01    1.2745970e-01    4.4025828e+01    2.5448869e+01                0         #dt_spray
  -1.6197600e+01              347    1.7592709e-05    5.9721872e-01    7.9271028e-02    8.8617520e-02    1.0162952e-01    3.5228943e+01    1.5403774e+01                0         #dt_piso
  -1.6113155e+01              348    1.4074168e-05    4.7819733e-01    6.3208073e-02    7.0661003e-02    8.1035991e-02    2.8198531e+01    1.3016749e+01                0         #dt_piso
  -1.6007599e+01              349    1.7592709e-05    5.7987260e-01    7.8686340e-02    8.7964877e-02    1.0087992e-01    3.5271168e+01    1.6220498e+01                0         #dt_grow
  -1.5923154e+01              350    1.4074168e-05    4.4933768e-01    6.2753993e-02    7.0154178e-02    8.0453837e-02    2.8228913e+01    1.6677233e+01                0         #dt_piso
  -1.5855598e+01              351    1.1259334e-05    3.4999023e-01    5.0069607e-02    5.5974228e-02    6.4191804e-02    2.3035673e+01    1.3290987e+01                0         #dt_piso
  -1.5771153e+01              352    1.4074168e-05    4.2469001e-01    6.2372564e-02    6.9728404e-02    7.9964825e-02    2.8259515e+01    1.4457614e+01                0         #dt_grow
  -1.5665596e+01              353    1.7592709e-05    5.0990835e-01    7.7623157e-02    8.6778112e-02    9.9516869e-02    3.2275858e+01    1.5101700e+01                0         #dt_grow
  -1.5533651e+01              354    2.1990887e-05    6.3673525e-01    9.6480172e-02    1.0786000e-01    1.2369253e-01    4.0424617e+01    1.6347817e+01                0         #dt_grow
  -1.5452051e+01              355    1.3599935e-05    3.9307462e-01    5.9531353e-02    6.6553448e-02    7.6322248e-02    2.4933010e+01    2.2908401e+01                1         #dt_mach, max_iteration_pstar
  -1.5350052e+01              356    1.6999919e-05    4.7874708e-01    7.4095422e-02    8.2835959e-02    9.4994130e-02    3.1166058e+01    1.5837576e+01                0         #dt_grow
  -1.5222553e+01              357    2.1249899e-05    5.7962677e-01    9.2132667e-02    1.0300175e-01    1.1811880e-01    3.9213709e+01    1.4728851e+01                0         #dt_grow
  -1.5063178e+01              358    2.6562373e-05    6.9781139e-01    1.1437533e-01    1.2786965e-01    1.4663504e-01    8.8768237e+01    1.5906952e+01                0         #dt_grow
  -1.4973408e+01              359    1.4961643e-05    3.8823081e-01    6.5585141e-02    7.3813778e-02    8.4083514e-02    3.4486437e+01    2.4692194e+01                0         #dt_mach
  -1.4861196e+01              360    1.8702054e-05    4.6813972e-01    8.1542160e-02    9.1775918e-02    1.0454123e-01    4.3130264e+01    1.6284971e+01                0         #dt_grow
  -1.4771426e+01              361    1.4961643e-05    3.6225385e-01    6.4917865e-02    7.3066765e-02    8.3228033e-02    3.4526067e+01    1.3203844e+01                0         #dt_piso
  -1.4659214e+01              362    1.8702054e-05    4.4161721e-01    8.0758688e-02    9.0897226e-02    1.0353678e-01    4.3189719e+01    1.3997507e+01                0         #dt_grow
  -1.4569444e+01              363    1.4961643e-05    3.5067826e-01    6.3324529e-02    7.0797976e-02    8.1185293e-02    2.7697193e+01    1.2740442e+01                0         #dt_piso
  -1.4457232e+01              364    1.8702054e-05    4.3155946e-01    7.8803312e-02    8.8104158e-02    1.0102989e-01    3.4365353e+01    1.3636779e+01                0         #dt_grow
  -1.4316966e+01              365    2.3377567e-05    5.2850547e-01    9.7946878e-02    1.0950812e-01    1.2557292e-01    4.3274701e+01    1.6266530e+01                0         #dt_grow
  -1.4204754e+01              366    1.8702054e-05    4.1762197e-01    7.8048481e-02    8.7261661e-02    1.0006216e-01    3.4781337e+01    1.3506217e+01                0         #dt_piso
  -1.4064489e+01              367    2.3377567e-05    5.0821723e-01    9.7015595e-02    1.0846870e-01    1.2437897e-01    4.3412293e+01    1.3751635e+01                0         #dt_grow
  -1.3952276e+01              368    1.8702054e-05    3.9826068e-01    7.7306906e-02    8.6433975e-02    9.9111418e-02    3.4636728e+01    1.2739865e+01                0         #dt_piso
  -1.3812011e+01              369    2.3377567e-05    4.8285279e-01    9.6095130e-02    1.0744136e-01    1.2319889e-01    4.6700131e+01    1.5904370e+01                0         #dt_grow
  -1.3699799e+01              370    1.8702054e-05    3.8175217e-01    7.6575292e-02    8.5617417e-02    9.8173451e-02    3.4774251e+01    1.2756869e+01                0         #dt_piso
  -1.3559533e+01              371    2.3377567e-05    4.6415639e-01    9.5167037e-02    1.0640546e-01    1.2200902e-01    4.3452118e+01    1.3704862e+01                0         #dt_grow
  -1.3447321e+01              372    1.8702054e-05    3.6486319e-01    7.5850871e-02    8.4808889e-02    9.7244706e-02    3.4707726e+01    1.2487890e+01                0         #dt_piso
  -1.3307055e+01              373    2.3377567e-05    4.4053420e-01    9.4290164e-02    1.0542683e-01    1.2088483e-01    4.3764046e+01    1.5144032e+01                0         #dt_grow
  -1.3194843e+01              374    1.8702054e-05    3.4491613e-01    7.5141043e-02    8.4016661e-02    9.6334671e-02    3.4681151e+01    1.2229627e+01                0         #dt_piso
  -1.3054578e+01              375    2.3377567e-05    4.1972367e-01    9.3409373e-02    1.0444380e-01    1.1975561e-01    4.3361716e+01    1.2780717e+01                0         #dt_grow
  -1.2942365e+01              376    1.8702054e-05    3.3018893e-01    7.4438754e-02    8.3232845e-02    9.5434301e-02    3.4822632e+01    1.1993229e+01                0         #dt_piso
  -1.2802100e+01              377    2.3377567e-05    4.0373664e-01    9.2537871e-02    1.0347113e-01    1.1863830e-01    4.3496839e+01    1.4092216e+01                0         #dt_grow
  -1.2689888e+01              378    1.8702054e-05    3.2032952e-01    7.3745131e-02    8.2458708e-02    9.4545039e-02    3.4865644e+01    1.1539655e+01                0         #dt_piso
  -1.2549622e+01              379    2.3377567e-05    3.9093136e-01    9.1678307e-02    1.0251179e-01    1.1753629e-01    4.3717978e+01    1.1726189e+01                0         #dt_grow
  -1.2437410e+01              380    1.8702054e-05    3.0970029e-01    7.3064095e-02    8.1698634e-02    9.3671916e-02    3.5124033e+01    1.1008660e+01                0         #dt_piso
  -1.2297145e+01              381    2.3377567e-05    3.7961610e-01    9.0835084e-02    1.0157072e-01    1.1645524e-01    4.4005949e+01    1.3388142e+01                0         #dt_grow
  -1.2184932e+01              382    1.8702054e-05    3.0022559e-01    7.2394022e-02    8.0950803e-02    9.2812849e-02    3.4747213e+01    1.0870865e+01                0         #dt_piso
  -1.2044667e+01              383    2.3377567e-05    3.6670647e-01    8.9986591e-02    1.0062371e-01    1.1536742e-01    4.3798803e+01    1.1192150e+01                0         #dt_grow
  -1.1932455e+01              384    1.8702054e-05    2.8978060e-01    7.1732954e-02    8.0213025e-02    9.1965325e-02    3.5045419e+01    1.0642402e+01                0         #dt_piso
  -1.1792189e+01              385    2.3377567e-05    3.5353445e-01    8.9171744e-02    9.9714330e-02    1.1432275e-01    4.7944193e+01    1.2801429e+01                0         #dt_grow
  -1.1679977e+01              386    1.8702054e-05    2.8093641e-01    7.1084216e-02    7.9489023e-02    9.1133610e-02    3.6038460e+01    1.0616691e+01                0         #dt_piso
  -1.1539711e+01              387    2.3377567e-05    3.4365507e-01    8.8368260e-02    9.8817635e-02    1.1329264e-01    4.3830712e+01    1.0465772e+01                0         #dt_grow
  -1.1427499e+01              388    1.8702054e-05    2.7231920e-01    7.0445129e-02    7.8775800e-02    9.0314268e-02    3.6229112e+01    1.0593714e+01                0         #dt_piso
  -1.1287234e+01              389    2.3377567e-05    3.3264039e-01    8.7577054e-02    9.7934653e-02    1.1227827e-01    4.3842697e+01    1.2314510e+01                0         #dt_grow
  -1.1175021e+01              390    1.8702054e-05    2.6253330e-01    6.9803863e-02    7.8060125e-02    8.9492133e-02    3.5076854e+01    1.0291441e+01                0         #dt_piso
  -1.1034756e+01              391    2.3377567e-05    3.2032623e-01    8.6801332e-02    9.7365407e-02    1.1128376e-01    4.3992760e+01    1.0667455e+01                0         #dt_grow
  -1.0922544e+01              392    1.8702054e-05    2.5233289e-01    6.9483885e-02    7.7938067e-02    8.9081904e-02    3.5157710e+01    1.1906087e+01                0         #dt_piso
  -1.0782278e+01              393    2.3377567e-05    3.1192188e-01    8.6898528e-02    9.7467980e-02    1.1140837e-01    4.8273417e+01    1.0700163e+01                0         #dt_grow
  -1.0670066e+01              394    1.8702054e-05    2.4663041e-01    6.9545026e-02    7.8001717e-02    8.9160289e-02    3.8638293e+01    1.0334589e+01                0         #dt_piso
  -1.0529801e+01              395    2.3377567e-05    3.0135405e-01    8.6940211e-02    9.7508993e-02    1.1146181e-01    4.8339630e+01    1.0960546e+01                0         #dt_grow
  -1.0417588e+01              396    1.8702054e-05    2.3786850e-01    6.9561351e-02    7.8015633e-02    8.9181220e-02    3.8686154e+01    1.2264708e+01                0         #dt_piso
  -1.0277323e+01              397    2.3377567e-05    3.0147549e-01    8.6936591e-02    9.7499735e-02    1.1145717e-01    4.8398813e+01    1.1012604e+01                0         #dt_grow
  -1.0165110e+01              398    1.8702054e-05    2.5431751e-01    6.9544315e-02    7.7992553e-02    8.9159378e-02    3.8733214e+01    1.0444579e+01                0         #dt_piso
  -1.0094978e+01              399    1.1688784e-05    1.6369612e-01    4.3470503e-02    4.8750695e-02    5.5731415e-02    2.4209540e+01    1.7750445e+01                1         #dt_grow, 2*max_piso reached
  -1.0073061e+01              400    3.6527449e-06    5.1693400e-02    1.3585675e-02    1.5235811e-02    1.7417532e-02    7.5653436e+00    2.2612843e+01                2         #dt_grow, max_iteration_pstar, max_iteration_pstar
  -1.0045666e+01              401    4.5659311e-06    6.5887688e-02    1.6982783e-02    1.9045448e-02    2.1772799e-02    9.4576303e+00    1.5938606e+01                0         #dt_grow
  -1.0011421e+01              402    5.7074138e-06    7.0428040e-02    2.1226485e-02    2.3804442e-02    2.7213442e-02    1.1823889e+01    8.6584787e+00                0         #dt_grow
  -9.9686156e+00              403    7.1342673e-06    9.0835578e-02    2.6527722e-02    2.9749308e-02    3.4009900e-02    1.4782996e+01    1.0254676e+01                0         #dt_grow
  -9.9151086e+00              404    8.9178341e-06    1.1361638e-01    3.3150256e-02    3.7175769e-02    4.2500328e-02    1.8484058e+01    9.8153925e+00                0         #dt_grow
  -9.8482249e+00              405    1.1147293e-05    1.4672609e-01    4.1421803e-02    4.6451248e-02    5.3104876e-02    2.3113268e+01    9.8582137e+00                0         #dt_grow
  -9.7646202e+00              406    1.3934116e-05    1.7034006e-01    5.1745044e-02    5.8027168e-02    6.6339800e-02    2.8906933e+01    9.9905210e+00                0         #dt_grow
  -9.6601143e+00              407    1.7417645e-05    2.0250370e-01    6.4629066e-02    7.2474184e-02    8.2857777e-02    3.6157740e+01    1.0387574e+01                0         #dt_grow
  -9.5294820e+00              408    2.1772056e-05    2.5336257e-01    8.0708936e-02    9.0504124e-02    1.0347299e-01    4.5232501e+01    1.1190906e+01                0         #dt_grow
  -9.3850810e+00              409    2.4066827e-05    2.7714469e-01    8.9133406e-02    9.9948857e-02    1.1427360e-01    5.0038661e+01    1.3415452e+01                0         #dt_mach
  -9.2695602e+00              410    1.9253462e-05    2.2220657e-01    7.1274898e-02    7.9922115e-02    9.1378074e-02    4.0044135e+01    1.2215692e+01                0         #dt_piso
  -9.1253184e+00              411    2.4040302e-05    2.7259208e-01    8.8915896e-02    9.9701291e-02    1.1399474e-01    5.0039387e+01    1.3709684e+01                0         #dt_mach
  -9.0099250e+00              412    1.9232241e-05    2.1670891e-01    7.1089818e-02    7.9711749e-02    9.1140792e-02    4.0045774e+01    1.4409273e+01                0         #dt_piso
  -8.8658481e+00              413    2.4012823e-05    2.6825492e-01    8.8665406e-02    9.9417062e-02    1.1367360e-01    5.0039390e+01    1.7609182e+01                0         #dt_mach
  -8.7505865e+00              414    1.9210258e-05    2.1758284e-01    7.0881321e-02    7.9475394e-02    9.0873489e-02    4.0045593e+01    1.6592112e+01                0         #dt_piso
  -8.6066736e+00              415    2.3985483e-05    2.6411494e-01    8.8397570e-02    9.9113701e-02    1.1333022e-01    5.0038245e+01    1.8104909e+01                0         #dt_mach
  -8.4915433e+00              416    1.9188387e-05    2.1007138e-01    7.0663783e-02    7.9229138e-02    9.0594594e-02    4.0044107e+01    1.8231790e+01                0         #dt_piso
  -8.3477889e+00              417    2.3959065e-05    2.6206324e-01    8.8120320e-02    9.8800073e-02    1.1297477e-01    5.0037852e+01    2.0527973e+01                0         #dt_mach
  -8.2327854e+00              418    1.9167252e-05    2.1735317e-01    7.0434571e-02    7.8970037e-02    9.0300733e-02    4.0043333e+01    1.6859937e+01                0         #dt_piso
  -8.0891866e+00              419    2.3933137e-05    2.6163116e-01    8.7829835e-02    9.8471897e-02    1.1260235e-01    5.0036907e+01    1.4080575e+01                0         #dt_mach
  -8.0171286e+00              420    1.2009656e-05    1.4308917e-01    4.4055330e-02    4.9393095e-02    5.6481193e-02    2.5106808e+01    1.0277759e+01                1         #dt_piso, recover_chem
  -7.9573091e+00              421    9.9699293e-06    2.2981427e-01    3.6554672e-02    4.0983472e-02    4.6864964e-02    2.0845699e+01    1.0006064e+01                1         #dt_grow, recover_chem
  -7.8894653e+00              422    1.1307284e-05    3.3479507e-01    4.1417917e-02    4.6435709e-02    5.3099894e-02    2.3649653e+01    9.9499254e+00                0         #dt_chem
  -7.8394855e+00              423    8.3299811e-06    2.5873247e-01    3.0486976e-02    3.4180383e-02    3.9085867e-02    1.7426357e+01    8.7026832e+00                1         #dt_chem, recover_chem
  -7.7822578e+00              424    9.5379460e-06    3.6257599e-01    3.4870051e-02    3.9094344e-02    4.4705194e-02    1.9959213e+01    8.0122483e+00                0         #dt_chem
  -7.7364756e+00              425    7.6303568e-06    3.4803812e-01    2.7866937e-02    3.1242797e-02    3.5726842e-02    1.5971427e+01    5.9570580e+00                0         #dt_piso
  -7.6875129e+00              426    8.1604591e-06    3.4375950e-01    2.9766009e-02    3.3371895e-02    3.8161550e-02    1.7085902e+01    4.7631340e+00                0         #dt_chem
  -7.6363418e+00              427    8.5285116e-06    3.9382249e-01    3.1067342e-02    3.4830861e-02    3.9829925e-02    1.7861774e+01    3.1923177e+00                0         #dt_chem
  -7.5970406e+00              428    6.5502078e-06    3.2030098e-01    2.3836450e-02    2.6724016e-02    3.0559551e-02    1.3721291e+01    2.7333097e+00                1         #dt_chem, recover_chem
  -7.5555692e+00              429    6.9118914e-06    2.9853654e-01    2.5123797e-02    2.8167325e-02    3.2209997e-02    1.4482348e+01    1.8068058e+00                0         #dt_chem
  -7.5123079e+00              430    7.2102241e-06    2.9602301e-01    2.6179519e-02    2.9350958e-02    3.3563486e-02    1.5110640e+01    1.6102622e+00                0         #dt_chem
  -7.4667577e+00              431    7.5917007e-06    2.4970020e-01    2.7540750e-02    3.0877110e-02    3.5308653e-02    1.5912782e+01    1.5801837e+00                0         #dt_chem
  -7.4193931e+00              432    7.8941041e-06    2.7252560e-01    2.8618447e-02    3.2085376e-02    3.6690316e-02    1.6548876e+01    1.5892673e+00                0         #dt_chem
  -7.3691978e+00              433    8.3658761e-06    2.1715242e-01    3.0311123e-02    3.3983108e-02    3.8860414e-02    1.7540119e+01    1.5265520e+00                0         #dt_chem
  -7.3290416e+00              434    6.6927009e-06    1.5089301e-01    2.4238418e-02    2.7174726e-02    3.1074894e-02    1.4033438e+01    1.4296606e+00                0         #dt_piso
  -7.2833587e+00              435    7.6138166e-06    1.4795833e-01    2.7558925e-02    3.0897463e-02    3.5331955e-02    1.5967057e+01    1.5714209e+00                0         #dt_chem
  -7.2360074e+00              436    7.8918805e-06    1.6649063e-01    2.8544080e-02    3.2001920e-02    3.6594975e-02    1.6553410e+01    1.4886959e+00                0         #dt_chem
  -7.1861433e+00              437    8.3106921e-06    1.4819205e-01    3.0031729e-02    3.3669720e-02    3.8502217e-02    1.7435955e+01    1.6142030e+00                0         #dt_chem
  -7.1343867e+00              438    8.6260854e-06    1.3083895e-01    3.1141627e-02    3.4913989e-02    3.9925162e-02    1.8102285e+01    1.4822898e+00                0         #dt_chem
  -7.0918712e+00              439    7.0859306e-06    1.1130342e-01    2.5561951e-02    2.8658359e-02    3.2771732e-02    1.4873138e+01    1.8664529e+00                1         #dt_chem, recover_chem
  -7.0443692e+00              440    7.9169880e-06    1.1698541e-01    2.8535789e-02    3.1992357e-02    3.6584345e-02    1.6621383e+01    1.4041891e+00                0         #dt_chem
  -6.9920939e+00              441    8.7125573e-06    1.2795856e-01    3.1373736e-02    3.5173982e-02    4.0222738e-02    1.8296354e+01    1.5522699e+00                0         #dt_chem
  -6.9357676e+00              442    9.3877228e-06    9.3629283e-02    3.3773255e-02    3.7864053e-02    4.3299045e-02    1.9719370e+01    1.3665409e+00                0         #dt_chem
  -6.8777538e+00              443    9.6689617e-06    1.1260201e-01    3.4756034e-02    3.8965773e-02    4.4559018e-02    2.0314969e+01    1.5787730e+00                0         #dt_chem
  -6.8174444e+00              444    1.0051559e-05    1.2369601e-01    3.6103731e-02    4.0476598e-02    4.6286835e-02    2.1123500e+01    1.3458629e+00                0         #dt_chem
  -6.7494600e+00              445    1.1330737e-05    1.5472196e-01    4.0662075e-02    4.5586907e-02    5.2130865e-02    2.3818393e+01    1.3796771e+00                0         #dt_chem
  -6.6717999e+00              446    1.2943353e-05    1.9204709e-01    4.6401158e-02    5.2020906e-02    5.9488664e-02    2.7216397e+01    1.4124849e+00                0         #dt_chem
  -6.6096718e+00              447    1.0354682e-05    1.5939048e-01    3.7088946e-02    4.1580763e-02    4.7549930e-02    2.1778045e+01    1.2718427e+00                0         #dt_piso
  -6.5320117e+00              448    1.2943353e-05    2.0274030e-01    4.6308276e-02    5.1916467e-02    5.9369585e-02    2.7231975e+01    1.3276803e+00                0         #dt_grow
  -6.4349365e+00              449    1.6179191e-05    2.4626997e-01    5.7803212e-02    6.4803235e-02    7.4106682e-02    3.4054405e+01    1.4303200e+00                0         #dt_grow
  -6.3572764e+00              450    1.2943353e-05    1.8808994e-01    4.6192613e-02    5.1786437e-02    5.9221298e-02    2.7250249e+01    1.6239610e+00                0         #dt_piso
  -6.2951483e+00              451    1.0354682e-05    1.2148168e-01    3.6922556e-02    4.1393711e-02    4.7336611e-02    2.1805043e+01    1.2511401e+00                0         #dt_piso
  -6.2174882e+00              452    1.2943353e-05    1.4078413e-01    4.6107623e-02    5.1690915e-02    5.9112338e-02    2.7264417e+01    1.1836727e+00                0         #dt_grow
  -6.1204130e+00              453    1.6179191e-05    1.6273916e-01    5.7569858e-02    6.4540935e-02    7.3807510e-02    3.4091513e+01    1.4018829e+00                0         #dt_grow
  -6.0427529e+00              454    1.2943353e-05    1.2363210e-01    4.6015407e-02    5.1587254e-02    5.8994111e-02    2.7278794e+01    1.3631043e+00                0         #dt_piso
  -5.9806248e+00              455    1.0354682e-05    8.5579183e-02    3.6785749e-02    4.1239944e-02    4.7161217e-02    2.1827053e+01    1.3019376e+00                0         #dt_piso
  -5.9029647e+00              456    1.2943353e-05    1.0602025e-01    4.5941303e-02    5.1503996e-02    5.8899106e-02    2.7290671e+01    1.3264647e+00                0         #dt_grow
  -5.8058896e+00              457    1.6179191e-05    1.3751732e-01    5.7362954e-02    6.4308456e-02    7.3542248e-02    3.4124046e+01    1.3830607e+00                0         #dt_grow
  -5.7282294e+00              458    1.2943353e-05    1.0243274e-01    4.5848998e-02    5.1400318e-02    5.8780767e-02    2.7304454e+01    1.3021746e+00                0         #dt_piso
  -5.6311543e+00              459    1.6179191e-05    1.1759800e-01    5.7243895e-02    6.4174767e-02    7.3389609e-02    3.4141661e+01    1.3767860e+00                0         #dt_grow
  -5.5534942e+00              460    1.2943353e-05    9.6245038e-02    4.5751630e-02    5.1291007e-02    5.8655936e-02    2.7318967e+01    1.2824843e+00                0         #dt_piso
  -5.4564190e+00              461    1.6179191e-05    1.2379927e-01    5.7118893e-02    6.4034463e-02    7.3229350e-02    3.4160125e+01    1.2766290e+00                0         #dt_grow
  -5.3350751e+00              462    2.0223989e-05    1.5841276e-01    7.1288248e-02    7.9919208e-02    9.1395190e-02    4.2716368e+01    1.6132979e+00                0         #dt_grow
  -5.2380000e+00              463    1.6179191e-05    1.2751402e-01    5.6958238e-02    6.3854224e-02    7.3023383e-02    3.4181132e+01    1.3881478e+00                0         #dt_piso
  -5.1603398e+00              464    1.2943353e-05    1.0153138e-01    4.5437203e-02    5.0939143e-02    5.8252824e-02    2.7350475e+01    1.2163551e+00                0         #dt_piso
  -5.0632647e+00              465    1.6179191e-05    1.2457226e-01    5.6621870e-02    6.3479145e-02    7.2592141e-02    3.4198728e+01    1.2692089e+00                0         #dt_grow
  -4.9419207e+00              466    2.0223989e-05    1.5852812e-01    7.0546202e-02    7.9090938e-02    9.0443849e-02    4.2765468e+01    1.3603420e+00                0         #dt_grow
  -4.8448456e+00              467    1.6179191e-05    1.2441218e-01    5.6308065e-02    6.3128842e-02    7.2189827e-02    3.4219585e+01    1.4655108e+00                0         #dt_piso
  -4.7235017e+00              468    2.0223989e-05    1.4988354e-01    7.0212568e-02    7.8718296e-02    9.0016113e-02    4.2789494e+01    1.4341910e+00                0         #dt_grow
  -4.6264265e+00              469    1.6179191e-05    1.1622807e-01    5.6073493e-02    6.2866733e-02    7.1889093e-02    3.4237957e+01    1.3089092e+00                0         #dt_piso
  -4.5050826e+00              470    2.0223989e-05    1.4106461e-01    6.9955526e-02    7.8430914e-02    8.9686572e-02    4.2812800e+01    1.3553107e+00                0         #dt_grow
  -4.4080074e+00              471    1.6179191e-05    1.1063999e-01    5.5884305e-02    6.2655117e-02    7.1646545e-02    3.4256539e+01    1.4623303e+00                0         #dt_piso
  -4.2866635e+00              472    2.0223989e-05    1.3608186e-01    6.9739216e-02    7.8188860e-02    8.9409251e-02    4.2834612e+01    1.3501251e+00                0         #dt_grow
  -4.1895884e+00              473    1.6179191e-05    1.0758362e-01    5.5721884e-02    6.2473314e-02    7.1438313e-02    3.4273505e+01    1.2652564e+00                0         #dt_piso
  -4.0682444e+00              474    2.0223989e-05    1.3266931e-01    6.9546684e-02    7.7973283e-02    8.9162415e-02    4.2856453e+01    1.3041129e+00                0         #dt_grow
  -3.9266742e+00              475    2.3595034e-05    1.5197388e-01    8.1003797e-02    9.0818725e-02    1.0385102e-01    5.0016888e+01    1.4368291e+00                0         #dt_mach
  -3.8134181e+00              476    1.8876027e-05    1.1926043e-01    6.4719458e-02    7.2561391e-02    8.2973664e-02    4.0021072e+01    1.4944577e+00                0         #dt_piso
  -3.6719224e+00              477    2.3582610e-05    1.4456013e-01    8.0728181e-02    9.0509971e-02    1.0349767e-01    5.0019126e+01    1.3941650e+00                0         #dt_mach
  -3.5587259e+00              478    1.8866088e-05    1.1200793e-01    6.4505475e-02    7.2321717e-02    8.2699327e-02    4.0020139e+01    1.3441510e+00                0         #dt_piso
  -3.4173014e+00              479    2.3570743e-05    1.3446338e-01    8.0466075e-02    9.0216440e-02    1.0316163e-01    5.0018816e+01    1.4735091e+00                0         #dt_mach
  -3.2759301e+00              480    2.3561877e-05    1.2890156e-01    8.0312667e-02    9.0044682e-02    1.0296496e-01    5.0012442e+01    1.3614123e+00                0         #dt_mach
  -3.1628331e+00              481    1.8849501e-05    1.0001371e-01    6.4177659e-02    7.1954709e-02    8.2279050e-02    4.0012503e+01    1.3060458e+00                0         #dt_piso
  -3.0215061e+00              482    2.3554514e-05    1.2828460e-01    8.0071555e-02    8.9774845e-02    1.0265584e-01    5.0022023e+01    1.1779518e+00                0         #dt_mach
  -2.8802412e+00              483    2.3544144e-05    1.2712819e-01    7.9918419e-02    8.9603551e-02    1.0245951e-01    5.0754949e+01    1.5851543e+00                0         #dt_mach
  -2.7672293e+00              484    1.8835315e-05    1.0058736e-01    6.3859274e-02    7.1598523e-02    8.1870865e-02    4.0008460e+01    1.2264621e+00                0         #dt_piso
  -2.6259943e+00              485    2.3539165e-05    1.2599788e-01    7.9682339e-02    8.9339603e-02    1.0215684e-01    5.0017717e+01    1.1681468e+00                0         #dt_mach
  -2.4848093e+00              486    2.3530827e-05    1.2575873e-01    7.9533442e-02    8.9173185e-02    1.0196595e-01    5.0004925e+01    1.3599660e+00                0         #dt_mach
  -2.3718614e+00              487    1.8824662e-05    1.0077691e-01    6.3549378e-02    7.1252166e-02    8.1473562e-02    4.0007975e+01    1.3217573e+00                0         #dt_piso
  -2.2307045e+00              488    2.3526137e-05    1.2608921e-01    7.9296174e-02    8.8908163e-02    1.0166176e-01    5.0013530e+01    1.1841471e+00                0         #dt_mach
  -2.0895859e+00              489    2.3519772e-05    1.2578042e-01    7.9150248e-02    8.8745181e-02    1.0147468e-01    5.0006796e+01    1.2811561e+00                0         #dt_mach
  -1.9484865e+00              490    2.3516576e-05    1.2567546e-01    7.9013124e-02    8.8592092e-02    1.0129888e-01    5.0009484e+01    1.1825497e+00                0         #dt_mach
  -1.8074138e+00              491    2.3512116e-05    1.2545544e-01    7.8875657e-02    8.8438690e-02    1.0112264e-01    5.0005238e+01    1.3721988e+00                0         #dt_mach
  -1.6663558e+00              492    2.3509653e-05    1.2547225e-01    7.8745964e-02    8.8294037e-02    1.0095636e-01    5.0006100e+01    1.1832812e+00                0         #dt_mach
  -1.5253151e+00              493    2.3506785e-05    1.2535024e-01    7.8507195e-02    8.8028202e-02    1.0065025e-01    5.0005041e+01    1.2111545e+00                0         #dt_mach
  -1.3842886e+00              494    2.3504415e-05    1.2517071e-01    7.8233276e-02    8.7723386e-02    1.0029907e-01    5.0004123e+01    1.4055176e+00                0         #dt_mach
  -1.2432738e+00              495    2.3502477e-05    1.3381638e-01    7.8000577e-02    8.7464439e-02    1.0000074e-01    5.0003270e+01    1.2893491e+00                0         #dt_mach
  -1.1022681e+00              496    2.3500940e-05    1.3471485e-01    7.7803183e-02    8.7244777e-02    9.9747670e-02    5.0002688e+01    1.1968732e+00                0         #dt_mach
  -9.6127008e-01              497    2.3499677e-05    1.3463674e-01    7.7632493e-02    8.7054839e-02    9.9528837e-02    5.0002152e+01    1.1961153e+00                0         #dt_mach
  -8.2027808e-01              498    2.3498665e-05    1.3436770e-01    7.7482557e-02    8.6888010e-02    9.9336612e-02    5.0001734e+01    1.3856616e+00                0         #dt_mach
  -6.7929098e-01              499    2.3497850e-05    1.3410497e-01    7.7348426e-02    8.6738788e-02    9.9164649e-02    5.0001229e+01    1.2495470e+00                0         #dt_mach
  -5.3830735e-01              500    2.3497272e-05    1.3386096e-01    7.7226911e-02    8.6603635e-02    9.9008860e-02    5.0000637e+01    1.2289457e+00                0         #dt_mach
  -3.9732551e-01              501    2.3496973e-05    1.3369288e-01    7.7115388e-02    8.6479635e-02    9.8865882e-02    5.0000097e+01    1.7718935e+00                0         #dt_mach
  -2.5634394e-01              502    2.3496928e-05    1.3369239e-01    7.7011814e-02    8.6364518e-02    9.8733094e-02    4.9999537e+01    1.2338197e+00                0         #dt_mach
  -1.1536107e-01              503    2.3497145e-05    1.3378395e-01    7.6914457e-02    8.6256362e-02    9.8608278e-02    4.9999053e+01    1.2758999e+00                0         #dt_mach
   2.5624469e-02              504    2.3497590e-05    1.3396717e-01    7.6723486e-02    8.6044239e-02    9.8363443e-02    4.9998471e+01    1.3008451e+00                0         #dt_mach
   1.6661432e-01              505    2.3498309e-05    1.3425231e-01    7.6561723e-02    8.5864616e-02    9.8156055e-02    4.9998110e+01    1.5168924e+00                0         #dt_mach
   3.0760950e-01              506    2.3499197e-05    1.3462277e-01    7.6423619e-02    8.5711328e-02    9.7978998e-02    4.9997491e+01    1.2466099e+00                0         #dt_mach
   4.4861176e-01              507    2.3500376e-05    1.3511287e-01    7.6304817e-02    8.5579544e-02    9.7826689e-02    4.9996851e+01    1.2538750e+00                0         #dt_mach
   5.8962290e-01              508    2.3501857e-05    1.3568103e-01    7.6201452e-02    8.5464966e-02    9.7694170e-02    4.9996355e+01    1.4040091e+00                0         #dt_mach
   7.3064432e-01              509    2.3503570e-05    1.3637158e-01    7.6109890e-02    8.5363553e-02    9.7576782e-02    4.9995785e+01    1.2808676e+00                0         #dt_mach
   8.7167763e-01              510    2.3505552e-05    1.3714616e-01    7.6027769e-02    8.5272681e-02    9.7471498e-02    4.9995241e+01    1.2786396e+00                0         #dt_mach
   1.0127244e+00              511    2.3507789e-05    1.3800842e-01    7.5953156e-02    8.5190202e-02    9.7375841e-02    4.9994707e+01    1.2683342e+00                0         #dt_mach
   1.1537860e+00              512    2.3510278e-05    1.3897534e-01    7.5884557e-02    8.5114457e-02    9.7287894e-02    4.9994132e+01    1.4354372e+00                0         #dt_mach
   1.2948643e+00              513    2.3513037e-05    1.3999898e-01    6.5026901e-02    7.2794483e-02    8.3367822e-02    4.7054935e+01    1.2741892e+00                0         #dt_mach
   1.4447722e+00              514    2.4984666e-05    1.4011996e-01    6.8974687e-02    7.7215396e-02    8.8429085e-02    4.9985528e+01    1.2654381e+00                0         #dt_mach
   1.5947236e+00              515    2.4991900e-05    1.4887571e-01    6.8872202e-02    7.7102227e-02    8.8297695e-02    4.9990993e+01    1.4327867e+00                0         #dt_mach
   1.7447021e+00              516    2.4996403e-05    1.4199441e-01    6.8763978e-02    7.6982635e-02    8.8158946e-02    4.9991860e+01    1.2764916e+00                0         #dt_mach
   1.8947049e+00              517    2.5000473e-05    1.4187004e-01    6.8645867e-02    7.6851941e-02    8.8007521e-02    4.9997433e+01    1.3463147e+00                0         #dt_mach
   2.0447154e+00              518    2.5001756e-05    1.4288139e-01    7.7206324e-02    8.6637123e-02    9.8982466e-02    5.3124252e+01    1.3436363e+00                0         #dt_mach
   2.1859038e+00              519    2.3531396e-05    1.3614807e-01    7.2835755e-02    8.1731585e-02    9.3379173e-02    4.9981978e+01    2.2154405e+00                0         #dt_mach
   2.3271431e+00              520    2.3539881e-05    1.7188267e-01    7.3006934e-02    8.1922792e-02    9.3598634e-02    4.9990517e+01    1.5913346e+00                0         #dt_mach
   2.4684092e+00              521    2.3544346e-05    1.4629797e-01    7.3151717e-02    8.2084604e-02    9.3784253e-02    4.9989053e+01    1.6313019e+00                0         #dt_mach
   2.6097062e+00              522    2.3549502e-05    1.4102714e-01    7.3284853e-02    8.2233558e-02    9.3954940e-02    4.9988201e+01    1.8244209e+00                0         #dt_mach
   2.7510365e+00              523    2.3555061e-05    1.4284321e-01    7.3405340e-02    8.2368477e-02    9.4109410e-02    4.9990147e+01    1.7215822e+00                0         #dt_mach
   2.8923948e+00              524    2.3559703e-05    1.4461540e-01    7.3509797e-02    8.2485604e-02    9.4243330e-02    5.0306573e+01    1.5624495e+00                0         #dt_mach
   2.9000000e+00              525    1.2675389e-06    1.4418407e-01    7.3085553e-02    8.2009411e-02    9.3699427e-02    4.9859158e+01    1.1360874e+00                0         #dt_inject
   3.0408936e+00              526    2.3482274e-05    1.9289294e-01    7.3351817e-02    8.2308007e-02    9.4040791e-02    4.9828942e+01    1.8682702e+00                0         #dt_mach
   3.1822710e+00              527    2.3562887e-05    1.6327856e-01    7.3809841e-02    8.2820778e-02    9.4628001e-02    4.9976933e+01    1.7905557e+00                0         #dt_mach
   3.3145393e+00              528    2.2044722e-05    5.3065757e-01    6.8084406e-02    7.6408011e-02    8.7287700e-02    4.6741675e+01    1.6481247e+00                0         #dt_spray
   3.3839917e+00              529    1.1575404e-05    5.8174592e-01    3.4694624e-02    3.8948254e-02    4.4480287e-02    2.4545670e+01    1.3898790e+00                0         #dt_spray
   3.4291118e+00              530    7.5200128e-06    5.9125342e-01    2.1957037e-02    2.4655905e-02    2.8150048e-02    1.5943940e+01    1.4729564e+00                0         #dt_spray
   3.4660690e+00              531    6.1595315e-06    6.1598281e-01    1.7479654e-02    1.9634267e-02    2.2409813e-02    1.3057601e+01    1.3388188e+00                0         #dt_spray
   3.4991391e+00              532    5.5116900e-06    6.5806084e-01    1.5141510e-02    1.7014062e-02    1.9412193e-02    1.1683047e+01    1.4839294e+00                0         #dt_spray
   3.5298238e+00              533    5.1141120e-06    6.6706479e-01    1.3822734e-02    1.5478276e-02    1.7721454e-02    1.0839607e+01    1.9161108e+00                0         #dt_spray
   3.5586889e+00              534    4.8108577e-06    6.8752338e-01    3.9834559e-02    4.4721082e-02    5.1069947e-02    1.8059926e+01    2.2535853e+00                0         #dt_spray
   3.5861303e+00              535    4.5735511e-06    7.0030161e-01    3.7892815e-02    4.2540953e-02    4.8580532e-02    1.7168388e+01    2.6944220e+00                0         #dt_spray
   3.6122588e+00              536    4.3547644e-06    6.9446280e-01    3.6014931e-02    4.0433568e-02    4.6172988e-02    1.6346209e+01    3.5329554e+00                0         #dt_spray
   3.6373016e+00              537    4.1737897e-06    7.0394783e-01    3.4379503e-02    3.8599172e-02    4.4076286e-02    1.5666186e+01    3.7186065e+00                0         #dt_spray
   3.6614545e+00              538    4.0254944e-06    7.1036280e-01    3.2969629e-02    3.7018509e-02    4.2268755e-02    1.5108930e+01    4.7129381e+00                0         #dt_spray
   3.6847416e+00              539    3.8811683e-06    7.2075243e-01    3.1563964e-02    3.5442919e-02    4.0466620e-02    1.4566454e+01    5.5646753e+00                0         #dt_spray
   3.7072605e+00              540    3.7531578e-06    7.2556467e-01    3.0275935e-02    3.3999602e-02    3.8815302e-02    1.4085188e+01    7.3192940e+00                0         #dt_spray
   3.7291087e+00              541    3.6413751e-06    7.3314919e-01    2.9117306e-02    3.2701616e-02    3.7329880e-02    1.3664954e+01    9.6747692e+00                0         #dt_spray
   3.7503826e+00              542    3.5456474e-06    7.3882722e-01    2.8083104e-02    3.1543433e-02    3.6003979e-02    1.3304856e+01    1.1722150e+01                0         #dt_spray
   3.7710649e+00              543    3.4470366e-06    7.5823400e-01    2.7030020e-02    3.0363976e-02    3.4653871e-02    1.2934065e+01    1.4534018e+01                0         #dt_spray
   3.7911672e+00              544    3.3503879e-06    7.5725134e-01    2.6003203e-02    2.9213871e-02    3.3337440e-02    1.2570831e+01    1.4853701e+01                0         #dt_spray
   3.8107918e+00              545    3.2707760e-06    7.6035338e-01    2.5123495e-02    2.8228850e-02    3.2209609e-02    1.2271537e+01    1.4924922e+01                0         #dt_spray
   3.8300021e+00              546    3.2017079e-06    7.6345148e-01    2.4337347e-02    2.7348805e-02    3.1201727e-02    1.2011686e+01    1.7069070e+01                0         #dt_spray
   3.8487837e+00              547    3.1302706e-06    7.5576747e-01    2.3546241e-02    2.6463010e-02    3.0187488e-02    1.1743086e+01    1.7916964e+01                0         #dt_spray
   3.8671402e+00              548    3.0594156e-06    7.4233573e-01    2.2775392e-02    2.5599778e-02    2.9199221e-02    1.1476663e+01    2.3411502e+01                0         #dt_spray
   3.8851859e+00              549    3.0076138e-06    7.5217134e-01    2.2156405e-02    2.4907111e-02    2.8405648e-02    1.1281741e+01    2.6160117e+01                0         #dt_spray
   3.9028443e+00              550    2.9430716e-06    7.7318463e-01    2.1458488e-02    2.4125518e-02    2.7510881e-02    1.1039054e+01    2.8550963e+01                0         #dt_spray
   3.9201667e+00              551    2.8870622e-06    7.7532508e-01    2.0834339e-02    2.3426694e-02    2.6710691e-02    1.0828486e+01    3.2422592e+01                0         #dt_spray
   3.9371878e+00              552    2.8368449e-06    7.5139633e-01    2.0264435e-02    2.2788699e-02    2.5980045e-02    1.0639617e+01    2.7894555e+01                0         #dt_spray
   3.9538899e+00              553    2.7836877e-06    7.6391826e-01    1.9686126e-02    2.2141075e-02    2.5238623e-02    1.0439793e+01    3.0658421e+01                0         #dt_spray
   3.9703053e+00              554    2.7359017e-06    7.7300289e-01    1.9151084e-02    2.1542033e-02    2.4552672e-02    1.0260203e+01    3.3059967e+01                0         #dt_spray
   3.9864312e+00              555    2.6876493e-06    7.7277565e-01    1.8630991e-02    2.0959559e-02    2.3885886e-02    1.0078847e+01    3.3562289e+01                0         #dt_spray
   4.0022681e+00              556    2.6394910e-06    7.6673417e-01    1.8114839e-02    2.0381471e-02    2.3224153e-02    9.8978722e+00    4.2594213e+01                0         #dt_spray
   4.0178275e+00              557    2.5932300e-06    7.6545749e-01    1.7619238e-02    1.9826405e-02    2.2588767e-02    9.7239546e+00    4.4836391e+01                0         #dt_spray
   4.0331267e+00              558    2.5498722e-06    7.6744269e-01    1.7153871e-02    1.9305199e-02    2.1992142e-02    9.5610597e+00    4.4492729e+01                0         #dt_spray
   4.0481693e+00              559    2.5070838e-06    7.6709123e-01    1.6707911e-02    1.8805589e-02    2.1420399e-02    9.4005005e+00    4.9311411e+01                0         #dt_spray
   4.0629656e+00              560    2.4660647e-06    7.6732576e-01    1.6280534e-02    1.8326837e-02    2.0872480e-02    9.2461884e+00    4.3948599e+01                0         #dt_spray
   4.0775456e+00              561    2.4299858e-06    7.6082360e-01    1.5892348e-02    1.7892104e-02    2.0374805e-02    9.1104095e+00    4.3280454e+01                0         #dt_spray
   4.0918668e+00              562    2.3868693e-06    7.7124434e-01    1.5466837e-02    1.7415191e-02    1.9829279e-02    8.9485482e+00    4.7162155e+01                0         #dt_spray
   4.1059880e+00              563    2.3535439e-06    7.8823642e-01    1.5112718e-02    1.7018547e-02    1.9375279e-02    8.8233640e+00    4.5004636e+01                0         #dt_spray
   4.1199176e+00              564    2.3215946e-06    7.8556056e-01    1.4776174e-02    1.6641576e-02    1.8943812e-02    8.7031678e+00    4.9783048e+01                0         #dt_spray
   4.1336278e+00              565    2.2850385e-06    7.7294195e-01    1.4416498e-02    1.6238456e-02    1.8482689e-02    8.5657566e+00    5.7976232e+01                0         #dt_spray
   4.1471964e+00              566    2.2614206e-06    7.6352033e-01    1.4129560e-02    1.5917413e-02    1.8114820e-02    8.4767444e+00    5.7210658e+01                0         #dt_spray
   4.1605845e+00              567    2.2313596e-06    7.6267476e-01    1.3809362e-02    1.5558781e-02    1.7704310e-02    8.3636772e+00    5.9815344e+01                0         #dt_spray
   4.1737728e+00              568    2.1980458e-06    7.4423252e-01    1.3463120e-02    1.5170891e-02    1.7260411e-02    8.2385503e+00    6.3799941e+01                0         #dt_spray
   4.1867705e+00              569    2.1662920e-06    7.6019800e-01    1.3129700e-02    1.4797391e-02    1.6832949e-02    8.1193016e+00    5.2684414e+01                0         #dt_spray
   4.1996388e+00              570    2.1447031e-06    7.6036413e-01    1.2864896e-02    1.4501092e-02    1.6493456e-02    8.0383183e+00    5.2134291e+01                0         #dt_spray
   4.2123470e+00              571    2.1180406e-06    7.5786773e-01    1.7124867e-02    1.9196290e-02    2.1954957e-02    7.9380673e+00    5.4402107e+01                0         #dt_spray
   4.2249244e+00              572    2.0962295e-06    7.6358834e-01    1.6912595e-02    1.8958692e-02    2.1682814e-02    7.8559780e+00    5.2727698e+01                0         #dt_spray
   4.2373443e+00              573    2.0699890e-06    7.6710443e-01    1.2050879e-02    1.3589533e-02    1.5449844e-02    7.7573758e+00    5.5953653e+01                0         #dt_spray
   4.2496437e+00              574    2.0498922e-06    7.6992272e-01    1.1817062e-02    1.3327829e-02    1.5150080e-02    7.6817699e+00    6.6698689e+01                0         #dt_spray
   4.2618031e+00              575    2.0265646e-06    7.8252543e-01    1.1567574e-02    1.3048413e-02    1.4830223e-02    7.5939444e+00    6.5933099e+01                0         #dt_spray
   4.2738097e+00              576    2.0011093e-06    7.7306174e-01    1.1309339e-02    1.2759063e-02    1.4499152e-02    7.4982523e+00    6.7784592e+01                0         #dt_spray
   4.2857021e+00              577    1.9820688e-06    7.6355404e-01    1.1092405e-02    1.2516212e-02    1.4221032e-02    7.4266934e+00    7.4267539e+01                0         #dt_spray
   4.2974798e+00              578    1.9629409e-06    7.5992008e-01    1.0877317e-02    1.2275417e-02    1.3945278e-02    7.3546840e+00    6.4616839e+01                0         #dt_spray
   4.3091350e+00              579    1.9425328e-06    7.6739288e-01    1.0656612e-02    1.2028259e-02    1.3662323e-02    7.2778943e+00    6.2236568e+01                0         #dt_spray
   4.3206705e+00              580    1.9225940e-06    7.6629109e-01    1.0439735e-02    1.1785398e-02    1.3384275e-02    7.2028072e+00    6.0335255e+01                0         #dt_spray
   4.3320888e+00              581    1.9030508e-06    7.7495002e-01    1.0225156e-02    1.1545105e-02    1.3109174e-02    7.1294404e+00    5.3682837e+01                0         #dt_spray
   4.3433981e+00              582    1.8848813e-06    7.8089552e-01    1.0020606e-02    1.1316073e-02    1.2846931e-02    7.0613852e+00    5.3512427e+01                0         #dt_spray
   4.3545969e+00              583    1.8664571e-06    7.8334231e-01    9.8185386e-03    1.1089761e-02    1.2587870e-02    6.9924671e+00    6.1424947e+01                0         #dt_spray
   4.3656911e+00              584    1.8490321e-06    7.7801390e-01    9.6256568e-03    1.0873752e-02    1.2340586e-02    6.9272718e+00    8.9734842e+01                0         #dt_spray
   4.3766935e+00              585    1.8337346e-06    7.7923060e-01    9.4461385e-03    1.0672781e-02    1.2110434e-02    6.8701730e+00    6.0180456e+01                0         #dt_spray
   4.3875820e+00              586    1.8147628e-06    7.8424510e-01    9.2525754e-03    1.0455832e-02    1.1862276e-02    6.7994592e+00    6.9766235e+01                0         #dt_spray
   4.3983841e+00              587    1.8003382e-06    7.9353819e-01    9.0862259e-03    1.0269557e-02    1.1649008e-02    6.7458439e+00    6.4464085e+01                0         #dt_spray
   4.4090887e+00              588    1.7840987e-06    7.9080231e-01    8.9160884e-03    1.0078912e-02    1.1430883e-02    6.6853006e+00    6.3448704e+01                0         #dt_spray
   4.4197094e+00              589    1.7701308e-06    7.7871775e-01    8.7616111e-03    9.9059087e-03    1.1232835e-02    6.6330552e+00    6.3342675e+01                0         #dt_spray
   4.4302589e+00              590    1.7582419e-06    7.9502645e-01    8.6219564e-03    9.7495873e-03    1.1053790e-02    6.5885164e+00    5.2667620e+01                0         #dt_spray
   4.4407246e+00              591    1.7442843e-06    7.9279850e-01    8.4757539e-03    9.5858103e-03    1.0866351e-02    6.5360923e+00    3.7131986e+01                0         #dt_spray
   4.4510974e+00              592    1.7287991e-06    8.0166564e-01    8.3281158e-03    9.4202890e-03    1.0677072e-02    6.4779145e+00    3.2484220e+01                0         #dt_spray
   4.4613864e+00              593    1.7148306e-06    7.9300629e-01    1.3842355e-02    1.5517239e-02    1.7746609e-02    6.4252106e+00    3.1486780e+01                0         #dt_spray
   4.4715924e+00              594    1.7009970e-06    7.9655380e-01    1.3732455e-02    1.5394030e-02    1.7605711e-02    6.3729013e+00    3.1551645e+01                0         #dt_spray
   4.4817211e+00              595    1.6881227e-06    7.8665077e-01    1.3631327e-02    1.5280651e-02    1.7476060e-02    6.3240490e+00    4.0204319e+01                0         #dt_spray
   4.4917503e+00              596    1.6715372e-06    7.9473058e-01    1.3500865e-02    1.5134388e-02    1.7308801e-02    6.2611207e+00    3.8072756e+01                0         #dt_spray
   4.5017181e+00              597    1.6612941e-06    7.8553731e-01    1.3421779e-02    1.5045720e-02    1.7207409e-02    6.2221038e+00    3.3381021e+01                0         #dt_spray
   4.5116682e+00              598    1.6583535e-06    7.8009572e-01    1.3401421e-02    1.5022883e-02    1.7181309e-02    6.2104795e+00    3.6886037e+01                0         #dt_spray
   4.5216166e+00              599    1.6580734e-06    7.8229620e-01    1.3402223e-02    1.5023767e-02    1.7182337e-02    6.2089714e+00    3.2798562e+01                0         #dt_spray
   4.5315806e+00              600    1.6606614e-06    8.0152619e-01    1.3425798e-02    1.5050179e-02    1.7212562e-02    6.2179407e+00    3.0509530e+01                0         #dt_spray
   4.5415441e+00              601    1.6605863e-06    7.9703432e-01    1.3427477e-02    1.5052050e-02    1.7214714e-02    6.2172966e+00    3.6696461e+01                0         #dt_spray
   4.5515034e+00              602    1.6598784e-06    8.0219666e-01    1.3423681e-02    1.5047790e-02    1.7209848e-02    6.2144157e+00    3.3573632e+01                0         #dt_spray
   4.5614541e+00              603    1.6584421e-06    8.0254907e-01    1.3332488e-02    1.4946390e-02    1.7092934e-02    6.2088505e+00    3.3537556e+01                0         #dt_spray
   4.5714075e+00              604    1.6589120e-06    7.9182039e-01    1.3340234e-02    1.4955044e-02    1.7102864e-02    6.2105079e+00    4.2896015e+01                0         #dt_spray
   4.5813658e+00              605    1.6597090e-06    7.8763677e-01    1.3351074e-02    1.4967167e-02    1.7116762e-02    6.2134885e+00    3.7856354e+01                0         #dt_spray
   4.5913146e+00              606    1.6581349e-06    7.8756288e-01    1.3343004e-02    1.4958089e-02    1.7106415e-02    6.2075462e+00    3.7499594e+01                0         #dt_spray
   4.6012644e+00              607    1.6583059e-06    7.8406906e-01    1.3348741e-02    1.4964489e-02    1.7113771e-02    6.2083482e+00    4.3491683e+01                0         #dt_spray
   4.6112126e+00              608    1.6580321e-06    7.7694510e-01    1.3350363e-02    1.4966279e-02    1.7115850e-02    6.2074359e+00    3.3530298e+01                0         #dt_spray
   4.6211602e+00              609    1.6579252e-06    7.8889164e-01    1.3352905e-02    1.4969107e-02    1.7119108e-02    6.2071769e+00    3.4660360e+01                0         #dt_spray
   4.6311354e+00              610    1.6625424e-06    7.9337164e-01    1.3393328e-02    1.5014407e-02    1.7170933e-02    6.2247251e+00    3.8135907e+01                0         #dt_spray
   4.6411074e+00              611    1.6619902e-06    7.9657204e-01    1.3391807e-02    1.5012688e-02    1.7168984e-02    6.2229411e+00    3.0826363e+01                0         #dt_spray
   4.6510820e+00              612    1.6624334e-06    8.0600502e-01    1.3397794e-02    1.5019386e-02    1.7176659e-02    6.2247573e+00    3.8273216e+01                0         #dt_spray
   4.6610429e+00              613    1.6601547e-06    8.2042804e-01    1.3299664e-02    1.4910209e-02    1.7050852e-02    6.2162736e+00    4.3386092e+01                0         #dt_spray
   4.6710169e+00              614    1.6623367e-06    8.1894369e-01    1.3324614e-02    1.4938117e-02    1.7082838e-02    6.2244713e+00    3.6984411e+01                0         #dt_spray
   4.6809686e+00              615    1.6586218e-06    7.8488868e-01    1.3303501e-02    1.4914383e-02    1.7055771e-02    6.2107835e+00    4.3201457e+01                0         #dt_spray
   4.6909268e+00              616    1.6596997e-06    7.7680897e-01    1.3320947e-02    1.4933877e-02    1.7078137e-02    6.2148165e+00    3.9656455e+01                0         #dt_spray
   4.7008908e+00              617    1.6606590e-06    7.8007141e-01    1.3337234e-02    1.4952073e-02    1.7099018e-02    6.2183721e+00    3.7481243e+01                0         #dt_spray
   4.7108502e+00              618    1.6599011e-06    7.7056617e-01    1.3339496e-02    1.4954547e-02    1.7101918e-02    6.2155781e+00    4.2804064e+01                0         #dt_spray
   4.7208010e+00              619    1.6584735e-06    7.7806533e-01    1.3336431e-02    1.4951051e-02    1.7097989e-02    6.2103304e+00    3.5160574e+01                0         #dt_spray
   4.7307553e+00              620    1.6590431e-06    7.7437335e-01    1.3349474e-02    1.4965617e-02    1.7114710e-02    6.2123739e+00    3.8304407e+01                0         #dt_spray
   4.7407105e+00              621    1.6591973e-06    7.7968335e-01    1.3359355e-02    1.4976642e-02    1.7127379e-02    6.2130257e+00    4.3031687e+01                0         #dt_spray
   4.7506681e+00              622    1.6595932e-06    7.8132486e-01    1.3370921e-02    1.4989554e-02    1.7142206e-02    6.2143659e+00    3.7463683e+01                0         #dt_spray
   4.7606403e+00              623    1.6620365e-06    7.7802678e-01    1.3355697e-02    1.4972892e-02    1.7122689e-02    6.2232775e+00    2.8228452e+01                0         #dt_spray
   4.7705869e+00              624    1.6577665e-06    8.1401948e-01    1.3328059e-02    1.4941856e-02    1.7087256e-02    6.2070451e+00    3.6747685e+01                0         #dt_spray
   4.7805427e+00              625    1.6593077e-06    7.6960953e-01    1.3345989e-02    1.4961906e-02    1.7110242e-02    6.2125256e+00    3.3523419e+01                0         #dt_spray
   4.7905060e+00              626    1.6605438e-06    7.7588452e-01    1.3360915e-02    1.4978589e-02    1.7129378e-02    6.2168748e+00    3.3124177e+01                0         #dt_spray
   4.8004811e+00              627    1.6625140e-06    7.8063190e-01    1.3381295e-02    1.5001386e-02    1.7155507e-02    6.2237386e+00    3.3566665e+01                0         #dt_spray
   4.8104653e+00              628    1.6640406e-06    7.7931613e-01    1.3398148e-02    1.5020234e-02    1.7177112e-02    6.2289966e+00    3.2582767e+01                0         #dt_spray
   4.8204326e+00              629    1.6612145e-06    7.6544741e-01    1.3380184e-02    1.5000060e-02    1.7154083e-02    6.2180052e+00    3.3855005e+01                0         #dt_spray
   4.8304069e+00              630    1.6623923e-06    7.7310438e-01    1.3394707e-02    1.5016313e-02    1.7172702e-02    6.2219216e+00    3.3801517e+01                0         #dt_spray
   4.8403913e+00              631    1.6640545e-06    7.7683684e-01    1.3413253e-02    1.5037082e-02    1.7196478e-02    6.2277472e+00    3.1121324e+01                0         #dt_spray
   4.8503651e+00              632    1.6623030e-06    7.8183360e-01    1.3404183e-02    1.5026897e-02    1.7184850e-02    6.2208858e+00    3.1808517e+01                0         #dt_spray
   4.8603352e+00              633    1.6616848e-06    7.7790861e-01    1.3379576e-02    1.4999572e-02    1.7153303e-02    6.2181801e+00    3.4723939e+01                0         #dt_spray
   4.8703033e+00              634    1.6613484e-06    7.8125220e-01    1.3381906e-02    1.5002161e-02    1.7156290e-02    6.2166004e+00    5.1576819e+01                0         #dt_spray
   4.8802586e+00              635    1.6592233e-06    7.8880916e-01    1.3369084e-02    1.4987761e-02    1.7139851e-02    6.2083987e+00    4.0712503e+01                0         #dt_spray
   4.8902265e+00              636    1.6613078e-06    7.8040616e-01    1.3390025e-02    1.5011210e-02    1.7166699e-02    6.2159913e+00    4.7139133e+01                0         #dt_spray
   4.9001877e+00              637    1.6602109e-06    7.7460959e-01    1.3385499e-02    1.5006104e-02    1.7160896e-02    6.2115560e+00    4.5868801e+01                0         #dt_spray
   4.9101420e+00              638    1.6590355e-06    7.6748206e-01    1.3380604e-02    1.5000582e-02    1.7154620e-02    6.2066889e+00    4.8679901e+01                0         #dt_spray
   4.9200878e+00              639    1.6576466e-06    7.6913593e-01    1.3374325e-02    1.4993503e-02    1.7146570e-02    6.2012151e+00    5.0429867e+01                0         #dt_spray
   4.9300379e+00              640    1.6583376e-06    7.7685865e-01    1.3385058e-02    1.5005495e-02    1.7160330e-02    6.2036186e+00    5.2070563e+01                0         #dt_spray
   4.9399825e+00              641    1.6574369e-06    7.7199696e-01    1.3382971e-02    1.5003116e-02    1.7157655e-02    6.2003199e+00    5.5938478e+01                0         #dt_spray
   4.9499469e+00              642    1.6607418e-06    7.8030251e-01    1.3414885e-02    1.5038855e-02    1.7198571e-02    6.2128343e+00    5.8423732e+01                0         #dt_spray
   4.9599093e+00              643    1.6603874e-06    7.8631320e-01    1.3393932e-02    1.5015594e-02    1.7171707e-02    6.2114080e+00    6.3419357e+01                0         #dt_spray
   4.9698758e+00              644    1.6610823e-06    7.8714474e-01    1.3404740e-02    1.5027667e-02    1.7185564e-02    6.2137662e+00    6.2588169e+01                0         #dt_spray
   4.9798389e+00              645    1.6605321e-06    8.4086856e-01    1.3405701e-02    1.5028699e-02    1.7186796e-02    6.2115924e+00    5.3036848e+01                0         #dt_spray
   4.9898088e+00              646    1.6616372e-06    7.8656002e-01    1.3420240e-02    1.5044952e-02    1.7205436e-02    6.2157814e+00    5.6673433e+01                0         #dt_spray
   4.9997826e+00              647    1.6623021e-06    7.9162107e-01    1.3431393e-02    1.5057408e-02    1.7219734e-02    6.2184097e+00    4.5371088e+01                0         #dt_spray
   5.0097412e+00              648    1.6597781e-06    7.8732324e-01    1.3416828e-02    1.5041030e-02    1.7201061e-02    6.2091119e+00    4.4651695e+01                0         #dt_spray
   5.0197169e+00              649    1.6626132e-06    7.8713563e-01    1.3445472e-02    1.5073088e-02    1.7237785e-02    6.2197140e+00    4.4958349e+01                0         #dt_spray
   5.0296825e+00              650    1.6609212e-06    7.9439825e-01    1.3437183e-02    1.5063736e-02    1.7227158e-02    6.2132047e+00    4.7054025e+01                0         #dt_spray
   5.0396464e+00              651    1.6606509e-06    8.0033575e-01    1.3440117e-02    1.5066963e-02    1.7230919e-02    6.2123100e+00    5.0266702e+01                0         #dt_spray
   5.0495917e+00              652    1.6575501e-06    8.0098213e-01    1.3419860e-02    1.5044193e-02    1.7204948e-02    6.2007621e+00    5.1748972e+01                0         #dt_spray
   5.0595464e+00              653    1.6591264e-06    7.9583655e-01    1.3407984e-02    1.5031148e-02    1.7189723e-02    6.2067973e+00    5.5073082e+01                0         #dt_spray
   5.0695244e+00              654    1.6629909e-06    7.8815943e-01    1.3444814e-02    1.5072369e-02    1.7236941e-02    6.2213872e+00    5.5761972e+01                0         #dt_spray
   5.0794957e+00              655    1.6618936e-06    8.1817892e-01    1.3441474e-02    1.5068561e-02    1.7232658e-02    6.2175292e+00    5.7108800e+01                0         #dt_spray
   5.0894543e+00              656    1.6597566e-06    8.1449414e-01    1.3429778e-02    1.5055386e-02    1.7217665e-02    6.2096620e+00    5.7046159e+01                0         #dt_spray
   5.0994192e+00              657    1.6608189e-06    8.1201163e-01    1.3444202e-02    1.5071493e-02    1.7236156e-02    6.2138066e+00    5.7669202e+01                0         #dt_spray
   5.1093978e+00              658    1.6631066e-06    8.0435318e-01    1.3468770e-02    1.5098972e-02    1.7267654e-02    6.2227963e+00    6.5605026e+01                0         #dt_spray
   5.1193581e+00              659    1.6600400e-06    7.9180853e-01    1.3450129e-02    1.5078013e-02    1.7243755e-02    6.2115233e+00    6.1594153e+01                0         #dt_spray
   5.1293111e+00              660    1.6588481e-06    8.7689307e-01    1.3446869e-02    1.5074300e-02    1.7239576e-02    6.2069766e+00    5.0295108e+01                0         #dt_spray
   5.1392780e+00              661    1.6611483e-06    8.4390593e-01    1.3471953e-02    1.5102361e-02    1.7271735e-02    6.2154970e+00    4.9082274e+01                0         #dt_spray
   5.1492499e+00              662    1.6619821e-06    7.7263201e-01    1.3484936e-02    1.5116856e-02    1.7288380e-02    6.2188792e+00    4.7747946e+01                0         #dt_spray
   5.1591962e+00              663    1.6577035e-06    7.8509453e-01    1.3423298e-02    1.5048060e-02    1.7209357e-02    6.2030124e+00    4.0090835e+01                0         #dt_spray
   5.1691656e+00              664    1.6615745e-06    8.0723692e-01    1.3461803e-02    1.5091151e-02    1.7258722e-02    6.2175512e+00    3.7924636e+01                0         #dt_spray
   5.1791459e+00              665    1.6633901e-06    8.0017736e-01    1.3483609e-02    1.5115522e-02    1.7286678e-02    6.2242441e+00    3.7724531e+01                0         #dt_spray
   5.1891111e+00              666    1.6608575e-06    8.1349201e-01    1.3470166e-02    1.5100383e-02    1.7269443e-02    6.2146107e+00    3.6828638e+01                0         #dt_spray
   5.1990791e+00              667    1.6613430e-06    8.0927603e-01    1.3481149e-02    1.5112629e-02    1.7283525e-02    6.2164608e+00    3.5698568e+01                0         #dt_spray
   5.2090366e+00              668    1.6595819e-06    7.9850466e-01    1.3473717e-02    1.5104236e-02    1.7273996e-02    6.2099661e+00    3.8740779e+01                0         #dt_spray
   5.2190022e+00              669    1.6609200e-06    7.9147010e-01    1.3491051e-02    1.5123610e-02    1.7296219e-02    6.2150232e+00    3.5879072e+01                0         #dt_spray
   5.2289579e+00              670    1.6592862e-06    7.7914840e-01    1.3483341e-02    1.5114911e-02    1.7286334e-02    6.2088526e+00    3.5244263e+01                0         #dt_spray
   5.2389137e+00              671    1.6593132e-06    7.8949944e-01    1.3488576e-02    1.5120727e-02    1.7293046e-02    6.2088943e+00    3.3422927e+01                0         #dt_spray
   5.2488743e+00              672    1.6600861e-06    7.9703196e-01    1.3499679e-02    1.5133125e-02    1.7307281e-02    6.2114672e+00    3.4422318e+01                0         #dt_spray
   5.2588414e+00              673    1.6611895e-06    8.1043287e-01    1.3513692e-02    1.5148787e-02    1.7325246e-02    6.2152591e+00    3.4330146e+01                0         #dt_spray
   5.2688058e+00              674    1.6607389e-06    8.1153240e-01    1.3515430e-02    1.5150690e-02    1.7327474e-02    6.2134814e+00    3.6143644e+01                0         #dt_spray
   5.2787417e+00              675    1.6559714e-06    8.0878235e-01    1.3482301e-02    1.5113508e-02    1.7285002e-02    6.1955469e+00    3.6412977e+01                0         #dt_spray
   5.2886862e+00              676    1.6574273e-06    8.1696119e-01    1.3499808e-02    1.5133082e-02    1.7307446e-02    6.2009809e+00    3.0322221e+01                0         #dt_spray
   5.2986183e+00              677    1.6553380e-06    8.1561383e-01    1.3488165e-02    1.5119977e-02    1.7292519e-02    6.1932142e+00    2.6501153e+01                0         #dt_spray
   5.3085811e+00              678    1.6604733e-06    8.0529818e-01    1.3535331e-02    1.5172792e-02    1.7352988e-02    6.2124296e+00    2.5126784e+01                0         #dt_spray
   5.3185442e+00              679    1.6605222e-06    7.9018020e-01    1.3541152e-02    1.5179263e-02    1.7360451e-02    6.2121839e+00    2.3697217e+01                0         #dt_spray
   5.3284877e+00              680    1.6572451e-06    8.0160883e-01    1.3519857e-02    1.5155342e-02    1.7333150e-02    6.1994676e+00    2.3711878e+01                0         #dt_spray
   5.3384603e+00              681    1.6621051e-06    7.8191547e-01    1.3564891e-02    1.5205780e-02    1.7390885e-02    6.2173877e+00    2.3722356e+01                0         #dt_spray
   5.3484355e+00              682    1.6625221e-06    7.8719374e-01    1.3573549e-02    1.5215443e-02    1.7401986e-02    6.2189280e+00    2.3279958e+01                0         #dt_spray
   5.3584020e+00              683    1.6610856e-06    7.8191466e-01    1.3567051e-02    1.5208117e-02    1.7393656e-02    6.2134203e+00    2.3101248e+01                0         #dt_spray
   5.3683732e+00              684    1.6618636e-06    7.7662350e-01    1.3578721e-02    1.5221147e-02    1.7408617e-02    6.2162055e+00    2.2835966e+01                0         #dt_spray
   5.3783402e+00              685    1.6611759e-06    7.7007503e-01    1.3578616e-02    1.5220976e-02    1.7408482e-02    6.2136591e+00    2.1979599e+01                0         #dt_spray
   5.3882977e+00              686    1.6595889e-06    7.6719087e-01    1.3571301e-02    1.5212722e-02    1.7399104e-02    6.2078027e+00    2.2403994e+01                0         #dt_spray
   5.3982578e+00              687    1.6600078e-06    7.8376156e-01    1.3580329e-02    1.5222784e-02    1.7410678e-02    6.2094892e+00    2.2507348e+01                0         #dt_spray
   5.4082302e+00              688    1.6620750e-06    7.9667603e-01    1.3602773e-02    1.5247884e-02    1.7439453e-02    6.2173155e+00    2.4452889e+01                0         #dt_spray
   5.4182250e+00              689    1.6657938e-06    8.0442004e-01    1.3638831e-02    1.5288243e-02    1.7485681e-02    6.2312392e+00    2.2880654e+01                0         #dt_spray
   5.4282062e+00              690    1.6635331e-06    8.7666095e-01    1.3625806e-02    1.5273583e-02    1.7468981e-02    6.2226710e+00    2.2261328e+01                0         #dt_spray
   5.4381810e+00              691    1.6624675e-06    7.9045955e-01    1.3622411e-02    1.5269719e-02    1.7464630e-02    6.2187810e+00    2.2487180e+01                0         #dt_spray
   5.4481540e+00              692    1.6621681e-06    8.0124671e-01    1.3625403e-02    1.5273010e-02    1.7468465e-02    6.2178210e+00    2.2696630e+01                0         #dt_spray
   5.4581145e+00              693    1.6600851e-06    8.1381869e-01    1.3613945e-02    1.5260104e-02    1.7453775e-02    6.2103086e+00    2.3004032e+01                0         #dt_spray
   5.4680811e+00              694    1.6610936e-06    7.9363350e-01    1.3628132e-02    1.5275946e-02    1.7471964e-02    6.2141637e+00    2.2539225e+01                0         #dt_spray
   5.4780542e+00              695    1.6621923e-06    8.0977601e-01    1.3643165e-02    1.5292737e-02    1.7491237e-02    6.2183997e+00    2.2651058e+01                0         #dt_spray
   5.4880424e+00              696    1.6646951e-06    7.9709618e-01    1.3669472e-02    1.5322164e-02    1.7524964e-02    6.2279496e+00    2.2202701e+01                0         #dt_spray
   5.4980197e+00              697    1.6628757e-06    7.8845961e-01    1.3659962e-02    1.5311445e-02    1.7512771e-02    6.2213697e+00    2.2548932e+01                0         #dt_spray
   5.5079830e+00              698    1.6605568e-06    7.8476122e-01    1.3646013e-02    1.5295750e-02    1.7494889e-02    6.2128218e+00    2.2580692e+01                0         #dt_spray
   5.5179213e+00              699    1.6563861e-06    7.8695132e-01    1.3616446e-02    1.5262549e-02    1.7456982e-02    6.1971324e+00    2.1800108e+01                0         #dt_spray
   5.5278772e+00              700    1.6593133e-06    7.8315501e-01    1.3645005e-02    1.5294503e-02    1.7493596e-02    6.2079958e+00    2.1438857e+01                0         #dt_spray
   5.5378141e+00              701    1.6561563e-06    7.9295578e-01    1.3623465e-02    1.5270307e-02    1.7465981e-02    6.1962855e+00    2.2652679e+01                0         #dt_spray
   5.5477652e+00              702    1.6585033e-06    7.8054200e-01    1.3646487e-02    1.5296059e-02    1.7495497e-02    6.2054103e+00    2.1352221e+01                0         #dt_spray
   5.5577306e+00              703    1.6608977e-06    7.8444973e-01    1.3669806e-02    1.5322144e-02    1.7525392e-02    6.2145843e+00    2.0994927e+01                0         #dt_spray
   5.5676942e+00              704    1.6606126e-06    7.8603175e-01    1.3670941e-02    1.5323363e-02    1.7526847e-02    6.2136420e+00    2.0987705e+01                0         #dt_spray
   5.5776456e+00              705    1.6585600e-06    8.1284106e-01    1.3657663e-02    1.5308430e-02    1.7509825e-02    6.2060354e+00    2.1364530e+01                0         #dt_spray
   5.5876062e+00              706    1.6600949e-06    7.8798723e-01    1.3673838e-02    1.5326505e-02    1.7530561e-02    6.2120188e+00    2.0727787e+01                0         #dt_spray
   5.5975705e+00              707    1.6607230e-06    7.9174531e-01    1.3682533e-02    1.5336193e-02    1.7541708e-02    6.2146446e+00    2.1026858e+01                0         #dt_spray
   5.6075126e+00              708    1.6570181e-06    7.9453876e-01    1.6086544e-02    1.7920433e-02    2.0623774e-02    6.2009360e+00    2.1145308e+01                0         #dt_spray
   5.6174583e+00              709    1.6576142e-06    7.8478581e-01    1.6104558e-02    1.7923313e-02    2.0646869e-02    6.2033105e+00    2.0352908e+01                0         #dt_spray
   5.6274172e+00              710    1.6598135e-06    7.7599536e-01    3.7856774e-02    4.2192282e-02    4.8534326e-02    6.2116793e+00    2.0710373e+01                0         #dt_spray
   5.6373901e+00              711    1.6621526e-06    8.0969532e-01    2.5600711e-02    2.8469518e-02    3.2821424e-02    6.2205217e+00    2.0369655e+01                0         #dt_spray
   5.6473532e+00              712    1.6605248e-06    8.8130412e-01    3.0918906e-02    3.4376766e-02    3.9639623e-02    6.2143540e+00    1.9234940e+01                0         #dt_spray
   5.6573158e+00              713    1.6604202e-06    9.4020087e-01    3.3443061e-02    3.7180950e-02    4.2875719e-02    6.2140692e+00    1.9187852e+01                0         #dt_spray
   5.6672919e+00              714    1.6626961e-06    9.0907755e-01    3.8881657e-02    4.3223685e-02    4.9848278e-02    6.2229995e+00    1.9015369e+01                0         #dt_spray
   5.6772523e+00              715    1.6600554e-06    8.4414388e-01    3.5417426e-02    3.9374780e-02    4.5406957e-02    6.2137072e+00    1.9432890e+01                0         #dt_spray
   5.6872224e+00              716    1.6616939e-06    8.6762714e-01    3.9910781e-02    4.4445659e-02    5.1167667e-02    6.2201725e+00    1.9324143e+01                0         #dt_spray
   5.6971940e+00              717    1.6619303e-06    8.1968603e-01    4.4907938e-02    4.9993309e-02    5.7574279e-02    6.2213078e+00    1.8894798e+01                0         #dt_spray
   5.7071543e+00              718    1.6600504e-06    8.9198081e-01    5.0260336e-02    5.5937673e-02    6.4436328e-02    6.2146948e+00    1.9278065e+01                0         #dt_spray
   5.7171053e+00              719    1.6585033e-06    7.9568385e-01    5.6024150e-02    6.2338016e-02    7.1825833e-02    6.2093290e+00    1.9063062e+01                0         #dt_spray
   5.7270715e+00              720    1.6610335e-06    8.6972481e-01    6.2072482e-02    6.9052628e-02    7.9580105e-02    6.2192931e+00    1.9314551e+01                0         #dt_spray
   5.7370289e+00              721    1.6595644e-06    8.2835491e-01    6.8234821e-02    7.5898812e-02    8.7480540e-02    6.2141432e+00    1.9470929e+01                0         #dt_spray
   5.7469918e+00              722    1.6604784e-06    9.1082229e-01    7.4173377e-02    8.2497530e-02    9.5094073e-02    6.2177316e+00    1.9386122e+01                0         #dt_spray
   5.7569520e+00              723    1.6600296e-06    8.6596559e-01    8.0972720e-02    9.0052968e-02    1.0381118e-01    6.2164836e+00    2.0015314e+01                0         #dt_spray
   5.7669176e+00              724    1.6609393e-06    8.6411753e-01    8.5964107e-02    9.5599871e-02    1.1021039e-01    6.2204423e+00    2.0195411e+01                0         #dt_spray
   5.7768848e+00              725    1.6611955e-06    7.8885593e-01    9.0209053e-02    1.0031755e-01    1.1565263e-01    6.2216179e+00    2.0046190e+01                0         #dt_spray
   5.7868412e+00              726    1.6593963e-06    7.8773318e-01    9.3041808e-02    1.0346567e-01    1.1928437e-01    6.2150837e+00    2.0108815e+01                0         #dt_spray
   5.7968083e+00              727    1.6611853e-06    7.8641901e-01    9.8189155e-02    1.0918586e-01    1.2588353e-01    6.2220224e+00    2.0895522e+01                0         #dt_spray
   5.8067739e+00              728    1.6609445e-06    8.2425958e-01    1.0072079e-01    1.1200062e-01    1.2912922e-01    7.0143498e+00    2.1529220e+01                0         #dt_spray
   5.8167504e+00              729    1.6627409e-06    9.1606966e-01    1.0301086e-01    1.1454754e-01    1.3206521e-01    6.9928598e+00    2.1493162e+01                0         #dt_spray
   5.8267089e+00              730    1.6597604e-06    9.8644273e-01    5.0929442e-02    5.6642032e-02    6.5294156e-02    6.9594985e+00    2.1155053e+01                0         #dt_spray
   5.8366639e+00              731    1.6591594e-06    1.0385124e+00    5.2321257e-02    5.8188964e-02    6.7078535e-02    6.9325236e+00    2.0809318e+01                0         #dt_spray
   5.8462497e+00              732    1.5976308e-06    1.0207805e+00    5.1303940e-02    5.7057034e-02    6.5774283e-02    6.6543152e+00    2.1211138e+01                0         #dt_cfl
   5.8556403e+00              733    1.5651071e-06    9.8967372e-01    5.1182302e-02    5.6921278e-02    6.5618335e-02    6.4884174e+00    2.0772613e+01                0         #dt_cfl
   5.8651289e+00              734    1.5814375e-06    1.0007755e+00    5.2643878e-02    5.8546231e-02    6.7492152e-02    6.5418244e+00    2.0445562e+01                0         #dt_cfl
   5.8746102e+00              735    1.5802120e-06    9.1111195e-01    5.3491376e-02    5.9488103e-02    6.8578687e-02    6.5115152e+00    1.9854448e+01                0         #dt_cfl
   5.8845470e+00              736    1.6561316e-06    8.6898848e-01    5.7082393e-02    6.3480821e-02    7.3182555e-02    6.8024861e+00    2.0121200e+01                0         #dt_spray
   5.8944945e+00              737    1.6579179e-06    9.4514371e-01    6.4016140e-02    7.1209884e-02    8.2071975e-02    6.7944896e+00    1.9930131e+01                0         #dt_spray
   5.9044740e+00              738    1.6632402e-06    9.9354090e-01    5.8725131e-02    6.5305798e-02    7.5288629e-02    6.7943485e+00    1.9471685e+01                0         #dt_spray
   5.9144460e+00              739    1.6620035e-06    1.0471113e+00    5.8929412e-02    6.5532326e-02    7.5550529e-02    6.7638506e+00    1.9069786e+01                0         #dt_spray
   5.9239693e+00              740    1.5872272e-06    1.0327088e+00    9.7854205e-02    1.0881402e-01    1.2545411e-01    6.4405449e+00    1.8738621e+01                0         #dt_cfl
   5.9331911e+00              741    1.5369552e-06    1.0090152e+00    5.5302855e-02    6.1507712e-02    7.0901096e-02    6.2189974e+00    1.9018322e+01                0         #dt_cfl
   5.9423304e+00              742    1.5232231e-06    9.9980271e-01    8.6510262e-02    9.6211294e-02    1.1091059e-01    6.1473018e+00    1.9558529e+01                0         #dt_cfl
   5.9514716e+00              743    1.5235237e-06    9.9574392e-01    5.6010417e-02    6.2296158e-02    7.1808227e-02    5.7107635e+00    1.9405181e+01                0         #dt_cfl
   5.9606518e+00              744    1.5300356e-06    1.0094465e+00    5.6400112e-02    6.2730313e-02    7.2307836e-02    5.7355606e+00    1.9535254e+01                0         #dt_cfl
   5.9697461e+00              745    1.5157174e-06    1.0049316e+00    6.3073747e-02    7.0204213e-02    8.0863778e-02    5.6823413e+00    1.9875877e+01                0         #dt_cfl
   5.9787957e+00              746    1.5082792e-06    1.0101172e+00    5.7314802e-02    6.3756879e-02    7.3480515e-02    6.0508798e+00    2.0618490e+01                0         #dt_cfl
   5.9877548e+00              747    1.4931725e-06    1.0187624e+00    5.7532617e-02    6.3999277e-02    7.3759766e-02    6.0423918e+00    2.0618604e+01                0         #dt_cfl
   5.9965488e+00              748    1.4656729e-06    1.0155279e+00    5.7028655e-02    6.3439212e-02    7.3113660e-02    6.0159034e+00    2.1120280e+01                0         #dt_cfl
   6.0052084e+00              749    1.4432621e-06    1.0142878e+00    5.6498730e-02    6.2850740e-02    7.2434270e-02    6.0610030e+00    2.0893744e+01                0         #dt_cfl
   6.0137460e+00              750    1.4229316e-06    1.0036291e+00    5.6162573e-02    6.2465459e-02    7.2003299e-02    6.1561892e+00    2.0128298e+01                0         #dt_cfl
   6.0222527e+00              751    1.4177863e-06    9.9835690e-01    5.6682728e-02    6.3044133e-02    7.2670164e-02    6.3089764e+00    2.0258951e+01                0         #dt_cfl
   6.0307734e+00              752    1.4201197e-06    9.9238812e-01    7.9539464e-02    8.8482298e-02    1.0197367e-01    6.4467705e+00    2.0096550e+01                0         #dt_cfl
   6.0393595e+00              753    1.4310124e-06    9.7078457e-01    6.0101850e-02    6.6850232e-02    7.7053654e-02    6.5956763e+00    2.0215971e+01                0         #dt_cfl
   6.0482040e+00              754    1.4740782e-06    9.4414687e-01    6.3245706e-02    7.0346343e-02    8.1084238e-02    6.8879672e+00    2.0295734e+01                0         #dt_cfl
   6.0575716e+00              755    1.5612806e-06    9.8362637e-01    6.8458604e-02    7.6143850e-02    8.7767440e-02    7.3935968e+00    2.0778775e+01                0         #dt_cfl
   6.0670953e+00              756    1.5872700e-06    9.9355901e-01    7.0930798e-02    7.8893120e-02    9.0936920e-02    7.6088657e+00    2.0442281e+01                0         #dt_cfl
   6.0766806e+00              757    1.5975598e-06    9.9115122e-01    7.2510919e-02    8.0650513e-02    9.2962717e-02    7.7223319e+00    2.1094003e+01                0         #dt_cfl
   6.0863516e+00              758    1.6118225e-06    9.9952917e-01    7.4334937e-02    8.2679166e-02    9.5301201e-02    7.8782626e+00    2.0736744e+01                0         #dt_cfl
   6.0960270e+00              759    1.6125817e-06    9.8005622e-01    7.5440303e-02    8.3909070e-02    9.6718338e-02    7.9396401e+00    2.0777359e+01                0         #dt_cfl
   6.1058994e+00              760    1.6453972e-06    9.9293420e-01    7.8279798e-02    8.7067571e-02    1.0035872e-01    8.1405887e+00    2.0593241e+01                0         #dt_cfl
   6.1158421e+00              761    1.6571060e-06    9.9119654e-01    8.0255634e-02    8.9265461e-02    1.0289184e-01    9.1724290e+00    2.0598084e+01                0         #dt_cfl
   6.1258052e+00              762    1.6605225e-06    1.0073038e+00    8.1814191e-02    9.0999325e-02    1.0488999e-01    9.1281900e+00    2.0179085e+01                0         #dt_spray
   6.1356961e+00              763    1.6484824e-06    1.0102118e+00    8.2607738e-02    9.1882413e-02    1.0590736e-01    9.0090099e+00    2.0201792e+01                0         #dt_cfl
   6.1454870e+00              764    1.6318186e-06    1.0100017e+00    8.2993104e-02    9.2311883e-02    1.0640142e-01    8.8625223e+00    2.0708239e+01                0         #dt_cfl
   6.1551810e+00              765    1.6156592e-06    1.0086094e+00    8.3266441e-02    9.2617014e-02    1.0675185e-01    8.7481812e+00    2.0316095e+01                0         #dt_cfl
   6.1647922e+00              766    1.6018680e-06    1.0067764e+00    8.3569017e-02    9.2954379e-02    1.0713977e-01    8.6439184e+00    2.0432545e+01                0         #dt_cfl
   6.1743387e+00              767    1.5910862e-06    9.9510577e-01    8.3878513e-02    9.3299727e-02    1.0753655e-01    8.5548228e+00    1.9918229e+01                0         #dt_cfl
   6.1839322e+00              768    1.5989116e-06    9.8608476e-01    8.5218932e-02    9.4791934e-02    1.0925504e-01    8.5630909e+00    1.9617501e+01                0         #dt_cfl
   6.1936610e+00              769    1.6214748e-06    9.8837362e-01    8.7389525e-02    9.7207638e-02    1.1203785e-01    8.7332542e+00    2.0000486e+01                0         #dt_cfl
   6.2035043e+00              770    1.6405484e-06    9.8971231e-01    8.9438651e-02    9.9488248e-02    1.1466494e-01    9.0089648e+00    2.0442337e+01                0         #dt_cfl
   6.2134499e+00              771    1.6576013e-06    9.9898943e-01    9.1322803e-02    1.0158571e-01    1.1708052e-01    9.1297715e+00    2.0203646e+01                0         #dt_cfl
   6.2234056e+00              772    1.6592781e-06    9.9196044e-01    9.2235465e-02    1.0260282e-01    1.1825060e-01    9.0969067e+00    2.0207384e+01                0         #dt_cfl
   6.2334038e+00              773    1.6663679e-06    9.9365518e-01    7.9997808e-02    8.9054505e-02    1.0256129e-01    9.0650176e+00    2.0329592e+01                0         #dt_spray
   6.2434078e+00              774    1.6673407e-06    9.9556890e-01    7.1658441e-02    7.9711978e-02    9.1869796e-02    8.9733063e+00    2.0127825e+01                0         #dt_spray
   6.2533947e+00              775    1.6644780e-06    9.7679010e-01    7.1907629e-02    7.9990532e-02    9.2189268e-02    8.8642639e+00    1.9875347e+01                0         #dt_spray
   6.2633748e+00              776    1.6633505e-06    9.6949164e-01    7.2718683e-02    8.0885485e-02    9.3229081e-02    8.8214781e+00    1.9963352e+01                0         #dt_spray
   6.2733626e+00              777    1.6646375e-06    9.6974766e-01    7.2641446e-02    8.0808982e-02    9.3130059e-02    8.7690166e+00    2.0212954e+01                0         #dt_spray
   6.2833389e+00              778    1.6627187e-06    9.5919592e-01    7.2843907e-02    8.1035088e-02    9.3389624e-02    8.6958857e+00    2.0133113e+01                0         #dt_spray
   6.2933281e+00              779    1.6648627e-06    9.6070370e-01    7.5270154e-02    8.3738679e-02    9.6500197e-02    8.6403340e+00    2.0258974e+01                0         #dt_spray
   6.3032961e+00              780    1.6613327e-06    9.6026985e-01    7.3354420e-02    8.1604269e-02    9.4044129e-02    8.9435206e+00    2.0824373e+01                0         #dt_spray
   6.3132491e+00              781    1.6588345e-06    9.6708420e-01    7.3710443e-02    8.1999322e-02    9.4500568e-02    1.0769880e+01    2.0672016e+01                0         #dt_spray
   6.3232278e+00              782    1.6631086e-06    9.6940465e-01    7.4279609e-02    8.2632901e-02    9.5230267e-02    1.0717873e+01    2.0873387e+01                0         #dt_spray
   6.3331902e+00              783    1.6604122e-06    9.7857561e-01    7.4620679e-02    8.3012341e-02    9.5667538e-02    1.0593584e+01    2.0803576e+01                0         #dt_spray
   6.3431575e+00              784    1.6612044e-06    9.9138478e-01    7.5231619e-02    8.3691711e-02    9.6450794e-02    1.0500295e+01    2.0964570e+01                0         #dt_spray
   6.3531271e+00              785    1.6616092e-06    1.0098358e+00    7.5945774e-02    8.4485501e-02    9.7366377e-02    1.0482344e+01    2.1149952e+01                0         #dt_spray
   6.3629997e+00              786    1.6454250e-06    1.0018631e+00    7.6022960e-02    8.4570783e-02    9.7465333e-02    1.0320571e+01    2.1571413e+01                0         #dt_cfl
   6.3728539e+00              787    1.6423651e-06    1.0109194e+00    7.6792442e-02    8.5426011e-02    9.8451849e-02    1.0175845e+01    2.2198049e+01                0         #dt_cfl
   6.3826016e+00              788    1.6246251e-06    1.0139928e+00    7.6966654e-02    8.5619005e-02    9.8675198e-02    9.9158892e+00    2.1142345e+01                0         #dt_cfl
   6.3922148e+00              789    1.6022057e-06    1.0290729e+00    7.6803457e-02    8.5436762e-02    9.8465971e-02    9.6317919e+00    2.0136730e+01                0         #dt_cfl
   6.4015565e+00              790    1.5569409e-06    1.0044030e+00    7.5464555e-02    8.3946723e-02    9.6749429e-02    9.2243801e+00    1.9774989e+01                0         #dt_cfl
   6.4108572e+00              791    1.5501158e-06    1.0064580e+00    7.5965651e-02    8.4503291e-02    9.7391860e-02    9.0176716e+00    1.9509324e+01                0         #dt_cfl
   6.4200982e+00              792    1.5401693e-06    9.9157146e-01    7.6248805e-02    8.4817483e-02    9.7754878e-02    8.9082379e+00    1.9434460e+01                0         #dt_cfl
   6.4294178e+00              793    1.5532610e-06    9.9536450e-01    7.7794828e-02    8.6536251e-02    9.9736959e-02    8.8095275e+00    1.9374113e+01                0         #dt_cfl
   6.4387807e+00              794    1.5604947e-06    1.0096125e+00    7.8969337e-02    8.7841965e-02    1.0124274e-01    8.7078952e+00    1.9025447e+01                0         #dt_cfl
   6.4480546e+00              795    1.5456372e-06    9.9669552e-01    7.8985251e-02    8.7859270e-02    1.0126314e-01    8.4819049e+00    1.8864512e+01                0         #dt_cfl
   6.4573591e+00              796    1.5507617e-06    9.9387941e-01    7.9862230e-02    8.8834472e-02    1.0238747e-01    8.3838497e+00    1.8707582e+01                0         #dt_cfl
   6.4667210e+00              797    1.5603117e-06    9.8172680e-01    8.0795395e-02    8.9872636e-02    1.0358384e-01    8.3491762e+00    2.0540813e+01                0         #dt_cfl
   6.4762571e+00              798    1.5893543e-06    9.9090419e-01    8.2644376e-02    9.1929749e-02    1.0595433e-01    8.5581798e+00    1.8729196e+01                0         #dt_cfl
   6.4858808e+00              799    1.6039435e-06    9.9556850e-01    8.3739572e-02    9.3148477e-02    1.0735843e-01    9.2437158e+00    1.8944120e+01                0         #dt_cfl
   6.4955473e+00              800    1.6110830e-06    9.7464482e-01    8.4518419e-02    9.4015282e-02    1.0835695e-01    9.4573165e+00    1.8514110e+01                0         #dt_cfl
   6.5054653e+00              801    1.6529950e-06    9.8464286e-01    8.7187373e-02    9.6984749e-02    1.1177868e-01    9.7386637e+00    1.9935660e+01                0         #dt_cfl
   6.5154513e+00              802    1.6643457e-06    9.7786924e-01    8.8397030e-02    9.8330777e-02    1.1332953e-01    9.7794681e+00    1.9307800e+01                0         #dt_spray
   6.5254341e+00              803    1.6637912e-06    9.7246006e-01    8.8860812e-02    9.8847781e-02    1.1392412e-01    9.7278392e+00    1.9386658e+01                0         #dt_spray
   6.5354113e+00              804    1.6628744e-06    9.6914542e-01    8.9388643e-02    9.9435996e-02    1.1460082e-01    9.7952792e+00    1.9127764e+01                0         #dt_spray
   6.5453935e+00              805    1.6637006e-06    9.7582303e-01    9.0175666e-02    1.0031219e-01    1.1560983e-01    9.6958497e+00    1.9177390e+01                0         #dt_spray
   6.5553781e+00              806    1.6640899e-06    9.8062895e-01    9.1093449e-02    1.0133397e-01    1.1678647e-01    1.0636450e+01    1.9249246e+01                0         #dt_spray
   6.5653672e+00              807    1.6648490e-06    9.9797802e-01    9.2120113e-02    1.0247483e-01    1.1810271e-01    1.0428006e+01    1.9124349e+01                0         #dt_spray
   6.5753438e+00              808    1.6627760e-06    1.0196106e+00    9.2643522e-02    1.0305813e-01    1.1877375e-01    1.0551108e+01    1.9720470e+01                0         #dt_spray
   6.5851286e+00              809    1.6307952e-06    1.0208565e+00    9.1747805e-02    1.0206228e-01    1.1762539e-01    9.9972215e+00    1.9558172e+01                0         #dt_cfl
   6.5947135e+00              810    1.5974774e-06    1.0164784e+00    9.0855048e-02    1.0106912e-01    1.1648083e-01    1.0021743e+01    2.0528308e+01                0         #dt_cfl
   6.6041429e+00              811    1.5715802e-06    1.0048554e+00    8.6298940e-02    9.6014113e-02    1.1063967e-01    9.7401472e+00    2.0148939e+01                0         #dt_cfl
   6.6135268e+00              812    1.5639864e-06    1.0164997e+00    8.6692744e-02    9.6451918e-02    1.1114454e-01    9.6292461e+00    1.9818821e+01                0         #dt_cfl
   6.6227584e+00              813    1.5386000e-06    1.0003651e+00    8.5993512e-02    9.5673785e-02    1.1024809e-01    9.2352850e+00    1.9849822e+01                0         #dt_cfl
   6.6319867e+00              814    1.5380385e-06    1.0047410e+00    8.6655717e-02    9.6410371e-02    1.1109707e-01    9.5511371e+00    2.0122098e+01                0         #dt_cfl
   6.6411714e+00              815    1.5307810e-06    9.9694125e-01    8.7195401e-02    9.7009481e-02    1.1178898e-01    9.4165371e+00    1.9906434e+01                0         #dt_cfl
   6.6503842e+00              816    1.5354776e-06    9.9783736e-01    8.8121133e-02    9.8038957e-02    1.1297581e-01    9.4763001e+00    2.0140790e+01                0         #dt_cfl
   6.6596171e+00              817    1.5388055e-06    1.0102749e+00    8.8940186e-02    9.8950117e-02    1.1402588e-01    9.6691684e+00    1.9933355e+01                0         #dt_cfl
   6.6687560e+00              818    1.5231553e-06    1.0122866e+00    8.8699578e-02    9.8682372e-02    1.1371741e-01    9.4422801e+00    1.9814153e+01                0         #dt_cfl
   6.6777840e+00              819    1.5046680e-06    1.0053965e+00    8.8340503e-02    9.8282820e-02    1.1325705e-01    9.3050012e+00    1.9962382e+01                0         #dt_cfl
   6.6867636e+00              820    1.4965916e-06    1.0135658e+00    8.8648150e-02    9.8624534e-02    1.1365147e-01    9.1769170e+00    2.0123848e+01                0         #dt_cfl
   6.6956229e+00              821    1.4765608e-06    1.0060060e+00    8.8111899e-02    9.8027838e-02    1.1296397e-01    9.2244965e+00    2.0413456e+01                0         #dt_cfl
   6.7044294e+00              822    1.4677455e-06    1.0027244e+00    8.8059785e-02    9.7970276e-02    1.1289716e-01    9.0446901e+00    2.0239990e+01                0         #dt_cfl
   6.7132119e+00              823    1.4637576e-06    1.0035267e+00    7.9418482e-02    8.8293150e-02    1.0181857e-01    8.8906176e+00    2.0011396e+01                0         #dt_cfl
   6.7219636e+00              824    1.4586135e-06    9.9545110e-01    7.9412436e-02    8.8286595e-02    1.0181082e-01    8.7093824e+00    2.0196180e+01                0         #dt_cfl
   6.7307553e+00              825    1.4652789e-06    9.9120507e-01    7.9358433e-02    8.8227281e-02    1.0174158e-01    8.5898332e+00    2.0616241e+01                0         #dt_cfl
   6.7396250e+00              826    1.4782803e-06    9.9269321e-01    8.0687567e-02    8.9705192e-02    1.0344560e-01    9.2700540e+00    2.0633781e+01                0         #dt_cfl
   6.7485599e+00              827    1.4891613e-06    9.9322086e-01    8.1082255e-02    9.0144938e-02    1.0395161e-01    9.2328111e+00    2.0342637e+01                0         #dt_cfl
   6.7575559e+00              828    1.4993254e-06    9.9203903e-01    8.2141125e-02    9.1321935e-02    1.0530913e-01    9.3999902e+00    2.0382378e+01                0         #dt_cfl
   6.7666240e+00              829    1.5113573e-06    9.8733091e-01    8.2393974e-02    9.1603840e-02    1.0563330e-01    9.3198362e+00    2.0287170e+01                0         #dt_cfl
   6.7758085e+00              830    1.5307505e-06    9.9278357e-01    8.9857323e-02    9.9951373e-02    1.1520170e-01    9.2482809e+00    2.0502108e+01                0         #dt_cfl
   6.7850598e+00              831    1.5418773e-06    1.0140057e+00    9.2483038e-02    1.0286495e-01    1.1856800e-01    9.1280102e+00    2.0509098e+01                0         #dt_cfl
   6.7941833e+00              832    1.5205805e-06    1.0748144e+00    9.2547487e-02    1.0293227e-01    1.1865062e-01    8.8039045e+00    2.0779043e+01                0         #dt_cfl
   6.8026717e+00              833    1.4147378e-06    1.0293257e+00    8.6035405e-02    9.5688227e-02    1.1030180e-01    8.2160427e+00    2.0818934e+01                0         #dt_cfl
   6.8109183e+00              834    1.3744316e-06    1.0045695e+00    8.3123342e-02    9.2449278e-02    1.0656839e-01    8.7448803e+00    2.0972102e+01                0         #dt_cfl
   6.8191274e+00              835    1.3681798e-06    9.9479008e-01    8.2211443e-02    9.1435272e-02    1.0539929e-01    8.5844170e+00    2.0919674e+01                0         #dt_cfl
   6.8273795e+00              836    1.3753452e-06    9.9152415e-01    8.2147783e-02    9.1364781e-02    1.0531767e-01    8.5362394e+00    2.0899877e+01                0         #dt_cfl
   6.8357021e+00              837    1.3871021e-06    9.8992020e-01    8.2265675e-02    9.1496400e-02    1.0546881e-01    8.7787158e+00    2.0912475e+01                0         #dt_cfl
   6.8441094e+00              838    1.4012262e-06    9.8967277e-01    8.2577107e-02    9.1860835e-02    1.0586809e-01    8.8219707e+00    2.0944950e+01                0         #dt_cfl
   6.8526045e+00              839    1.4158479e-06    9.8785380e-01    8.3628593e-02    9.3031432e-02    1.0721615e-01    8.8352613e+00    2.1471276e+01                0         #dt_cfl
   6.8612040e+00              840    1.4332566e-06    9.8604297e-01    8.5669993e-02    9.5302433e-02    1.0983332e-01    8.8509283e+00    2.1850786e+01                0         #dt_cfl
   6.8699253e+00              841    1.4535437e-06    9.8616537e-01    8.7721730e-02    9.7585282e-02    1.1246376e-01    8.8846751e+00    2.1762000e+01                0         #dt_cfl
   6.8787689e+00              842    1.4739351e-06    9.8257480e-01    8.9528469e-02    9.9595268e-02    1.1478009e-01    8.9281493e+00    2.1957392e+01                0         #dt_cfl
   6.8877694e+00              843    1.5000742e-06    9.7680984e-01    8.3547506e-02    9.2927735e-02    1.0711219e-01    9.6529753e+00    2.2301741e+01                0         #dt_cfl
   6.8969835e+00              844    1.5356870e-06    9.6540613e-01    8.4266050e-02    9.3728476e-02    1.0803340e-01    9.7047709e+00    2.2463717e+01                0         #dt_cfl
   6.9065278e+00              845    1.5907160e-06    1.0151954e+00    8.7538847e-02    9.7359435e-02    1.1222929e-01    9.8623321e+00    2.2900438e+01                0         #dt_cfl
   6.9159292e+00              846    1.5669063e-06    1.0218848e+00    8.6993523e-02    9.6762081e-02    1.1153016e-01    9.5576525e+00    2.2823996e+01                0         #dt_cfl
   6.9251293e+00              847    1.5333492e-06    9.9882764e-01    8.5969477e-02    9.5622716e-02    1.1021728e-01    9.4297334e+00    2.3380595e+01                0         #dt_cfl
   6.9343402e+00              848    1.5351489e-06    9.9173964e-01    8.7439576e-02    9.7257306e-02    1.1210202e-01    9.4352926e+00    2.3058736e+01                0         #dt_cfl
   6.9436278e+00              849    1.5479354e-06    9.8629293e-01    8.9663908e-02    9.9730524e-02    1.1495373e-01    9.3049316e+00    2.3138494e+01                0         #dt_cfl
   6.9530445e+00              850    1.5694480e-06    9.8167415e-01    9.2409146e-02    1.0278332e-01    1.1847326e-01    9.2084708e+00    2.2727215e+01                0         #dt_cfl
   6.9626370e+00              851    1.5987463e-06    9.7714592e-01    9.5490660e-02    1.0620855e-01    1.2242392e-01    9.1835952e+00    2.2002202e+01                0         #dt_cfl
   6.9724538e+00              852    1.6361388e-06    9.7828661e-01    9.9034926e-02    1.1015046e-01    1.2696785e-01    9.2046583e+00    2.1745737e+01                0         #dt_cfl
   6.9824499e+00              853    1.6660095e-06    9.9712893e-01    1.0267605e-01    1.1419998e-01    1.3163596e-01    1.0668838e+01    2.1063764e+01                0         #dt_spray
   6.9924620e+00              854    1.6686906e-06    1.0390925e+00    1.0415902e-01    1.1584889e-01    1.3353721e-01    1.0487253e+01    2.1272669e+01                0         #dt_spray
   7.0020975e+00              855    1.6059115e-06    1.0332486e+00    1.0080128e-01    1.1211532e-01    1.2923241e-01    9.9178284e+00    2.1623321e+01                0         #dt_cfl
   7.0114229e+00              856    1.5542353e-06    1.0245100e+00    9.8133509e-02    1.0914910e-01    1.2581219e-01    9.4345892e+00    2.1383265e+01                0         #dt_cfl
   7.0205252e+00              857    1.5170523e-06    1.0146934e+00    9.7501808e-02    1.0845245e-01    1.2500232e-01    9.1017086e+00    2.1123230e+01                0         #dt_cfl
   7.0294957e+00              858    1.4950844e-06    1.0127957e+00    9.7670510e-02    1.0863915e-01    1.2521860e-01    8.7915667e+00    2.0629815e+01                0         #dt_cfl
   7.0383529e+00              859    1.4761955e-06    1.0072222e+00    9.7459385e-02    1.0840369e-01    1.2494793e-01    8.5042773e+00    2.0646914e+01                0         #dt_cfl
   7.0471466e+00              860    1.4656106e-06    1.0007204e+00    9.7835879e-02    1.0881951e-01    1.2543061e-01    8.3722785e+00    2.0771235e+01                0         #dt_cfl
   7.0559339e+00              861    1.4645555e-06    1.0046169e+00    9.8800062e-02    1.0989130e-01    1.2666675e-01    8.2061762e+00    2.0635930e+01                0         #dt_cfl
   7.0646808e+00              862    1.4578249e-06    1.0007104e+00    9.3572329e-02    1.0406376e-01    1.1996452e-01    8.0188712e+00    2.0301388e+01                0         #dt_cfl
   7.0734216e+00              863    1.4567900e-06    9.9737218e-01    9.2573475e-02    1.0295492e-01    1.1868394e-01    7.9688894e+00    2.0069447e+01                0         #dt_cfl
   7.0821854e+00              864    1.4606282e-06    9.9943909e-01    9.3125217e-02    1.0356971e-01    1.1939130e-01    9.3508831e+00    2.0309398e+01                0         #dt_cfl
   7.0909540e+00              865    1.4614480e-06    9.9586681e-01    9.3797950e-02    1.0431872e-01    1.2025378e-01    9.1946815e+00    2.0056661e+01                0         #dt_cfl
   7.0997591e+00              866    1.4675135e-06    9.9890497e-01    9.5253033e-02    1.0592647e-01    1.2211927e-01    9.0880011e+00    2.0096726e+01                0         #dt_cfl
   7.1085739e+00              867    1.4691222e-06    9.9423811e-01    9.6667762e-02    1.0749934e-01    1.2393303e-01    8.9247055e+00    2.0179706e+01                0         #dt_cfl
   7.1174397e+00              868    1.4776362e-06    9.9813530e-01    9.7763508e-02    1.0871677e-01    1.2533783e-01    9.4592420e+00    2.0242441e+01                0         #dt_cfl
   7.1263221e+00              869    1.4803967e-06    9.9472915e-01    9.9799543e-02    1.1098060e-01    1.2794813e-01    9.3762625e+00    2.0533637e+01                0         #dt_cfl
   7.1352515e+00              870    1.4882410e-06    9.9605293e-01    1.0197435e-01    1.1339844e-01    1.3073634e-01    9.2649637e+00    2.0561360e+01                0         #dt_cfl
   7.1442163e+00              871    1.4941385e-06    9.8044968e-01    1.0296079e-01    1.1449507e-01    1.3200101e-01    9.1608079e+00    2.0460746e+01                0         #dt_cfl
   7.1533599e+00              872    1.5239318e-06    9.8162977e-01    1.0674165e-01    1.1869966e-01    1.3684827e-01    9.1849254e+00    2.0692008e+01                0         #dt_cfl
   7.1626746e+00              873    1.5524507e-06    9.8356400e-01    1.0979667e-01    1.2209706e-01    1.4076496e-01    9.1880536e+00    2.1012047e+01                0         #dt_cfl
   7.1721450e+00              874    1.5783932e-06    9.9174596e-01    1.1263008e-01    1.2524782e-01    1.4439754e-01    9.8631213e+00    2.0762958e+01                0         #dt_cfl
   7.1816942e+00              875    1.5915297e-06    9.9137598e-01    1.1524230e-01    1.2815341e-01    1.4774654e-01    9.9548146e+00    2.0861003e+01                0         #dt_cfl
   7.1913264e+00              876    1.6053745e-06    9.9385312e-01    1.1830910e-01    1.3156421e-01    1.5167833e-01    9.9581522e+00    2.0966565e+01                0         #dt_cfl
   7.2010182e+00              877    1.6153036e-06    9.9851261e-01    1.1947923e-01    1.3286595e-01    1.5317849e-01    1.0251255e+01    2.0904047e+01                0         #dt_cfl
   7.2107245e+00              878    1.6177097e-06    9.9353505e-01    1.1943269e-01    1.3281588e-01    1.5311883e-01    1.0019982e+01    2.0224768e+01                0         #dt_cfl
   7.2204939e+00              879    1.6282362e-06    9.9486600e-01    1.2099514e-01    1.3455504e-01    1.5512197e-01    9.9144395e+00    2.0154040e+01                0         #dt_cfl
   7.2303137e+00              880    1.6366387e-06    9.8992821e-01    1.2157468e-01    1.3520191e-01    1.5586497e-01    1.0341147e+01    2.0406555e+01                0         #dt_cfl
   7.2402335e+00              881    1.6532903e-06    9.8852611e-01    1.2460686e-01    1.3857458e-01    1.5975239e-01    1.0250801e+01    2.0126430e+01                0         #dt_cfl
   7.2502352e+00              882    1.6669512e-06    9.8645988e-01    1.2489668e-01    1.3890130e-01    1.6012395e-01    1.0329321e+01    2.0176830e+01                0         #dt_spray
   7.2602406e+00              883    1.6675739e-06    9.7377963e-01    1.1082728e-01    1.2323396e-01    1.4208625e-01    1.0293919e+01    2.0827908e+01                0         #dt_spray
   7.2702359e+00              884    1.6658794e-06    9.7739298e-01    1.1138189e-01    1.2385169e-01    1.4279729e-01    1.0204854e+01    2.1233515e+01                0         #dt_spray
   7.2802155e+00              885    1.6632606e-06    9.8125873e-01    1.1260104e-01    1.2520834e-01    1.4436031e-01    1.0065133e+01    2.1318983e+01                0         #dt_spray
   7.2901889e+00              886    1.6622420e-06    9.8296242e-01    1.1262480e-01    1.2523706e-01    1.4439077e-01    1.0108292e+01    2.1263344e+01                0         #dt_spray
   7.3001922e+00              887    1.6672076e-06    9.8957035e-01    1.1263645e-01    1.2525214e-01    1.4440570e-01    1.0057414e+01    2.1438204e+01                0         #dt_spray
   7.3101917e+00              888    1.6665872e-06    9.8923496e-01    1.1337507e-01    1.2607490e-01    1.4535266e-01    9.8130880e+00    2.1652289e+01                0         #dt_spray
   7.3201907e+00              889    1.6664993e-06    9.8883724e-01    1.1335527e-01    1.2605440e-01    1.4532727e-01    1.0590776e+01    2.1685701e+01                0         #dt_spray
   7.3302002e+00              890    1.6682545e-06    9.8574830e-01    1.1349596e-01    1.2621294e-01    1.4550764e-01    1.0523602e+01    2.1405282e+01                0         #dt_spray
   7.3402196e+00              891    1.6698906e-06    9.8125947e-01    1.1307404e-01    1.2574566e-01    1.4496672e-01    1.0254776e+01    2.0957783e+01                0         #dt_spray
   7.3502455e+00              892    1.6709965e-06    9.7350508e-01    1.1017236e-01    1.2255905e-01    1.4124662e-01    1.0025736e+01    2.0783679e+01                0         #dt_spray
   7.3602733e+00              893    1.6712882e-06    9.6624107e-01    1.1021630e-01    1.2260982e-01    1.4130295e-01    9.8777601e+00    2.0916795e+01                0         #dt_spray
   7.3702959e+00              894    1.6704334e-06    9.5128060e-01    1.1029924e-01    1.2270389e-01    1.4140929e-01    9.8003915e+00    2.0375005e+01                0         #dt_spray
   7.3803196e+00              895    1.6706251e-06    9.4233133e-01    1.1038748e-01    1.2280393e-01    1.4152242e-01    9.7066479e+00    2.0226595e+01                0         #dt_spray
   7.3903202e+00              896    1.6667656e-06    9.2469930e-01    1.1029763e-01    1.2270574e-01    1.4140722e-01    9.9813693e+00    1.9865176e+01                0         #dt_spray
   7.4003209e+00              897    1.6667878e-06    9.1194351e-01    1.1073141e-01    1.2318964e-01    1.4196335e-01    9.8753247e+00    1.9360030e+01                0         #dt_spray
   7.4103297e+00              898    1.6681320e-06    8.9670143e-01    1.1114670e-01    1.2365210e-01    1.4249577e-01    9.8627453e+00    1.8676533e+01                0         #dt_spray
   7.4203437e+00              899    1.6689932e-06    8.8507601e-01    1.1141278e-01    1.2395020e-01    1.4283689e-01    9.8485676e+00    1.9313363e+01                0         #dt_spray
   7.4303607e+00              900    1.6694977e-06    8.7130585e-01    1.1171074e-01    1.2428364e-01    1.4321890e-01    9.8311332e+00    1.9392482e+01                0         #dt_spray
   7.4403677e+00              901    1.6678387e-06    8.5927447e-01    1.1194379e-01    1.2454465e-01    1.4351768e-01    9.7880728e+00    2.1155127e+01                0         #dt_spray
   7.4503794e+00              902    1.6686088e-06    8.4670375e-01    9.9395600e-02    1.1057331e-01    1.2743026e-01    1.0508128e+01    2.0641076e+01                0         #dt_spray
   7.4603885e+00              903    1.6681846e-06    8.3884586e-01    9.7820340e-02    1.0882371e-01    1.2541069e-01    1.0317333e+01    2.0272512e+01                0         #dt_spray
   7.4704066e+00              904    1.6696970e-06    8.3037993e-01    9.7684934e-02    1.0867436e-01    1.2523709e-01    1.0148278e+01    1.9754351e+01                0         #dt_spray
   7.4804152e+00              905    1.6680935e-06    8.3536177e-01    9.7482917e-02    1.0845079e-01    1.2497810e-01    9.9176263e+00    2.0086323e+01                0         #dt_spray
   7.4904143e+00              906    1.6665217e-06    8.5286744e-01    9.7389435e-02    1.0834792e-01    1.2485825e-01    9.7634159e+00    2.0119951e+01                0         #dt_spray
   7.5004130e+00              907    1.6664436e-06    8.6162258e-01    9.7900235e-02    1.0891251e-01    1.2551312e-01    1.0346641e+01    2.0747372e+01                0         #dt_spray
   7.5104317e+00              908    1.6697845e-06    8.8858739e-01    9.7714307e-02    1.0870845e-01    1.2527475e-01    1.0501691e+01    2.0982423e+01                0         #dt_spray
   7.5204484e+00              909    1.6694462e-06    9.0770473e-01    9.7853886e-02    1.0886551e-01    1.2545370e-01    1.0376391e+01    2.0675220e+01                0         #dt_spray
   7.5304573e+00              910    1.6681561e-06    9.1795498e-01    9.7772190e-02    1.0877627e-01    1.2534896e-01    1.0359315e+01    2.0477558e+01                0         #dt_spray
   7.5404807e+00              911    1.6705617e-06    9.0501498e-01    9.8710059e-02    1.0981450e-01    1.2655136e-01    1.0631373e+01    2.0720656e+01                0         #dt_spray
   7.5504806e+00              912    1.6666531e-06    9.0358809e-01    9.7994717e-02    1.0902206e-01    1.2563425e-01    1.0530416e+01    2.1262874e+01                0         #dt_spray
   7.5604956e+00              913    1.6691657e-06    8.8523151e-01    9.8364082e-02    1.0943486e-01    1.2610780e-01    1.0296192e+01    2.0595152e+01                0         #dt_spray
   7.5705277e+00              914    1.6720090e-06    8.7663915e-01    9.9632448e-02    1.1085618e-01    1.2773391e-01    1.0029010e+01    2.0403017e+01                0         #dt_spray
   7.5805539e+00              915    1.6710382e-06    8.8176534e-01    1.0120836e-01    1.1260787e-01    1.2975430e-01    1.0608348e+01    2.0757460e+01                0         #dt_spray
   7.5905689e+00              916    1.6691609e-06    8.8418878e-01    1.0276888e-01    1.1434212e-01    1.3175497e-01    1.0432576e+01    2.0752323e+01                0         #dt_spray
   7.6005889e+00              917    1.6700127e-06    8.6585693e-01    1.0473802e-01    1.1653039e-01    1.3427951e-01    1.0250008e+01    2.1229238e+01                0         #dt_spray
   7.6106021e+00              918    1.6688539e-06    8.6863058e-01    1.0679527e-01    1.1881600e-01    1.3691701e-01    1.0024652e+01    2.0873607e+01                0         #dt_spray
   7.6206030e+00              919    1.6668242e-06    8.6180139e-01    1.0909385e-01    1.2136940e-01    1.3986391e-01    1.0257802e+01    2.0645018e+01                0         #dt_spray
   7.6306072e+00              920    1.6673721e-06    8.4628079e-01    1.1186093e-01    1.2444334e-01    1.4341145e-01    1.0302194e+01    2.0574718e+01                0         #dt_spray
   7.6406131e+00              921    1.6676476e-06    8.3296593e-01    1.1474770e-01    1.2764915e-01    1.4711244e-01    1.0291807e+01    2.0409305e+01                0         #dt_spray
   7.6506122e+00              922    1.6665130e-06    8.2942065e-01    1.1709722e-01    1.3025828e-01    1.5012464e-01    1.0685980e+01    2.0279040e+01                0         #dt_spray
   7.6606269e+00              923    1.6691151e-06    8.3029609e-01    1.1987302e-01    1.3334178e-01    1.5368336e-01    1.0433490e+01    2.0168442e+01                0         #dt_spray
   7.6706345e+00              924    1.6679342e-06    8.4187453e-01    1.2233591e-01    1.3607739e-01    1.5684092e-01    1.0532742e+01    2.0438537e+01                0         #dt_spray
   7.6806479e+00              925    1.6688992e-06    8.4797413e-01    1.2489364e-01    1.3891866e-01    1.6012005e-01    1.0435057e+01    1.8938281e+01                0         #dt_spray
   7.6906500e+00              926    1.6670131e-06    8.3906708e-01    1.2716275e-01    1.4143903e-01    1.6302917e-01    1.0473549e+01    1.8871066e+01                0         #dt_spray
   7.7006551e+00              927    1.6675267e-06    8.5836721e-01    1.2910055e-01    1.4359158e-01    1.6551352e-01    1.0324356e+01    1.8881586e+01                0         #dt_spray
   7.7106708e+00              928    1.6692867e-06    8.3355918e-01    1.3135690e-01    1.4609828e-01    1.6840629e-01    9.9423866e+00    1.8844939e+01                0         #dt_spray
   7.7206755e+00              929    1.6674414e-06    8.3244533e-01    1.3339267e-01    1.4835988e-01    1.7101625e-01    1.0333479e+01    1.9045550e+01                0         #dt_spray
   7.7306991e+00              930    1.6705992e-06    8.3062087e-01    1.2804837e-01    1.4239909e-01    1.6416458e-01    1.0656741e+01    1.8447826e+01                0         #dt_spray
   7.7406858e+00              931    1.6644495e-06    8.2135478e-01    1.2693045e-01    1.4115688e-01    1.6273135e-01    1.0354673e+01    1.8466433e+01                0         #dt_spray
   7.7506961e+00              932    1.6683881e-06    8.1571556e-01    1.2785487e-01    1.4218509e-01    1.6391650e-01    1.0071111e+01    1.8495926e+01                0         #dt_spray
   7.7606922e+00              933    1.6660110e-06    8.2166875e-01    1.2820319e-01    1.4256416e-01    1.6436306e-01    9.9026308e+00    1.8852225e+01                0         #dt_spray
   7.7706782e+00              934    1.6643386e-06    8.2397223e-01    1.2847352e-01    1.4287381e-01    1.6470965e-01    9.9562314e+00    1.8941767e+01                0         #dt_spray
   7.7806283e+00              935    1.6583459e-06    8.6168428e-01    1.2793404e-01    1.4227493e-01    1.6401800e-01    9.6998706e+00    1.9152251e+01                0         #dt_spray
   7.7906286e+00              936    1.6667239e-06    8.1635731e-01    1.3027958e-01    1.4488473e-01    1.6702511e-01    9.8386394e+00    1.8867545e+01                0         #dt_spray
   7.8006529e+00              937    1.6707148e-06    8.3569831e-01    1.3004006e-01    1.4462080e-01    1.6671802e-01    1.0031945e+01    1.8744807e+01                0         #dt_spray
   7.8106697e+00              938    1.6694656e-06    8.4814086e-01    1.2976020e-01    1.4429666e-01    1.6635924e-01    1.0071517e+01    1.8434050e+01                0         #dt_spray
   7.8208176e+00              939    1.6913214e-06    8.6715266e-01    1.3130862e-01    1.4603551e-01    1.6834438e-01    1.0148526e+01    1.8564084e+01                0         #dt_spray
   7.8311000e+00              940    1.7137248e-06    8.8526330e-01    1.3325046e-01    1.4819202e-01    1.7083392e-01    1.0693583e+01    1.8703041e+01                0         #dt_spray
   7.8418450e+00              941    1.7908305e-06    9.3255181e-01    1.3913629e-01    1.5474135e-01    1.7837986e-01    1.0786866e+01    1.8758899e+01                0         #dt_spray
   7.8528718e+00              942    1.8378034e-06    9.6689448e-01    1.4332992e-01    1.5940788e-01    1.8375630e-01    1.0699934e+01    1.8385014e+01                0         #dt_spray
   7.8642762e+00              943    1.9007279e-06    1.0064857e+00    1.5017743e-01    1.6702558e-01    1.9253517e-01    1.1923009e+01    1.7887147e+01                0         #dt_cfl
   7.8756070e+00              944    1.8884799e-06    1.0058479e+00    1.4884138e-01    1.6554159e-01    1.9082229e-01    1.1391736e+01    1.7926573e+01                0         #dt_cfl
   7.8868720e+00              945    1.8775004e-06    1.0038146e+00    1.4942813e-01    1.6618001e-01    1.9157453e-01    1.1666132e+01    1.7877685e+01                0         #dt_cfl
   7.8980942e+00              946    1.8703656e-06    9.9969252e-01    1.5105882e-01    1.6799344e-01    1.9366516e-01    1.1215733e+01    1.7769780e+01                0         #dt_cfl
   7.9093199e+00              947    1.8709409e-06    9.9540007e-01    1.4944759e-01    1.6620088e-01    1.9159947e-01    1.1076187e+01    1.7521618e+01                0         #dt_cfl
   7.9205974e+00              948    1.8795869e-06    9.9400913e-01    1.5248211e-01    1.6957641e-01    1.9548989e-01    1.1751527e+01    1.6947024e+01                0         #dt_cfl
   7.9319429e+00              949    1.8909151e-06    9.8759717e-01    1.5487872e-01    1.7224305e-01    1.9856246e-01    1.1629452e+01    1.7066608e+01                0         #dt_cfl
   7.9434309e+00              950    1.9146623e-06    9.8812086e-01    1.5811319e-01    1.7584150e-01    2.0270921e-01    1.1596482e+01    1.6249774e+01                0         #dt_cfl
   7.9550570e+00              951    1.9376803e-06    9.7885259e-01    1.5945417e-01    1.7733442e-01    2.0442842e-01    1.1345381e+01    1.5555617e+01                0         #dt_cfl
   7.9669342e+00              952    1.9795425e-06    9.7795825e-01    1.6560714e-01    1.8417748e-01    2.1231685e-01    1.2211171e+01    1.4064561e+01                0         #dt_cfl
   7.9790792e+00              953    2.0241585e-06    9.6312487e-01    1.6957755e-01    1.8859421e-01    2.1740712e-01    1.1996703e+01    1.3697088e+01                0         #dt_cfl
   7.9916891e+00              954    2.1016574e-06    9.9304847e-01    1.7958886e-01    1.9972753e-01    2.3024213e-01    1.2501152e+01    1.3767316e+01                0         #dt_cfl
   8.0017771e+00              955    1.6813259e-06    7.8981950e-01    1.4501155e-01    1.6127292e-01    1.8591224e-01    1.0183573e+01    1.1751402e+01                0         #dt_piso
   8.0143870e+00              956    2.1016574e-06    9.8448661e-01    1.3501316e-01    1.5008958e-01    1.7309379e-01    1.2437053e+01    1.2239374e+01                0         #dt_grow
   8.0271957e+00              957    2.1347750e-06    1.0016874e+00    1.3797376e-01    1.5338070e-01    1.7688943e-01    1.2573875e+01    1.0572576e+01                0         #dt_cfl
   8.0399827e+00              958    2.1311788e-06    1.0051863e+00    1.3855206e-01    1.5402341e-01    1.7763085e-01    1.2911964e+01    9.8491635e+00                0         #dt_cfl
   8.0527038e+00              959    2.1201828e-06    9.9940948e-01    1.3851267e-01    1.5397933e-01    1.7758035e-01    1.2382960e+01    8.5984249e+00                0         #dt_cfl
   8.0654324e+00              960    2.1214356e-06    1.0417175e+00    1.3927392e-01    1.5482527e-01    1.7855630e-01    1.2862153e+01    7.6942036e+00                0         #dt_cfl
   8.0776513e+00              961    2.0364788e-06    9.5443685e-01    1.3422485e-01    1.4921192e-01    1.7208314e-01    1.2294838e+01    7.2118816e+00                0         #dt_cfl
   8.0904535e+00              962    2.1336967e-06    9.9671024e-01    1.4116425e-01    1.5692561e-01    1.8097981e-01    1.2764961e+01    6.0887637e+00                0         #dt_cfl
   8.1000000e+00              963    1.5910853e-06    9.8556170e-01    1.4196088e-01    1.5781070e-01    1.8200113e-01    1.2941301e+01    5.8370471e+00                0         #dt_inject
   8.1130326e+00              964    2.1721007e-06    9.8956739e-01    1.4457175e-01    1.6071237e-01    1.8534840e-01    1.2898880e+01    5.5611594e+00                0         #dt_cfl
   8.1262026e+00              965    2.1950003e-06    1.0085326e+00    1.4656856e-01    1.6293134e-01    1.8790841e-01    1.2818016e+01    5.3057616e+00                0         #dt_cfl
   8.1392612e+00              966    2.1764298e-06    1.0047296e+00    1.4575824e-01    1.6202983e-01    1.8686953e-01    1.2527602e+01    5.0273049e+00                0         #dt_cfl
   8.1522583e+00              967    2.1661846e-06    1.0049104e+00    1.4557780e-01    1.6182854e-01    1.8663821e-01    1.3437915e+01    4.9080863e+00                0         #dt_cfl
   8.1651919e+00              968    2.1555998e-06    1.0038155e+00    1.4543454e-01    1.6166868e-01    1.8645453e-01    1.2954311e+01    4.6361067e+00                0         #dt_cfl
   8.1780763e+00              969    2.1474063e-06    1.0043403e+00    1.4540150e-01    1.6163118e-01    1.8641218e-01    1.3602363e+01    4.5713193e+00                0         #dt_cfl
   8.1909051e+00              970    2.1381263e-06    1.0024468e+00    1.4535161e-01    1.6157502e-01    1.8634821e-01    1.3517450e+01    4.4996867e+00                0         #dt_cfl
   8.2037025e+00              971    2.1329075e-06    1.0005220e+00    1.4546874e-01    1.6170444e-01    1.8649839e-01    1.3474321e+01    4.3198054e+00                0         #dt_cfl
   8.2164933e+00              972    2.1317947e-06    9.9566907e-01    1.4601904e-01    1.6231527e-01    1.8720390e-01    1.3416385e+01    4.3342454e+00                0         #dt_cfl
   8.2293397e+00              973    2.1410675e-06    9.9193953e-01    1.4726854e-01    1.6370344e-01    1.8880582e-01    1.3398464e+01    4.0980175e+00                0         #dt_cfl
   8.2422905e+00              974    2.1584657e-06    1.0055933e+00    1.4919425e-01    1.6584330e-01    1.9127468e-01    1.3436186e+01    3.9944863e+00                0         #dt_cfl
   8.2551693e+00              975    2.1464599e-06    1.0062263e+00    1.4916684e-01    1.6581226e-01    1.9123953e-01    1.3695014e+01    3.9639461e+00                0         #dt_cfl
   8.2679683e+00              976    2.1331781e-06    1.0034242e+00    1.4923120e-01    1.6588337e-01    1.9132206e-01    1.3110088e+01    3.8938236e+00                0         #dt_cfl
   8.2807237e+00              977    2.1258987e-06    1.0020121e+00    1.4959706e-01    1.6628957e-01    1.9179111e-01    1.2577163e+01    3.9405155e+00                0         #dt_cfl
   8.2934535e+00              978    2.1216299e-06    1.0008865e+00    1.5036875e-01    1.6714718e-01    1.9278045e-01    1.3341894e+01    3.7070005e+00                0         #dt_cfl
   8.3061720e+00              979    2.1197506e-06    9.9946119e-01    1.5137245e-01    1.6826296e-01    1.9406724e-01    1.2806255e+01    3.7795665e+00                0         #dt_cfl
   8.3188974e+00              980    2.1208934e-06    9.9495398e-01    1.5267186e-01    1.6970728e-01    1.9573315e-01    1.2322740e+01    3.5055292e+00                0         #dt_cfl
   8.3316873e+00              981    2.1316497e-06    9.9821037e-01    1.5463138e-01    1.7188538e-01    1.9824536e-01    1.3455899e+01    3.5996342e+00                0         #dt_cfl
   8.3445001e+00              982    2.1354714e-06    9.9907568e-01    1.5608791e-01    1.7350441e-01    2.0011271e-01    1.2887883e+01    3.4186718e+00                0         #dt_cfl
   8.3573248e+00              983    2.1374471e-06    1.0134761e+00    1.5739427e-01    1.7495660e-01    2.0178753e-01    1.3372439e+01    3.5913625e+00                0         #dt_cfl
   8.3699789e+00              984    2.1090257e-06    1.0072191e+00    1.5639707e-01    1.7384823e-01    2.0050906e-01    1.2821385e+01    3.4385247e+00                0         #dt_cfl
   8.3825424e+00              985    2.0939096e-06    1.0030448e+00    1.5630148e-01    1.7374215e-01    2.0038651e-01    1.2315974e+01    3.3325143e+00                0         #dt_cfl
   8.3950677e+00              986    2.0875535e-06    9.9005089e-01    1.5691460e-01    1.7442393e-01    2.0117256e-01    1.2793709e+01    3.3977137e+00                0         #dt_cfl
   8.4077189e+00              987    2.1085315e-06    1.0064928e+00    1.5958658e-01    1.7739435e-01    2.0459818e-01    1.2165840e+01    3.4704516e+00                0         #dt_cfl
   8.4202885e+00              988    2.0949295e-06    9.9960214e-01    1.5948514e-01    1.7728185e-01    2.0446813e-01    1.2842001e+01    3.4247315e+00                0         #dt_cfl
   8.4328631e+00              989    2.0957633e-06    9.9206362e-01    1.6050136e-01    1.7841173e-01    2.0577097e-01    1.2370596e+01    3.4113090e+00                0         #dt_cfl
   8.4455382e+00              990    2.1125292e-06    9.9022735e-01    1.6266127e-01    1.8081304e-01    2.0854009e-01    1.2388120e+01    3.3991063e+00                0         #dt_cfl
   8.4583385e+00              991    2.1333779e-06    9.9359956e-01    1.6525711e-01    1.8369882e-01    2.1186808e-01    1.2343379e+01    3.4013300e+00                0         #dt_cfl
   8.4712212e+00              992    2.1471205e-06    1.0000718e+00    1.6723693e-01    1.8589986e-01    2.1440632e-01    1.2847825e+01    3.4204350e+00                0         #dt_cfl
   8.4841030e+00              993    2.1469663e-06    1.0025013e+00    1.6806011e-01    1.8681513e-01    2.1546168e-01    1.3609989e+01    3.3834646e+00                0         #dt_cfl
   8.4969527e+00              994    2.1416094e-06    9.9956515e-01    1.6836320e-01    1.8715228e-01    2.1585026e-01    1.3525703e+01    3.2126107e+00                0         #dt_cfl
   8.5098079e+00              995    2.1425411e-06    9.9473263e-01    1.6912017e-01    1.8799381e-01    2.1682073e-01    1.3157436e+01    3.3008857e+00                0         #dt_cfl
   8.5227312e+00              996    2.1538864e-06    9.9058169e-01    1.7059938e-01    1.8963808e-01    2.1871716e-01    1.2777972e+01    3.2979078e+00                0         #dt_cfl
   8.5357774e+00              997    2.1743653e-06    9.9386249e-01    1.7289940e-01    1.9219479e-01    2.2166589e-01    1.3250879e+01    3.1734557e+00                0         #dt_cfl
   8.5489042e+00              998    2.1877928e-06    9.8925411e-01    1.7447753e-01    1.9394890e-01    2.2368915e-01    1.3310749e+01    3.1897936e+00                0         #dt_cfl
   8.5621735e+00              999    2.2115580e-06    9.8941109e-01    1.7685239e-01    1.9658859e-01    2.2673383e-01    1.3217892e+01    3.2333539e+00                0         #dt_cfl
   8.5755849e+00             1000    2.2352266e-06    9.9138181e-01    1.7928929e-01    1.9929719e-01    2.2985807e-01    1.3334584e+01    3.4537733e+00                0         #dt_cfl
   8.5891128e+00             1001    2.2546577e-06    9.9154418e-01    1.8140533e-01    2.0164928e-01    2.3257094e-01    1.3872286e+01    3.9602971e+00                0         #dt_cfl
   8.6027562e+00             1002    2.2738852e-06    9.9082249e-01    1.8349647e-01    2.0397350e-01    2.3525189e-01    1.3711110e+01    3.2325704e+00                0         #dt_cfl
   8.6165258e+00             1003    2.2949471e-06    9.9034828e-01    1.8576384e-01    2.0649374e-01    2.3815877e-01    1.4568411e+01    3.2478988e+00                0         #dt_cfl
   8.6304297e+00             1004    2.3173132e-06    9.9075115e-01    1.8805224e-01    2.0903736e-01    2.4109261e-01    1.4086572e+01    3.1768374e+00                0         #dt_cfl
   8.6444634e+00             1005    2.3389458e-06    9.8972207e-01    1.9035304e-01    2.1159484e-01    2.4404236e-01    1.4749650e+01    3.2600527e+00                0         #dt_cfl
   8.6586428e+00             1006    2.3632349e-06    9.8851118e-01    1.9311469e-01    2.1466507e-01    2.4758294e-01    1.4495194e+01    3.1459916e+00                0         #dt_cfl
   8.6729870e+00             1007    2.3907013e-06    9.8767864e-01    1.9562616e-01    2.1745656e-01    2.5080277e-01    1.4874707e+01    3.2435646e+00                0         #dt_cfl
   8.6875102e+00             1008    2.4205254e-06    9.8730125e-01    1.9877262e-01    2.2095415e-01    2.5483669e-01    1.4684053e+01    3.2819581e+00                0         #dt_cfl
   8.7022201e+00             1009    2.4516584e-06    9.8609765e-01    2.0235947e-01    2.2494172e-01    2.5943522e-01    1.4732473e+01    3.2394917e+00                0         #dt_cfl
   8.7171374e+00             1010    2.4862228e-06    9.8542829e-01    2.0634090e-01    2.2936804e-01    2.6453962e-01    1.4499589e+01    3.1530516e+00                0         #dt_cfl
   8.7322754e+00             1011    2.5229870e-06    1.0798142e+00    2.1010506e-01    2.3355256e-01    2.6936546e-01    1.5713659e+01    3.1880951e+00                0         #dt_cfl
   8.7462944e+00             1012    2.3365011e-06    1.1071604e+00    1.9565744e-01    2.1749322e-01    2.5084287e-01    1.4303003e+01    3.1146052e+00                0         #dt_cfl
   8.7589565e+00             1013    2.1103547e-06    1.0241156e+00    1.7772244e-01    1.9755743e-01    2.2784928e-01    1.3223308e+01    3.1201458e+00                0         #dt_cfl
   8.7713205e+00             1014    2.0606606e-06    1.0023533e+00    1.7459507e-01    1.9408191e-01    2.2383983e-01    1.2430087e+01    3.0035386e+00                0         #dt_cfl
   8.7836554e+00             1015    2.0558227e-06    9.9154752e-01    1.7508821e-01    1.9463084e-01    2.2447207e-01    1.2692804e+01    3.0267196e+00                0         #dt_cfl
   8.7960955e+00             1016    2.0733476e-06    9.8664041e-01    1.7751680e-01    1.9733135e-01    2.2758564e-01    1.3184003e+01    3.0151694e+00                0         #dt_cfl
   8.8087040e+00             1017    2.1014217e-06    9.8386984e-01    1.8114026e-01    2.0136071e-01    2.3223110e-01    1.2976521e+01    3.1174128e+00                0         #dt_cfl
   8.8215193e+00             1018    2.1358737e-06    9.8099286e-01    1.8497594e-01    2.0562540e-01    2.3714864e-01    1.2896731e+01    2.9992609e+00                0         #dt_cfl
   8.8345828e+00             1019    2.1772572e-06    9.9839460e-01    1.8949712e-01    2.1065239e-01    2.4294502e-01    1.3001091e+01    3.0127692e+00                0         #dt_cfl
   8.8476674e+00             1020    2.1807582e-06    1.0339682e+00    1.9067174e-01    2.1195938e-01    2.4445095e-01    1.2942396e+01    2.9963717e+00                0         #dt_cfl
   8.8603220e+00             1021    2.1091153e-06    1.0101826e+00    1.8523983e-01    2.0592232e-01    2.3748696e-01    1.2443959e+01    2.8831084e+00                0         #dt_cfl
   8.8728492e+00             1022    2.0878554e-06    9.9160391e-01    1.8408747e-01    2.0464255e-01    2.3600958e-01    1.2219379e+01    2.9831378e+00                0         #dt_cfl
   8.8854824e+00             1023    2.1055337e-06    9.8300766e-01    1.8621820e-01    2.0701244e-01    2.3874128e-01    1.2410533e+01    2.8318591e+00                0         #dt_cfl
   8.8983340e+00             1024    2.1419301e-06    9.8061732e-01    1.9003669e-01    2.1125872e-01    2.4363679e-01    1.3052888e+01    3.0386720e+00                0         #dt_cfl
   8.9114396e+00             1025    2.1842670e-06    9.8219600e-01    1.9438555e-01    2.1609486e-01    2.4921225e-01    1.3385283e+01    3.0701351e+00                0         #dt_cfl
   8.9247827e+00             1026    2.2238606e-06    9.8241530e-01    1.9887429e-01    2.2108727e-01    2.5496703e-01    1.3198148e+01    2.8878739e+00                0         #dt_cfl
   8.9383647e+00             1027    2.2636665e-06    9.8362059e-01    2.0309052e-01    2.2577677e-01    2.6037247e-01    1.3437105e+01    3.0230436e+00                0         #dt_cfl
   8.9521729e+00             1028    2.3013615e-06    9.8463439e-01    2.0696026e-01    2.3008125e-01    2.6533367e-01    1.4515292e+01    2.8655210e+00                0         #dt_cfl
   8.9661965e+00             1029    2.3372751e-06    9.8515020e-01    2.1037477e-01    2.3387937e-01    2.6971124e-01    1.4603752e+01    3.0163157e+00                0         #dt_cfl
   8.9804316e+00             1030    2.3725064e-06    9.8591253e-01    2.1381703e-01    2.3770887e-01    2.7412440e-01    1.4366152e+01    2.9611642e+00                0         #dt_cfl
   8.9948700e+00             1031    2.4064066e-06    9.8164192e-01    2.1706275e-01    2.4131999e-01    2.7828558e-01    1.4181229e+01    3.0404267e+00                0         #dt_cfl
   9.0095785e+00             1032    2.4514098e-06    9.8120867e-01    2.2116085e-01    2.4587905e-01    2.8353955e-01    1.4867011e+01    3.0815179e+00                0         #dt_cfl
   9.0245686e+00             1033    2.4983572e-06    9.9497237e-01    2.2525683e-01    2.5043202e-01    2.8879081e-01    1.5417097e+01    3.0851445e+00                0         #dt_cfl
   9.0396345e+00             1034    2.5109815e-06    9.9601982e-01    2.2640605e-01    2.5171316e-01    2.9026416e-01    1.5009409e+01    3.0300946e+00                0         #dt_cfl
   9.0547606e+00             1035    2.5210156e-06    9.9573068e-01    2.2715028e-01    2.5254394e-01    2.9121831e-01    1.5917706e+01    3.0510519e+00                0         #dt_cfl
   9.0699516e+00             1036    2.5318248e-06    9.9866325e-01    2.2755233e-01    2.5299412e-01    2.9173375e-01    1.5390192e+01    3.1054723e+00                0         #dt_cfl
   9.0851628e+00             1037    2.5352137e-06    9.9387983e-01    2.2742739e-01    2.5285882e-01    2.9157358e-01    1.5100699e+01    3.4098628e+00                0         #dt_cfl
   9.1004678e+00             1038    2.5508252e-06    9.8826188e-01    2.2848683e-01    2.5404055e-01    2.9293183e-01    1.5600669e+01    3.1177402e+00                0         #dt_cfl
   9.1159545e+00             1039    2.5811227e-06    9.8582049e-01    2.3075892e-01    2.5657075e-01    2.9584477e-01    1.5501644e+01    3.0686309e+00                0         #dt_cfl
   9.1316640e+00             1040    2.6182482e-06    9.8512058e-01    2.3328206e-01    2.5937974e-01    2.9907956e-01    1.6420317e+01    3.2142231e+00                0         #dt_cfl
   9.1476108e+00             1041    2.6577946e-06    9.8562379e-01    2.3584308e-01    2.6223104e-01    3.0236293e-01    1.6321199e+01    3.0805445e+00                0         #dt_cfl
   9.1637901e+00             1042    2.6965610e-06    9.8150382e-01    2.3826340e-01    2.6492561e-01    3.0546590e-01    1.6018127e+01    3.1048872e+00                0         #dt_cfl
   9.1802744e+00             1043    2.7473770e-06    9.8252211e-01    2.4206640e-01    2.6915948e-01    3.1034154e-01    1.6323669e+01    3.1665308e+00                0         #dt_cfl
   9.1970519e+00             1044    2.7962495e-06    9.7872667e-01    2.4535478e-01    2.7282074e-01    3.1455741e-01    1.6933069e+01    3.1021678e+00                0         #dt_cfl
   9.2141941e+00             1045    2.8570280e-06    9.7524647e-01    2.4936258e-01    2.7728093e-01    3.1969562e-01    1.7885447e+01    3.2069523e+00                0         #dt_cfl
   9.2317713e+00             1046    2.9295446e-06    9.7603177e-01    2.5504677e-01    2.8360827e-01    3.2698304e-01    1.7752662e+01    3.1612561e+00                0         #dt_cfl
   9.2497802e+00             1047    3.0014848e-06    9.7250423e-01    2.5993597e-01    2.8905070e-01    3.3325124e-01    1.9620708e+01    3.2516007e+00                0         #dt_cfl
   9.2682983e+00             1048    3.0863463e-06    9.7303579e-01    2.6583480e-01    2.9561574e-01    3.4081384e-01    1.9515329e+01    3.2663090e+00                0         #dt_cfl
   9.2873296e+00             1049    3.1718734e-06    1.0891964e+00    2.7177671e-01    3.0223075e-01    3.4843168e-01    1.9394608e+01    3.3784785e+00                0         #dt_cfl
   9.3048023e+00             1050    2.9121225e-06    9.7842087e-01    2.4853612e-01    2.7639293e-01    3.1863605e-01    1.8200692e+01    3.4124930e+00                0         #dt_cfl
   9.3226604e+00             1051    2.9763495e-06    9.9233832e-01    2.5316818e-01    2.8155293e-01    3.2457459e-01    1.8061382e+01    3.1404893e+00                0         #dt_cfl
   9.3406564e+00             1052    2.9993294e-06    9.4729150e-01    2.5382319e-01    2.8229106e-01    3.2541434e-01    1.8403023e+01    3.1597500e+00                0         #dt_cfl
   9.3596537e+00             1053    3.1662159e-06    9.7070449e-01    2.6644740e-01    2.9633929e-01    3.4159924e-01    2.0140473e+01    3.1267843e+00                0         #dt_cfl
   9.3792243e+00             1054    3.2617712e-06    9.8110371e-01    2.7209057e-01    3.0255371e-01    3.4883406e-01    1.9717376e+01    3.1493661e+00                0         #dt_cfl
   9.3991719e+00             1055    3.3245937e-06    9.8764675e-01    2.7725465e-01    3.0830478e-01    3.5545468e-01    2.0379837e+01    3.3171358e+00                0         #dt_cfl
   9.4193689e+00             1056    3.3661769e-06    1.0412794e+00    2.7944212e-01    3.1074304e-01    3.5825913e-01    1.9926039e+01    3.4080362e+00                0         #dt_cfl
   9.4387653e+00             1057    3.2327316e-06    9.7862506e-01    2.6724504e-01    2.9718522e-01    3.4262185e-01    1.9182984e+01    3.1617165e+00                0         #dt_cfl
   9.4585854e+00             1058    3.3033403e-06    9.7571966e-01    2.7068004e-01    3.0100745e-01    3.4702569e-01    2.0770174e+01    3.2984824e+00                0         #dt_cfl
   9.4788986e+00             1059    3.3855424e-06    9.7408405e-01    2.7577977e-01    3.0672532e-01    3.5356381e-01    2.1163910e+01    3.1853855e+00                0         #dt_cfl
   9.4997523e+00             1060    3.4756163e-06    9.7450460e-01    2.8167603e-01    3.1329111e-01    3.6112312e-01    2.0700182e+01    3.2355306e+00                0         #dt_cfl
   9.5211516e+00             1061    3.5665468e-06    9.9177849e-01    2.8830207e-01    3.2062182e-01    3.6961803e-01    2.2355166e+01    3.5133471e+00                0         #dt_cfl
   9.5427283e+00             1062    3.5961123e-06    9.4875548e-01    2.8966624e-01    3.2214791e-01    3.7136697e-01    2.1740104e+01    3.3542292e+00                0         #dt_cfl
   9.5654703e+00             1063    3.7903468e-06    1.0313820e+00    3.0370945e-01    3.3777477e-01    3.8937110e-01    2.3346553e+01    3.2963846e+00                0         #dt_cfl
   9.5875204e+00             1064    3.6750175e-06    9.6579041e-01    2.9410093e-01    3.2710064e-01    3.7705248e-01    2.2877030e+01    3.5897462e+00                0         #dt_cfl
   9.6103516e+00             1065    3.8051915e-06    9.8672800e-01    3.0285066e-01    3.3683990e-01    3.8827007e-01    2.3688260e+01    3.5000389e+00                0         #dt_cfl
   9.6334898e+00             1066    3.8563733e-06    9.8617478e-01    3.0400747e-01    3.3812970e-01    3.8975316e-01    2.3762125e+01    3.4071066e+00                0         #dt_cfl
   9.6569524e+00             1067    3.9104359e-06    9.5835640e-01    3.0591363e-01    3.4025503e-01    3.9219696e-01    2.4452501e+01    3.3856642e+00                0         #dt_cfl
   9.6814346e+00             1068    4.0803567e-06    9.7727775e-01    3.1866462e-01    3.5445139e-01    4.0854439e-01    2.5554749e+01    3.3893883e+00                0         #dt_cfl
   9.7064860e+00             1069    4.1752272e-06    1.0033660e+00    3.2301849e-01    3.5929857e-01    4.1412627e-01    2.5365344e+01    3.6506324e+00                0         #dt_cfl
   9.7314533e+00             1070    4.1612207e-06    1.0131030e+00    3.2021216e-01    3.5618791e-01    4.1052841e-01    2.5512205e+01    3.3606362e+00                0         #dt_cfl
   9.7560977e+00             1071    4.1074014e-06    1.0562770e+00    3.1456960e-01    3.4992288e-01    4.0329435e-01    2.5061761e+01    3.3886340e+00                0         #dt_cfl
   9.7794291e+00             1072    3.8885648e-06    9.7551415e-01    2.9577349e-01    3.2902389e-01    3.7919678e-01    2.2960310e+01    3.3711958e+00                0         #dt_cfl
   9.8033461e+00             1073    3.9861695e-06    1.0053173e+00    3.0176873e-01    3.3570234e-01    3.8688299e-01    2.4872759e+01    3.6059890e+00                0         #dt_cfl
   9.8271366e+00             1074    3.9650860e-06    9.6749716e-01    2.9847913e-01    3.3205308e-01    3.8266555e-01    2.5115055e+01    3.3922818e+00                0         #dt_cfl
   9.8517264e+00             1075    4.0982921e-06    9.9177245e-01    3.0589163e-01    3.4030533e-01    3.9216875e-01    2.5688897e+01    3.3614891e+00                0         #dt_cfl
   9.8765201e+00             1076    4.1322908e-06    9.8255895e-01    3.0791912e-01    3.4258244e-01    3.9476810e-01    2.6472419e+01    3.3279417e+00                0         #dt_cfl
   9.9017540e+00             1077    4.2056416e-06    9.7628754e-01    3.1132195e-01    3.4638046e-01    3.9913071e-01    2.6039663e+01    3.4454167e+00                0         #dt_cfl
   9.9276007e+00             1078    4.3077899e-06    9.9309078e-01    3.1675507e-01    3.5243832e-01    4.0609624e-01    2.6584159e+01    3.4196107e+00                0         #dt_cfl
   9.9536273e+00             1079    4.3377605e-06    9.9547099e-01    3.1689463e-01    3.5260787e-01    4.0627516e-01    2.7233039e+01    3.5221937e+00                0         #dt_cfl
   9.9797722e+00             1080    4.3574956e-06    9.9375130e-01    3.1620695e-01    3.5185766e-01    4.0539352e-01    2.6817978e+01    3.4512355e+00                0         #dt_cfl
   1.0006082e+01             1081    4.3848955e-06    9.9148256e-01    3.1605117e-01    3.5158698e-01    4.0519381e-01    2.7999305e+01    3.7240896e+00                0         #dt_cfl
   1.0032617e+01             1082    4.4225644e-06    9.8542705e-01    3.1682123e-01    3.5251682e-01    4.0618106e-01    2.8244650e+01    3.5241294e+00                0         #dt_cfl
   1.0059545e+01             1083    4.4879674e-06    9.9698516e-01    3.1956428e-01    3.5555175e-01    4.0969779e-01    2.8515339e+01    3.6702881e+00                0         #dt_cfl
   1.0086554e+01             1084    4.5015388e-06    1.0278864e+00    3.1843686e-01    3.5434884e-01    4.0825239e-01    2.7979914e+01    3.7915280e+00                0         #dt_cfl
   1.0112831e+01             1085    4.3794126e-06    9.9587769e-01    3.0855953e-01    3.4329501e-01    3.9558914e-01    2.6686865e+01    3.7423117e+00                0         #dt_cfl
   1.0139216e+01             1086    4.3975407e-06    9.7822872e-01    3.0809552e-01    3.4279473e-01    3.9499425e-01    2.7555241e+01    3.6443727e+00                0         #dt_cfl
   1.0166188e+01             1087    4.4954116e-06    1.0025860e+00    3.1321482e-01    3.4850556e-01    4.0155746e-01    2.8102064e+01    3.6353815e+00                0         #dt_cfl
   1.0193091e+01             1088    4.4838166e-06    9.9378580e-01    3.1007689e-01    3.4502580e-01    3.9753447e-01    2.8440283e+01    3.5180383e+00                0         #dt_cfl
   1.0220162e+01             1089    4.5118542e-06    9.8911110e-01    3.1011386e-01    3.4507879e-01    3.9758187e-01    2.8302932e+01    3.6280367e+00                0         #dt_cfl
   1.0247531e+01             1090    4.5615241e-06    9.8701117e-01    3.1214461e-01    3.4735924e-01    4.0018539e-01    2.8481661e+01    3.6795499e+00                0         #dt_cfl
   1.0275261e+01             1091    4.6215527e-06    9.8473945e-01    3.1450726e-01    3.4993815e-01    4.0321443e-01    2.9266419e+01    3.5527091e+00                0         #dt_cfl
   1.0303420e+01             1092    4.6931731e-06    1.0008903e+00    3.1769852e-01    3.5347959e-01    4.0730579e-01    2.9061662e+01    3.6444535e+00                0         #dt_cfl
   1.0331554e+01             1093    4.6889982e-06    1.1092631e+00    3.1550253e-01    3.5105144e-01    4.0449043e-01    2.9817785e+01    3.7155356e+00                0         #dt_cfl
   1.0356917e+01             1094    4.2271292e-06    9.8456553e-01    2.8302663e-01    3.1492650e-01    3.6285466e-01    2.6109108e+01    3.5390627e+00                0         #dt_cfl
   1.0382677e+01             1095    4.2933955e-06    9.5569614e-01    2.8641332e-01    3.1871283e-01    3.6719656e-01    2.6777626e+01    3.5521784e+00                0         #dt_cfl
   1.0409631e+01             1096    4.4924273e-06    9.8754737e-01    2.9789815e-01    3.3148307e-01    3.8192070e-01    2.8439896e+01    3.5533469e+00                0         #dt_cfl
   1.0436926e+01             1097    4.5490753e-06    9.3633723e-01    3.0008960e-01    3.3393326e-01    3.8473026e-01    2.8323742e+01    3.6669390e+00                0         #dt_cfl
   1.0466076e+01             1098    4.8583727e-06    9.8105675e-01    3.1855591e-01    3.5449812e-01    4.0840501e-01    3.0084867e+01    3.7354281e+00                0         #dt_cfl
   1.0495789e+01             1099    4.9521832e-06    9.7366443e-01    3.2281164e-01    3.5925229e-01    4.1386108e-01    3.1026557e+01    3.7601426e+00                0         #dt_cfl
   1.0526306e+01             1100    5.0861293e-06    1.0101551e+00    3.2955447e-01    3.6678065e-01    4.2250573e-01    3.2354145e+01    3.9507680e+00                0         #dt_cfl
   1.0556516e+01             1101    5.0349985e-06    1.0077426e+00    3.2385005e-01    3.6045188e-01    4.1519237e-01    3.1706073e+01    4.3322315e+00                0         #dt_cfl
   1.0586494e+01             1102    4.9963142e-06    9.9962836e-01    3.1963817e-01    3.5573973e-01    4.0979253e-01    3.1317090e+01    3.8951623e+00                0         #dt_cfl
   1.0616483e+01             1103    4.9981717e-06    9.9501309e-01    3.1794990e-01    3.5388848e-01    4.0762807e-01    3.1424360e+01    3.7014909e+00                0         #dt_cfl
   1.0646622e+01             1104    5.0232220e-06    9.9233189e-01    3.1710105e-01    3.5296272e-01    4.0653981e-01    3.1642939e+01    3.7076554e+00                0         #dt_cfl
   1.0676994e+01             1105    5.0620383e-06    9.9183162e-01    3.1711406e-01    3.5298009e-01    4.0655649e-01    3.2320856e+01    3.7967970e+00                0         #dt_cfl
   1.0707617e+01             1106    5.1037275e-06    9.9018302e-01    3.1735637e-01    3.5327080e-01    4.0686714e-01    3.2684939e+01    3.8427014e+00                0         #dt_cfl
   1.0738543e+01             1107    5.1543274e-06    1.0120632e+00    3.1821352e-01    3.5425116e-01    4.0796605e-01    3.3067698e+01    3.7606869e+00                0         #dt_cfl
   1.0769100e+01             1108    5.0928909e-06    9.9521516e-01    3.1209543e-01    3.4741496e-01    4.0012235e-01    3.3924695e+01    3.7906764e+00                0         #dt_cfl
   1.0799804e+01             1109    5.1173767e-06    9.5852215e-01    3.1143071e-01    3.4669662e-01    3.9927014e-01    3.2090239e+01    3.7683334e+00                0         #dt_cfl
   1.0831837e+01             1110    5.3388195e-06    1.1223889e+00    3.2239433e-01    3.5892620e-01    4.1332606e-01    3.4062796e+01    3.9303248e+00                0         #dt_cfl
   1.0860377e+01             1111    4.7566576e-06    8.5715331e-01    2.8540176e-01    3.1776292e-01    3.6589969e-01    3.0188984e+01    3.7927556e+00                0         #dt_cfl
   1.0893673e+01             1112    5.5493661e-06    1.0002318e+00    3.3022950e-01    3.6770286e-01    4.2337116e-01    3.5528977e+01    3.7596931e+00                0         #dt_cfl
   1.0926962e+01             1113    5.5480799e-06    9.7426850e-01    3.2762963e-01    3.6484408e-01    4.2003799e-01    3.4454737e+01    3.9964695e+00                0         #dt_cfl
   1.0961130e+01             1114    5.6946108e-06    1.0035734e+00    3.3348417e-01    3.7141127e-01    4.2754381e-01    3.6113032e+01    3.7588890e+00                0         #dt_cfl
   1.0995176e+01             1115    5.6743339e-06    1.0011295e+00    3.2942344e-01    3.6693705e-01    4.2233775e-01    3.6269477e+01    3.8344939e+00                0         #dt_cfl
   1.1029183e+01             1116    5.6679319e-06    9.9175187e-01    3.2629636e-01    3.6350354e-01    4.1832866e-01    3.6278856e+01    3.8008153e+00                0         #dt_cfl
   1.1063474e+01             1117    5.7150705e-06    9.7558754e-01    3.2601736e-01    3.6323219e-01    4.1797097e-01    3.6099341e+01    3.7081456e+00                0         #dt_cfl
   1.1098622e+01             1118    5.8580807e-06    9.8292064e-01    3.3133954e-01    3.6920140e-01    4.2479429e-01    3.7457735e+01    4.0040426e+00                0         #dt_cfl
   1.1134381e+01             1119    5.9598715e-06    1.0071933e+00    3.3403296e-01    3.7225204e-01    4.2824738e-01    3.8864335e+01    3.9382999e+00                0         #dt_cfl
   1.1169885e+01             1120    5.9173064e-06    9.9618353e-01    3.2869144e-01    3.6635580e-01    4.2139928e-01    3.8487376e+01    3.7855821e+00                0         #dt_cfl
   1.1205525e+01             1121    5.9399762e-06    9.9590644e-01    3.2711426e-01    3.6457967e-01    4.1937726e-01    3.8593937e+01    3.7793026e+00                0         #dt_cfl
   1.1241311e+01             1122    5.9643918e-06    9.9361010e-01    3.2557080e-01    3.6289743e-01    4.1739846e-01    3.8690902e+01    3.6916487e+00                0         #dt_cfl
   1.1277328e+01             1123    6.0027487e-06    9.9328697e-01    3.2461460e-01    3.6188558e-01    4.1617257e-01    3.8869630e+01    3.9115431e+00                0         #dt_cfl
   1.1313588e+01             1124    6.0433177e-06    9.9564235e-01    3.2365459e-01    3.6086950e-01    4.1494178e-01    3.9093826e+01    3.9083612e+00                0         #dt_cfl
   1.1350006e+01             1125    6.0697676e-06    9.9806142e-01    3.2185963e-01    3.5891180e-01    4.1264055e-01    3.8556022e+01    3.7401903e+00                0         #dt_cfl
   1.1386496e+01             1126    6.0815572e-06    9.9413450e-01    3.1908011e-01    3.5585094e-01    4.0907707e-01    3.8899934e+01    3.8241799e+00                0         #dt_cfl
   1.1423200e+01             1127    6.1174391e-06    9.9386850e-01    3.1752603e-01    3.5415447e-01    4.0708466e-01    3.8820582e+01    3.7517183e+00                0         #dt_cfl
   1.1460131e+01             1128    6.1551795e-06    9.8875233e-01    3.1582043e-01    3.5228431e-01    4.0489799e-01    3.9328427e+01    3.6661446e+00                0         #dt_cfl
   1.1497483e+01             1129    6.2251985e-06    9.8662187e-01    3.1580632e-01    3.5229512e-01    4.0487990e-01    3.8990831e+01    3.6461954e+00                0         #dt_cfl
   1.1535340e+01             1130    6.3096092e-06    9.8514351e-01    3.1626395e-01    3.5282337e-01    4.0546661e-01    4.0228469e+01    3.7938676e+00                0         #dt_cfl
   1.1573769e+01             1131    6.4047615e-06    9.8360169e-01    3.1700741e-01    3.5366745e-01    4.0641976e-01    4.1104562e+01    3.8361139e+00                0         #dt_cfl
   1.1612838e+01             1132    6.5115398e-06    9.8322361e-01    3.1799208e-01    3.5476676e-01    4.0768216e-01    4.1560987e+01    4.0975251e+00                0         #dt_cfl
   1.1652574e+01             1133    6.6226438e-06    9.8942620e-01    3.1860728e-01    3.5544078e-01    4.0847087e-01    4.2049570e+01    3.9708765e+00                0         #dt_cfl
   1.1692734e+01             1134    6.6934186e-06    9.9480115e-01    3.1796799e-01    3.5474496e-01    4.0765126e-01    4.2590346e+01    3.9313843e+00                0         #dt_cfl
   1.1733105e+01             1135    6.7283986e-06    1.0304360e+00    3.1477407e-01    3.5116039e-01    4.0355651e-01    4.2928822e+01    4.0735149e+00                0         #dt_cfl
   1.1772283e+01             1136    6.5296617e-06    9.8158466e-01    3.0126680e-01    3.3606501e-01    3.8623948e-01    4.1281148e+01    3.9622929e+00                0         #dt_cfl
   1.1812196e+01             1137    6.6521636e-06    1.0536404e+00    3.0275154e-01    3.3770341e-01    3.8814300e-01    4.1931884e+01    4.0483830e+00                0         #dt_cfl
   1.1850077e+01             1138    6.3135049e-06    9.9128050e-01    2.8457009e-01    3.1758242e-01    3.6483345e-01    4.0384525e+01    3.9389727e+00                0         #dt_cfl
   1.1888291e+01             1139    6.3690397e-06    9.8786603e-01    2.8940945e-01    3.2299624e-01    3.7103775e-01    4.0053568e+01    3.7704759e+00                0         #dt_cfl
   1.1926975e+01             1140    6.4472706e-06    9.9021675e-01    2.9494303e-01    3.2918909e-01    3.7813209e-01    4.1208145e+01    3.8844659e+00                0         #dt_cfl
   1.1966041e+01             1141    6.5109691e-06    9.8950580e-01    3.0082444e-01    3.3570862e-01    3.8567236e-01    4.1359203e+01    3.6483696e+00                0         #dt_cfl
   1.2005521e+01             1142    6.5800211e-06    9.8697211e-01    3.0716428e-01    3.4279024e-01    3.9380036e-01    4.1435044e+01    3.8244686e+00                0         #dt_cfl
   1.2045522e+01             1143    6.6668764e-06    9.8583379e-01    3.1398842e-01    3.5041614e-01    4.0254926e-01    4.2557304e+01    3.6626916e+00                0         #dt_cfl
   1.2086098e+01             1144    6.7626780e-06    9.8614674e-01    3.2104510e-01    3.5830451e-01    4.1159628e-01    4.3163983e+01    3.9539552e+00                0         #dt_cfl
   1.2127244e+01             1145    6.8576792e-06    9.8693191e-01    3.2787415e-01    3.6594197e-01    4.2035147e-01    4.3859024e+01    3.9911482e+00                0         #dt_cfl
   1.2168935e+01             1146    6.9484826e-06    9.8554375e-01    3.3450034e-01    3.7329586e-01    4.2884660e-01    4.3924624e+01    3.8996580e+00                0         #dt_cfl
   1.2211237e+01             1147    7.0504050e-06    1.0153521e+00    3.4331649e-01    3.8313625e-01    4.4014935e-01    4.4574022e+01    3.8646643e+00                0         #dt_cfl
   1.2252900e+01             1148    6.9438032e-06    9.5844080e-01    3.4154077e-01    3.8116164e-01    4.3787278e-01    4.3919198e+01    3.7546301e+00                0         #dt_cfl
   1.2296370e+01             1149    7.2448952e-06    9.9614673e-01    3.5979429e-01    4.0154232e-01    4.6127473e-01    4.5850629e+01    3.7905295e+00                0         #dt_cfl
   1.2340007e+01             1150    7.2729197e-06    9.7456052e-01    3.6433579e-01    4.0662169e-01    4.6709717e-01    4.6087073e+01    4.1150396e+00                0         #dt_cfl
   1.2384784e+01             1151    7.4627687e-06    9.9421518e-01    3.7699806e-01    4.2076671e-01    4.8333085e-01    4.7340319e+01    3.9540014e+00                0         #dt_cfl
   1.2420605e+01             1152    5.9702149e-06    7.8780952e-01    3.0348072e-01    3.3872140e-01    3.8907785e-01    3.7855094e+01    3.7637773e+00                0         #dt_piso
   1.2465382e+01             1153    7.4627687e-06    9.7608169e-01    3.8266358e-01    4.2711085e-01    4.9059433e-01    4.7370572e+01    3.9220479e+00                0         #dt_grow
   1.2511255e+01             1154    7.6456395e-06    9.8905695e-01    3.9527618e-01    4.4119967e-01    5.0676433e-01    4.8863702e+01    4.1648765e+00                0         #dt_cfl
   1.2557637e+01             1155    7.7302318e-06    9.9566327e-01    4.0318215e-01    4.4995571e-01    5.1690019e-01    4.9063771e+01    3.8410072e+00                0         #dt_cfl
   1.2604220e+01             1156    7.7639017e-06    9.9463465e-01    4.0902301e-01    4.5647707e-01    5.2438848e-01    4.9318783e+01    4.2256694e+00                0         #dt_cfl
   1.2651055e+01             1157    7.8057825e-06    9.9485703e-01    4.1586030e-01    4.6410893e-01    5.3315423e-01    4.9541437e+01    3.9146152e+00                0         #dt_cfl
   1.2698132e+01             1158    7.8461350e-06    9.9291466e-01    4.2284684e-01    4.7190524e-01    5.4211133e-01    4.9799757e+01    4.0310252e+00                0         #dt_cfl
   1.2745398e+01             1159    7.8776839e-06    9.9091741e-01    4.2938157e-01    4.7919637e-01    5.5048919e-01    4.9981625e+01    3.9335196e+00                0         #dt_mach
   1.2792681e+01             1160    7.8805801e-06    9.8405460e-01    4.3443435e-01    4.8483192e-01    5.5696712e-01    4.9954533e+01    3.7988172e+00                0         #dt_mach
   1.2840008e+01             1161    7.8877526e-06    9.7894913e-01    4.3974128e-01    4.9074956e-01    5.6377087e-01    4.9931256e+01    4.0534182e+00                0         #dt_mach
   1.2887400e+01             1162    7.8986122e-06    9.7661464e-01    4.4517193e-01    4.9687956e-01    5.7073324e-01    4.9981232e+01    3.9994087e+00                0         #dt_mach
   1.2934809e+01             1163    7.9015781e-06    9.7204430e-01    4.5066648e-01    5.0300073e-01    5.7777754e-01    4.9953544e+01    3.8951514e+00                0         #dt_mach
   1.2982263e+01             1164    7.9089264e-06    1.0413570e+00    4.5342836e-01    5.0619236e-01    5.8131841e-01    4.9925705e+01    4.0282562e+00                0         #dt_mach
   1.3027832e+01             1165    7.5948271e-06    9.8637433e-01    4.4072563e-01    4.9199555e-01    5.6503286e-01    4.7872631e+01    3.8249240e+00                0         #dt_cfl
   1.3074030e+01             1166    7.6997412e-06    9.8304442e-01    4.5208828e-01    5.0465655e-01    5.7960035e-01    4.8470868e+01    3.7213991e+00                0         #dt_cfl
   1.3121025e+01             1167    7.8325466e-06    9.7566477e-01    4.6503705e-01    5.1899287e-01    5.9620135e-01    4.9187451e+01    4.0898669e+00                0         #dt_cfl
   1.3168797e+01             1168    7.9619359e-06    9.6949163e-01    4.7824371e-01    5.3371322e-01    6.1313296e-01    4.9919714e+01    3.7967169e+00                0         #dt_mach
   1.3216645e+01             1169    7.9747411e-06    9.5052382e-01    4.8452088e-01    5.4070012e-01    6.2118062e-01    4.9930388e+01    3.8073967e+00                0         #dt_mach
   1.3264560e+01             1170    7.9858593e-06    9.3643319e-01    4.9062101e-01    5.4748866e-01    6.2900129e-01    4.9939591e+01    3.6669369e+00                0         #dt_mach
   1.3312534e+01             1171    7.9955193e-06    9.2095152e-01    4.9666150e-01    5.5420989e-01    6.3674551e-01    4.9961556e+01    3.8228559e+00                0         #dt_mach
   1.3360544e+01             1172    8.0016717e-06    9.0620152e-01    5.0255831e-01    5.6076990e-01    6.4430553e-01    4.9950931e+01    3.7293887e+00                0         #dt_mach
   1.3408601e+01             1173    8.0095321e-06    8.9524861e-01    4.9611604e-01    5.5375804e-01    6.3604621e-01    4.9948033e+01    3.8794599e+00                0         #dt_mach
   1.3456708e+01             1174    8.0178654e-06    8.8679919e-01    5.0002876e-01    5.5810672e-01    6.4106251e-01    4.9927198e+01    3.7706904e+00                0         #dt_mach
   1.3504885e+01             1175    8.0295568e-06    8.7638353e-01    5.0328972e-01    5.6173140e-01    6.4524323e-01    4.9914797e+01    3.9688208e+00                0         #dt_mach
   1.3553145e+01             1176    8.0432630e-06    8.6762962e-01    5.0894523e-01    5.6778811e-01    6.5249388e-01    4.9918712e+01    3.7321556e+00                0         #dt_mach
   1.3601483e+01             1177    8.0563607e-06    8.5850640e-01    5.1485927e-01    5.7437407e-01    6.6007599e-01    4.9926319e+01    4.0000577e+00                0         #dt_mach
   1.3649893e+01             1178    8.0682503e-06    8.4922719e-01    5.2075540e-01    5.8093911e-01    6.6763512e-01    4.9960226e+01    3.7525940e+00                0         #dt_mach
   1.3698341e+01             1179    8.0746736e-06    8.3985074e-01    5.2637229e-01    5.8719162e-01    6.7483627e-01    4.9874760e+01    3.7311854e+00                0         #dt_mach
   1.3746910e+01             1180    8.0949499e-06    9.3421250e-01    5.3295543e-01    5.9452121e-01    6.8327620e-01    4.9950893e+01    3.7938058e+00                0         #dt_mach
   1.3795528e+01             1181    8.1029080e-06    8.6763464e-01    5.3868529e-01    6.0089856e-01    6.9062217e-01    4.9964386e+01    3.7349834e+00                0         #dt_mach
   1.3844180e+01             1182    8.1086836e-06    8.5281745e-01    5.4426906e-01    6.0711175e-01    6.9778085e-01    4.9962601e+01    3.8064392e+00                0         #dt_mach
   1.3892868e+01             1183    8.1147532e-06    8.3972900e-01    5.4512807e-01    6.0823076e-01    6.9888214e-01    4.9914074e+01    3.7283804e+00                0         #dt_mach
   1.3941641e+01             1184    8.1287226e-06    8.2669505e-01    5.4968138e-01    6.1329667e-01    7.0471972e-01    4.9968533e+01    3.7946525e+00                0         #dt_mach
   1.3990444e+01             1185    8.1338416e-06    8.1906918e-01    5.5760064e-01    6.2209319e-01    7.1487262e-01    4.9917645e+01    3.5328295e+00                0         #dt_mach
   1.4039327e+01             1186    8.1472609e-06    8.0556083e-01    5.6578931e-01    6.3119290e-01    7.2537091e-01    4.9935394e+01    3.7490983e+00                0         #dt_mach
   1.4088274e+01             1187    8.1578017e-06    7.9273434e-01    5.7456708e-01    6.4093866e-01    7.3662446e-01    4.9939896e+01    3.8594382e+00                0         #dt_mach
   1.4137280e+01             1188    8.1676199e-06    7.8810860e-01    5.8295074e-01    6.5025434e-01    7.4737274e-01    5.1659803e+01    3.7620037e+00                0         #dt_mach
   1.4184711e+01             1189    7.9051985e-06    7.8378850e-01    5.7077254e-01    6.3664114e-01    7.3175967e-01    4.8246794e+01    3.6583924e+00                0         #dt_mach
   1.4233866e+01             1190    8.1924598e-06    7.6723121e-01    5.9798118e-01    6.6695977e-01    7.6664253e-01    4.9915320e+01    3.7921426e+00                0         #dt_mach
   1.4283104e+01             1191    8.2063582e-06    7.8787969e-01    6.0519041e-01    6.7497265e-01    7.7588514e-01    4.9913935e+01    3.6633074e+00                0         #dt_mach
   1.4332427e+01             1192    8.2205081e-06    7.5727840e-01    6.1229659e-01    6.8287141e-01    7.8499562e-01    4.9890881e+01    3.7729652e+00                0         #dt_mach
   1.4381858e+01             1193    8.2384877e-06    7.2229858e-01    6.1959224e-01    6.9098235e-01    7.9434903e-01    5.0652665e+01    3.7068503e+00                0         #dt_mach
   1.4430652e+01             1194    8.1323338e-06    7.2216503e-01    6.1717365e-01    6.8826187e-01    7.9124827e-01    4.9438395e+01    3.6698213e+00                0         #dt_mach
   1.4480000e+01             1195    8.2247146e-06    7.3772427e-01    6.2958560e-01    7.0208123e-01    8.0716103e-01    4.9674552e+01    3.5105023e+00                0         #dt_mach
   1.4529672e+01             1196    8.2785996e-06    7.2766526e-01    6.3936657e-01    7.1296522e-01    8.1970073e-01    5.0379305e+01    3.6029177e+00                0         #dt_mach
   1.4578969e+01             1197    8.2162701e-06    7.0840060e-01    6.3984142e-01    7.1347287e-01    8.2030951e-01    5.0198394e+01    3.8043129e+00                0         #dt_mach
   1.4628072e+01             1198    8.1837978e-06    7.0135875e-01    6.4253985e-01    7.1646063e-01    8.2376904e-01    4.9280995e+01    3.7024369e+00                0         #dt_mach
   1.4677891e+01             1199    8.3031986e-06    7.1756162e-01    6.5754025e-01    7.3316470e-01    8.4300033e-01    5.1145723e+01    3.5923769e+00                0         #dt_mach
   1.4726595e+01             1200    8.1171974e-06    6.8688922e-01    6.4813038e-01    7.2265146e-01    8.3093638e-01    4.8857233e+01    3.6997781e+00                0         #dt_mach
   1.4776437e+01             1201    8.3070580e-06    7.8388997e-01    6.6900087e-01    7.4589990e-01    8.5769343e-01    5.0628263e+01    4.1256895e+00                0         #dt_mach
   1.4825661e+01             1202    8.2039730e-06    7.5298921e-01    6.6632949e-01    7.4290023e-01    8.5426857e-01    5.0630770e+01    3.7295532e+00                0         #dt_mach
   1.4874271e+01             1203    8.1017660e-06    6.7052241e-01    6.6359843e-01    7.3983469e-01    8.5076721e-01    4.9780737e+01    3.8307862e+00                0         #dt_mach
   1.4923096e+01             1204    8.1374508e-06    6.8183502e-01    6.7214234e-01    7.4933952e-01    8.6172095e-01    4.8413509e+01    3.7807577e+00                0         #dt_mach
   1.4973521e+01             1205    8.4041117e-06    6.8457962e-01    7.0046987e-01    7.8089815e-01    8.9803830e-01    5.1516738e+01    3.5075352e+00                0         #dt_mach
   1.5022461e+01             1206    8.1566808e-06    6.5903042e-01    6.8578216e-01    7.6450291e-01    8.7920789e-01    5.0181597e+01    3.6087594e+00                0         #dt_mach
   1.5071224e+01             1207    8.1271634e-06    6.5230086e-01    6.8918616e-01    7.6827703e-01    8.8357200e-01    4.9057722e+01    3.5956085e+00                0         #dt_mach
   1.5120923e+01             1208    8.2832663e-06    6.9382933e-01    7.0881250e-01    7.9013448e-01    9.0873398e-01    4.9979680e+01    4.5694678e+00                0         #dt_mach
   1.5170643e+01             1209    8.2866340e-06    6.7574118e-01    7.1559445e-01    7.9767240e-01    9.1742878e-01    4.9888126e+01    5.0509446e+00                0         #dt_mach
   1.5210419e+01             1210    6.6293072e-06    5.6743731e-01    5.7661624e-01    6.4273905e-01    7.3925158e-01    4.0326940e+01    3.9364293e+00                0         #dt_piso
   1.5259736e+01             1211    8.2194523e-06    6.5649851e-01    7.2154303e-01    8.0426416e-01    9.2505517e-01    4.9489689e+01    4.3379924e+00                0         #dt_mach
   1.5309561e+01             1212    8.3042070e-06    6.6786397e-01    7.3567964e-01    8.1999916e-01    9.4317902e-01    4.9920181e+01    4.8029020e+00                0         #dt_mach
   1.5359466e+01             1213    8.3174849e-06    6.3917920e-01    7.4375987e-01    8.2898793e-01    9.5353829e-01    5.0687380e+01    4.7095034e+00                0         #dt_mach
   1.5408694e+01             1214    8.2046900e-06    6.2691010e-01    7.4030174e-01    8.2511203e-01    9.4910479e-01    4.9920856e+01    4.1069310e+00                0         #dt_mach
   1.5458000e+01             1215    8.2176976e-06    6.4293240e-01    7.4813341e-01    8.3382083e-01    9.5914540e-01    5.0527488e+01    3.9896417e+00                0         #dt_mach
   1.5506792e+01             1216    8.1319080e-06    6.2377033e-01    7.4663807e-01    8.3213368e-01    9.5722830e-01    4.9654731e+01    5.5540805e+00                0         #dt_mach
   1.5526308e+01             1217    3.2527632e-06    2.4696154e-01    2.9970866e-01    3.3402397e-01    3.8424187e-01    2.0139509e+01    5.4898574e+00                1         #dt_piso, max_iteration_pstar
   1.5550704e+01             1218    4.0659540e-06    3.0125621e-01    3.7626437e-01    4.1933961e-01    4.8239021e-01    2.4912832e+01    2.7155523e+00                0         #dt_grow
   1.5581199e+01             1219    5.0824425e-06    3.8335539e-01    4.7276106e-01    5.2687612e-01    6.0610392e-01    3.0587311e+01    3.3747509e+00                0         #dt_grow
   1.5619317e+01             1220    6.3530531e-06    4.7997762e-01    5.9485622e-01    6.6293590e-01    7.6263618e-01    3.7912709e+01    3.3177612e+00                0         #dt_grow
   1.5666965e+01             1221    7.9413164e-06    5.9151972e-01    7.4985700e-01    8.3565832e-01    9.6135513e-01    4.8964165e+01    3.4672880e+00                0         #dt_grow
   1.5715621e+01             1222    8.1093146e-06    6.1786664e-01    7.7218785e-01    8.6052505e-01    9.8998442e-01    4.8814601e+01    3.5808940e+00                0         #dt_mach
   1.5765458e+01             1223    8.3062387e-06    6.1151189e-01    7.9775835e-01    8.8900135e-01    1.0227671e+00    5.0441166e+01    3.4839463e+00                0         #dt_mach
   1.5814860e+01             1224    8.2335911e-06    6.7501035e-01    7.9730720e-01    8.8848006e-01    1.0221887e+00    5.0551142e+01    3.5156932e+00                0         #dt_mach
   1.5863723e+01             1225    8.1438231e-06    6.1127098e-01    7.9493006e-01    8.8581350e-01    1.0191411e+00    4.9096726e+01    3.4467750e+00                0         #dt_mach
   1.5913485e+01             1226    8.2936518e-06    6.1604317e-01    8.1598525e-01    9.0925858e-01    1.0461349e+00    5.0225716e+01    3.5077093e+00                0         #dt_mach
   1.5963023e+01             1227    8.2563798e-06    6.1623261e-01    8.1862279e-01    9.1218068e-01    1.0495164e+00    5.0942176e+01    3.4588916e+00                0         #dt_mach
   1.6011645e+01             1228    8.1036780e-06    5.7917277e-01    8.0952620e-01    9.0202840e-01    1.0378541e+00    4.9291486e+01    3.5351894e+00                0         #dt_mach
   1.6060966e+01             1229    8.2201599e-06    6.1788131e-01    8.2736070e-01    9.2188472e-01    1.0607188e+00    4.9126323e+01    3.5330765e+00                0         #dt_mach
   1.6111164e+01             1230    8.3663496e-06    5.8703977e-01    8.4848070e-01    9.4540125e-01    1.0877958e+00    5.0892649e+01    3.9469526e+00                0         #dt_mach
   1.6160482e+01             1231    8.2196052e-06    6.2790933e-01    8.3976259e-01    9.3567203e-01    1.0766187e+00    5.2966238e+01    3.4676549e+00                0         #dt_mach
   1.6207037e+01             1232    7.7592873e-06    5.6299654e-01    7.9811176e-01    8.8925099e-01    1.0232202e+00    4.7143104e+01    3.5407758e+00                0         #dt_mach
   1.6256414e+01             1233    8.2295041e-06    6.1557259e-01    8.5259284e-01    9.4993879e-01    1.0930677e+00    5.0824883e+01    3.4281683e+00                0         #dt_mach
   1.6304990e+01             1234    8.0959400e-06    5.6575636e-01    8.4453194e-01    9.4094340e-01    1.0827333e+00    4.9300539e+01    3.5868294e+00                0         #dt_mach
   1.6354255e+01             1235    8.2108028e-06    5.6460337e-01    8.6244990e-01    9.6089283e-01    1.1057050e+00    4.9083016e+01    3.4488029e+00                0         #dt_mach
   1.6404440e+01             1236    8.3641995e-06    5.9220957e-01    8.8471244e-01    9.8568229e-01    1.1342467e+00    5.0856985e+01    3.5386388e+00                0         #dt_mach
   1.6453780e+01             1237    8.2232554e-06    5.7415321e-01    8.7566177e-01    9.7558517e-01    1.1226433e+00    5.0303367e+01    3.4975548e+00                0         #dt_mach
   1.6502822e+01             1238    8.1736630e-06    5.4610212e-01    8.7615219e-01    9.7611861e-01    1.1232720e+00    4.9392862e+01    3.5580761e+00                0         #dt_mach
   1.6552466e+01             1239    8.2741338e-06    5.6478146e-01    8.9281542e-01    9.9467006e-01    1.1446351e+00    5.0400745e+01    3.5209212e+00                0         #dt_mach
   1.6601716e+01             1240    8.2083447e-06    5.3196366e-01    8.9150001e-01    9.9319179e-01    1.1429487e+00    4.9447702e+01    3.8623650e+00                0         #dt_mach
   1.6651517e+01             1241    8.3000264e-06    5.5976281e-01    9.0728166e-01    1.0107608e+00    1.1631816e+00    4.9911261e+01    3.6831934e+00                0         #dt_mach
   1.6701405e+01             1242    8.3147833e-06    5.4220830e-01    9.1485002e-01    1.0191799e+00    1.1728846e+00    5.0889786e+01    3.6121740e+00                0         #dt_mach
   1.6750422e+01             1243    8.1694029e-06    5.9447995e-01    9.0441937e-01    1.0075481e+00    1.1595120e+00    4.9306183e+01    3.5040822e+00                0         #dt_mach
   1.6800128e+01             1244    8.2843595e-06    6.0912775e-01    9.2290142e-01    1.0281260e+00    1.1832070e+00    4.9965036e+01    3.6323316e+00                0         #dt_mach
   1.6849869e+01             1245    8.2901566e-06    5.8623160e-01    9.2923943e-01    1.0351751e+00    1.1913326e+00    5.0413354e+01    3.5077255e+00                0         #dt_mach
   1.6899202e+01             1246    8.2221831e-06    5.6615416e-01    9.2725114e-01    1.0329488e+00    1.1887835e+00    5.0111517e+01    3.4796441e+00                0         #dt_mach
   1.6948425e+01             1247    8.2038856e-06    5.2392269e-01    9.3076089e-01    1.0368476e+00    1.1932832e+00    4.9629463e+01    3.6130800e+00                0         #dt_mach
   1.6998016e+01             1248    8.2651364e-06    5.4760096e-01    9.4334600e-01    1.0508563e+00    1.2094179e+00    5.0389119e+01    3.4766743e+00                0         #dt_mach
   1.7047224e+01             1249    8.2013107e-06    5.6913150e-01    9.4161919e-01    1.0489220e+00    1.2072041e+00    5.0083951e+01    3.4684711e+00                0         #dt_mach
   1.7096349e+01             1250    8.1875636e-06    5.8074757e-01    9.4558168e-01    1.0533256e+00    1.2122842e+00    4.9201485e+01    3.8919303e+00                0         #dt_mach
   1.7146272e+01             1251    8.3204436e-06    5.4386050e-01    9.6660211e-01    1.0767310e+00    1.2392335e+00    4.9898739e+01    3.5808854e+00                0         #dt_mach
   1.7196296e+01             1252    8.3373285e-06    5.6250672e-01    9.7425157e-01    1.0852416e+00    1.2490405e+00    4.9653457e+01    3.5294521e+00                0         #dt_mach
   1.7246669e+01             1253    8.3955166e-06    5.4651779e-01    9.8677507e-01    1.0991818e+00    1.2650962e+00    5.0133991e+01    3.6305146e+00                0         #dt_mach
   1.7296907e+01             1254    8.3730783e-06    5.2520284e-01    9.8974729e-01    1.1024827e+00    1.2689068e+00    5.0981885e+01    3.4929123e+00                0         #dt_mach
   1.7346178e+01             1255    8.2118170e-06    5.5928948e-01    9.7597856e-01    1.0871365e+00    1.2512546e+00    4.9314929e+01    3.5884473e+00                0         #dt_mach
   1.7396134e+01             1256    8.3258935e-06    5.3053802e-01    9.9500134e-01    1.1083167e+00    1.2756427e+00    5.0149129e+01    3.3606820e+00                0         #dt_mach
   1.7445941e+01             1257    8.3011348e-06    5.2515024e-01    9.9742784e-01    1.1110107e+00    1.2787536e+00    4.9878137e+01    3.4843483e+00                0         #dt_mach
   1.7495869e+01             1258    8.3214163e-06    5.3044853e-01    1.0052455e+00    1.1197099e+00    1.2887762e+00    4.9982212e+01    3.5543411e+00                0         #dt_mach
   1.7545815e+01             1259    8.3243777e-06    5.2773695e-01    1.0110041e+00    1.1261158e+00    1.2961591e+00    5.0033779e+01    3.5600207e+00                0         #dt_mach
   1.7595728e+01             1260    8.3187577e-06    5.2329180e-01    1.0155614e+00    1.1311837e+00    1.3020018e+00    5.0086867e+01    4.0800438e+00                0         #dt_mach
   1.7645554e+01             1261    8.3043303e-06    5.8720958e-01    1.0190991e+00    1.1351166e+00    1.3065373e+00    4.9882422e+01    3.6239047e+00                0         #dt_mach
   1.7695497e+01             1262    8.3239044e-06    5.8124750e-01    1.0266392e+00    1.1435074e+00    1.3162041e+00    5.0331694e+01    3.4971075e+00                0         #dt_mach
   1.7745112e+01             1263    8.2690486e-06    5.6597101e-01    1.0249439e+00    1.1416115e+00    1.3140306e+00    4.9997798e+01    3.6675615e+00                0         #dt_mach
   1.7794728e+01             1264    8.2694129e-06    5.4394611e-01    1.0299419e+00    1.1471714e+00    1.3204383e+00    5.0304377e+01    3.4323213e+00                0         #dt_mach
   1.7844044e+01             1265    8.2193771e-06    5.3657183e-01    1.0285749e+00    1.1456420e+00    1.3186858e+00    4.9478225e+01    3.4972153e+00                0         #dt_mach
   1.7893881e+01             1266    8.3060550e-06    5.3796660e-01    1.0444606e+00    1.1633287e+00    1.3390521e+00    4.9591190e+01    3.4940910e+00                0         #dt_mach
   1.7944128e+01             1267    8.3745268e-06    5.3670887e-01    1.0580378e+00    1.1784447e+00    1.3564587e+00    4.9942036e+01    3.4977050e+00                0         #dt_mach
   1.7994433e+01             1268    8.3842465e-06    5.4105847e-01    1.0641959e+00    1.1852973e+00    1.3643538e+00    5.0046965e+01    3.5798175e+00                0         #dt_mach
   1.8044692e+01             1269    8.3763785e-06    5.5957234e-01    1.0680860e+00    1.1896239e+00    1.3693410e+00    5.0591285e+01    3.6782579e+00                0         #dt_mach
   1.8094362e+01             1270    8.2784797e-06    5.1373002e-01    1.0603424e+00    1.1809933e+00    1.3594133e+00    4.9984104e+01    4.0206070e+00                0         #dt_mach
   1.8144049e+01             1271    8.2811123e-06    5.1476310e-01    1.0653753e+00    1.1865935e+00    1.3658657e+00    5.0006428e+01    3.6552284e+00                0         #dt_mach
   1.8193729e+01             1272    8.2800478e-06    5.6878211e-01    1.0698804e+00    1.1916059e+00    1.3716416e+00    5.0032784e+01    3.5536718e+00                0         #dt_mach
   1.8243377e+01             1273    8.2746223e-06    5.3465325e-01    1.0738009e+00    1.1959673e+00    1.3766678e+00    4.9582313e+01    3.6634603e+00                0         #dt_mach
   1.8293443e+01             1274    8.3443286e-06    5.3485681e-01    1.0875790e+00    1.2113077e+00    1.3943321e+00    5.0010432e+01    3.4668901e+00                0         #dt_mach
   1.8343499e+01             1275    8.3425881e-06    5.2850003e-01    1.0919327e+00    1.2161519e+00    1.3999137e+00    4.9801787e+01    3.5468652e+00                0         #dt_mach
   1.8393753e+01             1276    8.3757920e-06    5.2459524e-01    1.1008987e+00    1.2261336e+00    1.4114086e+00    4.9719116e+01    3.5168211e+00                0         #dt_mach
   1.8444292e+01             1277    8.4231103e-06    5.2214305e-01    1.1117494e+00    1.2382145e+00    1.4253197e+00    5.0265271e+01    3.6530967e+00                0         #dt_mach
   1.8494564e+01             1278    8.3786580e-06    5.6680583e-01    1.1104249e+00    1.2367352e+00    1.4236217e+00    5.0824040e+01    3.5942340e+00                0         #dt_mach
   1.8544021e+01             1279    8.2428098e-06    5.4879327e-01    1.0968348e+00    1.2215950e+00    1.4061984e+00    5.0057760e+01    3.5980003e+00                0         #dt_mach
   1.8593421e+01             1280    8.2332987e-06    5.4696100e-01    1.0999185e+00    1.2250258e+00    1.4101520e+00    4.9683066e+01    3.9810412e+00                0         #dt_mach
   1.8643136e+01             1281    8.2858199e-06    5.3206938e-01    1.1113128e+00    1.2377124e+00    1.4247600e+00    5.0294868e+01    3.6881027e+00                0         #dt_mach
   1.8692559e+01             1282    8.2372420e-06    5.0671620e-01    1.1090883e+00    1.2352313e+00    1.4219081e+00    4.9335438e+01    3.6406541e+00                0         #dt_mach
   1.8742648e+01             1283    8.3482000e-06    5.0378841e-01    1.1285592e+00    1.2569131e+00    1.4468708e+00    4.9993914e+01    3.6975501e+00                0         #dt_mach
   1.8792743e+01             1284    8.3492162e-06    5.0043360e-01    1.1330247e+00    1.2618832e+00    1.4525958e+00    4.9960175e+01    3.5508516e+00                0         #dt_mach
   1.8842879e+01             1285    8.3558717e-06    4.9650260e-01    1.1382720e+00    1.2677241e+00    1.4593231e+00    5.0070909e+01    3.6668341e+00                0         #dt_mach
   1.8892943e+01             1286    8.3440383e-06    5.1533302e-01    1.1409914e+00    1.2707495e+00    1.4628094e+00    5.0129887e+01    3.4907181e+00                0         #dt_mach
   1.8942877e+01             1287    8.3224188e-06    4.8611078e-01    1.1423228e+00    1.2722294e+00    1.4645165e+00    4.9920738e+01    3.6137171e+00                0         #dt_mach
   1.8992891e+01             1288    8.3356328e-06    5.1061859e-01    1.1484611e+00    1.2790627e+00    1.4723860e+00    4.9927465e+01    3.5711668e+00                0         #dt_mach
   1.9042978e+01             1289    8.3477429e-06    5.3692659e-01    1.1544438e+00    1.2857229e+00    1.4800561e+00    4.9968470e+01    3.7077978e+00                0         #dt_mach
   1.9093096e+01             1290    8.3530102e-06    5.1761079e-01    1.1594775e+00    1.2913263e+00    1.4865097e+00    5.0025758e+01    3.9762681e+00                0         #dt_mach
   1.9143188e+01             1291    8.3487093e-06    5.1127784e-01    1.1631518e+00    1.2954157e+00    1.4912202e+00    4.9955784e+01    3.6659400e+00                0         #dt_mach
   1.9193325e+01             1292    8.3560989e-06    5.0694144e-01    1.1684535e+00    1.3013178e+00    1.4980173e+00    4.9985507e+01    3.6245153e+00                0         #dt_mach
   1.9243476e+01             1293    8.3585217e-06    5.0534487e-01    1.1730514e+00    1.3064360e+00    1.5039120e+00    5.0036763e+01    3.7252810e+00                0         #dt_mach
   1.9293590e+01             1294    8.3523805e-06    5.4485766e-01    1.1765153e+00    1.3102917e+00    1.5083530e+00    4.9952962e+01    3.2834318e+00                0         #dt_mach
   1.9343752e+01             1295    8.3602454e-06    5.6446997e-01    1.1819552e+00    1.3163478e+00    1.5153272e+00    4.9941665e+01    3.3949635e+00                0         #dt_mach
   1.9393972e+01             1296    8.3700108e-06    5.5048164e-01    1.1875345e+00    1.3225595e+00    1.5224802e+00    5.0252560e+01    3.2802160e+00                0         #dt_mach
   1.9443939e+01             1297    8.3279446e-06    5.2625883e-01    1.1857058e+00    1.3205209e+00    1.5201356e+00    4.9697425e+01    3.3948498e+00                0         #dt_mach
   1.9494211e+01             1298    8.3786480e-06    4.8880809e-01    1.1971609e+00    1.3332760e+00    1.5348217e+00    5.0003556e+01    3.5533876e+00                0         #dt_mach
   1.9544479e+01             1299    8.3780522e-06    4.7944865e-01    1.2012368e+00    1.3378134e+00    1.5400472e+00    4.9972610e+01    3.6279671e+00                0         #dt_mach
   1.9594775e+01             1300    8.3826442e-06    4.8551097e-01    1.2060543e+00    1.3431769e+00    1.5462235e+00    4.9965932e+01    3.9961779e+00                0         #dt_mach
   1.9645105e+01             1301    8.3883597e-06    4.7884421e-01    1.2110826e+00    1.3487752e+00    1.5526700e+00    4.9987546e+01    4.0986521e+00                0         #dt_mach
   1.9695448e+01             1302    8.3904497e-06    4.8621099e-01    1.2150329e+00    1.3531728e+00    1.5577345e+00    4.9972004e+01    6.7415621e+00                0         #dt_mach
   1.9735722e+01             1303    6.7123597e-06    3.6724838e-01    9.7459820e-01    1.0854015e+00    1.2494849e+00    4.0446543e+01    4.8934729e+00                0         #dt_piso
   1.9767942e+01             1304    5.3698878e-06    3.2318602e-01    7.8136702e-01    8.7020092e-01    1.0017526e+00    3.1979061e+01    2.9918330e+00                0         #dt_piso
   1.9808216e+01             1305    6.7123597e-06    4.5092631e-01    9.7943940e-01    1.0907913e+00    1.2556915e+00    3.9990652e+01    4.0641925e+00                0         #dt_grow
   1.9858559e+01             1306    8.3904497e-06    5.2763204e-01    1.2285124e+00    1.3681806e+00    1.5750159e+00    5.0008011e+01    4.8949289e+00                0         #dt_grow
   1.9898833e+01             1307    6.7123597e-06    4.2025022e-01    9.8530678e-01    1.0973243e+00    1.2632138e+00    4.0019962e+01    4.4311304e+00                0         #dt_piso
   1.9949150e+01             1308    8.3862645e-06    5.2525519e-01    1.2353084e+00    1.3757472e+00    1.5837287e+00    5.0010475e+01    5.3403382e+00                0         #dt_mach
   1.9989404e+01             1309    6.7090116e-06    4.1809557e-01    9.9074475e-01    1.1033790e+00    1.2701856e+00    4.0059874e+01    4.4412200e+00                0         #dt_piso
   2.0039647e+01             1310    8.3737303e-06    5.1929209e-01    1.2408455e+00    1.3819127e+00    1.5908276e+00    4.9959484e+01    4.7596967e+00                0         #dt_mach
   2.0089930e+01             1311    8.3805212e-06    5.1512073e-01    1.2456922e+00    1.3873096e+00    1.5970412e+00    5.0013170e+01    5.9510448e+00                0         #dt_mach
   2.0130156e+01             1312    6.7044170e-06    4.2207107e-01    9.9919055e-01    1.1127838e+00    1.2810135e+00    4.0014560e+01    3.7272913e+00                0         #dt_piso
   2.0180421e+01             1313    8.3774719e-06    5.4169243e-01    1.2526460e+00    1.3950528e+00    1.6059564e+00    5.0002796e+01    5.4448712e+00                0         #dt_mach
   2.0220633e+01             1314    6.7019775e-06    4.0213121e-01    1.0045537e+00    1.1187558e+00    1.2878894e+00    4.0007139e+01    4.6462629e+00                0         #dt_piso
   2.0270889e+01             1315    8.3759769e-06    4.8890258e-01    1.2601209e+00    1.4033772e+00    1.6155396e+00    4.9995555e+01    4.1749334e+00                0         #dt_mach
   2.0321149e+01             1316    8.3767217e-06    4.6481467e-01    1.2641910e+00    1.4079104e+00    1.6207577e+00    5.0001330e+01    4.3034861e+00                0         #dt_mach
   2.0371408e+01             1317    8.3764989e-06    4.7204351e-01    1.2677002e+00    1.4118179e+00    1.6252567e+00    5.0005290e+01    5.7399423e+00                0         #dt_mach
   2.0411615e+01             1318    6.7011992e-06    3.8625422e-01    1.0165634e+00    1.1321308e+00    1.3032865e+00    4.0003411e+01    4.0445499e+00                0         #dt_piso
   2.0461870e+01             1319    8.3757847e-06    4.8075305e-01    1.2745314e+00    1.4194260e+00    1.6340146e+00    4.9996792e+01    5.4133332e+00                0         #dt_mach
   2.0502074e+01             1320    6.7006278e-06    3.5181857e-01    1.0220460e+00    1.1382370e+00    1.3103154e+00    3.9996701e+01    3.9537883e+00                0         #dt_piso
   2.0552329e+01             1321    8.3757847e-06    4.8883920e-01    1.2816470e+00    1.4273515e+00    1.6431372e+00    4.9990267e+01    4.3850403e+00                0         #dt_grow
   2.0602593e+01             1322    8.3774155e-06    5.3317860e-01    1.2855567e+00    1.4317059e+00    1.6481496e+00    4.9993988e+01    6.2219083e+00                0         #dt_mach
   2.0642805e+01             1323    6.7019324e-06    4.1510522e-01    1.0309465e+00    1.1481507e+00    1.3217263e+00    4.0321618e+01    3.2327175e+00                0         #dt_piso
   2.0667736e+01             1324    4.1552973e-06    2.5678434e-01    6.4001448e-01    7.1277528e-01    8.2053139e-01    2.4795863e+01    6.6135526e+00                1         #dt_mach, max_iteration_pstar
   2.0698901e+01             1325    5.1941216e-06    3.1848665e-01    8.0148608e-01    8.9260428e-01    1.0275463e+00    3.0993108e+01    2.8958845e+00                0         #dt_grow
   2.0737857e+01             1326    6.4926520e-06    3.9630311e-01    1.0044075e+00    1.1185956e+00    1.2877020e+00    3.8732153e+01    3.0914001e+00                0         #dt_grow
   2.0786552e+01             1327    8.1158151e-06    4.9219227e-01    1.2593835e+00    1.4025606e+00    1.6145942e+00    4.8402131e+01    3.3614781e+00                0         #dt_grow
   2.0836854e+01             1328    8.3837373e-06    5.0314729e-01    1.3048028e+00    1.4531452e+00    1.6728241e+00    4.9978066e+01    3.5575078e+00                0         #dt_mach
   2.0887179e+01             1329    8.3874166e-06    4.9735242e-01    1.3093586e+00    1.4582197e+00    1.6786648e+00    4.9987056e+01    3.5030377e+00                0         #dt_mach
   2.0937516e+01             1330    8.3895884e-06    5.1301285e-01    1.3135148e+00    1.4628505e+00    1.6839933e+00    4.9982600e+01    3.4370131e+00                0         #dt_mach
   2.0987871e+01             1331    8.3925090e-06    4.9900302e-01    1.3175776e+00    1.4673766e+00    1.6892020e+00    4.9991662e+01    3.5051124e+00                0         #dt_mach
   2.1038235e+01             1332    8.3939087e-06    4.5970422e-01    1.3216484e+00    1.4719116e+00    1.6944210e+00    4.9993942e+01    3.6168191e+00                0         #dt_mach
   2.1088605e+01             1333    8.3949258e-06    4.3382648e-01    1.3256301e+00    1.4763482e+00    1.6995257e+00    4.9992804e+01    3.7002354e+00                0         #dt_mach
   2.1138981e+01             1334    8.3961341e-06    4.5283627e-01    1.3295166e+00    1.4806788e+00    1.7045085e+00    4.9992685e+01    3.3046575e+00                0         #dt_mach
   2.1189365e+01             1335    8.3973626e-06    4.4875804e-01    1.3334103e+00    1.4850173e+00    1.7095004e+00    4.9990434e+01    3.1947856e+00                0         #dt_mach
   2.1239759e+01             1336    8.3989696e-06    4.4035865e-01    1.3373475e+00    1.4894043e+00    1.7145481e+00    4.9988763e+01    3.3010023e+00                0         #dt_mach
   2.1290164e+01             1337    8.4008577e-06    4.7375815e-01    1.3413277e+00    1.4938393e+00    1.7196509e+00    4.9986838e+01    3.2257922e+00                0         #dt_mach
   2.1340583e+01             1338    8.4030697e-06    5.1063968e-01    1.3453589e+00    1.4983313e+00    1.7248192e+00    4.9990478e+01    3.3355575e+00                0         #dt_mach
   2.1391011e+01             1339    8.4046704e-06    4.9908421e-01    1.3491255e+00    1.5025282e+00    1.7296481e+00    4.9994481e+01    3.4831340e+00                0         #dt_mach
   2.1441444e+01             1340    8.4055982e-06    4.9516041e-01    1.3529359e+00    1.5067742e+00    1.7345332e+00    4.9985888e+01    3.5803034e+00                0         #dt_mach
   2.1491892e+01             1341    8.4079712e-06    4.8933015e-01    1.3570905e+00    1.5114041e+00    1.7398596e+00    4.9986878e+01    3.3152232e+00                0         #dt_mach
   2.1542353e+01             1342    8.4101784e-06    4.8312736e-01    1.3604759e+00    1.5151761e+00    1.7441998e+00    4.9981662e+01    5.7936978e+00                0         #dt_mach
   2.1582722e+01             1343    6.7281427e-06    3.8160810e-01    1.0907725e+00    1.2148060e+00    1.3984263e+00    3.9979871e+01    5.1468990e+00                0         #dt_piso
   2.1598870e+01             1344    2.6912571e-06    1.5162128e-01    4.3666097e-01    4.8631459e-01    5.5982176e-01    1.5992865e+01    4.9014201e+00                1         #dt_piso, max_iteration_pstar
   2.1619054e+01             1345    3.3640714e-06    1.8848798e-01    5.4634951e-01    6.0847648e-01    7.0044808e-01    1.9993844e+01    2.6980116e+00                0         #dt_grow
   2.1644285e+01             1346    4.2050892e-06    2.3517579e-01    6.8383445e-01    7.6159587e-01    8.7671083e-01    2.4990106e+01    2.7227378e+00                0         #dt_grow
   2.1675823e+01             1347    5.2563615e-06    2.9967960e-01    8.5620187e-01    9.5356515e-01    1.0976947e+00    3.1229879e+01    2.9609311e+00                0         #dt_grow
   2.1715246e+01             1348    6.5704519e-06    3.7953443e-01    1.0725703e+00    1.1945399e+00    1.3750902e+00    3.9021000e+01    3.9548080e+00                0         #dt_grow
   2.1764524e+01             1349    8.2130648e-06    4.3549430e-01    1.3445782e+00    1.4974836e+00    1.7238183e+00    4.8760755e+01    3.9562149e+00                0         #dt_grow
   2.1815055e+01             1350    8.4217983e-06    4.2506183e-01    1.3817841e+00    1.5389239e+00    1.7715181e+00    4.9995318e+01    6.4758422e+00                0         #dt_mach
   2.1855479e+01             1351    6.7374387e-06    3.6802081e-01    1.1078135e+00    1.2337989e+00    1.4202737e+00    3.9987942e+01    3.2578752e+00                0         #dt_piso
   2.1906010e+01             1352    8.4217983e-06    4.4020150e-01    1.3885986e+00    1.5465213e+00    1.7802547e+00    4.9959891e+01    3.3331196e+00                0         #dt_grow
   2.1931296e+01             1353    4.2142798e-06    2.1635829e-01    6.9533977e-01    7.7442007e-01    8.9146125e-01    2.8408926e+01    7.1236603e+00                1         #dt_mach, max_iteration_pstar
   2.1962903e+01             1354    5.2678497e-06    2.7335809e-01    8.7059079e-01    9.6960353e-01    1.1161420e+00    3.5519972e+01    2.9980702e+00                0         #dt_grow
   2.2002412e+01             1355    6.5848121e-06    3.7203900e-01    1.0905479e+00    1.2145790e+00    1.3981383e+00    4.4413694e+01    3.1935630e+00                0         #dt_grow
   2.2046890e+01             1356    7.4130426e-06    4.3472253e-01    1.2305825e+00    1.3705437e+00    1.5776698e+00    5.0020827e+01    3.1509676e+00                0         #dt_mach
   2.2091350e+01             1357    7.4099562e-06    4.1839084e-01    1.2324826e+00    1.3726636e+00    1.5801059e+00    5.0030032e+01    3.7713094e+00                0         #dt_mach
   2.2135783e+01             1358    7.4055081e-06    4.1502531e-01    1.2344822e+00    1.3748943e+00    1.5826695e+00    5.0025980e+01    3.2302713e+00                0         #dt_mach
   2.2180193e+01             1359    7.4016622e-06    4.1085910e-01    1.2364221e+00    1.3770586e+00    1.5851565e+00    5.0026444e+01    3.1127331e+00                0         #dt_mach
   2.2224579e+01             1360    7.3977497e-06    4.0627632e-01    1.2381970e+00    1.3790395e+00    1.5874321e+00    5.0030058e+01    3.2125804e+00                0         #dt_mach
   2.2268939e+01             1361    7.3933052e-06    4.0201497e-01    1.2400411e+00    1.3810971e+00    1.5897963e+00    5.0024764e+01    3.1907489e+00                0         #dt_mach
   2.2313277e+01             1362    7.3896453e-06    4.0645353e-01    1.2419614e+00    1.3832397e+00    1.5922582e+00    5.0022429e+01    3.2746840e+00                0         #dt_mach
   2.2357595e+01             1363    7.3863320e-06    3.9289986e-01    1.2439298e+00    1.3854360e+00    1.5947817e+00    5.0022648e+01    3.2116125e+00                0         #dt_mach
   2.2401893e+01             1364    7.3829877e-06    3.8998284e-01    1.2458523e+00    1.3875814e+00    1.5972465e+00    5.0022366e+01    3.2763181e+00                0         #dt_mach
   2.2446171e+01             1365    7.3796866e-06    3.9073050e-01    1.2754871e+00    1.4204744e+00    1.6352399e+00    5.0022287e+01    3.3619497e+00                0         #dt_mach
   2.2490430e+01             1366    7.3763987e-06    3.9518159e-01    1.2739580e+00    1.4187714e+00    1.6332794e+00    5.0017523e+01    3.3936415e+00                0         #dt_mach
   2.2534672e+01             1367    7.3738145e-06    3.8512009e-01    1.2761923e+00    1.4212563e+00    1.6361440e+00    5.0019854e+01    3.3185909e+00                0         #dt_mach
   2.2578898e+01             1368    7.3708877e-06    3.7758842e-01    1.2786940e+00    1.4240402e+00    1.6393513e+00    5.0016579e+01    3.7188182e+00                0         #dt_mach
   2.2623108e+01             1369    7.3684445e-06    3.5718502e-01    1.2813600e+00    1.4270090e+00    1.6427692e+00    5.0020302e+01    3.2979867e+00                0         #dt_mach
   2.2667301e+01             1370    7.3654538e-06    3.7800543e-01    1.2836771e+00    1.4295907e+00    1.6457399e+00    5.0019404e+01    3.1965730e+00                0         #dt_mach
   2.2711477e+01             1371    7.3625966e-06    3.8811769e-01    1.2858902e+00    1.4320573e+00    1.6485771e+00    5.0020201e+01    3.2414031e+00                0         #dt_mach
   2.2755634e+01             1372    7.3596232e-06    4.1979355e-01    1.2879050e+00    1.4343037e+00    1.6511603e+00    5.0020090e+01    3.3354306e+00                0         #dt_mach
   2.2799774e+01             1373    7.3566673e-06    3.9447731e-01    1.2899190e+00    1.4365497e+00    1.6537423e+00    5.0015001e+01    3.3941495e+00                0         #dt_mach
   2.2843901e+01             1374    7.3544607e-06    3.8939589e-01    1.2920139e+00    1.4388863e+00    1.6564281e+00    5.0018608e+01    3.3636718e+00                0         #dt_mach
   2.2888012e+01             1375    7.3517246e-06    3.8470773e-01    1.2940334e+00    1.4411393e+00    1.6590172e+00    5.0010346e+01    3.1524117e+00                0         #dt_mach
   2.2932113e+01             1376    7.3502037e-06    3.8129481e-01    1.2961440e+00    1.4434940e+00    1.6617231e+00    5.0012481e+01    3.2325046e+00                0         #dt_mach
   2.2976203e+01             1377    7.3483694e-06    3.7901816e-01    1.2981569e+00    1.4457401e+00    1.6643038e+00    5.0010486e+01    3.1787980e+00                0         #dt_mach
   2.3020284e+01             1378    7.3468286e-06    3.8807035e-01    1.3001774e+00    1.4479948e+00    1.6668941e+00    5.0009642e+01    3.2677512e+00                0         #dt_mach
   2.3064356e+01             1379    7.3454121e-06    3.8575450e-01    1.3021810e+00    1.4502308e+00    1.6694629e+00    5.0006859e+01    3.4689760e+00                0         #dt_mach
   2.3108423e+01             1380    7.3444047e-06    3.9202091e-01    1.3041590e+00    1.4524381e+00    1.6719987e+00    5.0004798e+01    4.5395696e+00                0         #dt_mach
   2.3152485e+01             1381    7.3437000e-06    3.6064663e-01    1.3061447e+00    1.4546541e+00    1.6745445e+00    5.0007865e+01    4.6215506e+00                0         #dt_mach
   2.3196540e+01             1382    7.3425450e-06    3.8897543e-01    1.3081294e+00    1.4568691e+00    1.6770890e+00    5.0004006e+01    5.0330217e+00                0         #dt_mach
   2.3231785e+01             1383    5.8740360e-06    2.8705949e-01    1.0479295e+00    1.1670864e+00    1.3434993e+00    4.0005573e+01    3.1331713e+00                0         #dt_piso
   2.3275834e+01             1384    7.3415220e-06    3.6081357e-01    1.3119665e+00    1.4611515e+00    1.6820083e+00    5.0000606e+01    3.5896993e+00                0         #dt_mach
   2.3311073e+01             1385    5.8732176e-06    2.8680982e-01    1.0507933e+00    1.1702836e+00    1.3471708e+00    4.0000351e+01    3.1696231e+00                0         #dt_piso
   2.3355122e+01             1386    7.3414576e-06    3.7158437e-01    1.3156200e+00    1.4652301e+00    1.6866923e+00    5.0003081e+01    4.1929350e+00                0         #dt_mach
   2.3390361e+01             1387    5.8731661e-06    3.0047386e-01    1.0538083e+00    1.1736492e+00    1.3510363e+00    4.0003109e+01    3.1021926e+00                0         #dt_piso
   2.3434406e+01             1388    7.3408869e-06    4.0556415e-01    1.3195498e+00    1.4696172e+00    1.6917305e+00    4.9997084e+01    3.2336597e+00                0         #dt_mach
   2.3478454e+01             1389    7.3413150e-06    3.8894719e-01    1.3216467e+00    1.4719581e+00    1.6944188e+00    5.0004605e+01    3.3686843e+00                0         #dt_mach
   2.3522498e+01             1390    7.3406389e-06    3.6925011e-01    1.3235945e+00    1.4741333e+00    1.6969161e+00    5.0001448e+01    3.5177281e+00                0         #dt_mach
   2.3566540e+01             1391    7.3404263e-06    3.6487815e-01    1.3256863e+00    1.4764688e+00    1.6995978e+00    4.9995486e+01    3.2598670e+00                0         #dt_mach
   2.3610587e+01             1392    7.3410890e-06    3.6818282e-01    1.3277568e+00    1.4787807e+00    1.7022524e+00    4.9997256e+01    3.8779402e+00                0         #dt_mach
   2.3654636e+01             1393    7.3414920e-06    3.6522628e-01    1.3299541e+00    1.4812339e+00    1.7050693e+00    4.9984593e+01    3.2160859e+00                0         #dt_mach
   2.3698698e+01             1394    7.3437550e-06    3.7701376e-01    1.3323657e+00    1.4839263e+00    1.7081612e+00    4.9997858e+01    3.1164944e+00                0         #dt_mach
   2.3742763e+01             1395    7.3440696e-06    3.6685013e-01    1.3343888e+00    1.4861861e+00    1.7107549e+00    4.9995889e+01    3.1672292e+00                0         #dt_mach
   2.3786831e+01             1396    7.3446735e-06    3.7136652e-01    1.3364584e+00    1.4884978e+00    1.7134082e+00    4.9992493e+01    3.0597229e+00                0         #dt_mach
   2.3830905e+01             1397    7.3457765e-06    3.4287507e-01    1.3385128e+00    1.4907924e+00    1.7160421e+00    4.9995838e+01    3.3797996e+00                0         #dt_mach
   2.3874984e+01             1398    7.3463880e-06    3.7456487e-01    1.3406352e+00    1.4931631e+00    1.7187630e+00    4.9996054e+01    3.1457751e+00                0         #dt_mach
   2.3919066e+01             1399    7.3469678e-06    3.8977056e-01    1.3426714e+00    1.4954378e+00    1.7213736e+00    4.9989636e+01    3.2562346e+00                0         #dt_mach
   2.3963157e+01             1400    7.3484910e-06    3.5333085e-01    1.3448562e+00    1.4978782e+00    1.7241747e+00    4.9993498e+01    3.2218273e+00                0         #dt_mach
   2.4007253e+01             1401    7.3494468e-06    3.9255499e-01    1.3469223e+00    1.5001865e+00    1.7268235e+00    4.9996602e+01    3.7644022e+00                0         #dt_mach
   2.4051353e+01             1402    7.3499462e-06    3.7453405e-01    1.3488701e+00    1.5023627e+00    1.7293207e+00    5.0006457e+01    3.0574827e+00                0         #dt_mach
   2.4095447e+01             1403    7.3489972e-06    3.8902567e-01    1.3505425e+00    1.5042325e+00    1.7314648e+00    4.9986812e+01    3.4777162e+00                0         #dt_mach
   2.4139553e+01             1404    7.3509360e-06    3.7683680e-01    1.3526432e+00    1.5065798e+00    1.7341579e+00    4.9985566e+01    3.3236003e+00                0         #dt_mach
   2.4183671e+01             1405    7.3530587e-06    3.5628857e-01    1.3548614e+00    1.5090580e+00    1.7370018e+00    5.0006746e+01    3.3158410e+00                0         #dt_mach
   2.4227783e+01             1406    7.3520667e-06    3.5238770e-01    1.3565817e+00    1.5109818e+00    1.7392073e+00    4.9990146e+01    3.1548388e+00                0         #dt_mach
   2.4271904e+01             1407    7.3535159e-06    3.6310461e-01    1.3586372e+00    1.5132788e+00    1.7418425e+00    4.9985327e+01    3.0629108e+00                0         #dt_mach
   2.4316038e+01             1408    7.3556745e-06    3.9509378e-01    1.3608203e+00    1.5157182e+00    1.7446414e+00    4.9993308e+01    3.1760869e+00                0         #dt_mach
   2.4360178e+01             1409    7.3566591e-06    3.9421415e-01    1.3627425e+00    1.5178664e+00    1.7471057e+00    4.9991580e+01    3.0705693e+00                0         #dt_mach
   2.4404326e+01             1410    7.3578981e-06    3.4773651e-01    1.3647216e+00    1.5200786e+00    1.7496431e+00    4.9990806e+01    3.1720946e+00                0         #dt_mach
   2.4448481e+01             1411    7.3592514e-06    3.5404846e-01    1.3666955e+00    1.5222851e+00    1.7521737e+00    4.9986787e+01    3.0605638e+00                0         #dt_mach
   2.4492648e+01             1412    7.3611967e-06    3.6290702e-01    1.3687351e+00    1.5245651e+00    1.7547886e+00    4.9992460e+01    3.1374447e+00                0         #dt_mach
   2.4536822e+01             1413    7.3623069e-06    3.5571184e-01    1.3706082e+00    1.5266596e+00    1.7571900e+00    4.3324854e+01    3.2513804e+00                0         #dt_mach
   2.4587802e+01             1414    8.4966321e-06    4.2287072e-01    1.5843298e+00    1.7647270e+00    2.0311921e+00    4.9974744e+01    3.5009365e+00                0         #dt_mach
   2.4638808e+01             1415    8.5009262e-06    4.4812621e-01    1.5873118e+00    1.7680604e+00    2.0350152e+00    4.9993904e+01    3.2467825e+00                0         #dt_mach
   2.4689819e+01             1416    8.5019627e-06    4.5375340e-01    1.5896291e+00    1.7706524e+00    2.0379860e+00    4.9943682e+01    3.1524019e+00                0         #dt_mach
   2.4740889e+01             1417    8.5115497e-06    4.3021650e-01    1.5936130e+00    1.7751018e+00    2.0430936e+00    5.0037884e+01    3.2735231e+00                0         #dt_mach
   2.4791919e+01             1418    8.5051055e-06    4.1411939e-01    1.5943219e+00    1.7759012e+00    2.0440025e+00    4.9987564e+01    3.3779376e+00                0         #dt_mach
   2.4842963e+01             1419    8.5072215e-06    4.3987873e-01    1.5968611e+00    1.7787404e+00    2.0472578e+00    4.9961042e+01    3.4936750e+00                0         #dt_mach
   2.4894046e+01             1420    8.5138551e-06    4.1921696e-01    1.6002176e+00    1.7824904e+00    2.0515610e+00    5.0014968e+01    3.4122310e+00                0         #dt_mach
   2.4945114e+01             1421    8.5113071e-06    4.1759037e-01    1.6018547e+00    1.7843282e+00    2.0536599e+00    4.9974554e+01    3.4204516e+00                0         #dt_mach
   2.4996207e+01             1422    8.5156409e-06    4.3106115e-01    1.6046753e+00    1.7874814e+00    2.0572760e+00    5.0017935e+01    3.3340023e+00                0         #dt_mach
   2.5047283e+01             1423    8.5125874e-06    4.0554717e-01    1.6062682e+00    1.7892685e+00    2.0593181e+00    4.9930453e+01    3.2348435e+00                0         #dt_mach
   2.5098430e+01             1424    8.5244444e-06    4.1538488e-01    1.6105388e+00    1.7940368e+00    2.0647933e+00    4.9952868e+01    3.4506676e+00                0         #dt_mach
   2.5149625e+01             1425    8.5324874e-06    4.5993809e-01    1.6140612e+00    1.7979731e+00    2.0693093e+00    4.9981746e+01    3.2324324e+00                0         #dt_mach
   2.5200838e+01             1426    8.5356036e-06    4.5817062e-01    1.6163797e+00    1.8005661e+00    2.0722816e+00    5.0000150e+01    3.4255352e+00                0         #dt_mach
   2.5252052e+01             1427    8.5355779e-06    4.0935788e-01    1.6184875e+00    1.8029288e+00    2.0749839e+00    4.9988065e+01    3.1436551e+00                0         #dt_mach
   2.5303277e+01             1428    8.5376158e-06    4.1829439e-01    1.6208038e+00    1.8055224e+00    2.0779536e+00    5.0025475e+01    3.2564116e+00                0         #dt_mach
   2.5354477e+01             1429    8.5332682e-06    4.2933049e-01    1.6218349e+00    1.8066834e+00    2.0792755e+00    4.9984886e+01    3.1661725e+00                0         #dt_mach
   2.5405692e+01             1430    8.5358484e-06    3.8955647e-01    1.6242717e+00    1.8094091e+00    2.0823996e+00    4.9998633e+01    3.2874293e+00                0         #dt_mach
   2.5456909e+01             1431    8.5360817e-06    4.0003147e-01    1.6259962e+00    1.8113424e+00    2.0846106e+00    5.0003910e+01    3.4342794e+00                0         #dt_mach
   2.5508121e+01             1432    8.5354142e-06    3.8561459e-01    1.6279430e+00    1.8135240e+00    2.0871064e+00    4.9978694e+01    3.2927744e+00                0         #dt_mach
   2.5559355e+01             1433    8.5390529e-06    4.2386540e-01    1.6304242e+00    1.8163018e+00    2.0902874e+00    5.0002721e+01    3.2273738e+00                0         #dt_mach
   2.5610587e+01             1434    8.5385882e-06    4.2804243e-01    1.6321058e+00    1.8181885e+00    2.0924433e+00    4.9985729e+01    3.5250723e+00                0         #dt_mach
   2.5661833e+01             1435    8.5410261e-06    3.8109133e-01    1.6343230e+00    1.8206723e+00    2.0952859e+00    4.9989240e+01    3.1957982e+00                0         #dt_mach
   2.5713090e+01             1436    8.5428645e-06    4.0485343e-01    1.6365355e+00    1.8231496e+00    2.0981225e+00    4.9996348e+01    3.2293091e+00                0         #dt_mach
   2.5764351e+01             1437    8.5434886e-06    4.1105597e-01    1.6383279e+00    1.8251571e+00    2.1004203e+00    4.9983331e+01    3.1325548e+00                0         #dt_mach
   2.5815629e+01             1438    8.5463378e-06    3.8210954e-01    1.6406038e+00    1.8277053e+00    2.1033382e+00    5.0011656e+01    3.2045338e+00                0         #dt_mach
   2.5866895e+01             1439    8.5443460e-06    4.0659683e-01    1.6419053e+00    1.8291713e+00    2.1050068e+00    4.9965526e+01    3.1873705e+00                0         #dt_mach
   2.5918197e+01             1440    8.5502412e-06    4.0970775e-01    1.6447275e+00    1.8323303e+00    2.1086249e+00    4.9995847e+01    3.2883434e+00                0         #dt_mach
   2.5969502e+01             1441    8.5509515e-06    3.9860706e-01    1.6464551e+00    1.8342692e+00    2.1108399e+00    4.9994722e+01    3.1951280e+00                0         #dt_mach
   2.6020814e+01             1442    8.5518542e-06    3.8564498e-01    1.6481154e+00    1.8361292e+00    2.1129685e+00    5.0006412e+01    3.5149703e+00                0         #dt_mach
   2.6072118e+01             1443    8.5507576e-06    3.9750132e-01    1.6497249e+00    1.8379363e+00    2.1150320e+00    4.9969176e+01    3.2498782e+00                0         #dt_mach
   2.6123454e+01             1444    8.5560323e-06    4.4325000e-01    1.6523265e+00    1.8408490e+00    2.1183673e+00    5.0006462e+01    3.5986166e+00                0         #dt_mach
   2.6174784e+01             1445    8.5549266e-06    4.1981874e-01    1.6536900e+00    1.8423849e+00    2.1201153e+00    4.9994421e+01    3.2367043e+00                0         #dt_mach
   2.6226119e+01             1446    8.5558813e-06    4.3264175e-01    1.6553166e+00    1.8442095e+00    2.1222007e+00    4.9987093e+01    3.2994926e+00                0         #dt_mach
   2.6277468e+01             1447    8.5580905e-06    3.7931060e-01    1.6572450e+00    1.8463723e+00    2.1246731e+00    4.9974316e+01    3.2492173e+00                0         #dt_mach
   2.6328843e+01             1448    8.5624889e-06    3.9938804e-01    1.6596892e+00    1.8491088e+00    2.1278066e+00    5.0015898e+01    3.3214715e+00                0         #dt_mach
   2.6380201e+01             1449    8.5597673e-06    4.5878533e-01    1.6606224e+00    1.8501629e+00    2.1290031e+00    4.9995113e+01    3.2244191e+00                0         #dt_mach
   2.6431565e+01             1450    8.5606040e-06    4.4651873e-01    1.6622866e+00    1.8520315e+00    2.1311366e+00    4.9987661e+01    3.3428652e+00                0         #dt_mach
   2.6482941e+01             1451    8.5627171e-06    4.0231771e-01    1.6640864e+00    1.8540516e+00    2.1334441e+00    4.9994605e+01    3.2545097e+00                0         #dt_mach
   2.6534323e+01             1452    8.5636411e-06    4.1974374e-01    1.6656745e+00    1.8558358e+00    2.1354801e+00    5.0002119e+01    3.3250113e+00                0         #dt_mach
   2.6585703e+01             1453    8.5632783e-06    4.1092910e-01    1.6670169e+00    1.8573469e+00    2.1372011e+00    5.0144215e+01    3.6321495e+00                0         #dt_mach
   2.6636935e+01             1454    8.5386502e-06    4.1327050e-01    1.6634591e+00    1.8533958e+00    2.1326399e+00    4.9975919e+01    3.5115273e+00                0         #dt_mach
   2.6688191e+01             1455    8.5427646e-06    4.3937374e-01    1.6658500e+00    1.8560746e+00    2.1357051e+00    4.9981119e+01    3.2694631e+00                0         #dt_mach
   2.6739467e+01             1456    8.5459918e-06    4.0989671e-01    1.6677998e+00    1.8582600e+00    2.1382048e+00    4.9983106e+01    3.3088763e+00                0         #dt_mach
   2.6790760e+01             1457    8.5488803e-06    3.8946702e-01    1.6697015e+00    1.8603937e+00    2.1406430e+00    4.9985587e+01    3.2655940e+00                0         #dt_mach
   2.6842068e+01             1458    8.5513453e-06    4.0648745e-01    1.6715235e+00    1.8624421e+00    2.1429789e+00    4.9985496e+01    3.3517070e+00                0         #dt_mach
   2.6893391e+01             1459    8.5538266e-06    4.0416810e-01    1.6732392e+00    1.8643669e+00    2.1451784e+00    4.9985708e+01    3.2940376e+00                0         #dt_mach
   2.6944729e+01             1460    8.5562723e-06    4.0576505e-01    1.6750019e+00    1.8663461e+00    2.1474383e+00    4.9986522e+01    3.3985944e+00                0         #dt_mach
   2.6996081e+01             1461    8.5585794e-06    4.1254538e-01    1.6768114e+00    1.8683762e+00    2.1497582e+00    4.9986246e+01    3.3056960e+00                0         #dt_mach
   2.7047446e+01             1462    8.5609343e-06    4.0860738e-01    1.6785348e+00    1.8703120e+00    2.1519676e+00    4.9985725e+01    3.4104440e+00                0         #dt_mach
   2.7098826e+01             1463    8.5633791e-06    4.3601777e-01    1.6802647e+00    1.8722548e+00    2.1541855e+00    4.9986906e+01    3.7059050e+00                0         #dt_mach
   2.7150220e+01             1464    8.5656223e-06    4.1582698e-01    1.6819007e+00    1.8740946e+00    2.1562829e+00    4.9986529e+01    3.3138068e+00                0         #dt_mach
   2.7201628e+01             1465    8.5679306e-06    3.8029023e-01    1.6835746e+00    1.8759760e+00    2.1584289e+00    4.9985921e+01    3.3296905e+00                0         #dt_mach
   2.7253050e+01             1466    8.5703438e-06    3.7396323e-01    1.6852605e+00    1.8778709e+00    2.1605904e+00    4.9985485e+01    3.2995548e+00                0         #dt_mach
   2.7304487e+01             1467    8.5728326e-06    3.8714330e-01    1.6869078e+00    1.8797215e+00    2.1627023e+00    4.9985126e+01    3.4060316e+00                0         #dt_mach
   2.7355939e+01             1468    8.5753835e-06    4.0462956e-01    1.6886942e+00    1.8817268e+00    2.1649925e+00    4.9985949e+01    3.3820977e+00                0         #dt_mach
   2.7407406e+01             1469    8.5777940e-06    4.1725230e-01    1.6903046e+00    1.8835359e+00    2.1670572e+00    4.9987897e+01    3.3855855e+00                0         #dt_mach
   2.7458885e+01             1470    8.5798709e-06    3.8322235e-01    1.6918828e+00    1.8853115e+00    2.1690805e+00    4.9987132e+01    3.3384054e+00                0         #dt_mach
   2.7510378e+01             1471    8.5820796e-06    4.0345232e-01    1.6935122e+00    1.8871482e+00    2.1711695e+00    4.9986865e+01    3.4082394e+00                0         #dt_mach
   2.7561884e+01             1472    8.5843347e-06    3.9845909e-01    1.6949342e+00    1.8887454e+00    2.1729926e+00    4.9986357e+01    3.3190508e+00                0         #dt_mach
   2.7613404e+01             1473    8.5866777e-06    4.3007494e-01    1.6965503e+00    1.8905640e+00    2.1750645e+00    4.9986389e+01    3.7936668e+00                0         #dt_mach
   2.7664938e+01             1474    8.5890158e-06    3.9477187e-01    1.6980792e+00    1.8922857e+00    2.1770246e+00    4.9987078e+01    3.3415823e+00                0         #dt_mach
   2.7716485e+01             1475    8.5912362e-06    3.8058865e-01    1.6996678e+00    1.8940717e+00    2.1790613e+00    4.9987382e+01    3.3359354e+00                0         #dt_mach
   2.7768046e+01             1476    8.5934047e-06    3.9923375e-01    1.7011675e+00    1.8957602e+00    2.1809839e+00    4.9986996e+01    3.2891757e+00                0         #dt_mach
   2.7819619e+01             1477    8.5956403e-06    3.9783477e-01    1.7026254e+00    1.8973992e+00    2.1828530e+00    4.9987219e+01    3.3999729e+00                0         #dt_mach
   2.7871206e+01             1478    8.5978381e-06    4.1120864e-01    1.7041394e+00    1.8991034e+00    2.1847941e+00    4.9987014e+01    3.5031188e+00                0         #dt_mach
   2.7922807e+01             1479    8.6000717e-06    4.3236605e-01    1.7056493e+00    1.9008073e+00    2.1867298e+00    4.9987548e+01    3.5930905e+00                0         #dt_mach
   2.7974420e+01             1480    8.6022141e-06    3.9645361e-01    1.7070504e+00    1.9023847e+00    2.1885261e+00    4.9987789e+01    3.4669816e+00                0         #dt_mach
   2.8026046e+01             1481    8.6043154e-06    3.6460630e-01    1.7085194e+00    1.9040401e+00    2.1904094e+00    4.9987287e+01    3.4969881e+00                0         #dt_mach
   2.8077685e+01             1482    8.6065037e-06    4.1250084e-01    1.7099834e+00    1.9056905e+00    2.1922864e+00    4.9983878e+01    3.7558343e+00                0         #dt_mach
   2.8129341e+01             1483    8.6092797e-06    4.0334761e-01    1.7115821e+00    1.9074846e+00    2.1943360e+00    5.0003345e+01    3.4349663e+00                0         #dt_mach
   2.8180993e+01             1484    8.6087037e-06    3.7972549e-01    1.7064536e+00    1.9019040e+00    2.1877610e+00    4.9994528e+01    3.3288105e+00                0         #dt_mach
   2.8232651e+01             1485    8.6096460e-06    4.0888045e-01    1.7080789e+00    1.9036789e+00    2.1898447e+00    4.9988020e+01    3.5574224e+00                0         #dt_mach
   2.8284321e+01             1486    8.6117093e-06    3.9142817e-01    1.7103712e+00    1.9062327e+00    2.1927836e+00    4.9982458e+01    3.2800758e+00                0         #dt_mach
   2.8336009e+01             1487    8.6147317e-06    4.0483829e-01    1.7126355e+00    1.9087624e+00    2.1956865e+00    4.9979826e+01    3.3833375e+00                0         #dt_mach
   2.8387719e+01             1488    8.6182090e-06    4.0328641e-01    1.7147948e+00    1.9111753e+00    2.1984548e+00    4.9995149e+01    3.2582262e+00                0         #dt_mach
   2.8439433e+01             1489    8.6190452e-06    4.0841910e-01    1.7163418e+00    1.9129150e+00    2.2004382e+00    4.9995786e+01    3.3272235e+00                0         #dt_mach
   2.8491152e+01             1490    8.6197716e-06    4.3418113e-01    1.7178142e+00    1.9145720e+00    2.2023259e+00    4.9986233e+01    3.2751307e+00                0         #dt_mach
   2.8542885e+01             1491    8.6221457e-06    3.9937045e-01    1.7195110e+00    1.9164801e+00    2.2045012e+00    4.9994449e+01    3.3144486e+00                0         #dt_mach
   2.8594623e+01             1492    8.6231030e-06    3.8852201e-01    1.7207805e+00    1.9179093e+00    2.2061289e+00    4.9989574e+01    3.6211824e+00                0         #dt_mach
   2.8646373e+01             1493    8.6249015e-06    4.0925078e-01    1.7222805e+00    1.9195962e+00    2.2080519e+00    4.9998007e+01    3.3226602e+00                0         #dt_mach
   2.8698124e+01             1494    8.6252454e-06    4.0531997e-01    1.7233153e+00    1.9207632e+00    2.2093786e+00    5.0001744e+01    3.2533662e+00                0         #dt_mach
   2.8749874e+01             1495    8.6249445e-06    4.1646561e-01    1.7241959e+00    1.9217621e+00    2.2105075e+00    4.9978308e+01    3.2693229e+00                0         #dt_mach
   2.8801646e+01             1496    8.6286879e-06    3.9697566e-01    1.7258863e+00    1.9236647e+00    2.2126747e+00    4.9989601e+01    3.2865586e+00                0         #dt_mach
   2.8853429e+01             1497    8.6304829e-06    3.8131710e-01    1.7271357e+00    1.9250731e+00    2.2142765e+00    4.9995249e+01    3.1944082e+00                0         #dt_mach
   2.8905217e+01             1498    8.6313031e-06    3.9455788e-01    1.7293650e+00    1.9281136e+00    2.2171346e+00    4.9989939e+01    3.3214452e+00                0         #dt_mach
   2.8957015e+01             1499    8.6330403e-06    3.8939917e-01    1.7338352e+00    1.9330847e+00    2.2228656e+00    5.5107524e+01    3.2464118e+00                0         #dt_mach
   2.9004012e+01             1500    7.8329053e-06    3.6129651e-01    1.5762035e+00    1.7573285e+00    2.0207738e+00    4.5352986e+01    3.2696271e+00                0         #dt_mach
   2.9055825e+01             1501    8.6354902e-06    4.2386872e-01    1.7420270e+00    1.9421937e+00    2.2333680e+00    4.9994184e+01    3.5435905e+00                0         #dt_mach
   2.9107644e+01             1502    8.6364948e-06    4.2987716e-01    1.7462876e+00    1.9469309e+00    2.2388303e+00    4.9979811e+01    3.4454503e+00                0         #dt_mach
   2.9159484e+01             1503    8.6399836e-06    3.9413463e-01    1.7513090e+00    1.9525460e+00    2.2452680e+00    4.9988561e+01    3.0551777e+00                0         #dt_mach
   2.9211336e+01             1504    8.6419607e-06    4.0004374e-01    1.7554699e+00    1.9571775e+00    2.2506024e+00    5.0036100e+01    3.1441193e+00                0         #dt_mach
   2.9263150e+01             1505    8.6357256e-06    4.3844123e-01    1.7582070e+00    1.9602192e+00    2.2541115e+00    4.9974422e+01    2.9612849e+00                0         #dt_mach
   2.9314991e+01             1506    8.6401456e-06    4.3552706e-01    1.7630798e+00    1.9656415e+00    2.2603587e+00    4.9979953e+01    3.0722842e+00                0         #dt_mach
   2.9366853e+01             1507    8.6436112e-06    4.3603639e-01    1.7677353e+00    1.9708219e+00    2.2663273e+00    4.9981680e+01    2.9610815e+00                0         #dt_mach
   2.9418733e+01             1508    8.6467793e-06    4.2738885e-01    1.7722443e+00    1.9758364e+00    2.2721080e+00    4.9984850e+01    3.0392275e+00                0         #dt_mach
   2.9470630e+01             1509    8.6494000e-06    3.9116902e-01    1.7767339e+00    1.9808315e+00    2.2778639e+00    4.9984935e+01    2.9748378e+00                0         #dt_mach
   2.9522542e+01             1510    8.6520069e-06    4.0333063e-01    1.7814399e+00    1.9860689e+00    2.2838973e+00    4.9994194e+01    2.8412566e+00                0         #dt_mach
   2.9574460e+01             1511    8.6530117e-06    3.9390021e-01    1.7852249e+00    1.9902784e+00    2.2887498e+00    4.9982370e+01    2.9694796e+00                0         #dt_mach
   2.9626396e+01             1512    8.6560639e-06    4.1732203e-01    1.7897976e+00    1.9953665e+00    2.2946123e+00    4.9986527e+01    3.4030397e+00                0         #dt_mach
   2.9678347e+01             1513    8.6583970e-06    3.9606032e-01    1.7941435e+00    2.0002008e+00    2.3001839e+00    4.9994604e+01    2.9823742e+00                0         #dt_mach
   2.9730303e+01             1514    8.6593315e-06    4.0532595e-01    1.7982590e+00    2.0047794e+00    2.3054603e+00    4.9984494e+01    3.1071527e+00                0         #dt_mach
   2.9782275e+01             1515    8.6620178e-06    4.0170862e-01    1.8026309e+00    2.0096417e+00    2.3110652e+00    4.9994501e+01    2.9200583e+00                0         #dt_mach
   2.9834253e+01             1516    8.6629706e-06    4.0268340e-01    1.8066413e+00    2.0141024e+00    2.3162068e+00    4.9987485e+01    3.0500176e+00                0         #dt_mach
   2.9886243e+01             1517    8.6651395e-06    3.9467390e-01    1.8108834e+00    2.0188219e+00    2.3216454e+00    4.9996025e+01    2.9815710e+00                0         #dt_mach
   2.9938238e+01             1518    8.6658285e-06    4.0622646e-01    1.8148015e+00    2.0231804e+00    2.3266686e+00    4.9979728e+01    3.0342984e+00                0         #dt_mach
   2.9990254e+01             1519    8.6693433e-06    4.1757418e-01    1.8193155e+00    2.0282027e+00    2.3324557e+00    4.9996344e+01    2.9693372e+00                0         #dt_mach
   3.0042274e+01             1520    8.6699774e-06    4.1008215e-01    1.8232078e+00    2.0325321e+00    2.3374459e+00    4.9992152e+01    3.4303274e+00                0         #dt_mach
   3.0094302e+01             1521    8.6713384e-06    4.0048462e-01    1.8272396e+00    2.0370165e+00    2.3426149e+00    4.9982310e+01    3.0152106e+00                0         #dt_mach
   3.0146349e+01             1522    8.6744074e-06    4.3065359e-01    1.8316681e+00    2.0419431e+00    2.3482925e+00    4.9985799e+01    3.0192356e+00                0         #dt_mach
   3.0198410e+01             1523    8.6768718e-06    4.3255555e-01    1.8359868e+00    2.0467478e+00    2.3538292e+00    4.9996178e+01    3.0334229e+00                0         #dt_mach
   3.0250475e+01             1524    8.6775352e-06    3.9859809e-01    1.8398686e+00    2.0510651e+00    2.3588059e+00    4.9990796e+01    3.1075883e+00                0         #dt_mach
   3.0302550e+01             1525    8.6791328e-06    4.1438892e-01    1.8438045e+00    2.0554439e+00    2.3638519e+00    4.9981256e+01    3.0051770e+00                0         #dt_mach
   3.0354644e+01             1526    8.6823877e-06    4.1868744e-01    1.8481179e+00    2.0602436e+00    2.3693820e+00    4.9989474e+01    2.9529665e+00                0         #dt_mach
   3.0406750e+01             1527    8.6842159e-06    4.2038981e-01    1.8521819e+00    2.0647651e+00    2.3745921e+00    4.9988600e+01    3.0201805e+00                0         #dt_mach
   3.0458867e+01             1528    8.6861963e-06    4.3338784e-01    1.8565199e+00    2.0695731e+00    2.3801538e+00    4.9984889e+01    2.7024429e+00                0         #dt_mach
   3.0511000e+01             1529    8.6888222e-06    4.2007379e-01    1.8603782e+00    2.0738616e+00    2.3851002e+00    4.9992855e+01    3.0513313e+00                0         #dt_mach
   3.0563140e+01             1530    8.6900640e-06    3.7572512e-01    1.8643851e+00    2.0783167e+00    2.3902373e+00    4.9991951e+01    2.9918442e+00                0         #dt_mach
   3.0615289e+01             1531    8.6914632e-06    4.1331736e-01    1.8684534e+00    2.0828419e+00    2.3954531e+00    4.9989483e+01    3.0635321e+00                0         #dt_mach
   3.0667449e+01             1532    8.6932919e-06    4.5928780e-01    1.8725862e+00    2.0874399e+00    2.4007515e+00    4.9989585e+01    2.9942577e+00                0         #dt_mach
   3.0719619e+01             1533    8.6951030e-06    4.0614965e-01    1.8768629e+00    2.0921979e+00    2.4062344e+00    4.9987012e+01    3.1083522e+00                0         #dt_mach
   3.0771803e+01             1534    8.6973622e-06    3.7557910e-01    1.8811147e+00    2.0969286e+00    2.4116856e+00    4.9994197e+01    3.0244131e+00                0         #dt_mach
   3.0823994e+01             1535    8.6983717e-06    4.0767094e-01    1.8845768e+00    2.1007820e+00    2.4161241e+00    4.9990337e+01    2.9737835e+00                0         #dt_mach
   3.0876194e+01             1536    8.7000531e-06    4.0247753e-01    1.8885127e+00    2.1051639e+00    2.4211701e+00    4.9993777e+01    2.6997490e+00                0         #dt_mach
   3.0928401e+01             1537    8.7011361e-06    4.4355061e-01    1.8918717e+00    2.1089016e+00    2.4254765e+00    4.9988250e+01    3.0166070e+00                0         #dt_mach
   3.0980620e+01             1538    8.7031814e-06    4.4523769e-01    1.8960370e+00    2.1135382e+00    2.4308167e+00    4.9983565e+01    2.6952288e+00                0         #dt_mach
   3.1032856e+01             1539    8.7060431e-06    4.2301755e-01    1.9000222e+00    2.1179840e+00    2.4359259e+00    4.9987240e+01    3.0060592e+00                0         #dt_mach
   3.1085106e+01             1540    8.7082654e-06    3.8372698e-01    1.9040523e+00    2.1224703e+00    2.4410927e+00    4.9990501e+01    3.3496943e+00                0         #dt_mach
   3.1137365e+01             1541    8.7099201e-06    3.9318688e-01    1.9079607e+00    2.1268206e+00    2.4461034e+00    4.9987479e+01    3.0006025e+00                0         #dt_mach
   3.1189638e+01             1542    8.7121018e-06    4.1613611e-01    1.9120314e+00    2.1313521e+00    2.4513224e+00    4.9993893e+01    3.0079107e+00                0         #dt_mach
   3.1241917e+01             1543    8.7131660e-06    3.8727527e-01    1.9158624e+00    2.1356163e+00    2.4562338e+00    4.9983229e+01    2.9991062e+00                0         #dt_mach
   3.1294213e+01             1544    8.7160895e-06    3.8434402e-01    1.9200389e+00    2.1402664e+00    2.4615884e+00    5.0107377e+01    2.9801116e+00                0         #dt_mach
   3.1346398e+01             1545    8.6974114e-06    4.0871040e-01    1.9194615e+00    2.1396178e+00    2.4608481e+00    4.9972164e+01    3.0013227e+00                0         #dt_mach
   3.1398611e+01             1546    8.7022561e-06    4.0565578e-01    1.9240107e+00    2.1446842e+00    2.4666804e+00    4.9982502e+01    2.9020300e+00                0         #dt_mach
   3.1450843e+01             1547    8.7053026e-06    4.4310225e-01    1.9284651e+00    2.1496456e+00    2.4723912e+00    4.9981038e+01    2.7559509e+00                0         #dt_mach
   3.1503095e+01             1548    8.7086053e-06    4.4265043e-01    1.9326850e+00    2.1543436e+00    2.4778012e+00    4.9984880e+01    2.7398980e+00                0         #dt_mach
   3.1555362e+01             1549    8.7112395e-06    4.2143545e-01    1.9365094e+00    2.1586011e+00    2.4827044e+00    4.9987774e+01    2.8462217e+00                0         #dt_mach
   3.1607643e+01             1550    8.7133701e-06    3.8665162e-01    1.9405032e+00    2.1630478e+00    2.4878246e+00    4.9986552e+01    2.9658580e+00                0         #dt_mach
   3.1659937e+01             1551    8.7157143e-06    4.1319796e-01    1.9445218e+00    2.1675216e+00    2.4929767e+00    4.9987943e+01    2.9475656e+00                0         #dt_mach
   3.1712244e+01             1552    8.7178166e-06    4.0747089e-01    1.9484091e+00    2.1718465e+00    2.4979603e+00    4.9987904e+01    3.0510414e+00                0         #dt_mach
   3.1764563e+01             1553    8.7199262e-06    4.0650328e-01    1.9524088e+00    2.1763011e+00    2.5030882e+00    4.9988571e+01    2.9469950e+00                0         #dt_mach
   3.1816895e+01             1554    8.7219199e-06    4.2186313e-01    1.9562921e+00    2.1806018e+00    2.5080668e+00    4.9986566e+01    3.0645418e+00                0         #dt_mach
   3.1869240e+01             1555    8.7242640e-06    4.2948895e-01    1.9599352e+00    2.1846548e+00    2.5127374e+00    4.9987986e+01    2.8856854e+00                0         #dt_mach
   3.1921599e+01             1556    8.7263608e-06    4.3536974e-01    1.9633254e+00    2.1884301e+00    2.5170839e+00    4.9989509e+01    2.9260614e+00                0         #dt_mach
   3.1973968e+01             1557    8.7281921e-06    4.4013059e-01    1.9670672e+00    2.1925981e+00    2.5218811e+00    4.9990638e+01    2.8877277e+00                0         #dt_mach
   3.2026347e+01             1558    8.7298268e-06    4.4726517e-01    1.9706019e+00    2.1965390e+00    2.5264127e+00    4.9989715e+01    2.7533724e+00                0         #dt_mach
   3.2078736e+01             1559    8.7316228e-06    4.4950051e-01    1.9740075e+00    2.2003293e+00    2.5307788e+00    4.9993690e+01    3.3221705e+00                0         #dt_mach
   3.2131133e+01             1560    8.7327249e-06    4.4855701e-01    1.9776827e+00    2.2044215e+00    2.5354907e+00    4.9991961e+01    3.0242054e+00                0         #dt_mach
   3.2183537e+01             1561    8.7341292e-06    4.4645025e-01    1.9810876e+00    2.2082149e+00    2.5398559e+00    4.9992780e+01    2.9123411e+00                0         #dt_mach
   3.2235950e+01             1562    8.7353906e-06    4.5244052e-01    1.9847092e+00    2.2122460e+00    2.5444990e+00    4.9992249e+01    2.9709065e+00                0         #dt_mach
   3.2288370e+01             1563    8.7367449e-06    4.6138711e-01    1.9883093e+00    2.2162523e+00    2.5491145e+00    4.9992826e+01    2.8999693e+00                0         #dt_mach
   3.2340798e+01             1564    8.7379986e-06    4.7797574e-01    1.9919979e+00    2.2203585e+00    2.5538435e+00    4.9993870e+01    2.9692552e+00                0         #dt_mach
   3.2393233e+01             1565    8.7390701e-06    4.8600621e-01    1.9955798e+00    2.2243456e+00    2.5584356e+00    4.9994248e+01    2.8732119e+00                0         #dt_mach
   3.2445673e+01             1566    8.7400756e-06    4.9302018e-01    1.9991540e+00    2.2283246e+00    2.5630179e+00    4.9994390e+01    2.9228547e+00                0         #dt_mach
   3.2498120e+01             1567    8.7410564e-06    4.9805412e-01    2.0031194e+00    2.2327603e+00    2.5681018e+00    4.9977022e+01    2.6497986e+00                0         #dt_mach
   3.2550590e+01             1568    8.7450753e-06    5.0310039e-01    2.0072443e+00    2.2373557e+00    2.5733901e+00    4.9987530e+01    2.9177165e+00                0         #dt_mach
   3.2603074e+01             1569    8.7472568e-06    5.0319632e-01    2.0107847e+00    2.2413012e+00    2.5779291e+00    4.9991702e+01    2.9017324e+00                0         #dt_mach
   3.2655566e+01             1570    8.7487088e-06    5.0090187e-01    2.0141762e+00    2.2450790e+00    2.5822772e+00    4.9992618e+01    2.8751159e+00                0         #dt_mach
   3.2708066e+01             1571    8.7500006e-06    4.9849335e-01    2.0180057e+00    2.2493472e+00    2.5871868e+00    4.9990046e+01    2.7465742e+00                0         #dt_mach
   3.2760576e+01             1572    8.7517428e-06    4.9923543e-01    2.0216040e+00    2.2533531e+00    2.5918000e+00    4.9992908e+01    2.6943979e+00                0         #dt_mach
   3.2813094e+01             1573    8.7529844e-06    5.1420969e-01    2.0251966e+00    2.2573399e+00    2.5964059e+00    4.9973396e+01    2.7640660e+00                0         #dt_mach
   3.2865640e+01             1574    8.7576441e-06    5.2414058e-01    2.0291721e+00    2.2617633e+00    2.6015026e+00    4.9987530e+01    2.9430890e+00                0         #dt_mach
   3.2918199e+01             1575    8.7598289e-06    5.2755085e-01    2.0335428e+00    2.2666298e+00    2.6071062e+00    4.9987831e+01    2.6327116e+00                0         #dt_mach
   3.2970771e+01             1576    8.7619613e-06    5.3202114e-01    2.0375832e+00    2.2711285e+00    2.6122861e+00    4.9990558e+01    2.6798632e+00                0         #dt_mach
   3.3023352e+01             1577    8.7636163e-06    5.3463824e-01    2.0411487e+00    2.2750974e+00    2.6168573e+00    4.9990319e+01    2.8839419e+00                0         #dt_mach
   3.3075944e+01             1578    8.7653134e-06    5.3434443e-01    2.0447104e+00    2.2790647e+00    2.6214236e+00    4.9987819e+01    3.2173913e+00                0         #dt_mach
   3.3128549e+01             1579    8.7674494e-06    5.3164996e-01    2.0484453e+00    2.2832249e+00    2.6262119e+00    4.9989537e+01    2.9079826e+00                0         #dt_mach
   3.3181165e+01             1580    8.7692844e-06    5.2769777e-01    2.0520558e+00    2.2872481e+00    2.6308407e+00    4.9988623e+01    2.6157987e+00                0         #dt_mach
   3.3233792e+01             1581    8.7712801e-06    5.2275131e-01    2.0553226e+00    2.2908862e+00    2.6350289e+00    4.9988691e+01    2.9216642e+00                0         #dt_mach
   3.3286432e+01             1582    8.7732645e-06    5.1951213e-01    2.0591391e+00    2.2951392e+00    2.6399219e+00    4.9989992e+01    2.6924114e+00                0         #dt_mach
   3.3339082e+01             1583    8.7750209e-06    5.3127250e-01    2.0628630e+00    2.2992971e+00    2.6446961e+00    4.9980033e+01    2.7519753e+00                0         #dt_mach
   3.3391753e+01             1584    8.7785265e-06    5.3623340e-01    2.0668840e+00    2.3037734e+00    2.6498513e+00    5.0197192e+01    2.9280341e+00                0         #dt_mach
   3.3444218e+01             1585    8.7440413e-06    5.2848160e-01    2.0616388e+00    2.2979223e+00    2.6431267e+00    4.9973337e+01    2.9131536e+00                0         #dt_mach
   3.3496710e+01             1586    8.7487067e-06    5.3089546e-01    2.0657180e+00    2.3024623e+00    2.6483564e+00    4.9982192e+01    2.8037808e+00                0         #dt_mach
   3.3549221e+01             1587    8.7518238e-06    5.3377467e-01    2.0702543e+00    2.3075115e+00    2.6541721e+00    4.9987920e+01    2.6702187e+00                0         #dt_mach
   3.3601744e+01             1588    8.7539388e-06    5.3284843e-01    2.0738509e+00    2.3115182e+00    2.6587832e+00    4.9990735e+01    2.7338853e+00                0         #dt_mach
   3.3654278e+01             1589    8.7555612e-06    5.3100994e-01    2.0775079e+00    2.3155911e+00    2.6634716e+00    4.9988169e+01    2.5691910e+00                0         #dt_mach
   3.3706823e+01             1590    8.7576334e-06    5.2863334e-01    2.0809762e+00    2.3194531e+00    2.6679181e+00    4.9992035e+01    2.8860161e+00                0         #dt_mach
   3.3759378e+01             1591    8.7590286e-06    5.2557922e-01    2.0839003e+00    2.3227106e+00    2.6716670e+00    4.9989798e+01    2.8818333e+00                0         #dt_mach
   3.3811943e+01             1592    8.7608161e-06    5.2273160e-01    2.0875031e+00    2.3267270e+00    2.6762860e+00    4.9995438e+01    2.6929107e+00                0         #dt_mach
   3.3864512e+01             1593    8.7616155e-06    5.2060347e-01    2.0907919e+00    2.3303883e+00    2.6805025e+00    4.9993980e+01    2.8879423e+00                0         #dt_mach
   3.3917088e+01             1594    8.7626705e-06    5.1704922e-01    2.0941118e+00    2.3340872e+00    2.6847587e+00    4.9991523e+01    2.9805961e+00                0         #dt_mach
   3.3969673e+01             1595    8.7641564e-06    5.1611482e-01    2.0976584e+00    2.3380381e+00    2.6893056e+00    4.9989576e+01    2.8063707e+00                0         #dt_mach
   3.4022269e+01             1596    8.7659839e-06    5.1814390e-01    2.1016492e+00    2.3424843e+00    2.6944221e+00    4.9989212e+01    2.7675197e+00                0         #dt_mach
   3.4074876e+01             1597    8.7678756e-06    5.1749559e-01    2.1049072e+00    2.3461120e+00    2.6985990e+00    4.9996062e+01    3.1978834e+00                0         #dt_mach
   3.4127488e+01             1598    8.7685662e-06    5.1564177e-01    2.1082948e+00    2.3498862e+00    2.7029421e+00    4.9995148e+01    2.9316533e+00                0         #dt_mach
   3.4180104e+01             1599    8.7694171e-06    5.1395057e-01    2.1116161e+00    2.3535868e+00    2.7072002e+00    4.9994529e+01    2.7574651e+00                0         #dt_mach
   3.4232727e+01             1600    8.7703767e-06    5.0774410e-01    2.1151510e+00    2.3575505e+00    2.7117320e+00    4.9975248e+01    2.7024519e+00                0         #dt_mach
   3.4285375e+01             1601    8.7747205e-06    5.0650015e-01    2.1176023e+00    2.3602854e+00    2.7148747e+00    4.9991367e+01    6.4268882e+00                0         #dt_mach
   3.4327494e+01             1602    7.0197764e-06    4.0170345e-01    1.6958471e+00    1.8901943e+00    2.1741630e+00    3.9981758e+01    4.6218984e+00                0         #dt_piso
   3.4361188e+01             1603    5.6158211e-06    3.1939263e-01    1.3576533e+00    1.5132426e+00    1.7405811e+00    3.1980666e+01    3.6663134e+00                0         #dt_piso
   3.4403307e+01             1604    7.0197764e-06    3.9458995e-01    1.6987048e+00    1.8933804e+00    2.1778266e+00    3.9971282e+01    4.3472693e+00                0         #dt_grow
   3.4437002e+01             1605    5.6158211e-06    3.1494554e-01    1.3601094e+00    1.5159810e+00    1.7437300e+00    3.1972616e+01    3.9733660e+00                0         #dt_piso
   3.4463958e+01             1606    4.4926569e-06    2.5205840e-01    1.0889215e+00    1.2137124e+00    1.3960532e+00    2.5574554e+01    3.2628248e+00                0         #dt_piso
   3.4497653e+01             1607    5.6158211e-06    3.1340395e-01    1.3622082e+00    1.5183177e+00    1.7464208e+00    3.1965724e+01    3.4182799e+00                0         #dt_grow
   3.4539772e+01             1608    7.0197764e-06    3.9371870e-01    1.7047726e+00    1.9001400e+00    2.1856059e+00    3.9952074e+01    4.5128343e+00                0         #dt_grow
   3.4573466e+01             1609    5.6158211e-06    3.1334912e-01    1.3650839e+00    1.5215225e+00    1.7501075e+00    3.1956934e+01    3.9791431e+00                0         #dt_piso
   3.4600422e+01             1610    4.4926569e-06    2.4983801e-01    1.0928706e+00    1.2181131e+00    1.4011162e+00    2.5561614e+01    3.3434198e+00                0         #dt_piso
   3.4634117e+01             1611    5.6158211e-06    3.1394843e-01    1.3672446e+00    1.5239304e+00    1.7528777e+00    3.1947558e+01    3.6294844e+00                0         #dt_grow
   3.4676236e+01             1612    7.0197764e-06    3.8943658e-01    1.7109160e+00    1.9069874e+00    2.1934820e+00    4.0522765e+01    4.1398499e+00                0         #dt_grow
   3.4709931e+01             1613    5.6158211e-06    3.0992454e-01    1.3697440e+00    1.5267178e+00    1.7560821e+00    3.3026488e+01    3.5536489e+00                0         #dt_piso
   3.4752050e+01             1614    7.0197764e-06    3.8466549e-01    1.7140890e+00    1.9105258e+00    2.1975500e+00    4.2050865e+01    4.6715403e+00                0         #dt_grow
   3.4785745e+01             1615    5.6158211e-06    3.0204967e-01    1.3723116e+00    1.5295808e+00    1.7593738e+00    3.2701072e+01    3.9981132e+00                0         #dt_piso
   3.4812700e+01             1616    4.4926569e-06    2.4108202e-01    1.0986730e+00    1.2245819e+00    1.4085551e+00    2.6155987e+01    3.1075547e+00                0         #dt_piso
   3.4846395e+01             1617    5.6158211e-06    3.0095632e-01    1.3745198e+00    1.5320410e+00    1.7622049e+00    3.2688272e+01    3.3954515e+00                0         #dt_grow
   3.4888514e+01             1618    7.0197764e-06    3.7718707e-01    1.7200105e+00    1.9171264e+00    2.2051416e+00    4.0850570e+01    4.2543612e+00                0         #dt_grow
   3.4922209e+01             1619    5.6158211e-06    2.9978149e-01    1.3770245e+00    1.5348342e+00    1.7654160e+00    3.2674601e+01    4.1099141e+00                0         #dt_piso
   3.4949165e+01             1620    4.4926569e-06    2.3881055e-01    1.1024421e+00    1.2287833e+00    1.4133873e+00    2.6136055e+01    3.0863221e+00                0         #dt_piso
   3.4982860e+01             1621    5.6158211e-06    2.9808353e-01    1.3790156e+00    1.5370534e+00    1.7679688e+00    3.2664614e+01    3.3777435e+00                0         #dt_grow
   3.5024979e+01             1622    7.0197764e-06    3.7256634e-01    1.7257019e+00    1.9234714e+00    2.2124384e+00    4.0822550e+01    4.0848384e+00                0         #dt_grow
   3.5058673e+01             1623    5.6158211e-06    2.9775035e-01    1.3816171e+00    1.5399542e+00    1.7713040e+00    3.2652923e+01    3.5627675e+00                0         #dt_piso
   3.5100792e+01             1624    7.0197764e-06    4.3033992e-01    1.7289192e+00    1.9270590e+00    2.2165631e+00    4.0808363e+01    4.5082886e+00                0         #dt_grow
   3.5134487e+01             1625    5.6158211e-06    2.9445919e-01    1.3841852e+00    1.5428178e+00    1.7745964e+00    3.2641800e+01    3.9348896e+00                0         #dt_piso
   3.5161443e+01             1626    4.4926569e-06    2.3521463e-01    1.1081848e+00    1.2351860e+00    1.4207497e+00    2.6110348e+01    2.9766483e+00                0         #dt_piso
   3.5195138e+01             1627    5.6158211e-06    2.9394198e-01    1.3862079e+00    1.5450720e+00    1.7771896e+00    3.2633159e+01    3.8298826e+00                0         #dt_grow
   3.5222094e+01             1628    4.4926569e-06    2.3475253e-01    1.1098057e+00    1.2369926e+00    1.4228279e+00    2.6103502e+01    3.3296711e+00                0         #dt_piso
   3.5255789e+01             1629    5.6158211e-06    2.9319869e-01    1.3882465e+00    1.5473443e+00    1.7798032e+00    3.2624666e+01    4.0934010e+00                0         #dt_grow
   3.5282745e+01             1630    4.4926569e-06    2.3469785e-01    1.1113034e+00    1.2386626e+00    1.4247479e+00    2.6096739e+01    3.2032759e+00                0         #dt_piso
   3.5316440e+01             1631    5.6158211e-06    2.9349358e-01    1.3901768e+00    1.5494966e+00    1.7822779e+00    3.2616225e+01    3.4778545e+00                0         #dt_grow
   3.5358558e+01             1632    7.0197764e-06    3.6718781e-01    1.7397135e+00    1.9390922e+00    2.2304020e+00    4.0762912e+01    4.0102215e+00                0         #dt_grow
   3.5392253e+01             1633    5.6158211e-06    2.9361958e-01    1.3928118e+00    1.5524347e+00    1.7856561e+00    3.2605740e+01    3.6096668e+00                0         #dt_piso
   3.5434372e+01             1634    7.0197764e-06    3.6727272e-01    1.7429221e+00    1.9426703e+00    2.2345155e+00    4.0749823e+01    4.3139987e+00                0         #dt_grow
   3.5468067e+01             1635    5.6158211e-06    2.9114341e-01    1.3953484e+00    1.5552636e+00    1.7889082e+00    3.2595227e+01    3.3251488e+00                0         #dt_piso
   3.5495023e+01             1636    4.4926569e-06    2.3293230e-01    1.1171000e+00    1.2451258e+00    1.4321795e+00    2.6073217e+01    3.1411223e+00                0         #dt_piso
   3.5528718e+01             1637    5.6158211e-06    2.9184837e-01    1.3973548e+00    1.5575003e+00    1.7914805e+00    3.2586830e+01    3.4196379e+00                0         #dt_grow
   3.5570836e+01             1638    7.0197764e-06    3.6572624e-01    1.7485749e+00    1.9489734e+00    2.2417627e+00    4.0726168e+01    3.8826959e+00                0         #dt_grow
   3.5604531e+01             1639    5.6158211e-06    2.9278372e-01    1.3998666e+00    1.5603016e+00    1.7947008e+00    3.2576273e+01    3.4165261e+00                0         #dt_piso
   3.5646650e+01             1640    7.0197764e-06    3.6584369e-01    1.7517123e+00    1.9524721e+00    2.2457850e+00    4.0712814e+01    3.7298040e+00                0         #dt_grow
   3.5698376e+01             1641    8.6210898e-06    4.4876980e-01    2.1544997e+00    2.4014225e+00    2.7621791e+00    4.9988774e+01    5.0300605e+00                0         #dt_mach
   3.5739758e+01             1642    6.8968718e-06    3.5849855e-01    1.7252246e+00    1.9229500e+00    2.2118264e+00    3.9983917e+01    4.4232352e+00                0         #dt_piso
   3.5772863e+01             1643    5.5174975e-06    2.8622059e-01    1.3810460e+00    1.5393263e+00    1.7705718e+00    3.1982545e+01    3.4051433e+00                0         #dt_piso
   3.5814244e+01             1644    6.8968718e-06    3.5704545e-01    1.7280135e+00    1.9260602e+00    2.2154019e+00    4.0161164e+01    4.6324410e+00                0         #dt_grow
   3.5847349e+01             1645    5.5174975e-06    2.8134371e-01    1.3824821e+00    1.5409387e+00    1.7724129e+00    3.2114715e+01    3.2097628e+00                0         #dt_piso
   3.5888730e+01             1646    6.8968718e-06    3.4972305e-01    1.7297213e+00    1.9279775e+00    2.2175915e+00    4.0125558e+01    3.6821127e+00                0         #dt_grow
   3.5921835e+01             1647    5.5174975e-06    2.7878071e-01    1.3847995e+00    1.5435215e+00    1.7753840e+00    3.2090555e+01    3.8822417e+00                0         #dt_piso
   3.5948319e+01             1648    4.4139980e-06    2.2237431e-01    1.1086868e+00    1.2357603e+00    1.4213934e+00    2.5666646e+01    3.0287232e+00                0         #dt_piso
   3.5981424e+01             1649    5.5174975e-06    2.8127531e-01    1.3868954e+00    1.5458559e+00    1.7780710e+00    3.2075026e+01    3.2726929e+00                0         #dt_grow
   3.6022805e+01             1650    6.8968718e-06    3.4533493e-01    1.7356071e+00    1.9345347e+00    2.2251373e+00    4.0081923e+01    3.8722417e+00                0         #dt_grow
   3.6055910e+01             1651    5.5174975e-06    2.7547960e-01    1.3895092e+00    1.5487688e+00    1.7814221e+00    3.2058437e+01    3.6045494e+00                0         #dt_piso
   3.6097292e+01             1652    6.8968718e-06    3.4668865e-01    1.7387858e+00    1.9380780e+00    2.2292126e+00    4.0062470e+01    3.4405301e+00                0         #dt_grow
   3.6148937e+01             1653    8.6076469e-06    4.2811321e-01    2.1728085e+00    2.4218477e+00    2.7856519e+00    4.9984640e+01    4.8144255e+00                0         #dt_mach
   3.6190254e+01             1654    6.8861175e-06    3.4181192e-01    1.7396207e+00    1.9390115e+00    2.2302830e+00    3.9978298e+01    4.5153918e+00                0         #dt_piso
   3.6223307e+01             1655    5.5088940e-06    2.6889628e-01    1.3920872e+00    1.5516548e+00    1.7847272e+00    3.1976680e+01    3.1570592e+00                0         #dt_piso
   3.6264624e+01             1656    6.8861175e-06    3.3558693e-01    1.7416213e+00    1.9412547e+00    2.2328478e+00    3.9961733e+01    4.3590083e+00                0         #dt_grow
   3.6297678e+01             1657    5.5088940e-06    2.6661240e-01    1.3945029e+00    1.5543474e+00    1.7878242e+00    3.1963626e+01    3.5799468e+00                0         #dt_piso
   3.6338994e+01             1658    6.8861175e-06    3.5012568e-01    1.7449617e+00    1.9449767e+00    2.2371304e+00    3.9945660e+01    3.8767729e+00                0         #dt_grow
   3.6372048e+01             1659    5.5088940e-06    2.6544246e-01    1.3972070e+00    1.5573602e+00    1.7912910e+00    3.1950948e+01    3.3955197e+00                0         #dt_piso
   3.6413364e+01             1660    6.8861175e-06    3.3094733e-01    1.7482849e+00    1.9486803e+00    2.2413909e+00    3.9930001e+01    4.2034318e+00                0         #dt_grow
   3.6446418e+01             1661    5.5088940e-06    2.7974068e-01    1.3997940e+00    1.5602439e+00    1.7946078e+00    3.1938525e+01    3.6298847e+00                0         #dt_piso
   3.6487734e+01             1662    6.8861175e-06    3.4414675e-01    1.7514168e+00    1.9521722e+00    2.2454062e+00    3.9914599e+01    4.0876880e+00                0         #dt_grow
   3.6520788e+01             1663    5.5088940e-06    2.7032270e-01    1.4022678e+00    1.5630024e+00    1.7977793e+00    3.1926269e+01    3.5805187e+00                0         #dt_piso
   3.6562104e+01             1664    6.8861175e-06    3.3995466e-01    1.7357208e+00    1.9349536e+00    2.2252830e+00    3.9899386e+01    4.2358174e+00                0         #dt_grow
   3.6595158e+01             1665    5.5088940e-06    2.8172580e-01    1.3890302e+00    1.5484807e+00    1.7808080e+00    3.2014585e+01    3.0045018e+00                0         #dt_piso
   3.6636475e+01             1666    6.8861175e-06    3.4824865e-01    1.7375876e+00    1.9370503e+00    2.2276765e+00    3.9883900e+01    3.5477571e+00                0         #dt_grow
   3.6688120e+01             1667    8.6076469e-06    4.1243295e-01    2.1753816e+00    2.4250962e+00    2.7889508e+00    4.9841423e+01    5.0242527e+00                0         #dt_grow
   3.6729437e+01             1668    6.8861175e-06    3.3609770e-01    1.7425592e+00    1.9425890e+00    2.2340502e+00    3.9864594e+01    3.7836776e+00                0         #dt_piso
   3.6762490e+01             1669    5.5088940e-06    2.7421606e-01    1.3955464e+00    1.5557407e+00    1.7891620e+00    3.1886250e+01    3.0701382e+00                0         #dt_piso
   3.6788933e+01             1670    4.4071152e-06    2.2132784e-01    1.1172212e+00    1.2454658e+00    1.4323349e+00    2.5505537e+01    3.1363523e+00                0         #dt_piso
   3.6821987e+01             1671    5.5088940e-06    2.7714323e-01    1.3978339e+00    1.5582894e+00    1.7920948e+00    3.1876539e+01    3.3591771e+00                0         #dt_grow
   3.6863303e+01             1672    6.8861175e-06    3.3507790e-01    1.7489672e+00    1.9497312e+00    2.2422657e+00    3.9837276e+01    3.9233580e+00                0         #dt_grow
   3.6896357e+01             1673    5.5088940e-06    2.8578502e-01    1.4002900e+00    1.5610299e+00    1.7952435e+00    3.1864493e+01    3.4404781e+00                0         #dt_piso
   3.6937673e+01             1674    6.8861175e-06    3.2626977e-01    1.7242477e+00    1.9225041e+00    2.2105739e+00    3.9822207e+01    3.8067086e+00                0         #dt_grow
   3.6970727e+01             1675    5.5088940e-06    2.7151628e-01    1.3810475e+00    1.5398399e+00    1.7705737e+00    3.1852408e+01    3.5068247e+00                0         #dt_piso
   3.7012043e+01             1676    6.8861175e-06    3.3072505e-01    1.7280932e+00    1.9267898e+00    2.2155041e+00    3.9806877e+01    3.5664711e+00                0         #dt_grow
   3.7063689e+01             1677    8.6076469e-06    4.1606763e-01    2.1625100e+00    2.4111646e+00    2.7724487e+00    4.9745286e+01    5.5675135e+00                0         #dt_grow
   3.7105006e+01             1678    6.8861175e-06    3.2354253e-01    1.7312926e+00    1.9303691e+00    2.2196059e+00    3.9787632e+01    3.3028011e+00                0         #dt_piso
   3.7156652e+01             1679    8.6076469e-06    4.2197448e-01    2.1670982e+00    2.4162943e+00    2.7783310e+00    4.9721293e+01    4.4883008e+00                0         #dt_grow
   3.7197969e+01             1680    6.8861175e-06    3.3271474e-01    1.7352266e+00    1.9347610e+00    2.2246495e+00    3.9768720e+01    4.7064350e+00                0         #dt_piso
   3.7231022e+01             1681    5.5088940e-06    2.6996102e-01    1.3892469e+00    1.5489968e+00    1.7810857e+00    3.1809617e+01    3.6519034e+00                0         #dt_piso
   3.7272339e+01             1682    6.8861175e-06    3.2687021e-01    1.7381074e+00    1.9379764e+00    2.2283429e+00    3.9753637e+01    3.9962409e+00                0         #dt_grow
   3.7305392e+01             1683    5.5088940e-06    2.7144648e-01    1.3915128e+00    1.5515243e+00    1.7839907e+00    3.1797561e+01    3.1056817e+00                0         #dt_piso
   3.7346709e+01             1684    6.8861175e-06    3.4872951e-01    1.7406816e+00    1.9408479e+00    2.2316431e+00    3.9891170e+01    3.4256930e+00                0         #dt_grow
   3.7398355e+01             1685    8.6076469e-06    4.1122475e-01    2.1783959e+00    2.4289035e+00    2.7928152e+00    4.9843753e+01    4.6518099e+00                0         #dt_grow
   3.7439671e+01             1686    6.8861175e-06    3.2566696e-01    1.7443955e+00    1.9449984e+00    2.2364045e+00    3.9862787e+01    3.9896684e+00                0         #dt_piso
   3.7472725e+01             1687    5.5088940e-06    2.7705866e-01    1.3967888e+00    1.5574172e+00    1.7907549e+00    3.1882684e+01    3.3537045e+00                0         #dt_piso
   3.7514041e+01             1688    6.8861175e-06    3.4047233e-01    1.7474439e+00    1.9484005e+00    2.2403127e+00    4.0075777e+01    3.6674817e+00                0         #dt_grow
   3.7547095e+01             1689    5.5088940e-06    2.7938505e-01    1.3991995e+00    1.5601079e+00    1.7938455e+00    3.1866553e+01    3.3451862e+00                0         #dt_piso
   3.7588411e+01             1690    6.8861175e-06    3.4395288e-01    1.7504717e+00    1.9517810e+00    2.2441945e+00    3.9822457e+01    4.0723598e+00                0         #dt_grow
   3.7621465e+01             1691    5.5088940e-06    2.7357525e-01    1.4015740e+00    1.5627574e+00    1.7968897e+00    3.1851242e+01    3.4004984e+00                0         #dt_piso
   3.7662781e+01             1692    6.8861175e-06    3.3906038e-01    1.7533999e+00    1.9550476e+00    2.2479487e+00    3.9803716e+01    3.8023651e+00                0         #dt_grow
   3.7695835e+01             1693    5.5088940e-06    2.8432612e-01    1.4037719e+00    1.5652123e+00    1.7997076e+00    3.1836478e+01    3.1548474e+00                0         #dt_piso
   3.7737152e+01             1694    6.8861175e-06    3.3137858e-01    1.7554713e+00    1.9573560e+00    2.2506042e+00    3.9785481e+01    3.2142048e+00                0         #dt_grow
   3.7788797e+01             1695    8.6076469e-06    4.4936894e-01    2.1961859e+00    2.4487686e+00    2.8156229e+00    4.9716887e+01    4.5862162e+00                0         #dt_grow
   3.7830114e+01             1696    6.8861175e-06    3.3862169e-01    1.7591765e+00    1.9615106e+00    2.2553545e+00    3.9763927e+01    3.3214560e+00                0         #dt_piso
   3.7881760e+01             1697    8.6076469e-06    4.0672041e-01    2.2018337e+00    2.4550826e+00    2.8228637e+00    4.9690009e+01    4.7112219e+00                0         #dt_grow
   3.7923077e+01             1698    6.8861175e-06    3.4554660e-01    1.7631794e+00    1.9659740e+00    2.2604864e+00    3.9742422e+01    3.4674764e+00                0         #dt_piso
   3.7974723e+01             1699    8.6076469e-06    4.2435014e-01    2.2063893e+00    2.4601659e+00    2.8287042e+00    4.9663087e+01    4.5548236e+00                0         #dt_grow
   3.8016039e+01             1700    6.8861175e-06    3.3413507e-01    1.7663858e+00    1.9695536e+00    2.2645972e+00    3.9721029e+01    4.2280290e+00                0         #dt_piso
   3.8049093e+01             1701    5.5088940e-06    2.7075805e-01    1.4142567e+00    1.5769220e+00    1.8131496e+00    3.1770738e+01    4.3990467e+00                0         #dt_piso
   3.8075535e+01             1702    4.4071152e-06    2.1864176e-01    1.1321032e+00    1.2623153e+00    1.4514143e+00    2.5412697e+01    2.6854277e+00                0         #dt_piso
   3.8108589e+01             1703    5.5088940e-06    2.7573436e-01    1.4161490e+00    1.5790328e+00    1.8155756e+00    3.1759793e+01    3.2850032e+00                0         #dt_grow
   3.8149905e+01             1704    6.8861175e-06    3.6127423e-01    1.7717392e+00    1.9755265e+00    2.2714606e+00    3.9690241e+01    3.9241426e+00                0         #dt_grow
   3.8182959e+01             1705    5.5088940e-06    2.6869350e-01    1.3872523e+00    1.5471379e+00    1.7785286e+00    3.1818762e+01    3.2884023e+00                0         #dt_piso
   3.8224275e+01             1706    6.8861175e-06    3.3522914e-01    1.7364229e+00    1.9365503e+00    2.2261832e+00    3.9752963e+01    3.9949131e+00                0         #dt_grow
   3.8257329e+01             1707    5.5088940e-06    2.8285788e-01    1.3904187e+00    1.5506687e+00    1.7825881e+00    3.1790861e+01    3.2389629e+00                0         #dt_piso
   3.8298646e+01             1708    6.8861175e-06    3.4549724e-01    1.7396052e+00    1.9401038e+00    2.2302630e+00    3.9722697e+01    3.6137578e+00                0         #dt_grow
   3.8331699e+01             1709    5.5088940e-06    2.6906339e-01    1.3927762e+00    1.5533027e+00    1.7856105e+00    3.1768819e+01    2.8992774e+00                0         #dt_piso
   3.8373016e+01             1710    6.8861175e-06    3.3858384e-01    1.7424700e+00    1.9433065e+00    2.2339360e+00    3.9697629e+01    3.6182561e+00                0         #dt_grow
   3.8406069e+01             1711    5.5088940e-06    2.7465986e-01    1.3950785e+00    1.5558766e+00    1.7885621e+00    3.1772512e+01    3.0863214e+00                0         #dt_piso
   3.8447386e+01             1712    6.8861175e-06    3.3996696e-01    1.7450008e+00    1.9461348e+00    2.2371805e+00    3.9675549e+01    3.4877734e+00                0         #dt_grow
   3.8480439e+01             1713    5.5088940e-06    2.7976720e-01    1.3971521e+00    1.5581931e+00    1.7912206e+00    3.1733117e+01    3.1066740e+00                0         #dt_piso
   3.8521756e+01             1714    6.8861175e-06    3.4476106e-01    1.7480486e+00    1.9495397e+00    2.2410879e+00    3.9655299e+01    3.8306735e+00                0         #dt_grow
   3.8554809e+01             1715    5.5088940e-06    2.7108667e-01    1.3994523e+00    1.5607598e+00    1.7941697e+00    3.1717332e+01    2.8864765e+00                0         #dt_piso
   3.8581252e+01             1716    4.4071152e-06    2.1657691e-01    1.1202362e+00    1.2493599e+00    1.4362002e+00    2.5369519e+01    2.6120412e+00                0         #dt_piso
   3.8614305e+01             1717    5.5088940e-06    2.6476754e-01    1.4013197e+00    1.5628443e+00    1.7965638e+00    3.1705219e+01    3.3599913e+00                0         #dt_grow
   3.8655622e+01             1718    6.8861175e-06    3.3980563e-01    1.7531760e+00    1.9552620e+00    2.2476616e+00    3.9621255e+01    3.7015078e+00                0         #dt_grow
   3.8688675e+01             1719    5.5088940e-06    2.7919479e-01    1.4037664e+00    1.5655776e+00    1.7997006e+00    3.1690513e+01    2.9723303e+00                0         #dt_piso
   3.8729992e+01             1720    6.8861175e-06    3.3299584e-01    1.7561318e+00    1.9585646e+00    2.2514510e+00    3.9602954e+01    3.1228080e+00                0         #dt_grow
   3.8763045e+01             1721    5.5088940e-06    2.7531276e-01    1.4059193e+00    1.5679844e+00    1.8024606e+00    3.1676052e+01    3.3012612e+00                0         #dt_piso
   3.8804362e+01             1722    6.8861175e-06    3.3360010e-01    1.7588393e+00    1.9615919e+00    2.2549222e+00    3.9585131e+01    3.9184048e+00                0         #dt_grow
   3.8837415e+01             1723    5.5088940e-06    2.6407087e-01    1.4081182e+00    1.5704429e+00    1.8052797e+00    3.1661786e+01    3.1460488e+00                0         #dt_piso
   3.8878732e+01             1724    6.8861175e-06    3.6151921e-01    1.7612495e+00    1.9642860e+00    2.2580121e+00    3.9567325e+01    3.1010098e+00                0         #dt_grow
   3.8930378e+01             1725    8.6076469e-06    4.2717118e-01    2.2040864e+00    2.4581670e+00    2.8257518e+00    4.9443754e+01    4.3810735e+00                0         #dt_grow
   3.8971695e+01             1726    6.8861175e-06    3.4587288e-01    1.7627502e+00    1.9659808e+00    2.2599361e+00    3.9545178e+01    3.4760087e+00                0         #dt_piso
   3.9004748e+01             1727    5.5088940e-06    2.7364899e-01    1.4116336e+00    1.5743820e+00    1.8097867e+00    3.1629842e+01    3.0208683e+00                0         #dt_piso
   3.9046065e+01             1728    6.8861175e-06    3.3130806e-01    1.7666181e+00    1.9702833e+00    2.2648950e+00    3.9527349e+01    3.6056135e+00                0         #dt_grow
   3.9097711e+01             1729    8.6076469e-06    4.1759463e-01    2.2109148e+00    2.4658049e+00    2.8345061e+00    4.9393426e+01    3.5470235e+00                0         #dt_grow
   3.9139027e+01             1730    6.8861175e-06    3.5428410e-01    1.7702517e+00    1.9743428e+00    2.2695535e+00    3.9505215e+01    3.4782939e+00                0         #dt_piso
   3.9190673e+01             1731    8.6076469e-06    4.3154907e-01    2.2154414e+00    2.4708656e+00    2.8403096e+00    4.9366139e+01    4.5195196e+00                0         #dt_grow
   3.9231990e+01             1732    6.8861175e-06    3.3188362e-01    1.7731280e+00    1.9775653e+00    2.2732410e+00    3.9483141e+01    3.6271410e+00                0         #dt_piso
   3.9265043e+01             1733    5.5088940e-06    2.7911540e-01    1.4196222e+00    1.5833030e+00    1.8200285e+00    3.1580261e+01    3.0903933e+00                0         #dt_piso
   3.9306360e+01             1734    6.8861175e-06    3.6980217e-01    1.7756468e+00    1.9803798e+00    2.2764702e+00    3.9812358e+01    3.6610210e+00                0         #dt_grow
   3.9339413e+01             1735    5.5088940e-06    2.7232444e-01    1.3814943e+00    1.5411599e+00    1.7711465e+00    3.1566213e+01    3.2245603e+00                0         #dt_piso
   3.9380730e+01             1736    6.8861175e-06    3.4257693e-01    1.7296901e+00    1.9295954e+00    2.2175515e+00    3.9448012e+01    3.6136038e+00                0         #dt_grow
   3.9413783e+01             1737    5.5088940e-06    2.7512343e-01    1.3854138e+00    1.5455296e+00    1.7761715e+00    3.1552177e+01    3.1897943e+00                0         #dt_piso
   3.9455100e+01             1738    6.8861175e-06    3.4742498e-01    1.7334331e+00    1.9337717e+00    2.2223501e+00    3.9430406e+01    3.0451801e+00                0         #dt_grow
   3.9506746e+01             1739    8.6076469e-06    4.2279714e-01    2.1692629e+00    2.4199777e+00    2.7811063e+00    4.9272693e+01    4.3171377e+00                0         #dt_grow
   3.9548063e+01             1740    6.8861175e-06    3.4355880e-01    1.7370311e+00    1.9377946e+00    2.2269630e+00    3.9408396e+01    3.7046132e+00                0         #dt_piso
   3.9581116e+01             1741    5.5088940e-06    2.7789262e-01    1.3907215e+00    1.5514608e+00    1.7829762e+00    3.1520443e+01    3.2277806e+00                0         #dt_piso
   3.9622433e+01             1742    6.8861175e-06    3.4600904e-01    1.7398857e+00    1.9409825e+00    2.2306227e+00    3.9390648e+01    3.0263996e+00                0         #dt_grow
   3.9655486e+01             1743    5.5088940e-06    2.8040374e-01    1.3929773e+00    1.5539784e+00    1.7858683e+00    3.1506312e+01    3.5847502e+00                0         #dt_piso
   3.9681929e+01             1744    4.4071152e-06    2.2319559e-01    1.1150551e+00    1.2439335e+00    1.4295579e+00    2.5201039e+01    2.6448493e+00                0         #dt_piso
   3.9714982e+01             1745    5.5088940e-06    3.1681339e-01    1.3726690e+00    1.5308864e+00    1.7598320e+00    3.1495016e+01    3.0031364e+00                0         #dt_grow
   3.9756299e+01             1746    6.8861175e-06    3.4827492e-01    1.7173522e+00    1.9152978e+00    2.2017336e+00    3.9358948e+01    3.6754637e+00                0         #dt_grow
   3.9789352e+01             1747    5.5088940e-06    2.6082705e-01    1.3751410e+00    1.5336380e+00    1.7630013e+00    3.1480872e+01    3.0387106e+00                0         #dt_piso
   3.9830669e+01             1748    6.8861175e-06    3.4846037e-01    1.7204814e+00    1.9187797e+00    2.2057453e+00    3.9341203e+01    3.4463830e+00                0         #dt_grow
   3.9863722e+01             1749    5.5088940e-06    2.7352860e-01    1.3776886e+00    1.5364747e+00    1.7662675e+00    3.1466670e+01    3.2025366e+00                0         #dt_piso
   3.9905039e+01             1750    6.8861175e-06    3.5548691e-01    1.7239621e+00    1.9226556e+00    2.2102079e+00    3.9323437e+01    3.5576832e+00                0         #dt_grow
   3.9938092e+01             1751    5.5088940e-06    2.6840693e-01    1.3803681e+00    1.5394563e+00    1.7697027e+00    3.1452433e+01    2.9445972e+00                0         #dt_piso
   3.9979409e+01             1752    6.8861175e-06    3.3001007e-01    1.7272801e+00    1.9263470e+00    2.2144616e+00    3.9305631e+01    3.3069251e+00                0         #dt_grow
   4.0012462e+01             1753    5.5088940e-06    3.0826434e-01    1.3830436e+00    1.5424351e+00    1.7731328e+00    3.1438180e+01    3.3114288e+00                0         #dt_piso
   4.0053779e+01             1754    6.8861175e-06    3.4818690e-01    1.7302723e+00    1.9296798e+00    2.2182978e+00    3.9287696e+01    6.8140376e+00                0         #dt_grow
   4.0086833e+01             1755    5.5088940e-06    3.1242263e-01    1.3856065e+00    1.5452878e+00    1.7764186e+00    3.1423676e+01    4.3956268e+00                0         #dt_piso
   4.0128149e+01             1756    6.8861175e-06    3.5976827e-01    1.7342361e+00    1.9340909e+00    2.2233796e+00    3.9326615e+01    4.0956414e+00                0         #dt_grow
   4.0179795e+01             1757    8.6076469e-06    4.9542098e-01    2.1704289e+00    2.4205510e+00    2.7826012e+00    5.0501663e+01    4.7663784e+00                0         #dt_grow
   4.0230928e+01             1758    8.5221420e-06    4.3351501e-01    2.1512714e+00    2.3991811e+00    2.7580403e+00    4.8565932e+01    5.2352912e+00                0         #dt_mach
   4.0283571e+01             1759    8.7737860e-06    4.3158054e-01    2.2175633e+00    2.4731125e+00    2.8430298e+00    4.9982658e+01    5.3711674e+00                0         #dt_mach
   4.0336232e+01             1760    8.7768301e-06    4.4693921e-01    2.2209411e+00    2.4768763e+00    2.8473604e+00    4.9982975e+01    5.7785480e+00                0         #dt_mach
   4.0378360e+01             1761    7.0214641e-06    3.6740363e-01    1.7786766e+00    1.9836385e+00    2.2803546e+00    3.9974153e+01    3.8813863e+00                0         #dt_piso
   4.0431021e+01             1762    8.7768301e-06    4.6611559e-01    2.2259684e+00    2.4824723e+00    2.8538057e+00    4.9950463e+01    5.0681217e+00                0         #dt_grow
   4.0483735e+01             1763    8.7855342e-06    4.4645300e-01    2.2306670e+00    2.4877003e+00    2.8598294e+00    4.9983375e+01    5.4166501e+00                0         #dt_mach
   4.0536465e+01             1764    8.7884563e-06    4.3237891e-01    2.2349058e+00    2.4924289e+00    2.8652639e+00    4.9976970e+01    5.3320384e+00                0         #dt_mach
   4.0589220e+01             1765    8.7925062e-06    4.8962444e-01    2.2255546e+00    2.4822766e+00    2.8532751e+00    4.9987847e+01    8.8793888e+00                0         #dt_mach
   4.0641988e+01             1766    8.7946437e-06    4.2877614e-01    2.2269738e+00    2.4838638e+00    2.8550946e+00    4.9982407e+01    7.7369616e+00                0         #dt_mach
   4.0694775e+01             1767    8.7977393e-06    4.5184493e-01    2.2293063e+00    2.4864719e+00    2.8580850e+00    4.9983496e+01    8.2596755e+00                0         #dt_mach
   4.0747579e+01             1768    8.8006442e-06    4.3572548e-01    2.2325622e+00    2.4901078e+00    2.8622593e+00    4.9983198e+01    8.3287010e+00                0         #dt_mach
   4.0800400e+01             1769    8.8036025e-06    4.7595943e-01    2.2358249e+00    2.4937417e+00    2.8664422e+00    4.9983227e+01    9.4591160e+00                0         #dt_mach
   4.0842657e+01             1770    7.0428820e-06    3.6371967e-01    1.7907271e+00    1.9972973e+00    2.2958040e+00    3.9975977e+01    7.5539145e+00                0         #dt_piso
   4.0895479e+01             1771    8.8036025e-06    4.3808461e-01    2.2404818e+00    2.4989290e+00    2.8724126e+00    4.9952637e+01    8.5810492e+00                0         #dt_grow
   4.0948351e+01             1772    8.8119497e-06    4.3867257e-01    2.2461987e+00    2.5053109e+00    2.8797419e+00    4.9977765e+01    6.3320580e+00                0         #dt_mach
   4.1001246e+01             1773    8.8158701e-06    4.4896843e-01    2.2490706e+00    2.5085025e+00    2.8834238e+00    5.0186175e+01    8.5504568e+00                0         #dt_mach
   4.1053945e+01             1774    8.7831659e-06    4.4889619e-01    2.2435112e+00    2.5023018e+00    2.8762964e+00    4.9786489e+01    9.4195464e+00                0         #dt_mach
   4.1106870e+01             1775    8.8208328e-06    4.7101231e-01    2.2557967e+00    2.5160069e+00    2.8920471e+00    4.9983845e+01    9.2906141e+00                0         #dt_mach
   4.1149210e+01             1776    7.0566663e-06    3.5247679e-01    1.8069447e+00    2.0153670e+00    2.3165958e+00    3.9975777e+01    5.8364668e+00                0         #dt_piso
   4.1202135e+01             1777    8.8208328e-06    4.4833837e-01    2.2607018e+00    2.5214650e+00    2.8983357e+00    4.9954094e+01    7.5540836e+00                0         #dt_grow
   4.1255109e+01             1778    8.8289389e-06    4.3257339e-01    2.2655046e+00    2.5268238e+00    2.9044931e+00    4.9984818e+01    8.3645024e+00                0         #dt_mach
   4.1308098e+01             1779    8.8316205e-06    4.5601253e-01    2.2682811e+00    2.5299121e+00    2.9080527e+00    4.9984670e+01    9.2172759e+00                0         #dt_mach
   4.1350490e+01             1780    7.0652964e-06    3.6601805e-01    1.8168825e+00    2.0264443e+00    2.3293365e+00    3.9977822e+01    7.4780252e+00                0         #dt_piso
   4.1403480e+01             1781    8.8316205e-06    5.0109136e-01    2.2732720e+00    2.5354704e+00    2.9144513e+00    4.9956139e+01    8.6113088e+00                0         #dt_grow
   4.1456516e+01             1782    8.8393747e-06    4.6204578e-01    2.2776090e+00    2.5402979e+00    2.9200115e+00    4.9984037e+01    8.3851850e+00                0         #dt_mach
   4.1509569e+01             1783    8.8421975e-06    4.4025722e-01    2.2813688e+00    2.5444904e+00    2.9248318e+00    4.9983715e+01    7.6813166e+00                0         #dt_mach
   4.1562640e+01             1784    8.8450784e-06    4.5289798e-01    2.2847961e+00    2.5483150e+00    2.9292258e+00    4.9984773e+01    8.2135007e+00                0         #dt_mach
   4.1615726e+01             1785    8.8477729e-06    4.7032193e-01    2.2889122e+00    2.5528979e+00    2.9345028e+00    4.9978814e+01    6.3739421e+00                0         #dt_mach
   4.1668836e+01             1786    8.8515234e-06    4.4740373e-01    2.2915840e+00    2.5558769e+00    2.9379282e+00    4.9988807e+01    8.0192297e+00                0         #dt_mach
   4.1721957e+01             1787    8.8535054e-06    4.4926035e-01    2.2947414e+00    2.5593896e+00    2.9419761e+00    4.9983701e+01    7.4808433e+00                0         #dt_mach
   4.1775095e+01             1788    8.8563924e-06    4.4292767e-01    2.2977220e+00    2.5627168e+00    2.9457975e+00    4.9984623e+01    8.7488973e+00                0         #dt_mach
   4.1817606e+01             1789    7.0851139e-06    3.8667320e-01    1.8403890e+00    2.0526406e+00    2.3594731e+00    3.9976502e+01    5.9346256e+00                0         #dt_piso
   4.1870744e+01             1790    8.8563924e-06    5.2123120e-01    2.3024477e+00    2.5679850e+00    2.9518561e+00    4.9955056e+01    8.1297743e+00                0         #dt_grow
   4.1923930e+01             1791    8.8643604e-06    4.5457243e-01    2.3076409e+00    2.5737861e+00    2.9585139e+00    4.9978753e+01    5.8597317e+00                0         #dt_mach
   4.1977139e+01             1792    8.8681288e-06    4.4957540e-01    2.3095135e+00    2.5758671e+00    2.9609147e+00    4.9988606e+01    8.5549817e+00                0         #dt_mach
   4.2019706e+01             1793    7.0945030e-06    3.7515429e-01    1.8499604e+00    2.0633136e+00    2.3717440e+00    3.9979707e+01    6.1554985e+00                0         #dt_piso
   4.2072915e+01             1794    8.8681288e-06    4.6547015e-01    2.3145697e+00    2.5815125e+00    2.9673970e+00    4.9958881e+01    9.0658660e+00                0         #dt_grow
   4.2126167e+01             1795    8.8754278e-06    4.6590729e-01    2.2937524e+00    2.5586733e+00    2.9407082e+00    4.9983813e+01    8.6100914e+00                0         #dt_mach
   4.2179437e+01             1796    8.8783019e-06    5.9272527e-01    2.2951101e+00    2.5602046e+00    2.9424489e+00    4.9983990e+01    8.4325094e+00                0         #dt_mach
   4.2222053e+01             1797    7.1026416e-06    3.6271474e-01    1.8376238e+00    2.0498807e+00    2.3559280e+00    3.9976750e+01    6.5704443e+00                0         #dt_piso
   4.2275323e+01             1798    8.8783019e-06    4.5724208e-01    2.2991703e+00    2.5647397e+00    2.9476542e+00    4.9954202e+01    7.6687148e+00                0         #dt_grow
   4.2328641e+01             1799    8.8864416e-06    4.7759599e-01    2.3038513e+00    2.5699558e+00    2.9536556e+00    4.9983234e+01    7.4011135e+00                0         #dt_mach
   4.2381978e+01             1800    8.8894224e-06    4.5158916e-01    2.3079779e+00    2.5745701e+00    2.9589460e+00    4.9978557e+01    5.6498320e+00                0         #dt_mach
   4.2435337e+01             1801    8.8932363e-06    4.6654995e-01    2.3105348e+00    2.5774226e+00    2.9622241e+00    4.9987401e+01    4.0635366e+00                0         #dt_mach
   4.2488710e+01             1802    8.8954778e-06    4.6218058e-01    2.3139148e+00    2.5811916e+00    2.9665574e+00    4.9983487e+01    3.2837000e+00                0         #dt_mach
   4.2542101e+01             1803    8.8984166e-06    4.7689928e-01    2.3174563e+00    2.5851312e+00    2.9710979e+00    4.9983683e+01    3.5668259e+00                0         #dt_mach
   4.2595509e+01             1804    8.9013214e-06    4.5993135e-01    2.3205954e+00    2.5886502e+00    2.9751222e+00    4.9983325e+01    3.5434878e+00                0         #dt_mach
   4.2648934e+01             1805    8.9042910e-06    4.4925973e-01    2.3239004e+00    2.5923213e+00    2.9793594e+00    5.1543462e+01    3.8353446e+00                0         #dt_mach
   4.2691675e+01             1806    7.1234328e-06    3.8768747e-01    1.8610448e+00    2.0760037e+00    2.3859549e+00    4.0130909e+01    2.8914363e+00                0         #dt_piso
   4.2744926e+01             1807    8.8752447e-06    4.6766269e-01    2.3211440e+00    2.5892316e+00    2.9758256e+00    4.9790411e+01    3.4913182e+00                0         #dt_mach
   4.2798402e+01             1808    8.9126044e-06    4.7286104e-01    2.3331899e+00    2.6026757e+00    2.9912691e+00    4.9982929e+01    3.1872106e+00                0         #dt_mach
   4.2851896e+01             1809    8.9156484e-06    5.2727466e-01    2.3365840e+00    2.6064465e+00    2.9956205e+00    4.9983806e+01    3.7775486e+00                0         #dt_mach
   4.2894691e+01             1810    7.1325187e-06    3.7168765e-01    1.8707428e+00    2.0868167e+00    2.3983881e+00    3.9976130e+01    2.6798441e+00                0         #dt_piso
   4.2948185e+01             1811    8.9156484e-06    4.6158131e-01    2.3405307e+00    2.6108554e+00    3.0006803e+00    4.9953999e+01    3.5013161e+00                0         #dt_grow
   4.3001728e+01             1812    8.9238585e-06    6.0853921e-01    2.3445246e+00    2.6153292e+00    3.0058008e+00    4.9982455e+01    3.5141723e+00                0         #dt_mach
   4.3055290e+01             1813    8.9269909e-06    4.9438253e-01    2.3481332e+00    2.6193311e+00    3.0104272e+00    4.9984469e+01    3.8490720e+00                0         #dt_mach
   4.3108869e+01             1814    8.9297646e-06    4.8486020e-01    2.3513824e+00    2.6229652e+00    3.0145928e+00    4.9983389e+01    3.1480234e+00                0         #dt_mach
   4.3162465e+01             1815    8.9327322e-06    4.5551525e-01    2.3140983e+00    2.5818917e+00    2.9667927e+00    4.9985706e+01    3.5002511e+00                0         #dt_mach
   4.3216077e+01             1816    8.9352866e-06    4.4569901e-01    2.3083662e+00    2.5755936e+00    2.9594439e+00    4.9984553e+01    3.5020263e+00                0         #dt_mach
   4.3269705e+01             1817    8.9380478e-06    4.5116213e-01    2.3129977e+00    2.5807346e+00    2.9653816e+00    4.9984224e+01    3.1196384e+00                0         #dt_mach
   4.3323350e+01             1818    8.9408689e-06    4.5171995e-01    2.3174366e+00    2.5857196e+00    2.9710725e+00    4.9985008e+01    3.4572816e+00                0         #dt_mach
   4.3377012e+01             1819    8.9435505e-06    4.6838595e-01    2.3214350e+00    2.5901457e+00    2.9761987e+00    4.9984582e+01    3.4276898e+00                0         #dt_mach
   4.3430689e+01             1820    8.9463093e-06    4.7343490e-01    2.3252690e+00    2.5944568e+00    2.9811141e+00    4.9984677e+01    3.3701432e+00                0         #dt_mach
   4.3484384e+01             1821    8.9490519e-06    4.7052128e-01    2.3284115e+00    2.5979018e+00    2.9851429e+00    4.9984640e+01    3.4123867e+00                0         #dt_mach
   4.3538095e+01             1822    8.9518019e-06    4.6857624e-01    2.3324604e+00    2.6024756e+00    2.9903339e+00    4.9984630e+01    3.4935336e+00                0         #dt_mach
   4.3591822e+01             1823    8.9545545e-06    4.7821767e-01    2.3365872e+00    2.6070410e+00    2.9956246e+00    4.9984345e+01    3.4317446e+00                0         #dt_mach
   4.3645566e+01             1824    8.9573591e-06    4.6715999e-01    2.3398100e+00    2.6106816e+00    2.9997565e+00    4.9985925e+01    3.6974337e+00                0         #dt_mach
   4.3688561e+01             1825    7.1658873e-06    3.7207048e-01    1.8734456e+00    2.0902695e+00    2.4018533e+00    3.9979454e+01    2.6669497e+00                0         #dt_piso
   4.3742306e+01             1826    8.9573591e-06    4.6319552e-01    2.3449415e+00    2.6163862e+00    3.0063353e+00    4.9959455e+01    3.4695156e+00                0         #dt_grow
   4.3796093e+01             1827    8.9646285e-06    4.6493253e-01    2.3494832e+00    2.6214181e+00    3.0121579e+00    4.9985084e+01    3.0769401e+00                0         #dt_mach
   4.3849897e+01             1828    8.9673037e-06    4.5938428e-01    2.3529312e+00    2.6253050e+00    3.0165784e+00    4.9985764e+01    3.3903015e+00                0         #dt_mach
   4.3903716e+01             1829    8.9698576e-06    4.7505050e-01    2.3561023e+00    2.6287967e+00    3.0206440e+00    4.9985536e+01    3.4704397e+00                0         #dt_mach
   4.3957551e+01             1830    8.9724531e-06    4.5959879e-01    2.3595604e+00    2.6326991e+00    3.0250774e+00    4.9985882e+01    3.6258855e+00                0         #dt_mach
   4.4000619e+01             1831    7.1779625e-06    3.7608346e-01    1.8893342e+00    2.1079974e+00    2.4222233e+00    3.9979568e+01    2.9421604e+00                0         #dt_piso
   4.4054453e+01             1832    8.9724531e-06    4.5111061e-01    2.3643935e+00    2.6380738e+00    3.0312737e+00    4.9960055e+01    3.7312415e+00                0         #dt_grow
   4.4108331e+01             1833    8.9796270e-06    4.7634682e-01    2.3689477e+00    2.6431086e+00    3.0371124e+00    4.9985747e+01    3.4162152e+00                0         #dt_mach
   4.4162224e+01             1834    8.9821875e-06    4.7596285e-01    2.3724029e+00    2.6469932e+00    3.0415422e+00    4.9985912e+01    3.3539569e+00                0         #dt_mach
   4.4216133e+01             1835    8.9847190e-06    4.7507481e-01    2.3753740e+00    2.6502601e+00    3.0453512e+00    4.9986194e+01    3.7589378e+00                0         #dt_mach
   4.4259259e+01             1836    7.1877752e-06    3.7835159e-01    1.8978377e+00    2.1175334e+00    2.4331252e+00    3.9979960e+01    2.7630353e+00                0         #dt_piso
   4.4313168e+01             1837    8.9847190e-06    4.9810811e-01    2.3755881e+00    2.6505437e+00    3.0456258e+00    5.0079789e+01    3.0853357e+00                0         #dt_grow
   4.4366990e+01             1838    8.9704041e-06    4.8419458e-01    2.3756974e+00    2.6506861e+00    3.0457658e+00    4.9867125e+01    3.2967474e+00                0         #dt_mach
   4.4420956e+01             1839    8.9943064e-06    4.7916917e-01    2.3854465e+00    2.6615262e+00    3.0582647e+00    4.9985892e+01    3.3805542e+00                0         #dt_mach
   4.4474937e+01             1840    8.9968450e-06    4.6425558e-01    2.3894409e+00    2.6660055e+00    3.0633858e+00    4.9986314e+01    3.8842690e+00                0         #dt_mach
   4.4518122e+01             1841    7.1974760e-06    3.8143753e-01    1.9137886e+00    2.1352843e+00    2.4535751e+00    3.9979889e+01    2.5690022e+00                0         #dt_piso
   4.4572103e+01             1842    8.9968450e-06    4.8400978e-01    2.3948283e+00    2.6720126e+00    3.0702927e+00    4.9960863e+01    3.2193131e+00                0         #dt_grow
   4.4626126e+01             1843    9.0038927e-06    4.7699761e-01    2.3995510e+00    2.6772581e+00    3.0763475e+00    4.9985841e+01    3.0532429e+00                0         #dt_mach
   4.4680165e+01             1844    9.0064431e-06    4.7316097e-01    2.4031311e+00    2.6812677e+00    3.0809373e+00    4.9986131e+01    3.0155449e+00                0         #dt_mach
   4.4734219e+01             1845    9.0089421e-06    4.6160426e-01    2.4058348e+00    2.6842860e+00    3.0844036e+00    4.9986477e+01    3.3162191e+00                0         #dt_mach
   4.4788287e+01             1846    9.0113793e-06    5.3128975e-01    2.4040849e+00    2.6823587e+00    3.0821601e+00    4.9986203e+01    3.1914721e+00                0         #dt_mach
   4.4842370e+01             1847    9.0138666e-06    4.6725841e-01    2.4087771e+00    2.6875721e+00    3.0881758e+00    4.9986340e+01    3.2228372e+00                0         #dt_mach
   4.4896468e+01             1848    9.0163298e-06    4.7627726e-01    2.4131241e+00    2.6924119e+00    3.0937489e+00    4.9986423e+01    3.1661117e+00                0         #dt_mach
   4.4950581e+01             1849    9.0187787e-06    5.5067778e-01    2.4178021e+00    2.6976617e+00    3.0997463e+00    4.9986271e+01    2.9172673e+00                0         #dt_mach
   4.5004708e+01             1850    9.0212557e-06    4.7421840e-01    2.4209679e+00    2.7011538e+00    3.1038050e+00    4.9987864e+01    3.3475246e+00                0         #dt_mach
   4.5058849e+01             1851    9.0234459e-06    4.7337176e-01    2.4244492e+00    2.7050626e+00    3.1082682e+00    4.9986620e+01    3.3031859e+00                0         #dt_mach
   4.5113004e+01             1852    9.0258614e-06    4.9245519e-01    2.4277796e+00    2.7087720e+00    3.1125379e+00    5.0112479e+01    3.3103511e+00                0         #dt_mach
   4.5167038e+01             1853    9.0056025e-06    4.7960444e-01    2.4248486e+00    2.7055054e+00    3.1087802e+00    4.9860633e+01    2.8850286e+00                0         #dt_mach
   4.5221222e+01             1854    9.0307744e-06    4.6915030e-01    2.4337446e+00    2.7153959e+00    3.1201854e+00    4.9987558e+01    3.5240161e+00                0         #dt_mach
   4.5264570e+01             1855    7.2246195e-06    3.8593271e-01    1.6983464e+00    1.8958626e+00    2.1773672e+00    4.6902066e+01    2.2813942e+00                0         #dt_piso
   4.5310781e+01             1856    7.7018137e-06    4.1679346e-01    1.8137784e+00    2.0247163e+00    2.3253569e+00    5.0022979e+01    2.6579163e+00                0         #dt_mach
   4.5356971e+01             1857    7.6982758e-06    4.1398039e-01    1.8161368e+00    2.0273429e+00    2.3283805e+00    5.0020630e+01    2.5502906e+00                0         #dt_mach
   4.5403141e+01             1858    7.6951007e-06    5.9975662e-01    1.8186244e+00    2.0301193e+00    2.3315697e+00    5.0018984e+01    2.6640782e+00                0         #dt_mach
   4.5449294e+01             1859    7.6921801e-06    3.9370212e-01    1.8206333e+00    2.0323625e+00    2.3341453e+00    5.0016823e+01    2.5277929e+00                0         #dt_mach
   4.5495432e+01             1860    7.6895929e-06    3.9515067e-01    1.8231734e+00    2.0351979e+00    2.3374018e+00    5.0021494e+01    2.9462457e+00                0         #dt_mach
   4.5541550e+01             1861    7.6862887e-06    4.0814702e-01    1.8256314e+00    2.0379382e+00    2.3405530e+00    5.0017164e+01    2.9004869e+00                0         #dt_mach
   4.5587651e+01             1862    7.6836511e-06    4.1605378e-01    1.8279788e+00    2.0405568e+00    2.3435626e+00    5.0015448e+01    2.9133728e+00                0         #dt_mach
   4.5633739e+01             1863    7.6812780e-06    4.0117106e-01    1.8300450e+00    2.0428635e+00    2.3462115e+00    5.0014309e+01    2.9081001e+00                0         #dt_mach
   4.5679814e+01             1864    7.6790805e-06    4.0622762e-01    1.8328213e+00    2.0459605e+00    2.3497708e+00    5.0004879e+01    2.4052393e+00                0         #dt_mach
   4.5725884e+01             1865    7.6783312e-06    4.0429991e-01    1.7423866e+00    1.9449419e+00    2.2338290e+00    5.0020484e+01    3.0007768e+00                0         #dt_mach
   4.5771935e+01             1866    7.6751869e-06    4.0393645e-01    1.7424246e+00    1.9449839e+00    2.2338776e+00    5.0012847e+01    2.7946057e+00                0         #dt_mach
   4.5817974e+01             1867    7.6732153e-06    4.0202140e-01    1.7437041e+00    1.9464148e+00    2.2355181e+00    5.0014097e+01    3.1555541e+00                0         #dt_mach
   4.5864000e+01             1868    7.6710526e-06    4.1143781e-01    1.7464178e+00    1.9494398e+00    2.2389972e+00    5.0009391e+01    2.5167503e+00                0         #dt_mach
   4.5910018e+01             1869    7.6696120e-06    4.1938509e-01    1.7489072e+00    1.9522194e+00    2.2421887e+00    5.0017479e+01    2.8894558e+00                0         #dt_mach
   4.5956020e+01             1870    7.6669318e-06    4.0828407e-01    1.7520743e+00    1.9557546e+00    2.2462491e+00    5.0008474e+01    2.5892508e+00                0         #dt_mach
   4.6002013e+01             1871    7.6656327e-06    4.0146134e-01    1.7549826e+00    1.9589970e+00    2.2499777e+00    5.0014061e+01    2.9499900e+00                0         #dt_mach
   4.6047994e+01             1872    7.6634776e-06    4.1287180e-01    1.7581929e+00    1.9625799e+00    2.2540935e+00    5.0008838e+01    2.8932641e+00                0         #dt_mach
   4.6093967e+01             1873    7.6621233e-06    4.0306873e-01    1.7611165e+00    1.9658435e+00    2.2578416e+00    5.0012671e+01    2.5537622e+00                0         #dt_mach
   4.6139928e+01             1874    7.6601820e-06    4.2192012e-01    1.7641827e+00    1.9692661e+00    2.2617727e+00    5.0011515e+01    2.6314898e+00                0         #dt_mach
   4.6185879e+01             1875    7.6584182e-06    6.1499031e-01    1.7668850e+00    1.9722785e+00    2.2652372e+00    5.0013426e+01    2.9123042e+00                0         #dt_mach
   4.6231817e+01             1876    7.6563624e-06    4.0170713e-01    1.7695314e+00    1.9752342e+00    2.2686300e+00    5.0013839e+01    3.1938660e+00                0         #dt_mach
   4.6277742e+01             1877    7.6542439e-06    4.0310203e-01    1.7723723e+00    1.9784058e+00    2.2722722e+00    5.0011994e+01    2.7646356e+00                0         #dt_mach
   4.6323657e+01             1878    7.6524082e-06    4.0373800e-01    1.7747535e+00    1.9810682e+00    2.2753249e+00    5.0010035e+01    2.7405396e+00                0         #dt_mach
   4.6369562e+01             1879    7.6508727e-06    4.6919041e-01    1.7774988e+00    1.9841302e+00    2.2788446e+00    5.0010688e+01    2.8794818e+00                0         #dt_mach
   4.6415457e+01             1880    7.6492376e-06    4.0339328e-01    1.7802755e+00    1.9872298e+00    2.2824044e+00    5.0007852e+01    2.6491625e+00                0         #dt_mach
   4.6461346e+01             1881    7.6480365e-06    3.9950651e-01    1.7826603e+00    1.9898953e+00    2.2854619e+00    5.0016593e+01    2.8794889e+00                0         #dt_mach
   4.6507219e+01             1882    7.6454992e-06    4.0703629e-01    1.7853947e+00    1.9929506e+00    2.2889676e+00    5.0011442e+01    2.8637085e+00                0         #dt_mach
   4.6553081e+01             1883    7.6437500e-06    4.0609722e-01    1.7880149e+00    1.9958704e+00    2.2923268e+00    5.0006722e+01    2.9365196e+00                0         #dt_mach
   4.6598937e+01             1884    7.6427225e-06    4.0348733e-01    1.7906148e+00    1.9987759e+00    2.2956600e+00    5.0009975e+01    2.9012542e+00                0         #dt_mach
   4.6644785e+01             1885    7.6411981e-06    4.1107043e-01    1.7938974e+00    2.0024399e+00    2.2998685e+00    5.0006521e+01    2.6201489e+00                0         #dt_mach
   4.6690626e+01             1886    7.6402017e-06    4.1712447e-01    1.7956588e+00    2.0044088e+00    2.3021267e+00    5.0007890e+01    2.4796751e+00                0         #dt_mach
   4.6736460e+01             1887    7.6389963e-06    4.1065277e-01    1.7978147e+00    2.0068112e+00    2.3048907e+00    5.0007135e+01    2.5736885e+00                0         #dt_mach
   4.6782287e+01             1888    7.6379063e-06    4.1952203e-01    1.8002471e+00    2.0095250e+00    2.3080091e+00    5.0011019e+01    2.5266731e+00                0         #dt_mach
   4.6828105e+01             1889    7.6362235e-06    4.0730292e-01    1.8028719e+00    2.0124559e+00    2.3113743e+00    5.0005956e+01    2.3125820e+00                0         #dt_mach
   4.6873916e+01             1890    7.6353139e-06    4.2241006e-01    1.8054885e+00    2.0153744e+00    2.3147289e+00    5.0016363e+01    2.6916552e+00                0         #dt_mach
   4.6919713e+01             1891    7.6328159e-06    4.1676853e-01    1.8075886e+00    2.0177215e+00    2.3174213e+00    5.0009155e+01    2.9341395e+00                0         #dt_mach
   4.6965502e+01             1892    7.6314186e-06    6.0585536e-01    1.8104794e+00    2.0209482e+00    2.3211275e+00    5.0010613e+01    2.8637640e+00                0         #dt_mach
   4.7011281e+01             1893    7.6297991e-06    4.2119100e-01    1.8127899e+00    2.0235253e+00    2.3240896e+00    5.0007781e+01    2.6112909e+00                0         #dt_mach
   4.7057052e+01             1894    7.6286120e-06    3.9455087e-01    1.8153445e+00    2.0263774e+00    2.3273648e+00    5.0011564e+01    3.2519572e+00                0         #dt_mach
   4.7102813e+01             1895    7.6268480e-06    4.0237132e-01    1.8175592e+00    2.0288487e+00    2.3302041e+00    5.0005506e+01    3.0342941e+00                0         #dt_mach
   4.7148569e+01             1896    7.6260083e-06    4.1282774e-01    1.8111822e+00    2.0217183e+00    2.3220284e+00    5.0001265e+01    2.5211906e+00                0         #dt_mach
   4.7194324e+01             1897    7.6258154e-06    4.1262878e-01    1.8161529e+00    2.0272674e+00    2.3284011e+00    5.0004769e+01    2.5049279e+00                0         #dt_mach
   4.7240075e+01             1898    7.6250881e-06    4.0625255e-01    1.8211771e+00    2.0328766e+00    2.3348424e+00    5.0009855e+01    2.8550439e+00                0         #dt_mach
   4.7285816e+01             1899    7.6235855e-06    4.2083072e-01    1.8256919e+00    2.0379178e+00    2.3406306e+00    5.0007405e+01    2.8429160e+00                0         #dt_mach
   4.7331551e+01             1900    7.6224567e-06    4.0818740e-01    1.8293117e+00    2.0419592e+00    2.3452713e+00    5.0004944e+01    2.4473495e+00                0         #dt_mach
   4.7377281e+01             1901    7.6217031e-06    4.1505612e-01    1.8326328e+00    2.0456708e+00    2.3495293e+00    5.0010585e+01    3.3891730e+00                0         #dt_mach
   4.7423002e+01             1902    7.6200899e-06    3.9989083e-01    1.8359919e+00    2.0494183e+00    2.3538358e+00    5.0007836e+01    3.1219332e+00                0         #dt_mach
   4.7468715e+01             1903    7.6188959e-06    4.1421991e-01    1.8388071e+00    2.0525625e+00    2.3574450e+00    5.0004012e+01    2.6830654e+00                0         #dt_mach
   4.7514425e+01             1904    7.6182845e-06    4.1610746e-01    1.8416390e+00    2.0557275e+00    2.3610756e+00    5.0011751e+01    2.9912558e+00                0         #dt_mach
   4.7560124e+01             1905    7.6164945e-06    3.9764598e-01    1.8114843e+00    2.0253695e+00    2.3224157e+00    5.0008441e+01    2.9748340e+00                0         #dt_mach
   4.7605815e+01             1906    7.6152089e-06    4.0614894e-01    1.8179610e+00    2.0326092e+00    2.3307192e+00    5.0007041e+01    2.8568718e+00                0         #dt_mach
   4.7651500e+01             1907    7.6141367e-06    3.9931423e-01    1.8234636e+00    2.0387673e+00    2.3377739e+00    5.0003507e+01    2.5405679e+00                0         #dt_mach
   4.7697182e+01             1908    7.6136026e-06    4.2638570e-01    1.8276230e+00    2.0434227e+00    2.3431064e+00    5.0009565e+01    2.8150840e+00                0         #dt_mach
   4.7742854e+01             1909    7.6121464e-06    4.0830117e-01    1.8311125e+00    2.0473372e+00    2.3475801e+00    5.0000708e+01    2.6290560e+00                0         #dt_mach
   4.7788527e+01             1910    7.6120386e-06    4.0757135e-01    1.8346748e+00    2.0513320e+00    2.3521472e+00    5.0007415e+01    2.5950127e+00                0         #dt_mach
   4.7834192e+01             1911    7.6109100e-06    4.1921749e-01    1.8377380e+00    2.0547710e+00    2.3560743e+00    5.0008850e+01    2.7626860e+00                0         #dt_mach
   4.7879850e+01             1912    7.6095631e-06    4.2945812e-01    1.8405969e+00    2.0579803e+00    2.3597396e+00    5.0010732e+01    2.9422219e+00                0         #dt_mach
   4.7925497e+01             1913    7.6079301e-06    4.0579008e-01    1.8434272e+00    2.0611595e+00    2.3633681e+00    5.0000187e+01    2.7263000e+00                0         #dt_mach
   4.7971145e+01             1914    7.6079017e-06    4.4978603e-01    1.8463122e+00    2.0643974e+00    2.3670670e+00    5.0006949e+01    2.6815674e+00                0         #dt_mach
   4.8016786e+01             1915    7.6068445e-06    4.2810531e-01    1.8492628e+00    2.0677099e+00    2.3708497e+00    5.0008077e+01    2.8186829e+00                0         #dt_mach
   4.8062419e+01             1916    7.6056159e-06    4.4502836e-01    1.8508296e+00    2.0694783e+00    2.3728585e+00    4.9972357e+01    2.9424357e+00                0         #dt_mach
   4.8108078e+01             1917    7.6098231e-06    4.1018110e-01    1.8534848e+00    2.0724603e+00    2.3762625e+00    5.0002272e+01    2.9599676e+00                0         #dt_mach
   4.8153735e+01             1918    7.6094773e-06    4.0518866e-01    1.8556569e+00    2.0749060e+00    2.3790473e+00    4.9999621e+01    3.3154171e+00                0         #dt_mach
   4.8199392e+01             1919    7.6095350e-06    4.0357646e-01    1.8582138e+00    2.0777838e+00    2.3823254e+00    4.9993261e+01    2.6574929e+00                0         #dt_mach
   4.8245056e+01             1920    7.6105608e-06    4.1277140e-01    1.8609705e+00    2.0808837e+00    2.3858596e+00    5.0003084e+01    2.7308230e+00                0         #dt_mach
   4.8290716e+01             1921    7.6100914e-06    4.0592235e-01    1.8632720e+00    2.0834658e+00    2.3888102e+00    5.0004304e+01    2.6673107e+00                0         #dt_mach
   4.8336373e+01             1922    7.6094364e-06    4.0714427e-01    1.8656418e+00    2.0861276e+00    2.3918484e+00    5.0003135e+01    2.7090352e+00                0         #dt_mach
   4.8382027e+01             1923    7.6089593e-06    4.0704661e-01    1.8676019e+00    2.0883333e+00    2.3943614e+00    5.0008633e+01    3.0091476e+00                0         #dt_mach
   4.8427672e+01             1924    7.6076458e-06    4.1150978e-01    1.8699379e+00    2.0909562e+00    2.3973563e+00    5.0004097e+01    2.7034738e+00                0         #dt_mach
   4.8473315e+01             1925    7.6070225e-06    4.0863909e-01    1.8719102e+00    2.0931723e+00    2.3998849e+00    5.0010203e+01    2.9706137e+00                0         #dt_mach
   4.8518947e+01             1926    7.6054705e-06    4.0399523e-01    1.8740933e+00    2.0956385e+00    2.4026837e+00    5.0004484e+01    2.8620386e+00                0         #dt_mach
   4.8564576e+01             1927    7.6047886e-06    4.1287927e-01    1.8765262e+00    2.0983686e+00    2.4058029e+00    5.0001422e+01    2.6484585e+00                0         #dt_mach
   4.8610204e+01             1928    7.6045723e-06    4.1258047e-01    1.8794228e+00    2.1016313e+00    2.4095164e+00    5.0001881e+01    2.7373242e+00                0         #dt_mach
   4.8655829e+01             1929    7.6042862e-06    4.2050207e-01    1.8810746e+00    2.1034907e+00    2.4116341e+00    5.0004701e+01    2.7999854e+00                0         #dt_mach
   4.8701451e+01             1930    7.6035714e-06    4.0562450e-01    1.8831864e+00    2.1058680e+00    2.4143416e+00    5.0003703e+01    2.7832534e+00                0         #dt_mach
   4.8747069e+01             1931    7.6030084e-06    4.1268500e-01    1.8854889e+00    2.1084604e+00    2.4172935e+00    5.0005645e+01    2.6492980e+00                0         #dt_mach
   4.8792682e+01             1932    7.6021501e-06    4.0654335e-01    1.8868145e+00    2.1099496e+00    2.4189929e+00    5.0007874e+01    2.9797349e+00                0         #dt_mach
   4.8838287e+01             1933    7.6009532e-06    4.2884252e-01    1.8893099e+00    2.1127643e+00    2.4221922e+00    5.0000970e+01    2.7921913e+00                0         #dt_mach
   4.8883892e+01             1934    7.6008057e-06    4.0873141e-01    1.8908149e+00    2.1144538e+00    2.4241217e+00    5.0004948e+01    2.9862077e+00                0         #dt_mach
   4.8929493e+01             1935    7.6000535e-06    4.2610846e-01    1.8932808e+00    2.1172339e+00    2.4272831e+00    5.0005627e+01    2.8014581e+00                0         #dt_mach
   4.8975088e+01             1936    7.5991983e-06    4.1129047e-01    1.8945855e+00    2.1186962e+00    2.4289558e+00    5.0006498e+01    3.0274651e+00                0         #dt_mach
   4.9020677e+01             1937    7.5982109e-06    4.3138317e-01    1.8967995e+00    2.1211935e+00    2.4317942e+00    5.0007835e+01    2.7128589e+00                0         #dt_mach
   4.9066259e+01             1938    7.5970204e-06    4.0513905e-01    1.8989883e+00    2.1236524e+00    2.4346004e+00    4.9997766e+01    2.9580467e+00                0         #dt_mach
   4.9111843e+01             1939    7.5973599e-06    4.3892004e-01    1.9011593e+00    2.1260978e+00    2.4373837e+00    5.0022465e+01    2.8297887e+00                0         #dt_mach
   4.9157407e+01             1940    7.5939480e-06    4.1534548e-01    1.9025134e+00    2.1276263e+00    2.4391197e+00    4.9985061e+01    2.6756480e+00                0         #dt_mach
   4.9202984e+01             1941    7.5962176e-06    4.3460347e-01    1.9052909e+00    2.1307521e+00    2.4426807e+00    5.0029089e+01    2.7199433e+00                0         #dt_mach
   4.9248535e+01             1942    7.5918008e-06    6.3789206e-01    1.9059021e+00    2.1314479e+00    2.4434643e+00    4.9989039e+01    2.9335830e+00                0         #dt_mach
   4.9294096e+01             1943    7.5934654e-06    4.0656448e-01    1.9086458e+00    2.1345399e+00    2.4469818e+00    5.0019424e+01    2.6249380e+00                0         #dt_mach
   4.9339639e+01             1944    7.5905166e-06    4.0467225e-01    1.9098862e+00    2.1359383e+00    2.4485720e+00    4.9989806e+01    2.6616051e+00                0         #dt_mach
   4.9385191e+01             1945    7.5920644e-06    4.0611123e-01    1.9121454e+00    2.1384868e+00    2.4514684e+00    5.0024720e+01    2.9979050e+00                0         #dt_mach
   4.9430721e+01             1946    7.5883127e-06    4.1473171e-01    1.9133107e+00    2.1397939e+00    2.4529624e+00    4.9989741e+01    3.0086350e+00                0         #dt_mach
   4.9467145e+01             1947    6.0706502e-06    3.3089482e-01    1.5321093e+00    1.7134908e+00    1.9642427e+00    4.0007207e+01    2.4755268e+00                0         #dt_piso
   4.9512667e+01             1948    7.5869458e-06    4.0614050e-01    1.9168309e+00    2.1437654e+00    2.4574756e+00    4.9984212e+01    2.6850629e+00                0         #dt_mach
   4.9558203e+01             1949    7.5893422e-06    4.1609570e-01    1.9199836e+00    2.1473153e+00    2.4615174e+00    5.0020691e+01    2.7089663e+00                0         #dt_mach
   4.9603720e+01             1950    7.5862028e-06    4.1140337e-01    1.9202789e+00    2.1476472e+00    2.4618960e+00    4.9992499e+01    2.8025844e+00                0         #dt_mach
   4.9649244e+01             1951    7.5873410e-06    4.0588669e-01    1.9228386e+00    2.1505572e+00    2.4651777e+00    5.0020567e+01    2.8583591e+00                0         #dt_mach
   4.9694749e+01             1952    7.5842213e-06    4.1165602e-01    1.9234863e+00    2.1512703e+00    2.4660081e+00    5.0001976e+01    2.6448083e+00                0         #dt_mach
   4.9740253e+01             1953    7.5839215e-06    4.1397540e-01    1.9260938e+00    2.1542331e+00    2.4693510e+00    5.0002948e+01    2.6224611e+00                0         #dt_mach
   4.9785754e+01             1954    7.5834744e-06    4.1908730e-01    1.9270195e+00    2.1552540e+00    2.4705379e+00    5.0006341e+01    2.6113329e+00                0         #dt_mach
   4.9831249e+01             1955    7.5825127e-06    4.0532884e-01    1.9294841e+00    2.1580519e+00    2.4736975e+00    5.0005036e+01    2.7931597e+00                0         #dt_mach
   4.9876739e+01             1956    7.5817491e-06    4.0492255e-01    1.9308658e+00    2.1595870e+00    2.4754689e+00    5.0005154e+01    2.8002524e+00                0         #dt_mach
   4.9922225e+01             1957    7.5809676e-06    4.0704245e-01    1.9332835e+00    2.1623302e+00    2.4785686e+00    5.0004096e+01    3.0434220e+00                0         #dt_mach
   4.9967707e+01             1958    7.5803467e-06    4.1683846e-01    1.9346646e+00    2.1638696e+00    2.4803392e+00    5.0002152e+01    2.8563802e+00                0         #dt_mach
   5.0013187e+01             1959    7.5800204e-06    4.0334879e-01    1.8285175e+00    2.0453938e+00    2.3442533e+00    4.9593678e+01    3.0433235e+00                0         #dt_mach
   5.0059040e+01             1960    7.6421237e-06    4.1330169e-01    1.8854317e+00    2.1089812e+00    2.4172201e+00    5.0127699e+01    1.1433623e+00                0         #dt_mach
   5.0104776e+01             1961    7.6226556e-06    4.2063307e-01    1.9064692e+00    2.1324626e+00    2.4441913e+00    5.0084184e+01    8.8328767e-01                0         #dt_mach
   5.0150435e+01             1962    7.6098431e-06    4.1261600e-01    1.9181661e+00    2.1455306e+00    2.4591873e+00    5.0070025e+01    8.5438156e-01                0         #dt_mach
   5.0196030e+01             1963    7.5992004e-06    4.2566237e-01    1.9240514e+00    2.1521413e+00    2.4667326e+00    5.0040262e+01    8.6926937e-01                0         #dt_mach
   5.0241589e+01             1964    7.5930862e-06    4.2369498e-01    1.9285321e+00    2.1571556e+00    2.4724770e+00    5.0024519e+01    8.5153556e-01                0         #dt_mach
   5.0287125e+01             1965    7.5893644e-06    1.9004077e-01    4.2870163e-01    4.7844460e-01    5.4961748e-01    1.9564853e+01    8.8578153e-01                0         #dt_mach
   5.0344045e+01             1966    9.4867055e-06    2.4947511e-01    5.3793221e-01    6.0035240e-01    6.8965668e-01    2.4484637e+01    3.4235215e-01                0         #dt_grow
   5.0415196e+01             1967    1.1858382e-05    3.2212519e-01    6.7502107e-01    7.5335329e-01    8.6541163e-01    3.0645848e+01    3.6412311e-01                0         #dt_grow
   5.0504133e+01             1968    1.4822977e-05    3.9552445e-01    8.4671590e-01    9.4497705e-01    1.0855332e+00    3.8361909e+01    4.0494037e-01                0         #dt_grow
   5.0615306e+01             1969    1.8528722e-05    5.3728037e-01    1.0623811e+00    1.1856789e+00    1.3620270e+00    4.8002154e+01    4.7077823e-01                0         #dt_grow
   5.0726408e+01             1970    1.8517118e-05    5.2337834e-01    1.0652707e+00    1.1889101e+00    1.3657317e+00    4.8051168e+01    4.9044085e-01                0         #dt_move
   5.0770850e+01             1971    7.4068474e-06    1.8740883e-01    4.2668565e-01    4.7620935e-01    5.4703289e-01    1.9226265e+01    5.8945060e-01                1         #dt_piso, max_iteration_pstar
   5.0826401e+01             1972    9.2585592e-06    2.5405856e-01    5.3424913e-01    5.9625883e-01    6.8493479e-01    2.4051683e+01    3.3190298e-01                0         #dt_grow
   5.0895840e+01             1973    1.1573199e-05    3.1058722e-01    6.6925074e-01    7.4693127e-01    8.5801378e-01    3.0091435e+01    3.4230661e-01                0         #dt_grow
   5.0939240e+01             1974    7.2332494e-06    1.9755790e-01    4.1882433e-01    4.6743798e-01    5.3695427e-01    1.8811054e+01    5.8676338e-01                1         #dt_grow, max_iteration_pstar
   5.0993489e+01             1975    9.0415618e-06    2.5041005e-01    5.2438064e-01    5.8524731e-01    6.7228287e-01    2.3521607e+01    3.8076830e-01                0         #dt_grow
   5.1061301e+01             1976    1.1301952e-05    3.2655793e-01    6.5677339e-01    7.3300827e-01    8.4201717e-01    2.9430244e+01    4.5557427e-01                0         #dt_grow
   5.1146065e+01             1977    1.4127440e-05    1.9249881e-01    3.1267453e-01    3.4894275e-01    4.0086478e-01    2.1115592e+01    3.6208725e-01                0         #dt_grow
   5.1252021e+01             1978    1.7659300e-05    2.1545733e-01    3.9093939e-01    4.3628312e-01    5.0120434e-01    2.6370568e+01    2.4855566e-01                0         #dt_grow
   5.1384466e+01             1979    2.2074125e-05    3.0123316e-01    4.8903620e-01    5.4575408e-01    6.2696949e-01    3.2922998e+01    2.3586035e-01                0         #dt_grow
   5.1550022e+01             1980    2.7592657e-05    3.7404556e-01    6.1216727e-01    6.8316005e-01    7.8482983e-01    4.1097074e+01    2.5911403e-01                0         #dt_grow
   5.1751442e+01             1981    3.3570099e-05    4.5476172e-01    7.4673236e-01    8.3332174e-01    9.5734918e-01    4.9926858e+01    2.6171923e-01                0         #dt_mach
   5.1953158e+01             1982    3.3619278e-05    4.3737238e-01    7.4988289e-01    8.3683440e-01    9.6138832e-01    4.9944705e+01    2.6578498e-01                0         #dt_mach
   5.2155097e+01             1983    3.3656499e-05    3.7948924e-01    7.5264646e-01    8.3991741e-01    9.6493136e-01    4.9947115e+01    3.1049800e-01                0         #dt_mach
   5.2357250e+01             1984    3.3692135e-05    4.6472021e-01    7.5544167e-01    8.4303632e-01    9.6851496e-01    4.9949772e+01    2.5868034e-01                0         #dt_mach
   5.2559606e+01             1985    3.3726015e-05    4.2863879e-01    7.5822860e-01    8.4614555e-01    9.7208795e-01    4.9948788e+01    2.8114629e-01                0         #dt_mach
   5.2762170e+01             1986    3.3760594e-05    4.5290293e-01    7.6099869e-01    8.4923534e-01    9.7563935e-01    4.9947041e+01    2.7986550e-01                0         #dt_mach
   5.2964948e+01             1987    3.3796391e-05    1.9739430e-01    3.0319058e-01    3.3820108e-01    3.8870587e-01    2.8322728e+01    3.1093979e-01                0         #dt_mach
   5.3218421e+01             1988    4.2245488e-05    2.3995755e-01    3.7875116e-01    4.2249509e-01    4.8557841e-01    3.5357156e+01    3.1840706e-01                0         #dt_grow
   5.3535262e+01             1989    5.2806860e-05    3.2772077e-01    4.7444000e-01    5.2924244e-01    6.0825641e-01    4.4126000e+01    2.5119638e-01                0         #dt_grow
   5.3788735e+01             1990    4.2245488e-05    2.5197595e-01    3.8057771e-01    4.2453837e-01    4.8792014e-01    3.5260593e+01    2.3894858e-01                0         #dt_piso
   5.4105576e+01             1991    5.2806860e-05    3.3439901e-01    4.7798460e-01    5.3319936e-01    6.1280077e-01    4.4001038e+01    3.5652661e-01                0         #dt_grow
   5.4359049e+01             1992    4.2245488e-05    2.1757115e-01    3.8386479e-01    4.2820601e-01    4.9213435e-01    3.5163269e+01    2.5749302e-01                0         #dt_piso
   5.4675890e+01             1993    5.2806860e-05    3.5487433e-01    4.8251727e-01    5.3825518e-01    6.1861189e-01    4.3881764e+01    2.8216457e-01                0         #dt_grow
   5.4929363e+01             1994    4.2245488e-05    2.6933927e-01    3.8768023e-01    4.3246117e-01    4.9702594e-01    3.5068985e+01    2.6309323e-01                0         #dt_piso
   5.5246204e+01             1995    5.2806860e-05    2.7071378e-01    4.8763190e-01    5.4395826e-01    6.2516910e-01    4.3768242e+01    2.9256272e-01                0         #dt_grow
   5.5499677e+01             1996    4.2245488e-05    2.7907314e-01    3.9186817e-01    4.3713086e-01    5.0239509e-01    3.4978349e+01    2.6523352e-01                0         #dt_piso
   5.5816518e+01             1997    5.2806860e-05    3.0556970e-01    5.0308456e-01    5.6115822e-01    6.4498020e-01    4.3659067e+01    2.7944851e-01                0         #dt_grow
   5.6069991e+01             1998    4.2245488e-05    2.4351324e-01    4.0164040e-01    4.4801320e-01    5.1492359e-01    3.4892752e+01    2.9575872e-01                0         #dt_piso
   5.6386832e+01             1999    5.2806860e-05    3.2494837e-01    5.0270642e-01    5.6075656e-01    6.4449540e-01    4.3553758e+01    2.9261684e-01                0         #dt_grow
   5.6640305e+01             2000    4.2245488e-05    2.5093965e-01    4.0289201e-01    4.4941815e-01    5.1652821e-01    3.4808503e+01    2.5525331e-01                0         #dt_piso
   5.6957147e+01             2001    5.2806860e-05    3.3217338e-01    5.0693444e-01    5.6548201e-01    6.4991595e-01    4.3426333e+01    3.2488751e-01                0         #dt_grow
   5.7321950e+01             2002    6.0800506e-05    2.7952134e-01    5.8718288e-01    6.5500466e-01    7.5279857e-01    4.9907859e+01    3.1453633e-01                0         #dt_mach
   5.7613792e+01             2003    4.8640405e-05    3.3984389e-01    4.7091280e-01    5.2530322e-01    6.0373436e-01    3.9893235e+01    2.4699712e-01                0         #dt_piso
   5.7978595e+01             2004    6.0800506e-05    3.3832087e-01    5.9291285e-01    6.6139976e-01    7.6014468e-01    4.9776456e+01    2.5511718e-01                0         #dt_grow
   5.8270437e+01             2005    4.8640405e-05    3.3395456e-01    4.7591576e-01    5.3088632e-01    6.1014841e-01    3.9786812e+01    2.7102137e-01                0         #dt_piso
   5.8635241e+01             2006    6.0800506e-05    3.9150062e-01    5.9986566e-01    6.6916013e-01    7.6905854e-01    4.9631739e+01    2.4612474e-01                0         #dt_grow
   5.9002750e+01             2007    6.1251637e-05    4.0674259e-01    6.1938200e-01    6.9087846e-01    7.9407949e-01    4.9931645e+01    2.4903870e-01                0         #dt_mach
   5.9296758e+01             2008    4.9001310e-05    3.3851217e-01    4.9406098e-01    5.5110911e-01    6.3341151e-01    3.9915139e+01    2.6535726e-01                0         #dt_piso
   5.9664268e+01             2009    6.1251637e-05    3.9188173e-01    6.1951748e-01    6.9107077e-01    7.9425318e-01    4.9791250e+01    2.3207402e-01                0         #dt_grow
   6.0033319e+01             2010    6.1508436e-05    3.0051805e-01    6.2343286e-01    6.9544632e-01    7.9927290e-01    4.9931482e+01    2.5193000e-01                0         #dt_mach
   6.0328559e+01             2011    4.9206748e-05    3.2058070e-01    4.9941869e-01    5.5710593e-01    6.4028038e-01    3.9916106e+01    2.7432656e-01                0         #dt_piso
   6.0697610e+01             2012    6.1508436e-05    3.5748701e-01    6.2881763e-01    7.0146094e-01    8.0617645e-01    4.9793666e+01    2.5944734e-01                0         #dt_grow
   6.1068190e+01             2013    6.1763313e-05    4.0807737e-01    6.3412472e-01    7.0738444e-01    8.1298041e-01    4.9931819e+01    2.9440451e-01                0         #dt_mach
   6.1364654e+01             2014    4.9410650e-05    2.9919707e-01    5.0854300e-01    5.6729154e-01    6.5197821e-01    3.9915904e+01    2.4484968e-01                0         #dt_piso
   6.1735233e+01             2015    6.1763313e-05    4.1627940e-01    6.4065128e-01    7.1466983e-01    8.2134779e-01    4.9793862e+01    2.5047350e-01                0         #dt_grow
   6.2107347e+01             2016    6.2019002e-05    3.9637269e-01    6.4626051e-01    7.2092983e-01    8.2853912e-01    4.9932327e+01    2.7961755e-01                0         #dt_mach
   6.2405039e+01             2017    4.9615201e-05    3.1720239e-01    5.1858838e-01    5.7847871e-01    6.6485690e-01    3.9916026e+01    2.8775859e-01                0         #dt_piso
   6.2777153e+01             2018    6.2019002e-05    3.0109190e-01    6.6591328e-01    7.4279843e-01    8.5373498e-01    4.9792923e+01    2.5184774e-01                0         #dt_grow
   6.3150814e+01             2019    6.2276924e-05    4.4310687e-01    6.6700715e-01    7.4405319e-01    8.5513737e-01    4.9934813e+01    2.9314470e-01                0         #dt_mach
   6.3449743e+01             2020    4.9821539e-05    2.9037936e-01    5.3261523e-01    5.9414261e-01    6.8284004e-01    3.9920619e+01    2.3980641e-01                0         #dt_piso
   6.3823405e+01             2021    6.2276924e-05    3.9797467e-01    6.6888057e-01    7.4616517e-01    8.5753920e-01    4.9804045e+01    2.6517940e-01                0         #dt_grow
   6.4198537e+01             2022    6.2521953e-05    4.2306913e-01    6.7343833e-01    7.5121035e-01    8.6338247e-01    4.9937675e+01    3.1720352e-01                0         #dt_mach
   6.4498642e+01             2023    5.0017563e-05    3.1541124e-01    5.4018302e-01    6.0255728e-01    6.9254233e-01    3.9923547e+01    2.4703264e-01                0         #dt_piso
   6.4873774e+01             2024    6.2521953e-05    3.7625778e-01    6.7914130e-01    7.5755053e-01    8.7069397e-01    4.9808982e+01    2.6577973e-01                0         #dt_grow
   6.5250344e+01             2025    6.2761726e-05    3.6975004e-01    6.8488487e-01    7.6394682e-01    8.7805753e-01    4.9937660e+01    3.3632851e-01                0         #dt_mach
   6.5551600e+01             2026    5.0209381e-05    3.6941052e-01    5.4968316e-01    6.1312966e-01    7.0472200e-01    3.9923735e+01    2.5009131e-01                0         #dt_piso
   6.5928171e+01             2027    6.2761726e-05    4.0605673e-01    6.9121413e-01    7.7098739e-01    8.8617196e-01    4.9810640e+01    2.5803661e-01                0         #dt_grow
   6.6306173e+01             2028    6.3000321e-05    4.3153716e-01    6.9709296e-01    7.7753528e-01    8.9370892e-01    4.9939349e+01    3.4368515e-01                0         #dt_mach
   6.6608574e+01             2029    5.0400257e-05    3.2699723e-01    5.6952770e-01    6.3526250e-01    7.3016371e-01    3.9924784e+01    2.5985241e-01                0         #dt_piso
   6.6986576e+01             2030    6.3000321e-05    3.8068520e-01    7.1048962e-01    7.9248086e-01    9.1088413e-01    4.9812715e+01    2.7452207e-01                0         #dt_grow
   6.7365999e+01             2031    6.3237188e-05    3.6566601e-01    7.1330403e-01    7.9560715e-01    9.1449234e-01    4.9940424e+01    3.0695057e-01                0         #dt_mach
   6.7669538e+01             2032    5.0589751e-05    2.8453088e-01    5.7127325e-01    6.3717903e-01    7.3240160e-01    3.9926035e+01    2.5453353e-01                0         #dt_piso
   6.8048961e+01             2033    6.3237188e-05    3.3752105e-01    7.1727962e-01    8.0001846e-01    9.1958925e-01    4.9815032e+01    2.9738331e-01                0         #dt_grow
   6.8429793e+01             2034    6.3471994e-05    4.6556097e-01    7.2269608e-01    8.0604797e-01    9.2653343e-01    4.9940741e+01    2.6862955e-01                0         #dt_mach
   6.8734458e+01             2035    5.0777595e-05    3.1326835e-01    5.7962329e-01    6.4646590e-01    7.4310678e-01    3.9926586e+01    2.5340939e-01                0         #dt_piso
   6.9115290e+01             2036    6.3471994e-05    4.2937726e-01    7.2818761e-01    8.1215388e-01    9.3357385e-01    4.9816752e+01    3.0884433e-01                0         #dt_grow
   6.9497523e+01             2037    6.3705472e-05    4.5410184e-01    7.3378166e-01    8.1838355e-01    9.4074572e-01    4.9941066e+01    2.7731466e-01                0         #dt_mach
   6.9803310e+01             2038    5.0964378e-05    3.3276090e-01    5.8869455e-01    6.5656107e-01    7.5473660e-01    3.9926832e+01    2.5506258e-01                0         #dt_piso
   7.0185542e+01             2039    6.3705472e-05    3.9385846e-01    7.5128576e-01    8.3791844e-01    9.6318687e-01    4.9847982e+01    2.9311132e-01                0         #dt_grow
   7.0568941e+01             2040    6.3899750e-05    3.8494359e-01    7.5129850e-01    8.3791702e-01    9.6320320e-01    4.9912232e+01    2.7465010e-01                0         #dt_mach
   7.0875660e+01             2041    5.1119800e-05    3.7425322e-01    6.0067426e-01    6.6991646e-01    7.7009521e-01    3.9903730e+01    2.5993323e-01                0         #dt_piso
   7.1259058e+01             2042    6.3899750e-05    4.0803062e-01    7.5323958e-01    8.4005562e-01    9.6569177e-01    4.9791453e+01    3.0527449e-01                0         #dt_grow
   7.1644062e+01             2043    6.4167388e-05    4.6698615e-01    7.5842145e-01    8.4582302e-01    9.7233519e-01    4.9942592e+01    2.7295899e-01                0         #dt_mach
   7.1952066e+01             2044    5.1333910e-05    3.2314997e-01    6.0789452e-01    6.7794114e-01    7.7935195e-01    3.9928360e+01    2.4772239e-01                0         #dt_piso
   7.2337070e+01             2045    6.4167388e-05    3.7017786e-01    7.6333318e-01    8.5128068e-01    9.7863229e-01    4.9823349e+01    3.0013728e-01                0         #dt_grow
   7.2723440e+01             2046    6.4394897e-05    4.5206794e-01    7.6931568e-01    8.5794203e-01    9.8630216e-01    4.9934011e+01    2.6094651e-01                0         #dt_mach
   7.3110320e+01             2047    6.4479996e-05    4.3886590e-01    7.7293485e-01    8.6196878e-01    9.9094211e-01    4.9950693e+01    3.3703542e-01                0         #dt_mach
   7.3419824e+01             2048    5.1583997e-05    2.6080610e-01    6.1976090e-01    6.9114390e-01    7.9456526e-01    3.9937134e+01    2.6997018e-01                0         #dt_piso
   7.3806704e+01             2049    6.4479996e-05    4.5932180e-01    7.8893778e-01    8.7983523e-01    1.0114587e+00    4.9922115e+01    2.6556373e-01                0         #dt_grow
   7.4194187e+01             2050    6.4580593e-05    4.7447659e-01    7.8849806e-01    8.7932550e-01    1.0108950e+00    4.9855598e+01    3.1010294e-01                0         #dt_mach
   7.4582793e+01             2051    6.4767645e-05    4.1419719e-01    7.9115913e-01    8.8227760e-01    1.0143066e+00    4.9941802e+01    3.0702901e-01                0         #dt_mach
   7.4971852e+01             2052    6.4843120e-05    3.7567274e-01    7.9373221e-01    8.8515030e-01    1.0176054e+00    4.9941797e+01    2.6237845e-01                0         #dt_mach
   7.5361364e+01             2053    6.4918689e-05    4.5997205e-01    7.9686602e-01    8.8865241e-01    1.0216231e+00    4.9941496e+01    3.0635881e-01                0         #dt_mach
   7.5751332e+01             2054    6.4994739e-05    4.4450809e-01    8.0030414e-01    8.9249359e-01    1.0260309e+00    4.9941669e+01    2.6794577e-01                0         #dt_mach
   7.6141756e+01             2055    6.5070652e-05    4.8435359e-01    8.0413162e-01    8.9676807e-01    1.0309380e+00    4.9941632e+01    3.1460929e-01                0         #dt_mach
   7.6532636e+01             2056    6.5146702e-05    4.2112409e-01    8.0798972e-01    9.0107688e-01    1.0358843e+00    4.9942671e+01    2.8155088e-01                0         #dt_mach
   7.6923965e+01             2057    6.5221484e-05    4.7909543e-01    8.1158533e-01    9.0509419e-01    1.0404940e+00    4.9942725e+01    2.7938533e-01                0         #dt_mach
   7.7315743e+01             2058    6.5296281e-05    4.2275302e-01    8.1526275e-01    9.0920283e-01    1.0452087e+00    4.9943335e+01    3.0974817e-01                0         #dt_mach
   7.7707965e+01             2059    6.5370365e-05    4.3968997e-01    8.2849807e-01    9.2395597e-01    1.0621770e+00    5.0064758e+01    2.8120852e-01                0         #dt_mach
   7.8099680e+01             2060    6.5285809e-05    4.1640346e-01    8.2567600e-01    9.2082969e-01    1.0585590e+00    4.9862340e+01    3.2292318e-01                0         #dt_mach
   7.8492476e+01             2061    6.5466050e-05    4.0132333e-01    8.2862363e-01    9.2412667e-01    1.0623380e+00    4.9915806e+01    2.7575636e-01                0         #dt_mach
   7.8885935e+01             2062    6.5576473e-05    4.4152958e-01    8.3182495e-01    9.2770466e-01    1.0664422e+00    4.9935042e+01    2.8095269e-01                0         #dt_mach
   7.9279906e+01             2063    6.5661779e-05    4.2519233e-01    8.3513632e-01    9.3140430e-01    1.0706876e+00    4.9945187e+01    3.2925320e-01                0         #dt_mach
   7.9674309e+01             2064    6.5733841e-05    4.5430200e-01    8.3860430e-01    9.3527921e-01    1.0751337e+00    4.9943225e+01    2.8190160e-01                0         #dt_mach
   8.0069160e+01             2065    6.5808566e-05    4.7191610e-01    8.4193298e-01    9.3899971e-01    1.0794013e+00    4.9944724e+01    3.2111955e-01                0         #dt_mach
   8.0464449e+01             2066    6.5881399e-05    4.4818110e-01    8.4533405e-01    9.4280079e-01    1.0837616e+00    4.9945442e+01    2.7757049e-01                0         #dt_mach
   8.0860169e+01             2067    6.5953364e-05    3.9930147e-01    8.4879566e-01    9.4666956e-01    1.0881996e+00    4.9945298e+01    2.8227472e-01                0         #dt_mach
   8.1256322e+01             2068    6.6025600e-05    3.7042892e-01    8.5226373e-01    9.5054539e-01    1.0926458e+00    4.9945903e+01    3.2780433e-01                0         #dt_mach
   8.1652905e+01             2069    6.6097113e-05    4.3003193e-01    8.6440314e-01    9.6408105e-01    1.1082092e+00    5.0100832e+01    2.8955817e-01                0         #dt_mach
   8.2048690e+01             2070    6.5964087e-05    3.8323630e-01    8.6116375e-01    9.6048798e-01    1.1040561e+00    4.9867615e+01    3.3658457e-01                0         #dt_mach
   8.2445525e+01             2071    6.6139204e-05    4.7356694e-01    8.6384762e-01    9.6349130e-01    1.1074969e+00    4.9915803e+01    2.9303956e-01                0         #dt_mach
   8.2843030e+01             2072    6.6250766e-05    4.2096701e-01    8.6681693e-01    9.6681148e-01    1.1113038e+00    4.9932616e+01    2.9126143e-01                0         #dt_mach
   8.3241071e+01             2073    6.6340172e-05    4.0271713e-01    8.6998406e-01    9.7035184e-01    1.1153642e+00    4.9941441e+01    3.3135319e-01                0         #dt_mach
   8.3639578e+01             2074    6.6417960e-05    4.6581540e-01    8.7323490e-01    9.7398562e-01    1.1195319e+00    4.9944347e+01    2.9621029e-01                0         #dt_mach
   8.4038530e+01             2075    6.6491970e-05    3.4005410e-01    8.7656509e-01    9.7770795e-01    1.1238014e+00    4.9946682e+01    3.1138968e-01                0         #dt_mach
   8.4437908e+01             2076    6.6562950e-05    4.7403906e-01    8.8017294e-01    9.8173879e-01    1.1284268e+00    4.9948435e+01    3.4730005e-01                0         #dt_mach
   8.4837698e+01             2077    6.6631667e-05    3.5064563e-01    8.8345590e-01    9.8540888e-01    1.1326358e+00    4.9948431e+01    3.0354643e-01                0         #dt_mach
   8.5237901e+01             2078    6.6700461e-05    4.2321301e-01    8.8674649e-01    9.8908731e-01    1.1368545e+00    4.9949788e+01    3.5329175e-01                0         #dt_mach
   8.5638506e+01             2079    6.6767511e-05    3.8098138e-01    8.9732253e-01    1.0008858e+00    1.1504135e+00    5.0113906e+01    3.0442643e-01                0         #dt_mach
   8.6038200e+01             2080    6.6615752e-05    4.7125293e-01    8.9414560e-01    9.9736021e-01    1.1463405e+00    4.9873452e+01    3.0593157e-01                0         #dt_mach
   8.6438909e+01             2081    6.6784782e-05    4.5293572e-01    8.9691740e-01    1.0004610e+00    1.1498941e+00    4.9920171e+01    3.5631633e-01                0         #dt_mach
   8.6840258e+01             2082    6.6891580e-05    3.1513996e-01    8.9989597e-01    1.0037915e+00    1.1537128e+00    4.9934316e+01    3.1491351e-01                0         #dt_mach
   8.7242136e+01             2083    6.6979569e-05    4.2854994e-01    9.0328487e-01    1.0075782e+00    1.1580575e+00    4.9942221e+01    3.5101414e-01                0         #dt_mach
   8.7644478e+01             2084    6.7057060e-05    4.5501838e-01    9.0641606e-01    1.0110789e+00    1.1620719e+00    4.9946361e+01    3.4859419e-01                0         #dt_mach
   8.8047253e+01             2085    6.7129074e-05    4.3274223e-01    9.0957927e-01    1.0146153e+00    1.1661273e+00    4.9949438e+01    3.5745263e-01                0         #dt_mach
   8.8450435e+01             2086    6.7197027e-05    4.5281360e-01    9.1275187e-01    1.0181624e+00    1.1701947e+00    4.9951056e+01    3.1222057e-01                0         #dt_mach
   8.8854012e+01             2087    6.7262870e-05    4.3149108e-01    9.1590973e-01    1.0216931e+00    1.1742432e+00    4.9952593e+01    3.2107949e-01                0         #dt_mach
   8.9257972e+01             2088    6.7326704e-05    4.1531335e-01    9.1903873e-01    1.0251917e+00    1.1782548e+00    4.9953257e+01    3.6569715e-01                0         #dt_mach
   8.9662310e+01             2089    6.7389704e-05    4.5447427e-01    9.2822922e-01    1.0354506e+00    1.1900375e+00    5.0111826e+01    3.2678080e-01                0         #dt_mach
   9.0065746e+01             2090    6.7239321e-05    3.9681779e-01    9.2542398e-01    1.0323371e+00    1.1864410e+00    4.9879216e+01    3.8283896e-01                0         #dt_mach
   9.0470159e+01             2091    6.7402144e-05    4.4979936e-01    9.2829479e-01    1.0355476e+00    1.1901215e+00    4.9924384e+01    3.2823682e-01                0         #dt_mach
   9.0875185e+01             2092    6.7504231e-05    4.6054456e-01    9.3193741e-01    1.0396207e+00    1.1947915e+00    4.9930383e+01    3.0700874e-01                0         #dt_mach
   9.1280775e+01             2093    6.7598351e-05    4.2470658e-01    9.3467386e-01    1.0426789e+00    1.1982998e+00    4.9952315e+01    3.9052868e-01                0         #dt_mach
   9.1686752e+01             2094    6.7662881e-05    4.0644891e-01    9.3790743e-01    1.0462962e+00    1.2024454e+00    4.9942910e+01    3.1758475e-01                0         #dt_mach
   9.2093193e+01             2095    6.7740227e-05    3.9298621e-01    9.4075747e-01    1.0494813e+00    1.2060993e+00    4.9958692e+01    3.8687468e-01                0         #dt_mach
   9.2499971e+01             2096    6.7796238e-05    4.3425526e-01    9.4398582e-01    1.0530931e+00    1.2102382e+00    4.9947264e+01    3.2231832e-01                0         #dt_mach
   9.2907178e+01             2097    6.7867819e-05    4.2427961e-01    9.4677576e-01    1.0562111e+00    1.2138151e+00    4.9962071e+01    3.3644557e-01                0         #dt_mach
   9.3314694e+01             2098    6.7919341e-05    4.5378711e-01    9.4997261e-01    1.0597882e+00    1.2179136e+00    4.9949529e+01    3.7072301e-01                0         #dt_mach
   9.3722622e+01             2099    6.7987969e-05    4.4197312e-01    9.5786105e-01    1.0685985e+00    1.2280270e+00    5.0104576e+01    3.3007622e-01                0         #dt_mach
   9.4129698e+01             2100    6.7846068e-05    4.1138019e-01    9.5543845e-01    1.0659127e+00    1.2249211e+00    4.9883683e+01    3.8390994e-01                0         #dt_mach
   9.4537724e+01             2101    6.8004269e-05    4.2082794e-01    9.5814857e-01    1.0689407e+00    1.2283956e+00    4.9934396e+01    2.7812576e-01                0         #dt_mach
   9.4946285e+01             2102    6.8093613e-05    3.8476327e-01    9.6167408e-01    1.0728813e+00    1.2329155e+00    4.9935220e+01    2.2392011e-01                0         #dt_mach
   9.5355377e+01             2103    6.8181951e-05    4.2774669e-01    9.6483181e-01    1.0764126e+00    1.2369639e+00    4.9947172e+01    2.3047948e-01                0         #dt_mach
   9.5764901e+01             2104    6.8254065e-05    4.2081684e-01    9.6777061e-01    1.0796988e+00    1.2407316e+00    4.9953099e+01    1.9796419e-01                0         #dt_mach
   9.6174810e+01             2105    6.8318149e-05    4.5194209e-01    9.7069228e-01    1.0829663e+00    1.2444773e+00    4.9955438e+01    2.5080729e-01                0         #dt_mach
   9.6585085e+01             2106    6.8379091e-05    4.4220839e-01    9.7359783e-01    1.0862160e+00    1.2482023e+00    4.9957082e+01    2.1583700e-01                0         #dt_mach
   9.6995712e+01             2107    6.8437835e-05    4.1815779e-01    9.7645662e-01    1.0894135e+00    1.2518675e+00    4.9958213e+01    2.1245956e-01                0         #dt_mach
   9.7406682e+01             2108    6.8495079e-05    4.0310298e-01    9.7928560e-01    1.0925778e+00    1.2554944e+00    4.9958866e+01    2.4262810e-01                0         #dt_mach
   9.7817991e+01             2109    6.8551476e-05    3.9389415e-01    9.8527244e-01    1.0992715e+00    1.2631698e+00    5.0098241e+01    2.0778847e-01                0         #dt_mach
   9.8228493e+01             2110    6.8417048e-05    4.3764525e-01    9.8381917e-01    1.0976625e+00    1.2613066e+00    4.9889207e+01    2.3914194e-01                0         #dt_mach
   9.8639907e+01             2111    6.8568988e-05    3.8740115e-01    9.8692007e-01    1.1011281e+00    1.2652821e+00    4.9934051e+01    2.3228693e-01                0         #dt_mach
   9.9051865e+01             2112    6.8659549e-05    4.4899794e-01    9.8978846e-01    1.1043347e+00    1.2689596e+00    4.9945674e+01    2.6591182e-01                0         #dt_mach
   9.9464270e+01             2113    6.8734229e-05    4.1012717e-01    9.9263154e-01    1.1075133e+00    1.2726045e+00    4.9951841e+01    2.2024369e-01                0         #dt_mach
   9.9877073e+01             2114    6.8800496e-05    4.4732902e-01    9.9546620e-01    1.1106831e+00    1.2762387e+00    4.9955414e+01    2.2559977e-01                0         #dt_mach
   1.0029024e+02             2115    6.8861901e-05    4.3212241e-01    9.9826549e-01    1.1138137e+00    1.2798275e+00    4.9957847e+01    2.4947882e-01                0         #dt_mach
   1.0070376e+02             2116    6.8920005e-05    4.2519243e-01    1.0010326e+00    1.1169087e+00    1.2833751e+00    4.9959328e+01    2.2506428e-01                0         #dt_mach
   1.0111762e+02             2117    6.8976112e-05    3.0561556e-01    1.0037553e+00    1.1199545e+00    1.2868658e+00    4.9960601e+01    2.8486562e-01                0         #dt_mach
   1.0153180e+02             2118    6.9030507e-05    4.2390729e-01    1.0064298e+00    1.1229464e+00    1.2902946e+00    4.9961542e+01    2.2603846e-01                0         #dt_mach
   1.0194631e+02             2119    6.9083643e-05    4.4622078e-01    1.0108222e+00    1.1278673e+00    1.2959259e+00    5.0091012e+01    2.2915483e-01                0         #dt_mach
   1.0236005e+02             2120    6.8958122e-05    4.0140450e-01    1.0097774e+00    1.1267117e+00    1.2945864e+00    4.9896511e+01    2.5588655e-01                0         #dt_mach
   1.0277466e+02             2121    6.9101146e-05    3.7629828e-01    1.0130558e+00    1.1303741e+00    1.2987895e+00    4.9938305e+01    2.1303749e-01                0         #dt_mach
   1.0318978e+02             2122    6.9186515e-05    3.8008752e-01    1.0159274e+00    1.1335835e+00    1.3024710e+00    4.9949218e+01    2.7965283e-01                0         #dt_mach
   1.0360532e+02             2123    6.9256855e-05    3.4964851e-01    1.0187286e+00    1.1367152e+00    1.3060623e+00    4.9954973e+01    2.3988676e-01                0         #dt_mach
   1.0402124e+02             2124    6.9319280e-05    3.4239597e-01    1.0214570e+00    1.1397663e+00    1.3095602e+00    4.9958428e+01    2.4396062e-01                0         #dt_mach
   1.0443750e+02             2125    6.9376963e-05    4.1272428e-01    1.0241209e+00    1.1427458e+00    1.3129755e+00    4.9960702e+01    2.6959705e-01                0         #dt_mach
   1.0485409e+02             2126    6.9431534e-05    3.7983046e-01    1.0267257e+00    1.1456597e+00    1.3163151e+00    4.9962216e+01    2.3001456e-01                0         #dt_mach
   1.0527099e+02             2127    6.9484042e-05    4.1463890e-01    1.0292783e+00    1.1485155e+00    1.3195876e+00    4.9963262e+01    2.6605225e-01                0         #dt_mach
   1.0568820e+02             2128    6.9535133e-05    4.1813114e-01    1.0317781e+00    1.1513126e+00    1.3227925e+00    4.9964119e+01    2.2794724e-01                0         #dt_mach
   1.0610571e+02             2129    6.9585068e-05    4.0481554e-01    1.0344940e+00    1.1543688e+00    1.3262743e+00    5.0082877e+01    2.5604081e-01                0         #dt_mach
   1.0652253e+02             2130    6.9469919e-05    4.0365670e-01    1.0342199e+00    1.1540695e+00    1.3259230e+00    4.9903786e+01    2.3031330e-01                0         #dt_mach
   1.0694016e+02             2131    6.9603856e-05    4.0359055e-01    1.0380433e+00    1.1583303e+00    1.3308248e+00    4.9942578e+01    2.4834466e-01                0         #dt_mach
   1.0735826e+02             2132    6.9683883e-05    2.9627004e-01    1.0410999e+00    1.1617472e+00    1.3347435e+00    4.9952866e+01    2.9629350e-01                0         #dt_mach
   1.0777676e+02             2133    6.9749635e-05    4.2185679e-01    1.0448866e+00    1.1659830e+00    1.3395982e+00    4.9950494e+01    2.2716808e-01                0         #dt_mach
   1.0819567e+02             2134    6.9818764e-05    3.3238026e-01    1.0465024e+00    1.1677932e+00    1.3416698e+00    4.9968035e+01    2.6001334e-01                0         #dt_mach
[truncated: 5,798 more chars]
