# Supplementary material for: Research on combustion and emissions of heavy duty diesel engines under low-speed and low-load conditions in low temperature environments
Source: PLoS One. 2025 Feb 21;20(2):e0318933. doi: 10.1371/journal.pone.0318933 (PMC11844864; doi:10.1371/journal.pone.0318933)
Supplement: S1 File — (ZIP) [file pone.0318933.s001.zip › 1000rpm_30%/3-tigaojinqiwendu/Tin302K/turbulence.out]

# CONVERGE Release Build 2.3.20/  Jan 30, 2017        Run Date:Wed Aug 30 22:30:00 2023
# column       1                2                3                4                5                6                7                8                9               10               11               12               13               14               15               16               17 
#          Crank              TKE       TKE_StdDev              EPS       EPS_StdDev            OMEGA     OMEGA_StdDev    Turb_Kin_Visc  Kin_Visc_StdDev      Lengthscale    Length_StdDev           UPrime    UPrime_StdDev       Visc_Ratio  Visc_Rat_StdDev    Turb_Dyn_Visc  Dyn_Visc_StdDev
#          (DEG)        (m^2/s^2)        (m^2/s^2)        (m^2/s^3)        (m^2/s^3)            (1/s)            (1/s)          (m^2/s)          (m^2/s)              (m)              (m)            (m/s)            (m/s)           (none)           (none)        (N*s/m^2)        (N*s/m^2)
#
  -1.4600000e+02    1.0800000e+01    1.4183148e-14    3.4945124e+03    3.0015815e+03    3.5951774e+03    3.0880468e+03    3.8310792e-03    1.1654104e-03    2.1567696e-03    6.5773786e-04    2.6832816e+00    4.8827874e-15    3.9745187e+02    1.2120866e+02    7.4184565e-03    2.2566870e-03
  -1.4587230e+02    1.0731102e+01    6.1754254e-02    3.4483676e+03    2.8906136e+03    3.5880263e+03    3.0506893e+03    3.8036275e-03    1.1606347e-03    2.1462620e-03    6.5493911e-04    2.6746978e+00    7.7196899e-03    3.9472665e+02    1.2077377e+02    7.3688340e-03    2.2486856e-03
  -1.4579372e+02    1.0688486e+01    9.9237282e-02    3.4174110e+03    2.8203950e+03    3.5806040e+03    3.0245228e+03    3.7885735e-03    1.1580299e-03    2.1408613e-03    6.5341442e-04    2.6693636e+00    1.2453677e-02    3.9324415e+02    1.2054481e+02    7.3419431e-03    2.2445186e-03
  -1.4567094e+02    1.0622456e+01    1.5564062e-01    3.3778410e+03    2.7245169e+03    3.5769849e+03    2.9942655e+03    3.7641411e-03    1.1588921e-03    2.1318891e-03    6.5386697e-04    2.6610620e+00    1.9649835e-02    3.9083232e+02    1.2069996e+02    7.2981434e-03    2.2475709e-03
  -1.4558567e+02    1.0576977e+01    1.9348820e-01    3.3455545e+03    2.6538710e+03    3.5686882e+03    2.9672531e+03    3.7497538e-03    1.1577794e-03    2.1271108e-03    6.5322141e-04    2.6553185e+00    2.4529325e-02    3.8942516e+02    1.2062919e+02    7.2727067e-03    2.2463698e-03
  -1.4547909e+02    1.0520796e+01    2.3913553e-01    3.3060686e+03    2.5689329e+03    3.5581834e+03    2.9343425e+03    3.7328174e-03    1.1570276e-03    2.1217069e-03    6.5279781e-04    2.6481947e+00    3.0471444e-02    3.8777472e+02    1.2060683e+02    7.2429272e-03    2.2461049e-03
  -1.4534587e+02    1.0451585e+01    2.9361158e-01    3.2661931e+03    2.4796732e+03    3.5535922e+03    2.9058850e+03    3.7107642e-03    1.1601745e-03    2.1143969e-03    6.5465624e-04    2.6393761e+00    3.7648859e-02    3.8561888e+02    1.2100348e+02    7.2039642e-03    2.2536944e-03
  -1.4517933e+02    1.0366392e+01    3.5830111e-01    3.2078860e+03    2.3597673e+03    3.5368423e+03    2.8577026e+03    3.6874103e-03    1.1602923e-03    2.1076087e-03    6.5481121e-04    2.6284566e+00    4.6299226e-02    3.8336129e+02    1.2110121e+02    7.1633921e-03    2.2557718e-03
  -1.4497117e+02    1.0262196e+01    4.3327770e-01    3.1399584e+03    2.2236305e+03    3.5177550e+03    2.8028066e+03    3.6598183e-03    1.1616855e-03    2.0999565e-03    6.5581577e-04    2.6150087e+00    5.6514834e-02    3.8070370e+02    1.2135105e+02    7.1157191e-03    2.2607591e-03
  -1.4471096e+02    1.0135336e+01    5.1921625e-01    3.0601733e+03    2.0698361e+03    3.4947373e+03    2.7394360e+03    3.6277026e-03    1.1640277e-03    2.0916106e-03    6.5753737e-04    2.5984993e+00    6.8497808e-02    3.7762591e+02    1.2172299e+02    7.0606480e-03    2.2681211e-03
  -1.4438570e+02    9.9817403e+00    6.1618812e-01    2.9656085e+03    1.8960972e+03    3.4651228e+03    2.6642214e+03    3.5908432e-03    1.1666677e-03    2.0828443e-03    6.5966634e-04    2.5783138e+00    8.2410387e-02    3.7411729e+02    1.2215454e+02    6.9980809e-03    2.2767263e-03
  -1.4397912e+02    9.7970531e+00    7.2308072e-01    2.8547462e+03    1.7035659e+03    3.4271286e+03    2.5753023e+03    3.5487787e-03    1.1692786e-03    2.0738747e-03    6.6212617e-04    2.5537631e+00    9.8299531e-02    3.7014590e+02    1.2261987e+02    6.9275598e-03    2.2861516e-03
  -1.4347090e+02    9.5767409e+00    8.3613041e-01    2.7554496e+03    1.5561765e+03    3.4149984e+03    2.5307158e+03    3.4947943e-03    1.1830385e-03    2.0611117e-03    6.7209018e-04    2.5240978e+00    1.1586300e-01    3.6502992e+02    1.2429524e+02    6.8365020e-03    2.3184756e-03
  -1.4287090e+02    9.3276462e+00    9.5317443e-01    2.6164022e+03    1.3429426e+03    3.3613858e+03    2.4195407e+03    3.4410673e-03    1.1858209e-03    2.0514420e-03    6.7574874e-04    2.4900239e+00    1.3495055e-01    3.6002992e+02    1.2486819e+02    6.7483601e-03    2.3304869e-03
  -1.4227090e+02    9.0916397e+00    1.0508339e+00    2.4916758e+03    1.1672759e+03    3.3104175e+03    2.3177895e+03    3.3913947e-03    1.1885090e-03    2.0434739e-03    6.7969204e-04    2.4572431e+00    1.5182044e-01    3.5544647e+02    1.2542954e+02    6.6679184e-03    2.3423620e-03
  -1.4167090e+02    8.8672160e+00    1.1336424e+00    2.3738349e+03    1.0100868e+03    3.2553643e+03    2.2157933e+03    3.3456961e-03    1.1883756e-03    2.0373010e-03    6.8207562e-04    2.4256124e+00    1.6697928e-01    3.5127415e+02    1.2569419e+02    6.5951051e-03    2.3487554e-03
  -1.4107090e+02    8.6537823e+00    1.2027511e+00    2.2728818e+03    8.9508286e+02    3.2131272e+03    2.1447285e+03    3.3013784e-03    1.1899140e-03    2.0312258e-03    6.8596760e-04    2.3951265e+00    1.8043627e-01    3.4724251e+02    1.2613251e+02    6.5248652e-03    2.3584900e-03
  -1.4047090e+02    8.4495134e+00    1.2624482e+00    2.1719754e+03    7.7519122e+02    3.1601131e+03    2.0541821e+03    3.2603784e-03    1.1878192e-03    2.0267447e-03    6.8748639e-04    2.3655548e+00    1.9276714e-01    3.4355514e+02    1.2619056e+02    6.4610397e-03    2.3611449e-03
  -1.3987090e+02    8.2546854e+00    1.3122415e+00    2.0791865e+03    6.7325744e+02    3.1092268e+03    1.9715758e+03    3.2213736e-03    1.1848500e-03    2.0229456e-03    6.8862318e-04    2.3370056e+00    2.0378569e-01    3.4007417e+02    1.2615616e+02    6.4010478e-03    2.3621176e-03
  -1.3927090e+02    8.0685826e+00    1.3533690e+00    1.9948983e+03    5.8958040e+02    3.0628579e+03    1.9002802e+03    3.1837316e-03    1.1818451e-03    2.0194234e-03    6.8995964e-04    2.3094229e+00    2.1359058e-01    3.3673371e+02    1.2611730e+02    6.3436568e-03    2.3630560e-03
  -1.3867090e+02    7.8903695e+00    1.3875616e+00    1.9167861e+03    5.1778500e+02    3.0186472e+03    1.8352682e+03    3.1474565e-03    1.1783864e-03    2.0162417e-03    6.9113746e-04    2.2827137e+00    2.2240613e-01    3.3353372e+02    1.2602962e+02    6.2888668e-03    2.3631170e-03
  -1.3807090e+02    7.7195116e+00    1.4157759e+00    1.8427943e+03    4.5208340e+02    2.9734484e+03    1.7691622e+03    3.1127023e-03    1.1738807e-03    2.0135809e-03    6.9163264e-04    2.2568314e+00    2.3033227e-01    3.3049327e+02    1.2583283e+02    6.2370683e-03    2.3611659e-03
  -1.3747090e+02    7.5555866e+00    1.4381043e+00    1.7830769e+03    4.2521741e+02    2.9491749e+03    1.7475246e+03    3.0767048e-03    1.1735640e-03    2.0092759e-03    6.9567463e-04    2.2317594e+00    2.3729228e-01    3.2731839e+02    1.2607676e+02    6.1826855e-03    2.3675968e-03
  -1.3687090e+02    7.3972313e+00    1.4579706e+00    1.7184228e+03    3.7286222e+02    2.9089821e+03    1.6913180e+03    3.0432921e-03    1.1692535e-03    2.0064686e-03    6.9651346e-04    2.2072570e+00    2.4393492e-01    3.2441476e+02    1.2590118e+02    6.1334122e-03    2.3661376e-03
  -1.3627090e+02    7.2449580e+00    1.4737161e+00    1.6599125e+03    3.3499803e+02    2.8748679e+03    1.6485560e+03    3.0103263e-03    1.1656672e-03    2.0034018e-03    6.9809013e-04    2.1834674e+00    2.4988409e-01    3.2155699e+02    1.2580290e+02    6.0849821e-03    2.3661881e-03
  -1.3567090e+02    7.0983148e+00    1.4862277e+00    1.6033601e+03    2.9770785e+02    2.8386708e+03    1.6025645e+03    2.9785950e-03    1.1609372e-03    2.0007763e-03    6.9879985e-04    2.1603318e+00    2.5529662e-01    3.1882836e+02    1.2558490e+02    6.0389815e-03    2.3640082e-03
  -1.3507090e+02    6.9568389e+00    1.4960241e+00    1.5506338e+03    2.6544780e+02    2.8054455e+03    1.5616290e+03    2.9473918e-03    1.1564562e-03    1.9980185e-03    6.9981094e-04    2.1377956e+00    2.6023531e-01    3.1615437e+02    1.2539389e+02    5.9939975e-03    2.3623809e-03
  -1.3447090e+02    6.8203662e+00    1.5033834e+00    1.4988224e+03    2.3010950e+02    2.7682802e+03    1.5123313e+03    2.9174857e-03    1.1505981e-03    1.9958326e-03    6.9965799e-04    2.1158497e+00    2.6474653e-01    3.1361657e+02    1.2505837e+02    5.9515904e-03    2.3580359e-03
  -1.3387090e+02    6.6888509e+00    1.5079904e+00    1.4515979e+03    2.0559477e+02    2.7366007e+03    1.4752758e+03    2.8878756e-03    1.1453624e-03    1.9933360e-03    7.0016868e-04    2.0945220e+00    2.6872223e-01    3.1110917e+02    1.2478923e+02    5.9097456e-03    2.3549894e-03
  -1.3327090e+02    6.5618377e+00    1.5106642e+00    1.4053320e+03    1.7683176e+02    2.7020643e+03    1.4314016e+03    2.8593577e-03    1.1390551e-03    1.9912780e-03    6.9975206e-04    2.0737401e+00    2.7232427e-01    3.0871677e+02    1.2440704e+02    5.8700816e-03    2.3498154e-03
  -1.3267090e+02    6.4392353e+00    1.5112783e+00    1.3620659e+03    1.5551438e+02    2.6697049e+03    1.3925288e+03    2.8313836e-03    1.1327804e-03    1.9891929e-03    6.9939909e-04    2.0535150e+00    2.7549890e-01    3.0638137e+02    1.2402905e+02    5.8314951e-03    2.3447468e-03
  -1.3207090e+02    6.3207419e+00    1.5100757e+00    1.3261402e+03    1.5831470e+02    2.6532906e+03    1.3887893e+03    2.8022795e-03    1.1295638e-03    1.9855143e-03    7.0206462e-04    2.0338132e+00    2.7826532e-01    3.0392498e+02    1.2397717e+02    5.7905788e-03    2.3459568e-03
  -1.3147090e+02    6.2056463e+00    1.5083918e+00    1.2884974e+03    1.4571362e+02    2.6280037e+03    1.3626846e+03    2.7744225e-03    1.1245286e-03    1.9825640e-03    7.0288867e-04    2.0144924e+00    2.8092304e-01    3.0160072e+02    1.2373425e+02    5.7521807e-03    2.3435375e-03
  -1.3087090e+02    6.0941935e+00    1.5056093e+00    1.2519877e+03    1.3458616e+02    2.6014478e+03    1.3345596e+03    2.7473260e-03    1.1188328e-03    1.9798544e-03    7.0308687e-04    1.9956243e+00    2.8333597e-01    2.9935668e+02    1.2342214e+02    5.7153128e-03    2.3398220e-03
  -1.3027090e+02    5.9860534e+00    1.5020954e+00    1.2167318e+03    1.2033293e+02    2.5748365e+03    1.3044174e+03    2.7207499e-03    1.1129279e-03    1.9771624e-03    7.0309259e-04    1.9771563e+00    2.8557859e-01    2.9716791e+02    1.2308831e+02    5.6794979e-03    2.3357222e-03
  -1.2967090e+02    5.8813077e+00    1.4975555e+00    1.1822475e+03    1.0464276e+02    2.5461147e+03    1.2693450e+03    2.6950004e-03    1.1062373e-03    1.9748061e-03    7.0231615e-04    1.9591251e+00    2.8757755e-01    2.9506728e+02    1.2267135e+02    5.6453733e-03    2.3300513e-03
  -1.2907090e+02    5.7799005e+00    1.4918429e+00    1.1507749e+03    9.8601069e+01    2.5227156e+03    1.2464699e+03    2.6692836e-03    1.1002746e-03    1.9719936e-03    7.0234138e-04    1.9415424e+00    2.8927509e-01    2.9296954e+02    1.2233312e+02    5.6112998e-03    2.3259241e-03
  -1.2847090e+02    5.6815260e+00    1.4854484e+00    1.1191689e+03    8.5382303e+01    2.4949360e+03    1.2125338e+03    2.6445177e-03    1.0931763e-03    1.9696917e-03    7.0116299e-04    1.9243506e+00    2.9079020e-01    2.9097351e+02    1.2187386e+02    5.5791867e-03    2.3194865e-03
  -1.2787090e+02    5.5861982e+00    1.4781392e+00    1.0895495e+03    7.8837683e+01    2.4695377e+03    1.1842491e+03    2.6200618e-03    1.0862460e-03    1.9672514e-03    7.0016802e-04    1.9075735e+00    2.9205419e-01    2.8901029e+02    1.2143354e+02    5.5477084e-03    2.3134346e-03
  -1.2727090e+02    5.4937022e+00    1.4700814e+00    1.0648839e+03    8.9450075e+01    2.4581889e+03    1.1878854e+03    2.5945386e-03    1.0819635e-03    1.9632264e-03    7.0208876e-04    1.8911814e+00    2.9308897e-01    2.8693078e+02    1.2127883e+02    5.5139734e-03    2.3129378e-03
  -1.2667090e+02    5.4035596e+00    1.4621413e+00    1.0387659e+03    8.7735222e+01    2.4385505e+03    1.1699496e+03    2.5700310e-03    1.0761359e-03    1.9599008e-03    7.0217930e-04    1.8750651e+00    2.9411539e-01    2.8496062e+02    1.2096036e+02    5.4823661e-03    2.3093008e-03
  -1.2607090e+02    5.3160533e+00    1.4537146e+00    1.0143794e+03    9.0019286e+01    2.4218026e+03    1.1587316e+03    2.5456512e-03    1.0706819e-03    1.9562639e-03    7.0267219e-04    1.8593071e+00    2.9497918e-01    2.8300461e+02    1.2068482e+02    5.4510409e-03    2.3065347e-03
  -1.2547090e+02    5.2306606e+00    1.4454041e+00    9.8873781e+02    8.1616857e+01    2.3977090e+03    1.1284194e+03    2.5223093e-03    1.0637086e-03    1.9533744e-03    7.0140235e-04    1.8437952e+00    2.9584844e-01    2.8115928e+02    1.2024430e+02    5.4218551e-03    2.3005844e-03
  -1.2487090e+02    5.1478313e+00    1.4364980e+00    9.6502283e+02    7.9815928e+01    2.3772336e+03    1.1070410e+03    2.4991234e-03    1.0571544e-03    1.9502004e-03    7.0062029e-04    1.8286495e+00    2.9652758e-01    2.7933183e+02    1.1985072e+02    5.3930288e-03    2.2955766e-03
  -1.2427090e+02    5.0672690e+00    1.4271543e+00    9.4184198e+02    7.5760575e+01    2.3559445e+03    1.0829725e+03    2.4764148e-03    1.0501755e-03    1.9471451e-03    6.9938079e-04    1.8138190e+00    2.9705217e-01    2.7755477e+02    1.1941054e+02    5.3651788e-03    2.2896814e-03
  -1.2367090e+02    4.9890097e+00    1.4174292e+00    9.1964317e+02    7.4397635e+01    2.3350246e+03    1.0598117e+03    2.4541124e-03    1.0430940e-03    1.9441240e-03    6.9797007e-04    1.7993166e+00    2.9743264e-01    2.7582215e+02    1.1896027e+02    5.3382053e-03    2.2836087e-03
  -1.2307090e+02    4.9129002e+00    1.4073297e+00    9.0113210e+02    8.1898292e+01    2.3266299e+03    1.0657675e+03    2.4308320e-03    1.0382991e-03    1.9395746e-03    6.9930005e-04    1.7851234e+00    2.9765958e-01    2.7398212e+02    1.1876122e+02    5.3091414e-03    2.2824786e-03
  -1.2247090e+02    4.8385667e+00    1.3974779e+00    8.8142939e+02    8.2432150e+01    2.3107224e+03    1.0518404e+03    2.4084316e-03    1.0321745e-03    1.9356993e-03    6.9888595e-04    1.7711478e+00    2.9790391e-01    2.7223757e+02    1.1841902e+02    5.2819559e-03    2.2785748e-03
  -1.2187090e+02    4.7662168e+00    1.3873625e+00    8.6293646e+02    8.4651870e+01    2.2972387e+03    1.0436056e+03    2.3861034e-03    1.0263352e-03    1.9315205e-03    6.9880765e-04    1.7574576e+00    2.9802764e-01    2.7050014e+02    1.1810971e+02    5.2549192e-03    2.2753443e-03
  -1.2127090e+02    4.6954850e+00    1.3775776e+00    8.4347158e+02    8.1178730e+01    2.2773944e+03    1.0184826e+03    2.3646540e-03    1.0192746e-03    1.9280167e-03    6.9714613e-04    1.7439595e+00    2.9820872e-01    2.6885928e+02    1.1766646e+02    5.2297823e-03    2.2695150e-03
  -1.2067611e+02    4.6272740e+00    1.3675116e+00    8.2577025e+02    8.1714897e+01    2.2618572e+03    1.0038575e+03    2.3433569e-03    1.0128080e-03    1.9241175e-03    6.9617819e-04    1.7308672e+00    2.9824175e-01    2.6722838e+02    1.1728637e+02    5.2047881e-03    2.2649256e-03
  -1.2008717e+02    4.5614373e+00    1.3574022e+00    8.0819657e+02    8.0093875e+01    2.2438358e+03    9.8217573e+02    2.3228259e-03    1.0057620e-03    1.9205621e-03    6.9438788e-04    1.7181506e+00    2.9818936e-01    2.6567465e+02    1.1683942e+02    5.1812517e-03    2.2590138e-03
  -1.1950389e+02    4.4979044e+00    1.3470959e+00    7.9391215e+02    8.5299875e+01    2.2377913e+03    9.8907998e+02    2.3015246e-03    1.0009122e-03    1.9155354e-03    6.9529206e-04    1.7058140e+00    2.9799584e-01    2.6402739e+02    1.1663483e+02    5.1558123e-03    2.2578694e-03
  -1.1892610e+02    4.4362950e+00    1.3371920e+00    7.7825714e+02    8.4003685e+01    2.2232460e+03    9.7316413e+02    2.2814010e-03    9.9454949e-04    1.9114305e-03    6.9410408e-04    1.6937574e+00    2.9785233e-01    2.6250406e+02    1.1626032e+02    5.1327603e-03    2.2533735e-03
  -1.1835364e+02    4.3766899e+00    1.3273348e+00    7.6387050e+02    8.5826623e+01    2.2117982e+03    9.6548204e+02    2.2614379e-03    9.8863261e-04    1.9070229e-03    6.9339290e-04    1.6820216e+00    2.9765194e-01    2.6099210e+02    1.1593360e+02    5.1098827e-03    2.2498280e-03
  -1.1778632e+02    4.3187990e+00    1.3177626e+00    7.4973345e+02    8.5521620e+01    2.1995531e+03    9.5376738e+02    2.2418672e-03    9.8261601e-04    1.9026338e-03    6.9243787e-04    1.6705412e+00    2.9747517e-01    2.5951553e+02    1.1559270e+02    5.0876450e-03    2.2459939e-03
  -1.1722396e+02    4.2627757e+00    1.3082175e+00    7.3571710e+02    8.4977513e+01    2.1851798e+03    9.3664782e+02    2.2229410e-03    9.7613368e-04    1.8985613e-03    6.9075272e-04    1.6593665e+00    2.9724262e-01    2.5810538e+02    1.1519836e+02    5.0666840e-03    2.2411009e-03
  -1.1666646e+02    4.2085414e+00    1.2985913e+00    7.2255636e+02    8.4825565e+01    2.1727890e+03    9.2396084e+02    2.2042691e-03    9.6987462e-04    1.8943180e-03    6.8932409e-04    1.6484942e+00    2.9691951e-01    2.5671679e+02    1.1482651e+02    5.0460990e-03    2.2366515e-03
  -1.1611365e+02    4.1559724e+00    1.2889813e+00    7.0946172e+02    8.4114205e+01    2.1583004e+03    9.0566804e+02    2.1862057e-03    9.6315888e-04    1.8903949e-03    6.8718487e-04    1.6378987e+00    2.9654011e-01    2.5539004e+02    1.1440071e+02    5.0266977e-03    2.2311206e-03
  -1.1556538e+02    4.1050152e+00    1.2793107e+00    6.9891005e+02    8.6609336e+01    2.1550033e+03    9.1440815e+02    2.1673820e-03    9.5842141e-04    1.8850416e-03    6.8768554e-04    1.6275800e+00    2.9607458e-01    2.5397034e+02    1.1419637e+02    5.0054023e-03    2.2300002e-03
  -1.1502155e+02    4.0554086e+00    1.2699568e+00    6.8775123e+02    8.7440204e+01    2.1464646e+03    9.0868648e+02    2.1492527e-03    9.5288808e-04    1.8802121e-03    6.8689271e-04    1.6174679e+00    2.9564062e-01    2.5262247e+02    1.1390119e+02    4.9854992e-03    2.2270678e-03
  -1.1448200e+02    4.0072186e+00    1.2606282e+00    6.7669406e+02    8.7379270e+01    2.1366347e+03    8.9928552e+02    2.1315598e-03    9.4703205e-04    1.8755467e-03    6.8559808e-04    1.6075948e+00    2.9515751e-01    2.5131765e+02    1.1356764e+02    4.9664163e-03    2.2233703e-03
  -1.1394661e+02    3.9602115e+00    1.2517528e+00    6.6572091e+02    8.6883156e+01    2.1257350e+03    8.8650102e+02    2.1142857e-03    9.4104592e-04    1.8710308e-03    6.8397882e-04    1.5978903e+00    2.9476691e-01    2.5005402e+02    1.1321610e+02    4.9481069e-03    2.2193091e-03
  -1.1341530e+02    3.9145709e+00    1.2428563e+00    6.5522214e+02    8.6901066e+01    2.1153148e+03    8.7484612e+02    2.0972934e-03    9.3505381e-04    1.8664959e-03    6.8228045e-04    1.5884243e+00    2.9431622e-01    2.4881748e+02    1.1286280e+02    4.9303119e-03    2.2152168e-03
  -1.1288790e+02    3.8702083e+00    1.2339746e+00    6.4483202e+02    8.6072587e+01    2.1039322e+03    8.6009172e+02    2.0807414e-03    9.2879740e-04    1.8621383e-03    6.8017330e-04    1.5791805e+00    2.9381583e-01    2.4762549e+02    1.1247688e+02    4.9133709e-03    2.2104698e-03
  -1.1236435e+02    3.8270872e+00    1.2250818e+00    6.3488001e+02    8.5971753e+01    2.0929254e+03    8.4646678e+02    2.0644821e-03    9.2253959e-04    1.8578045e-03    6.7797570e-04    1.5701560e+00    2.9326011e-01    2.4646109e+02    1.1208853e+02    4.8969491e-03    2.2056648e-03
  -1.1184453e+02    3.7851259e+00    1.2162128e+00    6.2685365e+02    8.7201217e+01    2.0916960e+03    8.5632149e+02    2.0475270e-03    9.1799513e-04    1.8521493e-03    6.7820157e-04    1.5613359e+00    2.9265574e-01    2.4520984e+02    1.1189499e+02    4.8787416e-03    2.2047787e-03
  -1.1132833e+02    3.7441384e+00    1.2076404e+00    6.1803596e+02    8.7397411e+01    2.0842447e+03    8.4967113e+02    2.0313151e-03    9.1248120e-04    1.8472024e-03    6.7683429e-04    1.5526673e+00    2.9208984e-01    2.4403893e+02    1.1158903e+02    4.8621254e-03    2.2016306e-03
  -1.1081566e+02    3.7042668e+00    1.1990354e+00    6.0982564e+02    8.7717907e+01    2.0787788e+03    8.4740272e+02    2.0151610e-03    9.0726082e-04    1.8419871e-03    6.7584211e-04    1.5442023e+00    2.9146266e-01    2.4286939e+02    1.1131686e+02    4.8455130e-03    2.1991712e-03
  -1.1030642e+02    3.6651866e+00    1.1909023e+00    6.0105753e+02    8.7228818e+01    2.0688981e+03    8.3353175e+02    1.9996285e-03    9.0135509e-04    1.8373281e-03    6.7369116e-04    1.5358398e+00    2.9095323e-01    2.4176628e+02    1.1096216e+02    4.8301973e-03    2.1950396e-03
  -1.0980052e+02    3.6271450e+00    1.1827236e+00    5.9289025e+02    8.7147609e+01    2.0610919e+03    8.2480583e+02    1.9841915e-03    8.9571298e-04    1.8324582e-03    6.7189584e-04    1.5276697e+00    2.9038244e-01    2.4066917e+02    1.1063633e+02    4.8149708e-03    2.1914857e-03
  -1.0929789e+02    3.5900632e+00    1.1745851e+00    5.8466269e+02    8.6589080e+01    2.0515536e+03    8.1121410e+02    1.9691836e-03    8.8972037e-04    1.8278545e-03    6.6952464e-04    1.5196720e+00    2.8978015e-01    2.3961720e+02    1.1026770e+02    4.8006325e-03    2.1870650e-03
  -1.0879844e+02    3.5539181e+00    1.1664237e+00    5.7833738e+02    8.7903823e+01    2.0521873e+03    8.2286726e+02    1.9533693e-03    8.8548098e-04    1.8218328e-03    6.6970252e-04    1.5118495e+00    2.8911923e-01    2.3846428e+02    1.1010382e+02    4.7842240e-03    2.1867997e-03
  -1.0830207e+02    3.5185289e+00    1.1585285e+00    5.7119673e+02    8.7838435e+01    2.0467761e+03    8.1796830e+02    1.9382472e-03    8.8030242e-04    1.8165097e-03    6.6832874e-04    1.5041449e+00    2.8850325e-01    2.3738799e+02    1.0982894e+02    4.7693495e-03    2.1842902e-03
  -1.0780872e+02    3.4839923e+00    1.1506444e+00    5.6417437e+02    8.7878128e+01    2.0408117e+03    8.1191865e+02    1.9234307e-03    8.7497059e-04    1.8113166e-03    6.6666686e-04    1.4965985e+00    2.8784452e-01    2.3634123e+02    1.0953360e+02    4.7550416e-03    2.1813565e-03
  -1.0731831e+02    3.4500523e+00    1.1431743e+00    5.5715184e+02    8.7179748e+01    2.0343615e+03    8.0339520e+02    1.9088136e-03    8.6962647e-04    1.8061361e-03    6.6489154e-04    1.4891265e+00    2.8729268e-01    2.3531389e+02    1.0923429e+02    4.7411047e-03    2.1783513e-03
  -1.0683077e+02    3.4169499e+00    1.1357207e+00    5.5019091e+02    8.6924956e+01    2.0267167e+03    7.9234404e+02    1.8945548e-03    8.6402730e-04    1.8011818e-03    6.6264579e-04    1.4818114e+00    2.8670834e-01    2.3432469e+02    1.0890438e+02    4.7279316e-03    2.1747269e-03
  -1.0634601e+02    3.3846405e+00    1.1282447e+00    5.4362129e+02    8.6776461e+01    2.0204640e+03    7.8467875e+02    1.8804041e-03    8.5859406e-04    1.7960903e-03    6.6062632e-04    1.4746482e+00    2.8607652e-01    2.3334304e+02    1.0859217e+02    4.7148878e-03    2.1714637e-03
  -1.0586398e+02    3.3530696e+00    1.1208031e+00    5.3695871e+02    8.6402202e+01    2.0124135e+03    7.7220224e+02    1.8666296e-03    8.5282135e-04    1.7912731e-03    6.5801999e-04    1.4676223e+00    2.8542002e-01    2.3240125e+02    1.0823718e+02    4.7026388e-03    2.1673195e-03
  -1.0538460e+02    3.3222204e+00    1.1133638e+00    5.3179444e+02    8.6798227e+01    2.0134795e+03    7.8210625e+02    1.8521681e-03    8.4856211e-04    1.7851758e-03    6.5775557e-04    1.4607348e+00    2.8472337e-01    2.3137166e+02    1.0806173e+02    4.6885694e-03    2.1668617e-03
  -1.0490780e+02    3.2919568e+00    1.1061207e+00    5.2615831e+02    8.6949185e+01    2.0102138e+03    7.8040833e+02    1.8381952e-03    8.4368960e-04    1.7795829e-03    6.5636006e-04    1.4539439e+00    2.8405097e-01    2.3039562e+02    1.0781199e+02    4.6755812e-03    2.1648810e-03
  -1.0443354e+02    3.2623824e+00    1.0988917e+00    5.2079497e+02    8.7050821e+01    2.0077672e+03    7.8022750e+02    1.8243042e-03    8.3894178e-04    1.7738546e-03    6.5510708e-04    1.4472847e+00    2.8335229e-01    2.2942422e+02    1.0757647e+02    4.6626717e-03    2.1631959e-03
  -1.0396174e+02    3.2332122e+00    1.0921002e+00    5.1473281e+02    8.6396133e+01    2.0001911e+03    7.6659178e+02    1.8110244e-03    8.3341790e-04    1.7688102e-03    6.5249887e-04    1.4406645e+00    2.8277284e-01    2.2852257e+02    1.0724476e+02    4.6511756e-03    2.1595375e-03
  -1.0349235e+02    3.2047255e+00    1.0852512e+00    5.0918140e+02    8.6311782e+01    1.9948470e+03    7.5902903e+02    1.7977594e-03    8.2817960e-04    1.7635362e-03    6.5031644e-04    1.4341825e+00    2.8214229e-01    2.2761803e+02    1.0694610e+02    4.6396056e-03    2.1565614e-03
  -1.0302529e+02    3.1768601e+00    1.0784114e+00    5.0358677e+02    8.5817954e+01    1.9884736e+03    7.4837939e+02    1.7848034e-03    8.2272185e-04    1.7584519e-03    6.4776521e-04    1.4278215e+00    2.8148274e-01    2.2674694e+02    1.0661875e+02    4.6287087e-03    2.1529942e-03
  -1.0256053e+02    3.1495980e+00    1.0715592e+00    4.9934189e+02    8.6224398e+01    1.9904985e+03    7.5853182e+02    1.7711725e-03    8.1865553e-04    1.7521414e-03    6.4739443e-04    1.4215812e+00    2.8078242e-01    2.2578803e+02    1.0646085e+02    4.6159793e-03    2.1529316e-03
  -1.0209800e+02    3.1228227e+00    1.0648819e+00    4.9428667e+02    8.5880618e+01    1.9861197e+03    7.5170776e+02    1.7582432e-03    8.1359948e-04    1.7466699e-03    6.4531701e-04    1.4154216e+00    2.8011326e-01    2.2491094e+02    1.0618078e+02    4.6049269e-03    2.1503425e-03
  -1.0163764e+02    3.0965398e+00    1.0582705e+00    4.8974288e+02    8.6164071e+01    1.9844122e+03    7.5222806e+02    1.7452049e-03    8.0894717e-04    1.7408465e-03    6.4382362e-04    1.4093545e+00    2.7942754e-01    2.2401575e+02    1.0594875e+02    4.5934857e-03    2.1487572e-03
  -1.0117943e+02    3.0706259e+00    1.0520167e+00    4.8489851e+02    8.5606007e+01    1.9804767e+03    7.4550366e+02    1.7324728e-03    8.0403918e-04    1.7352620e-03    6.4181926e-04    1.4033277e+00    2.7884641e-01    2.2315430e+02    1.0568342e+02    4.5827290e-03    2.1464900e-03
  -1.0072328e+02    3.0452542e+00    1.0457538e+00    4.7999440e+02    8.5352732e+01    1.9749381e+03    7.3535399e+02    1.7200672e-03    7.9882227e-04    1.7299656e-03    6.3924744e-04    1.3974097e+00    2.7823664e-01    2.2232863e+02    1.0537819e+02    4.5727069e-03    2.1433875e-03
  -1.0026915e+02    3.0204132e+00    1.0394439e+00    4.7544694e+02    8.5270736e+01    1.9711050e+03    7.2958531e+02    1.7076690e-03    7.9381167e-04    1.7244695e-03    6.3700065e-04    1.3916024e+00    2.7758188e-01    2.2149927e+02    1.0509707e+02    4.5625988e-03    2.1407911e-03
  -9.9817011e+01    2.9961082e+00    1.0331816e+00    4.7089174e+02    8.5133864e+01    1.9663813e+03    7.2140721e+02    1.6955539e-03    7.8866223e-04    1.7191567e-03    6.3445647e-04    1.3859019e+00    2.7691418e-01    2.2070136e+02    1.0479736e+02    4.5531365e-03    2.1378088e-03
  -9.9366792e+01    2.9722813e+00    1.0269176e+00    4.6743089e+02    8.5177700e+01    1.9693594e+03    7.3164198e+02    1.6828334e-03    7.8474854e-04    1.7126935e-03    6.3395704e-04    1.3802999e+00    2.7621183e-01    2.1982291e+02    1.0465119e+02    4.5419838e-03    2.1380485e-03
  -9.8918464e+01    2.9488108e+00    1.0207756e+00    4.6342402e+02    8.5021174e+01    1.9674018e+03    7.2892567e+02    1.6705940e-03    7.8010759e-04    1.7068427e-03    6.3211926e-04    1.3747581e+00    2.7552499e-01    2.1900044e+02    1.0441328e+02    4.5319978e-03    2.1363761e-03
  -9.8471966e+01    2.9258045e+00    1.0146243e+00    4.5940643e+02    8.5047890e+01    1.9644366e+03    7.2421474e+02    1.6585946e-03    7.7524609e-04    1.7011796e-03    6.2987672e-04    1.3693110e+00    2.7481552e-01    2.1820344e+02    1.0414640e+02    4.5225394e-03    2.1340981e-03
  -9.8027267e+01    2.9030174e+00    1.0088593e+00    4.5545964e+02    8.4794009e+01    1.9621044e+03    7.1997328e+02    1.6466158e-03    7.7059250e-04    1.6953701e-03    6.2787738e-04    1.3638731e+00    2.7421718e-01    2.1740526e+02    1.0390306e+02    4.5130394e-03    2.1323263e-03
  -9.7584316e+01    2.8806798e+00    1.0030843e+00    4.5152114e+02    8.4689376e+01    1.9588636e+03    7.1377301e+02    1.6348512e-03    7.6575972e-04    1.6897176e-03    6.2552052e-04    1.3585286e+00    2.7359329e-01    2.1663051e+02    1.0363666e+02    4.5040360e-03    2.1300759e-03
  -9.7143069e+01    2.8587978e+00    9.9732478e-01    4.4750384e+02    8.4305495e+01    1.9545349e+03    7.0447562e+02    1.6233813e-03    7.6072059e-04    1.6842870e-03    6.2280107e-04    1.3532787e+00    2.7295075e-01    2.1588954e+02    1.0334222e+02    4.4957341e-03    2.1272403e-03
  -9.6703497e+01    2.8373359e+00    9.9154905e-01    4.4363498e+02    8.4195944e+01    1.9504336e+03    6.9619887e+02    1.6120444e-03    7.5568196e-04    1.6788857e-03    6.2003426e-04    1.3481176e+00    2.7227977e-01    2.1516099e+02    1.0304576e+02    4.4876871e-03    2.1243575e-03
  -9.6265535e+01    2.8162639e+00    9.8578403e-01    4.4075684e+02    8.4092373e+01    1.9538932e+03    7.0589656e+02    1.6001088e-03    7.5182064e-04    1.6723372e-03    6.1929312e-04    1.3430377e+00    2.7158588e-01    2.1435223e+02    1.0289914e+02    4.4779408e-03    2.1246585e-03
  -9.5829177e+01    2.7954689e+00    9.8011962e-01    4.3742362e+02    8.4019851e+01    1.9529214e+03    7.0428130e+02    1.5885950e-03    7.4732569e-04    1.6663570e-03    6.1733114e-04    1.3380057e+00    2.7089949e-01    2.1359340e+02    1.0267103e+02    4.4692466e-03    2.1232349e-03
  -9.5394356e+01    2.7750891e+00    9.7444003e-01    4.3433487e+02    8.4005699e+01    1.9531770e+03    7.0529884e+02    1.5770740e-03    7.4300695e-04    1.6601847e-03    6.1564581e-04    1.3330619e+00    2.7019484e-01    2.1282924e+02    1.0246484e+02    4.4604378e-03    2.1222851e-03
  -9.4961038e+01    2.7548254e+00    9.6914504e-01    4.3067148e+02    8.3700047e+01    1.9489156e+03    6.9475284e+02    1.5660295e-03    7.3806887e-04    1.6546447e-03    6.1276451e-04    1.3281049e+00    2.6960662e-01    2.1212341e+02    1.0217626e+02    4.4528613e-03    2.1195957e-03
  -9.4529204e+01    2.7349684e+00    9.6378421e-01    4.2743404e+02    8.3699807e+01    1.9472046e+03    6.9097363e+02    1.5548966e-03    7.3346734e-04    1.6487907e-03    6.1045143e-04    1.3232401e+00    2.6897556e-01    2.1140196e+02    1.0193015e+02    4.4449542e-03    2.1178146e-03
  -9.4098795e+01    2.7154879e+00    9.5844327e-01    4.2400811e+02    8.3453912e+01    1.9435237e+03    6.8186532e+02    1.5441007e-03    7.2854674e-04    1.6432705e-03    6.0755478e-04    1.3184549e+00    2.6833170e-01    2.1072119e+02    1.0164076e+02    4.4379117e-03    2.1151174e-03
  -9.3669779e+01    2.6963564e+00    9.5308209e-01    4.2161115e+02    8.3501222e+01    1.9476861e+03    6.9175501e+02    1.5326630e-03    7.2484102e-04    1.6365554e-03    6.0676007e-04    1.3137469e+00    2.6765651e-01    2.0995153e+02    1.0150985e+02    4.4289773e-03    2.1158130e-03
  -9.3242139e+01    2.6774851e+00    9.4784680e-01    4.1845185e+02    8.3192298e+01    1.9452384e+03    6.8466399e+02    1.5219014e-03    7.2015797e-04    1.6307831e-03    6.0416685e-04    1.3090818e+00    2.6701124e-01    2.0926736e+02    1.0124926e+02    4.4218685e-03    2.1137462e-03
  -9.2815820e+01    2.6588692e+00    9.4262508e-01    4.1576010e+02    8.3316130e+01    1.9459418e+03    6.8622545e+02    1.5109289e-03    7.1592067e-04    1.6245671e-03    6.0230555e-04    1.3044696e+00    2.6634306e-01    2.0855112e+02    1.0104603e+02    4.4140758e-03    2.1129179e-03
  -9.2390790e+01    2.6403904e+00    9.3771112e-01    4.1277435e+02    8.2923635e+01    1.9445145e+03    6.8087755e+02    1.5001861e-03    7.1145293e-04    1.6185787e-03    5.9996160e-04    1.2998554e+00    2.6577481e-01    2.0786221e+02    1.0081045e+02    4.4068671e-03    2.1114140e-03
  -9.1967022e+01    2.6222461e+00    9.3276924e-01    4.0976257e+02    8.2878847e+01    1.9419137e+03    6.7342743e+02    1.4896699e-03    7.0676342e-04    1.6128224e-03    5.9717465e-04    1.2953157e+00    2.6518180e-01    2.0719949e+02    1.0054453e+02    4.4002284e-03    2.1092618e-03
  -9.1544487e+01    2.6044264e+00    9.2777705e-01    4.0693785e+02    8.2773269e+01    1.9404064e+03    6.6855369e+02    1.4791726e-03    7.0218421e-04    1.6069366e-03    5.9459188e-04    1.2908508e+00    2.6455355e-01    2.0653547e+02    1.0029176e+02    4.3935672e-03    2.1073999e-03
  -9.1123141e+01    2.5869399e+00    9.2279995e-01    4.0408234e+02    8.2781916e+01    1.9379496e+03    6.6152828e+02    1.4689060e-03    6.9745877e-04    1.6012541e-03    5.9169194e-04    1.2864588e+00    2.6391372e-01    2.0589910e+02    1.0001809e+02    4.3875058e-03    2.1050912e-03
  -9.0702955e+01    2.5697378e+00    9.1781702e-01    4.0208839e+02    8.2698427e+01    1.9427436e+03    6.7130192e+02    1.4580507e-03    6.9382873e-04    1.5944351e-03    5.9076911e-04    1.2821300e+00    2.6325103e-01    2.0517948e+02    9.9890818e+01    4.3796490e-03    2.1059576e-03
  -9.0283896e+01    2.5527432e+00    9.1291044e-01    3.9964154e+02    8.2571074e+01    1.9430536e+03    6.6979433e+02    1.4476329e-03    6.8958163e-04    1.5882403e-03    5.8861381e-04    1.2778395e+00    2.6259304e-01    2.0451558e+02    9.9680043e+01    4.3729984e-03    2.1050247e-03
  -8.9865945e+01    2.5360367e+00    9.0796566e-01    3.9730179e+02    8.2625082e+01    1.9435903e+03    6.6895223e+02    1.4372608e-03    6.8531551e-04    1.5820070e-03    5.8641901e-04    1.2736137e+00    2.6191478e-01    2.0385364e+02    9.9465767e+01    4.3664008e-03    2.1040274e-03
  -8.9449062e+01    2.5193451e+00    9.0340009e-01    3.9471297e+02    8.2513545e+01    1.9423297e+03    6.6312330e+02    1.4270831e-03    6.8088308e-04    1.5759969e-03    5.8380053e-04    1.2693529e+00    2.6135525e-01    2.0321527e+02    9.9226898e+01    4.3603179e-03    2.1025128e-03
  -8.9033215e+01    2.5029538e+00    8.9877579e-01    3.9223122e+02    8.2488960e+01    1.9413093e+03    6.5816572e+02    1.4169928e-03    6.7644289e-04    1.5699945e-03    5.8114834e-04    1.2651639e+00    2.6076094e-01    2.0258513e+02    9.8985930e+01    4.3544252e-03    2.1009606e-03
  -8.8618375e+01    2.4868568e+00    8.9415024e-01    3.8965847e+02    8.2313726e+01    1.9392045e+03    6.5021967e+02    1.4071433e-03    6.7181202e-04    1.5642107e-03    5.7814852e-04    1.2610414e+00    2.6015219e-01    2.0198499e+02    9.8717025e+01    4.3491924e-03    2.0988089e-03
  -8.8204513e+01    2.4710283e+00    8.8950301e-01    3.8719035e+02    8.2341211e+01    1.9373242e+03    6.4327390e+02    1.3973820e-03    6.6718071e-04    1.5584458e-03    5.7511714e-04    1.2569807e+00    2.5952216e-01    2.0139351e+02    9.8446582e+01    4.3441621e-03    2.0966291e-03
  -8.7791601e+01    2.4554331e+00    8.8485751e-01    3.8551175e+02    8.2211502e+01    1.9424809e+03    6.5253432e+02    1.3870525e-03    6.6358971e-04    1.5515713e-03    5.7400923e-04    1.2529722e+00    2.5887463e-01    2.0071933e+02    9.8318236e+01    4.3373312e-03    2.0975746e-03
  -8.7615552e+01    2.4488606e+00    8.8292096e-01    3.8466363e+02    8.2249618e+01    1.9430307e+03    6.5250914e+02    1.3827806e-03    6.6186685e-04    1.5488509e-03    5.7308711e-04    1.2512787e+00    2.5860284e-01    2.0044892e+02    9.8236639e+01    4.3347859e-03    2.0973765e-03
  -8.7395492e+01    2.4406979e+00    8.8043060e-01    3.8361144e+02    8.2187971e+01    1.9438567e+03    6.5235317e+02    1.3774254e-03    6.5967511e-04    1.5454022e-03    5.7193208e-04    1.2491773e+00    2.5824012e-01    2.0010906e+02    9.8129667e+01    4.3315834e-03    2.0970382e-03
  -8.7120417e+01    2.4305567e+00    8.7737950e-01    3.8224724e+02    8.2308902e+01    1.9441909e+03    6.5089459e+02    1.3708243e-03    6.5682393e-04    1.5412170e-03    5.7026102e-04    1.2465573e+00    2.5780997e-01    1.9969715e+02    9.7981769e+01    4.3278863e-03    2.0963261e-03
  -8.6776572e+01    2.4177729e+00    8.7382480e-01    3.8046592e+02    8.2077392e+01    1.9447875e+03    6.4840587e+02    1.3625456e-03    6.5335117e-04    1.5358960e-03    5.6830624e-04    1.2432285e+00    2.5735490e-01    1.9917813e+02    9.7808919e+01    4.3231923e-03    2.0957336e-03
  -8.6366807e+01    2.4027273e+00    8.6951884e-01    3.7821692e+02    8.2046084e+01    1.9436656e+03    6.4192605e+02    1.3529348e-03    6.4889961e-04    1.5299037e-03    5.6537537e-04    1.2393063e+00    2.5678415e-01    1.9859322e+02    9.7558570e+01    4.3183710e-03    2.0940653e-03
  -8.5957798e+01    2.3879476e+00    8.6516903e-01    3.7612117e+02    8.2089392e+01    1.9434250e+03    6.3775605e+02    1.3433732e-03    6.4455284e-04    1.5238437e-03    5.6262312e-04    1.2354489e+00    2.5618575e-01    1.9801101e+02    9.7320317e+01    4.3136129e-03    2.0926592e-03
  -8.5549586e+01    2.3733772e+00    8.6080131e-01    3.7389884e+02    8.2098528e+01    1.9416272e+03    6.2960348e+02    1.3340223e-03    6.3994318e-04    1.5180326e-03    5.5937595e-04    1.2316388e+00    2.5557250e-01    1.9745618e+02    9.7043645e+01    4.3094714e-03    2.0904082e-03
  -8.5142145e+01    2.3590364e+00    8.5641757e-01    3.7251581e+02    8.1976090e+01    1.9474882e+03    6.3912978e+02    1.3240641e-03    6.3645033e-04    1.5110269e-03    5.5822257e-04    1.2278843e+00    2.5493365e-01    1.9681120e+02    9.6924496e+01    4.3033497e-03    2.0916622e-03
  -8.4735447e+01    2.3448199e+00    8.5206320e-01    3.7080664e+02    8.1931336e+01    1.9497466e+03    6.4007724e+02    1.3144255e-03    6.3246828e-04    1.5045241e-03    5.5604087e-04    1.2241532e+00    2.5428756e-01    1.9620799e+02    9.6735274e+01    4.2981720e-03    2.0913781e-03
  -8.4329467e+01    2.3308528e+00    8.4770038e-01    3.6921625e+02    8.2002079e+01    1.9525650e+03    6.4180910e+02    1.3047917e-03    6.2854952e-04    1.4979094e-03    5.5397174e-04    1.2204794e+00    2.5363735e-01    1.9560157e+02    9.6554599e+01    4.2929427e-03    2.0912996e-03
  -8.3924177e+01    2.3168078e+00    8.4370530e-01    3.6706237e+02    8.1889892e+01    1.9507434e+03    6.3209194e+02    1.2955938e-03    6.2405736e-04    1.4919765e-03    5.5069974e-04    1.2167485e+00    2.5310390e-01    1.9505563e+02    9.6289326e+01    4.2890689e-03    2.0893610e-03
  -8.3519553e+01    2.3030202e+00    8.3962253e-01    3.6519037e+02    8.1910165e+01    1.9508666e+03    6.2754053e+02    1.2863325e-03    6.1978523e-04    1.4858129e-03    5.4784531e-04    1.2130851e+00    2.5253005e-01    1.9449719e+02    9.6054608e+01    4.2849394e-03    2.0881147e-03
  -8.3115569e+01    2.2894666e+00    8.3553449e-01    3.6322758e+02    8.1866088e+01    1.9498900e+03    6.2002810e+02    1.2772882e-03    6.1532966e-04    1.4798679e-03    5.4464755e-04    1.2094772e+00    2.5194466e-01    1.9396756e+02    9.5791469e+01    4.2814701e-03    2.0862476e-03
  -8.2712199e+01    2.2761191e+00    8.3141050e-01    3.6201030e+02    8.1837625e+01    1.9556149e+03    6.2794416e+02    1.2676917e-03    6.1182948e-04    1.4728517e-03    5.4325603e-04    1.2059205e+00    2.5133332e-01    1.9335327e+02    9.5666720e+01    4.2761307e-03    2.0874944e-03
  -8.2309417e+01    2.2629134e+00    8.2732938e-01    3.6038636e+02    8.1855124e+01    1.9570666e+03    6.2567457e+02    1.2585159e-03    6.0773930e-04    1.4664840e-03    5.4066526e-04    1.2023913e+00    2.5072731e-01    1.9279737e+02    9.5454922e+01    4.2721199e-03    2.0868079e-03
  -8.1907199e+01    2.2498085e+00    8.2323440e-01    3.5896782e+02    8.1834778e+01    1.9602062e+03    6.2776558e+02    1.2492201e-03    6.0387221e-04    1.4598526e-03    5.3845253e-04    1.1988846e+00    2.5009620e-01    1.9222028e+02    9.5274680e+01    4.2676554e-03    2.0868502e-03
  -8.1505519e+01    2.2366771e+00    8.1947066e-01    3.5724668e+02    8.1598240e+01    1.9611332e+03    6.2295745e+02    1.2401196e-03    5.9978779e-04    1.4534704e-03    5.3575461e-04    1.1953357e+00    2.4958114e-01    1.9166995e+02    9.5060341e+01    4.2638012e-03    2.0861543e-03
  -8.1104354e+01    2.2237595e+00    8.1566938e-01    3.5545811e+02    8.1671828e+01    1.9606296e+03    6.1563704e+02    1.2312398e-03    5.9545553e-04    1.4473772e-03    5.3255700e-04    1.1918397e+00    2.4904714e-01    1.9114952e+02    9.4808424e+01    4.2606385e-03    2.0846198e-03
  -8.0703677e+01    2.2110557e+00    8.1178129e-01    3.5387703e+02    8.1745197e+01    1.9616130e+03    6.1206372e+02    1.2223123e-03    5.9127737e-04    1.4410956e-03    5.2966408e-04    1.1884015e+00    2.4847342e-01    1.9061860e+02    9.4578146e+01    4.2572673e-03    2.0835893e-03
  -8.0303464e+01    2.1985620e+00    8.0789579e-01    3.5225742e+02    8.1901893e+01    1.9618251e+03    6.0656558e+02    1.2135559e-03    5.8698133e-04    1.4349790e-03    5.2652464e-04    1.1850139e+00    2.4789144e-01    1.9011076e+02    9.4328476e+01    4.2544399e-03    2.0821398e-03
  -7.9903691e+01    2.1862191e+00    8.0396559e-01    3.5130659e+02    8.1876142e+01    1.9684547e+03    6.1527717e+02    1.2042477e-03    5.8357016e-04    1.4278018e-03    5.2510190e-04    1.1816650e+00    2.4727991e-01    1.8951579e+02    9.4210848e+01    4.2496657e-03    2.0837111e-03
  -7.9504334e+01    2.1739889e+00    8.0008882e-01    3.4997957e+02    8.1840217e+01    1.9711106e+03    6.1447997e+02    1.1953288e-03    5.7964425e-04    1.4212285e-03    5.2259222e-04    1.1783362e+00    2.4667739e-01    1.8897665e+02    9.4014822e+01    4.2461826e-03    2.0835265e-03
  -7.9105367e+01    2.1619597e+00    7.9613797e-01    3.4866183e+02    8.1984292e+01    1.9732597e+03    6.1274992e+02    1.1865175e-03    5.7558241e-04    1.4147583e-03    5.1983863e-04    1.1750616e+00    2.4604222e-01    1.8845057e+02    9.3796373e+01    4.2430202e-03    2.0828562e-03
  -7.8706767e+01    2.1497909e+00    7.9255987e-01    3.4715715e+02    8.1813248e+01    1.9746246e+03    6.0785213e+02    1.1777654e-03    5.7152814e-04    1.4083307e-03    5.1699528e-04    1.1717124e+00    2.4552804e-01    1.8793178e+02    9.3576885e+01    4.2400457e-03    2.0821933e-03
  -7.8308510e+01    2.1378222e+00    7.8891015e-01    3.4563944e+02    8.1857765e+01    1.9750747e+03    6.0166228e+02    1.1691788e-03    5.6730221e-04    1.4021101e-03    5.1379505e-04    1.1684166e+00    2.4498447e-01    1.8743525e+02    9.3329962e+01    4.2376111e-03    2.0809230e-03
  -7.7910572e+01    2.1260527e+00    7.8523530e-01    3.4426484e+02    8.2001307e+01    1.9765071e+03    5.9796657e+02    1.1606056e-03    5.6318301e-04    1.3957926e-03    5.1079682e-04    1.1651719e+00    2.4442345e-01    1.8693760e+02    9.3097325e+01    4.2351750e-03    2.0799981e-03
  -7.7512927e+01    2.1144505e+00    7.8154054e-01    3.4276167e+02    8.2130904e+01    1.9763533e+03    5.9037632e+02    1.1522473e-03    5.5881603e-04    1.3897519e-03    5.0731359e-04    1.1619684e+00    2.4385064e-01    1.8647152e+02    9.2825117e+01    4.2334943e-03    2.0781847e-03
  -7.7115554e+01    2.1029917e+00    7.7782329e-01    3.4200257e+02    8.2086078e+01    1.9836818e+03    5.9931190e+02    1.1432702e-03    5.5546433e-04    1.3824981e-03    5.0584119e-04    1.1588014e+00    2.4325667e-01    1.8590556e+02    9.2709430e+01    4.2295406e-03    2.0799966e-03
  -7.6877600e+01    2.0961725e+00    7.7558764e-01    3.4134399e+02    8.1981887e+01    1.9857112e+03    5.9910677e+02    1.1380789e-03    5.5316205e-04    1.3784820e-03    5.0429666e-04    1.1569158e+00    2.4288693e-01    1.8559377e+02    9.2593420e+01    4.2277977e-03    2.0800030e-03
  -7.6580159e+01    2.0877846e+00    7.7276773e-01    3.4066552e+02    8.2157270e+01    1.9892083e+03    6.0138070e+02    1.1315503e-03    5.5036806e-04    1.3733350e-03    5.0255982e-04    1.1545952e+00    2.4241765e-01    1.8519745e+02    9.2462400e+01    4.2255033e-03    2.0803677e-03
  -7.6208357e+01    2.0770648e+00    7.6960892e-01    3.3947390e+02    8.2023794e+01    1.9914967e+03    5.9780553e+02    1.1235242e-03    5.4670212e-04    1.3671251e-03    4.9997248e-04    1.1515932e+00    2.4195630e-01    1.8472305e+02    9.2269919e+01    4.2231436e-03    2.0802205e-03
  -7.5811708e+01    2.0657778e+00    7.6618511e-01    3.3808971e+02    8.2180325e+01    1.9920984e+03    5.9077972e+02    1.1152024e-03    5.4249532e-04    1.3608652e-03    4.9661441e-04    1.1484295e+00    2.4144345e-01    1.8425251e+02    9.2015272e+01    4.2214674e-03    2.0789526e-03
  -7.5415221e+01    2.0546685e+00    7.6265260e-01    3.3689559e+02    8.2280592e+01    1.9941640e+03    5.8735341e+02    1.1068289e-03    5.3843476e-04    1.3544218e-03    4.9355877e-04    1.1453175e+00    2.4088773e-01    1.8377205e+02    9.1780736e+01    4.2195549e-03    2.0781868e-03
  -7.5018878e+01    2.0437292e+00    7.5912555e-01    3.3556916e+02    8.2417066e+01    1.9946783e+03    5.8002220e+02    1.0986902e-03    5.3415194e-04    1.3482704e-03    4.9006199e-04    1.1422473e+00    2.4032746e-01    1.8332912e+02    9.1507672e+01    4.2184990e-03    2.0765660e-03
  -7.4622654e+01    2.0329315e+00    7.5553981e-01    3.3505704e+02    8.2461344e+01    2.0032301e+03    5.9063839e+02    1.0898669e-03    5.3093951e-04    1.3408088e-03    4.8868160e-04    1.1392173e+00    2.3973244e-01    1.8277372e+02    9.1405325e+01    4.2148305e-03    2.0789601e-03
  -7.4226526e+01    2.0221929e+00    7.5196801e-01    3.3402214e+02    8.2407053e+01    2.0063334e+03    5.8822653e+02    1.0815239e-03    5.2700268e-04    1.3341642e-03    4.8581230e-04    1.1361960e+00    2.3913873e-01    1.8229834e+02    9.1186133e+01    4.2129536e-03    2.0786538e-03
  -7.3830469e+01    2.0116502e+00    7.4832218e-01    3.3314126e+02    8.2664741e+01    2.0102153e+03    5.8832247e+02    1.0731859e-03    5.2310923e-04    1.3274513e-03    4.8303606e-04    1.1332309e+00    2.3851200e-01    1.8184216e+02    9.0990683e+01    4.2110411e-03    2.0784926e-03
  -7.3434459e+01    2.0009007e+00    7.4506380e-01    3.3198460e+02    8.2594613e+01    2.0126171e+03    5.8333236e+02    1.0649441e-03    5.1914692e-04    1.3208693e-03    4.8001392e-04    1.1301697e+00    2.3801314e-01    1.8141305e+02    9.0795014e+01    4.2095033e-03    2.0780570e-03
  -7.3038472e+01    1.9903265e+00    7.4171326e-01    3.3081978e+02    8.2672757e+01    2.0141618e+03    5.7731686e+02    1.0568518e-03    5.1501546e-04    1.3144883e-03    4.7664327e-04    1.1271587e+00    2.3748168e-01    1.8100603e+02    9.0571201e+01    4.2085361e-03    2.0769843e-03
  -7.2642482e+01    1.9799204e+00    7.3833716e-01    3.2978808e+02    8.2870149e+01    2.0166856e+03    5.7370688e+02    1.0487642e-03    5.1098275e-04    1.3080097e-03    4.7347267e-04    1.1241929e+00    2.3693302e-01    1.8059665e+02    9.0361856e+01    4.2075569e-03    2.0762701e-03
  -7.2246467e+01    1.9696491e+00    7.3493176e-01    3.2863007e+02    8.3086988e+01    2.0176296e+03    5.6634743e+02    1.0408845e-03    5.0671507e-04    1.3018162e-03    4.6983321e-04    1.1212620e+00    2.3637040e-01    1.8021926e+02    9.0111263e+01    4.2073768e-03    2.0746026e-03
  -7.1850401e+01    1.9594920e+00    7.3148934e-01    3.2819230e+02    8.3055355e+01    2.0262133e+03    5.7519299e+02    1.0323679e-03    5.0343844e-04    1.2943644e-03    4.6821196e-04    1.1183619e+00    2.3578490e-01    1.7973186e+02    9.0024584e+01    4.2046517e-03    2.0768355e-03
  -7.1454259e+01    1.9493656e+00    7.2797308e-01    3.2745452e+02    8.2910647e+01    2.0313369e+03    5.7636876e+02    1.0241412e-03    4.9971052e-04    1.2874353e-03    4.6559948e-04    1.1154720e+00    2.3515820e-01    1.7928986e+02    8.9862030e+01    4.2030474e-03    2.0773030e-03
  -7.1058016e+01    1.9394288e+00    7.2449753e-01    3.2671751e+02    8.3071116e+01    2.0359678e+03    5.7587020e+02    1.0160146e-03    4.9588780e-04    1.2805817e-03    4.6281743e-04    1.1126268e+00    2.3455106e-01    1.7886163e+02    8.9682636e+01    4.2018206e-03    2.0773998e-03
  -7.0661648e+01    1.9292825e+00    7.2133770e-01    3.2563764e+02    8.3257327e+01    2.0377204e+03    5.6903999e+02    1.0081121e-03    4.9178607e-04    1.2741493e-03    4.5933394e-04    1.1096892e+00    2.3404727e-01    1.7846994e+02    8.9453799e+01    4.2014993e-03    2.0763522e-03
  -7.0265129e+01    1.9193113e+00    7.1806574e-01    3.2471287e+02    8.3355214e+01    2.0406454e+03    5.6496499e+02    1.0001842e-03    4.8777907e-04    1.2675800e-03    4.5606655e-04    1.1068048e+00    2.3350391e-01    1.7807125e+02    8.9240027e+01    4.2010617e-03    2.0756781e-03
  -6.9868434e+01    1.9094908e+00    7.1479042e-01    3.2368907e+02    8.3521303e+01    2.0423491e+03    5.5782774e+02    9.9245206e-04    4.8358689e-04    1.2612524e-03    4.5244025e-04    1.1039596e+00    2.3295314e-01    1.7770420e+02    8.8992315e+01    4.2014305e-03    2.0742205e-03
  -6.9471536e+01    1.8997778e+00    7.1146425e-01    3.2275085e+02    8.3785825e+01    2.0445078e+03    5.5213422e+02    9.8473013e-04    4.7941324e-04    1.2548888e-03    4.4884945e-04    1.1011438e+00    2.3238067e-01    1.7733573e+02    8.8745598e+01    4.2018272e-03    2.0728059e-03
  -6.9074411e+01    1.8901505e+00    7.0811710e-01    3.2245727e+02    8.3714896e+01    2.0538511e+03    5.6093858e+02    9.7640243e-04    4.7615605e-04    1.2473147e-03    4.4715013e-04    1.0983499e+00    2.3179269e-01    1.7685897e+02    8.8656617e+01    4.1996915e-03    2.0752097e-03
  -6.8677031e+01    1.8805396e+00    7.0466325e-01    3.2175813e+02    8.3444701e+01    2.0586686e+03    5.6000831e+02    9.6847342e-04    4.7231540e-04    1.2404639e-03    4.4418322e-04    1.0955649e+00    2.3115076e-01    1.7644915e+02    8.8465451e+01    4.1992164e-03    2.0751946e-03
  -6.8279372e+01    1.8711481e+00    7.0127001e-01    3.2124561e+02    8.3704905e+01    2.0646199e+03    5.6131061e+02    9.6050349e-04    4.6858351e-04    1.2334380e-03    4.4145547e-04    1.0928339e+00    2.3053424e-01    1.7602877e+02    8.8292764e+01    4.1985537e-03    2.0756538e-03
  -6.7881405e+01    1.8615328e+00    6.9817777e-01    3.2025452e+02    8.3915003e+01    2.0663913e+03    5.5313375e+02    9.5287036e-04    4.6441441e-04    1.2270374e-03    4.3771181e-04    1.0900058e+00    2.3001995e-01    1.7566653e+02    8.8040066e+01    4.1993397e-03    2.0742197e-03
  -6.7483105e+01    1.8520749e+00    6.9495403e-01    3.1953901e+02    8.4037342e+01    2.0705883e+03    5.5064350e+02    9.4509175e-04    4.6049111e-04    1.2202978e-03    4.3449367e-04    1.0872281e+00    2.2945965e-01    1.7527555e+02    8.7829817e+01    4.1994947e-03    2.0738271e-03
  -6.7084444e+01    1.8427479e+00    6.9174729e-01    3.1865749e+02    8.4264730e+01    2.0728440e+03    5.4344575e+02    9.3756268e-04    4.5630755e-04    1.2139086e-03    4.3074824e-04    1.0844829e+00    2.2890043e-01    1.7492781e+02    8.7570915e+01    4.2007531e-03    2.0722838e-03
  -6.6685394e+01    1.8335284e+00    6.8848724e-01    3.1859447e+02    8.4374356e+01    2.0836662e+03    5.5428748e+02    9.2929660e-04    4.5318757e-04    1.2060969e-03    4.2918101e-04    1.0817696e+00    2.2831317e-01    1.7444286e+02    8.7502815e+01    4.1987592e-03    2.0754067e-03
  -6.6285928e+01    1.8243386e+00    6.8521257e-01    3.1798012e+02    8.4380884e+01    2.0885644e+03    5.5175834e+02    9.2156207e-04    4.4932460e-04    1.1992210e-03    4.2604291e-04    1.0790597e+00    2.2771877e-01    1.7405186e+02    8.7299759e+01    4.1991122e-03    2.0752896e-03
  -6.5886018e+01    1.8153154e+00    6.8182876e-01    3.1752986e+02    8.4639223e+01    2.0944148e+03    5.5204582e+02    9.1380209e-04    4.4550106e-04    1.1922444e-03    4.2301380e-04    1.0764036e+00    2.2708062e-01    1.7365296e+02    8.7102019e+01    4.1993419e-03    2.0753338e-03
  -6.5485634e+01    1.8059927e+00    6.7880420e-01    3.1675401e+02    8.4530367e+01    2.0984787e+03    5.4651233e+02    9.0614059e-04    4.4158429e-04    1.1854390e-03    4.1968201e-04    1.0736223e+00    2.2656206e-01    1.7327104e+02    8.6884553e+01    4.2000455e-03    2.0749430e-03
  -6.5084749e+01    1.7968272e+00    6.7571836e-01    3.1597870e+02    8.4681553e+01    2.1017410e+03    5.4032703e+02    8.9863018e-04    4.3752173e-04    1.1788469e-03    4.1604030e-04    1.0708868e+00    2.2602279e-01    1.7291451e+02    8.6638640e+01    4.2014457e-03    2.0738828e-03
  -6.4683333e+01    1.7877965e+00    6.7258121e-01    3.1533847e+02    8.4925703e+01    2.1060572e+03    5.3657001e+02    8.9109414e-04    4.3354042e-04    1.1721307e-03    4.1258828e-04    1.0681906e+00    2.2546232e-01    1.7255083e+02    8.6405950e+01    4.2027407e-03    2.0731689e-03
  -6.4281355e+01    1.7788773e+00    6.6940963e-01    3.1457854e+02    8.5229142e+01    2.1087935e+03    5.2924373e+02    8.8375517e-04    4.2932982e-04    1.1657036e-03    4.0867496e-04    1.0655249e+00    2.2488878e-01    1.7222243e+02    8.6128272e+01    4.2049790e-03    2.0713760e-03
  -6.3878786e+01    1.7700373e+00    6.6619027e-01    3.1453960e+02    8.5241312e+01    2.1196249e+03    5.3796547e+02    8.7573577e-04    4.2609366e-04    1.1579255e-03    4.0680942e-04    1.0628821e+00    2.2429087e-01    1.7176239e+02    8.6032331e+01    4.2040541e-03    2.0741115e-03
  -6.3475595e+01    1.7612001e+00    6.6282005e-01    3.1417998e+02    8.5059661e+01    2.1267428e+03    5.3888753e+02    8.6802899e-04    4.2237920e-04    1.1507356e-03    4.0389469e-04    1.0602476e+00    2.2362558e-01    1.7135831e+02    8.5845558e+01    4.2045910e-03    2.0746432e-03
  -6.3071752e+01    1.7525217e+00    6.5950930e-01    3.1377720e+02    8.5262500e+01    2.1327968e+03    5.3718031e+02    8.6046272e-04    4.1849351e-04    1.1437233e-03    4.0065127e-04    1.0576500e+00    2.2298940e-01    1.7097825e+02    8.5624629e+01    4.2058077e-03    2.0743703e-03
  -6.2667223e+01    1.7435548e+00    6.5649026e-01    3.1308342e+02    8.5362234e+01    2.1368053e+03    5.3085687e+02    8.5302984e-04    4.1446446e-04    1.1369887e-03    3.9697651e-04    1.0549341e+00    2.2245000e-01    1.7062251e+02    8.5373149e+01    4.2077001e-03    2.0733818e-03
  -6.2343600e+01    1.7365520e+00    6.5405126e-01    3.1253683e+02    8.5486406e+01    2.1397057e+03    5.2507674e+02    8.4720069e-04    4.1119160e-04    1.1317150e-03    3.9392726e-04    1.0528126e+00    2.2200676e-01    1.7035786e+02    8.5159550e+01    4.2097403e-03    2.0722838e-03
  -6.1939072e+01    1.7278846e+00    6.5092998e-01    3.1202093e+02    8.5747643e+01    2.1447699e+03    5.2148387e+02    8.3983718e-04    4.0720987e-04    1.1249366e-03    3.9037984e-04    1.0501868e+00    2.2142881e-01    1.7000894e+02    8.4912575e+01    4.2119249e-03    2.0714447e-03
  -6.1532456e+01    1.7192802e+00    6.4776425e-01    3.1143799e+02    8.6097417e+01    2.1488289e+03    5.1558317e+02    8.3258667e-04    4.0306261e-04    1.1183301e-03    3.8650859e-04    1.0475775e+00    2.2083511e-01    1.6968331e+02    8.4632043e+01    4.2148181e-03    2.0698149e-03
  -6.1125031e+01    1.7107343e+00    6.4454525e-01    3.1151333e+02    8.6086234e+01    2.1605616e+03    5.2415387e+02    8.2469269e-04    3.9981444e-04    1.1104327e-03    3.8454854e-04    1.0449853e+00    2.2021644e-01    1.6922741e+02    8.4526293e+01    4.2145356e-03    2.0726204e-03
  -6.0716762e+01    1.7021761e+00    6.4106821e-01    3.1118436e+02    8.5679045e+01    2.1678138e+03    5.2344074e+02    8.1719079e-04    3.9599692e-04    1.1032725e-03    3.8135659e-04    1.0424053e+00    2.1948887e-01    1.6884495e+02    8.4305991e+01    4.2161879e-03    2.0725814e-03
  -6.0390147e+01    1.6955080e+00    6.3845299e-01    3.1100218e+02    8.5926078e+01    2.1736249e+03    5.2287167e+02    8.1123168e-04    3.9293405e-04    1.0975481e-03    3.7876253e-04    1.0403794e+00    2.1897369e-01    1.6854499e+02    8.4126736e+01    4.2177105e-03    2.0724952e-03
  -5.9981877e+01    1.6868401e+00    6.3547573e-01    3.1046753e+02    8.6131185e+01    2.1788866e+03    5.1749144e+02    8.0389814e-04    3.8895570e-04    1.0906511e-03    3.7511111e-04    1.0377134e+00    2.1842842e-01    1.6819141e+02    8.3871330e+01    4.2202379e-03    2.0716701e-03
  -5.9571054e+01    1.6782657e+00    6.3236958e-01    3.1000147e+02    8.6370243e+01    2.1844430e+03    5.1301399e+02    7.9657997e-04    3.8493971e-04    1.0837469e-03    3.7142331e-04    1.0350792e+00    2.1784121e-01    1.6784204e+02    8.3606964e+01    4.2230015e-03    2.0706538e-03
  -5.9159250e+01    1.6698043e+00    6.2921173e-01    3.0942762e+02    8.6620551e+01    2.1887007e+03    5.0550858e+02    7.8946038e-04    3.8074587e-04    1.0771143e-03    3.6738370e-04    1.0324787e+00    2.1723398e-01    1.6753069e+02    8.3301096e+01    4.2268193e-03    2.0685994e-03
  -5.8746426e+01    1.6614368e+00    6.2600221e-01    3.0894508e+02    8.6986384e+01    2.1935191e+03    4.9959249e+02    7.8234523e-04    3.7657348e-04    1.0704384e-03    3.6339765e-04    1.0299055e+00    2.1660855e-01    1.6721849e+02    8.2996769e+01    4.2307389e-03    2.0666233e-03
  -5.8332543e+01    1.6531146e+00    6.2270010e-01    3.0911131e+02    8.6871161e+01    2.2061059e+03    5.0777810e+02    7.7457728e-04    3.7327731e-04    1.0624515e-03    3.6129391e-04    1.0273485e+00    2.1594296e-01    1.6676848e+02    8.2871920e+01    4.2312523e-03    2.0692976e-03
  -5.7917562e+01    1.6447689e+00    6.1920807e-01    3.0888500e+02    8.6596420e+01    2.2141605e+03    5.0686781e+02    7.6718993e-04    3.6941041e-04    1.0551987e-03    3.5795254e-04    1.0247944e+00    2.1519531e-01    1.6639485e+02    8.2627627e+01    4.2338356e-03    2.0689638e-03
  -5.7501442e+01    1.6366005e+00    6.1583788e-01    3.0883072e+02    8.6904407e+01    2.2232215e+03    5.0794702e+02    7.5976582e-04    3.6561482e-04    1.0477996e-03    3.5477861e-04    1.0222808e+00    2.1449687e-01    1.6601042e+02    8.2396400e+01    4.2362606e-03    2.0690176e-03
  -5.7084141e+01    1.6281060e+00    6.1277560e-01    3.0824265e+02    8.7210917e+01    2.2275793e+03    4.9898672e+02    7.5269042e-04    3.6138422e-04    1.0410972e-03    3.5055926e-04    1.0196309e+00    2.1390865e-01    1.6569994e+02    8.2069531e+01    4.2406756e-03    2.0666515e-03
  -5.6665607e+01    1.6197566e+00    6.0956778e-01    3.0794648e+02    8.7465951e+01    2.2346407e+03    4.9595638e+02    7.4545301e-04    3.5738967e-04    1.0340258e-03    3.4687738e-04    1.0170312e+00    2.1327282e-01    1.6535194e+02    8.1789933e+01    4.2442592e-03    2.0655442e-03
  -5.6245804e+01    1.6114987e+00    6.0633663e-01    3.0748163e+02    8.7790325e+01    2.2397165e+03    4.8837709e+02    7.3845468e-04    3.5314301e-04    1.0273168e-03    3.4268143e-04    1.0144565e+00    2.1262760e-01    1.6505452e+02    8.1452171e+01    4.2492757e-03    2.0629788e-03
  -5.5824689e+01    1.6033116e+00    6.0302009e-01    3.0782331e+02    8.7880592e+01    2.2538003e+03    4.9764552e+02    7.3068672e-04    3.4988078e-04    1.0191024e-03    3.4058201e-04    1.0119061e+00    2.1194465e-01    1.6458612e+02    8.1325564e+01    4.2499911e-03    2.0659543e-03
  -5.5402216e+01    1.5951319e+00    5.9964329e-01    3.0745516e+02    8.7957196e+01    2.2600377e+03    4.9083585e+02    7.2362850e-04    3.4570542e-04    1.0121806e-03    3.3653977e-04    1.0093559e+00    2.1123923e-01    1.6427176e+02    8.0997648e+01    4.2548365e-03    2.0637567e-03
  -5.4978339e+01    1.5868940e+00    5.9605370e-01    3.0742764e+02    8.7699686e+01    2.2702191e+03    4.9257041e+02    7.1623995e-04    3.4191434e-04    1.0046538e-03    3.3331304e-04    1.0067978e+00    2.1044616e-01    1.6388183e+02    8.0752000e+01    4.2578394e-03    2.0637390e-03
  -5.4552992e+01    1.5784653e+00    5.9291745e-01    3.0704274e+02    8.7824779e+01    2.2772340e+03    4.8623668e+02    7.0907872e-04    3.3786237e-04    9.9753557e-04    3.2944631e-04    1.0041338e+00    2.0982247e-01    1.6354170e+02    8.0444718e+01    4.2622734e-03    2.0621755e-03
  -5.4126140e+01    1.5701395e+00    5.8970346e-01    3.0666294e+02    8.8213644e+01    2.2835410e+03    4.7971189e+02    7.0203838e-04    3.3366755e-04    9.9061212e-04    3.2529161e-04    1.0015018e+00    2.0917435e-01    1.6322640e+02    8.0101541e+01    4.2675096e-03    2.0597159e-03
  -5.3697734e+01    1.5619244e+00    5.8629869e-01    3.0638766e+02    8.8321712e+01    2.2909265e+03    4.7492775e+02    6.9497642e-04    3.2952647e-04    9.8356964e-04    3.2130154e-04    9.9891241e-01    2.0846325e-01    1.6290430e+02    7.9765944e+01    4.2727184e-03    2.0575029e-03
  -5.3267721e+01    1.5537800e+00    5.8288673e-01    3.0608785e+02    8.8668524e+01    2.2976303e+03    4.6917816e+02    6.8803005e-04    3.2528393e-04    9.7669299e-04    3.1709124e-04    9.9634085e-01    2.0774564e-01    1.6260678e+02    7.9401695e+01    4.2787233e-03    2.0545764e-03
  -5.2923710e+01    1.5473639e+00    5.8013619e-01    3.0653878e+02    8.8623452e+01    2.3109885e+03    4.7819888e+02    6.8181289e-04    3.2277012e-04    9.6985013e-04    3.1558072e-04    9.9431528e-01    2.0715469e-01    1.6221252e+02    7.9308888e+01    4.2794200e-03    2.0575218e-03
  -5.2493696e+01    1.5393281e+00    5.7665025e-01    3.0641173e+02    8.8774120e+01    2.3197249e+03    4.7454191e+02    6.7475380e-04    3.1871516e-04    9.6263320e-04    3.1174550e-04    9.9177538e-01    2.0639851e-01    1.6187917e+02    7.8979714e+01    4.2846414e-03    2.0556481e-03
  -5.2058878e+01    1.5311445e+00    5.7291043e-01    3.0644580e+02    8.8649385e+01    2.3306415e+03    4.7523588e+02    6.6746576e-04    3.1480486e-04    9.5504923e-04    3.0826272e-04    9.8920076e-01    2.0553555e-01    1.6149814e+02    7.8681539e+01    4.2888261e-03    2.0547119e-03
  -5.1711023e+01    1.5244920e+00    5.7027606e-01    3.0617768e+02    8.8672590e+01    2.3368539e+03    4.6902945e+02    6.6185071e-04    3.1151562e-04    9.4932658e-04    3.0502751e-04    9.8707208e-01    2.0497981e-01    1.6124006e+02    7.8398049e+01    4.2934525e-03    2.0527755e-03
  -5.1276204e+01    1.5162628e+00    5.6695324e-01    3.0584897e+02    8.9073973e+01    2.3438086e+03    4.6169217e+02    6.5496379e-04    3.0725038e-04    9.4240487e-04    3.0067810e-04    9.8443306e-01    2.0428759e-01    1.6094415e+02    7.8003483e+01    4.3000863e-03    2.0493589e-03
  -5.0928349e+01    1.5098190e+00    5.6414935e-01    3.0580261e+02    8.9221383e+01    2.3514588e+03    4.5991316e+02    6.4935266e-04    3.0403297e-04    9.3660211e-04    2.9761115e-04    9.8237530e-01    2.0367805e-01    1.6067729e+02    7.7726802e+01    4.3046040e-03    2.0476635e-03
  -5.0493531e+01    1.5018130e+00    5.6066595e-01    3.0552267e+02    8.9548653e+01    2.3585580e+03    4.5250630e+02    6.4261678e-04    2.9973314e-04    9.2979472e-04    2.9320664e-04    9.7981087e-01    2.0292684e-01    1.6040923e+02    7.7306744e+01    4.3120915e-03    2.0436689e-03
  -5.0145676e+01    1.4955073e+00    5.5785755e-01    3.0533731e+02    8.9838090e+01    2.3644050e+03    4.4696485e+02    6.3728508e-04    2.9631564e-04    9.2438613e-04    2.8970127e-04    9.7779062e-01    2.0231261e-01    1.6020485e+02    7.6966299e+01    4.3183474e-03    2.0403634e-03
  -4.9710858e+01    1.4876131e+00    5.5425524e-01    3.0583626e+02    8.9805937e+01    2.3806693e+03    4.5520446e+02    6.2986883e-04    2.9294716e-04    9.1613779e-04    2.8730431e-04    9.7526250e-01    2.0150708e-01    1.5976650e+02    7.6758716e+01    4.3211264e-03    2.0422195e-03
  -4.9363003e+01    1.4813319e+00    5.5113413e-01    3.0597962e+02    8.9631549e+01    2.3906290e+03    4.5622477e+02    6.2423879e-04    2.8990692e-04    9.1009339e-04    2.8460047e-04    9.7327168e-01    2.0074071e-01    1.5950038e+02    7.6516141e+01    4.3252055e-03    2.0412220e-03
  -4.8928184e+01    1.4735915e+00    5.4737499e-01    3.0604398e+02    8.9838522e+01    2.4011288e+03    4.5374433e+02    6.1740818e-04    2.8585346e-04    9.0287149e-04    2.8071521e-04    9.7079743e-01    1.9986674e-01    1.5923051e+02    7.6166179e+01    4.3316989e-03    2.0382359e-03
  -4.8580329e+01    1.4671558e+00    5.4464396e-01    3.0583154e+02    8.9987345e+01    2.4076062e+03    4.4763774e+02    6.1209098e-04    2.8254750e-04    8.9737653e-04    2.7731906e-04    9.6870885e-01    1.9926629e-01    1.5904561e+02    7.5860529e+01    4.3377782e-03    2.0351198e-03
  -4.8145511e+01    1.4591923e+00    5.4113435e-01    3.0562320e+02    9.0268830e+01    2.4159641e+03    4.4121135e+02    6.0548853e-04    2.7837808e-04    8.9054373e-04    2.7304203e-04    9.6612441e-01    1.9849044e-01    1.5881989e+02    7.5463824e+01    4.3456865e-03    2.0308860e-03
  -4.7797656e+01    1.4529510e+00    5.3829088e-01    3.0552937e+02    9.0533548e+01    2.4230977e+03    4.3705178e+02    6.0024991e-04    2.7508291e-04    8.8508226e-04    2.6968813e-04    9.6410001e-01    1.9785137e-01    1.5864336e+02    7.5147233e+01    4.3521818e-03    2.0274869e-03
  -4.7362838e+01    1.4452052e+00    5.3468235e-01    3.0544636e+02    9.0948229e+01    2.4322051e+03    4.3248191e+02    5.9374552e-04    2.7094554e-04    8.7828459e-04    2.6548311e-04    9.6158535e-01    1.9703736e-01    1.5842929e+02    7.4742138e+01    4.3606311e-03    2.0230327e-03
  -4.7014983e+01    1.4390510e+00    5.3172700e-01    3.0613935e+02    9.0926679e+01    2.4484231e+03    4.4256232e+02    5.8777706e-04    2.6852503e-04    8.7133710e-04    2.6402023e-04    9.5959055e-01    1.9634991e-01    1.5804926e+02    7.4641688e+01    4.3616680e-03    2.0256445e-03
  -4.6580164e+01    1.4313540e+00    5.2796480e-01    3.0602219e+02    9.1080574e+01    2.4575655e+03    4.3565067e+02    5.8133542e-04    2.6435053e-04    8.6454215e-04    2.5972199e-04    9.5709368e-01    1.9546787e-01    1.5783512e+02    7.4210762e+01    4.3703421e-03    2.0205235e-03
  -4.6232309e+01    1.4251980e+00    5.2473241e-01    3.0612890e+02    9.0901587e+01    2.4674723e+03    4.3474679e+02    5.7602051e-04    2.6126007e-04    8.5875953e-04    2.5680556e-04    9.5511466e-01    1.9464830e-01    1.5761304e+02    7.3922260e+01    4.3759258e-03    2.0179527e-03
  -4.5797491e+01    1.4176407e+00    5.2085752e-01    3.0641154e+02    9.1164413e+01    2.4805768e+03    4.3552492e+02    5.6936277e-04    2.5741347e-04    8.5145475e-04    2.5321929e-04    9.5266378e-01    1.9371508e-01    1.5732412e+02    7.3562039e+01    4.3827502e-03    2.0148193e-03
  -4.5449636e+01    1.4113410e+00    5.1803302e-01    3.0621475e+02    9.1445449e+01    2.4872393e+03    4.2891748e+02    5.6433403e-04    2.5409130e-04    8.4619181e-04    2.4966791e-04    9.5058812e-01    1.9307050e-01    1.5716681e+02    7.3196767e+01    4.3903100e-03    2.0101151e-03
  -4.5014818e+01    1.4035688e+00    5.1441648e-01    3.0598705e+02    9.1733958e+01    2.4957262e+03    4.2085323e+02    5.5812831e-04    2.4992001e-04    8.3967529e-04    2.4522797e-04    9.4802707e-01    1.9224258e-01    1.5698664e+02    7.2728232e+01    4.4003951e-03    2.0039588e-03
  -4.4666963e+01    1.3974532e+00    5.1145435e-01    3.0594287e+02    9.2003412e+01    2.5036751e+03    4.1701016e+02    5.5313477e-04    2.4667985e-04    8.3435400e-04    2.4187342e-04    9.4601480e-01    1.9155008e-01    1.5682624e+02    7.2368332e+01    4.4080757e-03    1.9994056e-03
  -4.4232144e+01    1.3898489e+00    5.0769722e-01    3.0592996e+02    9.2411019e+01    2.5139781e+03    4.1305381e+02    5.4691936e-04    2.4263347e-04    8.2770076e-04    2.3771288e-04    9.4351007e-01    1.9066911e-01    1.5662741e+02    7.1913222e+01    4.4178888e-03    1.9936206e-03
  -4.3884290e+01    1.3838231e+00    5.0463101e-01    3.0658038e+02    9.2365977e+01    2.5301044e+03    4.2096803e+02    5.4129808e-04    2.4015204e-04    8.2107071e-04    2.3599575e-04    9.4152721e-01    1.8993489e-01    1.5627709e+02    7.1751618e+01    4.4203699e-03    1.9946952e-03
  -4.3449471e+01    1.3762767e+00    5.0072758e-01    3.0652349e+02    9.2516460e+01    2.5403416e+03    4.1472485e+02    5.3517983e-04    2.3608352e-04    8.1447405e-04    2.3174839e-04    9.3904171e-01    1.8899329e-01    1.5608730e+02    7.1270532e+01    4.4306805e-03    1.9881874e-03
  -4.3101616e+01    1.3702481e+00    4.9732316e-01    3.0676890e+02    9.2391470e+01    2.5520696e+03    4.1562984e+02    5.3003448e-04    2.3311163e-04    8.0869380e-04    2.2898914e-04    9.3708203e-01    1.8808517e-01    1.5585508e+02    7.0956486e+01    4.4367157e-03    1.9849654e-03
  -4.2666798e+01    1.3628188e+00    4.9320048e-01    3.0692291e+02    9.2584515e+01    2.5642776e+03    4.1315952e+02    5.2386459e-04    2.2913812e-04    8.0191322e-04    2.2498215e-04    9.3464489e-01    1.8704230e-01    1.5563208e+02    7.0481748e+01    4.4463354e-03    1.9786338e-03
  -4.2318943e+01    1.3566178e+00    4.9021280e-01    3.0683532e+02    9.2761875e+01    2.5727851e+03    4.0816667e+02    5.1900528e-04    2.2597565e-04    7.9664056e-04    2.2166181e-04    9.3257377e-01    1.8632770e-01    1.5546908e+02    7.0094760e+01    4.4545236e-03    1.9733139e-03
  -4.1884124e+01    1.3489480e+00    4.8641516e-01    3.0666397e+02    9.3106625e+01    2.5823608e+03    4.0122237e+02    5.1310526e-04    2.2189897e-04    7.9032313e-04    2.1725965e-04    9.3000941e-01    1.8542159e-01    1.5530869e+02    6.9564952e+01    4.4661884e-03    1.9653790e-03
  -4.1536270e+01    1.3429105e+00    4.8330275e-01    3.0672615e+02    9.3351291e+01    2.5919816e+03    3.9916609e+02    5.0828305e-04    2.1879652e-04    7.8502252e-04    2.1407600e-04    9.2799416e-01    1.8466315e-01    1.5514122e+02    6.9176048e+01    4.4744723e-03    1.9599896e-03
  -4.1101451e+01    1.3353915e+00    4.7935762e-01    3.0653111e+02    9.3625954e+01    2.6012378e+03    3.9116207e+02    5.0256594e-04    2.1467660e-04    7.7890043e-04    2.0957299e-04    9.2548115e-01    1.8369981e-01    1.5501966e+02    6.8608068e+01    4.4875225e-03    1.9509054e-03
  -4.0753596e+01    1.3294358e+00    4.7615872e-01    3.0659625e+02    9.3926417e+01    2.6107584e+03    3.8910747e+02    4.9785980e-04    2.1155184e-04    7.7372491e-04    2.0633149e-04    9.2349079e-01    1.8290782e-01    1.5487340e+02    6.8192594e+01    4.4966323e-03    1.9447133e-03
  -4.0318778e+01    1.3219728e+00    4.7208819e-01    3.0733485e+02    9.3938788e+01    2.6308851e+03    3.9741987e+02    4.9131125e-04    2.0837158e-04    7.6592218e-04    2.0387175e-04    9.2099535e-01    1.8188674e-01    1.5447652e+02    6.7887239e+01    4.5019456e-03    1.9432646e-03
  -3.9970923e+01    1.3160394e+00    4.6865645e-01    3.0739089e+02    9.3953858e+01    2.6409286e+03    3.9393288e+02    4.8663730e-04    2.0525343e-04    7.6070917e-04    2.0064245e-04    9.1902469e-01    1.8097852e-01    1.5432303e+02    6.7454903e+01    4.5110509e-03    1.9365763e-03
  -3.9536104e+01    1.3085091e+00    4.6419119e-01    3.0761743e+02    9.3930739e+01    2.6555996e+03    3.9376358e+02    4.8063731e-04    2.0150202e-04    7.5391188e-04    1.9695065e-04    9.1653032e-01    1.7975410e-01    1.5407232e+02    6.6951260e+01    4.5208818e-03    1.9293106e-03
  -3.9188250e+01    1.3023834e+00    4.6108643e-01    3.0762560e+02    9.4140177e+01    2.6656754e+03    3.9066771e+02    4.7597404e-04    1.9848371e-04    7.4870632e-04    1.9379553e-04    9.1444764e-01    1.7900036e-01    1.5390616e+02    6.6529298e+01    4.5298192e-03    1.9228928e-03
  -3.8753431e+01    1.2946804e+00    4.5712596e-01    3.0741293e+02    9.4485332e+01    2.6758836e+03    3.8384313e+02    4.7039246e-04    1.9449357e-04    7.4264876e-04    1.8938232e-04    9.1182654e-01    1.7802433e-01    1.5376829e+02    6.5920609e+01    4.5432352e-03    1.9125015e-03
  -3.8405576e+01    1.2886392e+00    4.5385952e-01    3.0730669e+02    9.4653656e+01    2.6847134e+03    3.7890844e+02    4.6596001e-04    1.9136189e-04    7.3777595e-04    1.8597624e-04    9.0977596e-01    1.7720193e-01    1.5365985e+02    6.5436818e+01    4.5540799e-03    1.9041800e-03
  -3.7970758e+01    1.2811410e+00    4.4974702e-01    3.0722030e+02    9.4930900e+01    2.6960796e+03    3.7445759e+02    4.6046810e-04    1.8746970e-04    7.3173006e-04    1.8175551e-04    9.0722695e-01    1.7616262e-01    1.5353276e+02    6.4830463e+01    4.5681028e-03    1.8937853e-03
  -3.7622903e+01    1.2752057e+00    4.4637748e-01    3.0708354e+02    9.5095263e+01    2.7045338e+03    3.6911989e+02    4.5619727e-04    1.8431798e-04    7.2705019e-04    1.7827788e-04    9.0521218e-01    1.7529406e-01    1.5346253e+02    6.4314760e+01    4.5803253e-03    1.8844633e-03
  -3.7188084e+01    1.2677940e+00    4.4214784e-01    3.0709167e+02    9.5406844e+01    2.7169303e+03    3.6656570e+02    4.5075172e-04    1.8050869e-04    7.2097906e-04    1.7422128e-04    9.0268970e-01    1.7420485e-01    1.5333175e+02    6.3703051e+01    4.5945301e-03    1.8738527e-03
  -3.6840230e+01    1.2618794e+00    4.3867033e-01    3.0796235e+02    9.5347925e+01    2.7370661e+03    3.7715070e+02    4.4555019e-04    1.7827445e-04    7.1447248e-04    1.7277148e-04    9.0068168e-01    1.7327852e-01    1.5293159e+02    6.3471762e+01    4.5970407e-03    1.8730370e-03
  -3.6405411e+01    1.2545016e+00    4.3418201e-01    3.0791424e+02    9.5394307e+01    2.7495178e+03    3.7212818e+02    4.4020131e-04    1.7442553e-04    7.0846532e-04    1.6861128e-04    8.9818207e-01    1.7205633e-01    1.5281060e+02    6.2815575e+01    4.6117738e-03    1.8610971e-03
  -3.6057556e+01    1.2485485e+00    4.3032118e-01    3.0791211e+02    9.5249162e+01    2.7605353e+03    3.6895198e+02    4.3588468e-04    1.7142041e-04    7.0355520e-04    1.6546563e-04    8.9618867e-01    1.7091382e-01    1.5269224e+02    6.2296232e+01    4.6229165e-03    1.8516387e-03
  -3.5622738e+01    1.2412721e+00    4.2578508e-01    3.0821932e+02    9.5476973e+01    2.7765037e+03    3.7088352e+02    4.3037353e-04    1.6782800e-04    6.9716094e-04    1.6186320e-04    8.9371500e-01    1.6967089e-01    1.5249733e+02    6.1691698e+01    4.6355454e-03    1.8412924e-03
  -3.5274883e+01    1.2351730e+00    4.2243452e-01    3.0794977e+02    9.5648127e+01    2.7847330e+03    3.6484411e+02    4.2630901e-04    1.6474692e-04    6.9270447e-04    1.5833937e-04    8.9160285e-01    1.6879883e-01    1.5245566e+02    6.1113620e+01    4.6490643e-03    1.8300801e-03
  -3.4840064e+01    1.2276095e+00    4.1818067e-01    3.0769906e+02    9.5888939e+01    2.7958956e+03    3.5939604e+02    4.2123236e-04    1.6095104e-04    6.8708668e-04    1.5407293e-04    8.8898013e-01    1.6769216e-01    1.5240965e+02    6.0401617e+01    4.6660006e-03    1.8163264e-03
  -3.4492210e+01    1.2216349e+00    4.1466978e-01    3.0766897e+02    9.6015267e+01    2.8066999e+03    3.5772452e+02    4.1708509e-04    1.5805615e-04    6.8237233e-04    1.5097584e-04    8.8691369e-01    1.6675542e-01    1.5235130e+02    5.9883838e+01    4.6783324e-03    1.8061130e-03
  -3.4057391e+01    1.2141907e+00    4.1029158e-01    3.0746400e+02    9.6210294e+01    2.8183664e+03    3.5381992e+02    4.1212264e-04    1.5433065e-04    6.7684840e-04    1.4680787e-04    8.8433083e-01    1.6558820e-01    1.5235125e+02    5.9187392e+01    4.6961564e-03    1.7917800e-03
  -3.3709536e+01    1.2082939e+00    4.0675697e-01    3.0728186e+02    9.6369789e+01    2.8275368e+03    3.5011798e+02    4.0822859e-04    1.5135511e-04    6.7250810e-04    1.4346060e-04    8.8228365e-01    1.6463549e-01    1.5237016e+02    5.8612812e+01    4.7110954e-03    1.7796832e-03
  -3.3274718e+01    1.2008971e+00    4.0226004e-01    3.0810444e+02    9.6379008e+01    2.8510915e+03    3.6016307e+02    4.0235653e-04    1.4846983e-04    6.6517228e-04    1.4118282e-04    8.7971253e-01    1.6341343e-01    1.5200840e+02    5.8193232e+01    4.7180242e-03    1.7737746e-03
  -3.2926863e+01    1.1950256e+00    3.9862067e-01    3.0802481e+02    9.6488230e+01    2.8616082e+03    3.5778933e+02    3.9842502e-04    1.4556616e-04    6.6069474e-04    1.3796774e-04    8.7767183e-01    1.6240657e-01    1.5199205e+02    5.7617154e+01    4.7321050e-03    1.7615303e-03
  -3.2492044e+01    1.1876750e+00    3.9375840e-01    3.0803586e+02    9.6396573e+01    2.8767005e+03    3.5645337e+02    3.9342605e-04    1.4205122e-04    6.5487827e-04    1.3426131e-04    8.7514046e-01    1.6097367e-01    1.5192678e+02    5.6923325e+01    4.7485377e-03    1.7470372e-03
  -3.2144190e+01    1.1819200e+00    3.8985133e-01    3.0784557e+02    9.6383901e+01    2.8863275e+03    3.5227231e+02    3.8971689e-04    1.3908425e-04    6.5069143e-04    1.3090946e-04    8.7316145e-01    1.5979918e-01    1.5197689e+02    5.6290594e+01    4.7649425e-03    1.7328813e-03
  -3.1709371e+01    1.1746278e+00    3.8503209e-01    3.0786283e+02    9.6498542e+01    2.9011978e+03    3.5280127e+02    3.8485258e-04    1.3556747e-04    6.4505876e-04    1.2715144e-04    8.7062913e-01    1.5839866e-01    1.5193904e+02    5.5555756e+01    4.7825443e-03    1.7169263e-03
  -3.1361516e+01    1.1685620e+00    3.8148719e-01    3.0763399e+02    9.6628810e+01    2.9113083e+03    3.5089852e+02    3.8108162e-04    1.3277668e-04    6.4078957e-04    1.2400938e-04    8.6848052e-01    1.5742591e-01    1.5194525e+02    5.4954783e+01    4.7978409e-03    1.7036174e-03
  -3.0926698e+01    1.1610092e+00    3.7702352e-01    3.0719760e+02    9.6732086e+01    2.9225450e+03    3.4696956e+02    3.7655794e-04    1.2923972e-04    6.3574447e-04    1.1991939e-04    8.6579844e-01    1.5620238e-01    1.5201877e+02    5.4168422e+01    4.8192469e-03    1.6858302e-03
  -3.0578843e+01    1.1550546e+00    3.7334957e-01    3.0699767e+02    9.6731913e+01    2.9332249e+03    3.4576729e+02    3.7287498e-04    1.2653824e-04    6.3152163e-04    1.1692945e-04    8.6368884e-01    1.5517086e-01    1.5204000e+02    5.3566863e+01    4.8352857e-03    1.6723299e-03
  -3.0300559e+01    1.1503565e+00    3.7047058e-01    3.0678079e+02    9.6802036e+01    2.9408074e+03    3.4477850e+02    3.7004907e-04    1.2432677e-04    6.2834761e-04    1.1436803e-04    8.6201902e-01    1.5436168e-01    1.5210074e+02    5.3055368e+01    4.8495819e-03    1.6605212e-03
  -2.9952704e+01    1.1444459e+00    3.6684822e-01    3.0649219e+02    9.6852726e+01    2.9505876e+03    3.4301185e+02    3.6651978e-04    1.2161391e-04    6.2434515e-04    1.1127230e-04    8.5991284e-01    1.5334223e-01    1.5217228e+02    5.2427331e+01    4.8674446e-03    1.6460956e-03
  -2.9517886e+01    1.1370318e+00    3.6225424e-01    3.0617890e+02    9.6972664e+01    2.9634696e+03    3.4296496e+02    3.6210429e-04    1.1827304e-04    6.1931617e-04    1.0752849e-04    8.5726688e-01    1.5203513e-01    1.5224614e+02    5.1639427e+01    4.8895070e-03    1.6278947e-03
  -2.9170031e+01    1.1311240e+00    3.5856655e-01    3.0583719e+02    9.6953557e+01    2.9731138e+03    3.4121939e+02    3.5867557e-04    1.1561599e-04    6.1542608e-04    1.0447861e-04    8.5515360e-01    1.5098006e-01    1.5233799e+02    5.0992585e+01    4.9082930e-03    1.6126398e-03
  -2.8735213e+01    1.1236706e+00    3.5385619e-01    3.0640573e+02    9.6908770e+01    2.9965520e+03    3.5078348e+02    3.5345145e-04    1.1288241e-04    6.0881443e-04    1.0216944e-04    8.5248639e-01    1.4960185e-01    1.5204073e+02    5.0422694e+01    4.9186838e-03    1.6011269e-03
  -2.8495172e+01    1.1196959e+00    3.5112467e-01    3.0610320e+02    9.6768667e+01    3.0026920e+03    3.4783468e+02    3.5121533e-04    1.1100920e-04    6.0628424e-04    9.9951748e-05    8.5107874e-01    1.4875785e-01    1.5214414e+02    4.9934579e+01    4.9330614e-03    1.5890972e-03
  -2.8195121e+01    1.1146921e+00    3.4750653e-01    3.0599999e+02    9.6633109e+01    3.0135429e+03    3.4850663e+02    3.4818575e-04    1.0877998e-04    6.0269762e-04    9.7577101e-05    8.4932726e-01    1.4755100e-01    1.5216514e+02    4.9364908e+01    4.9476784e-03    1.5753743e-03
  -2.7820057e+01    1.1084818e+00    3.4314874e-01    3.0560593e+02    9.6471901e+01    3.0242608e+03    3.4612573e+02    3.4467991e-04    1.0591968e-04    5.9867707e-04    9.4301153e-05    8.4713025e-01    1.4614449e-01    1.5230648e+02    4.8608073e+01    4.9698216e-03    1.5567104e-03
  -2.7520006e+01    1.1035188e+00    3.3974871e-01    3.0558683e+02    9.6506101e+01    3.0357335e+03    3.4916322e+02    3.4165297e-04    1.0378069e-04    5.9505855e-04    9.2059413e-05    8.4535629e-01    1.4509281e-01    1.5231115e+02    4.8047440e+01    4.9840799e-03    1.5430970e-03
  -2.7144942e+01    1.0970133e+00    3.3582173e-01    3.0496010e+02    9.6516298e+01    3.0444072e+03    3.4846444e+02    3.3827696e-04    1.0097064e-04    5.9134640e-04    8.8646576e-05    8.4298049e-01    1.4396559e-01    1.5248992e+02    4.7271578e+01    5.0076976e-03    1.5235787e-03
  -2.6844891e+01    1.0918569e+00    3.3270940e-01    3.0451901e+02    9.6485323e+01    3.0522464e+03    3.4807725e+02    3.3555397e-04    9.8834221e-05    5.8827366e-04    8.6124592e-05    8.4109364e-01    1.4305966e-01    1.5261524e+02    4.6682202e+01    5.0260725e-03    1.5088294e-03
  -2.6469827e+01    1.0854034e+00    3.2880928e-01    3.0392733e+02    9.6401636e+01    3.0618821e+03    3.4779426e+02    3.3220335e-04    9.6201981e-05    5.8450031e-04    8.3015448e-05    8.3872525e-01    1.4192339e-01    1.5278723e+02    4.5949092e+01    5.0497325e-03    1.4904881e-03
  -2.6169776e+01    1.0803077e+00    3.2565722e-01    3.0346992e+02    9.6282221e+01    3.0698343e+03    3.4767029e+02    3.2955786e-04    9.4150938e-05    5.8149458e-04    8.0617419e-05    8.3685565e-01    1.4098858e-01    1.5293187e+02    4.5367098e+01    5.0689617e-03    1.4758252e-03
  -2.5794712e+01    1.0738889e+00    3.2172808e-01    3.0289493e+02    9.6155068e+01    3.0800151e+03    3.4843445e+02    3.2625317e-04    9.1629922e-05    5.7773194e-04    7.7699797e-05    8.3449162e-01    1.3982016e-01    1.5310477e+02    4.4645734e+01    5.0929045e-03    1.4576457e-03
  -2.5494661e+01    1.0688184e+00    3.1860204e-01    3.0231171e+02    9.6089888e+01    3.0864453e+03    3.4901475e+02    3.2378797e-04    8.9535353e-05    5.7504253e-04    7.5110985e-05    8.3262085e-01    1.3888162e-01    1.5331948e+02    4.4014254e+01    5.1146438e-03    1.4411964e-03
  -2.5119597e+01    1.0624351e+00    3.1467314e-01    3.0166061e+02    9.5949044e+01    3.0960324e+03    3.5008822e+02    3.2061427e-04    8.7068042e-05    5.7145764e-04    7.2223760e-05    8.3025896e-01    1.3769572e-01    1.5353653e+02    4.3276730e+01    5.1402381e-03    1.4223696e-03
  -2.4819546e+01    1.0573743e+00    3.1153657e-01    3.0124721e+02    9.5909590e+01    3.1047401e+03    3.5258256e+02    3.1802778e-04    8.5140256e-05    5.6847738e-04    7.0050521e-05    8.2838265e-01    1.3674194e-01    1.5368039e+02    4.2689564e+01    5.1597262e-03    1.4073105e-03
  -2.4444482e+01    1.0509911e+00    3.0762581e-01    3.0059018e+02    9.5720063e+01    3.1146699e+03    3.5414179e+02    3.1488791e-04    8.2761260e-05    5.6489857e-04    6.7276813e-05    8.2600601e-01    1.3555356e-01    1.5389811e+02    4.1953090e+01    5.1853910e-03    1.3883923e-03
  -2.4144431e+01    1.0459085e+00    3.0442986e-01    3.0110944e+02    9.5783527e+01    3.1338522e+03    3.6313572e+02    3.1144734e-04    8.1089313e-05    5.6031858e-04    6.5979779e-05    8.2411923e-01    1.3453565e-01    1.5361608e+02    4.1473885e+01    5.1903116e-03    1.3766681e-03
  -2.3769367e+01    1.0396246e+00    3.0040338e-01    3.0033065e+02    9.5548280e+01    3.1424857e+03    3.6421828e+02    3.0850971e-04    7.8663062e-05    5.5704310e-04    6.3041295e-05    8.2178103e-01    1.3326292e-01    1.5393799e+02    4.0694313e+01    5.2186059e-03    1.3554955e-03
  -2.3469316e+01    1.0346633e+00    2.9712160e-01    2.9966383e+02    9.5303164e+01    3.1490881e+03    3.6421347e+02    3.0623945e-04    7.6755266e-05    5.5451280e-04    6.0732447e-05    8.1994229e-01    1.3217468e-01    1.5422917e+02    4.0070572e+01    5.2423838e-03    1.3383134e-03
  -2.3094252e+01    1.0283593e+00    2.9277292e-01    2.9895656e+02    9.5073399e+01    3.1592006e+03    3.6614821e+02    3.0326541e-04    7.4342180e-05    5.5111415e-04    5.7991917e-05    8.1762941e-01    1.3059491e-01    1.5451167e+02    3.9257683e+01    5.2695419e-03    1.3156479e-03
  -2.2794201e+01    1.0234395e+00    2.8948689e-01    2.9826859e+02    9.4767544e+01    3.1658064e+03    3.6657453e+02    3.0105896e-04    7.2513840e-05    5.4864823e-04    5.5799719e-05    8.1579624e-01    1.2949719e-01    1.5481881e+02    3.8642277e+01    5.2940607e-03    1.2985441e-03
  -2.2419137e+01    1.0172002e+00    2.8543509e-01    2.9767134e+02    9.4546609e+01    3.1770628e+03    3.7080762e+02    2.9805231e-04    7.0308811e-05    5.4512883e-04    5.3390923e-05    8.1345174e-01    1.2817863e-01    1.5506128e+02    3.7895249e+01    5.3200630e-03    1.2778413e-03
  -2.2119086e+01    1.0120943e+00    2.8245948e-01    2.9668511e+02    9.4512369e+01    3.1800825e+03    3.7359106e+02    2.9608743e-04    6.8382905e-05    5.4320523e-04    5.0776555e-05    8.1149829e-01    1.2727939e-01    1.5547586e+02    3.7192521e+01    5.3484508e-03    1.2575154e-03
  -2.1744022e+01    1.0055998e+00    2.7867845e-01    2.9566806e+02    9.4173734e+01    3.1879112e+03    3.7621804e+02    2.9333418e-04    6.6303431e-05    5.4016541e-04    4.8284712e-05    8.0901052e-01    1.2610245e-01    1.5582820e+02    3.6470801e+01    5.3784191e-03    1.2374050e-03
  -2.1443971e+01    1.0005130e+00    2.7573723e-01    2.9481264e+02    9.3887963e+01    3.1935416e+03    3.7794538e+02    2.9123491e-04    6.4696046e-05    5.3787040e-04    4.6318939e-05    8.0705460e-01    1.2518596e-01    1.5615517e+02    3.5903776e+01    5.4040072e-03    1.2215343e-03
  -2.1068907e+01    9.9413146e-01    2.7209102e-01    2.9372379e+02    9.3523790e+01    3.2006091e+03    3.8053135e+02    2.8862897e-04    6.2738868e-05    5.3502062e-04    4.3960216e-05    8.0459220e-01    1.2403913e-01    1.5656408e+02    3.5215595e+01    5.4361523e-03    1.2024063e-03
  -2.0600078e+01    9.8610687e-01    2.6736881e-01    2.9229960e+02    9.2951161e+01    3.2093949e+03    3.8383775e+02    2.8541573e-04    6.0373267e-05    5.3150661e-04    4.1215930e-05    8.0149569e-01    1.2251224e-01    1.5707646e+02    3.4361729e+01    5.4765864e-03    1.1784759e-03
  -2.0225014e+01    9.7970478e-01    2.6368324e-01    2.9093557e+02    9.2595642e+01    3.2134941e+03    3.8750763e+02    2.8310236e-04    5.8407432e-05    5.2919488e-04    3.8731751e-05    7.9901453e-01    1.2129430e-01    1.5760762e+02    3.3593182e+01    5.5132286e-03    1.1559769e-03
  -1.9924963e+01    9.7463988e-01    2.6084981e-01    4.0862797e+02    2.8347746e+02    4.8386028e+03    3.4695208e+03    2.4926394e-04    1.0192920e-04    4.5863155e-04    1.6027633e-04    7.9703917e-01    1.2036810e-01    1.3997667e+02    5.8073921e+01    4.9128442e-03    2.0179859e-03
  -1.9841744e+01    9.7198470e-01    2.6030907e-01    4.0801970e+02    2.7597200e+02    4.8564167e+03    3.4255062e+03    2.4654355e-04    1.0166555e-04    4.5365623e-04    1.5912083e-04    7.9595483e-01    1.2019030e-01    1.3879500e+02    5.8074961e+01    4.8751786e-03    2.0194136e-03
  -1.9737721e+01    9.6865074e-01    2.5971341e-01    4.0754429e+02    2.6751617e+02    4.8855436e+03    3.3816816e+03    2.4370698e-04    1.0192041e-04    4.4846365e-04    1.5935583e-04    7.9458526e-01    1.2000595e-01    1.3762859e+02    5.8398750e+01    4.8388739e-03    2.0326263e-03
  -1.9654502e+01    9.6598464e-01    2.5932087e-01    4.0710534e+02    2.6164707e+02    4.9040485e+03    3.3503628e+03    2.4178913e-04    1.0208381e-04    4.4510263e-04    1.5957206e-04    7.9348169e-01    1.1990232e-01    1.3688684e+02    5.8633591e+01    4.8164901e-03    2.0423910e-03
  -1.9587927e+01    9.6385214e-01    2.5903420e-01    4.0629969e+02    2.5638537e+02    4.9140622e+03    3.3202188e+03    2.4042261e-04    1.0214977e-04    4.4273438e-04    1.5966411e-04    7.9259592e-01    1.1983241e-01    1.3638568e+02    5.8783917e+01    4.8017787e-03    2.0489101e-03
  -1.9438134e+01    9.5903369e-01    2.5848095e-01    4.0423223e+02    2.4549998e+02    4.9312471e+03    3.2573336e+03    2.3767183e-04    1.0217239e-04    4.3808747e-04    1.5967801e-04    7.9058342e-01    1.1972320e-01    1.3543239e+02    5.9050726e+01    4.7747189e-03    2.0611101e-03
  -1.9354915e+01    9.5634918e-01    2.5821905e-01    4.0328885e+02    2.4027648e+02    4.9429884e+03    3.2302669e+03    2.3623273e-04    1.0218895e-04    4.3569205e-04    1.5974131e-04    7.8945608e-01    1.1968800e-01    1.3494868e+02    5.9201383e+01    4.7612608e-03    2.0679874e-03
  -1.9288341e+01    9.5420221e-01    2.5803108e-01    4.0240068e+02    2.3596148e+02    4.9504380e+03    3.2064336e+03    2.3513199e-04    1.0217124e-04    4.3388045e-04    1.5973725e-04    7.8855147e-01    1.1967198e-01    1.3458839e+02    5.9304315e+01    4.7514129e-03    2.0728762e-03
  -1.9138547e+01    9.4935228e-01    2.5767552e-01    4.0032322e+02    2.2710882e+02    4.9653599e+03    3.1570747e+03    2.3278088e-04    1.0206466e-04    4.3006696e-04    1.5962287e-04    7.8649822e-01    1.1967488e-01    1.3384234e+02    5.9498161e+01    4.7314701e-03    2.0825690e-03
  -1.9085287e+01    9.4763190e-01    2.5756623e-01    3.9954732e+02    2.2409516e+02    4.9695855e+03    3.1393185e+03    2.3198148e-04    1.0200864e-04    4.2879006e-04    1.5955150e-04    7.8576700e-01    1.1968632e-01    1.3359566e+02    5.9556620e+01    4.7250179e-03    2.0856496e-03
  -1.8935494e+01    9.4278415e-01    2.5730145e-01    3.9741449e+02    2.1652803e+02    4.9813338e+03    3.0952936e+03    2.2981298e-04    1.0181192e-04    4.2536988e-04    1.5929874e-04    7.8369874e-01    1.1974575e-01    1.3294111e+02    5.9698061e+01    4.7082072e-03    2.0935191e-03
  -1.8868919e+01    9.4064703e-01    2.5720087e-01    3.9631127e+02    2.1311286e+02    4.9836746e+03    3.0725642e+03    2.2890152e-04    1.0168591e-04    4.2395956e-04    1.5910663e-04    7.8278347e-01    1.1978337e-01    1.3267772e+02    5.9739002e+01    4.7016892e-03    2.0962566e-03
  -1.8785700e+01    9.3798155e-01    2.5708144e-01    3.9502045e+02    2.0896090e+02    4.9880268e+03    3.0472922e+03    2.2777305e-04    1.0153475e-04    4.2221634e-04    1.5889645e-04    7.8163955e-01    1.1983592e-01    1.3235246e+02    5.9794083e+01    4.6936707e-03    2.0998251e-03
  -1.8681677e+01    9.3463474e-01    2.5691979e-01    4.0148332e+02    2.1917637e+02    5.1032243e+03    3.1918718e+03    2.2549965e-04    1.0258021e-04    4.1823071e-04    1.6155240e-04    7.8020112e-01    1.1990008e-01    1.3144454e+02    6.0577316e+01    4.6658326e-03    2.1295948e-03
  -1.8551648e+01    9.3035101e-01    2.5682613e-01    3.9905045e+02    2.1197241e+02    5.1055686e+03    3.1425328e+03    2.2366709e-04    1.0227980e-04    4.1538166e-04    1.6106767e-04    7.7834737e-01    1.2003905e-01    1.3088402e+02    6.0631233e+01    4.6513607e-03    2.1340485e-03
  -1.8500000e+01    9.2867122e-01    2.5678441e-01    3.9814577e+02    2.0938501e+02    5.1065451e+03    3.1243285e+03    2.2297519e-04    1.0217093e-04    4.1432281e-04    1.6090174e-04    7.7761891e-01    1.2009570e-01    1.3067958e+02    6.0655239e+01    4.6462286e-03    2.1358806e-03
  -1.8369971e+01    9.2440417e-01    2.5671485e-01    3.9591950e+02    2.0308326e+02    5.1109977e+03    3.0836363e+03    2.2125183e-04    1.0187715e-04    4.1169677e-04    1.6048025e-04    7.7576253e-01    1.2025783e-01    1.3017267e+02    6.0709458e+01    4.6335863e-03    2.1403477e-03
  -1.8265948e+01    9.2100669e-01    2.5666119e-01    3.9411713e+02    1.9843871e+02    5.1125608e+03    3.0509460e+03    2.1993254e-04    1.0161942e-04    4.0972698e-04    1.6009301e-04    7.7427979e-01    1.2039632e-01    1.2979662e+02    6.0736805e+01    4.6244769e-03    2.1433357e-03
  -1.8135919e+01    9.1676723e-01    2.5661179e-01    3.9247821e+02    1.9389397e+02    5.1245101e+03    3.0260421e+03    2.1824626e-04    1.0138952e-04    4.0715973e-04    1.5986608e-04    7.7242345e-01    1.2058258e-01    1.2929970e+02    6.0826538e+01    4.6121110e-03    2.1490750e-03
  -1.8031896e+01    9.1339233e-01    2.5658627e-01    3.9078413e+02    1.8986793e+02    5.1266280e+03    2.9969560e+03    2.1697907e-04    1.0112460e-04    4.0529244e-04    1.5948130e-04    7.7094030e-01    1.2074468e-01    1.2894499e+02    6.0847711e+01    4.6037025e-03    2.1518466e-03
  -1.7901867e+01    9.0919462e-01    2.5656006e-01    3.8875101e+02    1.8489660e+02    5.1309350e+03    2.9642484e+03    2.1541677e-04    1.0079232e-04    4.0299467e-04    1.5902415e-04    7.6909057e-01    1.2095220e-01    1.2850985e+02    6.0874987e+01    4.5934659e-03    2.1553722e-03
  -1.7797843e+01    9.0584878e-01    2.5652611e-01    3.8689009e+02    1.8063347e+02    5.1303720e+03    2.9319596e+03    2.1422017e-04    1.0048909e-04    4.0126711e-04    1.5857518e-04    7.6761303e-01    1.2111743e-01    1.2818833e+02    6.0871413e+01    4.5861813e-03    2.1572684e-03
  -1.7667814e+01    9.0167790e-01    2.5649866e-01    3.8475788e+02    1.7585343e+02    5.1320655e+03    2.8979869e+03    2.1273138e-04    1.0011445e-04    3.9912256e-04    1.5803894e-04    7.6576566e-01    1.2133240e-01    1.2778601e+02    6.0870974e+01    4.5770417e-03    2.1598090e-03
  -1.7563791e+01    8.9838365e-01    2.5651913e-01    3.8323815e+02    1.7240237e+02    5.1355823e+03    2.8747350e+03    2.1154605e-04    9.9835032e-05    3.9741015e-04    1.5766583e-04    7.6430090e-01    1.2151775e-01    1.2746267e+02    6.0879854e+01    4.5696392e-03    2.1621441e-03
  -1.7446474e+01    8.9475795e-01    2.5690964e-01    3.8145917e+02    1.6936587e+02    5.1362991e+03    2.8444549e+03    2.1024391e-04    9.9470042e-05    3.9555141e-04    1.5714246e-04    7.6267158e-01    1.2180872e-01    1.2711520e+02    6.0859865e+01    4.5618783e-03    2.1637249e-03
  -1.7340927e+01    8.9160639e-01    2.5805215e-01    3.8025296e+02    1.7417290e+02    5.1380654e+03    2.8211371e+03    2.0907750e-04    9.9138535e-05    3.9389355e-04    1.5668491e-04    7.6123203e-01    1.2218859e-01    1.2680138e+02    6.0837976e+01    4.5548220e-03    2.1650025e-03
  -1.7247316e+01    8.8890940e-01    2.6018354e-01    3.7991183e+02    2.1163312e+02    5.1420587e+03    2.8105633e+03    2.0803805e-04    9.8854278e-05    3.9241562e-04    1.5631760e-04    7.5997569e-01    1.2265080e-01    1.2651641e+02    6.0822710e+01    4.5483030e-03    2.1662812e-03
  -1.7155983e+01    8.8631295e-01    2.6276408e-01    3.8021258e+02    2.9875795e+02    5.1453784e+03    2.8137814e+03    2.0703989e-04    9.8558110e-05    3.9101590e-04    1.5591296e-04    7.5875626e-01    1.2314315e-01    1.2624506e+02    6.0795520e+01    4.5421644e-03    2.1670900e-03
  -1.7062223e+01    8.8363389e-01    2.6503738e-01    3.8076495e+02    3.9424229e+02    5.1497891e+03    2.8302606e+03    2.0602247e-04    9.8254628e-05    3.8959037e-04    1.5550465e-04    7.5750323e-01    1.2360466e-01    1.2596828e+02    6.0767907e+01    4.5359090e-03    2.1679363e-03
  -1.7000000e+01    8.8183403e-01    2.6616845e-01    3.8097923e+02    4.3530541e+02    5.1529893e+03    2.8407257e+03    2.0535475e-04    9.8062413e-05    3.8865849e-04    1.5524937e-04    7.5666743e-01    1.2386990e-01    1.2578726e+02    6.0753173e+01    4.5318320e-03    2.1686085e-03
  -1.6899819e+01    8.7892322e-01    2.6746131e-01    3.8642211e+02    4.7857548e+02    5.2406861e+03    2.9883119e+03    2.0369627e-04    9.8514492e-05    3.8586906e-04    1.5673832e-04    7.5532270e-01    1.2424344e-01    1.2513845e+02    6.1199545e+01    4.5124142e-03    2.1866249e-03
  -1.6794943e+01    8.7581848e-01    2.6838075e-01    3.8594230e+02    4.9626536e+02    5.2440443e+03    2.9869104e+03    2.0252751e-04    9.8171665e-05    3.8420458e-04    1.5627345e-04    7.5389148e-01    1.2460590e-01    1.2480103e+02    6.1169168e+01    4.5043530e-03    2.1876135e-03
  -1.6681996e+01    8.7245425e-01    2.6897015e-01    3.8512733e+02    4.9877406e+02    5.2477956e+03    2.9800385e+03    2.0129372e-04    9.7807339e-05    3.8245932e-04    1.5578946e-04    7.5234566e-01    1.2494867e-01    1.2444817e+02    6.1136876e+01    4.4960144e-03    2.1886771e-03
  -1.6561970e+01    8.6886644e-01    2.6931416e-01    3.8386668e+02    4.9034832e+02    5.2491471e+03    2.9621925e+03    2.0002212e-04    9.7398240e-05    3.8068802e-04    1.5522361e-04    7.5069950e-01    1.2527790e-01    1.2409328e+02    6.1087974e+01    4.4878425e-03    2.1892867e-03
  -1.6435102e+01    8.6506328e-01    2.6941332e-01    3.8246412e+02    4.7465543e+02    5.2516624e+03    2.9420619e+03    1.9869290e-04    9.6972583e-05    3.7884669e-04    1.5465246e-04    7.4895681e-01    1.2558881e-01    1.2372139e+02    6.1037276e+01    4.4792786e-03    2.1899439e-03
  -1.6303156e+01    8.6108644e-01    2.6940742e-01    3.8121610e+02    4.5733724e+02    5.2604076e+03    2.9278801e+03    1.9729341e-04    9.6599025e-05    3.7686864e-04    1.5423637e-04    7.4713405e-01    1.2589021e-01    1.2331619e+02    6.1019984e+01    4.4696352e-03    2.1918322e-03
  -1.6197600e+01    8.5791165e-01    2.6939446e-01    3.7991456e+02    4.4440165e+02    5.2623751e+03    2.9082163e+03    1.9622105e-04    9.6258213e-05    3.7539427e-04    1.5378663e-04    7.4567575e-01    1.2612998e-01    1.2301702e+02    6.0979354e+01    4.4627900e-03    2.1923748e-03
  -1.6007599e+01    8.5222588e-01    2.6931316e-01    3.7732894e+02    4.2102555e+02    5.2631398e+03    2.8663008e+03    1.9433799e-04    9.5609523e-05    3.7282856e-04    1.5291486e-04    7.4305932e-01    1.2654419e-01    1.2250020e+02    6.0884103e+01    4.4511951e-03    2.1925846e-03
  -1.5923154e+01    8.4970388e-01    2.6924773e-01    3.7615460e+02    4.1098144e+02    5.2630495e+03    2.8469174e+03    1.9351511e-04    9.5316412e-05    3.7171834e-04    1.5251624e-04    7.4189745e-01    1.2671788e-01    1.2227567e+02    6.0838009e+01    4.4462045e-03    2.1925422e-03
  -1.5855598e+01    8.4769432e-01    2.6920216e-01    3.7517680e+02    4.0350418e+02    5.2626758e+03    2.8302597e+03    1.9286514e-04    9.5080477e-05    3.7084215e-04    1.5219772e-04    7.4097067e-01    1.2685430e-01    1.2209986e+02    6.0799755e+01    4.4423379e-03    2.1924589e-03
  -1.5771153e+01    8.4518808e-01    2.6912349e-01    3.7403213e+02    3.9422273e+02    5.2635096e+03    2.8120687e+03    1.9204980e-04    9.4793282e-05    3.6973844e-04    1.5182266e-04    7.3981391e-01    1.2702007e-01    1.2187649e+02    6.0756808e+01    4.4373678e-03    2.1925343e-03
  -1.5665596e+01    8.4205708e-01    2.6894624e-01    3.7259018e+02    3.8232589e+02    5.2645974e+03    2.7895861e+03    1.9103553e-04    9.4430922e-05    3.6836909e-04    1.5135185e-04    7.3836831e-01    1.2721487e-01    1.2159748e+02    6.0700594e+01    4.4311468e-03    2.1925419e-03
  -1.5533651e+01    8.3812984e-01    2.6872562e-01    3.7066439e+02    3.6927276e+02    5.2632970e+03    2.7594008e+03    1.8980024e-04    9.3958879e-05    3.6672970e-04    1.5070971e-04    7.3655293e-01    1.2744804e-01    1.2126362e+02    6.0613503e+01    4.4238597e-03    2.1918993e-03
  -1.5452051e+01    8.3570960e-01    2.6856508e-01    3.6948097e+02    3.6088652e+02    5.2629741e+03    2.7405843e+03    1.8904220e-04    9.3676058e-05    3.6572277e-04    1.5033078e-04    7.3543319e-01    1.2758430e-01    1.2105902e+02    6.0566591e+01    4.4194057e-03    2.1917672e-03
  -1.5350052e+01    8.3268553e-01    2.6835886e-01    3.6808252e+02    3.5126346e+02    5.2638198e+03    2.7204164e+03    1.8809680e-04    9.3332036e-05    3.6446411e-04    1.4988604e-04    7.3403251e-01    1.2774960e-01    1.2080107e+02    6.0511350e+01    4.4137318e-03    2.1916992e-03
  -1.5222553e+01    8.2889748e-01    2.6804587e-01    3.6612616e+02    3.3911053e+02    5.2615099e+03    2.6900687e+03    1.8694474e-04    9.2872680e-05    3.6295821e-04    1.4925797e-04    7.3227678e-01    1.2794154e-01    1.2049312e+02    6.0421301e+01    4.4071284e-03    2.1908412e-03
  -1.5063178e+01    8.2415587e-01    2.6762197e-01    3.6386531e+02    3.2579329e+02    5.2616275e+03    2.6592683e+03    1.8550254e-04    9.2320592e-05    3.6106514e-04    1.4853878e-04    7.3007646e-01    1.2816243e-01    1.2009916e+02    6.0319710e+01    4.3984846e-03    2.1901456e-03
  -1.4973408e+01    8.2150583e-01    2.6734663e-01    3.6725206e+02    3.2220324e+02    5.3403113e+03    2.7635436e+03    1.8415122e-04    9.2704070e-05    3.5874141e-04    1.4990632e-04    7.2884822e-01    1.2826076e-01    1.1952705e+02    6.0715078e+01    4.3807939e-03    2.2062684e-03
  -1.4861196e+01    8.1820033e-01    2.6714585e-01    3.6566064e+02    3.1547330e+02    5.3392971e+03    2.7379629e+03    1.8311236e-04    9.2316139e-05    3.5734588e-04    1.4938862e-04    7.2730486e-01    1.2843105e-01    1.1922660e+02    6.0644600e+01    4.3737828e-03    2.2058164e-03
  -1.4771426e+01    8.1556486e-01    2.6698744e-01    3.6435045e+02    3.1056306e+02    5.3374896e+03    2.7170518e+03    1.8230541e-04    9.2002753e-05    3.5627840e-04    1.4896406e-04    7.2607283e-01    1.2856186e-01    1.1899904e+02    6.0584008e+01    4.3686011e-03    2.2052815e-03
  -1.4659214e+01    8.1226963e-01    2.6676194e-01    3.6279331e+02    3.0449365e+02    5.3367309e+03    2.6942767e+03    1.8130174e-04    9.1622661e-05    3.5495027e-04    1.4846794e-04    7.2453068e-01    1.2871824e-01    1.1871474e+02    6.0515277e+01    4.3620832e-03    2.2048502e-03
  -1.4569444e+01    8.0963862e-01    2.6653954e-01    3.6151056e+02    2.9981723e+02    5.3350999e+03    2.6752888e+03    1.8051177e-04    9.1294296e-05    3.5392038e-04    1.4803258e-04    7.2329960e-01    1.2882844e-01    1.1849440e+02    6.0444622e+01    4.3570620e-03    2.2038961e-03
  -1.4457232e+01    8.0634488e-01    2.6628679e-01    3.5990534e+02    2.9407378e+02    5.3331883e+03    2.6524720e+03    1.7953742e-04    9.0903819e-05    3.5265523e-04    1.4751252e-04    7.2175431e-01    1.2897275e-01    1.1822539e+02    6.0369358e+01    4.3509330e-03    2.2031055e-03
  -1.4316966e+01    8.0222720e-01    2.6592705e-01    3.5819774e+02    2.8695121e+02    5.3373278e+03    2.6329959e+03    1.7829179e-04    9.0474736e-05    3.5098483e-04    1.4703065e-04    7.1981999e-01    1.2914067e-01    1.1786642e+02    6.0312768e+01    4.3423568e-03    2.2034321e-03
  -1.4204754e+01    7.9895597e-01    2.6563109e-01    3.5665791e+02    2.8114333e+02    5.3365983e+03    2.6129528e+03    1.7733469e-04    9.0098014e-05    3.4974275e-04    1.4654484e-04    7.1827972e-01    1.2927316e-01    1.1760086e+02    6.0245011e+01    4.3362638e-03    2.2028717e-03
  -1.4064489e+01    7.9487165e-01    2.6522306e-01    3.5463408e+02    2.7391470e+02    5.3345748e+03    2.5861130e+03    1.7616441e-04    8.9620727e-05    3.4823734e-04    1.4593093e-04    7.1635479e-01    1.2942276e-01    1.1727952e+02    6.0151638e+01    4.3289891e-03    2.2018252e-03
  -1.3952276e+01    7.9161187e-01    2.6488661e-01    3.5288523e+02    2.6840610e+02    5.3303739e+03    2.5609648e+03    1.7525604e-04    8.9222336e-05    3.4709205e-04    1.4539156e-04    7.1481601e-01    1.2953502e-01    1.1703722e+02    6.0065028e+01    4.3236821e-03    2.2005546e-03
  -1.3812011e+01    7.8753486e-01    2.6444143e-01    3.5086009e+02    2.6200109e+02    5.3279859e+03    2.5358834e+03    1.7411896e-04    8.8748204e-05    3.4564988e-04    1.4478329e-04    7.1288914e-01    1.2966230e-01    1.1672699e+02    5.9968951e+01    4.3167442e-03    2.1993846e-03
  -1.3699799e+01    7.8428045e-01    2.6407020e-01    3.4916319e+02    2.5698775e+02    5.3246860e+03    2.5135431e+03    1.7322777e-04    8.8362302e-05    3.4453220e-04    1.4427558e-04    7.1134877e-01    1.2975576e-01    1.1648737e+02    5.9886944e+01    4.3114790e-03    2.1982631e-03
  -1.3559533e+01    7.8020428e-01    2.6358535e-01    3.4711285e+02    2.5094854e+02    5.3220153e+03    2.4892138e+03    1.7211989e-04    8.7895167e-05    3.4314250e-04    1.4368431e-04    7.0941643e-01    1.2986346e-01    1.1618521e+02    5.9790230e+01    4.3047532e-03    2.1970370e-03
  -1.3447321e+01    7.7695279e-01    2.6317532e-01    3.4540330e+02    2.4617985e+02    5.3180536e+03    2.4680338e+03    1.7125406e-04    8.7508747e-05    3.4207624e-04    1.4317001e-04    7.0787250e-01    1.2994251e-01    1.1595409e+02    5.9704465e+01    4.2997361e-03    2.1957559e-03
  -1.3307055e+01    7.7289127e-01    2.6263517e-01    3.4333297e+02    2.4031773e+02    5.3145215e+03    2.4443949e+03    1.7017678e-04    8.7040613e-05    3.4074562e-04    1.4257114e-04    7.0594123e-01    1.3003007e-01    1.1566233e+02    5.9602932e+01    4.2933206e-03    2.1943279e-03
  -1.3194843e+01    7.6964914e-01    2.6219079e-01    3.4166260e+02    2.3579108e+02    5.3112352e+03    2.4253024e+03    1.6932665e-04    8.6666912e-05    3.3970366e-04    1.4208764e-04    7.0439667e-01    1.3009521e-01    1.1543282e+02    5.9521445e+01    4.2883024e-03    2.1931752e-03
  -1.3054578e+01    7.6559977e-01    2.6163017e-01    3.3954616e+02    2.3052888e+02    5.3063851e+03    2.4011267e+03    1.6828247e-04    8.6198564e-05    3.3843804e-04    1.4148151e-04    7.0246393e-01    1.3017016e-01    1.1515218e+02    5.9414680e+01    4.2822202e-03    2.1915229e-03
  -1.2942365e+01    7.6237477e-01    2.6116202e-01    3.3781780e+02    2.2633320e+02    5.3016262e+03    2.3807849e+03    1.6746135e-04    8.5819343e-05    3.3745312e-04    1.4097990e-04    7.0092225e-01    1.3022231e-01    1.1493376e+02    5.9325275e+01    4.2775520e-03    2.1900531e-03
  -1.2802100e+01    7.5835114e-01    2.6053571e-01    3.4063340e+02    2.2540503e+02    5.3876714e+03    2.4965281e+03    1.6580181e-04    8.6108367e-05    3.3467918e-04    1.4238781e-04    6.9899925e-01    1.3025927e-01    1.1421996e+02    5.9738272e+01    4.2553281e-03    2.2075880e-03
  -1.2689888e+01    7.5513759e-01    2.6004939e-01    3.3891921e+02    2.2139162e+02    5.3829273e+03    2.4742392e+03    1.6495182e-04    8.5733088e-05    3.3362054e-04    1.4188344e-04    6.9745635e-01    1.3030618e-01    1.1397193e+02    5.9650313e+01    4.2494834e-03    2.2061450e-03
  -1.2549622e+01    7.5112735e-01    2.5942585e-01    3.3685926e+02    2.1665692e+02    5.3786880e+03    2.4503038e+03    1.6390294e-04    8.5283045e-05    3.3231726e-04    1.4130948e-04    6.9552801e-01    1.3035470e-01    1.1366465e+02    5.9549550e+01    4.2422394e-03    2.2046486e-03
  -1.2437410e+01    7.4792669e-01    2.5890908e-01    3.3518671e+02    2.1294721e+02    5.3745932e+03    2.4309683e+03    1.6308100e-04    8.4921709e-05    3.3130992e-04    1.4084278e-04    6.9398616e-01    1.3038790e-01    1.1342681e+02    5.9467097e+01    4.2367094e-03    2.2033810e-03
  -1.2297145e+01    7.4393068e-01    2.5825872e-01    3.3312964e+02    2.0862129e+02    5.3698330e+03    2.4087829e+03    1.6206926e-04    8.4478343e-05    3.3008085e-04    1.4028280e-04    6.9205699e-01    1.3042588e-01    1.1313435e+02    5.9365921e+01    4.2299377e-03    2.2018345e-03
  -1.2184932e+01    7.4073670e-01    2.5771697e-01    3.3142929e+02    2.0517815e+02    5.3648041e+03    2.3899423e+03    1.6127790e-04    8.4117951e-05    3.2913704e-04    1.3981446e-04    6.9051282e-01    1.3044737e-01    1.1290866e+02    5.9279845e+01    4.2247952e-03    2.2004052e-03
  -1.2044667e+01    7.3674727e-01    2.5701984e-01    3.2968078e+02    2.0135580e+02    5.3670641e+03    2.3780592e+03    1.6024748e-04    8.3744074e-05    3.2782681e-04    1.3944974e-04    6.8858063e-01    1.3046674e-01    1.1259136e+02    5.9221746e+01    4.2170117e-03    2.2004220e-03
  -1.1932455e+01    7.3358266e-01    2.5646154e-01    3.2802942e+02    1.9810955e+02    5.3627131e+03    2.3609667e+03    1.5947312e-04    8.3396034e-05    3.2690563e-04    1.3901273e-04    6.8704384e-01    1.3048321e-01    1.1236861e+02    5.9140629e+01    4.2119188e-03    2.1991520e-03
  -1.1792189e+01    7.2964391e-01    2.5576706e-01    3.2600515e+02    1.9442882e+02    5.3579673e+03    2.3416447e+03    1.5851955e-04    8.2970271e-05    3.2577639e-04    1.3849723e-04    6.8512776e-01    1.3049607e-01    1.1209400e+02    5.9041030e+01    4.2056523e-03    2.1975912e-03
  -1.1679977e+01    7.2649513e-01    2.5517741e-01    3.2432348e+02    1.9126967e+02    5.3531473e+03    2.3245244e+03    1.5777031e-04    8.2625735e-05    3.2490020e-04    1.3806903e-04    6.8359405e-01    1.3049621e-01    1.1188004e+02    5.8958398e+01    4.2008234e-03    2.1962377e-03
  -1.1539711e+01    7.2255617e-01    2.5444905e-01    3.2218401e+02    1.8759082e+02    5.3464239e+03    2.3029769e+03    1.5685309e-04    8.2196407e-05    3.2384445e-04    1.3753826e-04    6.8167115e-01    1.3049351e-01    1.1162019e+02    5.8851249e+01    4.1950256e-03    2.1943602e-03
  -1.1427499e+01    7.1940360e-01    2.5383812e-01    3.2046138e+02    1.8456566e+02    5.3408500e+03    2.2858461e+03    1.5612630e-04    8.1854800e-05    3.2301339e-04    1.3711164e-04    6.8012995e-01    1.3048239e-01    1.1141365e+02    5.8766651e+01    4.1904091e-03    2.1929005e-03
  -1.1287234e+01    7.1546743e-01    2.5308064e-01    3.1837541e+02    1.8109845e+02    5.3354204e+03    2.2674839e+03    1.5522324e-04    8.1445447e-05    3.2197638e-04    1.3663031e-04    6.7820172e-01    1.3046345e-01    1.1115318e+02    5.8669087e+01    4.1845082e-03    2.1913373e-03
  -1.1175021e+01    7.1231820e-01    2.5244950e-01    3.1667065e+02    1.7823603e+02    5.3304488e+03    2.2519947e+03    1.5451031e-04    8.1116802e-05    3.2116545e-04    1.3623639e-04    6.7665647e-01    1.3044088e-01    1.1094770e+02    5.8589569e+01    4.1798645e-03    2.1900322e-03
  -1.1034756e+01    7.0838214e-01    2.5166690e-01    3.1454639e+02    1.7499813e+02    5.3237514e+03    2.2339858e+03    1.5363518e-04    8.0707986e-05    3.2018901e-04    1.3574506e-04    6.7472060e-01    1.3041038e-01    1.1069640e+02    5.8487437e+01    4.1742251e-03    2.1882633e-03
  -1.0922544e+01    7.0523948e-01    2.5102235e-01    3.1276219e+02    1.7227240e+02    5.3167479e+03    2.2168000e+03    1.5295193e-04    8.0373428e-05    3.1944305e-04    1.3532489e-04    6.7317210e-01    1.3038013e-01    1.1050372e+02    5.8399245e+01    4.1699961e-03    2.1866025e-03
  -1.0782278e+01    7.0131014e-01    2.5019241e-01    3.1064068e+02    1.6908889e+02    5.3102350e+03    2.1998286e+03    1.5209368e-04    7.9975126e-05    3.1849384e-04    1.3485863e-04    6.7123271e-01    1.3033319e-01    1.1025366e+02    5.8299434e+01    4.1643241e-03    2.1848799e-03
  -1.0670066e+01    6.9817439e-01    2.4952930e-01    3.0894551e+02    1.6654452e+02    5.3049881e+03    2.1864739e+03    1.5141425e-04    7.9662018e-05    3.1774606e-04    1.3449223e-04    6.6968141e-01    1.3029352e-01    1.1005475e+02    5.8222688e+01    4.1597969e-03    2.1836136e-03
  -1.0529801e+01    6.9425662e-01    2.4870432e-01    3.0675666e+02    1.6352897e+02    5.2966686e+03    2.1677993e+03    1.5058603e-04    7.9262795e-05    3.1686009e-04    1.3401199e-04    6.6773875e-01    1.3024094e-01    1.0981580e+02    5.8116966e+01    4.1544567e-03    2.1816281e-03
  -1.0417588e+01    6.9113659e-01    2.4802540e-01    3.0499177e+02    1.6100702e+02    5.2897621e+03    2.1522963e+03    1.4993148e-04    7.8945140e-05    3.1616350e-04    1.3362737e-04    6.6618892e-01    1.3019234e-01    1.0962667e+02    5.8032734e+01    4.1502300e-03    2.1800477e-03
  -1.0277323e+01    6.8723925e-01    2.4719200e-01    3.0287573e+02    1.5823563e+02    5.2826956e+03    2.1369438e+03    1.4911492e-04    7.8564386e-05    3.1529075e-04    1.3319280e-04    6.6424773e-01    1.3013243e-01    1.0938545e+02    5.7935787e+01    4.1447229e-03    2.1783483e-03
  -1.0165110e+01    6.8412999e-01    2.4646507e-01    3.0610554e+02    1.6066486e+02    5.3757412e+03    2.2704156e+03    1.4774788e-04    7.9029809e-05    3.1278852e-04    1.3497734e-04    6.6270144e-01    1.3005177e-01    1.0866496e+02    5.8429053e+01    4.1203816e-03    2.1984348e-03
  -1.0094978e+01    6.8219918e-01    2.4601812e-01    3.0499796e+02    1.5914904e+02    5.3707455e+03    2.2595381e+03    1.4733331e-04    7.8828599e-05    3.1233537e-04    1.3471628e-04    6.6173668e-01    1.3001547e-01    1.0853449e+02    5.8372814e+01    4.1172320e-03    2.1972969e-03
  -9.9686156e+00    6.7873404e-01    2.4517003e-01    3.0302928e+02    1.5630616e+02    5.3632071e+03    2.2411945e+03    1.4658871e-04    7.8476714e-05    3.1150730e-04    1.3428698e-04    6.6000451e-01    1.2993616e-01    1.0829453e+02    5.8275637e+01    4.1113918e-03    2.1953995e-03
  -9.8482249e+00    6.7541642e-01    2.4432180e-01    3.0115921e+02    1.5355392e+02    5.3563862e+03    2.2259611e+03    1.4589225e-04    7.8156112e-05    3.1074598e-04    1.3390864e-04    6.5834374e-01    1.2985041e-01    1.0806880e+02    5.8189510e+01    4.1059474e-03    2.1938390e-03
  -9.7646202e+00    6.7310348e-01    2.4372529e-01    2.9987334e+02    1.5161412e+02    5.3523502e+03    2.2162652e+03    1.4540881e-04    7.7941850e-05    3.1021373e-04    1.3367175e-04    6.5718360e-01    1.2978974e-01    1.0790925e+02    5.8134477e+01    4.1020501e-03    2.1929388e-03
  -9.6601143e+00    6.7021237e-01    2.4297542e-01    2.9821627e+02    1.4921578e+02    5.3459310e+03    2.2032853e+03    1.4482073e-04    7.7667193e-05    3.0958948e-04    1.3335308e-04    6.5573115e-01    1.2971083e-01    1.0771887e+02    5.8058702e+01    4.0974920e-03    2.1915514e-03
  -9.5294820e+00    6.6659097e-01    2.4202536e-01    2.9614658e+02    1.4617033e+02    5.3380291e+03    2.1878619e+03    1.4409308e-04    7.7331020e-05    3.0882531e-04    1.3297169e-04    6.5390780e-01    1.2960930e-01    1.0748137e+02    5.7966293e+01    4.0917790e-03    2.1898994e-03
  -9.3850810e+00    6.6259648e-01    2.4099974e-01    2.9382433e+02    1.4307425e+02    5.3279976e+03    2.1701947e+03    1.4331048e-04    7.6956724e-05    3.0803087e-04    1.3253917e-04    6.5189082e-01    1.2949653e-01    1.0722985e+02    5.7858437e+01    4.0858008e-03    2.1878306e-03
  -9.2695602e+00    6.5940931e-01    2.4017415e-01    2.9227784e+02    1.4093901e+02    5.3276469e+03    2.1655381e+03    1.4263935e-04    7.6724231e-05    3.0725136e-04    1.3238408e-04    6.5027774e-01    1.2940275e-01    1.0699111e+02    5.7820830e+01    4.0795348e-03    2.1880011e-03
  -9.1253184e+00    6.5546738e-01    2.3916359e-01    2.8997117e+02    1.3805089e+02    5.3172214e+03    2.1481620e+03    1.4188499e-04    7.6358889e-05    3.0650507e-04    1.3197340e-04    6.4827516e-01    1.2929642e-01    1.0674888e+02    5.7712095e+01    4.0737911e-03    2.1858553e-03
  -9.0099250e+00    6.5233232e-01    2.3831280e-01    2.8816345e+02    1.3560945e+02    5.3094702e+03    2.1357399e+03    1.4128564e-04    7.6074110e-05    3.0591151e-04    1.3165850e-04    6.4668067e-01    1.2919876e-01    1.0655381e+02    5.7629426e+01    4.0691237e-03    2.1843064e-03
  -8.8658481e+00    6.4841421e-01    2.3724347e-01    2.8589859e+02    1.3260498e+02    5.3002448e+03    2.1209486e+03    1.4054630e-04    7.5729448e-05    3.0518155e-04    1.3129760e-04    6.4468335e-01    1.2907174e-01    1.0630986e+02    5.7529671e+01    4.0632594e-03    2.1824993e-03
  -8.7505865e+00    6.4528731e-01    2.3635222e-01    2.8402078e+02    1.3004914e+02    5.2913827e+03    2.1068559e+03    1.3996877e-04    7.5449053e-05    3.0462781e-04    1.3098258e-04    6.4308665e-01    1.2896164e-01    1.0611991e+02    5.7443556e+01    4.0587733e-03    2.1808486e-03
  -8.6066736e+00    6.4136716e-01    2.3522432e-01    2.8165131e+02    1.2685008e+02    5.2802555e+03    2.0901167e+03    1.3925989e-04    7.5107186e-05    3.0396183e-04    1.3061013e-04    6.4108038e-01    1.2881790e-01    1.0588606e+02    5.7337176e+01    4.0532449e-03    2.1787982e-03
  -8.4915433e+00    6.3823217e-01    2.3428844e-01    2.7970017e+02    1.2418655e+02    5.2699035e+03    2.0752707e+03    1.3870719e-04    7.4828458e-05    3.0346416e-04    1.3028562e-04    6.3947288e-01    1.2869560e-01    1.0570471e+02    5.7244807e+01    4.0490274e-03    2.1769067e-03
  -8.3477889e+00    6.3431387e-01    2.3310200e-01    2.7734882e+02    1.2099515e+02    5.2592336e+03    2.0603272e+03    1.3801174e-04    7.4503509e-05    3.0282003e-04    1.2994776e-04    6.3745913e-01    1.2853708e-01    1.0546616e+02    5.7141513e+01    4.0432989e-03    2.1749950e-03
  -8.2327854e+00    6.3118065e-01    2.3217172e-01    2.7542477e+02    1.1854771e+02    5.2496499e+03    2.0467989e+03    1.3746638e-04    7.4241868e-05    3.0232936e-04    1.2966435e-04    6.3584444e-01    1.2840933e-01    1.0528012e+02    5.7055944e+01    4.0388447e-03    2.1733218e-03
  -8.0891866e+00    6.2727294e-01    2.3103043e-01    2.7309036e+02    1.1576428e+02    5.2391964e+03    2.0328893e+03    1.3678628e-04    7.3932406e-05    3.0171020e-04    1.2936098e-04    6.3382492e-01    1.2824947e-01    1.0504188e+02    5.6957997e+01    4.0330315e-03    2.1715478e-03
  -7.9573091e+00    6.2408710e-01    2.3172598e-01    2.7154994e+02    1.2118487e+02    5.2293864e+03    2.0199406e+03    1.3615980e-04    7.3615596e-05    3.0111721e-04    1.2900470e-04    6.3210154e-01    1.2847456e-01    1.0481688e+02    5.6851829e+01    4.0275753e-03    2.1692666e-03
  -7.8894653e+00    6.2297119e-01    2.3451639e-01    2.7189921e+02    1.3795629e+02    5.2302190e+03    2.0244368e+03    1.3580109e-04    7.3448470e-05    3.0068963e-04    1.2885971e-04    6.3138689e-01    1.2909189e-01    1.0467411e+02    5.6804274e+01    4.0238165e-03    2.1682705e-03
  -7.7822578e+00    6.2166241e-01    2.4048444e-01    2.7369273e+02    1.8282740e+02    5.2356739e+03    2.0462851e+03    1.3518809e-04    7.3139019e-05    2.9988613e-04    1.2854777e-04    6.3042444e-01    1.3040945e-01    1.0441676e+02    5.6710568e+01    4.0168014e-03    2.1659214e-03
  -7.6875129e+00    6.2137830e-01    2.4864003e-01    2.7762661e+02    2.4736364e+02    5.2504258e+03    2.0980624e+03    1.3455660e-04    7.2805693e-05    2.9890215e-04    1.2816686e-04    6.2989014e-01    1.3225206e-01    1.0412950e+02    5.6604061e+01    4.0084967e-03    2.1628944e-03
  -7.5970406e+00    6.2146673e-01    2.5648148e-01    2.8245010e+02    3.1525050e+02    5.2721620e+03    2.1696285e+03    1.3388247e-04    7.2468422e-05    2.9773926e-04    1.2776375e-04    6.2953974e-01    1.3413005e-01    1.0380275e+02    5.6499243e+01    3.9987857e-03    2.1598899e-03
  -7.4667577e+00    6.2124486e-01    2.6400405e-01    2.8761365e+02    3.6661090e+02    5.2983123e+03    2.2461301e+03    1.3295564e-04    7.2005461e-05    2.9613622e-04    1.2716222e-04    6.2896217e-01    1.3627119e-01    1.0335827e+02    5.6357265e+01    3.9858960e-03    2.1558189e-03
  -7.3691978e+00    6.1995188e-01    2.6528017e-01    2.8807446e+02    3.6528985e+02    5.3051706e+03    2.2492199e+03    1.3236896e-04    7.1745935e-05    2.9523843e-04    1.2685027e-04    6.2813640e-01    1.3691574e-01    1.0309072e+02    5.6291572e+01    3.9785585e-03    2.1541547e-03
  -7.2833587e+00    6.1826138e-01    2.6495775e-01    2.8702395e+02    3.4797425e+02    5.3041411e+03    2.2287329e+03    1.3191658e-04    7.1556557e-05    2.9464403e-04    1.2663413e-04    6.2719536e-01    1.3711394e-01    1.0289587e+02    5.6251382e+01    3.9734908e-03    2.1533132e-03
  -7.1861433e+00    6.1622233e-01    2.6503189e-01    2.8592213e+02    3.3628494e+02    5.3004538e+03    2.2113707e+03    1.3142795e-04    7.1333609e-05    2.9406113e-04    1.2636834e-04    6.2605884e-01    1.3735069e-01    1.0269060e+02    5.6196638e+01    3.9682179e-03    2.1520892e-03
  -7.0918712e+00    6.1373187e-01    2.6346976e-01    2.8382498e+02    3.1909162e+02    5.2931607e+03    2.1859088e+03    1.3098032e-04    7.1139037e-05    2.9360208e-04    1.2615836e-04    6.2476798e-01    1.3718439e-01    1.0250415e+02    5.6148944e+01    3.9633907e-03    2.1511150e-03
  -6.9920939e+00    6.1103823e-01    2.6193293e-01    2.8169251e+02    3.0569179e+02    5.2847522e+03    2.1636371e+03    1.3051582e-04    7.0925593e-05    2.9315199e-04    1.2592605e-04    6.2337054e-01    1.3699632e-01    1.0231403e+02    5.6093519e+01    3.9584764e-03    2.1499793e-03
  -6.8777538e+00    6.0760744e-01    2.5890387e-01    2.7854589e+02    2.8714071e+02    5.2713696e+03    2.1328789e+03    1.3001205e-04    7.0682464e-05    2.9273731e-04    1.2565619e-04    6.2164762e-01    1.3647661e-01    1.0211237e+02    5.6016733e+01    3.9532348e-03    2.1481772e-03
  -6.7494600e+00    6.0376534e-01    2.5535484e-01    2.7511343e+02    2.6791963e+02    5.2574666e+03    2.1022156e+03    1.2944908e-04    7.0411932e-05    2.9227133e-04    1.2537274e-04    6.1972419e-01    1.3583869e-01    1.0188850e+02    5.5933343e+01    3.9473534e-03    2.1463613e-03
  -6.6717999e+00    6.0145892e-01    2.5316808e-01    2.7732583e+02    2.5854063e+02    5.3475386e+03    2.2106329e+03    1.2841234e-04    7.0939590e-05    2.9010251e-04    1.2725680e-04    6.1857721e-01    1.3540624e-01    1.0120130e+02    5.6431493e+01    3.9224923e-03    2.1663613e-03
  -6.5320117e+00    5.9744913e-01    2.4953969e-01    2.7387487e+02    2.4165449e+02    5.3313473e+03    2.1824695e+03    1.2783158e-04    7.0614325e-05    2.8965971e-04    1.2690203e-04    6.1656508e-01    1.3471052e-01    1.0097973e+02    5.6318043e+01    3.9167909e-03    2.1636204e-03
  -6.4349365e+00    5.9465640e-01    2.4717688e-01    2.7153824e+02    2.3142540e+02    5.3196384e+03    2.1646617e+03    1.2743828e-04    7.0389217e-05    2.8938358e-04    1.2666128e-04    6.1515470e-01    1.3424715e-01    1.0082904e+02    5.6235173e+01    3.9128780e-03    2.1615291e-03
  -6.3572764e+00    5.9240711e-01    2.4533083e-01    2.6963367e+02    2.2331824e+02    5.3096721e+03    2.1492044e+03    1.2712599e-04    7.0209070e-05    2.8916910e-04    1.2646239e-04    6.1401405e-01    1.3388360e-01    1.0070880e+02    5.6168021e+01    3.9097477e-03    2.1598241e-03
  -6.2951483e+00    5.9058442e-01    2.4389519e-01    2.6812249e+02    2.1732854e+02    5.3016097e+03    2.1376277e+03    1.2687682e-04    7.0068182e-05    2.8900547e-04    1.2631152e-04    6.1308621e-01    1.3359733e-01    1.0061038e+02    5.6112966e+01    3.9071169e-03    2.1583735e-03
  -6.1204130e+00    5.8533454e-01    2.4015675e-01    2.6390494e+02    2.0270290e+02    5.2791247e+03    2.1083057e+03    1.2618128e-04    6.9699630e-05    2.8858091e-04    1.2596896e-04    6.1039183e-01    1.3283387e-01    1.0032182e+02    5.5962055e+01    3.8990507e-03    2.1542698e-03
  -6.0427529e+00    5.8296888e-01    2.3855119e-01    2.6197418e+02    1.9641637e+02    5.2679160e+03    2.0938376e+03    1.2587956e-04    6.9535000e-05    2.8841739e-04    1.2580816e-04    6.0917113e-01    1.3250079e-01    1.0019550e+02    5.5890633e+01    3.8954955e-03    2.1522493e-03
  -5.9806248e+00    5.8107109e-01    2.3730071e-01    2.6048805e+02    1.9174628e+02    5.2597993e+03    2.0842921e+03    1.2563369e-04    6.9410812e-05    2.8827767e-04    1.2570072e-04    6.0818911e-01    1.3223743e-01    1.0008870e+02    5.5837189e+01    3.8924051e-03    2.1507520e-03
  -5.8058896e+00    5.7574172e-01    2.3401584e-01    2.5630899e+02    1.8007682e+02    5.2355521e+03    2.0558454e+03    1.2496262e-04    6.9065744e-05    2.8793243e-04    1.2541312e-04    6.0541383e-01    1.3153669e-01    9.9795521e+01    5.5682488e+01    3.8838748e-03    2.1462964e-03
  -5.7282294e+00    5.7339465e-01    2.3259783e-01    2.5446811e+02    1.7504912e+02    5.2242666e+03    2.0430577e+03    1.2466962e-04    6.8908751e-05    2.8779156e-04    1.2526963e-04    6.0418612e-01    1.3123350e-01    9.9668183e+01    5.5611620e+01    3.8801869e-03    2.1442500e-03
  -5.6311543e+00    5.7049139e-01    2.3091688e-01    2.5223725e+02    1.6947514e+02    5.2105084e+03    2.0281915e+03    1.2430751e-04    6.8717061e-05    2.8762110e-04    1.2510579e-04    6.0266086e-01    1.3087202e-01    9.9509898e+01    5.5525020e+01    3.8755753e-03    2.1417507e-03
  -5.5534942e+00    5.6819427e-01    2.2958786e-01    2.5051891e+02    1.6505564e+02    5.2005363e+03    2.0175578e+03    1.2401138e-04    6.8569248e-05    2.8746306e-04    1.2498902e-04    6.0145127e-01    1.3058542e-01    9.9377746e+01    5.5461775e+01    3.8716770e-03    2.1400022e-03
  -5.4564190e+00    5.6535572e-01    2.2800282e-01    2.4837403e+02    1.6011721e+02    5.1866835e+03    2.0034284e+03    1.2365750e-04    6.8375535e-05    2.8730593e-04    1.2481777e-04    5.9995089e-01    1.3024112e-01    9.9223773e+01    5.5374295e+01    3.8672005e-03    2.1374819e-03
  -5.3350751e+00    5.6185250e-01    2.2609580e-01    2.4576492e+02    1.5428651e+02    5.1699955e+03    1.9867783e+03    1.2321843e-04    6.8139724e-05    2.8710788e-04    1.2462080e-04    5.9809170e-01    1.2982549e-01    9.9031803e+01    5.5270650e+01    3.8616061e-03    2.1345644e-03
  -5.2380000e+00    5.5907057e-01    2.2458833e-01    2.4369443e+02    1.4965637e+02    5.1564478e+03    1.9732478e+03    1.2286931e-04    6.7949415e-05    2.8695277e-04    1.2445331e-04    5.9661094e-01    1.2949555e-01    9.8878572e+01    5.5186821e+01    3.8571324e-03    2.1322036e-03
  -5.1603398e+00    5.5685118e-01    2.2341000e-01    2.4204935e+02    1.4615690e+02    5.1455151e+03    1.9622657e+03    1.2259209e-04    6.7798840e-05    2.8683269e-04    1.2432342e-04    5.9542626e-01    1.2923501e-01    9.8755481e+01    5.5119361e+01    3.8535069e-03    2.1302818e-03
  -5.0632647e+00    5.5408073e-01    2.2199946e-01    2.4023813e+02    1.4232052e+02    5.1386966e+03    1.9570989e+03    1.2220807e-04    6.7664038e-05    2.8655563e-04    1.2433669e-04    5.9394151e-01    1.2892106e-01    9.8567312e+01    5.5074842e+01    3.8475965e-03    2.1293808e-03
  -4.9419207e+00    5.5063597e-01    2.2030534e-01    2.3773596e+02    1.3774572e+02    5.1216753e+03    1.9419118e+03    1.2178953e-04    6.7440148e-05    2.8640257e-04    1.2416977e-04    5.9208645e-01    1.2854681e-01    9.8377069e+01    5.4971241e+01    3.8419008e-03    2.1263682e-03
  -4.8448456e+00    5.4788430e-01    2.1895183e-01    2.3569276e+02    1.3397087e+02    5.1067872e+03    1.9277465e+03    1.2146216e-04    6.7254900e-05    2.8630109e-04    1.2400943e-04    5.9060077e-01    1.2824559e-01    9.8228987e+01    5.4882929e+01    3.8374855e-03    2.1237489e-03
  -4.7235017e+00    5.4444635e-01    2.1733349e-01    2.3324166e+02    1.2982147e+02    5.0902292e+03    1.9141812e+03    1.2104915e-04    6.7045267e-05    2.8615960e-04    1.2387716e-04    5.8873657e-01    1.2788077e-01    9.8034372e+01    5.4784589e+01    3.8315277e-03    2.1208773e-03
  -4.6264265e+00    5.4169886e-01    2.1604973e-01    2.3124514e+02    1.2642218e+02    5.0758952e+03    1.9014120e+03    1.2072492e-04    6.6873292e-05    2.8606367e-04    1.2375107e-04    5.8724190e-01    1.2759125e-01    9.7881475e+01    5.4701776e+01    3.8268507e-03    2.1184162e-03
  -4.5050826e+00    5.3827335e-01    2.1451384e-01    2.2882301e+02    1.2272513e+02    5.0589192e+03    1.8884314e+03    1.2032285e-04    6.6670713e-05    2.8595103e-04    1.2363283e-04    5.8537055e-01    1.2724079e-01    9.7687347e+01    5.4603484e+01    3.8208202e-03    2.1154877e-03
  -4.4080074e+00    5.3554115e-01    2.1329051e-01    2.2686888e+02    1.1962270e+02    5.0450361e+03    1.8762888e+03    1.2000148e-04    6.6509496e-05    2.8585690e-04    1.2353561e-04    5.8387349e-01    1.2696135e-01    9.7530490e+01    5.4526049e+01    3.8159246e-03    2.1131988e-03
  -4.2866635e+00    5.3214196e-01    2.1182164e-01    2.2446552e+02    1.1620383e+02    5.0276533e+03    1.8628493e+03    1.1960981e-04    6.6312293e-05    2.8576462e-04    1.2342783e-04    5.8200302e-01    1.2662463e-01    9.7337798e+01    5.4428979e+01    3.8098760e-03    2.1102874e-03
  -4.1895884e+00    5.2943511e-01    2.1065251e-01    2.2250838e+02    1.1337392e+02    5.0124775e+03    1.8496895e+03    1.1930355e-04    6.6147772e-05    2.8570968e-04    1.2331362e-04    5.8050926e-01    1.2635561e-01    9.7187928e+01    5.4345956e+01    3.8051902e-03    2.1077557e-03
  -4.0682444e+00    5.2606660e-01    2.0924931e-01    2.2017125e+02    1.1029438e+02    4.9955851e+03    1.8374451e+03    1.1891617e-04    6.5961655e-05    2.8562335e-04    1.2323398e-04    5.7864248e-01    1.2603155e-01    9.6991359e+01    5.4254364e+01    3.7989153e-03    2.1050178e-03
  -3.9266742e+00    5.2216234e-01    2.0765701e-01    2.1742009e+02    1.0679754e+02    4.9744216e+03    1.8214341e+03    1.1848070e-04    6.5739953e-05    2.8556370e-04    1.2312003e-04    5.7646905e-01    1.2566487e-01    9.6771569e+01    5.4142443e+01    3.7919229e-03    2.1016186e-03
  -3.8134181e+00    5.1905353e-01    2.0639019e-01    2.1519513e+02    1.0393386e+02    4.9564153e+03    1.8064677e+03    1.1813912e-04    6.5558267e-05    2.8553299e-04    1.2300759e-04    5.7473272e-01    1.2537142e-01    9.6598571e+01    5.4048608e+01    3.7864139e-03    2.0987278e-03
  -3.6719224e+00    5.1518489e-01    2.0487377e-01    2.1249640e+02    1.0082984e+02    4.9352178e+03    1.7910771e+03    1.1771620e-04    6.5348386e-05    2.8549963e-04    1.2292371e-04    5.7256143e-01    1.2502001e-01    9.6378105e+01    5.3939667e+01    3.7792756e-03    2.0953706e-03
  -3.5587259e+00    5.1210301e-01    2.0365625e-01    2.1031369e+02    9.8194115e+01    4.9171607e+03    1.7770760e+03    1.1738435e-04    6.5174592e-05    2.8549155e-04    1.2282711e-04    5.7082636e-01    1.2473682e-01    9.6205008e+01    5.3847863e+01    3.7736777e-03    2.0925151e-03
  -3.4173014e+00    5.0826558e-01    2.0220348e-01    2.0763562e+02    9.5384776e+01    4.8948824e+03    1.7614573e+03    1.1697953e-04    6.4968789e-05    2.8550685e-04    1.2274413e-04    5.6865515e-01    1.2439872e-01    9.5988969e+01    5.3735716e+01    3.7665977e-03    2.0889645e-03
  -3.2759301e+00    5.0444925e-01    2.0076588e-01    2.0500949e+02    9.2536340e+01    4.8737714e+03    1.7468623e+03    1.1657082e-04    6.4776220e-05    2.8550237e-04    1.2269724e-04    5.6648764e-01    1.2406149e-01    9.5765055e+01    5.3633560e+01    3.7591739e-03    2.0857951e-03
  -3.1628331e+00    5.0140790e-01    1.9961899e-01    2.0287202e+02    9.0182914e+01    4.8553662e+03    1.7328961e+03    1.1625424e-04    6.4614872e-05    2.8552843e-04    1.2262653e-04    5.6475421e-01    1.2379261e-01    9.5591623e+01    5.3544460e+01    3.7534287e-03    2.0829678e-03
  -3.0215061e+00    4.9762624e-01    1.9825881e-01    2.0029337e+02    8.7797194e+01    4.8339385e+03    1.7191480e+03    1.1586281e-04    6.4432873e-05    2.8556684e-04    1.2261128e-04    5.6258802e-01    1.2347284e-01    9.5369553e+01    5.3441785e+01    3.7459318e-03    2.0796687e-03
  -2.8802412e+00    4.9387226e-01    1.9689376e-01    1.9767560e+02    8.5150707e+01    4.8109565e+03    1.7027020e+03    1.1548357e-04    6.4242492e-05    2.8563438e-04    1.2255404e-04    5.6042974e-01    1.2315310e-01    9.5155596e+01    5.3334064e+01    3.7387426e-03    2.0762140e-03
  -2.7672293e+00    4.9088130e-01    1.9581445e-01    1.9559124e+02    8.3115196e+01    4.7921838e+03    1.6889948e+03    1.1518464e-04    6.4091282e-05    2.8570127e-04    1.2250815e-04    5.5870383e-01    1.2289929e-01    9.4983855e+01    5.3245699e+01    3.7329208e-03    2.0733280e-03
  -2.6259943e+00    4.8716555e-01    1.9451799e-01    1.9307273e+02    8.0937028e+01    4.7703783e+03    1.6751739e+03    1.1481215e-04    6.3921181e-05    2.8578034e-04    1.2251870e-04    5.5654994e-01    1.2259364e-01    9.4762699e+01    5.3145590e+01    3.7253049e-03    2.0700508e-03
  -2.4848093e+00    4.8348009e-01    1.9322120e-01    1.9055054e+02    7.8639800e+01    4.7476643e+03    1.6603140e+03    1.1444938e-04    6.3746482e-05    2.8588338e-04    1.2250227e-04    5.5440576e-01    1.2228781e-01    9.4546953e+01    5.3042384e+01    3.7178820e-03    2.0666770e-03
  -2.3718614e+00    4.8054441e-01    1.9219265e-01    1.8853837e+02    7.6851259e+01    4.7290705e+03    1.6475916e+03    1.1416365e-04    6.3607426e-05    2.8597813e-04    1.2248851e-04    5.5269176e-01    1.2204409e-01    9.4373921e+01    5.2957564e+01    3.7118795e-03    2.0638554e-03
  -2.2307045e+00    4.7689736e-01    1.9094631e-01    1.8612043e+02    7.4883869e+01    4.7081689e+03    1.6358829e+03    1.1380339e-04    6.3456391e-05    2.8607681e-04    1.2255283e-04    5.5055340e-01    1.2174781e-01    9.4148025e+01    5.2865818e+01    3.7039264e-03    2.0608217e-03
  -2.0895859e+00    4.7327901e-01    1.8971147e-01    1.8365445e+02    7.2884284e+01    4.6845658e+03    1.6209267e+03    1.1346464e-04    6.3289534e-05    2.8624079e-04    1.2255222e-04    5.4842301e-01    1.2145595e-01    9.3936776e+01    5.2760199e+01    3.6965074e-03    2.0572512e-03
  -1.9484865e+00    4.6968321e-01    1.8849870e-01    1.8120133e+02    7.0989980e+01    4.6605281e+03    1.6054777e+03    1.1313586e-04    6.3125806e-05    2.8643003e-04    1.2255985e-04    5.4629670e-01    1.2116954e-01    9.3727637e+01    5.2653192e+01    3.6890988e-03    2.0535785e-03
  -1.8074138e+00    4.6611720e-01    1.8729514e-01    1.7878156e+02    6.9120623e+01    4.6366861e+03    1.5904550e+03    1.1281194e-04    6.2967202e-05    2.8662718e-04    1.2257939e-04    5.4417997e-01    1.2088408e-01    9.3517979e+01    5.2548201e+01    3.6816262e-03    2.0499632e-03
  -1.6663558e+00    4.6257549e-01    1.8610508e-01    1.7641955e+02    6.7364931e+01    4.6137642e+03    1.5772261e+03    1.1248883e-04    6.2819871e-05    2.8682185e-04    1.2263511e-04    5.4206961e-01    1.2059933e-01    9.3302791e+01    5.2449015e+01    3.6738748e-03    2.0465313e-03
  -1.5253151e+00    4.5906121e-01    1.8492819e-01    1.7407454e+02    6.5652938e+01    4.5905919e+03    1.5638023e+03    1.1217447e-04    6.2674733e-05    2.8703700e-04    1.2269596e-04    5.3996737e-01    1.2031645e-01    9.3089917e+01    5.2348866e+01    3.6661589e-03    2.0430311e-03
  -1.3842886e+00    4.5557428e-01    1.8376421e-01    1.7175837e+02    6.4014456e+01    4.5673679e+03    1.5506735e+03    1.1186671e-04    6.2533390e-05    2.8726776e-04    1.2276609e-04    5.3787311e-01    1.2003626e-01    9.2877384e+01    5.2249077e+01    3.6584016e-03    2.0395156e-03
  -1.2432738e+00    4.5211395e-01    1.8261200e-01    1.6947553e+02    6.2439427e+01    4.5443264e+03    1.5381184e+03    1.1156425e-04    6.2397681e-05    2.8750981e-04    1.2285230e-04    5.3578675e-01    1.1975749e-01    9.2663801e+01    5.2151053e+01    3.6505474e-03    2.0360362e-03
  -1.1022681e+00    4.4868313e-01    1.8147020e-01    1.6721815e+02    6.0944357e+01    4.5210290e+03    1.5256720e+03    1.1126991e-04    6.2263576e-05    2.8777308e-04    1.2294091e-04    5.3371032e-01    1.1947961e-01    9.2452146e+01    5.2051499e+01    3.6427166e-03    2.0324665e-03
  -9.6127008e-01    4.4527797e-01    1.8034194e-01    1.6497421e+02    5.9485606e+01    4.4974177e+03    1.5128304e+03    1.1098476e-04    6.2131935e-05    2.8805886e-04    1.2303582e-04    5.3164093e-01    1.1920527e-01    9.2242651e+01    5.1951053e+01    3.6349098e-03    2.0288290e-03
  -8.2027808e-01    4.4190367e-01    1.7922464e-01    1.6275492e+02    5.8070408e+01    4.4737230e+03    1.4998907e+03    1.1070699e-04    6.2003395e-05    2.8836096e-04    1.2313972e-04    5.2958230e-01    1.1893288e-01    9.2034455e+01    5.1850391e+01    3.6271024e-03    2.0251523e-03
  -6.7929098e-01    4.3855956e-01    1.7811555e-01    1.6056560e+02    5.6712529e+01    4.4500652e+03    1.4872612e+03    1.1043601e-04    6.1878581e-05    2.8867856e-04    1.2325490e-04    5.2753449e-01    1.1866087e-01    9.1826800e+01    5.1750073e+01    3.6192613e-03    2.0214576e-03
  -5.3830735e-01    4.3524606e-01    1.7701259e-01    1.5843172e+02    5.5418414e+01    4.4273393e+03    1.4762542e+03    1.1016547e-04    6.1763780e-05    2.8899098e-04    1.2340372e-04    5.2549824e-01    1.1838767e-01    9.1614260e+01    5.1655419e+01    3.6111768e-03    2.0179518e-03
  -3.9732551e-01    4.3196444e-01    1.7591760e-01    1.5630824e+02    5.4169119e+01    4.4039292e+03    1.4645234e+03    1.0990660e-04    6.1647194e-05    2.8933522e-04    1.2354408e-04    5.2347408e-01    1.1811512e-01    9.1406830e+01    5.1556435e+01    3.6032390e-03    2.0142469e-03
  -2.5634394e-01    4.2871296e-01    1.7482757e-01    1.5422913e+02    5.2974213e+01    4.3811026e+03    1.4538633e+03    1.0965048e-04    6.1538247e-05    2.8968199e-04    1.2371009e-04    5.2146149e-01    1.1784121e-01    9.1196250e+01    5.1461134e+01    3.5951225e-03    2.0106535e-03
  -1.1536107e-01    4.2549479e-01    1.7374060e-01    1.5218112e+02    5.1819756e+01    4.3584192e+03    1.4435912e+03    1.0940079e-04    6.1431944e-05    2.9004223e-04    1.2388719e-04    5.1946280e-01    1.1756530e-01    9.0986383e+01    5.1365321e+01    3.5869835e-03    2.0070089e-03
   2.5624469e-02    4.2230798e-01    1.7265924e-01    1.5016193e+02    5.0713004e+01    4.3357376e+03    1.4336315e+03    1.0915838e-04    6.1329743e-05    2.9041990e-04    1.2407560e-04    5.1747664e-01    1.1728844e-01    9.0777521e+01    5.1270106e+01    3.5788283e-03    2.0033573e-03
   1.6661432e-01    4.1915384e-01    1.7158178e-01    1.4813013e+02    4.9631872e+01    4.3112048e+03    1.4205947e+03    1.0893212e-04    6.1219545e-05    2.9084902e-04    1.2422720e-04    5.1550419e-01    1.1700991e-01    9.0577666e+01    5.1165058e+01    3.5709668e-03    1.9992963e-03
   3.0760950e-01    4.1603293e-01    1.7050819e-01    1.4617792e+02    4.8606846e+01    4.2890428e+03    1.4115691e+03    1.0870095e-04    6.1126551e-05    2.9124742e-04    1.2444898e-04    5.1354595e-01    1.1672980e-01    9.0368538e+01    5.1072282e+01    3.5627012e-03    1.9956784e-03
   4.4861176e-01    4.1294412e-01    1.6943677e-01    1.4425535e+02    4.7624573e+01    4.2668574e+03    1.4029564e+03    1.0847687e-04    6.1036524e-05    2.9166439e-04    1.2467829e-04    5.1160153e-01    1.1644720e-01    9.0160272e+01    5.0979086e+01    3.5544136e-03    1.9920147e-03
   5.8962290e-01    4.0989035e-01    1.6836737e-01    1.4236823e+02    4.6682081e+01    4.2449458e+03    1.3949365e+03    1.0825824e-04    6.0950793e-05    2.9209179e-04    1.2492276e-04    5.0967311e-01    1.1616176e-01    8.9952059e+01    5.0886811e+01    3.5460798e-03    1.9883583e-03
   7.3064432e-01    4.0686972e-01    1.6729947e-01    1.4051401e+02    4.5777407e+01    4.2232650e+03    1.3874511e+03    1.0804544e-04    6.0869478e-05    2.9253123e-04    1.2518295e-04    5.0775965e-01    1.1587326e-01    8.9743663e+01    5.0795502e+01    3.5376862e-03    1.9847090e-03
   8.7167763e-01    4.0388378e-01    1.6623255e-01    1.3869337e+02    4.4909404e+01    4.2018195e+03    1.3804763e+03    1.0783837e-04    6.0792276e-05    2.9298216e-04    1.2545794e-04    5.0586242e-01    1.1558140e-01    8.9535370e+01    5.0704885e+01    3.5292476e-03    1.9810574e-03
   1.0127244e+00    4.0093274e-01    1.6516665e-01    1.3690744e+02    4.4078600e+01    4.1806617e+03    1.3741255e+03    1.0763670e-04    6.0719357e-05    2.9344353e-04    1.2574861e-04    5.0398172e-01    1.1528623e-01    8.9326958e+01    5.0615275e+01    3.5207559e-03    1.9774160e-03
   1.1537860e+00    3.9801565e-01    1.6410125e-01    1.3515395e+02    4.3281897e+01    4.1597381e+03    1.3682875e+03    1.0744082e-04    6.0650665e-05    2.9391676e-04    1.2605473e-04    5.0211714e-01    1.1498756e-01    8.9118490e+01    5.0526512e+01    3.5122106e-03    1.9737772e-03
   1.2948643e+00    3.9513494e-01    1.6303554e-01    1.3343457e+02    4.2518432e+01    4.1390842e+03    1.3629678e+03    1.0725043e-04    6.0585622e-05    2.9440043e-04    1.2637526e-04    5.0027062e-01    1.1468478e-01    8.8910265e+01    5.0438232e+01    3.5036284e-03    1.9701286e-03
   1.4447722e+00    3.9211353e-01    1.6190228e-01    1.3164840e+02    4.1730483e+01    4.1177166e+03    1.3581898e+03    1.0705316e-04    6.0524148e-05    2.9491978e-04    1.2674319e-04    4.9832840e-01    1.1435833e-01    8.8687881e+01    5.0347907e+01    3.4944103e-03    1.9663577e-03
   1.5947236e+00    3.8913360e-01    1.6076899e-01    1.2989402e+02    4.0983949e+01    4.0963272e+03    1.3536225e+03    1.0686438e-04    6.0464711e-05    2.9545983e-04    1.2711828e-04    4.9640729e-01    1.1402719e-01    8.8467671e+01    5.0256149e+01    3.4852256e-03    1.9624972e-03
   1.7447021e+00    3.8619238e-01    1.5963641e-01    1.2817606e+02    4.0278583e+01    4.0752309e+03    1.3496974e+03    1.0668206e-04    6.0409993e-05    2.9601331e-04    1.2751167e-04    4.9450553e-01    1.1369199e-01    8.8247307e+01    5.0165282e+01    3.4759768e-03    1.9586379e-03
   1.8947049e+00    3.8329143e-01    1.5850752e-01    1.2649504e+02    3.9621607e+01    4.0544038e+03    1.3462882e+03    1.0650593e-04    6.0359099e-05    2.9657970e-04    1.2792159e-04    4.9262410e-01    1.1335394e-01    8.8027287e+01    5.0074961e+01    3.4666862e-03    1.9547658e-03
   2.0447154e+00    3.8043036e-01    1.5737690e-01    1.2484822e+02    3.8982984e+01    4.0338661e+03    1.3434122e+03    1.0633598e-04    6.0312551e-05    2.9715732e-04    1.2834631e-04    4.9076339e-01    1.1301122e-01    8.7807508e+01    4.9985641e+01    3.4573563e-03    1.9509114e-03
   2.1859038e+00    3.7778300e-01    1.5631107e-01    1.2333658e+02    3.8434276e+01    4.0148953e+03    1.3416349e+03    1.0618697e-04    6.0277085e-05    2.9772386e-04    1.2877684e-04    4.8903775e-01    1.1268280e-01    8.7603698e+01    4.9903096e+01    3.4486218e-03    1.9472733e-03
   2.3271431e+00    3.7517282e-01    1.5524889e-01    1.2185928e+02    3.7912189e+01    3.9962806e+03    1.3403776e+03    1.0604080e-04    6.0243126e-05    2.9829316e-04    1.2921545e-04    4.8733151e-01    1.1235309e-01    8.7398920e+01    4.9821467e+01    3.4398178e-03    1.9436702e-03
   2.4684092e+00    3.7259794e-01    1.5418759e-01    1.2041264e+02    3.7418043e+01    3.9779171e+03    1.3395577e+03    1.0589951e-04    6.0212526e-05    2.9887141e-04    1.2966606e-04    4.8564397e-01    1.1202036e-01    8.7194177e+01    4.9740425e+01    3.4309752e-03    1.9400695e-03
   2.6097062e+00    3.7005741e-01    1.5312719e-01    1.1899448e+02    3.6948691e+01    3.9597651e+03    1.3390332e+03    1.0576365e-04    6.0185672e-05    2.9946046e-04    1.3013060e-04    4.8397473e-01    1.1168437e-01    8.6989665e+01    4.9659738e+01    3.4220988e-03    1.9364544e-03
   2.7510365e+00    3.6755518e-01    1.5207604e-01    1.1761502e+02    3.6525767e+01    3.9421802e+03    1.3393857e+03    1.0563187e-04    6.0165606e-05    3.0005341e-04    1.3062122e-04    4.8232565e-01    1.1134971e-01    8.6784102e+01    4.9582769e+01    3.4131337e-03    1.9329569e-03
   2.8923948e+00    3.6508897e-01    1.5102449e-01    1.1625960e+02    3.6121552e+01    3.9246071e+03    1.3398687e+03    1.0550712e-04    6.0147647e-05    3.0066227e-04    1.3111644e-04    4.8069653e-01    1.1101125e-01    8.6580685e+01    4.9504888e+01    3.4042161e-03    1.9294034e-03
   2.9000000e+00    3.6496299e-01    1.5097722e-01    1.1618637e+02    3.6131294e+01    3.9232275e+03    1.3398340e+03    1.0550531e-04    6.0146593e-05    3.0071336e-04    1.3113272e-04    4.8061241e-01    1.1099716e-01    8.6573305e+01    4.9499565e+01    3.4038653e-03    1.9291568e-03
   3.0408936e+00    3.6264692e-01    1.5014236e-01    1.1495315e+02    3.6099167e+01    3.9072251e+03    1.3414007e+03    1.0538681e-04    6.0138505e-05    3.0129685e-04    1.3166585e-04    4.7905921e-01    1.1075599e-01    8.6370033e+01    4.9431401e+01    3.3949294e-03    1.9259866e-03
   3.1822710e+00    3.6026707e-01    1.4911698e-01    1.1365370e+02    3.5702465e+01    3.8901286e+03    1.3425464e+03    1.0527791e-04    6.0133613e-05    3.0192939e-04    1.3218865e-04    4.7747696e-01    1.1042556e-01    8.6171099e+01    4.9358773e+01    3.3861491e-03    1.9226379e-03
   3.3145393e+00    3.5815361e-01    1.4834305e-01    1.1257304e+02    3.6147122e+01    3.8757274e+03    1.3454689e+03    1.0516650e-04    6.0127525e-05    3.0247634e-04    1.3269650e-04    4.7605638e-01    1.1017893e-01    8.5972299e+01    4.9285896e+01    3.3773725e-03    1.9192439e-03
   3.4291118e+00    3.5710983e-01    1.5554432e-01    1.1520637e+02    2.4136063e+02    3.8750439e+03    1.5031290e+03    1.0503218e-04    6.0110299e-05    3.0283238e-04    1.3318189e-04    4.7508756e-01    1.1119818e-01    8.5767102e+01    4.9213919e+01    3.3684225e-03    1.9159525e-03
   3.5298238e+00    3.5713676e-01    1.8244582e-01    1.4321907e+02    1.6751485e+03    3.9303917e+03    3.4561052e+03    1.0484343e-04    6.0115664e-05    3.0296852e-04    1.3370484e-04    4.7445779e-01    1.1393409e-01    8.5526193e+01    4.9164954e+01    3.3581704e-03    1.9136424e-03
   3.6122588e+00    3.5729744e-01    2.0628563e-01    1.8945385e+02    3.4313344e+03    4.0233456e+03    6.0909691e+03    1.0467604e-04    6.0138638e-05    3.0304123e-04    1.3419109e-04    4.7398567e-01    1.1634377e-01    8.5315807e+01    4.9135780e+01    3.3492145e-03    1.9121551e-03
   3.7072605e+00    3.5767914e-01    2.3104563e-01    2.5294265e+02    5.1680058e+03    4.1620063e+03    8.8802109e+03    1.0447182e-04    6.0169518e-05    3.0307239e-04    1.3478720e-04    4.7353704e-01    1.1922848e-01    8.5061616e+01    4.9101230e+01    3.3383823e-03    1.9103937e-03
   3.8107918e+00    3.5869068e-01    2.6175178e-01    3.4265614e+02    7.1277498e+03    4.3525375e+03    1.1795784e+04    1.0421628e-04    6.0207139e-05    3.0300039e-04    1.3548584e-04    4.7323846e-01    1.2317660e-01    8.4754867e+01    4.9062246e+01    3.3253655e-03    1.9084327e-03
   3.9028443e+00    3.6045517e-01    2.9719328e-01    4.5306623e+02    9.2373754e+03    4.5662338e+03    1.4494755e+04    1.0396670e-04    6.0232572e-05    3.0284705e-04    1.3611302e-04    4.7321966e-01    1.2793201e-01    8.4462296e+01    4.9016531e+01    3.3129684e-03    1.9062788e-03
   4.0022681e+00    3.6361537e-01    3.4758507e-01    6.2058301e+02    1.2140638e+04    4.8503743e+03    1.7685728e+04    1.0364978e-04    6.0240650e-05    3.0253816e-04    1.3681344e-04    4.7352023e-01    1.3486599e-01    8.4106689e+01    4.8949087e+01    3.2979638e-03    1.9032186e-03
   4.1059880e+00    3.6872164e-01    4.1692175e-01    8.6521038e+02    1.5827319e+04    5.2068646e+03    2.1201630e+04    1.0328555e-04    6.0244946e-05    3.0211347e-04    1.3760670e-04    4.7423738e-01    1.4461442e-01    8.3718420e+01    4.8892587e+01    3.2814154e-03    1.9003254e-03
   4.2123470e+00    3.7658931e-01    5.1441970e-01    1.2358583e+03    2.0935206e+04    5.6603113e+03    2.5313504e+04    1.0292185e-04    6.0267334e-05    3.0169941e-04    1.3851714e-04    4.7545829e-01    1.5811058e-01    8.3362230e+01    4.8874859e+01    3.2655976e-03    1.8988418e-03
   4.3091350e+00    3.8698822e-01    6.3542039e-01    1.7243184e+03    2.7273971e+04    6.1531812e+03    2.9435766e+04    1.0262961e-04    6.0308415e-05    3.0138255e-04    1.3940642e-04    4.7712165e-01    1.7420413e-01    8.3100253e+01    4.8858901e+01    3.2533302e-03    1.8979828e-03
   4.4090887e+00    4.0347335e-01    8.0613444e-01    2.4585919e+03    3.6265172e+04    6.7492951e+03    3.3983516e+04    1.0230676e-04    6.0346881e-05    3.0074680e-04    1.4029685e-04    4.8003301e-01    1.9634292e-01    8.2838377e+01    4.8842211e+01    3.2412154e-03    1.8973029e-03
   4.5017181e+00    4.2373312e-01    1.0161813e+00    3.3834419e+03    4.6896885e+04    7.3526673e+03    3.7983553e+04    1.0205428e-04    6.0425871e-05    3.0031244e-04    1.4125096e-04    4.8319900e-01    2.2137631e-01    8.2624218e+01    4.8840188e+01    3.2309258e-03    1.8969772e-03
   4.6012644e+00    4.5611493e-01    1.3243571e+00    4.7874959e+03    6.2858195e+04    8.0782913e+03    4.2131393e+04    1.0162682e-04    6.0384888e-05    2.9895811e-04    1.4191080e-04    4.8858506e-01    2.5565848e-01    8.2299368e+01    4.8805943e+01    3.2162757e-03    1.8949258e-03
   4.7008908e+00    4.9995298e-01    1.7136856e+00    6.4959553e+03    8.0836042e+04    8.8212085e+03    4.5044492e+04    1.0091964e-04    6.0133876e-05    2.9659422e-04    1.4215343e-04    4.9572228e-01    2.9590778e-01    8.1755530e+01    4.8659400e+01    3.1933566e-03    1.8877943e-03
   4.8004811e+00    5.5355916e-01    2.1784592e+00    8.5385096e+03    1.0120590e+05    9.7053087e+03    4.8117064e+04    1.0010957e-04    5.9862253e-05    2.9407353e-04    1.4260289e-04    5.0361066e-01    3.3972893e-01    8.1065527e+01    4.8429984e+01    3.1650060e-03    1.8770874e-03
   4.9001877e+00    6.1721694e-01    2.7140884e+00    1.0760226e+04    1.2256058e+05    1.0413720e+04    4.9719318e+04    9.9276036e-05    5.9530681e-05    2.9131235e-04    1.4286165e-04    5.1220084e-01    3.8617128e-01    8.0350982e+01    4.8188356e+01    3.1360475e-03    1.8656982e-03
   5.0097412e+00    7.0464314e-01    3.4308093e+00    1.3675906e+04    1.4791509e+05    1.1313075e+04    5.1864114e+04    9.8318098e-05    5.9173334e-05    2.8791447e-04    1.4312473e-04    5.2313616e-01    4.4282124e-01    7.9549952e+01    4.8001435e+01    3.1037400e-03    1.8552883e-03
   5.1093978e+00    8.0359908e-01    4.2491354e+00    1.6951033e+04    1.7794890e+05    1.1990220e+04    5.3006424e+04    9.7531013e-05    5.8970068e-05    2.8481182e-04    1.4352103e-04    5.3412647e-01    5.0044144e-01    7.8889640e+01    4.8004362e+01    3.0772326e-03    1.8510523e-03
   5.2090366e+00    9.2634230e-01    5.2575025e+00    2.1048224e+04    2.1479073e+05    1.2898666e+04    5.5028792e+04    9.6750556e-05    5.8999933e-05    2.8142593e-04    1.4423891e-04    5.4668454e-01    5.6453303e-01    7.8250287e+01    4.8283600e+01    3.0519623e-03    1.8565358e-03
   5.3085811e+00    1.0774532e+00    6.4975164e+00    2.6066422e+04    2.6036975e+05    1.3847833e+04    5.6531160e+04    9.5845712e-05    5.9274571e-05    2.7732924e-04    1.4515335e-04    5.6070145e-01    6.3554390e-01    7.7523701e+01    4.8870505e+01    3.0239505e-03    1.8725328e-03
   5.4082302e+00    1.2694365e+00    8.0628013e+00    3.2641351e+04    3.1892079e+05    1.5007587e+04    5.8470206e+04    9.4753982e-05    5.9864819e-05    2.7236763e-04    1.4631155e-04    5.7694234e-01    7.1653929e-01    7.6634219e+01    4.9743810e+01    2.9901743e-03    1.8984511e-03
   5.5079830e+00    1.5160055e+00    1.0030741e+01    4.1414362e+04    3.9656027e+05    1.6263632e+04    6.0698990e+04    9.3776408e-05    6.0661835e-05    2.6714725e-04    1.4698688e-04    5.9644519e-01    8.0927340e-01    7.5871901e+01    5.0901142e+01    2.9621434e-03    1.9339937e-03
   5.6075126e+00    1.8354647e+00    1.2460367e+01    5.2544096e+04    4.9033742e+05    1.7090445e+04    6.1630049e+04    9.3293103e-05    6.2002318e-05    2.6233963e-04    1.4718939e-04    6.1988384e-01    9.1618075e-01    7.5517874e+01    5.2594984e+01    2.9505081e-03    1.9892483e-03
   5.7071543e+00    2.3637850e+00    1.6331274e+01    7.0916670e+04    6.4327973e+05    1.7567473e+04    6.1956487e+04    9.3621631e-05    6.5027251e-05    2.5793510e-04    1.4667722e-04    6.5315723e-01    1.0720272e+00    7.6015996e+01    5.7921033e+01    2.9708954e-03    2.1593385e-03
   5.8067739e+00    3.2006357e+00    2.2957636e+01    1.0306032e+05    1.0171967e+06    1.8051119e+04    6.3241710e+04    9.5035873e-05    7.1756646e-05    2.5364375e-04    1.4558366e-04    6.9929199e-01    1.2824772e+00    7.7367762e+01    6.6755235e+01    3.0268605e-03    2.4758872e-03
   5.9044740e+00    4.1345553e+00    2.9018113e+01    1.3799265e+05    1.3430422e+06    1.8974046e+04    6.5079121e+04    9.6458551e-05    7.9711488e-05    2.4826097e-04    1.4441250e-04    7.5098055e-01    1.4806750e+00    7.8190011e+01    7.1897398e+01    3.0711896e-03    2.7215836e-03
   6.0052084e+00    5.1031108e+00    3.4908251e+01    1.7291449e+05    1.6719231e+06    2.0007789e+04    6.6654792e+04    9.7904465e-05    8.9125341e-05    2.4190137e-04    1.4286139e-04    8.0371011e-01    1.6601578e+00    7.8627134e+01    7.4933442e+01    3.1051099e-03    2.9192920e-03
   6.1058994e+00    6.0086190e+00    4.0468342e+01    2.0474787e+05    1.9653303e+06    2.1100313e+04    6.7603099e+04    9.8968071e-05    9.8076634e-05    2.3520853e-04    1.4173778e-04    8.5281435e-01    1.8106501e+00    7.8425648e+01    7.6507485e+01    3.1153928e-03    3.0487253e-03
   6.2035043e+00    6.8800685e+00    4.5647606e+01    2.3427309e+05    2.1829348e+06    2.2099543e+04    6.8453837e+04    9.9997442e-05    1.0853444e-04    2.2856870e-04    1.4057552e-04    8.9781278e-01    1.9443880e+00    7.8216471e+01    8.0610536e+01    3.1237385e-03    3.2561484e-03
   6.3032961e+00    7.7863430e+00    5.0944382e+01    2.6380939e+05    2.3957893e+06    2.2941627e+04    6.8908911e+04    1.0123138e-04    1.2084642e-04    2.2227858e-04    1.3943616e-04    9.4122045e-01    2.0748493e+00    7.7984374e+01    8.6052920e+01    3.1338650e-03    3.5218050e-03
   6.4015565e+00    8.7211833e+00    5.6439221e+01    2.9608876e+05    2.6903882e+06    2.3738348e+04    6.9745127e+04    1.0222481e-04    1.3378514e-04    2.1589164e-04    1.3777415e-04    9.8208801e-01    2.2021865e+00    7.7652638e+01    9.2590956e+01    3.1392696e-03    3.8235119e-03
   6.5054653e+00    9.7273962e+00    6.1615449e+01    3.2783548e+05    2.8721058e+06    2.4531572e+04    7.0576449e+04    1.0368450e-04    1.4858181e-04    2.0998188e-04    1.3582514e-04    1.0244195e+00    2.3314149e+00    7.7686477e+01    1.0064528e+02    3.1612719e-03    4.1951142e-03
   6.6041429e+00    1.0718978e+01    6.6337159e+01    3.5722801e+05    3.0007487e+06    2.5365292e+04    7.1558737e+04    1.0525746e-04    1.6369142e-04    2.0415953e-04    1.3334433e-04    1.0666647e+00    2.4511654e+00    7.7919769e+01    1.0893161e+02    3.1906417e-03    4.5771776e-03
   6.7044294e+00    1.1704535e+01    7.0888817e+01    3.8234054e+05    3.0975823e+06    2.6001841e+04    7.1802510e+04    1.0735458e-04    1.8080908e-04    1.9883145e-04    1.3049666e-04    1.1079331e+00    2.5642753e+00    7.8468796e+01    1.1828931e+02    3.2336281e-03    5.0059617e-03
   6.8026717e+00    1.2564109e+01    7.4389287e+01    3.9778426e+05    3.1144503e+06    2.6309698e+04    7.1554826e+04    1.1036232e-04    1.9905088e-04    1.9595158e-04    1.2891943e-04    1.1432959e+00    2.6587492e+00    7.9492062e+01    1.2752991e+02    3.2946794e-03    5.4403931e-03
   6.9065278e+00    1.3334109e+01    7.7098156e+01    4.0323570e+05    3.0367761e+06    2.6462990e+04    7.0610951e+04    1.1419812e-04    2.1848980e-04    1.9488623e-04    1.2876098e-04    1.1765773e+00    2.7395386e+00    8.0751165e+01    1.3573677e+02    3.3665871e-03    5.8572626e-03
   7.0020975e+00    1.4014814e+01    7.9690850e+01    4.0983480e+05    3.0721081e+06    2.6585499e+04    6.9839083e+04    1.1776919e-04    2.3599962e-04    1.9415271e-04    1.2856019e-04    1.2059667e+00    2.8087103e+00    8.1778961e+01    1.4175303e+02    3.4298870e-03    6.1957422e-03
   7.1085739e+00    1.4828728e+01    8.2809501e+01    4.2663478e+05    3.1707061e+06    2.6929798e+04    7.0484338e+04    1.2165580e-04    2.5624008e-04    1.9305100e-04    1.2792748e-04    1.2390999e+00    2.8897146e+00    8.2865405e+01    1.4833764e+02    3.4973845e-03    6.5589112e-03
   7.2010182e+00    1.5559469e+01    8.5566205e+01    4.4664621e+05    3.3211523e+06    2.7353789e+04    7.1440219e+04    1.2488284e-04    2.7412387e-04    1.9170756e-04    1.2711668e-04    1.2681220e+00    2.9605482e+00    8.3549497e+01    1.5264583e+02    3.5463353e-03    6.8245403e-03
   7.3001922e+00    1.6303963e+01    8.7834583e+01    4.6322042e+05    3.3299365e+06    2.7781084e+04    7.1939484e+04    1.2820544e-04    2.9096557e-04    1.9014616e-04    1.2588231e-04    1.2995349e+00    3.0299369e+00    8.4314498e+01    1.5677367e+02    3.5994053e-03    7.0701246e-03
   7.4003209e+00    1.6955031e+01    8.9617543e+01    4.6369942e+05    3.1699699e+06    2.7961514e+04    7.0914892e+04    1.3189211e-04    3.0792957e-04    1.8886279e-04    1.2463172e-04    1.3289655e+00    3.0882365e+00    8.5444977e+01    1.6354490e+02    3.6683415e-03    7.4031484e-03
   7.5004130e+00    1.7639271e+01    9.1949215e+01    4.6601031e+05    3.0860008e+06    2.8165483e+04    7.0293709e+04    1.3603551e-04    3.2711539e-04    1.8805936e-04    1.2385425e-04    1.3583284e+00    3.1487233e+00    8.6682293e+01    1.7122789e+02    3.7451790e-03    7.8024220e-03
   7.6005889e+00    1.8428805e+01    9.5160685e+01    4.7702430e+05    3.1392851e+06    2.8424201e+04    7.0040161e+04    1.4055922e-04    3.4862063e-04    1.8738002e-04    1.2328479e-04    1.3896155e+00    3.2178935e+00    8.8043278e+01    1.7895450e+02    3.8290993e-03    8.2250590e-03
   7.7006551e+00    1.9276817e+01    9.8867537e+01    4.9623912e+05    3.3309265e+06    2.8753708e+04    7.0510502e+04    1.4516112e-04    3.7094382e-04    1.8647272e-04    1.2246584e-04    1.4218215e+00    3.2908410e+00    8.9326251e+01    1.8583765e+02    3.9101494e-03    8.6129718e-03
   7.8006529e+00    2.0137165e+01    1.0237119e+02    5.1954198e+05    3.4892313e+06    2.9203600e+04    7.1329523e+04    1.4944932e-04    3.9100689e-04    1.8526902e-04    1.2142047e-04    1.4555745e+00    3.3624514e+00    9.0417114e+01    1.9108713e+02    3.9826121e-03    8.9312135e-03
   7.9093199e+00    2.0964446e+01    1.0542569e+02    5.3126227e+05    3.4734660e+06    2.9439342e+04    7.0306661e+04    1.5420522e-04    4.1192844e-04    1.8403320e-04    1.2028651e-04    1.4908891e+00    3.4283446e+00    9.1653981e+01    1.9689441e+02    4.0634041e-03    9.2724524e-03
   8.0017771e+00    2.1519432e+01    1.0723355e+02    5.2826915e+05    3.3915895e+06    2.9344500e+04    6.8038275e+04    1.5854191e-04    4.3006818e-04    1.8332568e-04    1.1954860e-04    1.5178957e+00    3.4701990e+00    9.2923665e+01    2.0276148e+02    4.1419605e-03    9.5990590e-03
   8.1000000e+00    2.1965790e+01    1.0861938e+02    5.1901768e+05    3.2910822e+06    2.9134456e+04    6.5794376e+04    1.6326239e-04    4.4940654e-04    1.8291662e-04    1.1900103e-04    1.5423797e+00    3.5021314e+00    9.4049423e+01    2.0771698e+02    4.2212283e-03    9.9269875e-03
   8.2037025e+00    2.2258493e+01    1.0998899e+02    5.0332892e+05    3.2150756e+06    2.8735781e+04    6.3408222e+04    1.6822098e-04    4.7018602e-04    1.8266290e-04    1.1841581e-04    1.5607445e+00    3.5217995e+00    9.4526058e+01    2.0968022e+02    4.2834698e-03    1.0198341e-02
   8.3061720e+00    2.2358611e+01    1.1094575e+02    4.8587014e+05    3.1695196e+06    2.8335746e+04    6.1620431e+04    1.7280718e-04    4.9127612e-04    1.8236007e-04    1.1768738e-04    1.5721751e+00    3.5261886e+00    9.4161772e+01    2.0712142e+02    4.3137469e-03    1.0327622e-02
   8.4077189e+00    2.2167434e+01    1.1038287e+02    4.6036177e+05    3.0588478e+06    2.7922601e+04    6.0053340e+04    1.7695822e-04    5.1184285e-04    1.8206398e-04    1.1682142e-04    1.5770488e+00    3.5058817e+00    9.3434542e+01    2.0227350e+02    4.3259438e-03    1.0353062e-02
   8.5098079e+00    2.1666237e+01    1.0779510e+02    4.2756939e+05    2.8890387e+06    2.7496508e+04    5.8614003e+04    1.8069613e-04    5.3148836e-04    1.8185474e-04    1.1600774e-04    1.5761845e+00    3.4582944e+00    9.2523087e+01    1.9596452e+02    4.3286617e-03    1.0314580e-02
   8.6027562e+00    2.0931640e+01    1.0354330e+02    3.9366916e+05    2.7207271e+06    2.7092964e+04    5.7397170e+04    1.8371321e-04    5.4808808e-04    1.8184182e-04    1.1538159e-04    1.5705787e+00    3.3893523e+00    9.1649184e+01    1.8952660e+02    4.3275956e-03    1.0247648e-02
   8.7022201e+00    1.9907411e+01    9.7302300e+01    3.5718092e+05    2.5577314e+06    2.6677340e+04    5.6240857e+04    1.8637121e-04    5.6345070e-04    1.8188066e-04    1.1487256e-04    1.5604203e+00    3.2919137e+00    9.0473766e+01    1.8031597e+02    4.3147812e-03    1.0085942e-02
   8.8087040e+00    1.8650518e+01    8.9365611e+01    3.1859316e+05    2.3326127e+06    2.6266537e+04    5.4936397e+04    1.8817628e-04    5.7271248e-04    1.8183164e-04    1.1439757e-04    1.5467291e+00    3.1688023e+00    8.8941683e+01    1.6705818e+02    4.2829476e-03    9.7424345e-03
   8.9114396e+00    1.7348461e+01    8.0906347e+01    2.8065962e+05    2.0365994e+06    2.5882837e+04    5.3405669e+04    1.8884656e-04    5.7262469e-04    1.8174317e-04    1.1404675e-04    1.5317528e+00    3.0363422e+00    8.7403941e+01    1.5259764e+02    4.2402805e-03    9.2745944e-03
   9.0095785e+00    1.6114145e+01    7.2767722e+01    2.4585997e+05    1.7453266e+06    2.5528937e+04    5.1725364e+04    1.8888935e-04    5.6639614e-04    1.8168098e-04    1.1390986e-04    1.5170724e+00    2.9053837e+00    8.6078572e+01    1.3986486e+02    4.1987475e-03    8.7986152e-03
   9.1004678e+00    1.5032242e+01    6.5631081e+01    2.1551116e+05    1.4820697e+06    2.5195779e+04    4.9976345e+04    1.8877874e-04    5.5807505e-04    1.8159130e-04    1.1383560e-04    1.5038145e+00    2.7856842e+00    8.5060879e+01    1.2989425e+02    4.1661080e-03    8.3932522e-03
   9.2141941e+00    1.3796676e+01    5.7572231e+01    1.8138038e+05    1.1853279e+06    2.4740819e+04    4.7563566e+04    1.8868774e-04    5.4630053e-04    1.8146831e-04    1.1365449e-04    1.4879471e+00    2.6426875e+00    8.4092706e+01    1.1969768e+02    4.1361943e-03    7.9543663e-03
   9.3048023e+00    1.2919968e+01    5.1962610e+01    1.5825100e+05    9.9418656e+05    2.4384238e+04    4.5687056e+04    1.8871700e-04    5.3745124e-04    1.8135900e-04    1.1351696e-04    1.4758974e+00    2.5367378e+00    8.3510598e+01    1.1337938e+02    4.1199194e-03    7.6716126e-03
   9.4193689e+00    1.1942609e+01    4.5874367e+01    1.3312661e+05    7.9530896e+05    2.3875674e+04    4.3188432e+04    1.8898546e-04    5.2736401e-04    1.8122315e-04    1.1321262e-04    1.4612265e+00    2.4138261e+00    8.2999200e+01    1.0720554e+02    4.1087747e-03    7.3832357e-03
   9.5211516e+00    1.1193149e+01    4.1318429e+01    1.1498061e+05    6.5947942e+05    2.3429639e+04    4.1098001e+04    1.8932178e-04    5.1908214e-04    1.8107273e-04    1.1285310e-04    1.4491346e+00    2.3156226e+00    8.2671429e+01    1.0303482e+02    4.1045592e-03    7.1783853e-03
   9.6103516e+00    1.0621839e+01    3.7898499e+01    1.0151937e+05    5.6003145e+05    2.3033726e+04    3.9290362e+04    1.8974232e-04    5.1220443e-04    1.8096388e-04    1.1250672e-04    1.4395312e+00    2.2380742e+00    8.2485781e+01    1.0020986e+02    4.1058287e-03    7.0324010e-03
   9.7064860e+00    1.0087288e+01    3.4729725e+01    8.9576696e+04    4.7574549e+05    2.2628679e+04    3.7512910e+04    1.9029993e-04    5.0518282e-04    1.8088863e-04    1.1212168e-04    1.4304085e+00    2.1630511e+00    8.2375053e+01    9.7833759e+01    4.1114149e-03    6.9022171e-03
   9.8033461e+00    9.6211611e+00    3.1985204e+01    7.9591770e+04    4.0718801e+05    2.2240711e+04    3.5838654e+04    1.9097158e-04    4.9835620e-04    1.8080620e-04    1.1168583e-04    1.4225651e+00    2.0953319e+00    8.2339965e+01    9.5961871e+01    4.1208311e-03    6.7913323e-03
   9.9017540e+00    9.2126153e+00    2.9598484e+01    7.1117695e+04    3.4975256e+05    2.1866568e+04    3.4251590e+04    1.9180650e-04    4.9174824e-04    1.8074700e-04    1.1121394e-04    1.4160091e+00    2.0338785e+00    8.2400820e+01    9.4564431e+01    4.1344880e-03    6.6981894e-03
   1.0006082e+01    8.8428076e+00    2.7440533e+01    6.3800171e+04    3.0293118e+05    2.1509046e+04    3.2734083e+04    1.9281038e-04    4.8496127e-04    1.8068748e-04    1.1071912e-04    1.4107500e+00    1.9761046e+00    8.2542626e+01    9.3477518e+01    4.1520981e-03    6.6141130e-03
   1.0112831e+01    8.5226129e+00    2.5555386e+01    5.7688992e+04    2.6521115e+05    2.1176688e+04    3.1312320e+04    1.9392766e-04    4.7789945e-04    1.8066223e-04    1.1024289e-04    1.4070974e+00    1.9240111e+00    8.2762299e+01    9.2645519e+01    4.1730378e-03    6.5368842e-03
   1.0220162e+01    8.2495238e+00    2.3927098e+01    5.2714141e+04    2.3549229e+05    2.0889228e+04    3.0075265e+04    1.9507411e-04    4.7059155e-04    1.8067493e-04    1.0978883e-04    1.4048317e+00    1.8777993e+00    8.3036144e+01    9.2061259e+01    4.1956835e-03    6.4667499e-03
   1.0303420e+01    8.0643737e+00    2.2813482e+01    4.9403678e+04    2.1590824e+05    2.0671164e+04    2.9154767e+04    1.9599763e-04    4.6480028e-04    1.8073322e-04    1.0940387e-04    1.4036914e+00    1.8455079e+00    8.3286164e+01    9.1757524e+01    4.2146703e-03    6.4175376e-03
   1.0409631e+01    7.8555884e+00    2.1548472e+01    4.5729082e+04    1.9442015e+05    2.0385838e+04    2.8035338e+04    1.9724964e-04    4.5744330e-04    1.8084390e-04    1.0883510e-04    1.4026618e+00    1.8082032e+00    8.3641635e+01    9.1544111e+01    4.2407021e-03    6.3618357e-03
   1.0526306e+01    7.6566630e+00    2.0337104e+01    4.2353132e+04    1.7443614e+05    2.0096713e+04    2.6960818e+04    1.9861316e-04    4.4941004e-04    1.8102672e-04    1.0821353e-04    1.4017715e+00    1.7718574e+00    8.4049711e+01    9.1592134e+01    4.2696967e-03    6.3129501e-03
   1.0616483e+01    7.5225251e+00    1.9512109e+01    4.0048555e+04    1.6115736e+05    1.9852159e+04    2.6105957e+04    1.9975263e-04    4.4335960e-04    1.8122230e-04    1.0768237e-04    1.4013099e+00    1.7468106e+00    8.4395691e+01    9.1774795e+01    4.2941549e-03    6.2831185e-03
   1.0707617e+01    7.4017962e+00    1.8764074e+01    3.8051287e+04    1.4931661e+05    1.9629207e+04    2.5370812e+04    2.0086342e-04    4.3718459e-04    1.8146095e-04    1.0713286e-04    1.4010338e+00    1.7238431e+00    8.4757329e+01    9.2088505e+01    4.3189347e-03    6.2583532e-03
   1.0831837e+01    7.2571397e+00    1.7863545e+01    3.5688673e+04    1.3512010e+05    1.9344314e+04    2.4468966e+04    2.0241478e-04    4.2903300e-04    1.8183654e-04    1.0638872e-04    1.4009829e+00    1.6956828e+00    8.5274059e+01    9.2675713e+01    4.3535710e-03    6.2328109e-03
   1.0926962e+01    7.1605036e+00    1.7259525e+01    3.4046272e+04    1.2547365e+05    1.9113270e+04    2.3736688e+04    2.0370368e-04    4.2312331e-04    1.8219148e-04    1.0580177e-04    1.4012537e+00    1.6763523e+00    8.5706853e+01    9.3218048e+01    4.3816902e-03    6.2187001e-03
   1.1029183e+01    7.0702086e+00    1.6685147e+01    3.2539732e+04    1.1695266e+05    1.8889630e+04    2.3055248e+04    2.0512138e-04    4.1706844e-04    1.8261092e-04    1.0522606e-04    1.4020027e+00    1.6576673e+00    8.6186313e+01    9.3854708e+01    4.4122385e-03    6.2072683e-03
   1.1134381e+01    6.9897199e+00    1.6164451e+01    3.1174660e+04    1.0932403e+05    1.8677644e+04    2.2409281e+04    2.0663538e-04    4.1113681e-04    1.8307227e-04    1.0467570e-04    1.4032194e+00    1.6403624e+00    8.6692653e+01    9.4545843e+01    4.4438255e-03    6.1979266e-03
   1.1205525e+01    6.9417895e+00    1.5848096e+01    3.0350840e+04    1.0480004e+05    1.8543703e+04    2.2000039e+04    2.0767896e-04    4.0729037e-04    1.8340079e-04    1.0432262e-04    1.4042882e+00    1.6296730e+00    8.7037998e+01    9.5007031e+01    4.4651719e-03    6.1920390e-03
   1.1313588e+01    6.8778905e+00    1.5416386e+01    2.9214369e+04    9.8164324e+04    1.8346712e+04    2.1423190e+04    2.0932113e-04    4.0171891e-04    1.8395811e-04    1.0379001e-04    1.4062146e+00    1.6148749e+00    8.7580878e+01    9.5715021e+01    4.4980384e-03    6.1842143e-03
   1.1423200e+01    6.8220144e+00    1.5033621e+01    2.8205585e+04    9.2235259e+04    1.8162173e+04    2.0903036e+04    2.1101983e-04    3.9656426e-04    1.8456087e-04    1.0331077e-04    1.4083071e+00    1.6014620e+00    8.8128232e+01    9.6431312e+01    4.5310062e-03    6.1784249e-03
   1.1535340e+01    6.7721085e+00    1.4691190e+01    2.7276756e+04    8.6734437e+04    1.7980908e+04    2.0393865e+04    2.1277680e-04    3.9177427e-04    1.8519808e-04    1.0288332e-04    1.4104051e+00    1.5891811e+00    8.8673178e+01    9.7152688e+01    4.5640667e-03    6.1746212e-03
   1.1612838e+01    6.7414117e+00    1.4481184e+01    2.6691804e+04    8.3349299e+04    1.7856710e+04    2.0061395e+04    2.1401261e-04    3.8877836e-04    1.8567077e-04    1.0260869e-04    1.4117989e+00    1.5814861e+00    8.9046667e+01    9.7636908e+01    4.5868271e-03    6.1731952e-03
   1.1733105e+01    6.6994054e+00    1.4193003e+01    2.5853029e+04    7.8608556e+04    1.7660218e+04    1.9537375e+04    2.1597007e-04    3.8459301e-04    1.8644733e-04    1.0220586e-04    1.4139328e+00    1.5706891e+00    8.9618438e+01    9.8354250e+01    4.6219410e-03    6.1716962e-03
   1.1812196e+01    6.6752619e+00    1.4026320e+01    2.5370635e+04    7.6092902e+04    1.7538695e+04    1.9234143e+04    2.1726055e-04    3.8208831e-04    1.8697424e-04    1.0196826e-04    1.4153409e+00    1.5642841e+00    8.9983611e+01    9.8785895e+01    4.6445286e-03    6.1700696e-03
   1.1926975e+01    6.6447006e+00    1.3812703e+01    2.4745127e+04    7.2849764e+04    1.7371202e+04    1.8836174e+04    2.1914844e-04    3.7880276e-04    1.8777105e-04    1.0167666e-04    1.4174295e+00    1.5558579e+00    9.0503249e+01    9.9358371e+01    4.6766858e-03    6.1665675e-03
   1.2005521e+01    6.6261421e+00    1.3682345e+01    2.4375694e+04    7.1077846e+04    1.7270943e+04    1.8615883e+04    2.2042639e-04    3.7676803e-04    1.8832773e-04    1.0154351e-04    1.4188804e+00    1.5505504e+00    9.0841575e+01    9.9704472e+01    4.6975651e-03    6.1627035e-03
   1.2127244e+01    6.6000132e+00    1.3499605e+01    2.3853615e+04    6.8740604e+04    1.7115171e+04    1.8296724e+04    2.2241391e-04    3.7384845e-04    1.8924528e-04    1.0134065e-04    1.4211745e+00    1.5428130e+00    9.1359645e+01    1.0016180e+02    4.7291415e-03    6.1533343e-03
   1.2211237e+01    6.5831684e+00    1.3384757e+01    2.3514366e+04    6.7250392e+04    1.7016592e+04    1.8076583e+04    2.2377055e-04    3.7203856e-04    1.8986463e-04    1.0127347e-04    1.4227509e+00    1.5377122e+00    9.1693591e+01    1.0042911e+02    4.7496576e-03    6.1452580e-03
   1.2340007e+01    6.5589420e+00    1.3224278e+01    2.3031440e+04    6.5237861e+04    1.6872723e+04    1.7766895e+04    2.2585484e-04    3.6959624e-04    1.9082914e-04    1.0122786e-04    1.4251243e+00    1.5302446e+00    9.2179929e+01    1.0076604e+02    4.7797353e-03    6.1306100e-03
   1.2420605e+01    6.5454648e+00    1.3135213e+01    2.2737294e+04    6.3979233e+04    1.6785098e+04    1.7555755e+04    2.2715371e-04    3.6822957e-04    1.9140251e-04    1.0122281e-04    1.4266221e+00    1.5259071e+00    9.2459490e+01    1.0093475e+02    4.7978038e-03    6.1203997e-03
   1.2511255e+01    6.5292803e+00    1.3035495e+01    2.2409003e+04    6.2612084e+04    1.6682219e+04    1.7352041e+04    2.2866492e-04    3.6696731e-04    1.9214619e-04    1.0124197e-04    1.4281183e+00    1.5209640e+00    9.2788351e+01    1.0108109e+02    4.8179266e-03    6.1075311e-03
   1.2604220e+01    6.5138433e+00    1.2942191e+01    2.2086139e+04    6.1182124e+04    1.6579579e+04    1.7158058e+04    2.3022797e-04    3.6589745e-04    1.9291747e-04    1.0128171e-04    1.4296376e+00    1.5161460e+00    9.3116671e+01    1.0121447e+02    4.8386112e-03    6.0951083e-03
   1.2745398e+01    6.4910440e+00    1.2812558e+01    2.1602281e+04    5.8972928e+04    1.6424857e+04    1.6880488e+04    2.3264942e-04    3.6474739e-04    1.9413477e-04    1.0138845e-04    1.4317574e+00    1.5091167e+00    9.3603379e+01    1.0135694e+02    4.8696697e-03    6.0766143e-03
   1.2840008e+01    6.4760509e+00    1.2733046e+01    2.1278674e+04    5.7507769e+04    1.6322199e+04    1.6696457e+04    2.3431086e-04    3.6431332e-04    1.9497662e-04    1.0151008e-04    1.4330357e+00    1.5045850e+00    9.3920687e+01    1.0142335e+02    4.8902399e-03    6.0648917e-03
   1.2934809e+01    6.4614907e+00    1.2658992e+01    2.0940230e+04    5.5947902e+04    1.6210750e+04    1.6476659e+04    2.3602749e-04    3.6413060e-04    1.9587739e-04    1.0162738e-04    1.4342541e+00    1.5001919e+00    9.4245457e+01    1.0145734e+02    4.9112037e-03    6.0531640e-03
   1.3027832e+01    6.4470881e+00    1.2589600e+01    2.0618585e+04    5.4609805e+04    1.6106432e+04    1.6287226e+04    2.3775347e-04    3.6420873e-04    1.9679383e-04    1.0179758e-04    1.4353748e+00    1.4959137e+00    9.4563844e+01    1.0147126e+02    4.9318947e-03    6.0423344e-03
   1.3121025e+01    6.4328725e+00    1.2523643e+01    2.0301507e+04    5.3342640e+04    1.6006282e+04    1.6108854e+04    2.3952957e-04    3.6457003e-04    1.9773490e-04    1.0204366e-04    1.4364317e+00    1.4917257e+00    9.4879510e+01    1.0146987e+02    4.9524639e-03    6.0322565e-03
   1.3216645e+01    6.4186306e+00    1.2459616e+01    1.9984013e+04    5.2127077e+04    1.5903875e+04    1.5939089e+04    2.4140165e-04    3.6520961e-04    1.9873669e-04    1.0233421e-04    1.4374704e+00    1.4875369e+00    9.5202555e+01    1.0145343e+02    4.9737163e-03    6.0229728e-03
   1.3312534e+01    6.4046702e+00    1.2398710e+01    1.9674934e+04    5.0997951e+04    1.5807135e+04    1.5788263e+04    2.4331081e-04    3.6611069e-04    1.9974883e-04    1.0267917e-04    1.4384657e+00    1.4834408e+00    9.5520916e+01    1.0143063e+02    4.9948362e-03    6.0148264e-03
   1.3408601e+01    6.3907083e+00    1.2339571e+01    1.9358925e+04    4.9834499e+04    1.5709117e+04    1.5613903e+04    2.4525294e-04    3.6724095e-04    2.0076796e-04    1.0307159e-04    1.4393861e+00    1.4794053e+00    9.5831205e+01    1.0139696e+02    5.0156827e-03    6.0075215e-03
   1.3504885e+01    6.3761209e+00    1.2280565e+01    1.9040530e+04    4.8703554e+04    1.5604257e+04    1.5435256e+04    2.4725618e-04    3.6859946e-04    2.0184058e-04    1.0349292e-04    1.4401781e+00    1.4753421e+00    9.6149149e+01    1.0135839e+02    5.0369690e-03    6.0010863e-03
   1.3601483e+01    6.3618204e+00    1.2223847e+01    1.8717205e+04    4.7544240e+04    1.5498623e+04    1.5237032e+04    2.4931201e-04    3.7020052e-04    2.0291556e-04    1.0397325e-04    1.4409165e+00    1.4713848e+00    9.6458811e+01    1.0131448e+02    5.0582581e-03    5.9960697e-03
   1.3746910e+01    6.3409853e+00    1.2141700e+01    1.8243920e+04    4.5893673e+04    1.5338605e+04    1.4968500e+04    2.5251100e-04    3.7304513e-04    2.0460862e-04    1.0474730e-04    1.4419526e+00    1.4656385e+00    9.6935002e+01    1.0123563e+02    5.0910604e-03    5.9910878e-03
   1.3844180e+01    6.3276090e+00    1.2089234e+01    1.7933486e+04    4.4794277e+04    1.5231060e+04    1.4797527e+04    2.5471983e-04    3.7523928e-04    2.0577804e-04    1.0531329e-04    1.4426156e+00    1.4619392e+00    9.7254161e+01    1.0118263e+02    5.1133603e-03    5.9896939e-03
   1.3941641e+01    6.3141802e+00    1.2037076e+01    1.7616628e+04    4.3697813e+04    1.5114521e+04    1.4601347e+04    2.5700094e-04    3.7763881e-04    2.0698388e-04    1.0589616e-04    1.4432117e+00    1.4582844e+00    9.7576972e+01    1.0112449e+02    5.1361937e-03    5.9895847e-03
   1.4039327e+01    6.3006220e+00    1.1985559e+01    1.7297609e+04    4.2492160e+04    1.5005134e+04    1.4409633e+04    2.5933542e-04    3.8030173e-04    2.0820884e-04    1.0656544e-04    1.4437362e+00    1.4546617e+00    9.7900736e+01    1.0107770e+02    5.1592508e-03    5.9916561e-03
   1.4137280e+01    6.2875233e+00    1.1936162e+01    1.6978917e+04    4.1337874e+04    1.4894002e+04    1.4210106e+04    2.6174620e-04    3.8321087e-04    2.0946389e-04    1.0728668e-04    1.4442357e+00    1.4511601e+00    9.8229086e+01    1.0103978e+02    5.1828194e-03    5.9956742e-03
   1.4233866e+01    6.2752124e+00    1.1889736e+01    1.6672068e+04    4.0268516e+04    1.4785046e+04    1.4016328e+04    2.6418859e-04    3.8630326e-04    2.1072219e-04    1.0805198e-04    1.4447120e+00    1.4478544e+00    9.8555874e+01    1.0101382e+02    5.2064607e-03    6.0016219e-03
   1.4332427e+01    6.2631184e+00    1.1844323e+01    1.6375824e+04    3.9280256e+04    1.4680609e+04    1.3856229e+04    2.6672970e-04    3.8968366e-04    2.1202425e-04    1.0888845e-04    1.4451768e+00    1.4446025e+00    9.8888303e+01    1.0100332e+02    5.2307371e-03    6.0098355e-03
   1.4430652e+01    6.2510332e+00    1.1798772e+01    1.6079581e+04    3.8314476e+04    1.4570422e+04    1.3682721e+04    2.6932979e-04    3.9322485e-04    2.1335750e-04    1.0974650e-04    1.4455920e+00    1.4413949e+00    9.9223719e+01    1.0099736e+02    5.2553989e-03    6.0194524e-03
   1.4529672e+01    6.2386357e+00    1.1752739e+01    1.5784347e+04    3.7362559e+04    1.4462284e+04    1.3505010e+04    2.7199701e-04    3.9700111e-04    2.1471157e-04    1.1068944e-04    1.4459384e+00    1.4381768e+00    9.9559656e+01    1.0100568e+02    5.2803357e-03    6.0310850e-03
   1.4628072e+01    6.2264395e+00    1.1707976e+01    1.5497039e+04    3.6445133e+04    1.4357209e+04    1.3329642e+04    2.7468624e-04    4.0091501e-04    2.1606222e-04    1.1168571e-04    1.4462270e+00    1.4350565e+00    9.9888325e+01    1.0102887e+02    5.3051288e-03    6.0444760e-03
   1.4726595e+01    6.2143278e+00    1.1663695e+01    1.5210021e+04    3.5537866e+04    1.4249591e+04    1.3139660e+04    2.7743299e-04    4.0499364e-04    2.1743649e-04    1.1272874e-04    1.4464651e+00    1.4320000e+00    1.0021800e+02    1.0105889e+02    5.3302417e-03    6.0593663e-03
   1.4825661e+01    6.2024023e+00    1.1619319e+01    1.4930307e+04    3.4667263e+04    1.4138867e+04    1.2968110e+04    2.8025873e-04    4.0924570e-04    2.1887537e-04    1.1379321e-04    1.4466971e+00    1.4289865e+00    1.0056245e+02    1.0109277e+02    5.3561674e-03    6.0755901e-03
   1.4923096e+01    6.1906695e+00    1.1574605e+01    1.4657571e+04    3.3826552e+04    1.4023698e+04    1.2786957e+04    2.8308731e-04    4.1351644e-04    2.2031756e-04    1.1484854e-04    1.4469225e+00    1.4260184e+00    1.0090117e+02    1.0112637e+02    5.3819576e-03    6.0923721e-03
   1.5022461e+01    6.1784544e+00    1.1528279e+01    1.4391183e+04    3.3006016e+04    1.3917216e+04    1.2637092e+04    2.8599246e-04    4.1801513e-04    2.2179155e-04    1.1600829e-04    1.4470870e+00    1.4229929e+00    1.0124094e+02    1.0117708e+02    5.4080818e-03    6.1112071e-03
   1.5120923e+01    6.1663411e+00    1.1482280e+01    1.4122813e+04    3.2135955e+04    1.3809482e+04    1.2455765e+04    2.8892271e-04    4.2259713e-04    2.2328450e-04    1.1719671e-04    1.4472164e+00    1.4200207e+00    1.0158150e+02    1.0123369e+02    5.4343113e-03    6.1310798e-03
   1.5210419e+01    6.1558178e+00    1.1442217e+01    1.3884292e+04    3.1387853e+04    1.3709513e+04    1.2289660e+04    2.9163119e-04    4.2681947e-04    2.2468462e-04    1.1827457e-04    1.4473437e+00    1.4174183e+00    1.0189547e+02    1.0128297e+02    5.4588211e-03    6.1500783e-03
   1.5309561e+01    6.1436976e+00    1.1395320e+01    1.3626871e+04    3.0588719e+04    1.3602778e+04    1.2134642e+04    2.9469280e-04    4.3169185e-04    2.2627588e-04    1.1954602e-04    1.4474141e+00    1.4144931e+00    1.0225944e+02    1.0135821e+02    5.4860814e-03    6.1723368e-03
   1.5408694e+01    6.1317115e+00    1.1348688e+01    1.3374967e+04    2.9832234e+04    1.3490161e+04    1.1973157e+04    2.9780050e-04    4.3660325e-04    2.2791120e-04    1.2080482e-04    1.4474782e+00    1.4116000e+00    1.0262538e+02    1.0143081e+02    5.5139475e-03    6.1954034e-03
   1.5506792e+01    6.1196095e+00    1.1302076e+01    1.3137008e+04    2.9124579e+04    1.3392951e+04    1.1843739e+04    3.0087850e-04    4.4157433e-04    2.2949645e-04    1.2216504e-04    1.4474789e+00    1.4087386e+00    1.0297080e+02    1.0152333e+02    5.5408237e-03    6.2197188e-03
   1.5619317e+01    6.1063947e+00    1.1250720e+01    1.2869757e+04    2.8350133e+04    1.3275667e+04    1.1668463e+04    3.0444750e-04    4.4730032e-04    2.3133405e-04    1.2372791e-04    1.4474697e+00    1.4056178e+00    1.0335855e+02    1.0160932e+02    5.5717133e-03    6.2473262e-03
   1.5715621e+01    6.0944654e+00    1.1204606e+01    1.2645610e+04    2.7695194e+04    1.3178904e+04    1.1529779e+04    3.0754211e-04    4.5235121e-04    2.3294702e-04    1.2516349e-04    1.4473639e+00    1.4028951e+00    1.0370258e+02    1.0171342e+02    5.5981160e-03    6.2727110e-03
   1.5814860e+01    6.0821097e+00    1.1156250e+01    1.2416314e+04    2.7040770e+04    1.3069810e+04    1.1372557e+04    3.1077477e-04    4.5756521e-04    2.3464215e-04    1.2661553e-04    1.4472761e+00    1.4000471e+00    1.0405668e+02    1.0181488e+02    5.6258269e-03    6.2991271e-03
   1.5913485e+01    6.0697191e+00    1.1107536e+01    1.2198114e+04    2.6419066e+04    1.2969252e+04    1.1244127e+04    3.1399826e-04    4.6280514e-04    2.3632507e-04    1.2811721e-04    1.4471696e+00    1.3972042e+00    1.0440071e+02    1.0192378e+02    5.6531218e-03    6.3262032e-03
   1.6011645e+01    6.0573346e+00    1.1058951e+01    1.1986876e+04    2.5823333e+04    1.2873203e+04    1.1121471e+04    3.1722001e-04    4.6806141e-04    2.3799988e-04    1.2966518e-04    1.4470197e+00    1.3944021e+00    1.0473418e+02    1.0203850e+02    5.6800188e-03    6.3537733e-03
   1.6111164e+01    6.0446017e+00    1.1009101e+01    1.1772033e+04    2.5199357e+04    1.2773855e+04    1.0974128e+04    3.2051777e-04    4.7344243e-04    2.3971920e-04    1.3127422e-04    1.4468210e+00    1.3915615e+00    1.0507469e+02    1.0215950e+02    5.7073446e-03    6.3821765e-03
   1.6207037e+01    6.0324045e+00    1.0961166e+01    1.1569187e+04    2.4622563e+04    1.2678296e+04    1.0833741e+04    3.2372664e-04    4.7865081e-04    2.4139896e-04    1.3285004e-04    1.4466204e+00    1.3888457e+00    1.0540215e+02    1.0227769e+02    5.7338861e-03    6.4099837e-03
   1.6304990e+01    6.0197110e+00    1.0910969e+01    1.1365632e+04    2.4050740e+04    1.2580393e+04    1.0696167e+04    3.2703550e-04    4.8399740e-04    2.4313836e-04    1.3448450e-04    1.4463862e+00    1.3860402e+00    1.0573885e+02    1.0240009e+02    5.7609748e-03    6.4383785e-03
   1.6404440e+01    6.0065986e+00    1.0859386e+01    1.1168079e+04    2.3498340e+04    1.2492185e+04    1.0588853e+04    3.3040225e-04    4.8948097e-04    2.4489465e-04    1.3622851e-04    1.4461079e+00    1.3831743e+00    1.0607071e+02    1.0253859e+02    5.7880783e-03    6.4680759e-03
   1.6502822e+01    5.9934804e+00    1.0808284e+01    1.0975761e+04    2.2968384e+04    1.2403836e+04    1.0470408e+04    3.3375474e-04    4.9492891e-04    2.4664708e-04    1.3799229e-04    1.4457858e+00    1.3803467e+00    1.0639503e+02    1.0267946e+02    5.8148362e-03    6.4977872e-03
   1.6601716e+01    5.9800489e+00    1.0756658e+01    1.0786363e+04    2.2453408e+04    1.2314111e+04    1.0350210e+04    3.3714701e-04    5.0043388e-04    2.4843258e-04    1.3979646e-04    1.4454010e+00    1.3775032e+00    1.0672198e+02    1.0282548e+02    5.8416788e-03    6.5278669e-03
   1.6701405e+01    5.9663824e+00    1.0704263e+01    1.0598660e+04    2.1944935e+04    1.2224317e+04    1.0225786e+04    3.4058463e-04    5.0600195e-04    2.5024704e-04    1.4165353e-04    1.4449766e+00    1.3746385e+00    1.0704968e+02    1.0297726e+02    5.8686401e-03    6.5584271e-03
   1.6800128e+01    5.9529685e+00    1.0651907e+01    1.0413870e+04    2.1456439e+04    1.2120874e+04    1.0078583e+04    3.4404214e-04    5.1150154e-04    2.5210941e-04    1.4345559e-04    1.4445902e+00    1.3717890e+00    1.0738788e+02    1.0311539e+02    5.8960213e-03    6.5881269e-03
   1.6948425e+01    5.9324631e+00    1.0573197e+01    1.0151136e+04    2.0759551e+04    1.1986513e+04    9.9124207e+03    3.4921853e-04    5.1979449e-04    2.5487822e-04    1.4629632e-04    1.4439109e+00    1.3675148e+00    1.0786782e+02    1.0333648e+02    5.9358868e-03    6.6333649e-03
   1.7047224e+01    5.9186484e+00    1.0520707e+01    9.9798367e+03    2.0301847e+04    1.1898969e+04    9.7975009e+03    3.5268292e-04    5.2532409e-04    2.5675277e-04    1.4821980e-04    1.4434097e+00    1.3646737e+00    1.0818760e+02    1.0348375e+02    5.9623324e-03    6.6634518e-03
   1.7146272e+01    5.9047175e+00    1.0468098e+01    9.8125502e+03    1.9861608e+04    1.1811202e+04    9.6920292e+03    3.5617992e-04    5.3086622e-04    2.5867934e-04    1.5015156e-04    1.4428764e+00    1.3618319e+00    1.0851384e+02    1.0362613e+02    5.9890228e-03    6.6933998e-03
   1.7246669e+01    5.8904636e+00    1.0414481e+01    9.6451689e+03    1.9425841e+04    1.1718952e+04    9.5797748e+03    3.5975176e-04    5.3647197e-04    2.6066799e-04    1.5210921e-04    1.4423118e+00    1.3589379e+00    1.0884514e+02    1.0376502e+02    6.0161692e-03    6.7234588e-03
   1.7346178e+01    5.8761393e+00    1.0361189e+01    9.4860134e+03    1.9012457e+04    1.1638270e+04    9.4988190e+03    3.6328606e-04    5.4204166e-04    2.6262315e-04    1.5412241e-04    1.4417118e+00    1.3560580e+00    1.0916208e+02    1.0391094e+02    6.0425633e-03    6.7536004e-03
   1.7445941e+01    5.8614521e+00    1.0307695e+01    9.3275149e+03    1.8606661e+04    1.1553756e+04    9.4003204e+03    3.6684949e-04    5.4763550e-04    2.6460998e-04    1.5616499e-04    1.4410425e+00    1.3531561e+00    1.0948222e+02    1.0405874e+02    6.0689962e-03    6.7836905e-03
   1.7545815e+01    5.8465814e+00    1.0254218e+01    9.1711412e+03    1.8209058e+04    1.1471059e+04    9.2944512e+03    3.7042632e-04    5.5325038e-04    2.6660039e-04    1.5825770e-04    1.4403324e+00    1.3502458e+00    1.0979599e+02    1.0421279e+02    6.0951451e-03    6.8139763e-03
   1.7645554e+01    5.8317172e+00    1.0200828e+01    9.0184116e+03    1.7822981e+04    1.1386120e+04    9.1894966e+03    3.7402086e-04    5.5886144e-04    2.6861917e-04    1.6036060e-04    1.4396221e+00    1.3473306e+00    1.1011101e+02    1.0436509e+02    6.1212863e-03    6.8440627e-03
   1.7745112e+01    5.8168391e+00    1.0147456e+01    8.8649866e+03    1.7443348e+04    1.1289169e+04    9.0507165e+03    3.7764585e-04    5.6443173e-04    2.7068165e-04    1.6243594e-04    1.4389069e+00    1.3444105e+00    1.1043228e+02    1.0450147e+02    6.1476830e-03    6.8732410e-03
   1.7844044e+01    5.8019110e+00    1.0094477e+01    8.7211419e+03    1.7083869e+04    1.1207138e+04    8.9621523e+03    3.8123239e-04    5.6996994e-04    2.7271632e-04    1.6456607e-04    1.4381635e+00    1.3415016e+00    1.1073846e+02    1.0464347e+02    6.1732446e-03    6.9023953e-03
   1.7944128e+01    5.7866413e+00    1.0041004e+01    8.5772772e+03    1.6726312e+04    1.1124827e+04    8.8637479e+03    3.8487374e-04    5.7558688e-04    2.7478554e-04    1.6675717e-04    1.4373719e+00    1.3385525e+00    1.1104634e+02    1.0479203e+02    6.1989324e-03    6.9319345e-03
   1.8044692e+01    5.7711991e+00    9.9874396e+00    8.4367839e+03    1.6378791e+04    1.1046944e+04    8.7778500e+03    3.8853529e-04    5.8122319e-04    2.7687028e-04    1.6899494e-04    1.4365483e+00    1.3355879e+00    1.1134911e+02    1.0494284e+02    6.2244080e-03    6.9615373e-03
   1.8144049e+01    5.7558416e+00    9.9347753e+00    8.3011117e+03    1.6045822e+04    1.0972245e+04    8.7002588e+03    3.9216299e-04    5.8678617e-04    2.7894264e-04    1.7123351e-04    1.4357047e+00    1.3326589e+00    1.1164627e+02    1.0509164e+02    6.2494507e-03    6.9906520e-03
   1.8243377e+01    5.7403251e+00    9.8820917e+00    8.1657446e+03    1.5721498e+04    1.0889277e+04    8.5992558e+03    3.9581383e-04    5.9232330e-04    2.8104841e-04    1.7346130e-04    1.4348345e+00    1.3297118e+00    1.1194850e+02    1.0522970e+02    6.2746673e-03    7.0191241e-03
   1.8343499e+01    5.7243542e+00    9.8289936e+00    8.0334600e+03    1.5403415e+04    1.0814096e+04    8.5169425e+03    3.9948703e-04    5.9792255e-04    2.8316756e-04    1.7576566e-04    1.4338970e+00    1.3267160e+00    1.1224315e+02    1.0538054e+02    6.2995353e-03    7.0481518e-03
   1.8444292e+01    5.7080365e+00    9.7754938e+00    7.9022454e+03    1.5088873e+04    1.0740224e+04    8.4339041e+03    4.0319348e-04    6.0356180e-04    2.8530902e-04    1.7812341e-04    1.4329084e+00    1.3236809e+00    1.1253473e+02    1.0553637e+02    6.3243243e-03    7.0773259e-03
   1.8544021e+01    5.6918940e+00    9.7227927e+00    7.7754555e+03    1.4786167e+04    1.0664797e+04    8.3550074e+03    4.0688216e-04    6.0914775e-04    2.8745951e-04    1.8046511e-04    1.4319299e+00    1.3206714e+00    1.1282545e+02    1.0568847e+02    6.3488871e-03    7.1059520e-03
   1.8643136e+01    5.6757893e+00    9.6704922e+00    7.6521344e+03    1.4491216e+04    1.0589673e+04    8.2780033e+03    4.1055905e-04    6.1470015e-04    2.8961601e-04    1.8281152e-04    1.4309491e+00    1.3176662e+00    1.1311453e+02    1.0583964e+02    6.3731250e-03    7.1341558e-03
   1.8742648e+01    5.6594679e+00    9.6180804e+00    7.5272211e+03    1.4200585e+04    1.0500497e+04    8.1685073e+03    4.1429178e-04    6.2025369e-04    2.9186078e-04    1.8510734e-04    1.4299376e+00    1.3146319e+00    1.1342015e+02    1.0596997e+02    6.3980584e-03    7.1614993e-03
   1.8842879e+01    5.6428923e+00    9.5653861e+00    7.4069704e+03    1.3918575e+04    1.0423165e+04    8.0934281e+03    4.1803923e-04    6.2585445e-04    2.9412603e-04    1.8747141e-04    1.4288884e+00    1.3115663e+00    1.1371983e+02    1.0611052e+02    6.4226224e-03    7.1891917e-03
   1.8942877e+01    5.6262443e+00    9.5129481e+00    7.2898376e+03    1.3642578e+04    1.0350945e+04    8.0326466e+03    4.2178226e-04    6.3144758e-04    2.9638979e-04    1.8986694e-04    1.4278162e+00    1.3084993e+00    1.1401501e+02    1.0625606e+02    6.4468761e-03    7.2168586e-03
   1.9042978e+01    5.6094460e+00    9.4606145e+00    7.1752354e+03    1.3373481e+04    1.0282299e+04    7.9808778e+03    4.2553339e-04    6.3705309e-04    2.9866027e-04    1.9230039e-04    1.4267138e+00    1.3054189e+00    1.1430575e+02    1.0640859e+02    6.4708592e-03    7.2446058e-03
   1.9143188e+01    5.5923801e+00    9.4084366e+00    7.0611025e+03    1.3107882e+04    1.0213167e+04    7.9140406e+03    4.2929305e-04    6.4267192e-04    3.0093884e-04    1.9476950e-04    1.4255549e+00    1.3023235e+00    1.1459256e+02    1.0656572e+02    6.4945868e-03    7.2723665e-03
   1.9243476e+01    5.5751243e+00    9.3562485e+00    6.9467397e+03    1.2846843e+04    1.0134556e+04    7.8230050e+03    4.3307874e-04    6.4827250e-04    3.0326367e-04    1.9721318e-04    1.4243658e+00    1.2992042e+00    1.1488740e+02    1.0670983e+02    6.5185635e-03    7.2994345e-03
   1.9343752e+01    5.5577551e+00    9.3040212e+00    6.8360042e+03    1.2591272e+04    1.0063623e+04    7.7512624e+03    4.3685510e-04    6.5389770e-04    3.0557458e-04    1.9971496e-04    1.4231646e+00    1.2960604e+00    1.1516975e+02    1.0686540e+02    6.5418846e-03    7.3267093e-03
   1.9443939e+01    5.5403451e+00    9.2521056e+00    6.7275886e+03    1.2342060e+04    9.9909218e+03    7.6831521e+03    4.4064057e-04    6.5950838e-04    3.0791642e-04    2.0221584e-04    1.4219498e+00    1.2929123e+00    1.1545424e+02    1.0701888e+02    6.5651363e-03    7.3536264e-03
   1.9544479e+01    5.5227296e+00    9.2000458e+00    6.6210527e+03    1.2098460e+04    9.9203076e+03    7.6239481e+03    4.4444943e-04    6.6514770e-04    3.1028066e-04    2.0475270e-04    1.4207062e+00    1.2897340e+00    1.1573947e+02    1.0717697e+02    6.5883408e-03    7.3806209e-03
   1.9645105e+01    5.5049079e+00    9.1479211e+00    6.5154656e+03    1.1858024e+04    9.8524067e+03    7.5588690e+03    4.4826454e-04    6.7079764e-04    3.1264658e-04    2.0733106e-04    1.4194299e+00    1.2865291e+00    1.1601783e+02    1.0733922e+02    6.6111867e-03    7.4075328e-03
   1.9735722e+01    5.4889296e+00    9.1010665e+00    6.4195713e+03    1.1644960e+04    9.7775625e+03    7.4661724e+03    4.5172567e-04    6.7579485e-04    3.1483299e-04    2.0958973e-04    1.4182965e+00    1.2836360e+00    1.1627911e+02    1.0745637e+02    6.6324157e-03    7.4306043e-03
   1.9808216e+01    5.4759930e+00    9.0632674e+00    6.3459969e+03    1.1477184e+04    9.7302707e+03    7.4265717e+03    4.5448344e-04    6.7983907e-04    3.1655429e-04    2.1146438e-04    1.4173685e+00    1.2812995e+00    1.1647740e+02    1.0756436e+02    6.6486865e-03    7.4492656e-03
   1.9949150e+01    5.4504861e+00    8.9898019e+00    6.2062250e+03    1.1159465e+04    9.6421870e+03    7.3571013e+03    4.5983938e-04    6.8772445e-04    3.1991256e-04    2.1515826e-04    1.4154998e+00    1.2767214e+00    1.1686650e+02    1.0779517e+02    6.6798072e-03    7.4857969e-03
   2.0039647e+01    5.4339555e+00    8.9429428e+00    6.1171839e+03    1.0958933e+04    9.5850609e+03    7.3000255e+03    4.6328233e-04    6.9278435e-04    3.2207469e-04    2.1755518e-04    1.4142627e+00    1.2737731e+00    1.1710879e+02    1.0794243e+02    6.6995268e-03    7.5091075e-03
   2.0130156e+01    5.4174796e+00    8.8963992e+00    6.0302715e+03    1.0765275e+04    9.5265992e+03    7.2447197e+03    4.6672983e-04    6.9783475e-04    3.2425312e-04    2.1995665e-04    1.4130318e+00    1.2708242e+00    1.1734685e+02    1.0808757e+02    6.7191828e-03    7.5323474e-03
   2.0220633e+01    5.4009468e+00    8.8493396e+00    5.9402967e+03    1.0570365e+04    9.4496368e+03    7.1276493e+03    4.7019628e-04    7.0284143e-04    3.2647747e-04    2.2229034e-04    1.4118167e+00    1.2678347e+00    1.1759534e+02    1.0818975e+02    6.7389925e-03    7.5537784e-03
   2.0321149e+01    5.3823160e+00    8.7970454e+00    5.8474494e+03    1.0362824e+04    9.3875887e+03    7.0810685e+03    4.7403701e-04    7.0849534e-04    3.2891907e-04    2.2500346e-04    1.4104206e+00    1.2644858e+00    1.1786221e+02    1.0835514e+02    6.7602116e-03    7.5790024e-03
   2.0411615e+01    5.3656165e+00    8.7505175e+00    5.7653194e+03    1.0180603e+04    9.3301992e+03    7.0337398e+03    4.7749424e-04    7.1352693e-04    3.3116785e-04    2.2741262e-04    1.4091559e+00    1.2614902e+00    1.1809940e+02    1.0849171e+02    6.7794673e-03    7.6014538e-03
   2.0502074e+01    5.3487614e+00    8.7037912e+00    5.6849422e+03    1.0001362e+04    9.2763968e+03    7.0001391e+03    4.8095172e-04    7.1856837e-04    3.3342338e-04    2.2984640e-04    1.4078737e+00    1.2584644e+00    1.1833888e+02    1.0863392e+02    6.7984361e-03    7.6235961e-03
   2.0602593e+01    5.3299151e+00    8.6520037e+00    5.5977551e+03    9.8074111e+03    9.2197640e+03    6.9727411e+03    4.8478821e-04    7.2418062e-04    3.3593442e-04    2.3257793e-04    1.4064218e+00    1.2550914e+00    1.1860722e+02    1.0880235e+02    6.8191856e-03    7.6481447e-03
   2.0737857e+01    5.3043945e+00    8.5824837e+00    5.4770716e+03    9.5475934e+03    9.1186229e+03    6.8511514e+03    4.8998485e-04    7.3162788e-04    3.3941733e-04    2.3614759e-04    1.4044312e+00    1.2505343e+00    1.1897298e+02    1.0896497e+02    6.8476206e-03    7.6788103e-03
   2.0836854e+01    5.2853805e+00    8.5313891e+00    5.3932173e+03    9.3633506e+03    9.0633794e+03    6.8105031e+03    4.9375631e-04    7.3714455e-04    3.4190685e-04    2.3889199e-04    1.4029224e+00    1.2471550e+00    1.1922856e+02    1.0913180e+02    6.8672140e-03    7.7022617e-03
   2.0937516e+01    5.2660985e+00    8.4798575e+00    5.3089174e+03    9.1803615e+03    8.9992075e+03    6.7532690e+03    4.9760991e-04    7.4275659e-04    3.4447954e-04    2.4166643e-04    1.4013964e+00    1.2437123e+00    1.1948762e+02    1.0929400e+02    6.8872743e-03    7.7259949e-03
   2.1038235e+01    5.2467225e+00    8.4283902e+00    5.2269105e+03    9.0029199e+03    8.9408966e+03    6.7164013e+03    5.0145561e-04    7.4835094e-04    3.4704913e-04    2.4447574e-04    1.3998514e+00    1.2402544e+00    1.1973997e+02    1.0946040e+02    6.9069762e-03    7.7495966e-03
   2.1138981e+01    5.2271587e+00    8.3765150e+00    5.1425299e+03    8.8260329e+03    8.8640048e+03    6.6213485e+03    5.0533220e-04    7.5388037e-04    3.4969586e-04    2.4721060e-04    1.3982961e+00    1.2367459e+00    1.2000768e+02    1.0958807e+02    6.9271572e-03    7.7714181e-03
   2.1239759e+01    5.2074845e+00    8.3248454e+00    5.0634471e+03    8.6548768e+03    8.8089741e+03    6.5900160e+03    5.0917080e-04    7.5945300e-04    3.5228639e-04    2.5006078e-04    1.3967072e+00    1.2332337e+00    1.2025295e+02    1.0975210e+02    6.9462004e-03    7.7942660e-03
   2.1340583e+01    5.1876939e+00    8.2733049e+00    4.9860247e+03    8.4882290e+03    8.7567055e+03    6.5657736e+03    5.1300476e-04    7.6502273e-04    3.5488243e-04    2.5294084e-04    1.3950928e+00    1.2297067e+00    1.2049474e+02    1.0991939e+02    6.9649271e-03    7.8169661e-03
   2.1441444e+01    5.1677409e+00    8.2218950e+00    4.9096812e+03    8.3254451e+03    8.7056473e+03    6.5374194e+03    5.1683146e-04    7.7058961e-04    3.5748216e-04    2.5584920e-04    1.3934420e+00    1.2261647e+00    1.2073182e+02    1.1009099e+02    6.9832861e-03    7.8395540e-03
   2.1542353e+01    5.1476930e+00    8.1707245e+00    4.8336546e+03    8.1638718e+03    8.6542623e+03    6.4991859e+03    5.2065818e-04    7.7614630e-04    3.6009007e-04    2.5877881e-04    1.3917639e+00    1.2226155e+00    1.2096788e+02    1.1026638e+02    7.0014645e-03    7.8619893e-03
   2.1619054e+01    5.1325770e+00    8.1319653e+00    4.7729458e+03    8.0389265e+03    8.5956029e+03    6.4055955e+03    5.2359370e-04    7.8028587e-04    3.6212903e-04    2.6091845e-04    1.3905140e+00    1.2199134e+00    1.2114933e+02    1.1034747e+02    7.0158203e-03    7.8774566e-03
   2.1715246e+01    5.1133955e+00    8.0827599e+00    4.7018585e+03    7.8883472e+03    8.5404032e+03    6.3590199e+03    5.2726446e-04    7.8556160e-04    3.6466530e-04    2.6371127e-04    1.3889200e+00    1.2164832e+00    1.2138384e+02    1.1050587e+02    7.0330293e-03    7.8975782e-03
   2.1815055e+01    5.0934761e+00    8.0321810e+00    4.6309052e+03    7.7383757e+03    8.4901091e+03    6.3336494e+03    5.3105123e-04    7.9103062e-04    3.6728632e-04    2.6664263e-04    1.3872563e+00    1.2129182e+00    1.2162081e+02    1.1068426e+02    7.0503937e-03    7.9187822e-03
   2.1906010e+01    5.0752992e+00    7.9864374e+00    4.5671997e+03    7.6044732e+03    8.4428069e+03    6.3103083e+03    5.3451217e-04    7.9600960e-04    3.6972461e-04    2.6929284e-04    1.3857192e+00    1.2096756e+00    1.2183537e+02    1.1083281e+02    7.0662519e-03    7.9376257e-03
   2.2002412e+01    5.0561128e+00    7.9380231e+00    4.4991451e+03    7.4645237e+03    8.3764411e+03    6.2549535e+03    5.3820849e-04    8.0121672e-04    3.7242235e-04    2.7198843e-04    1.3841028e+00    1.2062343e+00    1.2207889e+02    1.1094979e+02    7.0837667e-03    7.9560929e-03
   2.2135783e+01    5.0293140e+00    7.8712298e+00    4.4107493e+03    7.2821059e+03    8.3147334e+03    6.2489664e+03    5.4325898e-04    8.0847975e-04    3.7601686e-04    2.7592974e-04    1.3818138e+00    1.2014435e+00    1.2238785e+02    1.1117423e+02    7.1061213e-03    7.9829240e-03
   2.2224579e+01    5.0113786e+00    7.8270698e+00    4.3516875e+03    7.1610584e+03    8.2709466e+03    6.2265523e+03    5.4662323e-04    8.1329910e-04    3.7842824e-04    2.7856229e-04    1.3802579e+00    1.1982518e+00    1.2259263e+02    1.1132079e+02    7.1209063e-03    8.0004509e-03
   2.2313277e+01    4.9934855e+00    7.7832101e+00    4.2931939e+03    7.0397202e+03    8.2266024e+03    6.1980790e+03    5.4998309e-04    8.1811897e-04    3.8084231e-04    2.8120865e-04    1.3786988e+00    1.1950648e+00    1.2279497e+02    1.1147166e+02    7.1354720e-03    8.0179234e-03
   2.2401893e+01    4.9756193e+00    7.7392806e+00    4.2331070e+03    6.9177646e+03    8.1667481e+03    6.1184911e+03    5.5335409e-04    8.2287455e-04    3.8330667e-04    2.8378911e-04    1.3771564e+00    1.1918556e+00    1.2300523e+02    1.1159162e+02    7.1502652e-03    8.0341001e-03
   2.2534672e+01    4.9488149e+00    7.6738740e+00    4.1484501e+03    6.7432364e+03    8.0989959e+03    6.0786991e+03    5.5837981e-04    8.3002252e-04    3.8696322e-04    2.8776625e-04    1.3748164e+00    1.1870509e+00    1.2330784e+02    1.1180842e+02    7.1716585e-03    8.0591262e-03
   2.2623108e+01    4.9309871e+00    7.6305976e+00    4.0931653e+03    6.6295055e+03    8.0558675e+03    6.0547412e+03    5.6172338e-04    8.3477256e-04    3.8940615e-04    2.9043357e-04    1.3732509e+00    1.1838524e+00    1.2350747e+02    1.1195517e+02    7.1856759e-03    8.0755659e-03
   2.2711477e+01    4.9131875e+00    7.5875811e+00    4.0397467e+03    6.5207242e+03    8.0172106e+03    6.0475454e+03    5.6505498e-04    8.3951304e-04    3.9184008e-04    2.9312749e-04    1.3716808e+00    1.1806566e+00    1.2370195e+02    1.1210630e+02    7.1993617e-03    8.0919344e-03
   2.2843901e+01    4.8865012e+00    7.5233917e+00    3.9571138e+03    6.3593911e+03    7.9379220e+03    5.9525263e+03    5.7005700e-04    8.4653176e-04    3.9555462e-04    2.9708215e-04    1.3693215e+00    1.1758513e+00    1.2400288e+02    1.1229571e+02    7.2199937e-03    8.1146748e-03
   2.2932113e+01    4.8686769e+00    7.4808235e+00    3.9050780e+03    6.2560816e+03    7.8979002e+03    5.9304621e+03    5.7337093e-04    8.5122522e-04    3.9800280e-04    2.9978950e-04    1.3677292e+00    1.1726472e+00    1.2419330e+02    1.1244052e+02    7.2331219e-03    8.1301027e-03
   2.3020284e+01    4.8508827e+00    7.4384200e+00    3.8541925e+03    6.1530876e+03    7.8570855e+03    5.9091995e+03    5.7668313e-04    8.5590693e-04    4.0046482e-04    3.0250613e-04    1.3661388e+00    1.1694386e+00    1.2438306e+02    1.1258704e+02    7.2461194e-03    8.1453737e-03
   2.3108423e+01    4.8331246e+00    7.3961888e+00    3.8034806e+03    6.0503192e+03    7.8139207e+03    5.8781387e+03    5.7999982e-04    8.6057123e-04    4.0294259e-04    3.0522874e-04    1.3645525e+00    1.1662245e+00    1.2457474e+02    1.1273224e+02    7.2591049e-03    8.1603582e-03
   2.3231785e+01    4.8083471e+00    7.3373670e+00    3.7309380e+03    5.9077697e+03    7.7375505e+03    5.7807884e+03    5.8466358e-04    8.6703237e-04    4.0650663e-04    3.0894902e-04    1.3623377e+00    1.1617231e+00    1.2485707e+02    1.1290227e+02    7.2777154e-03    8.1799027e-03
   2.3311073e+01    4.7924351e+00    7.2996674e+00    3.6883651e+03    5.8233696e+03    7.7027154e+03    5.7785677e+03    5.8763052e-04    8.7117499e-04    4.0878130e-04    3.1138286e-04    1.3609090e+00    1.1588284e+00    1.2502920e+02    1.1302357e+02    7.2890371e-03    8.1924682e-03
   2.3434406e+01    4.7677369e+00    7.2415397e+00    3.6234735e+03    5.6951822e+03    7.6532780e+03    5.7867544e+03    5.9223511e-04    8.7761172e-04    4.1231243e-04    3.1520472e-04    1.3586747e+00    1.1543371e+00    1.2529438e+02    1.1322057e+02    7.3062609e-03    8.2118964e-03
   2.3522498e+01    4.7501084e+00    7.2003956e+00    3.5777167e+03    5.6066225e+03    7.6182986e+03    5.7844191e+03    5.9551789e-04    8.8220961e-04    4.1483701e-04    3.1795584e-04    1.3570614e+00    1.1511400e+00    1.2547990e+02    1.1336506e+02    7.3182834e-03    8.2256905e-03
   2.3610587e+01    4.7324885e+00    7.1595232e+00    3.5322702e+03    5.5187951e+03    7.5829394e+03    5.7736067e+03    5.9879752e-04    8.8679605e-04    4.1736649e-04    3.2072199e-04    1.3554359e+00    1.1479485e+00    1.2566386e+02    1.1350907e+02    7.3301585e-03    8.2392876e-03
   2.3742763e+01    4.7060941e+00    7.0982700e+00    3.4610621e+03    5.3801640e+03    7.5030552e+03    5.6583190e+03    6.0372880e-04    8.9359899e-04    4.2124454e-04    3.2477707e-04    1.3530139e+00    1.1431314e+00    1.2594871e+02    1.1368144e+02    7.3480871e-03    8.2577971e-03
   2.3830905e+01    4.6885256e+00    7.0576312e+00    3.4168678e+03    5.2917131e+03    7.4640235e+03    5.6406068e+03    6.0700402e-04    8.9814900e-04    4.2381035e-04    3.2755267e-04    1.3513931e+00    1.1399212e+00    1.2613104e+02    1.1381803e+02    7.3595869e-03    8.2705584e-03
   2.3919066e+01    4.6709924e+00    7.0172947e+00    3.3732813e+03    5.2055087e+03    7.4284857e+03    5.6254896e+03    6.1026936e-04    9.0269014e-04    4.2636303e-04    3.3035694e-04    1.3497648e+00    1.1367189e+00    1.2630732e+02    1.1395881e+02    7.3707441e-03    8.2832218e-03
   2.4007253e+01    4.6535164e+00    6.9772623e+00    3.3307878e+03    5.1223601e+03    7.3940865e+03    5.6197716e+03    6.1352995e-04    9.0721658e-04    4.2892657e-04    3.3316459e-04    1.3481316e+00    1.1335278e+00    1.2648348e+02    1.1409846e+02    7.3817605e-03    8.2956161e-03
   2.4139553e+01    4.6273622e+00    6.9174573e+00    3.2668251e+03    5.0021046e+03    7.3291603e+03    5.5631039e+03    6.1841648e-04    9.1394218e-04    4.3282244e-04    3.3732750e-04    1.3456843e+00    1.1287347e+00    1.2675324e+02    1.1428151e+02    7.3982434e-03    8.3129505e-03
   2.4227783e+01    4.6099153e+00    6.8777590e+00    3.2257679e+03    4.9250332e+03    7.2949827e+03    5.5479404e+03    6.2166126e-04    9.1842522e-04    4.3540025e-04    3.4016233e-04    1.3440423e+00    1.1255341e+00    1.2692465e+02    1.1441755e+02    7.4087878e-03    8.3246803e-03
   2.4316038e+01    4.5924993e+00    6.8383430e+00    3.1851916e+03    4.8471663e+03    7.2623569e+03    5.5292380e+03    6.2489592e-04    9.2290638e-04    4.3796938e-04    3.4302561e-04    1.3423897e+00    1.1223440e+00    1.2709043e+02    1.1455641e+02    7.4189977e-03    8.3362938e-03
   2.4404326e+01    4.5751621e+00    6.7991604e+00    3.1452168e+03    4.7689891e+03    7.2253161e+03    5.5058333e+03    6.2813647e-04    9.2737236e-04    4.4057064e-04    3.4587373e-04    1.3407443e+00    1.1191572e+00    1.2725931e+02    1.1469065e+02    7.4292319e-03    8.3475589e-03
   2.4536822e+01    4.5491879e+00    6.7406040e+00    3.0844627e+03    4.6534459e+03    7.1529229e+03    5.4265049e+03    6.3302213e-04    9.3401829e-04    4.4458526e-04    3.5005814e-04    1.3382736e+00    1.1143678e+00    1.2752857e+02    1.1486171e+02    7.4449709e-03    8.3630934e-03
   2.4638808e+01    4.5291968e+00    6.6957324e+00    3.0401289e+03    4.5689836e+03    7.1111730e+03    5.4122091e+03    6.3676170e-04    9.3913545e-04    4.4766381e-04    3.5333530e-04    1.3363645e+00    1.1106729e+00    1.2772808e+02    1.1500632e+02    7.4564904e-03    8.3750756e-03
   2.4740889e+01    4.5092358e+00    6.6511259e+00    2.9977706e+03    4.4884818e+03    7.0770171e+03    5.4253774e+03    6.4048313e-04    9.4425424e-04    4.5072880e-04    3.5666015e-04    1.3344463e+00    1.1069825e+00    1.2791687e+02    1.1515443e+02    7.4674923e-03    8.3869885e-03
   2.4842963e+01    4.4893107e+00    6.6068832e+00    2.9553915e+03    4.4111227e+03    7.0390294e+03    5.4159359e+03    6.4420417e-04    9.4935655e-04    4.5381258e-04    3.5998836e-04    1.3325134e+00    1.1033049e+00    1.2810692e+02    1.1529816e+02    7.4784057e-03    8.3984760e-03
   2.4945114e+01    4.4694183e+00    6.5629769e+00    2.9136201e+03    4.3340418e+03    7.0024300e+03    5.4039192e+03    6.4791556e-04    9.5444669e-04    4.5689473e-04    3.6334210e-04    1.3305681e+00    1.0996366e+00    1.2829256e+02    1.1544384e+02    7.4890114e-03    8.4097872e-03
   2.5047283e+01    4.4496118e+00    6.5192536e+00    2.8697243e+03    4.2531154e+03    6.9440282e+03    5.3190060e+03    6.5164667e-04    9.5946828e-04    4.6005532e-04    3.6660650e-04    1.3286392e+00    1.0959588e+00    1.2849100e+02    1.1555809e+02    7.5000134e-03    8.4197428e-03
   2.5149625e+01    4.4298123e+00    6.4756781e+00    2.8284190e+03    4.1745534e+03    6.9033315e+03    5.2941593e+03    6.5535320e-04    9.6450405e-04    4.6317209e-04    3.6996604e-04    1.3266990e+00    1.0922811e+00    1.2867426e+02    1.1569308e+02    7.5102952e-03    8.4301338e-03
   2.5200838e+01    4.4199386e+00    6.4539995e+00    2.8083111e+03    4.1365163e+03    6.8841407e+03    5.2872813e+03    6.5720413e-04    9.6702249e-04    4.6473636e-04    3.7165271e-04    1.3257282e+00    1.0904451e+00    1.2876474e+02    1.1576046e+02    7.5153433e-03    8.4352415e-03
   2.5303277e+01    4.4002280e+00    6.4109225e+00    2.7689133e+03    4.0623032e+03    6.8493602e+03    5.2843388e+03    6.6089920e-04    9.7205063e-04    4.6785464e-04    3.7505606e-04    1.3237817e+00    1.0867784e+00    1.2894081e+02    1.1589773e+02    7.5251357e-03    8.4453300e-03
   2.5405692e+01    4.3805811e+00    6.3681639e+00    2.7307848e+03    3.9921120e+03    6.8187641e+03    5.2969170e+03    6.6458291e-04    9.7707104e-04    4.7096897e-04    3.7848809e-04    1.3218293e+00    1.0831227e+00    1.2911192e+02    1.1603610e+02    7.5345972e-03    8.4552007e-03
   2.5508121e+01    4.3609913e+00    6.3257772e+00    2.6928737e+03    3.9244775e+03    6.7856091e+03    5.2944861e+03    6.6826568e-04    9.8207084e-04    4.7410362e-04    3.8192167e-04    1.3198685e+00    1.0794789e+00    1.2928393e+02    1.1617139e+02    7.5439563e-03    8.4646859e-03
   2.5610587e+01    4.3414508e+00    6.2834874e+00    2.6520328e+03    3.8524038e+03    6.7302927e+03    5.2000255e+03    6.7196845e-04    9.8699655e-04    4.7730563e-04    3.8527893e-04    1.3179161e+00    1.0758242e+00    1.2946888e+02    1.1627601e+02    7.5537259e-03    8.4728264e-03
   2.5713090e+01    4.3220154e+00    6.2415622e+00    2.6144442e+03    3.7825511e+03    6.6909086e+03    5.1684964e+03    6.7564329e-04    9.9194850e-04    4.8047004e-04    3.8872067e-04    1.3159686e+00    1.0721801e+00    1.2963793e+02    1.1640248e+02    7.5627366e-03    8.4814840e-03
   2.5815629e+01    4.3026595e+00    6.1999506e+00    2.5784442e+03    3.7156238e+03    6.6562781e+03    5.1636953e+03    6.7930918e-04    9.9689091e-04    4.8365696e-04    3.9216755e-04    1.3140175e+00    1.0685493e+00    1.2980539e+02    1.1652789e+02    7.5715131e-03    8.4898838e-03
   2.5918197e+01    4.2833851e+00    6.1587178e+00    2.5429450e+03    3.6501502e+03    6.6227207e+03    5.1615466e+03    6.8297463e-04    1.0018193e-03    4.8687274e-04    3.9561129e-04    1.3120600e+00    1.0649360e+00    1.2997349e+02    1.1664937e+02    7.5801820e-03    8.4979264e-03
   2.6020814e+01    4.2642035e+00    6.1178305e+00    2.5091391e+03    3.5893506e+03    6.5945196e+03    5.1828371e+03    6.8662135e-04    1.0067340e-03    4.9008135e-04    3.9908123e-04    1.3101017e+00    1.0613368e+00    1.3013555e+02    1.1677239e+02    7.5884903e-03    8.5058129e-03
   2.6123454e+01    4.2450721e+00    6.0770863e+00    2.4724608e+03    3.5272970e+03    6.5432534e+03    5.1067602e+03    6.9027738e-04    1.0115658e-03    4.9335384e-04    4.0246674e-04    1.3081496e+00    1.0577299e+00    1.3030756e+02    1.1686410e+02    7.5970701e-03    8.5123642e-03
   2.6226119e+01    4.2260115e+00    6.0366796e+00    2.4383363e+03    3.4664411e+03    6.5069463e+03    5.0832122e+03    6.9391150e-04    1.0164190e-03    4.9659171e-04    4.0593554e-04    1.3061912e+00    1.0541373e+00    1.3046819e+02    1.1697686e+02    7.6050788e-03    8.5193897e-03
   2.6328843e+01    4.2070261e+00    5.9965847e+00    2.4049275e+03    3.4050924e+03    6.4723535e+03    5.0691168e+03    6.9753808e-04    1.0212587e-03    4.9983562e-04    4.0942181e-04    1.3042330e+00    1.0505523e+00    1.3062465e+02    1.1709050e+02    7.6127967e-03    8.5261861e-03
   2.6431565e+01    4.1881359e+00    5.9568436e+00    2.3719147e+03    3.3448651e+03    6.4387291e+03    5.0553946e+03    7.0115882e-04    1.0260861e-03    5.0308402e-04    4.1292289e-04    1.3022734e+00    1.0469835e+00    1.3077828e+02    1.1720181e+02    7.6202850e-03    8.5326722e-03
   2.6534323e+01    4.1693501e+00    5.9174897e+00    2.3396189e+03    3.2862632e+03    6.4070083e+03    5.0475735e+03    7.0477196e-04    1.0308978e-03    5.0633587e-04    4.1643948e-04    1.3003147e+00    1.0434311e+00    1.3092891e+02    1.1731245e+02    7.6275346e-03    8.5389057e-03
   2.6636935e+01    4.1506860e+00    5.8783182e+00    2.3062834e+03    3.2291284e+03    6.3608863e+03    4.9899250e+03    7.0838507e-04    1.0356333e-03    5.0963630e-04    4.1988415e-04    1.2983760e+00    1.0398769e+00    1.3108777e+02    1.1739768e+02    7.6349860e-03    8.5439971e-03
   2.6739467e+01    4.1321153e+00    5.8396135e+00    2.2753478e+03    3.1758799e+03    6.3303503e+03    4.9808658e+03    7.1196610e-04    1.0403834e-03    5.1288424e-04    4.2341635e-04    1.2964281e+00    1.0363482e+00    1.3123202e+02    1.1750317e+02    7.6417295e-03    8.5495929e-03
   2.6842068e+01    4.1136317e+00    5.8012326e+00    2.2444974e+03    3.1215507e+03    6.2973240e+03    4.9597818e+03    7.1554592e-04    1.0451195e-03    5.1614844e-04    4.2695371e-04    1.2944793e+00    1.0328332e+00    1.3137533e+02    1.1760499e+02    7.6483343e-03    8.5548437e-03
   2.6944729e+01    4.0952581e+00    5.7631616e+00    2.2141205e+03    3.0674680e+03    6.2635522e+03    4.9383530e+03    7.1912363e-04    1.0498433e-03    5.1942598e-04    4.3049859e-04    1.2925368e+00    1.0293302e+00    1.3151738e+02    1.1770392e+02    7.6547901e-03    8.5598034e-03
   2.7047446e+01    4.0769888e+00    5.7254500e+00    2.1845026e+03    3.0150598e+03    6.2312350e+03    4.9250256e+03    7.2269628e-04    1.0545502e-03    5.2273305e-04    4.3403565e-04    1.2905945e+00    1.0258452e+00    1.3165894e+02    1.1779816e+02    7.6611010e-03    8.5644239e-03
   2.7150220e+01    4.0587922e+00    5.6878640e+00    2.1542903e+03    2.9637140e+03    6.1843266e+03    4.8800021e+03    7.2628511e-04    1.0591818e-03    5.2615042e-04    4.3745697e-04    1.2886623e+00    1.0223555e+00    1.3181601e+02    1.1786233e+02    7.6678747e-03    8.5677836e-03
   2.7201628e+01    4.0497204e+00    5.6691966e+00    2.1401771e+03    2.9392685e+03    6.1696332e+03    4.8819555e+03    7.2806257e-04    1.0615147e-03    5.2782024e-04    4.3922495e-04    1.2876934e+00    1.0206171e+00    1.3188557e+02    1.1790520e+02    7.6708712e-03    8.5697757e-03
   2.7304487e+01    4.0316378e+00    5.6321511e+00    2.1121893e+03    2.8921587e+03    6.1404606e+03    4.8784039e+03    7.3161121e-04    1.0661736e-03    5.3115660e-04    4.4278009e-04    1.2857500e+00    1.0171556e+00    1.3202075e+02    1.1799192e+02    7.6766356e-03    8.5736397e-03
   2.7407406e+01    4.0136504e+00    5.5954409e+00    2.0844979e+03    2.8448077e+03    6.1111943e+03    4.8702644e+03    7.3515333e-04    1.0708194e-03    5.3449891e-04    4.4634717e-04    1.2838064e+00    1.0137101e+00    1.3215446e+02    1.1807718e+02    7.6822201e-03    8.5772536e-03
   2.7510378e+01    3.9957684e+00    5.5590932e+00    2.0568010e+03    2.7963915e+03    6.0781752e+03    4.8498115e+03    7.3869328e-04    1.0754410e-03    5.3786221e-04    4.4990704e-04    1.2818650e+00    1.0102810e+00    1.3228759e+02    1.1815896e+02    7.6877023e-03    8.5805602e-03
   2.7613404e+01    3.9779918e+00    5.5230611e+00    2.0297613e+03    2.7489128e+03    6.0487279e+03    4.8398295e+03    7.4222132e-04    1.0800517e-03    5.4121623e-04    4.5349390e-04    1.2799263e+00    1.0068681e+00    1.3241468e+02    1.1824147e+02    7.6928654e-03    8.5837172e-03
   2.7716485e+01    3.9603006e+00    5.4871424e+00    2.0014506e+03    2.7006678e+03    6.0054873e+03    4.7780444e+03    7.4575217e-04    1.0845870e-03    5.4461426e-04    4.5701905e-04    1.2780051e+00    1.0034458e+00    1.3254774e+02    1.1830037e+02    7.6981585e-03    8.5857809e-03
   2.7819619e+01    3.9426942e+00    5.4515850e+00    1.9760031e+03    2.6570423e+03    5.9805999e+03    4.7876825e+03    7.4925220e-04    1.0891550e-03    5.4796910e-04    4.6063459e-04    1.2760764e+00    1.0000459e+00    1.3266675e+02    1.1837845e+02    7.7027764e-03    8.5883855e-03
   2.7922807e+01    3.9251808e+00    5.4163565e+00    1.9503444e+03    2.6145694e+03    5.9519793e+03    4.7775684e+03    7.5275752e-04    1.0937023e-03    5.5134521e-04    4.6424943e-04    1.2741474e+00    9.9666218e-01    1.3278780e+02    1.1845164e+02    7.7073899e-03    8.5906143e-03
   2.8026046e+01    3.9077833e+00    5.3814711e+00    1.9251008e+03    2.5721606e+03    5.9231365e+03    4.7643408e+03    7.5625545e-04    1.0982368e-03    5.5472472e-04    4.6787660e-04    1.2722217e+00    9.9329794e-01    1.3290603e+02    1.1852425e+02    7.7117877e-03    8.5926390e-03
   2.8129341e+01    3.8905075e+00    5.3469246e+00    1.9001537e+03    2.5297035e+03    5.8929403e+03    4.7475703e+03    7.5975062e-04    1.1027534e-03    5.5811976e-04    4.7150464e-04    1.2703022e+00    9.8995152e-01    1.3302365e+02    1.1859340e+02    7.7160782e-03    8.5943810e-03
   2.8232651e+01    3.8733337e+00    5.3125077e+00    1.8742156e+03    2.4875024e+03    5.8459168e+03    4.6828334e+03    7.6325355e-04    1.1071910e-03    5.6163161e-04    4.7499607e-04    1.2684013e+00    9.8660057e-01    1.3315625e+02    1.1862994e+02    7.7207582e-03    8.5947952e-03
   2.8336009e+01    3.8562525e+00    5.2784746e+00    1.8505166e+03    2.4474640e+03    5.8182658e+03    4.6825127e+03    7.6672900e-04    1.1116552e-03    5.6507919e-04    4.7859851e-04    1.2664947e+00    9.8327319e-01    1.3327334e+02    1.1868863e+02    7.7247668e-03    8.5958471e-03
   2.8439433e+01    3.8392673e+00    5.2447721e+00    1.8273041e+03    2.4095230e+03    5.7913718e+03    4.6822451e+03    7.7019594e-04    1.1161118e-03    5.6853085e-04    4.8221544e-04    1.2645862e+00    9.7996597e-01    1.3338755e+02    1.1874569e+02    7.7285503e-03    8.5966608e-03
   2.8542885e+01    3.8224025e+00    5.2114759e+00    1.8044426e+03    2.3720224e+03    5.7653395e+03    4.6785179e+03    7.7364543e-04    1.1205524e-03    5.7197345e-04    4.8584330e-04    1.2626773e+00    9.7668539e-01    1.3349660e+02    1.1880185e+02    7.7320232e-03    8.5972787e-03
   2.8646373e+01    3.8056467e+00    5.1785220e+00    1.7815854e+03    2.3335499e+03    5.7370128e+03    4.6642059e+03    7.7708907e-04    1.1249749e-03    5.7542449e-04    4.8947384e-04    1.2607706e+00    9.7342460e-01    1.3360351e+02    1.1885608e+02    7.7353230e-03    8.5976539e-03
   2.8749874e+01    3.7889702e+00    5.1456350e+00    1.7580749e+03    2.2945384e+03    5.6990368e+03    4.6173103e+03    7.8052005e-04    1.1293219e-03    5.7890620e-04    4.9304901e-04    1.2588818e+00    9.7015292e-01    1.3371277e+02    1.1888885e+02    7.7385884e-03    8.5970445e-03
   2.8801646e+01    3.7806526e+00    5.1293055e+00    1.7468688e+03    2.2756156e+03    5.6849243e+03    4.6092793e+03    7.8223454e-04    1.1315104e-03    5.8063899e-04    4.9487210e-04    1.2579331e+00    9.6852436e-01    1.3376481e+02    1.1891289e+02    7.7401079e-03    8.5969588e-03
   2.8905217e+01    3.7640997e+00    5.0968850e+00    1.7250911e+03    2.2390751e+03    5.6599307e+03    4.6062215e+03    7.8565279e-04    1.1358754e-03    5.8409877e-04    4.9853501e-04    1.2560382e+00    9.6528127e-01    1.3386537e+02    1.1896251e+02    7.7429358e-03    8.5967044e-03
   2.9004012e+01    3.7484335e+00    5.0663078e+00    1.7049404e+03    2.2063510e+03    5.6383950e+03    4.6093843e+03    7.8889979e-04    1.1400321e-03    5.8738843e-04    5.0204766e-04    1.2542329e+00    9.6221380e-01    1.3395628e+02    1.1900862e+02    7.7453805e-03    8.5963362e-03
   2.9107644e+01    3.7321291e+00    5.0346255e+00    1.6838067e+03    2.1723289e+03    5.6137027e+03    4.6008418e+03    7.9229848e-04    1.1443597e-03    5.9084740e-04    5.0572338e-04    1.2523451e+00    9.5901924e-01    1.3405264e+02    1.1905512e+02    7.7478510e-03    8.5956796e-03
   2.9211336e+01    3.7159424e+00    5.0031159e+00    1.6617934e+03    2.1371363e+03    5.5761062e+03    4.5436760e+03    7.9568439e-04    1.1486197e-03    5.9433456e-04    5.0933676e-04    1.2504768e+00    9.5582562e-01    1.3414952e+02    1.1907948e+02    7.7502554e-03    8.5940770e-03
   2.9314991e+01    3.6998026e+00    4.9717967e+00    1.6413578e+03    2.1039772e+03    5.5486308e+03    4.5325232e+03    7.9906601e-04    1.1528926e-03    5.9784332e-04    5.1298846e-04    1.2486023e+00    9.5264233e-01    1.3424465e+02    1.1911323e+02    7.7525086e-03    8.5926825e-03
   2.9418733e+01    3.6837824e+00    4.9408581e+00    1.6213624e+03    2.0717814e+03    5.5219147e+03    4.5267701e+03    8.0244346e-04    1.1571518e-03    6.0138058e-04    5.1662371e-04    1.2467295e+00    9.4948429e-01    1.3434002e+02    1.1914183e+02    7.7546624e-03    8.5909871e-03
   2.9522542e+01    3.6678594e+00    4.9102093e+00    1.6021264e+03    2.0415533e+03    5.5002578e+03    4.5346582e+03    8.0580048e-04    1.1613984e-03    6.0489353e-04    5.2029613e-04    1.2448583e+00    9.4634420e-01    1.3442820e+02    1.1917510e+02    7.7564248e-03    8.5892802e-03
   2.9626396e+01    3.6520327e+00    4.8798366e+00    1.5829047e+03    2.0115727e+03    5.4761057e+03    4.5298220e+03    8.0915613e-04    1.1656386e-03    6.0842383e-04    5.2396971e-04    1.2429878e+00    9.4322313e-01    1.3451666e+02    1.1920349e+02    7.7580992e-03    8.5872361e-03
   2.9730303e+01    3.6363077e+00    4.8496573e+00    1.5628896e+03    1.9803541e+03    5.4395980e+03    4.4838353e+03    8.1249894e-04    1.1697993e-03    6.1199272e-04    5.2756591e-04    1.2411309e+00    9.4010590e-01    1.3460839e+02    1.1920889e+02    7.7597669e-03    8.5842450e-03
   2.9834253e+01    3.6206413e+00    4.8197540e+00    1.5440805e+03    1.9499585e+03    5.4141490e+03    4.4756530e+03    8.1582603e-04    1.1739766e-03    6.1553399e-04    5.3123583e-04    1.2392661e+00    9.3700614e-01    1.3469144e+02    1.1923108e+02    7.7610481e-03    8.5816781e-03
   2.9938238e+01    3.6050782e+00    4.7901757e+00    1.5254354e+03    1.9199730e+03    5.3890652e+03    4.4656439e+03    8.1914881e-04    1.1781365e-03    6.1907985e-04    5.3491516e-04    1.2374026e+00    9.3392737e-01    1.3477278e+02    1.1925174e+02    7.7622168e-03    8.5789372e-03
   3.0042274e+01    3.5896209e+00    4.7608842e+00    1.5077113e+03    1.8916856e+03    5.3703120e+03    4.4777955e+03    8.2245064e-04    1.1822897e-03    6.2260165e-04    5.3863201e-04    1.2355423e+00    9.3086837e-01    1.3484633e+02    1.1927669e+02    7.7629939e-03    8.5762074e-03
   3.0146349e+01    3.5742544e+00    4.7318704e+00    1.4899979e+03    1.8643052e+03    5.3487153e+03    4.4748823e+03    8.2574576e-04    1.1864261e-03    6.2613385e-04    5.4234952e-04    1.2336837e+00    9.2782590e-01    1.3491887e+02    1.1929842e+02    7.7636365e-03    8.5732139e-03
   3.0250475e+01    3.5589831e+00    4.7030237e+00    1.4712050e+03    1.8357173e+03    5.3131868e+03    4.4205563e+03    8.2904106e-04    1.1904876e-03    6.2971587e-04    5.4599385e-04    1.2318379e+00    9.2478682e-01    1.3499822e+02    1.1929822e+02    7.7644401e-03    8.5692424e-03
   3.0302550e+01    3.5513736e+00    4.6886916e+00    1.4624453e+03    1.8219271e+03    5.3011791e+03    4.4138275e+03    8.3068023e-04    1.1925288e-03    6.3148969e-04    5.4785047e-04    1.2309140e+00    9.2327306e-01    1.3503310e+02    1.1930509e+02    7.7646455e-03    8.5674600e-03
   3.0406750e+01    3.5362264e+00    4.6602348e+00    1.4453403e+03    1.7954094e+03    5.2771634e+03    4.4088092e+03    8.3396118e-04    1.1965987e-03    6.3507813e-04    5.5154033e-04    1.2290673e+00    9.2025966e-01    1.3510611e+02    1.1931434e+02    7.7650995e-03    8.5636785e-03
   3.0511000e+01    3.5211664e+00    4.6320262e+00    1.4284731e+03    1.7694380e+03    5.2530557e+03    4.4061698e+03    8.3724474e-04    1.2006512e-03    6.3870408e-04    5.5521480e-04    1.2272204e+00    9.1726459e-01    1.3518203e+02    1.1931795e+02    7.7655695e-03    8.5595804e-03
   3.0615289e+01    3.5062133e+00    4.6040962e+00    1.4120990e+03    1.7449224e+03    5.2317635e+03    4.4108469e+03    8.4051585e-04    1.2046926e-03    6.4232048e-04    5.5891138e-04    1.2253780e+00    9.1428904e-01    1.3525382e+02    1.1932346e+02    7.7658057e-03    8.5553914e-03
   3.0719619e+01    3.4913332e+00    4.5763915e+00    1.3958616e+03    1.7205493e+03    5.2099396e+03    4.4095110e+03    8.4378813e-04    1.2087224e-03    6.4595076e-04    5.6262255e-04    1.2235337e+00    9.1132912e-01    1.3532596e+02    1.1932907e+02    7.7660093e-03    8.5511345e-03
   3.0823994e+01    3.4765265e+00    4.5487711e+00    1.3785906e+03    1.6948457e+03    5.1728742e+03    4.3568280e+03    8.4705094e-04    1.2126635e-03    6.4963219e-04    5.6624680e-04    1.2217028e+00    9.0836475e-01    1.3540321e+02    1.1930996e+02    7.7662903e-03    8.5458114e-03
   3.0928401e+01    3.4618161e+00    4.5215366e+00    1.3626842e+03    1.6707606e+03    5.1492479e+03    4.3507570e+03    8.5028911e-04    1.2166242e-03    6.5326775e-04    5.6994385e-04    1.2198655e+00    9.0543108e-01    1.3546973e+02    1.1930748e+02    7.7660755e-03    8.5409233e-03
   3.1032856e+01    3.4471964e+00    4.4945581e+00    1.3469894e+03    1.6467419e+03    5.1271185e+03    4.3461216e+03    8.5352033e-04    1.2205739e-03    6.5690133e-04    5.7365774e-04    1.2180309e+00    9.0251407e-01    1.3553347e+02    1.1930465e+02    7.7656894e-03    8.5358918e-03
   3.1137365e+01    3.4326776e+00    4.4678636e+00    1.3319043e+03    1.6241346e+03    5.1090462e+03    4.3550826e+03    8.5673439e-04    1.2245108e-03    6.6052085e-04    5.7739421e-04    1.2161999e+00    8.9961636e-01    1.3559181e+02    1.1930404e+02    7.7650335e-03    8.5308276e-03
   3.1241917e+01    3.4182386e+00    4.4413882e+00    1.3167441e+03    1.6019008e+03    5.0889523e+03    4.3508609e+03    8.5994600e-04    1.2284186e-03    6.6415022e-04    5.8113425e-04    1.2143711e+00    8.9673219e-01    1.3565084e+02    1.1930149e+02    7.7643532e-03    8.5255681e-03
   3.1346398e+01    3.4039003e+00    4.4150611e+00    1.3009135e+03    1.5789774e+03    5.0559281e+03    4.3036225e+03    8.6313314e-04    1.2322491e-03    6.6780876e-04    5.8479172e-04    1.2125608e+00    8.9384736e-01    1.3571147e+02    1.1927795e+02    7.7635823e-03    8.5193952e-03
   3.1450843e+01    3.3896462e+00    4.3890541e+00    1.2861459e+03    1.5573591e+03    5.0323158e+03    4.2953223e+03    8.6632091e-04    1.2360954e-03    6.7147941e-04    5.8848337e-04    1.2107436e+00    8.9099045e-01    1.3577093e+02    1.1926392e+02    7.7627238e-03    8.5135178e-03
   3.1503095e+01    3.3825468e+00    4.3761228e+00    1.2788548e+03    1.5466629e+03    5.0205665e+03    4.2924689e+03    8.6791580e-04    1.2380146e-03    6.7333139e-04    5.9032232e-04    1.2098350e+00    8.8956759e-01    1.3580169e+02    1.1925477e+02    7.7622966e-03    8.5104580e-03
   3.1607643e+01    3.3684166e+00    4.3504297e+00    1.2646204e+03    1.5259183e+03    4.9995876e+03    4.2943960e+03    8.7109899e-04    1.2418578e-03    6.7702981e-04    5.9402194e-04    1.2080209e+00    8.8673360e-01    1.3585981e+02    1.1923747e+02    7.7612442e-03    8.5042393e-03
   3.1712244e+01    3.3543824e+00    4.3250355e+00    1.2507822e+03    1.5061982e+03    4.9811985e+03    4.3010209e+03    8.7426400e-04    1.2456775e-03    6.8071344e-04    5.9773738e-04    1.2062087e+00    8.8392060e-01    1.3591353e+02    1.1922269e+02    7.7599650e-03    8.4980403e-03
   3.1816895e+01    3.3404315e+00    4.2997456e+00    1.2358633e+03    1.4853556e+03    4.9465425e+03    4.2510943e+03    8.7741725e-04    1.2494096e-03    6.8445030e-04    6.0135163e-04    1.2044107e+00    8.8110677e-01    1.3597316e+02    1.1918341e+02    7.7587921e-03    8.4908235e-03
   3.1921599e+01    3.3265375e+00    4.2747024e+00    1.2219262e+03    1.4649894e+03    4.9229236e+03    4.2386316e+03    8.8056060e-04    1.2531685e-03    6.8815786e-04    6.0504369e-04    1.2026066e+00    8.7831033e-01    1.3602558e+02    1.1915946e+02    7.7573087e-03    8.4840419e-03
   3.2026347e+01    3.3127204e+00    4.2498655e+00    1.2082212e+03    1.4449900e+03    4.9009496e+03    4.2289577e+03    8.8369549e-04    1.2569037e-03    6.9186216e-04    6.0875281e-04    1.2008050e+00    8.7552705e-01    1.3607599e+02    1.1913660e+02    7.7556931e-03    8.4771800e-03
   3.2131133e+01    3.2989852e+00    4.2252206e+00    1.1951682e+03    1.4259352e+03    4.8846282e+03    4.2391155e+03    8.8681632e-04    1.2606411e-03    6.9555066e-04    6.1249915e-04    1.1990070e+00    8.7275758e-01    1.3612085e+02    1.1911728e+02    7.7537780e-03    8.4702784e-03
   3.2235950e+01    3.2853454e+00    4.2008518e+00    1.1821337e+03    1.4076948e+03    4.8664067e+03    4.2394522e+03    8.8993051e-04    1.2643506e-03    6.9924592e-04    6.1623833e-04    1.1972111e+00    8.7000907e-01    1.3616548e+02    1.1909561e+02    7.7518018e-03    8.4632190e-03
   3.2340798e+01    3.2718000e+00    4.1766533e+00    1.1683057e+03    1.3886345e+03    4.8346396e+03    4.1916912e+03    8.9303265e-04    1.2679948e-03    7.0298030e-04    6.1990023e-04    1.1954288e+00    8.6726576e-01    1.3621369e+02    1.1905530e+02    7.7498480e-03    8.4553827e-03
   3.2445673e+01    3.2582939e+00    4.1526178e+00    1.1555178e+03    1.3703519e+03    4.8145957e+03    4.1849617e+03    8.9612743e-04    1.2716703e-03    7.0668432e-04    6.2365029e-04    1.1936417e+00    8.6453184e-01    1.3625439e+02    1.1903026e+02    7.7476013e-03    8.4480225e-03
   3.2550590e+01    3.2448722e+00    4.1288021e+00    1.1427944e+03    1.3523947e+03    4.7920982e+03    4.1772014e+03    8.9924055e-04    1.2753377e-03    7.1046829e-04    6.2734910e-04    1.1918553e+00    8.6181736e-01    1.3630347e+02    1.1899678e+02    7.7456101e-03    8.4403665e-03
   3.2603074e+01    3.2381945e+00    4.1169764e+00    1.1366249e+03    1.3437901e+03    4.7822459e+03    4.1786949e+03    9.0078595e-04    1.2771523e-03    7.1235437e-04    6.2919920e-04    1.1909639e+00    8.6046578e-01    1.3632622e+02    1.1897972e+02    7.7444917e-03    8.4364065e-03
   3.2708066e+01    3.2248987e+00    4.0934886e+00    1.1243766e+03    1.3271415e+03    4.7623294e+03    4.1786899e+03    9.0387280e-04    1.2807583e-03    7.1613051e-04    6.3290031e-04    1.1891815e+00    8.5777616e-01    1.3637155e+02    1.1894456e+02    7.7422355e-03    8.4284431e-03
   3.2813094e+01    3.2116790e+00    4.0702151e+00    1.1121746e+03    1.3105645e+03    4.7415859e+03    4.1714314e+03    9.0695278e-04    1.2843518e-03    7.1990930e-04    6.3660945e-04    1.1873988e+00    8.5510434e-01    1.3641449e+02    1.1890896e+02    7.7398328e-03    8.4203360e-03
   3.2918199e+01    3.1985497e+00    4.0470822e+00    1.0993458e+03    1.2929610e+03    4.7099183e+03    4.1309086e+03    9.1002303e-04    1.2878996e-03    7.2372743e-04    6.4024299e-04    1.1856343e+00    8.5243054e-01    1.3645928e+02    1.1885338e+02    7.7374260e-03    8.4114930e-03
   3.3023352e+01    3.1855000e+00    4.0242739e+00    1.0873241e+03    1.2761623e+03    4.6884603e+03    4.1210265e+03    9.1309989e-04    1.2915087e-03    7.2752130e-04    6.4396601e-04    1.1838603e+00    8.4978901e-01    1.3649889e+02    1.1881496e+02    7.7348463e-03    8.4033030e-03
   3.3128549e+01    3.1725276e+00    4.0016141e+00    1.0758551e+03    1.2600787e+03    4.6725522e+03    4.1296962e+03    9.1615571e-04    1.2950710e-03    7.3129690e-04    6.4771052e-04    1.1820937e+00    8.4715574e-01    1.3653490e+02    1.1877956e+02    7.7320704e-03    8.3950251e-03
   3.3233792e+01    3.1596346e+00    3.9791605e+00    1.0644338e+03    1.2450737e+03    4.6547758e+03    4.1300174e+03    9.1919492e-04    1.2985763e-03    7.3507716e-04    6.5143483e-04    1.1803298e+00    8.4453814e-01    1.3657092e+02    1.1874042e+02    7.7292059e-03    8.3864300e-03
   3.3339082e+01    3.1468153e+00    3.9568975e+00    1.0530588e+03    1.2296175e+03    4.6363030e+03    4.1243289e+03    9.2223013e-04    1.3020681e-03    7.3886201e-04    6.5516852e-04    1.1785672e+00    8.4193603e-01    1.3660534e+02    1.1870128e+02    7.7262405e-03    8.3777487e-03
   3.3444218e+01    3.1340940e+00    3.9347667e+00    1.0409989e+03    1.2137269e+03    4.6049920e+03    4.0758631e+03    9.2525469e-04    1.3055275e-03    7.4268674e-04    6.5882832e-04    1.1768267e+00    8.3933006e-01    1.3664243e+02    1.1864162e+02    7.7232838e-03    8.3683235e-03
   3.3549221e+01    3.1214699e+00    3.9129602e+00    1.0299528e+03    1.1990076e+03    4.5839681e+03    4.0710664e+03    9.2827667e-04    1.3089778e-03    7.4653563e-04    6.6249078e-04    1.1750816e+00    8.3675754e-01    1.3668158e+02    1.1859159e+02    7.7203917e-03    8.3592664e-03
   3.3601744e+01    3.1151785e+00    3.9020872e+00    1.0245717e+03    1.1918183e+03    4.5746452e+03    4.0723560e+03    9.2977899e-04    1.3106849e-03    7.4845435e-04    6.6432914e-04    1.1742105e+00    8.3547309e-01    1.3669958e+02    1.1856692e+02    7.7188462e-03    8.3546465e-03
   3.3706823e+01    3.1026569e+00    3.8805236e+00    1.0138733e+03    1.1779118e+03    4.5557146e+03    4.0718772e+03    9.3280356e-04    1.3141542e-03    7.5230895e-04    6.6803506e-04    1.1724676e+00    8.3292115e-01    1.3673611e+02    1.1851876e+02    7.7157696e-03    8.3455004e-03
   3.3811943e+01    3.0902058e+00    3.8591073e+00    1.0032535e+03    1.1637218e+03    4.5372458e+03    4.0673751e+03    9.3580353e-04    1.3175439e-03    7.5615418e-04    6.7173170e-04    1.1707297e+00    8.3037890e-01    1.3677021e+02    1.1847149e+02    7.7125452e-03    8.3361694e-03
   3.3917088e+01    3.0778485e+00    3.8378327e+00    9.9202569e+02    1.1487815e+03    4.5076135e+03    4.0284967e+03    9.3879891e-04    1.3209003e-03    7.6004351e-04    6.7535743e-04    1.1690078e+00    8.2784043e-01    1.3680842e+02    1.1840666e+02    7.7093769e-03    8.3261923e-03
   3.4022269e+01    3.0655622e+00    3.8168138e+00    9.8157385e+02    1.1346468e+03    4.4887336e+03    4.0210218e+03    9.4178179e-04    1.3242813e-03    7.6388760e-04    6.7906192e-04    1.1672835e+00    8.2532255e-01    1.3683857e+02    1.1835760e+02    7.7059401e-03    8.3168068e-03
   3.4127488e+01    3.0533664e+00    3.7960303e+00    9.7159600e+02    1.1214704e+03    4.4736656e+03    4.0279392e+03    9.4475819e-04    1.3276882e-03    7.6771948e-04    6.8280116e-04    1.1655622e+00    8.2282581e-01    1.3686459e+02    1.1831115e+02    7.7022873e-03    8.3074558e-03
   3.4232727e+01    3.0412601e+00    3.7754738e+00    9.6161878e+02    1.1084816e+03    4.4573936e+03    4.0272500e+03    9.4772895e-04    1.3310600e-03    7.7155684e-04    6.8653023e-04    1.1638461e+00    8.2034688e-01    1.3689149e+02    1.1826464e+02    7.6986418e-03    8.2980671e-03
   3.4327494e+01    3.0304325e+00    3.7570977e+00    9.5266028e+02    1.0966595e+03    4.4413657e+03    4.0197510e+03    9.5039102e-04    1.3340563e-03    7.7501776e-04    6.8987640e-04    1.1623062e+00    8.1812750e-01    1.3691457e+02    1.1821954e+02    7.6952313e-03    8.2892070e-03
   3.4403307e+01    3.0218178e+00    3.7424154e+00    9.4493662e+02    1.0867780e+03    4.4184239e+03    3.9830154e+03    9.5249188e-04    1.3363359e-03    7.7781518e-04    6.9244803e-04    1.1610879e+00    8.1634556e-01    1.3693649e+02    1.1816647e+02    7.6925655e-03    8.2814101e-03
   3.4539772e+01    3.0063983e+00    3.7163138e+00    9.3223200e+02    1.0701401e+03    4.3912100e+03    3.9720303e+03    9.5629933e-04    1.3405286e-03    7.8288522e-04    6.9714550e-04    1.1588840e+00    8.1317486e-01    1.3697647e+02    1.1808398e+02    7.6877510e-03    8.2679187e-03
   3.4600422e+01    2.9995883e+00    3.7048182e+00    9.2670035e+02    1.0633184e+03    4.3800247e+03    3.9698421e+03    9.5800092e-04    1.3424112e-03    7.8514307e-04    6.9925523e-04    1.1579061e+00    8.1177525e-01    1.3699419e+02    1.1804910e+02    7.6856140e-03    8.2619969e-03
   3.4709931e+01    2.9873658e+00    3.6842006e+00    9.1692796e+02    1.0508069e+03    4.3620507e+03    3.9690384e+03    9.6105258e-04    1.3457688e-03    7.8920485e-04    7.0306616e-04    1.1561493e+00    8.0925641e-01    1.3702465e+02    1.1798865e+02    7.6815901e-03    8.2511930e-03
   3.4812700e+01    2.9759800e+00    3.6649807e+00    9.0719663e+02    1.0385358e+03    4.3350426e+03    3.9318293e+03    9.6389962e-04    1.3488600e-03    7.9304210e-04    7.0657281e-04    1.1545155e+00    8.0689572e-01    1.3705474e+02    1.1791742e+02    7.6777990e-03    8.2405020e-03
   3.4922209e+01    2.9639302e+00    3.6447192e+00    8.9753494e+02    1.0259764e+03    4.3150644e+03    3.9235285e+03    9.6693435e-04    1.3521677e-03    7.9711299e-04    7.1037237e-04    1.1527749e+00    8.0440256e-01    1.3708443e+02    1.1785494e+02    7.6736581e-03    8.2294790e-03
   3.5024979e+01    2.9527181e+00    3.6259208e+00    8.8863903e+02    1.0142013e+03    4.2978696e+03    3.9188884e+03    9.6977636e-04    1.3552647e-03    8.0092778e-04    7.1394855e-04    1.1511484e+00    8.0208241e-01    1.3711039e+02    1.1779793e+02    7.6696800e-03    8.2191565e-03
   3.5100792e+01    2.9445063e+00    3.6121038e+00    8.8181304e+02    1.0054116e+03    4.2804947e+03    3.8968293e+03    9.7185593e-04    1.3575005e-03    8.0374816e-04    7.1654541e-04    1.1499642e+00    8.0036651e-01    1.3712958e+02    1.1774596e+02    7.6666973e-03    8.2111441e-03
   3.5222094e+01    2.9314532e+00    3.5902875e+00    8.7151717e+02    9.9203148e+02    4.2606705e+03    3.8860365e+03    9.7518410e-04    1.3611052e-03    8.0823663e-04    7.2076782e-04    1.1480605e+00    7.9765865e-01    1.3715533e+02    1.1767719e+02    7.6617707e-03    8.1988047e-03
   3.5316440e+01    2.9213777e+00    3.5734543e+00    8.6362031e+02    9.8197001e+02    4.2437436e+03    3.8752309e+03    9.7776327e-04    1.3638667e-03    8.1173714e-04    7.2403545e-04    1.1465872e+00    7.9556454e-01    1.3717658e+02    1.1762236e+02    7.6579267e-03    8.1890143e-03
   3.5434372e+01    2.9088941e+00    3.5525913e+00    8.5371160e+02    9.6947963e+02    4.2184519e+03    3.8532915e+03    9.8098520e-04    1.3673055e-03    8.1616711e-04    7.2805740e-04    1.1447640e+00    7.9295528e-01    1.3720797e+02    1.1754437e+02    7.6532230e-03    8.1765372e-03
   3.5528718e+01    2.8989711e+00    3.5360761e+00    8.4615969e+02    9.6005485e+02    4.2022180e+03    3.8502073e+03    9.8355615e-04    1.3700416e-03    8.1971234e-04    7.3128675e-04    1.1433041e+00    7.9088760e-01    1.3723093e+02    1.1748458e+02    7.6493694e-03    8.1666014e-03
   3.5604531e+01    2.8910424e+00    3.5228866e+00    8.4024985e+02    9.5285771e+02    4.1905870e+03    3.8509927e+03    9.8561970e-04    1.3722420e-03    8.2255656e-04    7.3389759e-04    1.1421368e+00    7.8923079e-01    1.3724893e+02    1.1743919e+02    7.6462290e-03    8.1586606e-03
   3.5739758e+01    2.8770119e+00    3.4996168e+00    8.2988026e+02    9.4009753e+02    4.1706484e+03    3.8518837e+03    9.8931004e-04    1.3762058e-03    8.2763193e-04    7.3859061e-04    1.1400649e+00    7.8629506e-01    1.3728039e+02    1.1736379e+02    7.6406098e-03    8.1447825e-03
   3.5814244e+01    2.8693311e+00    3.4868333e+00    8.2360110e+02    9.3199637e+02    4.1513891e+03    3.8203598e+03    9.9132735e-04    1.3783151e-03    8.3044988e-04    7.4111181e-04    1.1389322e+00    7.8467880e-01    1.3729884e+02    1.1730866e+02    7.6375120e-03    8.1365593e-03
   3.5921835e+01    2.8583016e+00    3.4685544e+00    8.1536731e+02    9.2155626e+02    4.1342426e+03    3.8128573e+03    9.9423410e-04    1.3813882e-03    8.3448288e-04    7.4482916e-04    1.1372954e+00    7.8236416e-01    1.3731999e+02    1.1724302e+02    7.6328239e-03    8.1250935e-03
   3.6022805e+01    2.8480278e+00    3.4515766e+00    8.0806562e+02    9.1261990e+02    4.1224926e+03    3.8228019e+03    9.9695799e-04    1.3842884e-03    8.3825405e-04    7.4835214e-04    1.1357637e+00    7.8020891e-01    1.3733693e+02    1.1718588e+02    7.6283101e-03    8.1145202e-03
   3.6148937e+01    2.8353022e+00    3.4305762e+00    7.9891536e+02    9.0139746e+02    4.1063246e+03    3.8249678e+03    1.0003535e-03    1.3878773e-03    8.4297021e-04    7.5274611e-04    1.1338642e+00    7.7753039e-01    1.3736033e+02    1.1711698e+02    7.6226765e-03    8.1012520e-03
   3.6223307e+01    2.8278587e+00    3.4182884e+00    7.9289752e+02    8.9397033e+02    4.0855862e+03    3.7848002e+03    1.0023358e-03    1.3899304e-03    8.4577347e-04    7.5525280e-04    1.1327546e+00    7.7595506e-01    1.3737493e+02    1.1706125e+02    7.6193333e-03    8.0929105e-03
   3.6338994e+01    2.8163539e+00    3.3993720e+00    7.8457955e+02    8.8366835e+02    4.0681513e+03    3.7781375e+03    1.0054401e-03    1.3932045e-03    8.5012181e-04    7.5926063e-04    1.1310258e+00    7.7353084e-01    1.3739464e+02    1.1699340e+02    7.6141093e-03    8.0806767e-03
   3.6413364e+01    2.8090067e+00    3.3873148e+00    7.7932864e+02    8.7746748e+02    4.0559749e+03    3.7757395e+03    1.0074418e-03    1.3953030e-03    8.5295358e-04    7.6181050e-04    1.1299171e+00    7.7198341e-01    1.3741068e+02    1.1694601e+02    7.6108492e-03    8.0726956e-03
   3.6520788e+01    2.7984623e+00    3.3700521e+00    7.7197834e+02    8.6870643e+02    4.0411724e+03    3.7801018e+03    1.0103254e-03    1.3983324e-03    8.5702982e-04    7.6551545e-04    1.1283197e+00    7.6976365e-01    1.3743132e+02    1.1688131e+02    7.6060260e-03    8.0612607e-03
   3.6636475e+01    2.7871848e+00    3.3515291e+00    7.6369998e+02    8.5884475e+02    4.0177443e+03    3.7544848e+03    1.0133946e-03    1.4015015e-03    8.6142834e-04    7.6943622e-04    1.1266178e+00    7.6736922e-01    1.3745285e+02    1.1679892e+02    7.6006741e-03    8.0483320e-03
   3.6729437e+01    2.7781766e+00    3.3367849e+00    7.5742714e+02    8.5107845e+02    4.0038353e+03    3.7506264e+03    1.0158667e-03    1.4040738e-03    8.6495214e-04    7.7264324e-04    1.1252515e+00    7.6545850e-01    1.3746867e+02    1.1674389e+02    7.5963335e-03    8.0383155e-03
   3.6821987e+01    2.7692739e+00    3.3223091e+00    7.5119250e+02    8.4325167e+02    3.9908849e+03    3.7479203e+03    1.0183480e-03    1.4066881e-03    8.6846436e-04    7.7586711e-04    1.1238868e+00    7.6358434e-01    1.3748258e+02    1.1669044e+02    7.5920489e-03    8.0285952e-03
   3.6937673e+01    2.7582241e+00    3.3042613e+00    7.4312490e+02    8.3338756e+02    3.9683542e+03    3.7227515e+03    1.0214156e-03    1.4098488e-03    8.7287072e-04    7.7981592e-04    1.1222062e+00    7.6122883e-01    1.3750296e+02    1.1661054e+02    7.5866421e-03    8.0157439e-03
   3.7012043e+01    2.7511725e+00    3.2927807e+00    7.3829237e+02    8.2755738e+02    3.9586645e+03    3.7216634e+03    1.0233801e-03    1.4118908e-03    8.7567853e-04    7.8239301e-04    1.1211275e+00    7.5972895e-01    1.3751201e+02    1.1656642e+02    7.5830172e-03    8.0077069e-03
   3.7105006e+01    2.7424038e+00    3.2785027e+00    7.3228826e+02    8.2025009e+02    3.9459276e+03    3.7165628e+03    1.0258198e-03    1.4143937e-03    8.7918662e-04    7.8559773e-04    1.1197860e+00    7.5785780e-01    1.3752381e+02    1.1651106e+02    7.5784437e-03    7.9975025e-03
   3.7231022e+01    2.7306161e+00    3.2594001e+00    7.2433603e+02    8.1095468e+02    3.9286765e+03    3.7131570e+03    1.0291487e-03    1.4178434e-03    8.8396836e-04    7.8996376e-04    1.1179699e+00    7.5535036e-01    1.3754041e+02    1.1643850e+02    7.5723315e-03    7.9839766e-03
   3.7305392e+01    2.7237038e+00    3.2482216e+00    7.1969900e+02    8.0553359e+02    3.9179641e+03    3.7141032e+03    1.0311163e-03    1.4198584e-03    8.8682771e-04    7.9250398e-04    1.1168989e+00    7.5388278e-01    1.3755333e+02    1.1639075e+02    7.5688257e-03    7.9758292e-03
   3.7439671e+01    2.7113027e+00    3.2280348e+00    7.1095241e+02    7.9501005e+02    3.8921691e+03    3.6885821e+03    1.0346299e-03    1.4233942e-03    8.9199503e-04    7.9702553e-04    1.1149926e+00    7.5121681e-01    1.3757624e+02    1.1629195e+02    7.5623373e-03    7.9604689e-03
   3.7514041e+01    2.7044841e+00    3.2170274e+00    7.0639672e+02    7.8944953e+02    3.8823289e+03    3.6876536e+03    1.0365917e-03    1.4254026e-03    8.9484896e-04    7.9958419e-04    1.1139320e+00    7.4976320e-01    1.3758669e+02    1.1624544e+02    7.5587370e-03    7.9523556e-03
   3.7621465e+01    2.6946914e+00    3.2012563e+00    6.9975894e+02    7.8118846e+02    3.8664312e+03    3.6790400e+03    1.0394306e-03    1.4283138e-03    8.9897685e-04    8.0329254e-04    1.1124024e+00    7.4767756e-01    1.3760168e+02    1.1617981e+02    7.5535352e-03    7.9406857e-03
   3.7737152e+01    2.6842296e+00    3.1843507e+00    6.9234038e+02    7.7201417e+02    3.8438692e+03    3.6504401e+03    1.0424597e-03    1.4313552e-03    9.0343443e-04    8.0721582e-04    1.1107733e+00    7.4543218e-01    1.3762024e+02    1.1610074e+02    7.5478801e-03    7.9275967e-03
   3.7830114e+01    2.6758935e+00    3.1709171e+00    6.8698323e+02    7.6550817e+02    3.8342453e+03    3.6574903e+03    1.0448854e-03    1.4338210e-03    9.0697995e-04    8.1042966e-04    1.1094722e+00    7.4363992e-01    1.3763034e+02    1.1604728e+02    7.5431738e-03    7.9174500e-03
   3.7923077e+01    2.6676068e+00    3.1575703e+00    6.8156967e+02    7.5909469e+02    3.8227606e+03    3.6560400e+03    1.0473086e-03    1.4362525e-03    9.1053725e-04    8.1362756e-04    1.1081762e+00    7.4185589e-01    1.3764167e+02    1.1599159e+02    7.5385124e-03    7.9071751e-03
   3.8016039e+01    2.6593712e+00    3.1443300e+00    6.7619793e+02    7.5259128e+02    3.8111261e+03    3.6510212e+03    1.0497173e-03    1.4386545e-03    9.1408504e-04    8.1682131e-04    1.1068831e+00    7.4008373e-01    1.3765131e+02    1.1593646e+02    7.5337573e-03    7.8968290e-03
   3.8108589e+01    2.6512307e+00    3.1313066e+00    6.7082091e+02    7.4608549e+02    3.7987449e+03    3.6430493e+03    1.0521355e-03    1.4410877e-03    9.1762922e-04    8.2002242e-04    1.1055939e+00    7.3834229e-01    1.3766049e+02    1.1588205e+02    7.5290919e-03    7.8867114e-03
   3.8224275e+01    2.6411260e+00    3.1150338e+00    6.6376482e+02    7.3776300e+02    3.7727229e+03    3.6072240e+03    1.0551484e-03    1.4440395e-03    9.2216502e-04    8.2387099e-04    1.1040045e+00    7.3615541e-01    1.3768195e+02    1.1579286e+02    7.5234898e-03    7.8732651e-03
   3.8331699e+01    2.6318141e+00    3.1001275e+00    6.5787702e+02    7.3109719e+02    3.7584865e+03    3.6080154e+03    1.0579449e-03    1.4468189e-03    9.2633874e-04    8.2752679e-04    1.1025276e+00    7.3414957e-01    1.3769695e+02    1.1572342e+02    7.5181217e-03    7.8612488e-03
   3.8406069e+01    2.6254056e+00    3.0898812e+00    6.5381320e+02    7.2633271e+02    3.7491338e+03    3.6068053e+03    1.0598790e-03    1.4487338e-03    9.2922560e-04    8.3006512e-04    1.1015086e+00    7.3276814e-01    1.3770702e+02    1.1567707e+02    7.5143906e-03    7.8529584e-03
   3.8521756e+01    2.6154989e+00    3.0740695e+00    6.4753381e+02    7.1883144e+02    3.7337385e+03    3.6016123e+03    1.0628725e-03    1.4516780e-03    9.3371032e-04    8.3400416e-04    1.0999287e+00    7.3063178e-01    1.3772141e+02    1.1560503e+02    7.5085007e-03    7.8399785e-03
   3.8614305e+01    2.6076363e+00    3.0614856e+00    6.4198326e+02    7.1185271e+02    3.7132019e+03    3.5653684e+03    1.0652649e-03    1.4540031e-03    9.3732601e-04    8.3709990e-04    1.0986772e+00    7.2892559e-01    1.3773535e+02    1.1553776e+02    7.5038490e-03    7.8292764e-03
   3.8729992e+01    2.5978779e+00    3.0459200e+00    6.3604584e+02    7.0480175e+02    3.7022308e+03    3.5740514e+03    1.0682532e-03    1.4569593e-03    9.4179381e-04    8.4108617e-04    1.0971179e+00    7.2680872e-01    1.3774637e+02    1.1547161e+02    7.4978439e-03    7.8165314e-03
   3.8804362e+01    2.5916470e+00    3.0360049e+00    6.3222328e+02    7.0042837e+02    3.6941859e+03    3.5749540e+03    1.0701717e-03    1.4588475e-03    9.4466901e-04    8.4364319e-04    1.0961186e+00    7.2545758e-01    1.3775379e+02    1.1542837e+02    7.4939837e-03    7.8082949e-03
   3.8930378e+01    2.5811654e+00    3.0192927e+00    6.2534759e+02    6.9224615e+02    3.6730223e+03    3.5445917e+03    1.0733839e-03    1.4619645e-03    9.4954165e-04    8.4789736e-04    1.0944453e+00    7.2316411e-01    1.3776520e+02    1.1534304e+02    7.4873047e-03    7.7938509e-03
   3.9004748e+01    2.5750214e+00    3.0095354e+00    6.2160919e+02    6.8783858e+02    3.6648981e+03    3.5431246e+03    1.0752788e-03    1.4638226e-03    9.5239899e-04    8.5044955e-04    1.0934569e+00    7.2182616e-01    1.3776902e+02    1.1529924e+02    7.4832707e-03    7.7855589e-03
   3.9139027e+01    2.5639988e+00    2.9920398e+00    6.1494210e+02    6.8024688e+02    3.6475424e+03    3.5422990e+03    1.0787223e-03    1.4671623e-03    9.5766348e-04    8.5497977e-04    1.0916797e+00    7.1942205e-01    1.3778668e+02    1.1521308e+02    7.4763513e-03    7.7704191e-03
   3.9231990e+01    2.5564241e+00    2.9800349e+00    6.1052838e+02    6.7564101e+02    3.6376954e+03    3.5485505e+03    1.0810942e-03    1.4694549e-03    9.6129390e-04    8.5812732e-04    1.0904542e+00    7.1776911e-01    1.3779702e+02    1.1515564e+02    7.4714625e-03    7.7599347e-03
   3.9306360e+01    2.5503946e+00    2.9705169e+00    6.0697856e+02    6.7157866e+02    3.6300864e+03    3.5521214e+03    1.0829887e-03    1.4712842e-03    9.6419362e-04    8.6064824e-04    1.0894718e+00    7.1645958e-01    1.3780365e+02    1.1510954e+02    7.4675099e-03    7.7515574e-03
   3.9413783e+01    2.5417347e+00    2.9567843e+00    6.0125993e+02    6.6473243e+02    3.6076250e+03    3.5167658e+03    1.0857294e-03    1.4739062e-03    9.6842981e-04    8.6422775e-04    1.0880683e+00    7.1456090e-01    1.3781676e+02    1.1503060e+02    7.4619216e-03    7.7391119e-03
   3.9506746e+01    2.5342921e+00    2.9450214e+00    5.9677091e+02    6.5943243e+02    3.5963614e+03    3.5131769e+03    1.0880981e-03    1.4761882e-03    9.7206367e-04    8.6738616e-04    1.0868573e+00    7.1293012e-01    1.3782542e+02    1.1497328e+02    7.4569929e-03    7.7286600e-03
   3.9622433e+01    2.5250927e+00    2.9305248e+00    5.9145415e+02    6.5320793e+02    3.5865179e+03    3.5222176e+03    1.0910428e-03    1.4790335e-03    9.7656601e-04    8.7135494e-04    1.0853523e+00    7.1091880e-01    1.3783266e+02    1.1490657e+02    7.4507558e-03    7.7158303e-03
   3.9714982e+01    2.5177840e+00    2.9189961e+00    5.8656333e+02    6.4712895e+02    3.5681553e+03    3.4869117e+03    1.0933968e-03    1.4812677e-03    9.8020638e-04    8.7445688e-04    1.0841555e+00    7.0931627e-01    1.3784154e+02    1.1484087e+02    7.4458642e-03    7.7051579e-03
   3.9830669e+01    2.5087188e+00    2.9047266e+00    5.8121527e+02    6.4089695e+02    3.5556055e+03    3.4824923e+03    1.0963055e-03    1.4840382e-03    9.8469448e-04    8.7838945e-04    1.0826674e+00    7.0732628e-01    1.3784602e+02    1.1477072e+02    7.4394517e-03    7.6920754e-03
   3.9905039e+01    2.5029276e+00    2.8956334e+00    5.7782108e+02    6.3698955e+02    3.5468272e+03    3.4809438e+03    1.0981951e-03    1.4858413e-03    9.8761920e-04    8.8091046e-04    1.0817123e+00    7.0605727e-01    1.3785253e+02    1.1472524e+02    7.4354905e-03    7.6837571e-03
   4.0012462e+01    2.4946120e+00    2.8824526e+00    5.7146389e+02    6.3211260e+02    3.4327579e+03    3.4593457e+03    1.1019198e-03    1.4876034e-03    9.9710012e-04    8.7967826e-04    1.0805183e+00    7.0395652e-01    1.3847612e+02    1.1402043e+02    7.4481834e-03    7.6547847e-03
   4.0128149e+01    2.4857402e+00    2.8685299e+00    5.6562197e+02    6.2658621e+02    3.3764159e+03    3.4398392e+03    1.1052453e-03    1.4900488e-03    1.0037208e-03    8.8164307e-04    1.0790523e+00    7.0200168e-01    1.3871719e+02    1.1370394e+02    7.4490194e-03    7.6352971e-03
   4.0230928e+01    2.4778876e+00    2.8562230e+00    5.6120503e+02    6.2187439e+02    3.3644853e+03    3.4413639e+03    1.1078411e-03    1.4924756e-03    1.0078225e-03    8.8505342e-04    1.0777490e+00    7.0027298e-01    1.3872954e+02    1.1363478e+02    7.4435465e-03    7.6235477e-03
   4.0336232e+01    2.4698923e+00    2.8437452e+00    5.5673158e+02    6.1679999e+02    3.3532686e+03    3.4437667e+03    1.1104948e-03    1.4949711e-03    1.0120067e-03    8.8857577e-04    1.0764148e+00    6.9851696e-01    1.3873905e+02    1.1356885e+02    7.4378256e-03    7.6116750e-03
   4.0431021e+01    2.4627376e+00    2.8326092e+00    5.5273804e+02    6.1221031e+02    3.3436672e+03    3.4473399e+03    1.1128836e-03    1.4972087e-03    1.0157774e-03    8.9174665e-04    1.0752139e+00    6.9695064e-01    1.3874732e+02    1.1350961e+02    7.4327061e-03    7.6010666e-03
   4.0536465e+01    2.4548261e+00    2.8203019e+00    5.4846613e+02    6.0751874e+02    3.3353477e+03    3.4585639e+03    1.1155315e-03    1.4996766e-03    1.0199566e-03    8.9528993e-04    1.0738832e+00    6.9521627e-01    1.3875501e+02    1.1344682e+02    7.4269746e-03    7.5893757e-03
   4.0641988e+01    2.4469495e+00    2.8079358e+00    5.4333073e+02    6.0173864e+02    3.3086445e+03    3.4067168e+03    1.1181824e-03    1.5020407e-03    1.0243095e-03    8.9861667e-04    1.0725700e+00    6.9346474e-01    1.3877603e+02    1.1335002e+02    7.4215096e-03    7.5762972e-03
   4.0747579e+01    2.4391284e+00    2.7957825e+00    5.3893156e+02    5.9665739e+02    3.2966283e+03    3.4028941e+03    1.1208179e-03    1.5044794e-03    1.0285121e-03    9.0213309e-04    1.0712521e+00    6.9174021e-01    1.3878356e+02    1.1328361e+02    7.4156716e-03    7.5643400e-03
   4.0800400e+01    2.4352381e+00    2.7897564e+00    5.3674886e+02    5.9414868e+02    3.2902654e+03    3.4018253e+03    1.1221410e-03    1.5057021e-03    1.0306303e-03    9.0387887e-04    1.0705941e+00    6.9088380e-01    1.3878897e+02    1.1324917e+02    7.4128216e-03    7.5583687e-03
   4.0948351e+01    2.4243968e+00    2.7729892e+00    5.3089636e+02    5.8765915e+02    3.2765673e+03    3.4112821e+03    1.1258296e-03    1.5091023e-03    1.0365234e-03    9.0880278e-04    1.0687533e+00    6.8849900e-01    1.3879946e+02    1.1315888e+02    7.4047359e-03    7.5419463e-03
   4.1001246e+01    2.4205363e+00    2.7670052e+00    5.2882279e+02    5.8534407e+02    3.2716322e+03    3.4134308e+03    1.1271579e-03    1.5103480e-03    1.0386441e-03    9.1059417e-04    1.0680969e+00    6.8764811e-01    1.3880279e+02    1.1312570e+02    7.4017898e-03    7.5359488e-03
   4.1106870e+01    2.4128770e+00    2.7550981e+00    5.2401500e+02    5.8006840e+02    3.2467906e+03    3.3683887e+03    1.1298034e-03    1.5127163e-03    1.0429599e-03    9.1398680e-04    1.0668009e+00    6.8594490e-01    1.3881840e+02    1.1303868e+02    7.3961951e-03    7.5232938e-03
   4.1202135e+01    2.4060157e+00    2.7445002e+00    5.2027651e+02    5.7574453e+02    3.2367847e+03    3.3675910e+03    1.1321663e-03    1.5148883e-03    1.0467554e-03    9.1716451e-04    1.0656308e+00    6.8442789e-01    1.3882241e+02    1.1298030e+02    7.3908560e-03    7.5126643e-03
   4.1308098e+01    2.3984245e+00    2.7327853e+00    5.1624129e+02    5.7114829e+02    3.2277769e+03    3.3732140e+03    1.1347842e-03    1.5173000e-03    1.0509537e-03    9.2073112e-04    1.0643340e+00    6.8274653e-01    1.3882455e+02    1.1291902e+02    7.3847907e-03    7.5008406e-03
   4.1403480e+01    2.3916381e+00    2.7223549e+00    5.1266226e+02    5.6714169e+02    3.2197203e+03    3.3794208e+03    1.1371510e-03    1.5194773e-03    1.0547490e-03    9.2393521e-04    1.0631694e+00    6.8124610e-01    1.3882821e+02    1.1286414e+02    7.3794346e-03    7.4903052e-03
   4.1509569e+01    2.3841333e+00    2.7108206e+00    5.0860305e+02    5.6242608e+02    3.2090087e+03    3.3771339e+03    1.1397756e-03    1.5218601e-03    1.0589728e-03    9.2748452e-04    1.0618800e+00    6.7958308e-01    1.3883294e+02    1.1280259e+02    7.3734898e-03    7.4785106e-03
   4.1615726e+01    2.3766749e+00    2.6993022e+00    5.0388545e+02    5.5688368e+02    3.1839241e+03    3.3252389e+03    1.1423974e-03    1.5241597e-03    1.0632721e-03    9.3089832e-04    1.0606049e+00    6.7791381e-01    1.3884393e+02    1.1272144e+02    7.3677515e-03    7.4661325e-03
   4.1721957e+01    2.3692515e+00    2.6878842e+00    4.9998230e+02    5.5270737e+02    3.1730169e+03    3.3264858e+03    1.1450309e-03    1.5265813e-03    1.0675288e-03    9.3448036e-04    1.0593279e+00    6.7625841e-01    1.3884711e+02    1.1265650e+02    7.3616800e-03    7.4541741e-03
   4.1817606e+01    2.3626188e+00    2.6777504e+00    4.9657369e+02    5.4892958e+02    3.1652658e+03    3.3333778e+03    1.1473988e-03    1.5287550e-03    1.0713470e-03    9.3770304e-04    1.0581785e+00    6.7478694e-01    1.3884901e+02    1.1260257e+02    7.3562528e-03    7.4437201e-03
   4.1923930e+01    2.3552845e+00    2.6665386e+00    4.9272620e+02    5.4461619e+02    3.1548281e+03    3.3347479e+03    1.1500242e-03    1.5310976e-03    1.0756477e-03    9.4120310e-04    1.0569047e+00    6.7315836e-01    1.3885768e+02    1.1253648e+02    7.3504443e-03    7.4319138e-03
   4.2019706e+01    2.3487073e+00    2.6565002e+00    4.8927334e+02    5.4059940e+02    3.1458166e+03    3.3356610e+03    1.1524071e-03    1.5332692e-03    1.0795277e-03    9.4442209e-04    1.0557566e+00    6.7170138e-01    1.3886334e+02    1.1247977e+02    7.3450959e-03    7.4212616e-03
   4.2126167e+01    2.3414540e+00    2.6453512e+00    4.8464690e+02    5.3502678e+02    3.1191400e+03    3.2801751e+03    1.1550433e-03    1.5355236e-03    1.0839679e-03    9.4774362e-04    1.0545026e+00    6.7006982e-01    1.3888303e+02    1.1238896e+02    7.3395590e-03    7.4084736e-03
   4.2222053e+01    2.3349702e+00    2.6354688e+00    4.8123076e+02    5.3102514e+02    3.1095728e+03    3.2784728e+03    1.1573999e-03    1.5376350e-03    1.0878407e-03    9.5090961e-04    1.0533708e+00    6.6862310e-01    1.3888782e+02    1.1233071e+02    7.3341810e-03    7.3978328e-03
   4.2328641e+01    2.3278034e+00    2.6245538e+00    4.7744671e+02    5.2658513e+02    3.0983113e+03    3.2741363e+03    1.1600182e-03    1.5399651e-03    1.0921526e-03    9.5442335e-04    1.0521173e+00    6.6702179e-01    1.3889413e+02    1.1226659e+02    7.3282476e-03    7.3860266e-03
   4.2435337e+01    2.3206669e+00    2.6136761e+00    4.7375463e+02    5.2235409e+02    3.0877339e+03    3.2734636e+03    1.1626418e-03    1.5422952e-03    1.0964774e-03    9.5796357e-04    1.0508663e+00    6.6542557e-01    1.3889993e+02    1.1220278e+02    7.3223048e-03    7.3742346e-03
   4.2542101e+01    2.3135838e+00    2.6029130e+00    4.7018060e+02    5.1839966e+02    3.0784102e+03    3.2781804e+03    1.1652745e-03    1.5446544e-03    1.1008091e-03    9.6152152e-04    1.0496204e+00    6.6384203e-01    1.3890547e+02    1.1214023e+02    7.3163180e-03    7.3624417e-03
   4.2648934e+01    2.3065505e+00    2.5921858e+00    4.6579175e+02    5.1314630e+02    3.0531704e+03    3.2258285e+03    1.1679071e-03    1.5468935e-03    1.1052567e-03    9.6486283e-04    1.0483907e+00    6.6225171e-01    1.3892224e+02    1.1205198e+02    7.3107088e-03    7.3498360e-03
   4.2744926e+01    2.3002688e+00    2.5826623e+00    4.6256836e+02    5.0948605e+02    3.0433330e+03    3.2213162e+03    1.1702471e-03    1.5489877e-03    1.1091228e-03    9.6804802e-04    1.0472839e+00    6.6083967e-01    1.3892413e+02    1.1199720e+02    7.3052298e-03    7.3393845e-03
   4.2851896e+01    2.2933029e+00    2.5720988e+00    4.5896582e+02    5.0532495e+02    3.0320372e+03    3.2156767e+03    1.1728572e-03    1.5512998e-03    1.1134490e-03    9.7159087e-04    1.0460550e+00    6.5927047e-01    1.3892794e+02    1.1193549e+02    7.2991652e-03    7.3276358e-03
   4.2948185e+01    2.2870701e+00    2.5626627e+00    4.5584183e+02    5.0171154e+02    3.0244567e+03    3.2171887e+03    1.1751942e-03    1.5533793e-03    1.1173060e-03    9.7481885e-04    1.0449511e+00    6.5786820e-01    1.3892692e+02    1.1188457e+02    7.2935561e-03    7.3171897e-03
   4.3001728e+01    2.2836205e+00    2.5574347e+00    4.5418758e+02    4.9989116e+02    3.0211898e+03    3.2232155e+03    1.1764932e-03    1.5545235e-03    1.1194589e-03    9.7660551e-04    1.0443404e+00    6.5708967e-01    1.3892740e+02    1.1185609e+02    7.2904659e-03    7.3113424e-03
   4.3108869e+01    2.2767567e+00    2.5470514e+00    4.5078194e+02    4.9594827e+02    3.0129319e+03    3.2254669e+03    1.1790949e-03    1.5568093e-03    1.1237667e-03    9.8017898e-04    1.0431232e+00    6.5553937e-01    1.3892903e+02    1.1179951e+02    7.2843395e-03    7.2997478e-03
   4.3216077e+01    2.2699363e+00    2.5366630e+00    4.4652787e+02    4.9096707e+02    2.9852810e+03    3.1613966e+03    1.1817126e-03    1.5590199e-03    1.1282271e-03    9.8354778e-04    1.0419257e+00    6.5397384e-01    1.3894363e+02    1.1171562e+02    7.2785769e-03    7.2871967e-03
   4.3323350e+01    2.2631575e+00    2.5264076e+00    4.4312482e+02    4.8732254e+02    2.9743316e+03    3.1562193e+03    1.1843060e-03    1.5612897e-03    1.1325535e-03    9.8710439e-04    1.0407233e+00    6.5243144e-01    1.3894374e+02    1.1165725e+02    7.2723793e-03    7.2755315e-03
   4.3430689e+01    2.2564162e+00    2.5162134e+00    4.3995015e+02    4.8397290e+02    2.9664493e+03    3.1626523e+03    1.1868875e-03    1.5635519e-03    1.1368561e-03    9.9069165e-04    1.0395253e+00    6.5089518e-01    1.3894195e+02    1.1160192e+02    7.2660971e-03    7.2639517e-03
   4.3538095e+01    2.2497080e+00    2.5060972e+00    4.3672652e+02    4.8028361e+02    2.9582374e+03    3.1674872e+03    1.1894838e-03    1.5658014e-03    1.1412150e-03    9.9423915e-04    1.0383272e+00    6.4937045e-01    1.3894443e+02    1.1154298e+02    7.2599720e-03    7.2522791e-03
   4.3645566e+01    2.2430372e+00    2.4960738e+00    4.3345618e+02    4.7644706e+02    2.9490288e+03    3.1695874e+03    1.1920977e-03    1.5680612e-03    1.1456241e-03    9.9776187e-04    1.0371290e+00    6.4785921e-01    1.3895042e+02    1.1148110e+02    7.2539795e-03    7.2405694e-03
   4.3742306e+01    2.2370718e+00    2.4870308e+00    4.2989751e+02    4.7201415e+02    2.9267844e+03    3.1188361e+03    1.1944265e-03    1.5700145e-03    1.1496680e-03    1.0007716e-03    1.0360684e+00    6.4648553e-01    1.3895651e+02    1.1140841e+02    7.2485789e-03    7.2294500e-03
   4.3849897e+01    2.2304792e+00    2.4771153e+00    4.2672129e+02    4.6836178e+02    2.9180945e+03    3.1204490e+03    1.1970212e-03    1.5722662e-03    1.1540558e-03    1.0043147e-03    1.0348845e+00    6.4498073e-01    1.3895770e+02    1.1134938e+02    7.2424159e-03    7.2178463e-03
   4.3903716e+01    2.2271979e+00    2.4721905e+00    4.2513888e+02    4.6651492e+02    2.9136275e+03    3.1204724e+03    1.1983210e-03    1.5733924e-03    1.1562558e-03    1.0060853e-03    1.0342932e+00    6.4423301e-01    1.3895909e+02    1.1131932e+02    7.2393629e-03    7.2120449e-03
   4.4000619e+01    2.2213156e+00    2.4633992e+00    4.2236796e+02    4.6325223e+02    2.9070067e+03    3.1247898e+03    1.2006541e-03    1.5754315e-03    1.1601885e-03    1.0093030e-03    1.0332271e+00    6.4289882e-01    1.3895694e+02    1.1126965e+02    7.2337323e-03    7.2017534e-03
   4.4108331e+01    2.2148186e+00    2.4536853e+00    4.1926639e+02    4.5959805e+02    2.8986387e+03    3.1263116e+03    1.2032504e-03    1.5776751e-03    1.1645805e-03    1.0128577e-03    1.0320485e+00    6.4142161e-01    1.3895720e+02    1.1121428e+02    7.2275749e-03    7.1903158e-03
   4.4216133e+01    2.2083570e+00    2.4439714e+00    4.1545908e+02    4.5497628e+02    2.8753567e+03    3.0736693e+03    1.2058536e-03    1.5798311e-03    1.1690804e-03    1.0162479e-03    1.0308833e+00    6.3993568e-01    1.3896718e+02    1.1113831e+02    7.2216817e-03    7.1781275e-03
   4.4313168e+01    2.2025766e+00    2.4353406e+00    4.1268825e+02    4.5185886e+02    2.8663082e+03    3.0710315e+03    1.2081890e-03    1.5818414e-03    1.1730573e-03    1.0194256e-03    1.0298321e+00    6.3861588e-01    1.3896863e+02    1.1108442e+02    7.2161768e-03    7.1677878e-03
   4.4420956e+01    2.1961892e+00    2.4258035e+00    4.0968416e+02    4.4838434e+02    2.8577271e+03    3.0715001e+03    1.2107729e-03    1.5840732e-03    1.1774453e-03    1.0229970e-03    1.0286688e+00    6.3715515e-01    1.3896703e+02    1.1102950e+02    7.2099379e-03    7.1563922e-03
   4.4518122e+01    2.1904680e+00    2.4172984e+00    4.0697389e+02    4.4512270e+02    2.8504181e+03    3.0715322e+03    1.2131013e-03    1.5860887e-03    1.1813910e-03    1.0262271e-03    1.0276207e+00    6.3585194e-01    1.3896329e+02    1.1098171e+02    7.2042664e-03    7.1462084e-03
   4.4626126e+01    2.1841502e+00    2.4078902e+00    4.0408283e+02    4.4185207e+02    2.8437837e+03    3.0774748e+03    1.2156844e-03    1.5883127e-03    1.1857670e-03    1.0298302e-03    1.0264645e+00    6.3440589e-01    1.3895874e+02    1.1093148e+02    7.1979700e-03    7.1349817e-03
   4.4734219e+01    2.1778694e+00    2.3984791e+00    4.0056463e+02    4.3733095e+02    2.8241362e+03    3.0303490e+03    1.2182651e-03    1.5904635e-03    1.1902188e-03    1.0333064e-03    1.0253225e+00    6.3295083e-01    1.3896065e+02    1.1086655e+02    7.1918154e-03    7.1232000e-03
   4.4842370e+01    2.1716316e+00    2.3891932e+00    3.9764232e+02    4.3387854e+02    2.8154012e+03    3.0274936e+03    1.2208366e-03    1.5926623e-03    1.1946039e-03    1.0368874e-03    1.0241801e+00    6.3151377e-01    1.3895604e+02    1.1081401e+02    7.1854787e-03    7.1119023e-03
   4.4950581e+01    2.1654267e+00    2.3799671e+00    3.9483632e+02    4.3083636e+02    2.8073468e+03    3.0301144e+03    1.2234089e-03    1.5948537e-03    1.1989978e-03    1.0404703e-03    1.0230398e+00    6.3008523e-01    1.3895226e+02    1.1076251e+02    7.1791860e-03    7.1006841e-03
   4.5004708e+01    2.1623365e+00    2.3753731e+00    3.9347827e+02    4.2945047e+02    2.8039812e+03    3.0341880e+03    1.2246969e-03    1.5959628e-03    1.2011916e-03    1.0422816e-03    1.0224706e+00    6.2937388e-01    1.3894943e+02    1.1073775e+02    7.1759941e-03    7.0950784e-03
   4.5113004e+01    2.1561810e+00    2.3662471e+00    3.9082044e+02    4.2651088e+02    2.7989295e+03    3.0448523e+03    1.2272700e-03    1.5981740e-03    1.2055877e-03    1.0458992e-03    1.0213322e+00    6.2796067e-01    1.3894191e+02    1.1069077e+02    7.1695845e-03    7.0839782e-03
   4.5221222e+01    2.1500642e+00    2.3572044e+00    3.8809218e+02    4.2349995e+02    2.7914933e+03    3.0518842e+03    1.2298667e-03    1.6003583e-03    1.2100790e-03    1.0494267e-03    1.0201949e+00    6.2656081e-01    1.3894513e+02    1.1063382e+02    7.1635424e-03    7.0726505e-03
   4.5310781e+01    2.1450316e+00    2.3497037e+00    3.8512937e+02    4.1962372e+02    2.7713264e+03    2.9968524e+03    1.2320015e-03    1.6021166e-03    1.2138405e-03    1.0522370e-03    1.0192677e+00    6.2539139e-01    1.3894636e+02    1.1057549e+02    7.1585101e-03    7.0629261e-03
   4.5403141e+01    2.1398713e+00    2.3420895e+00    3.8293214e+02    4.1746453e+02    2.7653100e+03    3.0022991e+03    1.2342056e-03    1.6040170e-03    1.2176528e-03    1.0552821e-03    1.0183051e+00    6.2420797e-01    1.3894519e+02    1.1052891e+02    7.1532272e-03    7.0534492e-03
   4.5541550e+01    2.1321872e+00    2.3308028e+00    3.7948461e+02    4.1353068e+02    2.7551038e+03    3.0040771e+03    1.2375138e-03    1.6068434e-03    1.2233746e-03    1.0598256e-03    1.0168639e+00    6.2245159e-01    1.3894380e+02    1.1045858e+02    7.1453540e-03    7.0392221e-03
   4.5633739e+01    2.1271043e+00    2.3233595e+00    3.7733005e+02    4.1101201e+02    2.7519265e+03    3.0125332e+03    1.2396868e-03    1.6087293e-03    1.2270980e-03    1.0629257e-03    1.0159068e+00    6.2129124e-01    1.3893207e+02    1.1042328e+02    7.1397851e-03    7.0300947e-03
   4.5725884e+01    2.1220462e+00    2.3158913e+00    3.7452473e+02    4.0754311e+02    2.7334928e+03    2.9707264e+03    1.2418898e-03    1.6105309e-03    1.2310011e-03    1.0658014e-03    1.0149626e+00    6.2011968e-01    1.3893745e+02    1.1036225e+02    7.1347576e-03    7.0201751e-03
   4.5817974e+01    2.1170268e+00    2.3084892e+00    3.7227338e+02    4.0504883e+02    2.7258331e+03    2.9692960e+03    1.2440683e-03    1.6123448e-03    1.2348059e-03    1.0687941e-03    1.0140228e+00    6.1895795e-01    1.3893630e+02    1.1031454e+02    7.1294831e-03    7.0105856e-03
   4.5910018e+01    2.1120320e+00    2.3011759e+00    3.7007173e+02    4.0242291e+02    2.7196001e+03    2.9712465e+03    1.2462461e-03    1.6141933e-03    1.2385837e-03    1.0718232e-03    1.0130799e+00    6.1781098e-01    1.3893177e+02    1.1027076e+02    7.1241481e-03    7.0012671e-03
   4.6002013e+01    2.1070642e+00    2.2939177e+00    3.6790227e+02    3.9980563e+02    2.7140909e+03    2.9747568e+03    1.2484282e-03    1.6160629e-03    1.2423534e-03    1.0748843e-03    1.0121389e+00    6.1667199e-01    1.3892582e+02    1.1023043e+02    7.1187965e-03    6.9920943e-03
   4.6139928e+01    2.0996651e+00    2.2831176e+00    3.6469013e+02    3.9595077e+02    2.7066603e+03    2.9817181e+03    1.2517032e-03    1.6188586e-03    1.2480077e-03    1.0794844e-03    1.0107329e+00    6.1497617e-01    1.3891733e+02    1.1017175e+02    7.1108163e-03    6.9784286e-03
   4.6231817e+01    2.0947778e+00    2.2759014e+00    3.6179051e+02    3.9185922e+02    2.6859734e+03    2.9237712e+03    1.2538937e-03    1.6206110e-03    1.2519043e-03    1.0823414e-03    1.0098170e+00    6.1383078e-01    1.3892337e+02    1.1011149e+02    7.1058256e-03    6.9685007e-03
   4.6323657e+01    2.0899252e+00    2.2687843e+00    3.5964608e+02    3.8931591e+02    2.6795585e+03    2.9213218e+03    1.2560564e-03    1.6224172e-03    1.2556604e-03    1.0853744e-03    1.0088996e+00    6.1270314e-01    1.3891847e+02    1.1007179e+02    7.1005115e-03    6.9593160e-03
   4.6415457e+01    2.0850983e+00    2.2617031e+00    3.5753080e+02    3.8685670e+02    2.6733387e+03    2.9210587e+03    1.2582230e-03    1.6242086e-03    1.2594333e-03    1.0883959e-03    1.0079855e+00    6.1158061e-01    1.3891504e+02    1.1003172e+02    7.0952691e-03    6.9501231e-03
   4.6507219e+01    2.0802983e+00    2.2546727e+00    3.5550035e+02    3.8469651e+02    2.6675732e+03    2.9261530e+03    1.2603863e-03    1.6259929e-03    1.2632148e-03    1.0914049e-03    1.0070740e+00    6.1046494e-01    1.3891204e+02    1.0999033e+02    7.0900231e-03    6.9408721e-03
   4.6644785e+01    2.0731454e+00    2.2441756e+00    3.5181735e+02    3.8035538e+02    2.6447552e+03    2.8774655e+03    1.2636544e-03    1.6286042e-03    1.2690236e-03    1.0957326e-03    1.0057203e+00    6.0878856e-01    1.3891961e+02    1.0990892e+02    7.0825819e-03    6.9264832e-03
   4.6736460e+01    2.0684075e+00    2.2372614e+00    3.4978513e+02    3.7816241e+02    2.6372672e+03    2.8770661e+03    1.2658279e-03    1.6303926e-03    1.2728855e-03    1.0986698e-03    1.0048163e+00    6.0768614e-01    1.3892208e+02    1.0985894e+02    7.0775318e-03    6.9171517e-03
   4.6828105e+01    2.0636934e+00    2.2303914e+00    3.4774119e+02    3.7583054e+02    2.6304823e+03    2.8766234e+03    1.2680083e-03    1.6321984e-03    1.2767344e-03    1.1016450e-03    1.0039139e+00    6.0659083e-01    1.3892232e+02    1.0981313e+02    7.0724671e-03    6.9080023e-03
   4.6919713e+01    2.0590066e+00    2.2235799e+00    3.4579885e+02    3.7388386e+02    2.6245493e+03    2.8831021e+03    1.2701888e-03    1.6340061e-03    1.2805939e-03    1.1046116e-03    1.0030141e+00    6.0550300e-01    1.3892365e+02    1.0976601e+02    7.0674095e-03    6.8987883e-03
   4.7011281e+01    2.0543491e+00    2.2168274e+00    3.4393475e+02    3.7212784e+02    2.6199153e+03    2.8921454e+03    1.2723548e-03    1.6357973e-03    1.2844223e-03    1.1075872e-03    1.0021169e+00    6.0442352e-01    1.3892324e+02    1.0972210e+02    7.0623180e-03    6.8897195e-03
   4.7102813e+01    2.0497160e+00    2.2100522e+00    3.4127964e+02    3.6863954e+02    2.6001207e+03    2.8376641e+03    1.2745161e-03    1.6374803e-03    1.2883446e-03    1.1103693e-03    1.0012333e+00    6.0333167e-01    1.3893046e+02    1.0965805e+02    7.0574368e-03    6.8798845e-03
   4.7240075e+01    2.0428196e+00    2.2000226e+00    3.3837625e+02    3.6522416e+02    2.5910261e+03    2.8368362e+03    1.2777267e-03    1.6401055e-03    1.2940528e-03    1.1148141e-03    9.9990723e-01    6.0171861e-01    1.3892522e+02    1.0959494e+02    7.0496244e-03    6.8662867e-03
   4.7331551e+01    2.0382507e+00    2.1934047e+00    3.3649980e+02    3.6332232e+02    2.5850248e+03    2.8420575e+03    1.2798846e-03    1.6418722e-03    1.2978916e-03    1.1177639e-03    9.9902438e-01    6.0065305e-01    1.3892511e+02    1.0955053e+02    7.0445565e-03    6.8572381e-03
   4.7423002e+01    2.0337084e+00    2.1868314e+00    3.3471292e+02    3.6136553e+02    2.5815155e+03    2.8496623e+03    1.2820244e-03    1.6436613e-03    1.3016609e-03    1.1207920e-03    9.9814532e-01    5.9959282e-01    1.3891680e+02    1.0951555e+02    7.0392411e-03    6.8484645e-03
   4.7514425e+01    2.0291887e+00    2.1802974e+00    3.3290145e+02    3.5926706e+02    2.5778305e+03    2.8561280e+03    1.2841601e-03    1.6454269e-03    1.3054271e-03    1.1238113e-03    9.9726784e-01    5.9853932e-01    1.3891015e+02    1.0947912e+02    7.0339782e-03    6.8396508e-03
   4.7605815e+01    2.0246983e+00    2.1737300e+00    3.3023674e+02    3.5567684e+02    2.5553617e+03    2.7972660e+03    1.2863391e-03    1.6470811e-03    1.3094290e-03    1.1265199e-03    9.9640793e-01    5.9746978e-01    1.3892367e+02    1.0941245e+02    7.0293553e-03    6.8298332e-03
   4.7742854e+01    2.0180123e+00    2.1640413e+00    3.2749137e+02    3.5262979e+02    2.5472113e+03    2.8003656e+03    1.2895505e-03    1.6497136e-03    1.3151278e-03    1.1309978e-03    9.9511295e-01    5.9589575e-01    1.3891676e+02    1.0935400e+02    7.0216110e-03    6.8165954e-03
   4.7834192e+01    2.0135846e+00    2.1576305e+00    3.2575267e+02    3.5065234e+02    2.5437338e+03    2.8048673e+03    1.2916692e-03    1.6514671e-03    1.3188688e-03    1.1340369e-03    9.9425341e-01    5.9485281e-01    1.3890617e+02    1.0932165e+02    7.0162536e-03    6.8079479e-03
   4.7925497e+01    2.0091821e+00    2.1512738e+00    3.2398775e+02    3.4869614e+02    2.5390641e+03    2.8084984e+03    1.2938077e-03    1.6532263e-03    1.3226566e-03    1.1370444e-03    9.9339559e-01    5.9381809e-01    1.3890054e+02    1.0928538e+02    7.0110793e-03    6.7992439e-03
   4.8016786e+01    2.0048017e+00    2.1448994e+00    3.2161047e+02    3.4536033e+02    2.5220840e+03    2.7581467e+03    1.2959424e-03    1.6549091e-03    1.3265158e-03    1.1399122e-03    9.9254982e-01    5.9277256e-01    1.3889921e+02    1.0923715e+02    7.0060443e-03    6.7901150e-03
   4.8108078e+01    2.0004525e+00    2.1385767e+00    3.1993206e+02    3.4375994e+02    2.5173565e+03    2.7614212e+03    1.2980467e-03    1.6566049e-03    1.3302672e-03    1.1429100e-03    9.9170705e-01    5.9173652e-01    1.3889145e+02    1.0920136e+02    7.0007518e-03    6.7813102e-03
   4.8245056e+01    1.9939581e+00    2.1292060e+00    3.1735009e+02    3.4102659e+02    2.5090574e+03    2.7644700e+03    1.3012373e-03    1.6591866e-03    1.3359812e-03    1.1473544e-03    9.9043781e-01    5.9020196e-01    1.3888458e+02    1.0914293e+02    6.9930492e-03    6.7681795e-03
   4.8336373e+01    1.9896504e+00    2.1229984e+00    3.1562896e+02    3.3914247e+02    2.5034874e+03    2.7676630e+03    1.3033931e-03    1.6609288e-03    1.3398609e-03    1.1502966e-03    9.8959226e-01    5.8918654e-01    1.3888570e+02    1.0910095e+02    6.9881306e-03    6.7594252e-03
   4.8427672e+01    1.9853669e+00    2.1168419e+00    3.1398833e+02    3.3734095e+02    2.4997491e+03    2.7759318e+03    1.3055394e-03    1.6626798e-03    1.3437082e-03    1.1532720e-03    9.8874901e-01    5.8817795e-01    1.3888287e+02    1.0906392e+02    6.9830983e-03    6.7508223e-03
   4.8518947e+01    1.9811102e+00    2.1106579e+00    3.1180489e+02    3.3449060e+02    2.4837272e+03    2.7304257e+03    1.3076519e-03    1.6643503e-03    1.3475799e-03    1.1561183e-03    9.8792148e-01    5.8715523e-01    1.3888080e+02    1.0901433e+02    6.9780197e-03    6.7417741e-03
   4.8610204e+01    1.9768740e+00    2.1045633e+00    3.1011202e+02    3.3260855e+02    2.4782521e+03    2.7298464e+03    1.3097813e-03    1.6660694e-03    1.3514184e-03    1.1590696e-03    9.8708740e-01    5.8615227e-01    1.3887777e+02    1.0897605e+02    6.9729831e-03    6.7331710e-03
   4.8701451e+01    1.9726584e+00    2.0985071e+00    3.0847764e+02    3.3085203e+02    2.4733036e+03    2.7336185e+03    1.3119042e-03    1.6677746e-03    1.3552591e-03    1.1620095e-03    9.8625501e-01    5.8515522e-01    1.3887472e+02    1.0893673e+02    6.9679263e-03    6.7245043e-03
   4.8838287e+01    1.9663752e+00    2.0895069e+00    3.0610017e+02    3.2840717e+02    2.4665132e+03    2.7436567e+03    1.3150867e-03    1.6703279e-03    1.3610216e-03    1.1664191e-03    9.8500960e-01    5.8367193e-01    1.3887006e+02    1.0887893e+02    6.9603567e-03    6.7115829e-03
   4.8929493e+01    1.9622154e+00    2.0834657e+00    3.0380461e+02    3.2547185e+02    2.4467063e+03    2.6898040e+03    1.3172394e-03    1.6719094e-03    1.3650310e-03    1.1691264e-03    9.8419602e-01    5.8266783e-01    1.3888142e+02    1.0881889e+02    6.9558128e-03    6.7022290e-03
   4.9020677e+01    1.9580833e+00    2.0775070e+00    3.0220308e+02    3.2368345e+02    2.4415308e+03    2.6902976e+03    1.3193362e-03    1.6735534e-03    1.3688466e-03    1.1720522e-03    9.8338111e-01    5.8167898e-01    1.3887646e+02    1.0878170e+02    6.9506991e-03    6.6935734e-03
   4.9111843e+01    1.9539681e+00    2.0715805e+00    3.0059727e+02    3.2189774e+02    2.4362530e+03    2.6921788e+03    1.3214583e-03    1.6752258e-03    1.3726980e-03    1.1749879e-03    9.8256694e-01    5.8069580e-01    1.3887448e+02    1.0874429e+02    6.9457300e-03    6.6849926e-03
   4.9202984e+01    1.9498727e+00    2.0657048e+00    2.9906233e+02    3.2026738e+02    2.4322404e+03    2.6983204e+03    1.3235694e-03    1.6769062e-03    1.3765195e-03    1.1779493e-03    9.8175284e-01    5.7972102e-01    1.3886928e+02    1.0870954e+02    6.9406670e-03    6.6765361e-03
   4.9339639e+01    1.9437703e+00    2.0569853e+00    2.9683528e+02    3.1788782e+02    2.4281375e+03    2.7101945e+03    1.3267172e-03    1.6794437e-03    1.3821946e-03    1.1824401e-03    9.8053554e-01    5.7827064e-01    1.3885630e+02    1.0866217e+02    6.9329119e-03    6.6640453e-03
   4.9430721e+01    1.9397330e+00    2.0511626e+00    2.9467394e+02    3.1487423e+02    2.4097997e+03    2.6560090e+03    1.3288349e-03    1.6810480e-03    1.3861215e-03    1.1852130e-03    9.7974133e-01    5.7728871e-01    1.3885927e+02    1.0860886e+02    6.9281193e-03    6.6550248e-03
   4.9512667e+01    1.9361189e+00    2.0459939e+00    2.9328883e+02    3.1336295e+02    2.4051615e+03    2.6566664e+03    1.3307211e-03    1.6825391e-03    1.3895499e-03    1.1878592e-03    9.7902019e-01    5.7642464e-01    1.3885348e+02    1.0857726e+02    6.9235549e-03    6.6474760e-03
   4.9603720e+01    1.9321186e+00    2.0402836e+00    2.9200437e+02    3.1200819e+02    2.4047692e+03    2.6690371e+03    1.3327780e-03    1.6842386e-03    1.3932489e-03    1.1909266e-03    9.7822009e-01    5.7546894e-01    1.3883367e+02    1.0855637e+02    6.9180434e-03    6.6395162e-03
   4.9740253e+01    1.9261530e+00    2.0317900e+00    2.8987225e+02    3.0982296e+02    2.4000169e+03    2.6810126e+03    1.3359162e-03    1.6867426e-03    1.3989548e-03    1.1953698e-03    9.7702193e-01    5.7404718e-01    1.3882214e+02    1.0850701e+02    6.9103863e-03    6.6271080e-03
   4.9831249e+01    1.9221974e+00    2.0261152e+00    2.8781376e+02    3.0685774e+02    2.3838598e+03    2.6365090e+03    1.3380367e-03    1.6883261e-03    1.4029400e-03    1.1980932e-03    9.7623458e-01    5.7308895e-01    1.3882758e+02    1.0845227e+02    6.9057062e-03    6.6181212e-03
   4.9922225e+01    1.9182715e+00    2.0205208e+00    2.8638049e+02    3.0526790e+02    2.3798052e+03    2.6407501e+03    1.3401334e-03    1.6899949e-03    1.4067875e-03    1.2010156e-03    9.7544597e-01    5.7214758e-01    1.3882159e+02    1.0841632e+02    6.9006745e-03    6.6098183e-03
   5.0013187e+01    1.9143645e+00    2.0063687e+00    2.9655317e+02    3.8100948e+02    2.2557229e+03    2.1870489e+03    1.3349866e-03    1.6853054e-03    1.4118420e-03    1.1942461e-03    9.7649454e-01    5.6806814e-01    1.3914715e+02    1.0744468e+02    6.8867537e-03    6.5706390e-03
   5.0104776e+01    1.9107418e+00    2.0005622e+00    2.9583433e+02    3.8028075e+02    2.2539544e+03    2.1918710e+03    1.3351320e-03    1.6848231e-03    1.4137544e-03    1.1955414e-03    9.7590052e-01    5.6696212e-01    1.3900082e+02    1.0730970e+02    6.8739883e-03    6.5560255e-03
   5.0241589e+01    1.9047470e+00    1.9914097e+00    2.9394097e+02    3.7464522e+02    2.2488392e+03    2.1943114e+03    1.3363114e-03    1.6852283e-03    1.4177967e-03    1.1983611e-03    9.7484255e-01    5.6525514e-01    1.3886542e+02    1.0715208e+02    6.8591098e-03    6.5372932e-03
   5.0344045e+01    1.8999635e+00    1.9834748e+00    2.9063601e+02    3.8542614e+02    2.1284812e+03    1.9895393e+03    1.3393045e-03    1.6836212e-03    1.4312947e-03    1.1907112e-03    9.7437356e-01    5.6323931e-01    1.3976511e+02    1.0597184e+02    6.8769548e-03    6.4944237e-03
   5.0415196e+01    1.8965395e+00    1.9786543e+00    2.8939965e+02    3.8120420e+02    2.1249806e+03    1.9862195e+03    1.3402243e-03    1.6844151e-03    1.4337591e-03    1.1926670e-03    9.7373942e-01    5.6230881e-01    1.3971357e+02    1.0592196e+02    6.8703317e-03    6.4867042e-03
   5.0504133e+01    1.8922698e+00    1.9726537e+00    2.8787100e+02    3.7613501e+02    2.1203187e+03    1.9823536e+03    1.3414193e-03    1.6853775e-03    1.4369443e-03    1.1950550e-03    9.7294773e-01    5.6114694e-01    1.3965868e+02    1.0585583e+02    6.8623970e-03    6.4768742e-03
   5.0615306e+01    1.8869563e+00    1.9652315e+00    2.8588073e+02    3.7001150e+02    2.1139889e+03    1.9761040e+03    1.3429942e-03    1.6865938e-03    1.4410092e-03    1.1980390e-03    9.7194853e-01    5.5972043e-01    1.3959449e+02    1.0577584e+02    6.8527930e-03    6.4646683e-03
   5.0726408e+01    1.8816752e+00    1.9579077e+00    2.8390836e+02    3.6420338e+02    2.1074806e+03    1.9705163e+03    1.3446301e-03    1.6878217e-03    1.4451489e-03    1.2010103e-03    9.7094300e-01    5.5831878e-01    1.3953626e+02    1.0569299e+02    6.8434914e-03    6.4524459e-03
   5.0826401e+01    1.8769406e+00    1.9513913e+00    2.8221419e+02    3.5909645e+02    2.1039051e+03    1.9682117e+03    1.3460999e-03    1.6890051e-03    1.4487446e-03    1.2038869e-03    9.7002664e-01    5.5708351e-01    1.3947300e+02    1.0563502e+02    6.8348219e-03    6.4420324e-03
   5.0939240e+01    1.8716308e+00    1.9440975e+00    2.8022770e+02    3.5356368e+02    2.0980302e+03    1.9626250e+03    1.3478473e-03    1.6902919e-03    1.4530077e-03    1.2069711e-03    9.6899230e-01    5.5570475e-01    1.3941707e+02    1.0555665e+02    6.8257215e-03    6.4299236e-03
   5.1061301e+01    1.8659221e+00    1.9362844e+00    2.7814117e+02    3.4791833e+02    2.0916967e+03    1.9591585e+03    1.3497714e-03    1.6916842e-03    1.4576807e-03    1.2102854e-03    9.6787187e-01    5.5423111e-01    1.3936106e+02    1.0547140e+02    6.8160944e-03    6.4168647e-03
   5.1146065e+01    1.8619816e+00    1.9221965e+00    2.7114122e+02    3.2708752e+02    1.9478007e+03    1.4721674e+03    1.3490532e-03    1.6831612e-03    1.4657426e-03    1.1999418e-03    9.6906374e-01    5.4976044e-01    1.3996878e+02    1.0427567e+02    6.8244923e-03    6.3608868e-03
   5.1252021e+01    1.8569096e+00    1.9151673e+00    2.6942033e+02    3.2298973e+02    1.9425933e+03    1.4702449e+03    1.3504245e-03    1.6837884e-03    1.4696973e-03    1.2023988e-03    9.6813160e-01    5.4832554e-01    1.3990440e+02    1.0416164e+02    6.8152622e-03    6.3481046e-03
   5.1384466e+01    1.8505476e+00    1.9062020e+00    2.6718780e+02    3.1796548e+02    1.9351508e+03    1.4652554e+03    1.3522134e-03    1.6847070e-03    1.4747013e-03    1.2055862e-03    9.6695804e-01    5.4652589e-01    1.3982676e+02    1.0402987e+02    6.8040279e-03    6.3323838e-03
   5.1550022e+01    1.8426353e+00    1.8950400e+00    2.6449449e+02    3.1201086e+02    1.9265571e+03    1.4611252e+03    1.3544714e-03    1.6859631e-03    1.4809419e-03    1.2097049e-03    9.6548386e-01    5.4430183e-01    1.3972735e+02    1.0387248e+02    6.7899715e-03    6.3129951e-03
   5.1751442e+01    1.8331174e+00    1.8816695e+00    2.6128950e+02    3.0508848e+02    1.9167662e+03    1.4555496e+03    1.3572547e-03    1.6876402e-03    1.4884865e-03    1.2149147e-03    9.6368897e-01    5.4164734e-01    1.3959889e+02    1.0370363e+02    6.7727751e-03    6.2902652e-03
   5.1953158e+01    1.8236994e+00    1.8685809e+00    2.5814628e+02    2.9853513e+02    1.9071235e+03    1.4499970e+03    1.3600839e-03    1.6894081e-03    1.4960487e-03    1.2202313e-03    9.6188073e-01    5.3905945e-01    1.3946870e+02    1.0354653e+02    6.7556652e-03    6.2680351e-03
   5.2155097e+01    1.8143838e+00    1.8557337e+00    2.5494226e+02    2.9210332e+02    1.8968571e+03    1.4411974e+03    1.3629665e-03    1.6912226e-03    1.5036300e-03    1.2255962e-03    9.6006265e-01    5.3653414e-01    1.3933704e+02    1.0339494e+02    6.7387134e-03    6.2461606e-03
   5.2357250e+01    1.8051621e+00    1.8430974e+00    2.5205691e+02    2.8590237e+02    1.8953906e+03    1.4396438e+03    1.3655365e-03    1.6932878e-03    1.5100782e-03    1.2320469e-03    9.5823859e-01    5.3406014e-01    1.3909130e+02    1.0335692e+02    6.7183152e-03    6.2276130e-03
   5.2559606e+01    1.7960304e+00    1.8306087e+00    2.4906322e+02    2.8017777e+02    1.8867046e+03    1.4355101e+03    1.3684640e-03    1.6951523e-03    1.5176860e-03    1.2375267e-03    9.5641312e-01    5.3162729e-01    1.3895929e+02    1.0321841e+02    6.7015980e-03    6.2063515e-03
   5.2762170e+01    1.7870103e+00    1.8182818e+00    2.4615011e+02    2.7469679e+02    1.8787935e+03    1.4328611e+03    1.3714382e-03    1.6970705e-03    1.5252969e-03    1.2431065e-03    9.5460135e-01    5.2922248e-01    1.3882908e+02    1.0308388e+02    6.6850841e-03    6.1854198e-03
   5.2964948e+01    1.7780791e+00    1.7980848e+00    2.2438865e+02    2.0682939e+02    1.6574028e+03    7.7930040e+02    1.3771760e-03    1.6899235e-03    1.5458510e-03    1.2289610e-03    9.5475591e-01    5.2328503e-01    1.3966351e+02    1.0116579e+02    6.7028037e-03    6.1051527e-03
   5.3218421e+01    1.7674678e+00    1.7826022e+00    2.2143607e+02    2.0329178e+02    1.6473779e+03    7.8113707e+02    1.3810520e-03    1.6921525e-03    1.5556674e-03    1.2355348e-03    9.5274960e-01    5.2017311e-01    1.3949017e+02    1.0096329e+02    6.6827011e-03    6.0795074e-03
   5.3535262e+01    1.7542309e+00    1.7630469e+00    2.1788316e+02    1.9908170e+02    1.6353619e+03    7.8482488e+02    1.3859114e-03    1.6949925e-03    1.5680521e-03    1.2440393e-03    9.5023412e-01    5.1627742e-01    1.3928439e+02    1.0070442e+02    6.6577958e-03    6.0470642e-03
   5.3788735e+01    1.7438099e+00    1.7480214e+00    2.1510875e+02    1.9586810e+02    1.6262077e+03    7.8763783e+02    1.3898150e-03    1.6974640e-03    1.5778946e-03    1.2510059e-03    9.4818609e-01    5.1330603e-01    1.3910806e+02    1.0051388e+02    6.6377974e-03    6.0222737e-03
   5.4105576e+01    1.7309451e+00    1.7295000e+00    2.1182285e+02    1.9218844e+02    1.6155601e+03    7.9324312e+02    1.3945913e-03    1.7005352e-03    1.5901302e-03    1.2597431e-03    9.4563257e-01    5.0964934e-01    1.3888176e+02    1.0028043e+02    6.6125259e-03    5.9914176e-03
   5.4359049e+01    1.7208079e+00    1.7151712e+00    2.0913066e+02    1.8911255e+02    1.6066068e+03    7.9467119e+02    1.3985097e-03    1.7031648e-03    1.5999485e-03    1.2668483e-03    9.4356583e-01    5.0684200e-01    1.3869558e+02    1.0010831e+02    6.5925144e-03    5.9676161e-03
   5.4675890e+01    1.7083138e+00    1.6974149e+00    2.0595964e+02    1.8559990e+02    1.5964845e+03    7.9895525e+02    1.4032597e-03    1.7063016e-03    1.6120803e-03    1.2757468e-03    9.4101549e-01    5.0335447e-01    1.3845752e+02    9.9902983e+01    6.5672577e-03    5.9380410e-03
   5.4929363e+01    1.6984725e+00    1.6836451e+00    2.0350025e+02    1.8285988e+02    1.5891085e+03    8.0261840e+02    1.4070596e-03    1.7090306e-03    1.6216495e-03    1.2831217e-03    9.3896459e-01    5.0066008e-01    1.3824836e+02    9.9762066e+01    6.5466863e-03    5.9155889e-03
   5.5246204e+01    1.6863399e+00    1.6667100e+00    2.0031547e+02    1.7930214e+02    1.5784264e+03    8.0268811e+02    1.4119086e-03    1.7123791e-03    1.6337835e-03    1.2921882e-03    9.3641618e-01    4.9734430e-01    1.3800341e+02    9.9570994e+01    6.5218180e-03    5.8872295e-03
   5.5499677e+01    1.6767648e+00    1.6535481e+00    1.9778481e+02    1.7651525e+02    1.5696930e+03    8.0227452e+02    1.4158375e-03    1.7150816e-03    1.6435620e-03    1.2994227e-03    9.3436926e-01    4.9476996e-01    1.3781173e+02    9.9416050e+01    6.5022503e-03    5.8647294e-03
   5.5816518e+01    1.6650138e+00    1.6372423e+00    1.9469997e+02    1.7302467e+02    1.5595457e+03    8.0149485e+02    1.4206841e-03    1.7184706e-03    1.6555984e-03    1.3086276e-03    9.3186848e-01    4.9155906e-01    1.3756055e+02    9.9241351e+01    6.4775649e-03    5.8374311e-03
   5.6069991e+01    1.6557325e+00    1.6245965e+00    1.9217370e+02    1.7014627e+02    1.5506747e+03    7.9920890e+02    1.4246809e-03    1.7212043e-03    1.6653984e-03    1.3159041e-03    9.2984981e-01    4.8908178e-01    1.3736455e+02    9.9094864e+01    6.4582924e-03    5.8155453e-03
   5.6386832e+01    1.6443209e+00    1.6089412e+00    1.8916420e+02    1.6695986e+02    1.5387328e+03    7.9906069e+02    1.4297702e-03    1.7245263e-03    1.6781288e-03    1.3245841e-03    9.2736778e-01    4.8600714e-01    1.3716790e+02    9.8870595e+01    6.4357163e-03    5.7873531e-03
   5.6640305e+01    1.6353162e+00    1.5967644e+00    1.8681058e+02    1.6444061e+02    1.5298288e+03    7.9919365e+02    1.4338300e-03    1.7272469e-03    1.6882129e-03    1.3316671e-03    9.2537424e-01    4.8362515e-01    1.3700281e+02    9.8707260e+01    6.4175356e-03    5.7655403e-03
   5.6957147e+01    1.6241642e+00    1.5815810e+00    1.8404256e+02    1.6158683e+02    1.5199063e+03    8.0206393e+02    1.4389030e-03    1.7309787e-03    1.7007461e-03    1.3409064e-03    9.2291440e-01    4.8062996e-01    1.3678800e+02    9.8507466e+01    6.3943016e-03    5.7379808e-03
   5.7321950e+01    1.6115702e+00    1.5645560e+00    1.8088867e+02    1.5821792e+02    1.5086554e+03    8.0329988e+02    1.4446028e-03    1.7350361e-03    1.7149661e-03    1.3514118e-03    9.2010295e-01    4.7727425e-01    1.3652720e+02    9.8291805e+01    6.3674381e-03    5.7070025e-03
   5.7613792e+01    1.6017990e+00    1.5517521e+00    1.7850141e+02    1.5566068e+02    1.5006266e+03    8.0545290e+02    1.4489762e-03    1.7380951e-03    1.7260040e-03    1.3596358e-03    9.1785502e-01    4.7477170e-01    1.3629415e+02    9.8152101e+01    6.3456278e-03    5.6843163e-03
   5.7978595e+01    1.5896475e+00    1.5355011e+00    1.7549943e+02    1.5236540e+02    1.4904045e+03    8.0584738e+02    1.4545762e-03    1.7421604e-03    1.7399215e-03    1.3703404e-03    9.1508769e-01    4.7157137e-01    1.3601084e+02    9.7975079e+01    6.3185920e-03    5.6552580e-03
   5.8270437e+01    1.5801442e+00    1.5232047e+00    1.7312481e+02    1.4982617e+02    1.4818699e+03    8.0524079e+02    1.4590224e-03    1.7453196e-03    1.7510082e-03    1.3786561e-03    9.1286507e-01    4.6915547e-01    1.3578521e+02    9.7840780e+01    6.2973626e-03    5.6329026e-03
   5.8635241e+01    1.5683614e+00    1.5075273e+00    1.7021991e+02    1.4672030e+02    1.4716970e+03    8.0443624e+02    1.4646991e-03    1.7495599e-03    1.7649424e-03    1.3895511e-03    9.1015766e-01    4.6603360e-01    1.3550592e+02    9.7664684e+01    6.2707487e-03    5.6040554e-03
   5.9002750e+01    1.5567646e+00    1.4923555e+00    1.6730841e+02    1.4349168e+02    1.4612518e+03    8.0203463e+02    1.4703182e-03    1.7535224e-03    1.7788486e-03    1.4002251e-03    9.0744444e-01    4.6302013e-01    1.3521210e+02    9.7494763e+01    6.2440318e-03    5.5759666e-03
   5.9296758e+01    1.5477268e+00    1.4808569e+00    1.6502162e+02    1.4108457e+02    1.4514449e+03    8.0028749e+02    1.4748962e-03    1.7565510e-03    1.7903983e-03    1.4081220e-03    9.0527584e-01    4.6075320e-01    1.3501918e+02    9.7336995e+01    6.2242770e-03    5.5537298e-03
   5.9664268e+01    1.5364401e+00    1.4660074e+00    1.6230997e+02    1.3835001e+02    1.4404039e+03    8.0076344e+02    1.4807487e-03    1.7607607e-03    1.8049421e-03    1.4187094e-03    9.0261390e-01    4.5780074e-01    1.3478706e+02    9.7141975e+01    6.1995133e-03    5.5251178e-03
   6.0033319e+01    1.5253371e+00    1.4516594e+00    1.5969618e+02    1.3568799e+02    1.4302421e+03    8.0180652e+02    1.4864079e-03    1.7647329e-03    1.8192336e-03    1.4291958e-03    8.9994978e-01    4.5495249e-01    1.3453502e+02    9.6969166e+01    6.1742971e-03    5.4975603e-03
   6.0328559e+01    1.5166867e+00    1.4407694e+00    1.5765539e+02    1.3352172e+02    1.4225652e+03    8.0234570e+02    1.4908590e-03    1.7678619e-03    1.8304612e-03    1.4374885e-03    8.9782649e-01    4.5280470e-01    1.3431994e+02    9.6854999e+01    6.1541712e-03    5.4771611e-03
   6.0697610e+01    1.5058864e+00    1.4267998e+00    1.5524400e+02    1.3105941e+02    1.4143203e+03    8.0507112e+02    1.4964868e-03    1.7723135e-03    1.8444212e-03    1.4486890e-03    8.9521191e-01    4.5002215e-01    1.3403837e+02    9.6706909e+01    6.1282778e-03    5.4508102e-03
   6.1068190e+01    1.4952524e+00    1.4132829e+00    1.5274372e+02    1.2841659e+02    1.4047058e+03    8.0355473e+02    1.5020979e-03    1.7763955e-03    1.8584732e-03    1.4594756e-03    8.9259764e-01    4.4733025e-01    1.3376006e+02    9.6549983e+01    6.1028966e-03    5.4246261e-03
   6.1364654e+01    1.4869856e+00    1.4030417e+00    1.5072422e+02    1.2619413e+02    1.3967460e+03    8.0045738e+02    1.5065834e-03    1.7796062e-03    1.8696240e-03    1.4679145e-03    8.9052560e-01    4.4529527e-01    1.3353743e+02    9.6437317e+01    6.0830419e-03    5.4049071e-03
   6.1735233e+01    1.4766531e+00    1.3898147e+00    1.4827465e+02    1.2354194e+02    1.3873561e+03    7.9790525e+02    1.5123631e-03    1.7840452e-03    1.8837379e-03    1.4791216e-03    8.8797933e-01    4.4263765e-01    1.3326315e+02    9.6293541e+01    6.0581341e-03    5.3791897e-03
   6.2107347e+01    1.4665054e+00    1.3770130e+00    1.4589658e+02    1.2110436e+02    1.3766906e+03    7.9624268e+02    1.5181513e-03    1.7881316e-03    1.8983208e-03    1.4895972e-03    8.8544615e-01    4.4006295e-01    1.3302166e+02    9.6104489e+01    6.0343771e-03    5.3529352e-03
   6.2405039e+01    1.4585941e+00    1.3672913e+00    1.4407656e+02    1.1925945e+02    1.3688147e+03    7.9600089e+02    1.5226968e-03    1.7913393e-03    1.9098068e-03    1.4978420e-03    8.8342930e-01    4.3811953e-01    1.3282771e+02    9.5982493e+01    6.0156744e-03    5.3334803e-03
   6.2777153e+01    1.4486969e+00    1.3547614e+00    1.4187023e+02    1.1706619e+02    1.3596470e+03    7.9637167e+02    1.5285231e-03    1.7958094e-03    1.9242663e-03    1.5088740e-03    8.8094072e-01    4.3559313e-01    1.3258285e+02    9.5820282e+01    5.9919708e-03    5.3081363e-03
   6.3150814e+01    1.4389643e+00    1.3426388e+00    1.3974498e+02    1.1488827e+02    1.3514024e+03    7.9738733e+02    1.5342121e-03    1.8001637e-03    1.9384840e-03    1.5199413e-03    8.7845696e-01    4.3315457e-01    1.3231633e+02    9.5679932e+01    5.9679628e-03    5.2842029e-03
   6.3449743e+01    1.4313700e+00    1.3334412e+00    1.3801346e+02    1.1304593e+02    1.3442818e+03    7.9589661e+02    1.5387052e-03    1.8034367e-03    1.9497448e-03    1.5284672e-03    8.7647509e-01    4.3132132e-01    1.3209791e+02    9.5573183e+01    5.9490247e-03    5.2658642e-03
   6.3823405e+01    1.4218712e+00    1.3215506e+00    1.3593747e+02    1.1095609e+02    1.3360087e+03    7.9548935e+02    1.5444824e-03    1.8079926e-03    1.9639824e-03    1.5398239e-03    8.7404084e-01    4.2891345e-01    1.3183373e+02    9.5434191e+01    5.9253708e-03    5.2419216e-03
   6.4198537e+01    1.4125568e+00    1.3100466e+00    1.3386165e+02    1.0875761e+02    1.3277476e+03    7.9345175e+02    1.5501409e-03    1.8122948e-03    1.9780351e-03    1.5509841e-03    8.7162776e-01    4.2657893e-01    1.3155619e+02    9.5298329e+01    5.9015777e-03    5.2185962e-03
   6.4498642e+01    1.4053033e+00    1.3013001e+00    1.3219015e+02    1.0703661e+02    1.3194838e+03    7.9080354e+02    1.5547682e-03    1.8155121e-03    1.9897127e-03    1.5591953e-03    8.6971532e-01    4.2481070e-01    1.3136916e+02    9.5166227e+01    5.8839986e-03    5.2000771e-03
   6.4873774e+01    1.3962352e+00    1.2900359e+00    1.3021008e+02    1.0506565e+02    1.3103747e+03    7.8977777e+02    1.5606597e-03    1.8200434e-03    2.0043609e-03    1.5702369e-03    8.6736360e-01    4.2249719e-01    1.3113566e+02    9.4999695e+01    5.8617073e-03    5.1760968e-03
   6.5250344e+01    1.3873017e+00    1.2791086e+00    1.2834019e+02    1.0323616e+02    1.3023934e+03    7.9055614e+02    1.5663385e-03    1.8243792e-03    2.0186982e-03    1.5812214e-03    8.6501257e-01    4.2026305e-01    1.3088321e+02    9.4851516e+01    5.8389518e-03    5.1530361e-03
   6.5551600e+01    1.3803306e+00    1.2708457e+00    1.2683419e+02    1.0169074e+02    1.2957755e+03    7.8974609e+02    1.5708417e-03    1.8277258e-03    2.0300661e-03    1.5897668e-03    8.6313457e-01    4.1859183e-01    1.3067857e+02    9.4744924e+01    5.8210653e-03    5.1356783e-03
   6.5928171e+01    1.3716240e+00    1.2601526e+00    1.2504630e+02    9.9934136e+01    1.2884774e+03    7.9032647e+02    1.5765667e-03    1.8323433e-03    2.0443020e-03    1.6011898e-03    8.6082902e-01    4.1640051e-01    1.3042059e+02    9.4611995e+01    5.7984181e-03    5.1132303e-03
   6.6306173e+01    1.3630402e+00    1.2497886e+00    1.2324573e+02    9.8088837e+01    1.2810191e+03    7.8919461e+02    1.5821854e-03    1.8366923e-03    2.0583965e-03    1.6124215e-03    8.5852386e-01    4.1428279e-01    1.3014875e+02    9.4485609e+01    5.7756193e-03    5.0913375e-03
   6.6608574e+01    1.3563567e+00    1.2418819e+00    1.2183424e+02    9.6667301e+01    1.2748420e+03    7.8799427e+02    1.5865989e-03    1.8399300e-03    2.0695940e-03    1.6210154e-03    8.5670606e-01    4.1266511e-01    1.2993713e+02    9.4385199e+01    5.7578536e-03    5.0744668e-03
   6.6986576e+01    1.3480012e+00    1.2316817e+00    1.2008351e+02    9.4826582e+01    1.2677074e+03    7.8613371e+02    1.5923376e-03    1.8446135e-03    2.0836880e-03    1.6326877e-03    8.5446504e-01    4.1055692e-01    1.2966900e+02    9.4264473e+01    5.7355091e-03    5.0530657e-03
   6.7365999e+01    1.3397916e+00    1.2217997e+00    1.1837043e+02    9.3163833e+01    1.2590603e+03    7.8457136e+02    1.5980871e-03    1.8489135e-03    2.0982669e-03    1.6435252e-03    8.5223917e-01    4.0851289e-01    1.2943478e+02    9.4108633e+01    5.7142926e-03    5.0311064e-03
   6.7669538e+01    1.3333709e+00    1.2142548e+00    1.1704552e+02    9.1864114e+01    1.2527247e+03    7.8388274e+02    1.6025993e-03    1.8522652e-03    2.1097256e-03    1.6520966e-03    8.5046624e-01    4.0696572e-01    1.2924131e+02    9.4004343e+01    5.6974558e-03    5.0147675e-03
   6.8048961e+01    1.3253351e+00    1.2045162e+00    1.1545450e+02    9.0365909e+01    1.2454774e+03    7.8407374e+02    1.6083610e-03    1.8569026e-03    2.1241321e-03    1.6635243e-03    8.4827639e-01    4.0494923e-01    1.2899843e+02    9.3868001e+01    5.6761782e-03    4.9935899e-03
   6.8429793e+01    1.3174160e+00    1.1950900e+00    1.1390244e+02    8.8845862e+01    1.2387326e+03    7.8436784e+02    1.6140089e-03    1.8614430e-03    2.1383519e-03    1.6749139e-03    8.4608925e-01    4.0300161e-01    1.2874280e+02    9.3743840e+01    5.6547546e-03    4.9733026e-03
   6.8734458e+01    1.3112307e+00    1.1879153e+00    1.1266077e+02    8.7578343e+01    1.2332930e+03    7.8358431e+02    1.6184423e-03    1.8648773e-03    2.1495593e-03    1.6837734e-03    8.4434868e-01    4.0153347e-01    1.2853426e+02    9.3660028e+01    5.6378375e-03    4.9580498e-03
   6.9115290e+01    1.3034943e+00    1.1786362e+00    1.1114418e+02    8.6135180e+01    1.2264832e+03    7.8277593e+02    1.6241534e-03    1.8695526e-03    2.1637861e-03    1.6954002e-03    8.4220565e-01    3.9960708e-01    1.2828237e+02    9.3539082e+01    5.6167682e-03    4.9378573e-03
   6.9497523e+01    1.2958968e+00    1.1695970e+00    1.0963458e+02    8.4619116e+01    1.2197756e+03    7.8100002e+02    1.6297523e-03    1.8739626e-03    2.1778541e-03    1.7068380e-03    8.4008797e-01    3.9772282e-01    1.2802342e+02    9.3424735e+01    5.5956977e-03    4.9181915e-03
   6.9803310e+01    1.2899712e+00    1.1627174e+00    1.0841966e+02    8.3439280e+01    1.2130627e+03    7.7880465e+02    1.6343026e-03    1.8773034e-03    2.1894648e-03    1.7153317e-03    8.3841003e-01    3.9629461e-01    1.2784417e+02    9.3317474e+01    5.5799950e-03    4.9027115e-03
   7.0185542e+01    1.2825606e+00    1.1538065e+00    1.0697684e+02    8.2086179e+01    1.2056507e+03    7.7778700e+02    1.6400793e-03    1.8818628e-03    2.2040196e-03    1.7266411e-03    8.3634443e-01    3.9442156e-01    1.2761806e+02    9.3178589e+01    5.5600990e-03    4.8825992e-03
   7.0568941e+01    1.2752540e+00    1.1451679e+00    1.0561067e+02    8.0822464e+01    1.1992143e+03    7.7828827e+02    1.6457127e-03    1.8863431e-03    2.2183272e-03    1.7379807e-03    8.3428190e-01    3.9261057e-01    1.2737859e+02    9.3055793e+01    5.5399906e-03    4.8634329e-03
   7.0875660e+01    1.2695354e+00    1.1386004e+00    1.0451209e+02    7.9753862e+01    1.1939094e+03    7.7768040e+02    1.6501439e-03    1.8897605e-03    2.2296406e-03    1.7467766e-03    8.3263470e-01    3.9124979e-01    1.2718468e+02    9.2967877e+01    5.5241434e-03    4.8489256e-03
   7.1259058e+01    1.2623897e+00    1.1301364e+00    1.0320325e+02    7.8542555e+01    1.1880377e+03    7.7806733e+02    1.6557716e-03    1.8944346e-03    2.2438099e-03    1.7584487e-03    8.3060410e-01    3.8947396e-01    1.2693957e+02    9.2853797e+01    5.5040740e-03    4.8300960e-03
   7.1644062e+01    1.2553301e+00    1.1218855e+00    1.0189114e+02    7.7284349e+01    1.1821208e+03    7.7740081e+02    1.6612922e-03    1.8988604e-03    2.2578406e-03    1.7699492e-03    8.2857661e-01    3.8774675e-01    1.2668498e+02    9.2747267e+01    5.4839216e-03    4.8117671e-03
   7.1952066e+01    1.2498317e+00    1.1155663e+00    1.0084451e+02    7.6264980e+01    1.1770971e+03    7.7609676e+02    1.6656788e-03    1.9022098e-03    2.2690355e-03    1.7788297e-03    8.2698159e-01    3.8642279e-01    1.2649021e+02    9.2666362e+01    5.4683351e-03    4.7976937e-03
   7.2337070e+01    1.2429521e+00    1.1074305e+00    9.9563633e+01    7.5017659e+01    1.1712835e+03    7.7473266e+02    1.6712972e-03    1.9068721e-03    2.2830901e-03    1.7906495e-03    8.2500886e-01    3.8470132e-01    1.2624231e+02    9.2566046e+01    5.4486450e-03    4.7796675e-03
   7.2723440e+01    1.2361581e+00    1.0994448e+00    9.8310844e+01    7.3882789e+01    1.1644145e+03    7.7373376e+02    1.6769785e-03    1.9114114e-03    2.2975831e-03    1.8019952e-03    8.2304974e-01    3.8300719e-01    1.2601897e+02    9.2439071e+01    5.4297412e-03    4.7612369e-03
   7.3110320e+01    1.2294997e+00    1.0917279e+00    9.7108085e+01    7.2810241e+01    1.1580627e+03    7.7334882e+02    1.6824744e-03    1.9156607e-03    2.3117982e-03    1.8130728e-03    8.2110740e-01    3.8137788e-01    1.2578989e+02    9.2322153e+01    5.4108425e-03    4.7434786e-03
   7.3419824e+01    1.2242611e+00    1.0857657e+00    9.6143279e+01    7.1905851e+01    1.1529741e+03    7.7244614e+02    1.6868399e-03    1.9189477e-03    2.3231017e-03    1.8217931e-03    8.1955706e-01    3.8013195e-01    1.2560684e+02    9.2238447e+01    5.3959806e-03    4.7298938e-03
   7.3806704e+01    1.2177024e+00    1.0780758e+00    9.5002105e+01    7.0890899e+01    1.1474958e+03    7.7278291e+02    1.6924083e-03    1.9235833e-03    2.3372638e-03    1.8334933e-03    8.1764131e-01    3.7850272e-01    1.2537371e+02    9.2132153e+01    5.3771279e-03    4.7124544e-03
   7.4194187e+01    1.2112189e+00    1.0705780e+00    9.3861782e+01    6.9845033e+01    1.1420459e+03    7.7230453e+02    1.6979311e-03    1.9282041e-03    2.3513187e-03    1.8452106e-03    8.1573050e-01    3.7691250e-01    1.2513321e+02    9.2033476e+01    5.3582337e-03    4.6954545e-03
   7.4582793e+01    1.2048472e+00    1.0632490e+00    9.2761999e+01    6.8869897e+01    1.1368086e+03    7.7216997e+02    1.7033419e-03    1.9326436e-03    2.3652227e-03    1.8567525e-03    8.1384304e-01    3.7535444e-01    1.2489153e+02    9.1936197e+01    5.3393923e-03    4.6786974e-03
   7.4971852e+01    1.1985647e+00    1.0560406e+00    9.1652909e+01    6.7800799e+01    1.1316277e+03    7.7089125e+02    1.7087242e-03    1.9370557e-03    2.3790067e-03    1.8683443e-03    8.1197404e-01    3.7381986e-01    1.2464459e+02    9.1846215e+01    5.3206057e-03    4.6623571e-03
   7.5361364e+01    1.1923723e+00    1.0489256e+00    9.0560904e+01    6.6844646e+01    1.1252182e+03    7.6959682e+02    1.7142042e-03    1.9413732e-03    2.3932656e-03    1.8794506e-03    8.1012875e-01    3.7229864e-01    1.2442593e+02    9.1727744e+01    5.3027398e-03    4.6454769e-03
   7.5751332e+01    1.1862486e+00    1.0419066e+00    8.9508845e+01    6.5936727e+01    1.1193678e+03    7.6904841e+02    1.7196318e-03    1.9457003e-03    2.4074022e-03    1.8906648e-03    8.0829489e-01    3.7079886e-01    1.2420347e+02    9.1616436e+01    5.2848642e-03    4.6289347e-03
   7.6141756e+01    1.1801880e+00    1.0349833e+00    8.8466207e+01    6.5010968e+01    1.1137125e+03    7.6823033e+02    1.7250890e-03    1.9501359e-03    2.4215189e-03    1.9020571e-03    8.0646881e-01    3.6932374e-01    1.2397985e+02    9.1514380e+01    5.2671567e-03    4.6129154e-03
   7.6532636e+01    1.1741987e+00    1.0281812e+00    8.7471616e+01    6.4151439e+01    1.1087205e+03    7.6835371e+02    1.7304759e-03    1.9546204e-03    2.4354599e-03    1.9135946e-03    8.0465399e-01    3.6787374e-01    1.2374991e+02    9.1421484e+01    5.2493473e-03    4.5972967e-03
   7.6923965e+01    1.1682736e+00    1.0214774e+00    8.6476695e+01    6.3276566e+01    1.1036709e+03    7.6768230e+02    1.7358083e-03    1.9590072e-03    2.4493062e-03    1.9250844e-03    8.0284999e-01    3.6644364e-01    1.2351570e+02    9.1330444e+01    5.2315346e-03    4.5817595e-03
   7.7315743e+01    1.1624452e+00    1.0148392e+00    8.5496185e+01    6.2414522e+01    1.0985397e+03    7.6663078e+02    1.7411434e-03    1.9633598e-03    2.4631560e-03    1.9365441e-03    8.0107825e-01    3.6501659e-01    1.2328789e+02    9.1237080e+01    5.2140101e-03    4.5663083e-03
   7.7707965e+01    1.1566780e+00    1.0083000e+00    8.4532587e+01    6.1547099e+01    1.0937039e+03    7.6561156e+02    1.7464433e-03    1.9677326e-03    2.4768939e-03    1.9481073e-03    7.9931479e-01    3.6361319e-01    1.2305329e+02    9.1152302e+01    5.1964380e-03    4.5512123e-03
   7.8099680e+01    1.1510067e+00    1.0018615e+00    8.3584861e+01    6.0755384e+01    1.0879254e+03    7.6454870e+02    1.7518431e-03    1.9721003e-03    2.4910184e-03    1.9593150e-03    7.9757738e-01    3.6222664e-01    1.2284541e+02    9.1049264e+01    5.1797718e-03    4.5359530e-03
   7.8492476e+01    1.1453798e+00    9.9549014e-01    8.2679574e+01    6.0018509e+01    1.0828179e+03    7.6451774e+02    1.7571998e-03    1.9765351e-03    2.5050304e-03    1.9707186e-03    7.9584567e-01    3.6085481e-01    1.2263289e+02    9.0953647e+01    5.1630182e-03    4.5210116e-03
   7.8885935e+01    1.1398066e+00    9.8921465e-01    8.1778566e+01    5.9262810e+01    1.0777809e+03    7.6404864e+02    1.7625320e-03    1.9809677e-03    2.5189806e-03    1.9821601e-03    7.9411978e-01    3.5950641e-01    1.2241749e+02    9.0861756e+01    5.1463248e-03    4.5063158e-03
   7.9279906e+01    1.1342981e+00    9.8304299e-01    8.0918218e+01    5.8554828e+01    1.0733996e+03    7.6440445e+02    1.7677849e-03    1.9854117e-03    2.5327363e-03    1.9937275e-03    7.9240415e-01    3.5818204e-01    1.2219562e+02    9.0779758e+01    5.1295523e-03    4.4920688e-03
   7.9674309e+01    1.1288404e+00    9.7694140e-01    8.0043384e+01    5.7834730e+01    1.0685701e+03    7.6357715e+02    1.7730617e-03    1.9898361e-03    2.5465485e-03    2.0052473e-03    7.9069786e-01    3.5687133e-01    1.2197781e+02    9.0696726e+01    5.1130296e-03    4.4778688e-03
   8.0069160e+01    1.1234745e+00    9.7090085e-01    7.9183989e+01    5.7097353e+01    1.0639470e+03    7.6249564e+02    1.7782745e-03    1.9941609e-03    2.5602282e-03    2.0167376e-03    7.8902437e-01    3.5556086e-01    1.2175808e+02    9.0613982e+01    5.0965269e-03    4.4637150e-03
   8.0464449e+01    1.1181806e+00    9.6493197e-01    7.8324349e+01    5.6403692e+01    1.0582766e+03    7.6090262e+02    1.7835630e-03    1.9983943e-03    2.5742767e-03    2.0278185e-03    7.8737020e-01    3.5426253e-01    1.2155809e+02    9.0512176e+01    5.0807000e-03    4.4492193e-03
   8.0860169e+01    1.1129408e+00    9.5904518e-01    7.7498416e+01    5.5744556e+01    1.0531855e+03    7.6013725e+02    1.7887991e-03    2.0026544e-03    2.5881937e-03    2.0390196e-03    7.8572465e-01    3.5298348e-01    1.2135458e+02    9.0417602e+01    5.0648489e-03    4.4350450e-03
   8.1256322e+01    1.1077496e+00    9.5324387e-01    7.6703338e+01    5.5118459e+01    1.0486139e+03    7.6004518e+02    1.7939773e-03    2.0069434e-03    2.6019682e-03    2.0503395e-03    7.8408469e-01    3.5172567e-01    1.2114651e+02    9.0329883e+01    5.0489618e-03    4.4212049e-03
   8.1652905e+01    1.1026096e+00    9.4752437e-01    7.5922116e+01    5.4494127e+01    1.0442690e+03    7.5997772e+02    1.7991656e-03    2.0113250e-03    2.6157034e-03    2.0618053e-03    7.8245243e-01    3.5048720e-01    1.2093831e+02    9.0249628e+01    5.0332279e-03    4.4078025e-03
   8.2048690e+01    1.0975413e+00    9.4190349e-01    7.5168053e+01    5.3892469e+01    1.0403786e+03    7.6023534e+02    1.8042770e-03    2.0157067e-03    2.6292310e-03    2.0733524e-03    7.8083507e-01    3.4927179e-01    1.2072597e+02    9.0177616e+01    5.0175024e-03    4.3947904e-03
   8.2445525e+01    1.0925131e+00    9.3634048e-01    7.4412283e+01    5.3301819e+01    1.0362327e+03    7.5983300e+02    1.8093530e-03    2.0199908e-03    2.6427448e-03    2.0848008e-03    7.7922457e-01    3.4806772e-01    1.2051345e+02    9.0101128e+01    5.0018510e-03    4.3816923e-03
   8.2843030e+01    1.0875575e+00    9.3082944e-01    7.3650291e+01    5.2670333e+01    1.0319385e+03    7.5853505e+02    1.8144379e-03    2.0242634e-03    2.6562427e-03    2.0962553e-03    7.7763891e-01    3.4686606e-01    1.2030255e+02    9.0024743e+01    4.9863747e-03    4.3687189e-03
   8.3241071e+01    1.0826677e+00    9.2537997e-01    7.2901082e+01    5.2103670e+01    1.0268186e+03    7.5730018e+02    1.8195824e-03    2.0284578e-03    2.6700856e-03    2.1073237e-03    7.7607255e-01    3.4567304e-01    1.2010998e+02    8.9930612e+01    4.9714898e-03    4.3554277e-03
   8.3639578e+01    1.0778207e+00    9.1999839e-01    7.2180132e+01    5.1562227e+01    1.0222920e+03    7.5678910e+02    1.8246702e-03    2.0326849e-03    2.6837724e-03    2.1185436e-03    7.7451185e-01    3.4449749e-01    1.1991274e+02    8.9844360e+01    4.9565517e-03    4.3424674e-03
   8.4038530e+01    1.0730194e+00    9.1469713e-01    7.1474893e+01    5.1036342e+01    1.0179707e+03    7.5644659e+02    1.8297211e-03    2.0369169e-03    2.6973819e-03    2.1297932e-03    7.7295717e-01    3.4334161e-01    1.1971395e+02    8.9760988e+01    4.9416797e-03    4.3297256e-03
   8.4437908e+01    1.0682638e+00    9.0946681e-01    7.0788917e+01    5.0521960e+01    1.0140381e+03    7.5642728e+02    1.8347669e-03    2.0412527e-03    2.7109064e-03    2.1412314e-03    7.7140966e-01    3.4220318e-01    1.1951329e+02    8.9686868e+01    4.9268924e-03    4.3174484e-03
   8.4837698e+01    1.0635523e+00    9.0430392e-01    7.0104745e+01    5.0005712e+01    1.0100795e+03    7.5594076e+02    1.8397478e-03    2.0454873e-03    2.7243275e-03    2.1525975e-03    7.6987014e-01    3.4107894e-01    1.1931030e+02    8.9614026e+01    4.9121078e-03    4.3052052e-03
   8.5237901e+01    1.0589007e+00    8.9919799e-01    6.9441063e+01    4.9521169e+01    1.0062888e+03    7.5567749e+02    1.8447026e-03    2.0497234e-03    2.7376856e-03    2.1639922e-03    7.6834803e-01    3.3996342e-01    1.1910929e+02    8.9542284e+01    4.8974550e-03    4.2931124e-03
   8.5638506e+01    1.0543049e+00    8.9415049e-01    6.8777166e+01    4.8999895e+01    1.0025948e+03    7.5488752e+02    1.8496319e-03    2.0539552e-03    2.7509442e-03    2.1754456e-03    7.6684123e-01    3.3885761e-01    1.1890613e+02    8.9476224e+01    4.8828546e-03    4.2812581e-03
   8.6038200e+01    1.0497832e+00    8.8917807e-01    6.8120570e+01    4.8532693e+01    9.9801494e+02    7.5394019e+02    1.8546490e-03    2.0581756e-03    2.7645510e-03    2.1865419e-03    7.6535617e-01    3.3776531e-01    1.1872369e+02    8.9395669e+01    4.8689771e-03    4.2692984e-03
   8.6438909e+01    1.0452938e+00    8.8425990e-01    6.7484024e+01    4.8085609e+01    9.9383475e+02    7.5344393e+02    1.8595833e-03    2.0623374e-03    2.7780071e-03    2.1976706e-03    7.6387487e-01    3.3668636e-01    1.1853623e+02    8.9317434e+01    4.8549897e-03    4.2574153e-03
   8.6840258e+01    1.0408382e+00    8.7940474e-01    6.6855156e+01    4.7636773e+01    9.8981101e+02    7.5291437e+02    1.8644900e-03    2.0665133e-03    2.7913955e-03    2.2088558e-03    7.6239664e-01    3.3562401e-01    1.1834734e+02    8.9243005e+01    4.8410483e-03    4.2457271e-03
   8.7242136e+01    1.0364238e+00    8.7461313e-01    6.6250087e+01    4.7209973e+01    9.8627334e+02    7.5298743e+02    1.8693816e-03    2.0707903e-03    2.8046806e-03    2.2202367e-03    7.6092568e-01    3.3457633e-01    1.1815648e+02    8.9177369e+01    4.8271667e-03    4.2344790e-03
   8.7644478e+01    1.0320473e+00    8.6987890e-01    6.5639478e+01    4.6774629e+01    9.8256114e+02    7.5236655e+02    1.8742223e-03    2.0749657e-03    2.8178953e-03    2.2315177e-03    7.5946174e-01    3.3354069e-01    1.1796358e+02    8.9110727e+01    4.8133179e-03    4.2232231e-03
   8.8047253e+01    1.0277396e+00    8.6518564e-01    6.5048644e+01    4.6358078e+01    9.7901640e+02    7.5194730e+02    1.8790401e-03    2.0791288e-03    2.8310531e-03    2.2428053e-03    7.5802336e-01    3.3250610e-01    1.1777447e+02    8.9043824e+01    4.7996401e-03    4.2120846e-03
   8.8450435e+01    1.0234689e+00    8.6055272e-01    6.4455445e+01    4.5926399e+01    9.7543106e+02    7.5108981e+02    1.8838424e-03    2.0832835e-03    2.8441622e-03    2.2541037e-03    7.5659044e-01    3.3148676e-01    1.1758331e+02    8.8981561e+01    4.7860252e-03    4.2011340e-03
   8.8854012e+01    1.0192502e+00    8.5596783e-01    6.3869133e+01    4.5531559e+01    9.7118023e+02    7.5014139e+02    1.8886830e-03    2.0873707e-03    2.8575339e-03    2.2650783e-03    7.5517294e-01    3.3047542e-01    1.1740729e+02    8.8905954e+01    4.7728893e-03    4.1899735e-03
   8.9257972e+01    1.0150669e+00    8.5144254e-01    6.3305104e+01    4.5159794e+01    9.6738576e+02    7.4981688e+02    1.8934702e-03    2.0914813e-03    2.8707713e-03    2.2761516e-03    7.5376061e-01    3.2947864e-01    1.1722855e+02    8.8835209e+01    4.7597521e-03    4.1790601e-03
   8.9662310e+01    1.0109168e+00    8.4697622e-01    6.2743320e+01    4.4781715e+01    9.6363527e+02    7.4926046e+02    1.8982333e-03    2.0955830e-03    2.8839513e-03    2.2872372e-03    7.5235220e-01    3.2849760e-01    1.1704864e+02    8.8766500e+01    4.7466982e-03    4.1683173e-03
   9.0065746e+01    1.0068174e+00    8.4258370e-01    6.2202250e+01    4.4420339e+01    9.6032212e+02    7.4918557e+02    1.9029665e-03    2.0997680e-03    2.8969859e-03    2.2984644e-03    7.5095505e-01    3.2753338e-01    1.1686777e+02    8.8705883e+01    4.7337659e-03    4.1580172e-03
   9.0470159e+01    1.0027447e+00    8.3823641e-01    6.1660116e+01    4.4054971e+01    9.5695856e+02    7.4870172e+02    1.9076469e-03    2.1038700e-03    2.9099437e-03    2.3096365e-03    7.4956151e-01    3.2657923e-01    1.1668389e+02    8.8645273e+01    4.7208164e-03    4.1477183e-03
   9.0875185e+01    9.9871836e-01    8.3388558e-01    6.1124197e+01    4.3695805e+01    9.5352171e+02    7.4796461e+02    1.9124130e-03    2.1081453e-03    2.9230138e-03    2.3210093e-03    7.4819003e-01    3.2561315e-01    1.1650570e+02    8.8582787e+01    4.7080929e-03    4.1374365e-03
   9.1280775e+01    9.9476606e-01    8.2964721e-01    6.0598681e+01    4.3336567e+01    9.5019096e+02    7.4719622e+02    1.9170421e-03    2.1121695e-03    2.9358567e-03    2.3320781e-03    7.4683603e-01    3.2467416e-01    1.1632368e+02    8.8523567e+01    4.6954022e-03    4.1274174e-03
   9.1686752e+01    9.9082385e-01    8.2541616e-01    6.0076530e+01    4.3007064e+01    9.4631486e+02    7.4639867e+02    1.9217423e-03    2.1162632e-03    2.9489888e-03    2.3430463e-03    7.4548183e-01    3.2373766e-01    1.1615257e+02    8.8452132e+01    4.6830391e-03    4.1171150e-03
   9.2093193e+01    9.8693123e-01    8.2128855e-01    5.9572578e+01    4.2691972e+01    9.4282545e+02    7.4610730e+02    1.9263384e-03    2.1202493e-03    2.9619120e-03    2.3539124e-03    7.4413387e-01    3.2282958e-01    1.1597932e+02    8.8386761e+01    4.6707357e-03    4.1072024e-03
   9.2499971e+01    9.8304794e-01    8.1716260e-01    5.9069011e+01    4.2371509e+01    9.3935988e+02    7.4556636e+02    1.9309655e-03    2.1243504e-03    2.9748668e-03    2.3649685e-03    7.4278719e-01    3.2191998e-01    1.1580572e+02    8.8321835e+01    4.6584768e-03    4.0972759e-03
   9.2907178e+01    9.7921721e-01    8.1313732e-01    5.8582496e+01    4.2060245e+01    9.3628505e+02    7.4544052e+02    1.9354832e-03    2.1283389e-03    2.9875879e-03    2.3759305e-03    7.4144930e-01    3.2103645e-01    1.1562932e+02    8.8263920e+01    4.6462629e-03    4.0877538e-03
   9.3314694e+01    9.7540014e-01    8.0910661e-01    5.8089445e+01    4.1748594e+01    9.3293541e+02    7.4469450e+02    1.9400582e-03    2.1324251e-03    3.0004193e-03    2.3870076e-03    7.4011684e-01    3.2014658e-01    1.1545569e+02    8.8203616e+01    4.6341866e-03    4.0781322e-03
   9.3722622e+01    9.7164369e-01    8.0512230e-01    5.7604551e+01    4.1433780e+01    9.2966936e+02    7.4381978e+02    1.9446055e-03    2.1364854e-03    3.0131722e-03    2.3980616e-03    7.3880622e-01    3.1926139e-01    1.1528289e+02    8.8144181e+01    4.6222253e-03    4.0686368e-03
   9.4129698e+01    9.6794810e-01    8.0120926e-01    5.7133677e+01    4.1129102e+01    9.2659673e+02    7.4313489e+02    1.9490912e-03    2.1404903e-03    3.0257743e-03    2.4090479e-03    7.3751309e-01    3.1839155e-01    1.1510822e+02    8.8088329e+01    4.6103606e-03    4.0594004e-03
   9.4537724e+01    9.6429975e-01    7.9738618e-01    5.6663745e+01    4.0841661e+01    9.2296449e+02    7.4232264e+02    1.9535417e-03    2.1442600e-03    3.0385065e-03    2.4195227e-03    7.3622664e-01    3.1754816e-01    1.1494425e+02    8.8023317e+01    4.5988953e-03    4.0501721e-03
   9.4946285e+01    9.6064279e-01    7.9352826e-01    5.6201011e+01    4.0563657e+01    9.1953917e+02    7.4171101e+02    1.9580894e-03    2.1483126e-03    3.0513548e-03    2.4304203e-03    7.3493713e-01    3.1669533e-01    1.1478216e+02    8.7962736e+01    4.5875583e-03    4.0410860e-03
   9.5355377e+01    9.5701088e-01    7.8971425e-01    5.5747030e+01    4.0287882e+01    9.1631649e+02    7.4121202e+02    1.9625662e-03    2.1523147e-03    3.0640732e-03    2.4413134e-03    7.3365150e-01    3.1585238e-01    1.1461687e+02    8.7902423e+01    4.5761757e-03    4.0320085e-03
   9.5764901e+01    9.5341328e-01    7.8595880e-01    5.5307044e+01    4.0019666e+01    9.1344083e+02    7.4104261e+02    1.9669813e-03    2.1563022e-03    3.0766340e-03    2.4522539e-03    7.3237248e-01    3.1502285e-01    1.1444879e+02    8.7847071e+01    4.5648041e-03    4.0231813e-03
   9.6174810e+01    9.4984396e-01    7.8224883e-01    5.4860361e+01    3.9747866e+01    9.1028619e+02    7.4028500e+02    1.9713927e-03    2.1602532e-03    3.0892119e-03    2.4631001e-03    7.3109932e-01    3.1420231e-01    1.1428297e+02    8.7791013e+01    4.5536015e-03    4.0144188e-03
   9.6585085e+01    9.4632783e-01    7.7856525e-01    5.4424350e+01    3.9476949e+01    9.0728600e+02    7.3956107e+02    1.9757779e-03    2.1641894e-03    3.1017092e-03    2.4739573e-03    7.2984742e-01    3.1338149e-01    1.1411835e+02    8.7736419e+01    4.5425038e-03    4.0057849e-03
   9.6995712e+01    9.4285154e-01    7.7491714e-01    5.3994399e+01    3.9209151e+01    9.0432769e+02    7.3877178e+02    1.9801412e-03    2.1681072e-03    3.1141519e-03    2.4848009e-03    7.2860781e-01    3.1256737e-01    1.1395360e+02    8.7684001e+01    4.5314958e-03    3.9972827e-03
   9.7406682e+01    9.3939832e-01    7.7131393e-01    5.3566378e+01    3.8959111e+01    9.0091316e+02    7.3792496e+02    1.9845173e-03    2.1719813e-03    3.1267660e-03    2.4954022e-03    7.2736995e-01    3.1176674e-01    1.1379743e+02    8.7623345e+01    4.5207923e-03    3.9886931e-03
   9.7817991e+01    9.3596937e-01    7.6775260e-01    5.3150876e+01    3.8717700e+01    8.9781242e+02    7.3745495e+02    1.9888482e-03    2.1758622e-03    3.1392658e-03    2.5060673e-03    7.2613582e-01    3.1097645e-01    1.1363951e+02    8.7566028e+01    4.5101176e-03    3.9802818e-03
   9.8228493e+01    9.3257408e-01    7.6424606e-01    5.2735728e+01    3.8470290e+01    8.9471035e+02    7.3676814e+02    1.9931866e-03    2.1797979e-03    3.1517337e-03    2.5167686e-03    7.2490839e-01    3.1019974e-01    1.1348402e+02    8.7512756e+01    4.4996407e-03    3.9721358e-03
   9.8639907e+01    9.2919945e-01    7.6077349e-01    5.2332137e+01    3.8228868e+01    8.9191371e+02    7.3637857e+02    1.9974428e-03    2.1836703e-03    3.1640407e-03    2.5274794e-03    7.2368434e-01    3.0943058e-01    1.1332465e+02    8.7461074e+01    4.4890908e-03    3.9640446e-03
   9.9051865e+01    9.2584771e-01    7.5733559e-01    5.1927551e+01    3.7984030e+01    8.8907112e+02    7.3571309e+02    2.0016825e-03    2.1875302e-03    3.1763106e-03    2.5381827e-03    7.2246509e-01    3.0866810e-01    1.1316488e+02    8.7411012e+01    4.4786231e-03    3.9560653e-03
   9.9464270e+01    9.2254458e-01    7.5391992e-01    5.1526890e+01    3.7742075e+01    8.8612094e+02    7.3478717e+02    2.0059198e-03    2.1913619e-03    3.1885821e-03    2.5488259e-03    7.2126580e-01    3.0790482e-01    1.1300961e+02    8.7359210e+01    4.4683381e-03    3.9481131e-03
   9.9877073e+01    9.1926417e-01    7.5054345e-01    5.1131393e+01    3.7500045e+01    8.8330323e+02    7.3393353e+02    2.0101244e-03    2.1951898e-03    3.2007711e-03    2.5594924e-03    7.2006995e-01    3.0715151e-01    1.1285239e+02    8.7311048e+01    4.4580813e-03    3.9403197e-03
   1.0029024e+02    9.1601740e-01    7.4719836e-01    5.0738646e+01    3.7275639e+01    8.8001758e+02    7.3295234e+02    2.0143481e-03    2.1989645e-03    3.2131378e-03    2.5699067e-03    7.1888408e-01    3.0640487e-01    1.1270473e+02    8.7254847e+01    4.4481388e-03    3.9324171e-03
   1.0070376e+02    9.1279247e-01    7.4389234e-01    5.0356665e+01    3.7057360e+01    8.7702043e+02    7.3231744e+02    2.0185280e-03    2.2027458e-03    3.2253937e-03    2.5803745e-03    7.1770152e-01    3.0566785e-01    1.1255617e+02    8.7201845e+01    4.4382257e-03    3.9246708e-03
   1.0111762e+02    9.0958926e-01    7.4062578e-01    4.9975405e+01    3.6833601e+01    8.7405858e+02    7.3152942e+02    2.0226813e-03    2.2065157e-03    3.2375859e-03    2.5908410e-03    7.1652195e-01    3.0494120e-01    1.1240769e+02    8.7150985e+01    4.4283832e-03    3.9170440e-03
   1.0153180e+02    9.0640972e-01    7.3739707e-01    4.9605287e+01    3.6614247e+01    8.7140220e+02    7.3107831e+02    2.0267855e-03    2.2102901e-03    3.2496478e-03    2.6013683e-03    7.1534698e-01    3.0422334e-01    1.1225789e+02    8.7104031e+01    4.4185581e-03    3.9095913e-03
   1.0194631e+02    9.0325323e-01    7.3420170e-01    4.9234110e+01    3.6391437e+01    8.6868557e+02    7.3035581e+02    2.0308711e-03    2.2140449e-03    3.2616700e-03    2.6118688e-03    7.1417751e-01    3.0351163e-01    1.1210876e+02    8.7058850e+01    4.4088265e-03    3.9022392e-03
   1.0236005e+02    9.0014386e-01    7.3104371e-01    4.8871836e+01    3.6176120e+01    8.6603292e+02    7.2967056e+02    2.0349212e-03    2.2177683e-03    3.2736046e-03    2.6223130e-03    7.1302494e-01    3.0280578e-01    1.1196239e+02    8.7014058e+01    4.3992371e-03    3.8949866e-03
   1.0277466e+02    8.9705820e-01    7.2790950e-01    4.8509215e+01    3.5951140e+01    8.6340419e+02    7.2874603e+02    2.0389546e-03    2.2214852e-03    3.2854869e-03    2.6327815e-03    7.1187936e-01    3.0210360e-01    1.1181562e+02    8.6971699e+01    4.3897006e-03    3.8878407e-03
   1.0318978e+02    8.9400175e-01    7.2480336e-01    4.8147710e+01    3.5743046e+01    8.6025616e+02    7.2766046e+02    2.0430131e-03    2.2251501e-03    3.2975694e-03    2.6429807e-03    7.1074250e-01    3.0140715e-01    1.1167826e+02    8.6921474e+01    4.3804610e-03    3.8805680e-03
   1.0360532e+02    8.9096539e-01    7.2173137e-01    4.7794147e+01    3.5538324e+01    8.5735576e+02    7.2681335e+02    2.0470312e-03    2.2288125e-03    3.3095456e-03    2.6532275e-03    7.0960869e-01    3.0071985e-01    1.1154004e+02    8.6874584e+01    4.3712504e-03    3.8734408e-03
   1.0402124e+02    8.8794789e-01    7.1869528e-01    4.7447303e+01    3.5334697e+01    8.5465328e+02    7.2614848e+02    2.0510095e-03    2.2324735e-03    3.3214221e-03    2.6635078e-03    7.0847741e-01    3.0004169e-01    1.1140130e+02    8.6830566e+01    4.3620775e-03    3.8664506e-03
   1.0443750e+02    8.8495085e-01    7.1569317e-01    4.7102693e+01    3.5127389e+01    8.5200514e+02    7.2542551e+02    2.0549583e-03    2.2361208e-03    3.3332315e-03    2.6737800e-03    7.0735000e-01    2.9937136e-01    1.1126292e+02    8.6788283e+01    4.3529731e-03    3.8595652e-03
   1.0485409e+02    8.8197531e-01    7.1272371e-01    4.6766197e+01    3.4921708e+01    8.4960451e+02    7.2491219e+02    2.0588616e-03    2.2397668e-03    3.3449156e-03    2.6841056e-03    7.0622703e-01    2.9870876e-01    1.1112358e+02    8.6749626e+01    4.3438944e-03    3.8528351e-03
   1.0527099e+02    8.7902404e-01    7.0978412e-01    4.6425645e+01    3.4713519e+01    8.4696979e+02    7.2397490e+02    2.0627594e-03    2.2433758e-03    3.3566134e-03    2.6943332e-03    7.0511086e-01    2.9805150e-01    1.1098696e+02    8.6710422e+01    4.3349572e-03    3.8461409e-03
   1.0568820e+02    8.7611286e-01    7.0686527e-01    4.6088806e+01    3.4503704e+01    8.4433556e+02    7.2288031e+02    2.0666389e-03    2.2469577e-03    3.3682622e-03    2.7045226e-03    7.0401126e-01    2.9739432e-01    1.1085248e+02    8.6671444e+01    4.3261340e-03    3.8395094e-03
   1.0610571e+02    8.7323172e-01    7.0397163e-01    4.5759498e+01    3.4300095e+01    8.4180707e+02    7.2191950e+02    2.0704918e-03    2.2505246e-03    3.3798455e-03    2.7147062e-03    7.0292161e-01    2.9674179e-01    1.1071788e+02    8.6634484e+01    4.3173705e-03    3.8329815e-03
   1.0652253e+02    8.7037486e-01    7.0112148e-01    4.5430553e+01    3.4105422e+01    8.3890393e+02    7.2084084e+02    2.0743389e-03    2.2540359e-03    3.3915290e-03    2.7246415e-03    7.0183554e-01    2.9610265e-01    1.1059084e+02    8.6592083e+01    4.3088600e-03    3.8264041e-03
   1.0694016e+02    8.6753448e-01    6.9831813e-01    4.5108429e+01    3.3913036e+01    8.3622284e+02    7.2000071e+02    2.0781775e-03    2.2576642e-03    3.4031261e-03    2.7347136e-03    7.0074970e-01    2.9547618e-01    1.1046259e+02    8.6553760e+01    4.3003797e-03    3.8200715e-03
   1.0735826e+02    8.6471124e-01    6.9554548e-01    4.4786239e+01    3.3716063e+01    8.3354984e+02    7.1901667e+02    2.0819916e-03    2.2612776e-03    3.4146689e-03    2.7447698e-03    6.9966641e-01    2.9485771e-01    1.1033482e+02    8.6516938e+01    4.2919668e-03    3.8138231e-03
   1.0777676e+02    8.6189627e-01    6.9277909e-01    4.4471795e+01    3.3522998e+01    8.3112247e+02    7.1830281e+02    2.0858440e-03    2.2650616e-03    3.4262194e-03    2.7551089e-03    6.9858500e-01    2.9423887e-01    1.1020723e+02    8.6483794e+01    4.2836016e-03    3.8077099e-03
   1.0819567e+02    8.5911781e-01    6.9006724e-01    4.4158146e+01    3.3324416e+01    8.2863685e+02    7.1736041e+02    2.0894530e-03    2.2683285e-03    3.4374370e-03    2.7648178e-03    6.9751305e-01    2.9363371e-01    1.1007646e+02    8.6445902e+01    4.2751411e-03    3.8013570e-03
   1.0861485e+02    8.5634743e-01    6.8737436e-01    4.3847328e+01    3.3126011e+01    8.2624575e+02    7.1649089e+02    2.0931883e-03    2.2719560e-03    3.4487727e-03    2.7749478e-03    6.9644154e-01    2.9303150e-01    1.0994870e+02    8.6413950e+01    4.2668624e-03    3.7953581e-03
   1.0903439e+02    8.5362863e-01    6.8473161e-01    4.3537358e+01    3.2921118e+01    8.2376102e+02    7.1526772e+02    2.0967694e-03    2.2752656e-03    3.4598651e-03    2.7846426e-03    6.9538849e-01    2.9243907e-01    1.0982045e+02    8.6379007e+01    4.2585979e-03    3.7892810e-03
   1.0945417e+02    8.5092255e-01    6.8208198e-01    4.3228998e+01    3.2732089e+01    8.2090973e+02    7.1398904e+02    2.1004962e-03    2.2787957e-03    3.4712917e-03    2.7944695e-03    6.9434056e-01    2.9184393e-01    1.0970171e+02    8.6341902e+01    4.2506634e-03    3.7832618e-03
   1.0987429e+02    8.4824683e-01    6.7949065e-01    4.2925632e+01    3.2541412e+01    8.1820446e+02    7.1286225e+02    2.1041423e-03    2.2822052e-03    3.4825547e-03    2.8041218e-03    6.9329835e-01    2.9126497e-01    1.0958342e+02    8.6307911e+01    4.2428168e-03    3.7774390e-03
   1.1029464e+02    8.4557505e-01    6.7689601e-01    4.2629443e+01    3.2354255e+01    8.1574376e+02    7.1201168e+02    2.1078344e-03    2.2857954e-03    3.4938444e-03    2.8140810e-03    6.9225712e-01    2.9068330e-01    1.0946583e+02    8.6277056e+01    4.2350265e-03    3.7717301e-03
   1.1071439e+02    8.4292546e-01    6.7432518e-01    4.2334257e+01    3.2163647e+01    8.1327826e+02    7.1101691e+02    2.1114205e-03    2.2891679e-03    3.5049856e-03    2.8238031e-03    6.9122229e-01    2.9010697e-01    1.0934815e+02    8.6244130e+01    4.2272511e-03    3.7658972e-03
   1.1113493e+02    8.4029791e-01    6.7180857e-01    4.2044231e+01    3.1971757e+01    8.1099953e+02    7.1018925e+02    2.1150176e-03    2.2926784e-03    3.5160527e-03    2.8336616e-03    6.9019007e-01    2.8954496e-01    1.0923065e+02    8.6217472e+01    4.2195741e-03    3.7604226e-03
   1.1155591e+02    8.3768981e-01    6.6932053e-01    4.1753668e+01    3.1777934e+01    8.0864449e+02    7.0914843e+02    2.1185500e-03    2.2960727e-03    3.5270249e-03    2.8433627e-03    6.8916244e-01    2.8898963e-01    1.0911276e+02    8.6189873e+01    4.2119177e-03    3.7549140e-03
   1.1197725e+02    8.3510159e-01    6.6685671e-01    4.1465961e+01    3.1583139e+01    8.0631407e+02    7.0811571e+02    2.1220531e-03    2.2994380e-03    3.5379391e-03    2.8530169e-03    6.8814058e-01    2.8843880e-01    1.0899611e+02    8.6162721e+01    4.2043391e-03    3.7494667e-03
   1.1239892e+02    8.3254531e-01    6.6440990e-01    4.1178696e+01    3.1383749e+01    8.0394213e+02    7.0682289e+02    2.1255362e-03    2.3027736e-03    3.5487928e-03    2.8626262e-03    6.8713196e-01    2.8788864e-01    1.0888098e+02    8.6135824e+01    4.1968541e-03    3.7440796e-03
   1.1282088e+02    8.3001208e-01    6.6198524e-01    4.0893311e+01    3.1196454e+01    8.0122092e+02    7.0544977e+02    2.1290247e-03    2.3060579e-03    3.5597694e-03    2.8720140e-03    6.8612982e-01    2.8734518e-01    1.0877184e+02    8.6104157e+01    4.1895696e-03    3.7386268e-03
   1.1324313e+02    8.2749552e-01    6.5958542e-01    4.0613172e+01    3.1008600e+01    7.9868768e+02    7.0428599e+02    2.1325142e-03    2.3093988e-03    3.5707029e-03    2.8814934e-03    6.8513166e-01    2.8680706e-01    1.0866405e+02    8.6076260e+01    4.1823848e-03    3.7333628e-03
   1.1366566e+02    8.2499456e-01    6.5721068e-01    4.0337732e+01    3.0821300e+01    7.9629990e+02    7.0326143e+02    2.1359671e-03    2.3127243e-03    3.5815467e-03    2.8909778e-03    6.8413653e-01    2.8627536e-01    1.0855642e+02    8.6050070e+01    4.1752460e-03    3.7281863e-03
   1.1408845e+02    8.2250963e-01    6.5486163e-01    4.0062092e+01    3.0631322e+01    7.9389056e+02    7.0209150e+02    2.1393960e-03    2.3160272e-03    3.5923388e-03    2.9004257e-03    6.8314442e-01    2.8575070e-01    1.0844955e+02    8.6024679e+01    4.1681751e-03    3.7230701e-03
   1.1451151e+02    8.2004195e-01    6.5253678e-01    3.9791755e+01    3.0440938e+01    7.9165453e+02    7.0108560e+02    2.1427838e-03    2.3193131e-03    3.6030233e-03    2.9098844e-03    6.8215660e-01    2.8523148e-01    1.0834235e+02    8.6001370e+01    4.1611375e-03    3.7180510e-03
   1.1493398e+02    8.1759504e-01    6.5022333e-01    3.9523614e+01    3.0248440e+01    7.8946262e+02    7.0002308e+02    2.1461064e-03    2.3224582e-03    3.6136042e-03    2.9192131e-03    6.8117677e-01    2.8471314e-01    1.0823607e+02    8.5978062e+01    4.1541610e-03    3.7130038e-03
   1.1535717e+02    8.1516471e-01    6.4794755e-01    3.9256140e+01    3.0054412e+01    7.8721956e+02    6.9886499e+02    2.1493979e-03    2.3256086e-03    3.6241155e-03    2.9284873e-03    6.8019949e-01    2.8420378e-01    1.0812947e+02    8.5954484e+01    4.1472139e-03    3.7080127e-03
   1.1578077e+02    8.1276571e-01    6.4568415e-01    3.8991076e+01    2.9861722e+01    7.8493262e+02    6.9754336e+02    2.1526732e-03    2.3287236e-03    3.6345906e-03    2.9377029e-03    6.7923586e-01    2.8369430e-01    1.0802496e+02    8.5930540e+01    4.1403661e-03    3.7030492e-03
   1.1620470e+02    8.1037907e-01    6.4342672e-01    3.8728770e+01    2.9669111e+01    7.8271129e+02    6.9629566e+02    2.1559279e-03    2.3317842e-03    3.6450383e-03    2.9468938e-03    6.7827636e-01    2.8318526e-01    1.0792168e+02    8.5908281e+01    4.1336017e-03    3.6981404e-03
   1.1662894e+02    8.0801591e-01    6.4120794e-01    3.8467921e+01    2.9484198e+01    7.8020830e+02    6.9496488e+02    2.1592060e-03    2.3349006e-03    3.6555774e-03    2.9559680e-03    6.7732165e-01    2.8268826e-01    1.0782371e+02    8.5883275e+01    4.1270285e-03    3.6932932e-03
   1.1705345e+02    8.0566806e-01    6.3901109e-01    3.8210716e+01    2.9298732e+01    7.7783608e+02    6.9373082e+02    2.1624496e-03    2.3380014e-03    3.6660257e-03    2.9650456e-03    6.7637062e-01    2.8219643e-01    1.0772562e+02    8.5859726e+01    4.1204927e-03    3.6885221e-03
   1.1747823e+02    8.0333544e-01    6.3683854e-01    3.7956551e+01    2.9112031e+01    7.7556505e+02    6.9256290e+02    2.1656568e-03    2.3410777e-03    3.6763855e-03    2.9741049e-03    6.7542276e-01    2.8171093e-01    1.0762767e+02    8.5837557e+01    4.1140008e-03    3.6838263e-03
   1.1790327e+02    8.0101863e-01    6.3468926e-01    3.7703195e+01    2.8923214e+01    7.7329477e+02    6.9132075e+02    2.1688353e-03    2.3441244e-03    3.6866845e-03    2.9831151e-03    6.7447862e-01    2.8123125e-01    1.0753049e+02    8.5815974e+01    4.1075721e-03    3.6791842e-03
   1.1832856e+02    7.9871910e-01    6.3256212e-01    3.7453884e+01    2.8733663e+01    7.7116182e+02    6.9017973e+02    2.1719737e-03    2.3471457e-03    3.6968774e-03    2.9921187e-03    6.7353919e-01    2.8075676e-01    1.0743319e+02    8.5796120e+01    4.1011800e-03    3.6746253e-03
   1.1875409e+02    7.9643644e-01    6.3045469e-01    3.7205326e+01    2.8542249e+01    7.6900603e+02    6.8892526e+02    2.1750495e-03    2.3500642e-03    3.7069686e-03    3.0009881e-03    6.7260512e-01    2.8028555e-01    1.0733539e+02    8.5775212e+01    4.0947979e-03    3.6700226e-03
   1.1917910e+02    7.9417721e-01    6.2835333e-01    3.6959945e+01    2.8352411e+01    7.6683745e+02    6.8765108e+02    2.1780675e-03    2.3528354e-03    3.7169909e-03    3.0096842e-03    6.7168162e-01    2.7981292e-01    1.0723993e+02    8.5752377e+01    4.0885012e-03    3.6653451e-03
   1.1960476e+02    7.9193913e-01    6.2626602e-01    3.6715914e+01    2.8161026e+01    7.6466924e+02    6.8626236e+02    2.1810633e-03    2.3555778e-03    3.7269591e-03    3.0183437e-03    6.7076640e-01    2.7934182e-01    1.0714534e+02    8.5729802e+01    4.0822642e-03    3.6607057e-03
   1.2003080e+02    7.8972463e-01    6.2421192e-01    3.6474836e+01    2.7974032e+01    7.6248563e+02    6.8488481e+02    2.1841002e-03    2.3584628e-03    3.7369405e-03    3.0271013e-03    6.6985773e-01    2.7887939e-01    1.0705261e+02    8.5710636e+01    4.0761624e-03    3.6563077e-03
   1.2045715e+02    7.8752292e-01    6.2218160e-01    3.6233611e+01    2.7789933e+01    7.6008091e+02    6.8342380e+02    2.1871250e-03    2.3613012e-03    3.7469732e-03    3.0356880e-03    6.6895021e-01    2.7842575e-01    1.0696392e+02    8.5688423e+01    4.0701954e-03    3.6518799e-03
   1.2088378e+02    7.8533523e-01    6.2017130e-01    3.5995706e+01    2.7606010e+01    7.5777820e+02    6.8205929e+02    2.1901176e-03    2.3641206e-03    3.7569266e-03    3.0442617e-03    6.6804597e-01    2.7797733e-01    1.0687553e+02    8.5667161e+01    4.0642703e-03    3.6475083e-03
   1.2131067e+02    7.8316236e-01    6.1818282e-01    3.5761116e+01    2.7420506e+01    7.5561043e+02    6.8078846e+02    2.1930700e-03    2.3669148e-03    3.7667727e-03    3.0528258e-03    6.6714526e-01    2.7753459e-01    1.0678684e+02    8.5647518e+01    4.0583740e-03    3.6432130e-03
