# Supplementary material for: Research on combustion and emissions of heavy duty diesel engines under low-speed and low-load conditions in low temperature environments
Source: PLoS One. 2025 Feb 21;20(2):e0318933. doi: 10.1371/journal.pone.0318933 (PMC11844864; doi:10.1371/journal.pone.0318933)
Supplement: S1 File — (ZIP) [file pone.0318933.s001.zip › 1000rpm_30%/3-tigaojinqiwendu/Tin322K/amr.out]

# CONVERGE Release Build 2.3.20/  Jan 30, 2017        Run Date:Thu Aug 31 10:12:01 2023
# column       1                2                3 
#          Crank    subgrid_scale    subgrid_scale 
#                     Temperature         Velocity 
#                        Region_0         Region_0 
  -2.9856896e+01    5.0000000e+00               -1 
  -2.9524231e+01    5.0000000e+00               -1 
  -2.9108399e+01    5.0000000e+00               -1 
  -2.8775734e+01    5.0000000e+00               -1 
  -2.8359903e+01    5.0000000e+00               -1 
  -2.8027238e+01    5.0000000e+00               -1 
  -2.7611407e+01    5.0000000e+00               -1 
  -2.7278742e+01    5.0000000e+00               -1 
  -2.6862911e+01    5.0000000e+00               -1 
  -2.6530246e+01    5.0000000e+00               -1 
  -2.6114415e+01    5.0000000e+00               -1 
  -2.5781750e+01    5.0000000e+00               -1 
  -2.5365918e+01    5.0000000e+00               -1 
  -2.5033253e+01    5.0000000e+00               -1 
  -2.4617422e+01    5.0000000e+00               -1 
  -2.4284757e+01    5.0000000e+00               -1 
  -2.3868926e+01    5.0000000e+00               -1 
  -2.3536261e+01    5.0000000e+00               -1 
  -2.3120430e+01    5.0000000e+00               -1 
  -2.2787765e+01    5.0000000e+00               -1 
  -2.2521633e+01    5.0000000e+00               -1 
  -2.2188968e+01    5.0000000e+00               -1 
  -2.1773137e+01    5.0000000e+00               -1 
  -2.1440472e+01    5.0000000e+00               -1 
  -2.1024640e+01    5.0000000e+00               -1 
  -2.0691975e+01    5.0000000e+00               -1 
  -2.0425843e+01    5.0000000e+00               -1 
  -2.0093179e+01    5.0000000e+00               -1 
  -1.9885263e+01    5.0000000e+00               -1 
  -1.9804044e+01    5.0000000e+00               -1 
  -1.9739068e+01    5.0000000e+00               -1 
  -1.9657849e+01    5.0000000e+00               -1 
  -1.9592874e+01    5.0000000e+00               -1 
  -1.9511654e+01    5.0000000e+00               -1 
  -1.9446679e+01    5.0000000e+00               -1 
  -1.9394699e+01    5.0000000e+00               -1 
  -1.9329723e+01    5.0000000e+00               -1 
  -1.9248504e+01    5.0000000e+00               -1 
  -1.9183528e+01    5.0000000e+00               -1 
  -1.9131548e+01    5.0000000e+00               -1 
  -1.9066573e+01    5.0000000e+00               -1 
  -1.8985353e+01    5.0000000e+00               -1 
  -1.8883829e+01    5.0000000e+00               -1 
  -1.8756924e+01    5.0000000e+00               -1 
  -1.8655400e+01    5.0000000e+00               -1 
  -1.8528495e+01    5.0000000e+00               -1 
  -1.8500000e+01    5.0000000e+00               -1 
  -1.8373095e+01    5.0000000e+00               -1 
  -1.8225223e+01    5.0000000e+00               -1 
  -1.8106925e+01    5.0000000e+00               -1 
  -1.7959291e+01    5.0000000e+00               -1 
  -1.7841185e+01    5.0000000e+00               -1 
  -1.7693795e+01    5.0000000e+00               -1 
  -1.7575883e+01    5.0000000e+00               -1 
  -1.7454482e+01    5.0000000e+00               -1 
  -1.7347546e+01    5.0000000e+00               -1 
  -1.7253433e+01    5.0000000e+00               -1 
  -1.7161683e+01    5.0000000e+00               -1 
  -1.7067498e+01    5.0000000e+00               -1 
  -1.7000000e+01    5.0000000e+00               -1 
  -1.6899734e+01    5.0000000e+00               -1 
  -1.6794897e+01    5.0000000e+00               -1 
  -1.6683578e+01    5.0000000e+00               -1 
  -1.6564927e+01    5.0000000e+00               -1 
  -1.6463546e+01    5.0000000e+00               -1 
  -1.6336819e+01    5.0000000e+00               -1 
  -1.6235438e+01    5.0000000e+00               -1 
  -1.6154333e+01    5.0000000e+00               -1 
  -1.6052952e+01    5.0000000e+00               -1 
  -1.5971847e+01    5.0000000e+00               -1 
  -1.5906963e+01    5.0000000e+00               -1 
  -1.5855056e+01    5.0000000e+00               -1 
  -1.5790172e+01    5.0000000e+00               -1 
  -1.5709067e+01    5.0000000e+00               -1 
  -1.5607686e+01    5.0000000e+00               -1 
  -1.5480959e+01    5.0000000e+00               -1 
  -1.5379578e+01    5.0000000e+00               -1 
  -1.5252851e+01    5.0000000e+00               -1 
  -1.5094443e+01    5.0000000e+00               -1 
  -1.4998697e+01    5.0000000e+00    5.0000000e+00 
  -1.4879014e+01    5.0000000e+00    5.0000000e+00 
  -1.4783268e+01    5.0000000e+00    5.0000000e+00 
  -1.4663585e+01    5.0000000e+00    5.0000000e+00 
  -1.4513982e+01    5.0000000e+00    5.0000000e+00 
  -1.4394299e+01    5.0000000e+00    5.0000000e+00 
  -1.4244696e+01    5.0000000e+00    5.0000000e+00 
  -1.4125013e+01    5.0000000e+00    5.0000000e+00 
  -1.3975410e+01    5.0000000e+00    5.0000000e+00 
  -1.3855727e+01    5.0000000e+00    5.0000000e+00 
  -1.3706124e+01    5.0000000e+00    5.0000000e+00 
  -1.3586441e+01    5.0000000e+00    5.0000000e+00 
  -1.3436837e+01    5.0000000e+00    5.0000000e+00 
  -1.3317155e+01    5.0000000e+00    5.0000000e+00 
  -1.3167551e+01    5.0000000e+00    5.0000000e+00 
  -1.3047869e+01    5.0000000e+00    5.0000000e+00 
  -1.2898265e+01    5.0000000e+00    5.0000000e+00 
  -1.2778583e+01    5.0000000e+00    5.0000000e+00 
  -1.2628979e+01    5.0000000e+00    5.0000000e+00 
  -1.2509297e+01    5.0000000e+00    5.0000000e+00 
  -1.2359693e+01    5.0000000e+00    5.0000000e+00 
  -1.2240010e+01    5.0000000e+00    5.0000000e+00 
  -1.2090407e+01    5.0000000e+00    5.0000000e+00 
  -1.1970724e+01    5.0000000e+00    5.0000000e+00 
  -1.1821121e+01    5.0000000e+00    5.0000000e+00 
  -1.1701438e+01    5.0000000e+00    5.0000000e+00 
  -1.1551835e+01    5.0000000e+00    5.0000000e+00 
  -1.1432152e+01    5.0000000e+00    5.0000000e+00 
  -1.1282549e+01    5.0000000e+00    5.0000000e+00 
  -1.1162866e+01    5.0000000e+00    5.0000000e+00 
  -1.1013263e+01    5.0000000e+00    5.0000000e+00 
  -1.0893580e+01    5.0000000e+00    5.0000000e+00 
  -1.0743977e+01    5.0000000e+00    5.0000000e+00 
  -1.0624294e+01    5.0000000e+00    5.0000000e+00 
  -1.0474690e+01    5.0000000e+00    5.0000000e+00 
  -1.0419756e+01    5.0000000e+00    5.0000000e+00 
  -1.0351087e+01    5.0000000e+00    5.0000000e+00 
  -1.0280250e+01    5.0000000e+00    5.0000000e+00 
  -1.0225748e+01    5.0000000e+00    5.0000000e+00 
  -1.0169222e+01    5.0000000e+00    5.0000000e+00 
  -1.0111505e+01    5.0000000e+00    5.0000000e+00 
  -1.0052763e+01    5.0000000e+00    5.0000000e+00 
  -9.9938383e+00    5.0000000e+00    5.0000000e+00 
  -9.9476288e+00    5.0000000e+00    5.0000000e+00 
  -9.8984529e+00    5.0000000e+00    5.0000000e+00 
  -9.8478310e+00    5.0000000e+00    5.0000000e+00 
  -9.7957921e+00    5.0000000e+00    5.0000000e+00 
  -9.7429745e+00    5.0000000e+00    5.0000000e+00 
  -9.6854103e+00    5.0000000e+00    5.0000000e+00 
  -9.6393590e+00    5.0000000e+00    5.0000000e+00 
  -9.5893804e+00    5.0000000e+00    5.0000000e+00 
  -9.5378275e+00    5.0000000e+00    5.0000000e+00 
  -9.4817480e+00    5.0000000e+00    5.0000000e+00 
  -9.4255083e+00    5.0000000e+00    5.0000000e+00 
  -9.3810907e+00    5.0000000e+00    5.0000000e+00 
  -9.3324617e+00    5.0000000e+00    5.0000000e+00 
  -9.2800250e+00    5.0000000e+00    5.0000000e+00 
  -9.2216435e+00    5.0000000e+00    5.0000000e+00 
  -9.1780569e+00    5.0000000e+00    5.0000000e+00 
  -9.1321022e+00    5.0000000e+00    5.0000000e+00 
  -9.0843915e+00    5.0000000e+00    5.0000000e+00 
  -9.0320929e+00    5.0000000e+00    5.0000000e+00 
  -8.9762750e+00    5.0000000e+00    5.0000000e+00 
  -8.9191309e+00    5.0000000e+00    5.0000000e+00 
  -8.8572724e+00    5.0000000e+00    5.0000000e+00 
  -8.7799493e+00    5.0000000e+00    5.0000000e+00 
  -8.7180908e+00    5.0000000e+00    5.0000000e+00 
  -8.6407677e+00    5.0000000e+00    5.0000000e+00 
  -8.5789092e+00    5.0000000e+00    5.0000000e+00 
  -8.5015861e+00    5.0000000e+00    5.0000000e+00 
  -8.4397276e+00    5.0000000e+00    5.0000000e+00 
  -8.3624045e+00    5.0000000e+00    5.0000000e+00 
  -8.3005460e+00    5.0000000e+00    5.0000000e+00 
  -8.2232229e+00    5.0000000e+00    5.0000000e+00 
  -8.1613644e+00    5.0000000e+00    5.0000000e+00 
  -8.0840413e+00    5.0000000e+00    5.0000000e+00 
  -8.0221828e+00    5.0000000e+00    5.0000000e+00 
  -7.9448596e+00    5.0000000e+00    5.0000000e+00 
  -7.8482058e+00    5.0000000e+00    5.0000000e+00 
  -7.7708826e+00    5.0000000e+00    5.0000000e+00 
  -7.6742287e+00    5.0000000e+00    5.0000000e+00 
  -7.5969056e+00    5.0000000e+00    5.0000000e+00 
  -7.5350471e+00    5.0000000e+00    5.0000000e+00 
  -7.4577240e+00    5.0000000e+00    5.0000000e+00 
  -7.3610701e+00    5.0000000e+00    5.0000000e+00 
  -7.2837470e+00    5.0000000e+00    5.0000000e+00 
  -7.1870931e+00    5.0000000e+00    5.0000000e+00 
  -7.1097700e+00    5.0000000e+00    5.0000000e+00 
  -7.0131161e+00    5.0000000e+00    5.0000000e+00 
  -6.9357930e+00    5.0000000e+00    5.0000000e+00 
  -6.8391391e+00    5.0000000e+00    5.0000000e+00 
  -6.7183217e+00    5.0000000e+00    5.0000000e+00 
  -6.6216678e+00    5.0000000e+00    5.0000000e+00 
  -6.5443447e+00    5.0000000e+00    5.0000000e+00 
  -6.4476908e+00    5.0000000e+00    5.0000000e+00 
  -6.3268734e+00    5.0000000e+00    5.0000000e+00 
  -6.2302195e+00    5.0000000e+00    5.0000000e+00 
  -6.1528964e+00    5.0000000e+00    5.0000000e+00 
  -6.0562425e+00    5.0000000e+00    5.0000000e+00 
  -5.9354252e+00    5.0000000e+00    5.0000000e+00 
  -5.8387713e+00    5.0000000e+00    5.0000000e+00 
  -5.7179539e+00    5.0000000e+00    5.0000000e+00 
  -5.6213000e+00    5.0000000e+00    5.0000000e+00 
  -5.5439769e+00    5.0000000e+00    5.0000000e+00 
  -5.4473230e+00    5.0000000e+00    5.0000000e+00 
  -5.3265056e+00    5.0000000e+00    5.0000000e+00 
  -5.2298517e+00    5.0000000e+00    5.0000000e+00 
  -5.1090343e+00    5.0000000e+00    5.0000000e+00 
  -4.9595967e+00    5.0000000e+00    5.0000000e+00 
  -4.8400466e+00    5.0000000e+00    5.0000000e+00 
  -4.7444065e+00    5.0000000e+00    5.0000000e+00 
  -4.6248564e+00    5.0000000e+00    5.0000000e+00 
  -4.5292163e+00    5.0000000e+00    5.0000000e+00 
  -4.4096662e+00    5.0000000e+00    5.0000000e+00 
  -4.2606911e+00    5.0000000e+00    5.0000000e+00 
  -4.1415110e+00    5.0000000e+00    5.0000000e+00 
  -4.0461670e+00    5.0000000e+00    5.0000000e+00 
  -3.9269869e+00    5.0000000e+00    5.0000000e+00 
  -3.7796949e+00    5.0000000e+00    5.0000000e+00 
  -3.6618613e+00    5.0000000e+00    5.0000000e+00 
  -3.5145693e+00    5.0000000e+00    5.0000000e+00 
  -3.3656560e+00    5.0000000e+00    5.0000000e+00 
  -3.2465253e+00    5.0000000e+00    5.0000000e+00 
  -3.0976957e+00    5.0000000e+00    5.0000000e+00 
  -2.9786320e+00    5.0000000e+00    5.0000000e+00 
  -2.8357288e+00    5.0000000e+00    5.0000000e+00 
  -2.7001320e+00    5.0000000e+00    5.0000000e+00 
  -2.5916545e+00    5.0000000e+00    5.0000000e+00 
  -2.4560577e+00    5.0000000e+00    5.0000000e+00 
  -2.3072467e+00    5.0000000e+00    5.0000000e+00 
  -2.1584537e+00    5.0000000e+00    5.0000000e+00 
  -2.0096456e+00    5.0000000e+00    5.0000000e+00 
  -1.8608827e+00    5.0000000e+00    5.0000000e+00 
  -1.7121596e+00    5.0000000e+00    5.0000000e+00 
  -1.5634298e+00    5.0000000e+00    5.0000000e+00 
  -1.4146805e+00    5.0000000e+00    5.0000000e+00 
  -1.2659059e+00    5.0000000e+00    5.0000000e+00 
  -1.1171207e+00    5.0000000e+00    5.0000000e+00 
  -9.6834078e-01    5.0000000e+00    5.0000000e+00 
  -8.1955251e-01    5.0000000e+00    5.0000000e+00 
  -6.7074533e-01    5.0000000e+00    5.0000000e+00 
  -5.2190941e-01    5.0000000e+00    5.0000000e+00 
  -3.7307403e-01    5.0000000e+00    5.0000000e+00 
  -2.2423344e-01    5.0000000e+00    5.0000000e+00 
  -7.5396292e-02    5.0000000e+00    5.0000000e+00 
   7.3423213e-02    5.0000000e+00    5.0000000e+00 
   2.2221889e-01    5.0000000e+00    5.0000000e+00 
   3.7101928e-01    5.0000000e+00    5.0000000e+00 
   5.1982154e-01    5.0000000e+00    5.0000000e+00 
   6.6860041e-01    5.0000000e+00    5.0000000e+00 
   8.1730832e-01    5.0000000e+00    5.0000000e+00 
   9.6605973e-01    5.0000000e+00    5.0000000e+00 
   1.1148081e+00    5.0000000e+00    5.0000000e+00 
   1.2635602e+00    5.0000000e+00    5.0000000e+00 
   1.4123250e+00    5.0000000e+00    5.0000000e+00 
   1.5611015e+00    5.0000000e+00    5.0000000e+00 
   1.7098926e+00    5.0000000e+00    5.0000000e+00 
   1.8587062e+00    5.0000000e+00    5.0000000e+00 
   2.0075425e+00    5.0000000e+00    5.0000000e+00 
   2.1453030e+00    5.0000000e+00    5.0000000e+00 
   2.2830902e+00    5.0000000e+00    5.0000000e+00 
   2.4209008e+00    5.0000000e+00    5.0000000e+00 
   2.5587359e+00    5.0000000e+00    5.0000000e+00 
   2.6966053e+00    5.0000000e+00    5.0000000e+00 
   2.8345098e+00    5.0000000e+00    5.0000000e+00 
   2.9000000e+00    5.0000000e+00    5.0000000e+00 
   3.0378977e+00    5.0000000e+00    5.0000000e+00 
   3.1758506e+00    5.0000000e+00    5.0000000e+00 
   3.3071438e+00    5.0000000e+00    5.0000000e+00 
   3.3770716e+00    5.0000000e+00    5.0000000e+00 
   3.4227041e+00    5.0000000e+00    5.0000000e+00 
   3.4599401e+00    5.0000000e+00    5.0000000e+00 
   3.4931570e+00    5.0000000e+00    5.0000000e+00 
   3.5239545e+00    5.0000000e+00    5.0000000e+00 
   3.5530079e+00    5.0000000e+00    5.0000000e+00 
   3.5805235e+00    5.0000000e+00    5.0000000e+00 
   3.6067644e+00    5.0000000e+00    5.0000000e+00 
   3.6319350e+00    5.0000000e+00    5.0000000e+00 
   3.6561979e+00    5.0000000e+00    5.0000000e+00 
   3.6795837e+00    5.0000000e+00    5.0000000e+00 
   3.7021704e+00    5.0000000e+00    5.0000000e+00 
   3.7240969e+00    5.0000000e+00    5.0000000e+00 
   3.7453685e+00    5.0000000e+00    5.0000000e+00 
   3.7660505e+00    5.0000000e+00    5.0000000e+00 
   3.7862223e+00    5.0000000e+00    5.0000000e+00 
   3.8059080e+00    5.0000000e+00    5.0000000e+00 
   3.8251623e+00    5.0000000e+00    5.0000000e+00 
   3.8440116e+00    5.0000000e+00    5.0000000e+00 
   3.8624237e+00    5.0000000e+00    5.0000000e+00 
   3.8804770e+00    5.0000000e+00    5.0000000e+00 
   3.8980971e+00    5.0000000e+00    5.0000000e+00 
   3.9154496e+00    5.0000000e+00    5.0000000e+00 
   3.9324600e+00    5.0000000e+00    5.0000000e+00 
   3.9491986e+00    5.0000000e+00    5.0000000e+00 
   3.9656616e+00    5.0000000e+00    5.0000000e+00 
   3.9818160e+00    5.0000000e+00    5.0000000e+00 
   3.9976819e+00    5.0000000e+00    5.0000000e+00 
   4.0132479e+00    5.0000000e+00    5.0000000e+00 
   4.0285420e+00    5.0000000e+00    5.0000000e+00 
   4.0435842e+00    5.0000000e+00    5.0000000e+00 
   4.0583967e+00    5.0000000e+00    5.0000000e+00 
   4.0729499e+00    5.0000000e+00    5.0000000e+00 
   4.0873195e+00    5.0000000e+00    5.0000000e+00 
   4.1014886e+00    5.0000000e+00    5.0000000e+00 
   4.1154562e+00    5.0000000e+00    5.0000000e+00 
   4.1291932e+00    5.0000000e+00    5.0000000e+00 
   4.1427480e+00    5.0000000e+00    5.0000000e+00 
   4.1561431e+00    5.0000000e+00    5.0000000e+00 
   4.1693621e+00    5.0000000e+00    5.0000000e+00 
   4.1823939e+00    5.0000000e+00    5.0000000e+00 
   4.1952778e+00    5.0000000e+00    5.0000000e+00 
   4.2080202e+00    5.0000000e+00    5.0000000e+00 
   4.2206071e+00    5.0000000e+00    5.0000000e+00 
   4.2330457e+00    5.0000000e+00    5.0000000e+00 
   4.2453315e+00    5.0000000e+00    5.0000000e+00 
   4.2574836e+00    5.0000000e+00    5.0000000e+00 
   4.2695017e+00    5.0000000e+00    5.0000000e+00 
   4.2814042e+00    5.0000000e+00    5.0000000e+00 
   4.2931845e+00    5.0000000e+00    5.0000000e+00 
   4.3048409e+00    5.0000000e+00    5.0000000e+00 
   4.3163735e+00    5.0000000e+00    5.0000000e+00 
   4.3278007e+00    5.0000000e+00    5.0000000e+00 
   4.3391002e+00    5.0000000e+00    5.0000000e+00 
   4.3503084e+00    5.0000000e+00    5.0000000e+00 
   4.3613976e+00    5.0000000e+00    5.0000000e+00 
   4.3724029e+00    5.0000000e+00    5.0000000e+00 
   4.3833201e+00    5.0000000e+00    5.0000000e+00 
   4.3941278e+00    5.0000000e+00    5.0000000e+00 
   4.4048646e+00    5.0000000e+00    5.0000000e+00 
   4.4154986e+00    5.0000000e+00    5.0000000e+00 
   4.4260524e+00    5.0000000e+00    5.0000000e+00 
   4.4364925e+00    5.0000000e+00    5.0000000e+00 
   4.4468748e+00    5.0000000e+00    5.0000000e+00 
   4.4571540e+00    5.0000000e+00    5.0000000e+00 
   4.4673743e+00    5.0000000e+00    5.0000000e+00 
   4.4774987e+00    5.0000000e+00    5.0000000e+00 
   4.4875625e+00    5.0000000e+00    5.0000000e+00 
   4.4975436e+00    5.0000000e+00    5.0000000e+00 
   4.5075019e+00    5.0000000e+00    5.0000000e+00 
   4.5174363e+00    5.0000000e+00    5.0000000e+00 
   4.5273711e+00    5.0000000e+00    5.0000000e+00 
   4.5373014e+00    5.0000000e+00    5.0000000e+00 
   4.5472196e+00    5.0000000e+00    5.0000000e+00 
   4.5571412e+00    5.0000000e+00    5.0000000e+00 
   4.5670692e+00    5.0000000e+00    5.0000000e+00 
   4.5769934e+00    5.0000000e+00    5.0000000e+00 
   4.5869147e+00    5.0000000e+00    5.0000000e+00 
   4.5968574e+00    5.0000000e+00    5.0000000e+00 
   4.6067928e+00    5.0000000e+00    5.0000000e+00 
   4.6167269e+00    5.0000000e+00    5.0000000e+00 
   4.6266544e+00    5.0000000e+00    5.0000000e+00 
   4.6365861e+00    5.0000000e+00    5.0000000e+00 
   4.6465160e+00    5.0000000e+00    5.0000000e+00 
   4.6564634e+00    5.0000000e+00    5.0000000e+00 
   4.6664099e+00    5.0000000e+00    5.0000000e+00 
   4.6763530e+00    5.0000000e+00    5.0000000e+00 
   4.6862939e+00    5.0000000e+00    5.0000000e+00 
   4.6962458e+00    5.0000000e+00    5.0000000e+00 
   4.7061803e+00    5.0000000e+00    5.0000000e+00 
   4.7161142e+00    5.0000000e+00    5.0000000e+00 
   4.7260470e+00    5.0000000e+00    5.0000000e+00 
   4.7359623e+00    5.0000000e+00    5.0000000e+00 
   4.7458737e+00    5.0000000e+00    5.0000000e+00 
   4.7557986e+00    5.0000000e+00    5.0000000e+00 
   4.7657232e+00    5.0000000e+00    5.0000000e+00 
   4.7756353e+00    5.0000000e+00    5.0000000e+00 
   4.7855723e+00    5.0000000e+00    5.0000000e+00 
   4.7955194e+00    5.0000000e+00    5.0000000e+00 
   4.8054512e+00    5.0000000e+00    5.0000000e+00 
   4.8153824e+00    5.0000000e+00    5.0000000e+00 
   4.8253088e+00    5.0000000e+00    5.0000000e+00 
   4.8352284e+00    5.0000000e+00    5.0000000e+00 
   4.8451428e+00    5.0000000e+00    5.0000000e+00 
   4.8550804e+00    5.0000000e+00    5.0000000e+00 
   4.8650236e+00    5.0000000e+00    5.0000000e+00 
   4.8749585e+00    5.0000000e+00    5.0000000e+00 
   4.8849057e+00    5.0000000e+00    5.0000000e+00 
   4.8948422e+00    5.0000000e+00    5.0000000e+00 
   4.9047609e+00    5.0000000e+00    5.0000000e+00 
   4.9146851e+00    5.0000000e+00    5.0000000e+00 
   4.9246228e+00    5.0000000e+00    5.0000000e+00 
   4.9345552e+00    5.0000000e+00    5.0000000e+00 
   4.9445006e+00    5.0000000e+00    5.0000000e+00 
   4.9544434e+00    5.0000000e+00    5.0000000e+00 
   4.9643744e+00    5.0000000e+00    5.0000000e+00 
   4.9742961e+00    5.0000000e+00    5.0000000e+00 
   4.9842157e+00    5.0000000e+00    5.0000000e+00 
   4.9941452e+00    5.0000000e+00    5.0000000e+00 
   5.0040779e+00    5.0000000e+00    5.0000000e+00 
   5.0140164e+00    5.0000000e+00    5.0000000e+00 
   5.0239458e+00    5.0000000e+00    5.0000000e+00 
   5.0338746e+00    5.0000000e+00    5.0000000e+00 
   5.0438140e+00    5.0000000e+00    5.0000000e+00 
   5.0537460e+00    5.0000000e+00    5.0000000e+00 
   5.0636827e+00    5.0000000e+00    5.0000000e+00 
   5.0736139e+00    5.0000000e+00    5.0000000e+00 
   5.0835333e+00    5.0000000e+00    5.0000000e+00 
   5.0934555e+00    5.0000000e+00    5.0000000e+00 
   5.1033912e+00    5.0000000e+00    5.0000000e+00 
   5.1133130e+00    5.0000000e+00    5.0000000e+00 
   5.1232394e+00    5.0000000e+00    5.0000000e+00 
   5.1331700e+00    5.0000000e+00    5.0000000e+00 
   5.1430930e+00    5.0000000e+00    5.0000000e+00 
   5.1530252e+00    5.0000000e+00    5.0000000e+00 
   5.1629608e+00    5.0000000e+00    5.0000000e+00 
   5.1728856e+00    5.0000000e+00    5.0000000e+00 
   5.1828036e+00    5.0000000e+00    5.0000000e+00 
   5.1927325e+00    5.0000000e+00    5.0000000e+00 
   5.2026684e+00    5.0000000e+00    5.0000000e+00 
   5.2125994e+00    5.0000000e+00    5.0000000e+00 
   5.2225279e+00    5.0000000e+00    5.0000000e+00 
   5.2324555e+00    5.0000000e+00    5.0000000e+00 
   5.2423888e+00    5.0000000e+00    5.0000000e+00 
   5.2523198e+00    5.0000000e+00    5.0000000e+00 
   5.2622492e+00    5.0000000e+00    5.0000000e+00 
   5.2721817e+00    5.0000000e+00    5.0000000e+00 
   5.2821103e+00    5.0000000e+00    5.0000000e+00 
   5.2920350e+00    5.0000000e+00    5.0000000e+00 
   5.3019647e+00    5.0000000e+00    5.0000000e+00 
   5.3119026e+00    5.0000000e+00    5.0000000e+00 
   5.3218297e+00    5.0000000e+00    5.0000000e+00 
   5.3317507e+00    5.0000000e+00    5.0000000e+00 
   5.3416792e+00    5.0000000e+00    5.0000000e+00 
   5.3516086e+00    5.0000000e+00    5.0000000e+00 
   5.3615548e+00    5.0000000e+00    5.0000000e+00 
   5.3714844e+00    5.0000000e+00    5.0000000e+00 
   5.3814006e+00    5.0000000e+00    5.0000000e+00 
   5.3913281e+00    5.0000000e+00    5.0000000e+00 
   5.4012545e+00    5.0000000e+00    5.0000000e+00 
   5.4111851e+00    5.0000000e+00    5.0000000e+00 
   5.4211090e+00    5.0000000e+00    5.0000000e+00 
   5.4310370e+00    5.0000000e+00    5.0000000e+00 
   5.4409552e+00    5.0000000e+00    5.0000000e+00 
   5.4508785e+00    5.0000000e+00    5.0000000e+00 
   5.4608144e+00    5.0000000e+00    5.0000000e+00 
   5.4707427e+00    5.0000000e+00    5.0000000e+00 
   5.4806806e+00    5.0000000e+00    5.0000000e+00 
   5.4906158e+00    5.0000000e+00    5.0000000e+00 
   5.5005633e+00    5.0000000e+00    5.0000000e+00 
   5.5104927e+00    5.0000000e+00    5.0000000e+00 
   5.5204205e+00    5.0000000e+00    5.0000000e+00 
   5.5303380e+00    5.0000000e+00    5.0000000e+00 
   5.5402735e+00    5.0000000e+00    5.0000000e+00 
   5.5502066e+00    5.0000000e+00    5.0000000e+00 
   5.5601487e+00    5.0000000e+00    5.0000000e+00 
   5.5700884e+00    5.0000000e+00    5.0000000e+00 
   5.5800302e+00    5.0000000e+00    5.0000000e+00 
   5.5899545e+00    5.0000000e+00    5.0000000e+00 
   5.5998998e+00    5.0000000e+00    5.0000000e+00 
   5.6098197e+00    5.0000000e+00    5.0000000e+00 
   5.6197577e+00    5.0000000e+00    5.0000000e+00 
   5.6296847e+00    5.0000000e+00    5.0000000e+00 
   5.6393702e+00    5.0000000e+00    5.0000000e+00 
   5.6486732e+00    5.0000000e+00    5.0000000e+00 
   5.6579369e+00    5.0000000e+00    5.0000000e+00 
   5.6672009e+00    5.0000000e+00    5.0000000e+00 
   5.6763674e+00    5.0000000e+00    5.0000000e+00 
   5.6854330e+00    5.0000000e+00    5.0000000e+00 
   5.6941096e+00    5.0000000e+00    5.0000000e+00 
   5.7025722e+00    5.0000000e+00    5.0000000e+00 
   5.7108454e+00    5.0000000e+00    5.0000000e+00 
   5.7190811e+00    5.0000000e+00    5.0000000e+00 
   5.7272277e+00    5.0000000e+00    5.0000000e+00 
   5.7352094e+00    5.0000000e+00    5.0000000e+00 
   5.7431434e+00    5.0000000e+00    5.0000000e+00 
   5.7509597e+00    5.0000000e+00    5.0000000e+00 
   5.7587206e+00    5.0000000e+00    5.0000000e+00 
   5.7664403e+00    5.0000000e+00    5.0000000e+00 
   5.7746465e+00    5.0000000e+00    5.0000000e+00 
   5.7826575e+00    5.0000000e+00    5.0000000e+00 
   5.7904975e+00    5.0000000e+00    5.0000000e+00 
   5.7982718e+00    5.0000000e+00    5.0000000e+00 
   5.8060997e+00    5.0000000e+00    5.0000000e+00 
   5.8140099e+00    5.0000000e+00    5.0000000e+00 
   5.8217954e+00    5.0000000e+00    5.0000000e+00 
   5.8296709e+00    5.0000000e+00    5.0000000e+00 
   5.8378516e+00    5.0000000e+00    5.0000000e+00 
   5.8471640e+00    5.0000000e+00    5.0000000e+00 
   5.8564277e+00    5.0000000e+00    5.0000000e+00 
   5.8654127e+00    5.0000000e+00    5.0000000e+00 
   5.8740862e+00    5.0000000e+00    5.0000000e+00 
   5.8825034e+00    5.0000000e+00    5.0000000e+00 
   5.8907461e+00    5.0000000e+00    5.0000000e+00 
   5.8989072e+00    5.0000000e+00    5.0000000e+00 
   5.9078069e+00    5.0000000e+00    5.0000000e+00 
   5.9164982e+00    5.0000000e+00    5.0000000e+00 
   5.9250127e+00    5.0000000e+00    5.0000000e+00 
   5.9338005e+00    5.0000000e+00    5.0000000e+00 
   5.9425391e+00    5.0000000e+00    5.0000000e+00 
   5.9511956e+00    5.0000000e+00    5.0000000e+00 
   5.9602743e+00    5.0000000e+00    5.0000000e+00 
   5.9690465e+00    5.0000000e+00    5.0000000e+00 
   5.9781384e+00    5.0000000e+00    5.0000000e+00 
   5.9868004e+00    5.0000000e+00    5.0000000e+00 
   5.9952819e+00    5.0000000e+00    5.0000000e+00 
   6.0036435e+00    5.0000000e+00    5.0000000e+00 
   6.0119570e+00    5.0000000e+00    5.0000000e+00 
   6.0207007e+00    5.0000000e+00    5.0000000e+00 
   6.0291227e+00    5.0000000e+00    5.0000000e+00 
   6.0373983e+00    5.0000000e+00    5.0000000e+00 
   6.0456322e+00    5.0000000e+00    5.0000000e+00 
   6.0537975e+00    5.0000000e+00    5.0000000e+00 
   6.0619718e+00    5.0000000e+00    5.0000000e+00 
   6.0706476e+00    5.0000000e+00    5.0000000e+00 
   6.0791003e+00    5.0000000e+00    5.0000000e+00 
   6.0879447e+00    5.0000000e+00    5.0000000e+00 
   6.0970351e+00    5.0000000e+00    5.0000000e+00 
   6.1064819e+00    5.0000000e+00    5.0000000e+00 
   6.1162778e+00    5.0000000e+00    5.0000000e+00 
   6.1258976e+00    5.0000000e+00    5.0000000e+00 
   6.1354351e+00    5.0000000e+00    5.0000000e+00 
   6.1448423e+00    5.0000000e+00    5.0000000e+00 
   6.1542129e+00    5.0000000e+00    5.0000000e+00 
   6.1636113e+00    5.0000000e+00    5.0000000e+00 
   6.1730497e+00    5.0000000e+00    5.0000000e+00 
   6.1825631e+00    5.0000000e+00    5.0000000e+00 
   6.1922621e+00    5.0000000e+00    5.0000000e+00 
   6.2021371e+00    5.0000000e+00    5.0000000e+00 
   6.2120688e+00    5.0000000e+00    5.0000000e+00 
   6.2219956e+00    5.0000000e+00    5.0000000e+00 
   6.2316915e+00    5.0000000e+00    5.0000000e+00 
   6.2410751e+00    5.0000000e+00    5.0000000e+00 
   6.2504329e+00    5.0000000e+00    5.0000000e+00 
   6.2597415e+00    5.0000000e+00    5.0000000e+00 
   6.2690463e+00    5.0000000e+00    5.0000000e+00 
   6.2782370e+00    5.0000000e+00    5.0000000e+00 
   6.2874534e+00    5.0000000e+00    5.0000000e+00 
   6.2965275e+00    5.0000000e+00    5.0000000e+00 
   6.3054654e+00    5.0000000e+00    5.0000000e+00 
   6.3142191e+00    5.0000000e+00    5.0000000e+00 
   6.3227929e+00    5.0000000e+00    5.0000000e+00 
   6.3312574e+00    5.0000000e+00    5.0000000e+00 
   6.3396790e+00    5.0000000e+00    5.0000000e+00 
   6.3479884e+00    5.0000000e+00    5.0000000e+00 
   6.3567868e+00    5.0000000e+00    5.0000000e+00 
   6.3653001e+00    5.0000000e+00    5.0000000e+00 
   6.3737418e+00    5.0000000e+00    5.0000000e+00 
   6.3821912e+00    5.0000000e+00    5.0000000e+00 
   6.3906270e+00    5.0000000e+00    5.0000000e+00 
   6.3991804e+00    5.0000000e+00    5.0000000e+00 
   6.4078466e+00    5.0000000e+00    5.0000000e+00 
   6.4166894e+00    5.0000000e+00    5.0000000e+00 
   6.4256707e+00    5.0000000e+00    5.0000000e+00 
   6.4348733e+00    5.0000000e+00    5.0000000e+00 
   6.4442112e+00    5.0000000e+00    5.0000000e+00 
   6.4537200e+00    5.0000000e+00    5.0000000e+00 
   6.4633800e+00    5.0000000e+00    5.0000000e+00 
   6.4732276e+00    5.0000000e+00    5.0000000e+00 
   6.4831905e+00    5.0000000e+00    5.0000000e+00 
   6.4931789e+00    5.0000000e+00    5.0000000e+00 
   6.5031446e+00    5.0000000e+00    5.0000000e+00 
   6.5131020e+00    5.0000000e+00    5.0000000e+00 
   6.5230579e+00    5.0000000e+00    5.0000000e+00 
   6.5330052e+00    5.0000000e+00    5.0000000e+00 
   6.5429479e+00    5.0000000e+00    5.0000000e+00 
   6.5529032e+00    5.0000000e+00    5.0000000e+00 
   6.5628328e+00    5.0000000e+00    5.0000000e+00 
   6.5725763e+00    5.0000000e+00    5.0000000e+00 
   6.5820798e+00    5.0000000e+00    5.0000000e+00 
   6.5913261e+00    5.0000000e+00    5.0000000e+00 
   6.6004180e+00    5.0000000e+00    5.0000000e+00 
   6.6094570e+00    5.0000000e+00    5.0000000e+00 
   6.6184551e+00    5.0000000e+00    5.0000000e+00 
   6.6274999e+00    5.0000000e+00    5.0000000e+00 
   6.6365419e+00    5.0000000e+00    5.0000000e+00 
   6.6456247e+00    5.0000000e+00    5.0000000e+00 
   6.6547717e+00    5.0000000e+00    5.0000000e+00 
   6.6640422e+00    5.0000000e+00    5.0000000e+00 
   6.6734261e+00    5.0000000e+00    5.0000000e+00 
   6.6830350e+00    5.0000000e+00    5.0000000e+00 
   6.6929962e+00    5.0000000e+00    5.0000000e+00 
   6.7029836e+00    5.0000000e+00    5.0000000e+00 
   6.7129634e+00    5.0000000e+00    5.0000000e+00 
   6.7229383e+00    5.0000000e+00    5.0000000e+00 
   6.7329211e+00    5.0000000e+00    5.0000000e+00 
   6.7429027e+00    5.0000000e+00    5.0000000e+00 
   6.7528849e+00    5.0000000e+00    5.0000000e+00 
   6.7628562e+00    5.0000000e+00    5.0000000e+00 
   6.7728193e+00    5.0000000e+00    5.0000000e+00 
   6.7827779e+00    5.0000000e+00    5.0000000e+00 
   6.7922740e+00    5.0000000e+00    5.0000000e+00 
   6.8011539e+00    5.0000000e+00    5.0000000e+00 
   6.8098108e+00    5.0000000e+00    5.0000000e+00 
   6.8184618e+00    5.0000000e+00    5.0000000e+00 
   6.8271937e+00    5.0000000e+00    5.0000000e+00 
   6.8360476e+00    5.0000000e+00    5.0000000e+00 
   6.8450494e+00    5.0000000e+00    5.0000000e+00 
   6.8542218e+00    5.0000000e+00    5.0000000e+00 
   6.8634735e+00    5.0000000e+00    5.0000000e+00 
   6.8729388e+00    5.0000000e+00    5.0000000e+00 
   6.8826541e+00    5.0000000e+00    5.0000000e+00 
   6.8925934e+00    5.0000000e+00    5.0000000e+00 
   6.9022840e+00    5.0000000e+00    5.0000000e+00 
   6.9114961e+00    5.0000000e+00    5.0000000e+00 
   6.9205559e+00    5.0000000e+00    5.0000000e+00 
   6.9296114e+00    5.0000000e+00    5.0000000e+00 
   6.9387485e+00    5.0000000e+00    5.0000000e+00 
   6.9479873e+00    5.0000000e+00    5.0000000e+00 
   6.9573567e+00    5.0000000e+00    5.0000000e+00 
   6.9668699e+00    5.0000000e+00    5.0000000e+00 
   6.9765802e+00    5.0000000e+00    5.0000000e+00 
   6.9863391e+00    5.0000000e+00    5.0000000e+00 
   6.9958497e+00    5.0000000e+00    5.0000000e+00 
   7.0051516e+00    5.0000000e+00    5.0000000e+00 
   7.0143038e+00    5.0000000e+00    5.0000000e+00 
   7.0233866e+00    5.0000000e+00    5.0000000e+00 
   7.0324545e+00    5.0000000e+00    5.0000000e+00 
   7.0414923e+00    5.0000000e+00    5.0000000e+00 
   7.0505152e+00    5.0000000e+00    5.0000000e+00 
   7.0595624e+00    5.0000000e+00    5.0000000e+00 
   7.0686343e+00    5.0000000e+00    5.0000000e+00 
   7.0776895e+00    5.0000000e+00    5.0000000e+00 
   7.0867908e+00    5.0000000e+00    5.0000000e+00 
   7.0959169e+00    5.0000000e+00    5.0000000e+00 
   7.1050938e+00    5.0000000e+00    5.0000000e+00 
   7.1143241e+00    5.0000000e+00    5.0000000e+00 
   7.1236436e+00    5.0000000e+00    5.0000000e+00 
   7.1329986e+00    5.0000000e+00    5.0000000e+00 
   7.1424434e+00    5.0000000e+00    5.0000000e+00 
   7.1520355e+00    5.0000000e+00    5.0000000e+00 
   7.1617717e+00    5.0000000e+00    5.0000000e+00 
   7.1715525e+00    5.0000000e+00    5.0000000e+00 
   7.1813467e+00    5.0000000e+00    5.0000000e+00 
   7.1910474e+00    5.0000000e+00    5.0000000e+00 
   7.2007131e+00    5.0000000e+00    5.0000000e+00 
   7.2103567e+00    5.0000000e+00    5.0000000e+00 
   7.2200195e+00    5.0000000e+00    5.0000000e+00 
   7.2296867e+00    5.0000000e+00    5.0000000e+00 
   7.2393956e+00    5.0000000e+00    5.0000000e+00 
   7.2491543e+00    5.0000000e+00    5.0000000e+00 
   7.2590321e+00    5.0000000e+00    5.0000000e+00 
   7.2689595e+00    5.0000000e+00    5.0000000e+00 
   7.2789308e+00    5.0000000e+00    5.0000000e+00 
   7.2889033e+00    5.0000000e+00    5.0000000e+00 
   7.2988633e+00    5.0000000e+00    5.0000000e+00 
   7.3088461e+00    5.0000000e+00    5.0000000e+00 
   7.3188161e+00    5.0000000e+00    5.0000000e+00 
   7.3287611e+00    5.0000000e+00    5.0000000e+00 
   7.3387120e+00    5.0000000e+00    5.0000000e+00 
   7.3486717e+00    5.0000000e+00    5.0000000e+00 
   7.3586545e+00    5.0000000e+00    5.0000000e+00 
   7.3686355e+00    5.0000000e+00    5.0000000e+00 
   7.3786198e+00    5.0000000e+00    5.0000000e+00 
   7.3885902e+00    5.0000000e+00    5.0000000e+00 
   7.3985565e+00    5.0000000e+00    5.0000000e+00 
   7.4085233e+00    5.0000000e+00    5.0000000e+00 
   7.4184856e+00    5.0000000e+00    5.0000000e+00 
   7.4284666e+00    5.0000000e+00    5.0000000e+00 
   7.4384350e+00    5.0000000e+00    5.0000000e+00 
   7.4483837e+00    5.0000000e+00    5.0000000e+00 
   7.4583038e+00    5.0000000e+00    5.0000000e+00 
   7.4682559e+00    5.0000000e+00    5.0000000e+00 
   7.4782321e+00    5.0000000e+00    5.0000000e+00 
   7.4881911e+00    5.0000000e+00    5.0000000e+00 
   7.4981454e+00    5.0000000e+00    5.0000000e+00 
   7.5081237e+00    5.0000000e+00    5.0000000e+00 
   7.5180891e+00    5.0000000e+00    5.0000000e+00 
   7.5280730e+00    5.0000000e+00    5.0000000e+00 
   7.5380608e+00    5.0000000e+00    5.0000000e+00 
   7.5480431e+00    5.0000000e+00    5.0000000e+00 
   7.5580069e+00    5.0000000e+00    5.0000000e+00 
   7.5679656e+00    5.0000000e+00    5.0000000e+00 
   7.5779215e+00    5.0000000e+00    5.0000000e+00 
   7.5878817e+00    5.0000000e+00    5.0000000e+00 
   7.5978678e+00    5.0000000e+00    5.0000000e+00 
   7.6078445e+00    5.0000000e+00    5.0000000e+00 
   7.6158259e+00    5.0000000e+00    5.0000000e+00 
   7.6256762e+00    5.0000000e+00    5.0000000e+00 
   7.6354884e+00    5.0000000e+00    5.0000000e+00 
   7.6454295e+00    5.0000000e+00    5.0000000e+00 
   7.6554101e+00    5.0000000e+00    5.0000000e+00 
   7.6654072e+00    5.0000000e+00    5.0000000e+00 
   7.6754014e+00    5.0000000e+00    5.0000000e+00 
   7.6854003e+00    5.0000000e+00    5.0000000e+00 
   7.6953753e+00    5.0000000e+00    5.0000000e+00 
   7.7053482e+00    5.0000000e+00    5.0000000e+00 
   7.7153328e+00    5.0000000e+00    5.0000000e+00 
   7.7253232e+00    5.0000000e+00    5.0000000e+00 
   7.7353095e+00    5.0000000e+00    5.0000000e+00 
   7.7452936e+00    5.0000000e+00    5.0000000e+00 
   7.7552698e+00    5.0000000e+00    5.0000000e+00 
   7.7652447e+00    5.0000000e+00    5.0000000e+00 
   7.7751981e+00    5.0000000e+00    5.0000000e+00 
   7.7851799e+00    5.0000000e+00    5.0000000e+00 
   7.7951436e+00    5.0000000e+00    5.0000000e+00 
   7.8051352e+00    5.0000000e+00    5.0000000e+00 
   7.8151342e+00    5.0000000e+00    5.0000000e+00 
   7.8252921e+00    5.0000000e+00    5.0000000e+00 
   7.8357353e+00    5.0000000e+00    5.0000000e+00 
   7.8465339e+00    5.0000000e+00    5.0000000e+00 
   7.8577199e+00    5.0000000e+00    5.0000000e+00 
   7.8694543e+00    5.0000000e+00    5.0000000e+00 
   7.8815525e+00    5.0000000e+00    5.0000000e+00 
   7.8925830e+00    5.0000000e+00    5.0000000e+00 
   7.9054992e+00    5.0000000e+00    5.0000000e+00 
   7.9187337e+00    5.0000000e+00    5.0000000e+00 
   7.9306432e+00    5.0000000e+00    5.0000000e+00 
   7.9435760e+00    5.0000000e+00    5.0000000e+00 
   7.9561712e+00    5.0000000e+00    5.0000000e+00 
   7.9689759e+00    5.0000000e+00    5.0000000e+00 
   7.9817319e+00    5.0000000e+00    5.0000000e+00 
   7.9941709e+00    5.0000000e+00    5.0000000e+00 
   8.0060966e+00    5.0000000e+00    5.0000000e+00 
   8.0190054e+00    5.0000000e+00    5.0000000e+00 
   8.0319368e+00    5.0000000e+00    5.0000000e+00 
   8.0448105e+00    5.0000000e+00    5.0000000e+00 
   8.0576606e+00    5.0000000e+00    5.0000000e+00 
   8.0698832e+00    5.0000000e+00    5.0000000e+00 
   8.0824442e+00    5.0000000e+00    5.0000000e+00 
   8.0952051e+00    5.0000000e+00    5.0000000e+00 
   8.1000000e+00    5.0000000e+00    5.0000000e+00 
   8.1130833e+00    5.0000000e+00    5.0000000e+00 
   8.1261909e+00    5.0000000e+00    5.0000000e+00 
   8.1394821e+00    5.0000000e+00    5.0000000e+00 
   8.1527340e+00    5.0000000e+00    5.0000000e+00 
   8.1659316e+00    5.0000000e+00    5.0000000e+00 
   8.1789703e+00    5.0000000e+00    5.0000000e+00 
   8.1919849e+00    5.0000000e+00    5.0000000e+00 
   8.2047990e+00    5.0000000e+00    5.0000000e+00 
   8.2174653e+00    5.0000000e+00    5.0000000e+00 
   8.2300514e+00    5.0000000e+00    5.0000000e+00 
   8.2427022e+00    5.0000000e+00    5.0000000e+00 
   8.2554168e+00    5.0000000e+00    5.0000000e+00 
   8.2679693e+00    5.0000000e+00    5.0000000e+00 
   8.2805256e+00    5.0000000e+00    5.0000000e+00 
   8.2929628e+00    5.0000000e+00    5.0000000e+00 
   8.3055003e+00    5.0000000e+00    5.0000000e+00 
   8.3181996e+00    5.0000000e+00    5.0000000e+00 
   8.3308425e+00    5.0000000e+00    5.0000000e+00 
   8.3435135e+00    5.0000000e+00    5.0000000e+00 
   8.3562167e+00    5.0000000e+00    5.0000000e+00 
   8.3689540e+00    5.0000000e+00    5.0000000e+00 
   8.3818987e+00    5.0000000e+00    5.0000000e+00 
   8.3948982e+00    5.0000000e+00    5.0000000e+00 
   8.4078031e+00    5.0000000e+00    5.0000000e+00 
   8.4206900e+00    5.0000000e+00    5.0000000e+00 
   8.4337009e+00    5.0000000e+00    5.0000000e+00 
   8.4467415e+00    5.0000000e+00    5.0000000e+00 
   8.4599186e+00    5.0000000e+00    5.0000000e+00 
   8.4732525e+00    5.0000000e+00    5.0000000e+00 
   8.4867939e+00    5.0000000e+00    5.0000000e+00 
   8.5004379e+00    5.0000000e+00    5.0000000e+00 
   8.5140705e+00    5.0000000e+00    5.0000000e+00 
   8.5276507e+00    5.0000000e+00    5.0000000e+00 
   8.5412159e+00    5.0000000e+00    5.0000000e+00 
   8.5548052e+00    5.0000000e+00    5.0000000e+00 
   8.5684341e+00    5.0000000e+00    5.0000000e+00 
   8.5820933e+00    5.0000000e+00    5.0000000e+00 
   8.5957993e+00    5.0000000e+00    5.0000000e+00 
   8.6095958e+00    5.0000000e+00    5.0000000e+00 
   8.6235034e+00    5.0000000e+00    5.0000000e+00 
   8.6375517e+00    5.0000000e+00    5.0000000e+00 
   8.6517399e+00    5.0000000e+00    5.0000000e+00 
   8.6660697e+00    5.0000000e+00    5.0000000e+00 
   8.6805412e+00    5.0000000e+00    5.0000000e+00 
   8.6951575e+00    5.0000000e+00    5.0000000e+00 
   8.7099181e+00    5.0000000e+00    5.0000000e+00 
   8.7248198e+00    5.0000000e+00    5.0000000e+00 
   8.7380476e+00    5.0000000e+00    5.0000000e+00 
   8.7500135e+00    5.0000000e+00    5.0000000e+00 
   8.7617376e+00    5.0000000e+00    5.0000000e+00 
   8.7734614e+00    5.0000000e+00    5.0000000e+00 
   8.7853043e+00    5.0000000e+00    5.0000000e+00 
   8.7972986e+00    5.0000000e+00    5.0000000e+00 
   8.8094403e+00    5.0000000e+00    5.0000000e+00 
   8.8217485e+00    5.0000000e+00    5.0000000e+00 
   8.8342744e+00    5.0000000e+00    5.0000000e+00 
   8.8470202e+00    5.0000000e+00    5.0000000e+00 
   8.8598215e+00    5.0000000e+00    5.0000000e+00 
   8.8727190e+00    5.0000000e+00    5.0000000e+00 
   8.8857504e+00    5.0000000e+00    5.0000000e+00 
   8.8989837e+00    5.0000000e+00    5.0000000e+00 
   8.9124280e+00    5.0000000e+00    5.0000000e+00 
   8.9260838e+00    5.0000000e+00    5.0000000e+00 
   8.9399456e+00    5.0000000e+00    5.0000000e+00 
   8.9540304e+00    5.0000000e+00    5.0000000e+00 
   8.9683471e+00    5.0000000e+00    5.0000000e+00 
   8.9828947e+00    5.0000000e+00    5.0000000e+00 
   8.9975646e+00    5.0000000e+00    5.0000000e+00 
   9.0124322e+00    5.0000000e+00    5.0000000e+00 
   9.0274542e+00    5.0000000e+00    5.0000000e+00 
   9.0426182e+00    5.0000000e+00    5.0000000e+00 
   9.0580236e+00    5.0000000e+00    5.0000000e+00 
   9.0736710e+00    5.0000000e+00    5.0000000e+00 
   9.0896397e+00    5.0000000e+00    5.0000000e+00 
   9.1058685e+00    5.0000000e+00    5.0000000e+00 
   9.1223973e+00    5.0000000e+00    5.0000000e+00 
   9.1391609e+00    5.0000000e+00    5.0000000e+00 
   9.1561368e+00    5.0000000e+00    5.0000000e+00 
   9.1733275e+00    5.0000000e+00    5.0000000e+00 
   9.1907428e+00    5.0000000e+00    5.0000000e+00 
   9.2084330e+00    5.0000000e+00    5.0000000e+00 
   9.2264931e+00    5.0000000e+00    5.0000000e+00 
   9.2449198e+00    5.0000000e+00    5.0000000e+00 
   9.2638036e+00    5.0000000e+00    5.0000000e+00 
   9.2831553e+00    5.0000000e+00    5.0000000e+00 
   9.3009126e+00    5.0000000e+00    5.0000000e+00 
   9.3187097e+00    5.0000000e+00    5.0000000e+00 
   9.3364644e+00    5.0000000e+00    5.0000000e+00 
   9.3551843e+00    5.0000000e+00    5.0000000e+00 
   9.3745955e+00    5.0000000e+00    5.0000000e+00 
   9.3946721e+00    5.0000000e+00    5.0000000e+00 
   9.4156395e+00    5.0000000e+00    5.0000000e+00 
   9.4352509e+00    5.0000000e+00    5.0000000e+00 
   9.4549998e+00    5.0000000e+00    5.0000000e+00 
   9.4756933e+00    5.0000000e+00    5.0000000e+00 
   9.4966202e+00    5.0000000e+00    5.0000000e+00 
   9.5156846e+00    5.0000000e+00    5.0000000e+00 
   9.5348896e+00    5.0000000e+00    5.0000000e+00 
   9.5548136e+00    5.0000000e+00    5.0000000e+00 
   9.5744327e+00    5.0000000e+00    5.0000000e+00 
   9.5949341e+00    5.0000000e+00    5.0000000e+00 
   9.6149165e+00    5.0000000e+00    5.0000000e+00 
   9.6357115e+00    5.0000000e+00    5.0000000e+00 
   9.6560057e+00    5.0000000e+00    5.0000000e+00 
   9.6758353e+00    5.0000000e+00    5.0000000e+00 
   9.6968214e+00    5.0000000e+00    5.0000000e+00 
   9.7182445e+00    5.0000000e+00    5.0000000e+00 
   9.7401692e+00    5.0000000e+00    5.0000000e+00 
   9.7624873e+00    5.0000000e+00    5.0000000e+00 
   9.7850503e+00    5.0000000e+00    5.0000000e+00 
   9.8077840e+00    5.0000000e+00    5.0000000e+00 
   9.8307632e+00    5.0000000e+00    5.0000000e+00 
   9.8540890e+00    5.0000000e+00    5.0000000e+00 
   9.8777455e+00    5.0000000e+00    5.0000000e+00 
   9.9017080e+00    5.0000000e+00    5.0000000e+00 
   9.9259831e+00    5.0000000e+00    5.0000000e+00 
   9.9508593e+00    5.0000000e+00    5.0000000e+00 
   9.9763937e+00    5.0000000e+00    5.0000000e+00 
   1.0002666e+01    5.0000000e+00    5.0000000e+00 
   1.0029415e+01    5.0000000e+00    5.0000000e+00 
   1.0055857e+01    5.0000000e+00    5.0000000e+00 
   1.0079555e+01    5.0000000e+00    5.0000000e+00 
   1.0101377e+01    5.0000000e+00    5.0000000e+00 
   1.0122588e+01    5.0000000e+00    5.0000000e+00 
   1.0143842e+01    5.0000000e+00    5.0000000e+00 
   1.0165511e+01    5.0000000e+00    5.0000000e+00 
   1.0187836e+01    5.0000000e+00    5.0000000e+00 
   1.0211028e+01    5.0000000e+00    5.0000000e+00 
   1.0235233e+01    5.0000000e+00    5.0000000e+00 
   1.0260497e+01    5.0000000e+00    5.0000000e+00 
   1.0286849e+01    5.0000000e+00    5.0000000e+00 
   1.0314377e+01    5.0000000e+00    5.0000000e+00 
   1.0342773e+01    5.0000000e+00    5.0000000e+00 
   1.0371308e+01    5.0000000e+00    5.0000000e+00 
   1.0400419e+01    5.0000000e+00    5.0000000e+00 
   1.0430459e+01    5.0000000e+00    5.0000000e+00 
   1.0461669e+01    5.0000000e+00    5.0000000e+00 
   1.0493129e+01    5.0000000e+00    5.0000000e+00 
   1.0524858e+01    5.0000000e+00    5.0000000e+00 
   1.0556861e+01    5.0000000e+00    5.0000000e+00 
   1.0587586e+01    5.0000000e+00    5.0000000e+00 
   1.0617996e+01    5.0000000e+00    5.0000000e+00 
   1.0649060e+01    5.0000000e+00    5.0000000e+00 
   1.0680878e+01    5.0000000e+00    5.0000000e+00 
   1.0710808e+01    5.0000000e+00    5.0000000e+00 
   1.0740738e+01    5.0000000e+00    5.0000000e+00 
   1.0771279e+01    5.0000000e+00    5.0000000e+00 
   1.0802736e+01    5.0000000e+00    5.0000000e+00 
   1.0835301e+01    5.0000000e+00    5.0000000e+00 
   1.0861676e+01    5.0000000e+00    5.0000000e+00 
   1.0893420e+01    5.0000000e+00    5.0000000e+00 
   1.0925367e+01    5.0000000e+00    5.0000000e+00 
   1.0958597e+01    5.0000000e+00    5.0000000e+00 
   1.0992012e+01    5.0000000e+00    5.0000000e+00 
   1.1025719e+01    5.0000000e+00    5.0000000e+00 
   1.1059804e+01    5.0000000e+00    5.0000000e+00 
   1.1094456e+01    5.0000000e+00    5.0000000e+00 
   1.1129633e+01    5.0000000e+00    5.0000000e+00 
   1.1165329e+01    5.0000000e+00    5.0000000e+00 
   1.1201562e+01    5.0000000e+00    5.0000000e+00 
   1.1230550e+01    5.0000000e+00    5.0000000e+00 
   1.1253739e+01    5.0000000e+00    5.0000000e+00 
   1.1282726e+01    5.0000000e+00    5.0000000e+00 
   1.1318960e+01    5.0000000e+00    5.0000000e+00 
   1.1356509e+01    5.0000000e+00    5.0000000e+00 
   1.1393363e+01    5.0000000e+00    5.0000000e+00 
   1.1428523e+01    5.0000000e+00    5.0000000e+00 
   1.1467004e+01    5.0000000e+00    5.0000000e+00 
   1.1505844e+01    5.0000000e+00    5.0000000e+00 
   1.1543164e+01    5.0000000e+00    5.0000000e+00 
   1.1582282e+01    5.0000000e+00    5.0000000e+00 
   1.1621513e+01    5.0000000e+00    5.0000000e+00 
   1.1661093e+01    5.0000000e+00    5.0000000e+00 
   1.1700882e+01    5.0000000e+00    5.0000000e+00 
   1.1740743e+01    5.0000000e+00    5.0000000e+00 
   1.1778882e+01    5.0000000e+00    5.0000000e+00 
   1.1819130e+01    5.0000000e+00    5.0000000e+00 
   1.1858354e+01    5.0000000e+00    5.0000000e+00 
   1.1898240e+01    5.0000000e+00    5.0000000e+00 
   1.1938907e+01    5.0000000e+00    5.0000000e+00 
   1.1979854e+01    5.0000000e+00    5.0000000e+00 
   1.2020982e+01    5.0000000e+00    5.0000000e+00 
   1.2062425e+01    5.0000000e+00    5.0000000e+00 
   1.2104082e+01    5.0000000e+00    5.0000000e+00 
   1.2146077e+01    5.0000000e+00    5.0000000e+00 
   1.2184263e+01    5.0000000e+00    5.0000000e+00 
   1.2226869e+01    5.0000000e+00    5.0000000e+00 
   1.2269747e+01    5.0000000e+00    5.0000000e+00 
   1.2312795e+01    5.0000000e+00    5.0000000e+00 
   1.2356371e+01    5.0000000e+00    5.0000000e+00 
   1.2400411e+01    5.0000000e+00    5.0000000e+00 
   1.2444756e+01    5.0000000e+00    5.0000000e+00 
   1.2489677e+01    5.0000000e+00    5.0000000e+00 
   1.2534974e+01    5.0000000e+00    5.0000000e+00 
   1.2580808e+01    5.0000000e+00    5.0000000e+00 
   1.2626869e+01    5.0000000e+00    5.0000000e+00 
   1.2673499e+01    5.0000000e+00    5.0000000e+00 
   1.2720331e+01    5.0000000e+00    5.0000000e+00 
   1.2767183e+01    5.0000000e+00    5.0000000e+00 
   1.2814027e+01    5.0000000e+00    5.0000000e+00 
   1.2860876e+01    5.0000000e+00    5.0000000e+00 
   1.2907702e+01    5.0000000e+00    5.0000000e+00 
   1.2954531e+01    5.0000000e+00    5.0000000e+00 
   1.3001370e+01    5.0000000e+00    5.0000000e+00 
   1.3048216e+01    5.0000000e+00    5.0000000e+00 
   1.3095051e+01    5.0000000e+00    5.0000000e+00 
   1.3141885e+01    5.0000000e+00    5.0000000e+00 
   1.3188727e+01    5.0000000e+00    5.0000000e+00 
   1.3235607e+01    5.0000000e+00    5.0000000e+00 
   1.3282519e+01    5.0000000e+00    5.0000000e+00 
   1.3329652e+01    5.0000000e+00    5.0000000e+00 
   1.3376782e+01    5.0000000e+00    5.0000000e+00 
   1.3423947e+01    5.0000000e+00    5.0000000e+00 
   1.3471233e+01    5.0000000e+00    5.0000000e+00 
   1.3518603e+01    5.0000000e+00    5.0000000e+00 
   1.3566008e+01    5.0000000e+00    5.0000000e+00 
   1.3613414e+01    5.0000000e+00    5.0000000e+00 
   1.3661141e+01    5.0000000e+00    5.0000000e+00 
   1.3708992e+01    5.0000000e+00    5.0000000e+00 
   1.3757011e+01    5.0000000e+00    5.0000000e+00 
   1.3805158e+01    5.0000000e+00    5.0000000e+00 
   1.3853293e+01    5.0000000e+00    5.0000000e+00 
   1.3901683e+01    5.0000000e+00    5.0000000e+00 
   1.3948910e+01    5.0000000e+00    5.0000000e+00 
   1.3997029e+01    5.0000000e+00    5.0000000e+00 
   1.4044870e+01    5.0000000e+00    5.0000000e+00 
   1.4092406e+01    5.0000000e+00    5.0000000e+00 
   1.4141413e+01    5.0000000e+00    5.0000000e+00 
   1.4189431e+01    5.0000000e+00    5.0000000e+00 
   1.4238730e+01    5.0000000e+00    5.0000000e+00 
   1.4288216e+01    5.0000000e+00    5.0000000e+00 
   1.4337576e+01    5.0000000e+00    5.0000000e+00 
   1.4387485e+01    5.0000000e+00    5.0000000e+00 
   1.4436470e+01    5.0000000e+00    5.0000000e+00 
   1.4484427e+01    5.0000000e+00    5.0000000e+00 
   1.4532850e+01    5.0000000e+00    5.0000000e+00 
   1.4581247e+01    5.0000000e+00    5.0000000e+00 
   1.4630050e+01    5.0000000e+00    5.0000000e+00 
   1.4679088e+01    5.0000000e+00    5.0000000e+00 
   1.4728134e+01    5.0000000e+00    5.0000000e+00 
   1.4777588e+01    5.0000000e+00    5.0000000e+00 
   1.4827219e+01    5.0000000e+00    5.0000000e+00 
   1.4875994e+01    5.0000000e+00    5.0000000e+00 
   1.4924815e+01    5.0000000e+00    5.0000000e+00 
   1.4974137e+01    5.0000000e+00    5.0000000e+00 
   1.5022648e+01    5.0000000e+00    5.0000000e+00 
   1.5071526e+01    5.0000000e+00    5.0000000e+00 
   1.5120821e+01    5.0000000e+00    5.0000000e+00 
   1.5160258e+01    5.0000000e+00    5.0000000e+00 
   1.5209553e+01    5.0000000e+00    5.0000000e+00 
   1.5248990e+01    5.0000000e+00    5.0000000e+00 
   1.5298094e+01    5.0000000e+00    5.0000000e+00 
   1.5347900e+01    5.0000000e+00    5.0000000e+00 
   1.5387744e+01    5.0000000e+00    5.0000000e+00 
   1.5436537e+01    5.0000000e+00    5.0000000e+00 
   1.5485884e+01    5.0000000e+00    5.0000000e+00 
   1.5525361e+01    5.0000000e+00    5.0000000e+00 
   1.5549635e+01    5.0000000e+00    5.0000000e+00 
   1.5579977e+01    5.0000000e+00    5.0000000e+00 
   1.5617905e+01    5.0000000e+00    5.0000000e+00 
   1.5665315e+01    5.0000000e+00    5.0000000e+00 
   1.5713601e+01    5.0000000e+00    5.0000000e+00 
   1.5763044e+01    5.0000000e+00    5.0000000e+00 
   1.5812003e+01    5.0000000e+00    5.0000000e+00 
   1.5861565e+01    5.0000000e+00    5.0000000e+00 
   1.5911172e+01    5.0000000e+00    5.0000000e+00 
   1.5960961e+01    5.0000000e+00    5.0000000e+00 
   1.6010868e+01    5.0000000e+00    5.0000000e+00 
   1.6059569e+01    5.0000000e+00    5.0000000e+00 
   1.6109656e+01    5.0000000e+00    5.0000000e+00 
   1.6159870e+01    5.0000000e+00    5.0000000e+00 
   1.6206322e+01    5.0000000e+00    5.0000000e+00 
   1.6256046e+01    5.0000000e+00    5.0000000e+00 
   1.6305546e+01    5.0000000e+00    5.0000000e+00 
   1.6354452e+01    5.0000000e+00    5.0000000e+00 
   1.6403687e+01    5.0000000e+00    5.0000000e+00 
   1.6452506e+01    5.0000000e+00    5.0000000e+00 
   1.6501980e+01    5.0000000e+00    5.0000000e+00 
   1.6551516e+01    5.0000000e+00    5.0000000e+00 
   1.6600268e+01    5.0000000e+00    5.0000000e+00 
   1.6649928e+01    5.0000000e+00    5.0000000e+00 
   1.6699681e+01    5.0000000e+00    5.0000000e+00 
   1.6749338e+01    5.0000000e+00    5.0000000e+00 
   1.6799264e+01    5.0000000e+00    5.0000000e+00 
   1.6848240e+01    5.0000000e+00    5.0000000e+00 
   1.6898356e+01    5.0000000e+00    5.0000000e+00 
   1.6948491e+01    5.0000000e+00    5.0000000e+00 
   1.6998763e+01    5.0000000e+00    5.0000000e+00 
   1.7048890e+01    5.0000000e+00    5.0000000e+00 
   1.7098334e+01    5.0000000e+00    5.0000000e+00 
   1.7148436e+01    5.0000000e+00    5.0000000e+00 
   1.7198384e+01    5.0000000e+00    5.0000000e+00 
   1.7248171e+01    5.0000000e+00    5.0000000e+00 
   1.7297853e+01    5.0000000e+00    5.0000000e+00 
   1.7347513e+01    5.0000000e+00    5.0000000e+00 
   1.7397090e+01    5.0000000e+00    5.0000000e+00 
   1.7446739e+01    5.0000000e+00    5.0000000e+00 
   1.7496341e+01    5.0000000e+00    5.0000000e+00 
   1.7545982e+01    5.0000000e+00    5.0000000e+00 
   1.7595676e+01    5.0000000e+00    5.0000000e+00 
   1.7645418e+01    5.0000000e+00    5.0000000e+00 
   1.7695210e+01    5.0000000e+00    5.0000000e+00 
   1.7744404e+01    5.0000000e+00    5.0000000e+00 
   1.7793659e+01    5.0000000e+00    5.0000000e+00 
   1.7843658e+01    5.0000000e+00    5.0000000e+00 
   1.7893250e+01    5.0000000e+00    5.0000000e+00 
   1.7943375e+01    5.0000000e+00    5.0000000e+00 
   1.7993581e+01    5.0000000e+00    5.0000000e+00 
   1.8043631e+01    5.0000000e+00    5.0000000e+00 
   1.8093063e+01    5.0000000e+00    5.0000000e+00 
   1.8142985e+01    5.0000000e+00    5.0000000e+00 
   1.8193313e+01    5.0000000e+00    5.0000000e+00 
   1.8242844e+01    5.0000000e+00    5.0000000e+00 
   1.8293154e+01    5.0000000e+00    5.0000000e+00 
   1.8342575e+01    5.0000000e+00    5.0000000e+00 
   1.8392677e+01    5.0000000e+00    5.0000000e+00 
   1.8442683e+01    5.0000000e+00    5.0000000e+00 
   1.8492576e+01    5.0000000e+00    5.0000000e+00 
   1.8542458e+01    5.0000000e+00    5.0000000e+00 
   1.8592254e+01    5.0000000e+00    5.0000000e+00 
   1.8642046e+01    5.0000000e+00    5.0000000e+00 
   1.8691332e+01    5.0000000e+00    5.0000000e+00 
   1.8741070e+01    5.0000000e+00    5.0000000e+00 
   1.8790836e+01    5.0000000e+00    5.0000000e+00 
   1.8840596e+01    5.0000000e+00    5.0000000e+00 
   1.8890373e+01    5.0000000e+00    5.0000000e+00 
   1.8940122e+01    5.0000000e+00    5.0000000e+00 
   1.8989915e+01    5.0000000e+00    5.0000000e+00 
   1.9039714e+01    5.0000000e+00    5.0000000e+00 
   1.9089531e+01    5.0000000e+00    5.0000000e+00 
   1.9129386e+01    5.0000000e+00    5.0000000e+00 
   1.9179203e+01    5.0000000e+00    5.0000000e+00 
   1.9199131e+01    5.0000000e+00    5.0000000e+00 
   1.9224039e+01    5.0000000e+00    5.0000000e+00 
   1.9255176e+01    5.0000000e+00    5.0000000e+00 
   1.9294096e+01    5.0000000e+00    5.0000000e+00 
   1.9342746e+01    5.0000000e+00    5.0000000e+00 
   1.9392791e+01    5.0000000e+00    5.0000000e+00 
   1.9442741e+01    5.0000000e+00    5.0000000e+00 
   1.9482701e+01    5.0000000e+00    5.0000000e+00 
   1.9532651e+01    5.0000000e+00    5.0000000e+00 
   1.9582711e+01    5.0000000e+00    5.0000000e+00 
   1.9622760e+01    5.0000000e+00    5.0000000e+00 
   1.9672793e+01    5.0000000e+00    5.0000000e+00 
   1.9722816e+01    5.0000000e+00    5.0000000e+00 
   1.9762835e+01    5.0000000e+00    5.0000000e+00 
   1.9812829e+01    5.0000000e+00    5.0000000e+00 
   1.9852825e+01    5.0000000e+00    5.0000000e+00 
   1.9902811e+01    5.0000000e+00    5.0000000e+00 
   1.9952800e+01    5.0000000e+00    5.0000000e+00 
   1.9992791e+01    5.0000000e+00    5.0000000e+00 
   2.0042778e+01    5.0000000e+00    5.0000000e+00 
   2.0082767e+01    5.0000000e+00    5.0000000e+00 
   2.0132752e+01    5.0000000e+00    5.0000000e+00 
   2.0172740e+01    5.0000000e+00    5.0000000e+00 
   2.0222725e+01    5.0000000e+00    5.0000000e+00 
   2.0272738e+01    5.0000000e+00    5.0000000e+00 
   2.0312748e+01    5.0000000e+00    5.0000000e+00 
   2.0362760e+01    5.0000000e+00    5.0000000e+00 
   2.0412780e+01    5.0000000e+00    5.0000000e+00 
   2.0462801e+01    5.0000000e+00    5.0000000e+00 
   2.0512832e+01    5.0000000e+00    5.0000000e+00 
   2.0552857e+01    5.0000000e+00    5.0000000e+00 
   2.0602888e+01    5.0000000e+00    5.0000000e+00 
   2.0642912e+01    5.0000000e+00    5.0000000e+00 
   2.0674932e+01    5.0000000e+00    5.0000000e+00 
   2.0714957e+01    5.0000000e+00    5.0000000e+00 
   2.0764987e+01    5.0000000e+00    5.0000000e+00 
   2.0815078e+01    5.0000000e+00    5.0000000e+00 
   2.0865187e+01    5.0000000e+00    5.0000000e+00 
   2.0915308e+01    5.0000000e+00    5.0000000e+00 
   2.0965450e+01    5.0000000e+00    5.0000000e+00 
   2.1015601e+01    5.0000000e+00    5.0000000e+00 
   2.1065771e+01    5.0000000e+00    5.0000000e+00 
   2.1115905e+01    5.0000000e+00    5.0000000e+00 
   2.1166043e+01    5.0000000e+00    5.0000000e+00 
   2.1216178e+01    5.0000000e+00    5.0000000e+00 
   2.1266321e+01    5.0000000e+00    5.0000000e+00 
   2.1316481e+01    5.0000000e+00    5.0000000e+00 
   2.1366681e+01    5.0000000e+00    5.0000000e+00 
   2.1416897e+01    5.0000000e+00    5.0000000e+00 
   2.1467118e+01    5.0000000e+00    5.0000000e+00 
   2.1517379e+01    5.0000000e+00    5.0000000e+00 
   2.1557588e+01    5.0000000e+00    5.0000000e+00 
   2.1573672e+01    5.0000000e+00    5.0000000e+00 
   2.1593776e+01    5.0000000e+00    5.0000000e+00 
   2.1618907e+01    5.0000000e+00    5.0000000e+00 
   2.1650320e+01    5.0000000e+00    5.0000000e+00 
   2.1689586e+01    5.0000000e+00    5.0000000e+00 
   2.1738669e+01    5.0000000e+00    5.0000000e+00 
   2.1788895e+01    5.0000000e+00    5.0000000e+00 
   2.1808985e+01    5.0000000e+00    5.0000000e+00 
   2.1834098e+01    5.0000000e+00    5.0000000e+00 
   2.1865489e+01    5.0000000e+00    5.0000000e+00 
   2.1904727e+01    5.0000000e+00    5.0000000e+00 
   2.1953775e+01    5.0000000e+00    5.0000000e+00 
   2.2004078e+01    5.0000000e+00    5.0000000e+00 
   2.2054452e+01    5.0000000e+00    5.0000000e+00 
   2.2104829e+01    5.0000000e+00    5.0000000e+00 
   2.2155240e+01    5.0000000e+00    5.0000000e+00 
   2.2205654e+01    5.0000000e+00    5.0000000e+00 
   2.2230865e+01    5.0000000e+00    5.0000000e+00 
   2.2262380e+01    5.0000000e+00    5.0000000e+00 
   2.2287591e+01    5.0000000e+00    5.0000000e+00 
   2.2319105e+01    5.0000000e+00    5.0000000e+00 
   2.2358498e+01    5.0000000e+00    5.0000000e+00 
   2.2390012e+01    5.0000000e+00    5.0000000e+00 
   2.2415224e+01    5.0000000e+00    5.0000000e+00 
   2.2446738e+01    5.0000000e+00    5.0000000e+00 
   2.2486131e+01    5.0000000e+00    5.0000000e+00 
   2.2517645e+01    5.0000000e+00    5.0000000e+00 
   2.2542856e+01    5.0000000e+00    5.0000000e+00 
   2.2574370e+01    5.0000000e+00    5.0000000e+00 
   2.2613763e+01    5.0000000e+00    5.0000000e+00 
   2.2659344e+01    5.0000000e+00    5.0000000e+00 
   2.2704936e+01    5.0000000e+00    5.0000000e+00 
   2.2750530e+01    5.0000000e+00    5.0000000e+00 
   2.2796132e+01    5.0000000e+00    5.0000000e+00 
   2.2841740e+01    5.0000000e+00    5.0000000e+00 
   2.2887358e+01    5.0000000e+00    5.0000000e+00 
   2.2932984e+01    5.0000000e+00    5.0000000e+00 
   2.2983546e+01    5.0000000e+00    5.0000000e+00 
   2.3023996e+01    5.0000000e+00    5.0000000e+00 
   2.3074558e+01    5.0000000e+00    5.0000000e+00 
   2.3115008e+01    5.0000000e+00    5.0000000e+00 
   2.3165570e+01    5.0000000e+00    5.0000000e+00 
   2.3216212e+01    5.0000000e+00    5.0000000e+00 
   2.3256725e+01    5.0000000e+00    5.0000000e+00 
   2.3289135e+01    5.0000000e+00    5.0000000e+00 
   2.3315064e+01    5.0000000e+00    5.0000000e+00 
   2.3347474e+01    5.0000000e+00    5.0000000e+00 
   2.3387988e+01    5.0000000e+00    5.0000000e+00 
   2.3438629e+01    5.0000000e+00    5.0000000e+00 
   2.3489320e+01    5.0000000e+00    5.0000000e+00 
   2.3540031e+01    5.0000000e+00    5.0000000e+00 
   2.3590742e+01    5.0000000e+00    5.0000000e+00 
   2.3641468e+01    5.0000000e+00    5.0000000e+00 
   2.3692193e+01    5.0000000e+00    5.0000000e+00 
   2.3742920e+01    5.0000000e+00    5.0000000e+00 
   2.3793657e+01    5.0000000e+00    5.0000000e+00 
   2.3844405e+01    5.0000000e+00    5.0000000e+00 
   2.3894904e+01    5.0000000e+00    5.0000000e+00 
   2.3945427e+01    5.0000000e+00    5.0000000e+00 
   2.3995964e+01    5.0000000e+00    5.0000000e+00 
   2.4046518e+01    5.0000000e+00    5.0000000e+00 
   2.4097086e+01    5.0000000e+00    5.0000000e+00 
   2.4147668e+01    5.0000000e+00    5.0000000e+00 
   2.4198263e+01    5.0000000e+00    5.0000000e+00 
   2.4248870e+01    5.0000000e+00    5.0000000e+00 
   2.4299491e+01    5.0000000e+00    5.0000000e+00 
   2.4350124e+01    5.0000000e+00    5.0000000e+00 
   2.4400615e+01    5.0000000e+00    5.0000000e+00 
   2.4451133e+01    5.0000000e+00    5.0000000e+00 
   2.4501673e+01    5.0000000e+00    5.0000000e+00 
   2.4552234e+01    5.0000000e+00    5.0000000e+00 
   2.4602812e+01    5.0000000e+00    5.0000000e+00 
   2.4653407e+01    5.0000000e+00    5.0000000e+00 
   2.4704015e+01    5.0000000e+00    5.0000000e+00 
   2.4754637e+01    5.0000000e+00    5.0000000e+00 
   2.4805273e+01    5.0000000e+00    5.0000000e+00 
   2.4855922e+01    5.0000000e+00    5.0000000e+00 
   2.4906585e+01    5.0000000e+00    5.0000000e+00 
   2.4957264e+01    5.0000000e+00    5.0000000e+00 
   2.4982610e+01    5.0000000e+00    5.0000000e+00 
   2.5014292e+01    5.0000000e+00    5.0000000e+00 
   2.5039638e+01    5.0000000e+00    5.0000000e+00 
   2.5059915e+01    5.0000000e+00    5.0000000e+00 
   2.5085261e+01    5.0000000e+00    5.0000000e+00 
   2.5116944e+01    5.0000000e+00    5.0000000e+00 
   2.5142290e+01    5.0000000e+00    5.0000000e+00 
   2.5173972e+01    5.0000000e+00    5.0000000e+00 
   2.5199318e+01    5.0000000e+00    5.0000000e+00 
   2.5231001e+01    5.0000000e+00    5.0000000e+00 
   2.5270604e+01    5.0000000e+00    5.0000000e+00 
   2.5320108e+01    5.0000000e+00    5.0000000e+00 
   2.5370903e+01    5.0000000e+00    5.0000000e+00 
   2.5421714e+01    5.0000000e+00    5.0000000e+00 
   2.5472542e+01    5.0000000e+00    5.0000000e+00 
   2.5523386e+01    5.0000000e+00    5.0000000e+00 
   2.5574246e+01    5.0000000e+00    5.0000000e+00 
   2.5625121e+01    5.0000000e+00    5.0000000e+00 
   2.5676012e+01    5.0000000e+00    5.0000000e+00 
   2.5726920e+01    5.0000000e+00    5.0000000e+00 
   2.5777844e+01    5.0000000e+00    5.0000000e+00 
   2.5828786e+01    5.0000000e+00    5.0000000e+00 
   2.5879745e+01    5.0000000e+00    5.0000000e+00 
   2.5930720e+01    5.0000000e+00    5.0000000e+00 
   2.5981713e+01    5.0000000e+00    5.0000000e+00 
   2.6032723e+01    5.0000000e+00    5.0000000e+00 
   2.6083750e+01    5.0000000e+00    5.0000000e+00 
   2.6134793e+01    5.0000000e+00    5.0000000e+00 
   2.6185677e+01    5.0000000e+00    5.0000000e+00 
   2.6236594e+01    5.0000000e+00    5.0000000e+00 
   2.6287535e+01    5.0000000e+00    5.0000000e+00 
   2.6338497e+01    5.0000000e+00    5.0000000e+00 
   2.6389477e+01    5.0000000e+00    5.0000000e+00 
   2.6440473e+01    5.0000000e+00    5.0000000e+00 
   2.6491486e+01    5.0000000e+00    5.0000000e+00 
   2.6542517e+01    5.0000000e+00    5.0000000e+00 
   2.6593565e+01    5.0000000e+00    5.0000000e+00 
   2.6644630e+01    5.0000000e+00    5.0000000e+00 
   2.6695711e+01    5.0000000e+00    5.0000000e+00 
   2.6746809e+01    5.0000000e+00    5.0000000e+00 
   2.6787687e+01    5.0000000e+00    5.0000000e+00 
   2.6820390e+01    5.0000000e+00    5.0000000e+00 
   2.6861268e+01    5.0000000e+00    5.0000000e+00 
   2.6893970e+01    5.0000000e+00    5.0000000e+00 
   2.6920132e+01    5.0000000e+00    5.0000000e+00 
   2.6952835e+01    5.0000000e+00    5.0000000e+00 
   2.6978997e+01    5.0000000e+00    5.0000000e+00 
   2.7011700e+01    5.0000000e+00    5.0000000e+00 
   2.7052578e+01    5.0000000e+00    5.0000000e+00 
   2.7103676e+01    5.0000000e+00    5.0000000e+00 
   2.7154912e+01    5.0000000e+00    5.0000000e+00 
   2.7206166e+01    5.0000000e+00    5.0000000e+00 
   2.7257437e+01    5.0000000e+00    5.0000000e+00 
   2.7308714e+01    5.0000000e+00    5.0000000e+00 
   2.7360011e+01    5.0000000e+00    5.0000000e+00 
   2.7411318e+01    5.0000000e+00    5.0000000e+00 
   2.7462632e+01    5.0000000e+00    5.0000000e+00 
   2.7513968e+01    5.0000000e+00    5.0000000e+00 
   2.7565297e+01    5.0000000e+00    5.0000000e+00 
   2.7616638e+01    5.0000000e+00    5.0000000e+00 
   2.7667988e+01    5.0000000e+00    5.0000000e+00 
   2.7719342e+01    5.0000000e+00    5.0000000e+00 
   2.7770714e+01    5.0000000e+00    5.0000000e+00 
   2.7822099e+01    5.0000000e+00    5.0000000e+00 
   2.7873492e+01    5.0000000e+00    5.0000000e+00 
   2.7924899e+01    5.0000000e+00    5.0000000e+00 
   2.7976327e+01    5.0000000e+00    5.0000000e+00 
   2.8027770e+01    5.0000000e+00    5.0000000e+00 
   2.8079140e+01    5.0000000e+00    5.0000000e+00 
   2.8130547e+01    5.0000000e+00    5.0000000e+00 
   2.8181980e+01    5.0000000e+00    5.0000000e+00 
   2.8233434e+01    5.0000000e+00    5.0000000e+00 
   2.8284198e+01    5.0000000e+00    5.0000000e+00 
   2.8330214e+01    5.0000000e+00    5.0000000e+00 
   2.8381705e+01    5.0000000e+00    5.0000000e+00 
   2.8433209e+01    5.0000000e+00    5.0000000e+00 
   2.8484712e+01    5.0000000e+00    5.0000000e+00 
   2.8536231e+01    5.0000000e+00    5.0000000e+00 
   2.8587769e+01    5.0000000e+00    5.0000000e+00 
   2.8639317e+01    5.0000000e+00    5.0000000e+00 
   2.8690875e+01    5.0000000e+00    5.0000000e+00 
   2.8742451e+01    5.0000000e+00    5.0000000e+00 
   2.8794042e+01    5.0000000e+00    5.0000000e+00 
   2.8845642e+01    5.0000000e+00    5.0000000e+00 
   2.8897251e+01    5.0000000e+00    5.0000000e+00 
   2.8948877e+01    5.0000000e+00    5.0000000e+00 
   2.9000513e+01    5.0000000e+00    5.0000000e+00 
   2.9052149e+01    5.0000000e+00    5.0000000e+00 
   2.9103687e+01    5.0000000e+00    5.0000000e+00 
   2.9155264e+01    5.0000000e+00    5.0000000e+00 
   2.9206867e+01    5.0000000e+00    5.0000000e+00 
   2.9258490e+01    5.0000000e+00    5.0000000e+00 
   2.9310130e+01    5.0000000e+00    5.0000000e+00 
   2.9361786e+01    5.0000000e+00    5.0000000e+00 
   2.9413457e+01    5.0000000e+00    5.0000000e+00 
   2.9465141e+01    5.0000000e+00    5.0000000e+00 
   2.9516875e+01    5.0000000e+00    5.0000000e+00 
   2.9568608e+01    5.0000000e+00    5.0000000e+00 
   2.9620355e+01    5.0000000e+00    5.0000000e+00 
   2.9672116e+01    5.0000000e+00    5.0000000e+00 
   2.9723894e+01    5.0000000e+00    5.0000000e+00 
   2.9775690e+01    5.0000000e+00    5.0000000e+00 
   2.9827501e+01    5.0000000e+00    5.0000000e+00 
   2.9879327e+01    5.0000000e+00    5.0000000e+00 
   2.9931164e+01    5.0000000e+00    5.0000000e+00 
   2.9983016e+01    5.0000000e+00    5.0000000e+00 
   3.0034886e+01    5.0000000e+00    5.0000000e+00 
   3.0086757e+01    5.0000000e+00    5.0000000e+00 
   3.0138649e+01    5.0000000e+00    5.0000000e+00 
   3.0190544e+01    5.0000000e+00    5.0000000e+00 
   3.0242453e+01    5.0000000e+00    5.0000000e+00 
   3.0294365e+01    5.0000000e+00    5.0000000e+00 
   3.0346288e+01    5.0000000e+00    5.0000000e+00 
   3.0398220e+01    5.0000000e+00    5.0000000e+00 
   3.0450161e+01    5.0000000e+00    5.0000000e+00 
   3.0499873e+01    5.0000000e+00    5.0000000e+00 
   3.0544696e+01    5.0000000e+00    5.0000000e+00 
   3.0596662e+01    5.0000000e+00    5.0000000e+00 
   3.0648641e+01    5.0000000e+00    5.0000000e+00 
   3.0700621e+01    5.0000000e+00    5.0000000e+00 
   3.0752617e+01    5.0000000e+00    5.0000000e+00 
   3.0804628e+01    5.0000000e+00    5.0000000e+00 
   3.0856648e+01    5.0000000e+00    5.0000000e+00 
   3.0908685e+01    5.0000000e+00    5.0000000e+00 
   3.0960745e+01    5.0000000e+00    5.0000000e+00 
   3.1012807e+01    5.0000000e+00    5.0000000e+00 
   3.1064874e+01    5.0000000e+00    5.0000000e+00 
   3.1116960e+01    5.0000000e+00    5.0000000e+00 
   3.1165672e+01    5.0000000e+00    5.0000000e+00 
   3.1217680e+01    5.0000000e+00    5.0000000e+00 
   3.1269713e+01    5.0000000e+00    5.0000000e+00 
   3.1321768e+01    5.0000000e+00    5.0000000e+00 
   3.1373842e+01    5.0000000e+00    5.0000000e+00 
   3.1425933e+01    5.0000000e+00    5.0000000e+00 
   3.1478042e+01    5.0000000e+00    5.0000000e+00 
   3.1530166e+01    5.0000000e+00    5.0000000e+00 
   3.1582307e+01    5.0000000e+00    5.0000000e+00 
   3.1634460e+01    5.0000000e+00    5.0000000e+00 
   3.1686626e+01    5.0000000e+00    5.0000000e+00 
   3.1738803e+01    5.0000000e+00    5.0000000e+00 
   3.1790989e+01    5.0000000e+00    5.0000000e+00 
   3.1843183e+01    5.0000000e+00    5.0000000e+00 
   3.1895387e+01    5.0000000e+00    5.0000000e+00 
   3.1947599e+01    5.0000000e+00    5.0000000e+00 
   3.1999827e+01    5.0000000e+00    5.0000000e+00 
   3.2052065e+01    5.0000000e+00    5.0000000e+00 
   3.2104311e+01    5.0000000e+00    5.0000000e+00 
   3.2156560e+01    5.0000000e+00    5.0000000e+00 
   3.2208858e+01    5.0000000e+00    5.0000000e+00 
   3.2261162e+01    5.0000000e+00    5.0000000e+00 
   3.2313476e+01    5.0000000e+00    5.0000000e+00 
   3.2365800e+01    5.0000000e+00    5.0000000e+00 
   3.2418136e+01    5.0000000e+00    5.0000000e+00 
   3.2470488e+01    5.0000000e+00    5.0000000e+00 
   3.2522854e+01    5.0000000e+00    5.0000000e+00 
   3.2575230e+01    5.0000000e+00    5.0000000e+00 
   3.2627615e+01    5.0000000e+00    5.0000000e+00 
   3.2680011e+01    5.0000000e+00    5.0000000e+00 
   3.2732414e+01    5.0000000e+00    5.0000000e+00 
   3.2784827e+01    5.0000000e+00    5.0000000e+00 
   3.2837287e+01    5.0000000e+00    5.0000000e+00 
   3.2889748e+01    5.0000000e+00    5.0000000e+00 
   3.2942218e+01    5.0000000e+00    5.0000000e+00 
   3.2994696e+01    5.0000000e+00    5.0000000e+00 
   3.3047187e+01    5.0000000e+00    5.0000000e+00 
   3.3099695e+01    5.0000000e+00    5.0000000e+00 
   3.3152217e+01    5.0000000e+00    5.0000000e+00 
   3.3204749e+01    5.0000000e+00    5.0000000e+00 
   3.3257040e+01    5.0000000e+00    5.0000000e+00 
   3.3309367e+01    5.0000000e+00    5.0000000e+00 
   3.3361716e+01    5.0000000e+00    5.0000000e+00 
   3.3414085e+01    5.0000000e+00    5.0000000e+00 
   3.3466470e+01    5.0000000e+00    5.0000000e+00 
   3.3518869e+01    5.0000000e+00    5.0000000e+00 
   3.3571283e+01    5.0000000e+00    5.0000000e+00 
   3.3623705e+01    5.0000000e+00    5.0000000e+00 
   3.3676136e+01    5.0000000e+00    5.0000000e+00 
   3.3728575e+01    5.0000000e+00    5.0000000e+00 
   3.3781021e+01    5.0000000e+00    5.0000000e+00 
   3.3833473e+01    5.0000000e+00    5.0000000e+00 
   3.3885933e+01    5.0000000e+00    5.0000000e+00 
   3.3938400e+01    5.0000000e+00    5.0000000e+00 
   3.3990875e+01    5.0000000e+00    5.0000000e+00 
   3.4043361e+01    5.0000000e+00    5.0000000e+00 
   3.4095854e+01    5.0000000e+00    5.0000000e+00 
   3.4148351e+01    5.0000000e+00    5.0000000e+00 
   3.4200854e+01    5.0000000e+00    5.0000000e+00 
   3.4253401e+01    5.0000000e+00    5.0000000e+00 
   3.4305953e+01    5.0000000e+00    5.0000000e+00 
   3.4358512e+01    5.0000000e+00    5.0000000e+00 
   3.4411075e+01    5.0000000e+00    5.0000000e+00 
   3.4463644e+01    5.0000000e+00    5.0000000e+00 
   3.4516228e+01    5.0000000e+00    5.0000000e+00 
   3.4568825e+01    5.0000000e+00    5.0000000e+00 
   3.4621440e+01    5.0000000e+00    5.0000000e+00 
   3.4674083e+01    5.0000000e+00    5.0000000e+00 
   3.4725913e+01    5.0000000e+00    5.0000000e+00 
   3.4776328e+01    5.0000000e+00    5.0000000e+00 
   3.4828992e+01    5.0000000e+00    5.0000000e+00 
   3.4881659e+01    5.0000000e+00    5.0000000e+00 
   3.4934340e+01    5.0000000e+00    5.0000000e+00 
   3.4987043e+01    5.0000000e+00    5.0000000e+00 
   3.5039747e+01    5.0000000e+00    5.0000000e+00 
   3.5092479e+01    5.0000000e+00    5.0000000e+00 
   3.5145215e+01    5.0000000e+00    5.0000000e+00 
   3.5197957e+01    5.0000000e+00    5.0000000e+00 
   3.5250706e+01    5.0000000e+00    5.0000000e+00 
   3.5303478e+01    5.0000000e+00    5.0000000e+00 
   3.5356000e+01    5.0000000e+00    5.0000000e+00 
   3.5408543e+01    5.0000000e+00    5.0000000e+00 
   3.5461111e+01    5.0000000e+00    5.0000000e+00 
   3.5513694e+01    5.0000000e+00    5.0000000e+00 
   3.5566288e+01    5.0000000e+00    5.0000000e+00 
   3.5618902e+01    5.0000000e+00    5.0000000e+00 
   3.5671531e+01    5.0000000e+00    5.0000000e+00 
   3.5724168e+01    5.0000000e+00    5.0000000e+00 
   3.5776825e+01    5.0000000e+00    5.0000000e+00 
   3.5829490e+01    5.0000000e+00    5.0000000e+00 
   3.5882158e+01    5.0000000e+00    5.0000000e+00 
   3.5934831e+01    5.0000000e+00    5.0000000e+00 
   3.5987502e+01    5.0000000e+00    5.0000000e+00 
   3.6040187e+01    5.0000000e+00    5.0000000e+00 
   3.6089945e+01    5.0000000e+00    5.0000000e+00 
   3.6142631e+01    5.0000000e+00    5.0000000e+00 
   3.6195335e+01    5.0000000e+00    5.0000000e+00 
   3.6248043e+01    5.0000000e+00    5.0000000e+00 
   3.6300755e+01    5.0000000e+00    5.0000000e+00 
   3.6353483e+01    5.0000000e+00    5.0000000e+00 
   3.6406241e+01    5.0000000e+00    5.0000000e+00 
   3.6459003e+01    5.0000000e+00    5.0000000e+00 
   3.6511783e+01    5.0000000e+00    5.0000000e+00 
   3.6563996e+01    5.0000000e+00    5.0000000e+00 
   3.6614408e+01    5.0000000e+00    5.0000000e+00 
   3.6663550e+01    5.0000000e+00    5.0000000e+00 
   3.6716366e+01    5.0000000e+00    5.0000000e+00 
   3.6769186e+01    5.0000000e+00    5.0000000e+00 
   3.6822012e+01    5.0000000e+00    5.0000000e+00 
   3.6874851e+01    5.0000000e+00    5.0000000e+00 
   3.6927695e+01    5.0000000e+00    5.0000000e+00 
   3.6980551e+01    5.0000000e+00    5.0000000e+00 
   3.7033417e+01    5.0000000e+00    5.0000000e+00 
   3.7086288e+01    5.0000000e+00    5.0000000e+00 
   3.7139166e+01    5.0000000e+00    5.0000000e+00 
   3.7192070e+01    5.0000000e+00    5.0000000e+00 
   3.7244974e+01    5.0000000e+00    5.0000000e+00 
   3.7297889e+01    5.0000000e+00    5.0000000e+00 
   3.7350797e+01    5.0000000e+00    5.0000000e+00 
   3.7403723e+01    5.0000000e+00    5.0000000e+00 
   3.7456635e+01    5.0000000e+00    5.0000000e+00 
   3.7508329e+01    5.0000000e+00    5.0000000e+00 
   3.7558487e+01    5.0000000e+00    5.0000000e+00 
   3.7611444e+01    5.0000000e+00    5.0000000e+00 
   3.7664409e+01    5.0000000e+00    5.0000000e+00 
   3.7717381e+01    5.0000000e+00    5.0000000e+00 
   3.7770369e+01    5.0000000e+00    5.0000000e+00 
   3.7823365e+01    5.0000000e+00    5.0000000e+00 
   3.7876365e+01    5.0000000e+00    5.0000000e+00 
   3.7929368e+01    5.0000000e+00    5.0000000e+00 
   3.7982341e+01    5.0000000e+00    5.0000000e+00 
   3.8035318e+01    5.0000000e+00    5.0000000e+00 
   3.8088288e+01    5.0000000e+00    5.0000000e+00 
   3.8141253e+01    5.0000000e+00    5.0000000e+00 
   3.8194216e+01    5.0000000e+00    5.0000000e+00 
   3.8247180e+01    5.0000000e+00    5.0000000e+00 
   3.8300140e+01    5.0000000e+00    5.0000000e+00 
   3.8353102e+01    5.0000000e+00    5.0000000e+00 
   3.8405095e+01    5.0000000e+00    5.0000000e+00 
   3.8455514e+01    5.0000000e+00    5.0000000e+00 
   3.8504644e+01    5.0000000e+00    5.0000000e+00 
   3.8557684e+01    5.0000000e+00    5.0000000e+00 
   3.8610738e+01    5.0000000e+00    5.0000000e+00 
   3.8663803e+01    5.0000000e+00    5.0000000e+00 
   3.8716868e+01    5.0000000e+00    5.0000000e+00 
   3.8769957e+01    5.0000000e+00    5.0000000e+00 
   3.8823048e+01    5.0000000e+00    5.0000000e+00 
   3.8876159e+01    5.0000000e+00    5.0000000e+00 
   3.8929271e+01    5.0000000e+00    5.0000000e+00 
   3.8982404e+01    5.0000000e+00    5.0000000e+00 
   3.9036065e+01    5.0000000e+00    5.0000000e+00 
   3.9089755e+01    5.0000000e+00    5.0000000e+00 
   3.9143474e+01    5.0000000e+00    5.0000000e+00 
   3.9197221e+01    5.0000000e+00    5.0000000e+00 
   3.9250951e+01    5.0000000e+00    5.0000000e+00 
   3.9302603e+01    5.0000000e+00    5.0000000e+00 
   3.9352834e+01    5.0000000e+00    5.0000000e+00 
   3.9406660e+01    5.0000000e+00    5.0000000e+00 
   3.9460501e+01    5.0000000e+00    5.0000000e+00 
   3.9514364e+01    5.0000000e+00    5.0000000e+00 
   3.9568245e+01    5.0000000e+00    5.0000000e+00 
   3.9622172e+01    5.0000000e+00    5.0000000e+00 
   3.9676112e+01    5.0000000e+00    5.0000000e+00 
   3.9730066e+01    5.0000000e+00    5.0000000e+00 
   3.9784037e+01    5.0000000e+00    5.0000000e+00 
   3.9838002e+01    5.0000000e+00    5.0000000e+00 
   3.9891964e+01    5.0000000e+00    5.0000000e+00 
   3.9945897e+01    5.0000000e+00    5.0000000e+00 
   3.9999791e+01    5.0000000e+00    5.0000000e+00 
   4.0053658e+01    5.0000000e+00    5.0000000e+00 
   4.0107485e+01    5.0000000e+00    5.0000000e+00 
   4.0159679e+01    5.0000000e+00    5.0000000e+00 
   4.0210259e+01    5.0000000e+00    5.0000000e+00 
   4.0263991e+01    5.0000000e+00    5.0000000e+00 
   4.0317669e+01    5.0000000e+00    5.0000000e+00 
   4.0371292e+01    5.0000000e+00    5.0000000e+00 
   4.0424920e+01    5.0000000e+00    5.0000000e+00 
   4.0478486e+01    5.0000000e+00    5.0000000e+00 
   4.0532071e+01    5.0000000e+00    5.0000000e+00 
   4.0585584e+01    5.0000000e+00    5.0000000e+00 
   4.0639104e+01    5.0000000e+00    5.0000000e+00 
   4.0692556e+01    5.0000000e+00    5.0000000e+00 
   4.0745972e+01    5.0000000e+00    5.0000000e+00 
   4.0799359e+01    5.0000000e+00    5.0000000e+00 
   4.0852725e+01    5.0000000e+00    5.0000000e+00 
   4.0906070e+01    5.0000000e+00    5.0000000e+00 
   4.0959391e+01    5.0000000e+00    5.0000000e+00 
   4.1011084e+01    5.0000000e+00    5.0000000e+00 
   4.1061300e+01    5.0000000e+00    5.0000000e+00 
   4.1114564e+01    5.0000000e+00    5.0000000e+00 
   4.1167811e+01    5.0000000e+00    5.0000000e+00 
   4.1221041e+01    5.0000000e+00    5.0000000e+00 
   4.1274252e+01    5.0000000e+00    5.0000000e+00 
   4.1327455e+01    5.0000000e+00    5.0000000e+00 
   4.1380637e+01    5.0000000e+00    5.0000000e+00 
   4.1433798e+01    5.0000000e+00    5.0000000e+00 
   4.1486949e+01    5.0000000e+00    5.0000000e+00 
   4.1540096e+01    5.0000000e+00    5.0000000e+00 
   4.1593228e+01    5.0000000e+00    5.0000000e+00 
   4.1646341e+01    5.0000000e+00    5.0000000e+00 
   4.1699442e+01    5.0000000e+00    5.0000000e+00 
   4.1752529e+01    5.0000000e+00    5.0000000e+00 
   4.1805608e+01    5.0000000e+00    5.0000000e+00 
   4.1857535e+01    5.0000000e+00    5.0000000e+00 
   4.1908015e+01    5.0000000e+00    5.0000000e+00 
   4.1961056e+01    5.0000000e+00    5.0000000e+00 
   4.2014082e+01    5.0000000e+00    5.0000000e+00 
   4.2067092e+01    5.0000000e+00    5.0000000e+00 
   4.2120089e+01    5.0000000e+00    5.0000000e+00 
   4.2173077e+01    5.0000000e+00    5.0000000e+00 
   4.2226057e+01    5.0000000e+00    5.0000000e+00 
   4.2279026e+01    5.0000000e+00    5.0000000e+00 
   4.2331990e+01    5.0000000e+00    5.0000000e+00 
   4.2384944e+01    5.0000000e+00    5.0000000e+00 
   4.2437890e+01    5.0000000e+00    5.0000000e+00 
   4.2490824e+01    5.0000000e+00    5.0000000e+00 
   4.2543743e+01    5.0000000e+00    5.0000000e+00 
   4.2596658e+01    5.0000000e+00    5.0000000e+00 
   4.2649562e+01    5.0000000e+00    5.0000000e+00 
   4.2701254e+01    5.0000000e+00    5.0000000e+00 
   4.2754130e+01    5.0000000e+00    5.0000000e+00 
   4.2807008e+01    5.0000000e+00    5.0000000e+00 
   4.2859882e+01    5.0000000e+00    5.0000000e+00 
   4.2912748e+01    5.0000000e+00    5.0000000e+00 
   4.2965605e+01    5.0000000e+00    5.0000000e+00 
   4.3018460e+01    5.0000000e+00    5.0000000e+00 
   4.3071313e+01    5.0000000e+00    5.0000000e+00 
   4.3124166e+01    5.0000000e+00    5.0000000e+00 
   4.3177010e+01    5.0000000e+00    5.0000000e+00 
   4.3229851e+01    5.0000000e+00    5.0000000e+00 
   4.3282683e+01    5.0000000e+00    5.0000000e+00 
   4.3335513e+01    5.0000000e+00    5.0000000e+00 
   4.3388343e+01    5.0000000e+00    5.0000000e+00 
   4.3441170e+01    5.0000000e+00    5.0000000e+00 
   4.3494002e+01    5.0000000e+00    5.0000000e+00 
   4.3545644e+01    5.0000000e+00    5.0000000e+00 
   4.3598467e+01    5.0000000e+00    5.0000000e+00 
   4.3651286e+01    5.0000000e+00    5.0000000e+00 
   4.3704104e+01    5.0000000e+00    5.0000000e+00 
   4.3756927e+01    5.0000000e+00    5.0000000e+00 
   4.3809741e+01    5.0000000e+00    5.0000000e+00 
   4.3862553e+01    5.0000000e+00    5.0000000e+00 
   4.3915366e+01    5.0000000e+00    5.0000000e+00 
   4.3968172e+01    5.0000000e+00    5.0000000e+00 
   4.4020983e+01    5.0000000e+00    5.0000000e+00 
   4.4073799e+01    5.0000000e+00    5.0000000e+00 
   4.4126621e+01    5.0000000e+00    5.0000000e+00 
   4.4179448e+01    5.0000000e+00    5.0000000e+00 
   4.4232258e+01    5.0000000e+00    5.0000000e+00 
   4.4285085e+01    5.0000000e+00    5.0000000e+00 
   4.4337534e+01    5.0000000e+00    5.0000000e+00 
   4.4390364e+01    5.0000000e+00    5.0000000e+00 
   4.4443210e+01    5.0000000e+00    5.0000000e+00 
   4.4496053e+01    5.0000000e+00    5.0000000e+00 
   4.4548902e+01    5.0000000e+00    5.0000000e+00 
   4.4601756e+01    5.0000000e+00    5.0000000e+00 
   4.4654607e+01    5.0000000e+00    5.0000000e+00 
   4.4707454e+01    5.0000000e+00    5.0000000e+00 
   4.4760294e+01    5.0000000e+00    5.0000000e+00 
   4.4813134e+01    5.0000000e+00    5.0000000e+00 
   4.4865977e+01    5.0000000e+00    5.0000000e+00 
   4.4918823e+01    5.0000000e+00    5.0000000e+00 
   4.4971672e+01    5.0000000e+00    5.0000000e+00 
   4.5024526e+01    5.0000000e+00    5.0000000e+00 
   4.5077384e+01    5.0000000e+00    5.0000000e+00 
   4.5130204e+01    5.0000000e+00    5.0000000e+00 
   4.5183076e+01    5.0000000e+00    5.0000000e+00 
   4.5235947e+01    5.0000000e+00    5.0000000e+00 
   4.5288820e+01    5.0000000e+00    5.0000000e+00 
   4.5341683e+01    5.0000000e+00    5.0000000e+00 
   4.5394548e+01    5.0000000e+00    5.0000000e+00 
   4.5447406e+01    5.0000000e+00    5.0000000e+00 
   4.5500268e+01    5.0000000e+00    5.0000000e+00 
   4.5553134e+01    5.0000000e+00    5.0000000e+00 
   4.5605998e+01    5.0000000e+00    5.0000000e+00 
   4.5658873e+01    5.0000000e+00    5.0000000e+00 
   4.5711753e+01    5.0000000e+00    5.0000000e+00 
   4.5764622e+01    5.0000000e+00    5.0000000e+00 
   4.5817493e+01    5.0000000e+00    5.0000000e+00 
   4.5870385e+01    5.0000000e+00    5.0000000e+00 
   4.5922213e+01    5.0000000e+00    5.0000000e+00 
   4.5974131e+01    5.0000000e+00    5.0000000e+00 
   4.6026107e+01    5.0000000e+00    5.0000000e+00 
   4.6078129e+01    5.0000000e+00    5.0000000e+00 
   4.6130188e+01    5.0000000e+00    5.0000000e+00 
   4.6182279e+01    5.0000000e+00    5.0000000e+00 
   4.6234402e+01    5.0000000e+00    5.0000000e+00 
   4.6286554e+01    5.0000000e+00    5.0000000e+00 
   4.6338735e+01    5.0000000e+00    5.0000000e+00 
   4.6390944e+01    5.0000000e+00    5.0000000e+00 
   4.6435860e+01    5.0000000e+00    5.0000000e+00 
   4.6480791e+01    5.0000000e+00    5.0000000e+00 
   4.6525734e+01    5.0000000e+00    5.0000000e+00 
   4.6570685e+01    5.0000000e+00    5.0000000e+00 
   4.6615651e+01    5.0000000e+00    5.0000000e+00 
   4.6660633e+01    5.0000000e+00    5.0000000e+00 
   4.6705627e+01    5.0000000e+00    5.0000000e+00 
   4.6750637e+01    5.0000000e+00    5.0000000e+00 
   4.6795659e+01    5.0000000e+00    5.0000000e+00 
   4.6840692e+01    5.0000000e+00    5.0000000e+00 
   4.6885728e+01    5.0000000e+00    5.0000000e+00 
   4.6930768e+01    5.0000000e+00    5.0000000e+00 
   4.6975810e+01    5.0000000e+00    5.0000000e+00 
   4.7020862e+01    5.0000000e+00    5.0000000e+00 
   4.7065926e+01    5.0000000e+00    5.0000000e+00 
   4.7111003e+01    5.0000000e+00    5.0000000e+00 
   4.7156091e+01    5.0000000e+00    5.0000000e+00 
   4.7201191e+01    5.0000000e+00    5.0000000e+00 
   4.7246302e+01    5.0000000e+00    5.0000000e+00 
   4.7291426e+01    5.0000000e+00    5.0000000e+00 
   4.7336174e+01    5.0000000e+00    5.0000000e+00 
   4.7380937e+01    5.0000000e+00    5.0000000e+00 
   4.7425716e+01    5.0000000e+00    5.0000000e+00 
   4.7470505e+01    5.0000000e+00    5.0000000e+00 
   4.7515306e+01    5.0000000e+00    5.0000000e+00 
   4.7560112e+01    5.0000000e+00    5.0000000e+00 
   4.7604926e+01    5.0000000e+00    5.0000000e+00 
   4.7649752e+01    5.0000000e+00    5.0000000e+00 
   4.7694591e+01    5.0000000e+00    5.0000000e+00 
   4.7739431e+01    5.0000000e+00    5.0000000e+00 
   4.7784282e+01    5.0000000e+00    5.0000000e+00 
   4.7829143e+01    5.0000000e+00    5.0000000e+00 
   4.7874016e+01    5.0000000e+00    5.0000000e+00 
   4.7918895e+01    5.0000000e+00    5.0000000e+00 
   4.7963785e+01    5.0000000e+00    5.0000000e+00 
   4.8008683e+01    5.0000000e+00    5.0000000e+00 
   4.8053588e+01    5.0000000e+00    5.0000000e+00 
   4.8098499e+01    5.0000000e+00    5.0000000e+00 
   4.8143418e+01    5.0000000e+00    5.0000000e+00 
   4.8188351e+01    5.0000000e+00    5.0000000e+00 
   4.8233291e+01    5.0000000e+00    5.0000000e+00 
   4.8278237e+01    5.0000000e+00    5.0000000e+00 
   4.8323192e+01    5.0000000e+00    5.0000000e+00 
   4.8368153e+01    5.0000000e+00    5.0000000e+00 
   4.8413125e+01    5.0000000e+00    5.0000000e+00 
   4.8458112e+01    5.0000000e+00    5.0000000e+00 
   4.8503106e+01    5.0000000e+00    5.0000000e+00 
   4.8548109e+01    5.0000000e+00    5.0000000e+00 
   4.8593120e+01    5.0000000e+00    5.0000000e+00 
   4.8612851e+01    5.0000000e+00    5.0000000e+00 
   4.8637514e+01    5.0000000e+00    5.0000000e+00 
   4.8668344e+01    5.0000000e+00    5.0000000e+00 
   4.8706880e+01    5.0000000e+00    5.0000000e+00 
   4.8751638e+01    5.0000000e+00    5.0000000e+00 
   4.8796402e+01    5.0000000e+00    5.0000000e+00 
   4.8841167e+01    5.0000000e+00    5.0000000e+00 
   4.8885938e+01    5.0000000e+00    5.0000000e+00 
   4.8930703e+01    5.0000000e+00    5.0000000e+00 
   4.8975480e+01    5.0000000e+00    5.0000000e+00 
   4.9020264e+01    5.0000000e+00    5.0000000e+00 
   4.9065052e+01    5.0000000e+00    5.0000000e+00 
   4.9109856e+01    5.0000000e+00    5.0000000e+00 
   4.9154668e+01    5.0000000e+00    5.0000000e+00 
   4.9190517e+01    5.0000000e+00    5.0000000e+00 
   4.9235329e+01    5.0000000e+00    5.0000000e+00 
   4.9271178e+01    5.0000000e+00    5.0000000e+00 
   4.9315989e+01    5.0000000e+00    5.0000000e+00 
   4.9351839e+01    5.0000000e+00    5.0000000e+00 
   4.9396650e+01    5.0000000e+00    5.0000000e+00 
   4.9441512e+01    5.0000000e+00    5.0000000e+00 
   4.9477402e+01    5.0000000e+00    5.0000000e+00 
   4.9522265e+01    5.0000000e+00    5.0000000e+00 
   4.9558154e+01    5.0000000e+00    5.0000000e+00 
   4.9603017e+01    5.0000000e+00    5.0000000e+00 
   4.9638906e+01    5.0000000e+00    5.0000000e+00 
   4.9683769e+01    5.0000000e+00    5.0000000e+00 
   4.9719659e+01    5.0000000e+00    5.0000000e+00 
   4.9764521e+01    5.0000000e+00    5.0000000e+00 
   4.9800411e+01    5.0000000e+00    5.0000000e+00 
   4.9845273e+01    5.0000000e+00    5.0000000e+00 
   4.9890220e+01    5.0000000e+00    5.0000000e+00 
   4.9935177e+01    5.0000000e+00    5.0000000e+00 
   4.9971143e+01    5.0000000e+00    5.0000000e+00 
