# Supplementary material for: Research on combustion and emissions of heavy duty diesel engines under low-speed and low-load conditions in low temperature environments
Source: PLoS One. 2025 Feb 21;20(2):e0318933. doi: 10.1371/journal.pone.0318933 (PMC11844864; doi:10.1371/journal.pone.0318933)
Supplement: S1 File — (ZIP) [file pone.0318933.s001.zip › 1000rpm_30%/3-tigaojinqiwendu/Tin322K/apparent-HR.out]

# CONVERGE Studio v2.3.0
# column        1                2                3                4                5
#           crank         Pressure             AHRR             AIHR           Volume
#           (DEG)             (Pa)          (J/CAD)              (J)            (m^3)
    -1.458723e+02     1.685893e+05     5.144951e-01     6.570102e-02     2.087038e-03
    -1.457937e+02     1.686629e+05     5.100565e-01     1.057813e-01     2.086454e-03
    -1.456709e+02     1.687783e+05     5.068034e-01     1.680066e-01     2.085539e-03
    -1.455857e+02     1.688586e+05     5.022480e-01     2.108333e-01     2.084901e-03
    -1.454791e+02     1.689593e+05     4.985493e-01     2.639687e-01     2.084102e-03
    -1.453459e+02     1.690856e+05     4.963799e-01     3.300964e-01     2.083100e-03
    -1.451793e+02     1.692440e+05     4.858540e-01     4.110105e-01     2.081841e-03
    -1.449712e+02     1.694427e+05     4.705342e-01     5.089569e-01     2.080259e-03
    -1.447110e+02     1.696910e+05     4.289942e-01     6.205855e-01     2.078268e-03
    -1.443857e+02     1.700048e+05     4.312932e-01     7.608679e-01     2.075758e-03
    -1.439791e+02     1.703893e+05     2.676319e-01     8.696817e-01     2.072587e-03
    -1.434709e+02     1.708726e+05     2.129225e-01     9.778932e-01     2.068572e-03
    -1.428709e+02     1.714255e+05    -3.876306e-02     9.546353e-01     2.063759e-03
    -1.422709e+02     1.720346e+05     3.382803e-01     1.157603e+00     2.058865e-03
    -1.416709e+02     1.726615e+05     3.812381e-01     1.386346e+00     2.053891e-03
    -1.410709e+02     1.733007e+05     3.747579e-01     1.611201e+00     2.048837e-03
    -1.404709e+02     1.739521e+05     3.646095e-01     1.829967e+00     2.043703e-03
    -1.398709e+02     1.746156e+05     3.523052e-01     2.041350e+00     2.038488e-03
    -1.392709e+02     1.753203e+05     5.867586e-01     2.393405e+00     2.033194e-03
    -1.386709e+02     1.760130e+05     3.648949e-01     2.612342e+00     2.027820e-03
    -1.380709e+02     1.767151e+05     3.244744e-01     2.807027e+00     2.022365e-03
    -1.374709e+02     1.774313e+05     3.215552e-01     2.999960e+00     2.016830e-03
    -1.368709e+02     1.781613e+05     3.150205e-01     3.188972e+00     2.011215e-03
    -1.362709e+02     1.789046e+05     3.021030e-01     3.370234e+00     2.005521e-03
    -1.356709e+02     1.796626e+05     2.978694e-01     3.548956e+00     1.999746e-03
    -1.350709e+02     1.804348e+05     2.888438e-01     3.722262e+00     1.993891e-03
    -1.344709e+02     1.812227e+05     2.896874e-01     3.896074e+00     1.987956e-03
    -1.338709e+02     1.820243e+05     2.710761e-01     4.058720e+00     1.981941e-03
    -1.332709e+02     1.828419e+05     2.693909e-01     4.220354e+00     1.975847e-03
    -1.326709e+02     1.836755e+05     2.667981e-01     4.380433e+00     1.969672e-03
    -1.320709e+02     1.845252e+05     2.604430e-01     4.536699e+00     1.963418e-03
    -1.314709e+02     1.853916e+05     2.580206e-01     4.691511e+00     1.957085e-03
    -1.308709e+02     1.862739e+05     2.466997e-01     4.839531e+00     1.950671e-03
    -1.302709e+02     1.871739e+05     2.470219e-01     4.987744e+00     1.944178e-03
    -1.296709e+02     1.880912e+05     2.411395e-01     5.132428e+00     1.937606e-03
    -1.290709e+02     1.890246e+05     2.237738e-01     5.266692e+00     1.930955e-03
    -1.284709e+02     1.899772e+05     2.283234e-01     5.403686e+00     1.924225e-03
    -1.278709e+02     1.909492e+05     2.313804e-01     5.542515e+00     1.917415e-03
    -1.272709e+02     1.919726e+05     4.887214e-01     5.835747e+00     1.910527e-03
    -1.266709e+02     1.929867e+05     2.547578e-01     5.988602e+00     1.903560e-03
    -1.260709e+02     1.939847e+05    -3.377805e-02     5.968335e+00     1.896514e-03
    -1.254709e+02     1.950652e+05     4.607609e-01     6.244792e+00     1.889391e-03
    -1.248709e+02     1.961386e+05     2.367522e-01     6.386843e+00     1.882189e-03
    -1.242709e+02     1.972296e+05     2.081696e-01     6.511745e+00     1.874909e-03
    -1.236709e+02     1.983428e+05     2.120300e-01     6.638963e+00     1.867551e-03
    -1.230709e+02     1.994775e+05     2.063343e-01     6.762763e+00     1.860116e-03
    -1.224709e+02     2.006351e+05     2.100039e-01     6.888766e+00     1.852603e-03
    -1.218709e+02     2.018154e+05     2.067353e-01     7.012807e+00     1.845014e-03
    -1.212709e+02     2.030186e+05     2.018244e-01     7.133902e+00     1.837347e-03
    -1.206761e+02     2.042391e+05     2.334671e-01     7.272765e+00     1.829672e-03
    -1.200872e+02     2.054731e+05     2.475279e-01     7.418545e+00     1.821998e-03
    -1.195039e+02     2.067187e+05     2.452827e-01     7.561613e+00     1.814326e-03
    -1.189261e+02     2.079771e+05     2.498634e-01     7.705982e+00     1.806655e-03
    -1.183536e+02     2.092461e+05     2.379490e-01     7.842198e+00     1.798987e-03
    -1.177863e+02     2.105274e+05     2.360844e-01     7.976133e+00     1.791320e-03
    -1.172240e+02     2.118202e+05     2.267011e-01     8.103621e+00     1.783654e-03
    -1.166665e+02     2.131237e+05     2.093016e-01     8.220307e+00     1.775989e-03
    -1.161137e+02     2.144066e+05    -6.175988e-02     8.186165e+00     1.768326e-03
    -1.155654e+02     2.157716e+05     4.961642e-01     8.458197e+00     1.760665e-03
    -1.150216e+02     2.170840e+05    -4.164291e-02     8.435550e+00     1.753004e-03
    -1.144820e+02     2.184399e+05     2.028702e-01     8.545009e+00     1.745345e-03
    -1.139466e+02     2.198122e+05     2.225860e-01     8.664179e+00     1.737687e-03
    -1.134153e+02     2.211985e+05     2.226193e-01     8.782459e+00     1.730031e-03
    -1.128879e+02     2.225979e+05     2.126859e-01     8.894630e+00     1.722375e-03
    -1.123644e+02     2.240112e+05     2.061302e-01     9.002549e+00     1.714721e-03
    -1.118445e+02     2.254735e+05     4.917529e-01     9.258172e+00     1.707067e-03
    -1.113283e+02     2.269175e+05     2.125517e-01     9.367891e+00     1.699415e-03
    -1.108157e+02     2.283427e+05    -7.010572e-02     9.331950e+00     1.691764e-03
    -1.103064e+02     2.298469e+05     4.603576e-01     9.566383e+00     1.684114e-03
    -1.098005e+02     2.313369e+05     2.095904e-01     9.672415e+00     1.676465e-03
    -1.092979e+02     2.328415e+05     1.981395e-01     9.772005e+00     1.668817e-03
    -1.087984e+02     2.343620e+05     1.952076e-01     9.869502e+00     1.661169e-03
    -1.083021e+02     2.358689e+05    -5.718880e-02     9.841115e+00     1.653523e-03
    -1.078087e+02     2.374488e+05     4.175454e-01     1.004711e+01     1.645877e-03
    -1.073183e+02     2.390212e+05     2.094963e-01     1.014985e+01     1.638233e-03
    -1.068308e+02     2.405789e+05    -6.092319e-02     1.012015e+01     1.630589e-03
    -1.063460e+02     2.421802e+05     1.612872e-01     1.019833e+01     1.622947e-03
    -1.058640e+02     2.438027e+05     1.899089e-01     1.028988e+01     1.615305e-03
    -1.053846e+02     2.454441e+05     1.961349e-01     1.038390e+01     1.607663e-03
    -1.049078e+02     2.471032e+05     1.896383e-01     1.047432e+01     1.600023e-03
    -1.044335e+02     2.487812e+05     1.915051e-01     1.056514e+01     1.592383e-03
    -1.039617e+02     2.504776e+05     1.856253e-01     1.065272e+01     1.584745e-03
    -1.034924e+02     2.521928e+05     1.818698e-01     1.073809e+01     1.577107e-03
    -1.030253e+02     2.539274e+05     1.776103e-01     1.082104e+01     1.569469e-03
    -1.025605e+02     2.556802e+05     1.644975e-01     1.089749e+01     1.561833e-03
    -1.020980e+02     2.574553e+05     1.803880e-01     1.098093e+01     1.554197e-03
    -1.016376e+02     2.592493e+05     1.648089e-01     1.105680e+01     1.546561e-03
    -1.011794e+02     2.610662e+05     1.815331e-01     1.113998e+01     1.538927e-03
    -1.007233e+02     2.629025e+05     1.642384e-01     1.121490e+01     1.531293e-03
    -1.002691e+02     2.647599e+05     1.591514e-01     1.128717e+01     1.523660e-03
    -9.981701e+01     2.666409e+05     1.718461e-01     1.136487e+01     1.516028e-03
    -9.936679e+01     2.685446e+05     1.735631e-01     1.144301e+01     1.508396e-03
    -9.891846e+01     2.704722e+05     1.824183e-01     1.152480e+01     1.500765e-03
    -9.847197e+01     2.724217e+05     1.708196e-01     1.160107e+01     1.493134e-03
    -9.802727e+01     2.744258e+05     4.323223e-01     1.179332e+01     1.485504e-03
    -9.758432e+01     2.763934e+05    -8.218026e-02     1.175692e+01     1.477875e-03
    -9.714307e+01     2.784128e+05     1.493157e-01     1.182280e+01     1.470246e-03
    -9.670350e+01     2.804894e+05     4.238777e-01     1.200913e+01     1.462618e-03
    -9.626553e+01     2.825321e+05    -8.028691e-02     1.197396e+01     1.454990e-03
    -9.582918e+01     2.846282e+05     1.552423e-01     1.204171e+01     1.447364e-03
    -9.539436e+01     2.867525e+05     1.705181e-01     1.211585e+01     1.439737e-03
    -9.496104e+01     2.889029e+05     1.648257e-01     1.218727e+01     1.432111e-03
    -9.452920e+01     2.910761e+05     1.278849e-01     1.224250e+01     1.424486e-03
    -9.409879e+01     2.932808e+05     1.586377e-01     1.231078e+01     1.416862e-03
    -9.366978e+01     2.955162e+05     1.792347e-01     1.238767e+01     1.409237e-03
    -9.324214e+01     2.977775e+05     1.557486e-01     1.245428e+01     1.401614e-03
    -9.281582e+01     3.000673e+05     1.484795e-01     1.251758e+01     1.393991e-03
    -9.239079e+01     3.023886e+05     1.622967e-01     1.258656e+01     1.386369e-03
    -9.196702e+01     3.047398e+05     1.569681e-01     1.265307e+01     1.378747e-03
    -9.154449e+01     3.071209e+05     1.490093e-01     1.271604e+01     1.371125e-03
    -9.112314e+01     3.095339e+05     1.514708e-01     1.277986e+01     1.363504e-03
    -9.070296e+01     3.119791e+05     1.522526e-01     1.284383e+01     1.355884e-03
    -9.028390e+01     3.144582e+05     1.606683e-01     1.291116e+01     1.348264e-03
    -8.986594e+01     3.169698e+05     1.528923e-01     1.297506e+01     1.340644e-03
    -8.944906e+01     3.195157e+05     1.555128e-01     1.303989e+01     1.333026e-03
    -8.903321e+01     3.220953e+05     1.470628e-01     1.310105e+01     1.325407e-03
    -8.861838e+01     3.247101e+05     1.459093e-01     1.316158e+01     1.317789e-03
    -8.820451e+01     3.273609e+05     1.445330e-01     1.322140e+01     1.310172e-03
    -8.779160e+01     3.300843e+05     4.316160e-01     1.339961e+01     1.302555e-03
    -8.761621e+01     3.313029e+05     1.345825e+00     1.363566e+01     1.299315e-03
    -8.739697e+01     3.327539e+05     8.335716e-02     1.365394e+01     1.295260e-03
    -8.712291e+01     3.345725e+05    -6.891694e-02     1.363505e+01     1.290185e-03
    -8.678035e+01     3.368676e+05    -1.256743e-01     1.359200e+01     1.283832e-03
    -8.637058e+01     3.396404e+05    -2.331286e-01     1.349647e+01     1.276218e-03
    -8.596156e+01     3.425349e+05     4.103422e-01     1.366431e+01     1.268603e-03
    -8.555334e+01     3.454016e+05    -1.334772e-01     1.360982e+01     1.260989e-03
    -8.514589e+01     3.483450e+05     1.424636e-01     1.366787e+01     1.253375e-03
    -8.473919e+01     3.513313e+05     1.442841e-01     1.372655e+01     1.245761e-03
    -8.433320e+01     3.543617e+05     1.479043e-01     1.378659e+01     1.238149e-03
    -8.392791e+01     3.574368e+05     1.491442e-01     1.384704e+01     1.230536e-03
    -8.352328e+01     3.605564e+05     1.419483e-01     1.390448e+01     1.222924e-03
    -8.311929e+01     3.637213e+05     1.331914e-01     1.395829e+01     1.215313e-03
    -8.271591e+01     3.669332e+05     1.304367e-01     1.401090e+01     1.207702e-03
    -8.231312e+01     3.701956e+05     1.469279e-01     1.407008e+01     1.200091e-03
    -8.191090e+01     3.735061e+05     1.360438e-01     1.412480e+01     1.192481e-03
    -8.150922e+01     3.768675e+05     1.396701e-01     1.418090e+01     1.184872e-03
    -8.110805e+01     3.802806e+05     1.397548e-01     1.423697e+01     1.177262e-03
    -8.070736e+01     3.837452e+05     1.301856e-01     1.428913e+01     1.169654e-03
    -8.030715e+01     3.872637e+05     1.308081e-01     1.434148e+01     1.162045e-03
    -7.990737e+01     3.908394e+05     1.465905e-01     1.440009e+01     1.154438e-03
    -7.950801e+01     3.944717e+05     1.480635e-01     1.445922e+01     1.146830e-03
    -7.910904e+01     3.981555e+05     1.036370e-01     1.450057e+01     1.139223e-03
    -7.871044e+01     4.019047e+05     1.505887e-01     1.456059e+01     1.131617e-03
    -7.831218e+01     4.057115e+05     1.324320e-01     1.461333e+01     1.124011e-03
    -7.791424e+01     4.096246e+05     4.513979e-01     1.479296e+01     1.116405e-03
    -7.751659e+01     4.135086e+05    -2.084527e-01     1.471007e+01     1.108800e-03
    -7.711921e+01     4.175581e+05     5.103852e-01     1.491289e+01     1.101196e-03
    -7.687742e+01     4.200969e+05     9.854154e-01     1.515116e+01     1.096566e-03
    -7.657517e+01     4.231959e+05    -4.600588e-02     1.513725e+01     1.090777e-03
    -7.619736e+01     4.270895e+05    -3.186794e-01     1.501685e+01     1.083539e-03
    -7.580072e+01     4.313216e+05     2.036126e-01     1.509762e+01     1.075936e-03
    -7.540423e+01     4.356135e+05     1.217141e-01     1.514587e+01     1.068333e-03
    -7.500790e+01     4.399789e+05     1.257682e-01     1.519572e+01     1.060731e-03
    -7.461167e+01     4.444199e+05     1.305445e-01     1.524744e+01     1.053129e-03
    -7.421555e+01     4.488828e+05    -2.403714e-01     1.515223e+01     1.045528e-03
    -7.381949e+01     4.535323e+05     4.910377e-01     1.534671e+01     1.037927e-03
    -7.342348e+01     4.582115e+05     1.455970e-01     1.540436e+01     1.030327e-03
    -7.302750e+01     4.629142e+05    -2.447671e-01     1.530744e+01     1.022727e-03
    -7.263151e+01     4.678131e+05     4.946023e-01     1.550330e+01     1.015127e-03
    -7.223549e+01     4.727430e+05     1.239597e-01     1.555239e+01     1.007529e-03
    -7.183942e+01     4.777067e+05    -2.329460e-01     1.546012e+01     9.999302e-04
    -7.144328e+01     4.828760e+05     5.079586e-01     1.566135e+01     9.923322e-04
    -7.104703e+01     4.880803e+05     1.268510e-01     1.571161e+01     9.847347e-04
    -7.065066e+01     4.933846e+05     1.514003e-01     1.577162e+01     9.771377e-04
    -7.025414e+01     4.987824e+05     1.189333e-01     1.581878e+01     9.695412e-04
    -6.985744e+01     5.042809e+05     1.161237e-01     1.586485e+01     9.619452e-04
    -6.946053e+01     5.098822e+05     1.085705e-01     1.590794e+01     9.543497e-04
    -6.906340e+01     5.155939e+05     1.309453e-01     1.595994e+01     9.467547e-04
    -6.866601e+01     5.214131e+05     1.183676e-01     1.600698e+01     9.391602e-04
    -6.826835e+01     5.273454e+05     1.206696e-01     1.605497e+01     9.315661e-04
    -6.787037e+01     5.333929e+05     1.174933e-01     1.610173e+01     9.239726e-04
    -6.747206e+01     5.395560e+05     9.752097e-02     1.614057e+01     9.163796e-04
    -6.707339e+01     5.458430e+05     1.068153e-01     1.618316e+01     9.087872e-04
    -6.667433e+01     5.522569e+05     1.143004e-01     1.622877e+01     9.011952e-04
    -6.627485e+01     5.588058e+05     1.459545e-01     1.628707e+01     8.936038e-04
    -6.587493e+01     5.654794e+05     9.856674e-02     1.632649e+01     8.860129e-04
    -6.547453e+01     5.722939e+05     1.203851e-01     1.637470e+01     8.784225e-04
    -6.507363e+01     5.792500e+05     1.245161e-01     1.642461e+01     8.708327e-04
    -6.467220e+01     5.863441e+05     8.433935e-02     1.645847e+01     8.632434e-04
    -6.427021e+01     5.935902e+05     9.923707e-02     1.649836e+01     8.556547e-04
    -6.386762e+01     6.010018e+05     1.627733e-01     1.656389e+01     8.480665e-04
    -6.346441e+01     6.085645e+05     1.214810e-01     1.661288e+01     8.404789e-04
    -6.306055e+01     6.162789e+05     5.861661e-02     1.663655e+01     8.328919e-04
    -6.265600e+01     6.241837e+05     1.758741e-01     1.670770e+01     8.253055e-04
    -6.225073e+01     6.322473e+05     9.633913e-02     1.674674e+01     8.177196e-04
    -6.184472e+01     6.404876e+05     8.389737e-02     1.678080e+01     8.101344e-04
    -6.143792e+01     6.489103e+05     7.252348e-02     1.681031e+01     8.025497e-04
    -6.103030e+01     6.576274e+05     5.957865e-01     1.705316e+01     7.949657e-04
    -6.082607e+01     6.622273e+05     2.246359e+00     1.751195e+01     7.911719e-04
    -6.057077e+01     6.677398e+05    -1.802492e-01     1.746593e+01     7.864356e-04
    -6.025165e+01     6.747151e+05    -2.810413e-01     1.737624e+01     7.805246e-04
    -5.985276e+01     6.834757e+05    -8.754887e-01     1.702701e+01     7.731510e-04
    -5.944162e+01     6.929475e+05     3.523608e-01     1.717188e+01     7.655692e-04
    -5.902950e+01     7.025874e+05     8.478929e-02     1.720683e+01     7.579883e-04
    -5.861635e+01     7.124603e+05     9.446257e-02     1.724585e+01     7.504080e-04
    -5.820213e+01     7.225764e+05     1.153598e-01     1.729364e+01     7.428285e-04
    -5.778679e+01     7.329321e+05     8.210939e-02     1.732774e+01     7.352497e-04
    -5.737030e+01     7.435462e+05     9.376910e-02     1.736679e+01     7.276716e-04
    -5.695261e+01     7.544363e+05     1.448086e-01     1.742728e+01     7.200942e-04
    -5.653369e+01     7.655634e+05    -2.046652e-02     1.741871e+01     7.125174e-04
    -5.611348e+01     7.770046e+05     1.145377e-01     1.746684e+01     7.049414e-04
    -5.569195e+01     7.887352e+05     9.348775e-02     1.750624e+01     6.973663e-04
    -5.526904e+01     8.007794e+05     1.307432e-01     1.756154e+01     6.897920e-04
    -5.484469e+01     8.131284e+05     7.969061e-02     1.759535e+01     6.822184e-04
    -5.441888e+01     8.259441e+05     6.501921e-01     1.787221e+01     6.746455e-04
    -5.407823e+01     8.364087e+05     6.431739e-01     1.809131e+01     6.686072e-04
    -5.365242e+01     8.495339e+05    -2.844252e-01     1.797020e+01     6.610849e-04
    -5.331177e+01     8.604333e+05     6.127686e-01     1.817893e+01     6.550877e-04
    -5.288596e+01     8.741189e+05    -2.831111e-01     1.805838e+01     6.476179e-04
    -5.254531e+01     8.854968e+05     6.915584e-01     1.829396e+01     6.416637e-04
    -5.211950e+01     8.997650e+05    -3.076843e-01     1.816295e+01     6.342482e-04
    -5.177885e+01     9.117567e+05     1.301999e+00     1.860647e+01     6.283384e-04
    -5.135304e+01     9.265262e+05    -7.615541e-01     1.828219e+01     6.209797e-04
    -5.101239e+01     9.390219e+05     1.251877e+00     1.870864e+01     6.151158e-04
    -5.058658e+01     9.544209e+05    -8.315392e-01     1.835456e+01     6.078156e-04
    -5.024593e+01     9.674811e+05     1.366450e+00     1.882004e+01     6.019995e-04
    -4.982012e+01     9.835493e+05    -8.766574e-01     1.844675e+01     5.947598e-04
    -4.947947e+01     9.972091e+05     1.504825e+00     1.895937e+01     5.889929e-04
    -4.905366e+01     1.013972e+06    -9.557145e-01     1.855242e+01     5.818160e-04
    -4.871301e+01     1.028235e+06     1.523901e+00     1.907153e+01     5.760998e-04
    -4.828720e+01     1.045758e+06    -9.324682e-01     1.867448e+01     5.689873e-04
    -4.794655e+01     1.060644e+06     1.492241e+00     1.918281e+01     5.633239e-04
    -4.752074e+01     1.078909e+06    -1.109324e+00     1.871045e+01     5.562778e-04
    -4.718009e+01     1.094500e+06     1.671935e+00     1.927999e+01     5.506683e-04
    -4.675428e+01     1.113614e+06    -1.058214e+00     1.882939e+01     5.436909e-04
    -4.641363e+01     1.129917e+06     1.726332e+00     1.941746e+01     5.381368e-04
    -4.598782e+01     1.149888e+06    -1.127633e+00     1.893730e+01     5.312298e-04
    -4.564717e+01     1.166932e+06     1.746360e+00     1.953220e+01     5.257331e-04
    -4.522136e+01     1.187819e+06    -1.156229e+00     1.903986e+01     5.188984e-04
    -4.488071e+01     1.205638e+06     1.745698e+00     1.963453e+01     5.134602e-04
    -4.445490e+01     1.227456e+06    -1.285974e+00     1.908695e+01     5.067000e-04
    -4.411425e+01     1.246149e+06     1.973199e+00     1.975912e+01     5.013219e-04
    -4.368844e+01     1.269233e+06    -5.474323e-01     1.952602e+01     4.946378e-04
    -4.334779e+01     1.288568e+06     1.132846e+00     1.991192e+01     4.893218e-04
    -4.292198e+01     1.312708e+06    -6.371823e-01     1.964060e+01     4.827157e-04
    -4.258133e+01     1.332945e+06     1.136223e+00     2.002765e+01     4.774627e-04
    -4.215552e+01     1.358230e+06    -6.248629e-01     1.976158e+01     4.709368e-04
    -4.181487e+01     1.379416e+06     1.134191e+00     2.014794e+01     4.657484e-04
    -4.138906e+01     1.405860e+06    -7.547777e-01     1.982655e+01     4.593042e-04
    -4.104841e+01     1.428078e+06     1.256158e+00     2.025446e+01     4.541823e-04
    -4.062260e+01     1.455795e+06    -7.365694e-01     1.994082e+01     4.478217e-04
    -4.028195e+01     1.479104e+06     1.386064e+00     2.041298e+01     4.427673e-04
    -3.985614e+01     1.508128e+06    -8.071529e-01     2.006928e+01     4.364923e-04
    -3.951549e+01     1.532790e+06     2.200098e+00     2.081874e+01     4.315069e-04
    -3.908968e+01     1.562984e+06    -1.446022e+00     2.020301e+01     4.253190e-04
    -3.874903e+01     1.588854e+06     2.318568e+00     2.099283e+01     4.204045e-04
    -3.832322e+01     1.620466e+06    -1.594101e+00     2.031404e+01     4.143056e-04
    -3.798257e+01     1.647581e+06     2.340660e+00     2.111139e+01     4.094627e-04
    -3.755676e+01     1.680698e+06    -1.702964e+00     2.038625e+01     4.034549e-04
    -3.721611e+01     1.709195e+06     2.591466e+00     2.126903e+01     3.986852e-04
    -3.679030e+01     1.743947e+06    -1.691219e+00     2.054889e+01     3.927697e-04
    -3.644965e+01     1.773812e+06     2.581005e+00     2.142810e+01     3.880751e-04
    -3.602384e+01     1.810258e+06    -1.742643e+00     2.068607e+01     3.822538e-04
    -3.568319e+01     1.841585e+06     2.637117e+00     2.158440e+01     3.776349e-04
    -3.525738e+01     1.879795e+06    -1.831421e+00     2.080456e+01     3.719097e-04
    -3.491673e+01     1.912706e+06     2.829979e+00     2.176859e+01     3.673682e-04
    -3.449092e+01     1.953092e+06    -1.191305e+00     2.126132e+01     3.617403e-04
    -3.415027e+01     1.987250e+06     1.840324e+00     2.188822e+01     3.572778e-04
    -3.372446e+01     2.029618e+06    -1.224518e+00     2.136681e+01     3.517491e-04
    -3.338381e+01     2.065517e+06     2.046245e+00     2.206386e+01     3.473663e-04
    -3.295800e+01     2.109984e+06    -1.213001e+00     2.154735e+01     3.419386e-04
    -3.261735e+01     2.147627e+06     2.031628e+00     2.223942e+01     3.376370e-04
    -3.219154e+01     2.194300e+06    -1.202082e+00     2.172756e+01     3.323114e-04
    -3.185089e+01     2.233761e+06     2.002286e+00     2.240964e+01     3.280927e-04
    -3.142508e+01     2.282688e+06    -1.300422e+00     2.185591e+01     3.228710e-04
    -3.108443e+01     2.324177e+06     2.275139e+00     2.263093e+01     3.187356e-04
    -3.087152e+01     2.350975e+06     3.961148e+00     2.347428e+01     3.161703e-04
    -3.060539e+01     2.383662e+06    -2.791300e-01     2.339999e+01     3.129840e-04
    -3.027273e+01     2.424762e+06    -1.591518e+00     2.287055e+01     3.090342e-04
    -2.985690e+01     2.477344e+06    -1.581745e+00     2.221281e+01     3.041479e-04
    -2.952423e+01     2.521964e+06     2.299772e+00     2.297786e+01     3.002800e-04
    -2.910840e+01     2.577162e+06    -1.366360e+00     2.240969e+01     2.954969e-04
    -2.877573e+01     2.623951e+06     2.505363e+00     2.324314e+01     2.917125e-04
    -2.835990e+01     2.681739e+06    -1.400487e+00     2.266077e+01     2.870344e-04
    -2.802724e+01     2.730606e+06     2.279415e+00     2.341905e+01     2.833340e-04
    -2.761141e+01     2.791009e+06    -1.579729e+00     2.276215e+01     2.787617e-04
    -2.727874e+01     2.842231e+06     2.529454e+00     2.360361e+01     2.751469e-04
    -2.686291e+01     2.905402e+06    -1.636901e+00     2.292294e+01     2.706821e-04
    -2.653025e+01     2.959010e+06     2.647515e+00     2.380367e+01     2.671535e-04
    -2.611442e+01     3.024932e+06    -1.898000e+00     2.301443e+01     2.627971e-04
    -2.578175e+01     3.080949e+06     2.661964e+00     2.389997e+01     2.593559e-04
    -2.536592e+01     3.149817e+06    -1.946243e+00     2.309066e+01     2.551095e-04
    -2.503325e+01     3.208449e+06     2.954612e+00     2.407355e+01     2.517566e-04
    -2.461742e+01     3.280454e+06    -1.829150e+00     2.331294e+01     2.476209e-04
    -2.428476e+01     3.341653e+06     3.001032e+00     2.431127e+01     2.443572e-04
    -2.386893e+01     3.416728e+06    -1.927504e+00     2.350976e+01     2.403339e-04
    -2.353626e+01     3.480562e+06     3.076895e+00     2.453333e+01     2.371604e-04
    -2.312043e+01     3.558760e+06    -2.046391e+00     2.368238e+01     2.332501e-04
    -2.278777e+01     3.625901e+06     4.351939e+00     2.513012e+01     2.301675e-04
    -2.252163e+01     3.679188e+06     1.232525e+00     2.545813e+01     2.277309e-04
    -2.218897e+01     3.745333e+06    -1.674236e+00     2.490117e+01     2.247218e-04
    -2.177314e+01     3.829322e+06    -2.114025e+00     2.402210e+01     2.210184e-04
    -2.144047e+01     3.900710e+06     3.241081e+00     2.510029e+01     2.181020e-04
    -2.102464e+01     3.989549e+06     1.670715e-01     2.516976e+01     2.145146e-04
    -2.069197e+01     4.062929e+06     1.934888e+00     2.581343e+01     2.116913e-04
    -2.042584e+01     4.121746e+06     3.061574e-01     2.589491e+01     2.094631e-04
    -2.009318e+01     4.194909e+06    -2.178433e+00     2.517023e+01     2.067151e-04
    -1.988526e+01     4.244719e+06     7.619372e+00     2.675442e+01     2.050192e-04
    -1.973907e+01     4.278253e+06     6.096379e-01     2.684354e+01     2.038367e-04
    -1.965785e+01     4.296839e+06    -3.985735e-01     2.681117e+01     2.031832e-04
    -1.959287e+01     4.311770e+06    -3.611560e-01     2.678770e+01     2.026619e-04
    -1.944668e+01     4.345477e+06    -4.189515e-01     2.672645e+01     2.014959e-04
    -1.939470e+01     4.357510e+06    -6.101443e-01     2.669474e+01     2.010827e-04
    -1.924850e+01     4.391526e+06    -3.522413e-01     2.664324e+01     1.999278e-04
    -1.918353e+01     4.406719e+06    -3.961685e-01     2.661750e+01     1.994168e-04
    -1.906657e+01     4.434155e+06    -4.046313e-01     2.657018e+01     1.985015e-04
    -1.898535e+01     4.453270e+06    -5.868479e-01     2.652251e+01     1.978687e-04
    -1.888383e+01     4.476656e+06    -3.842532e+00     2.613241e+01     1.970815e-04
    -1.875692e+01     4.506070e+06    -3.611746e+00     2.567406e+01     1.961033e-04
    -1.865540e+01     4.530992e+06     3.355841e+00     2.601476e+01     1.953250e-04
    -1.852849e+01     4.560757e+06    -3.326900e+00     2.559255e+01     1.943577e-04
    -1.837309e+01     4.597938e+06    -1.448587e+00     2.536744e+01     1.931817e-04
    -1.822522e+01     4.633325e+06    -2.195066e+00     2.504286e+01     1.920714e-04
    -1.810693e+01     4.663096e+06     3.807217e+00     2.549324e+01     1.911890e-04
    -1.795929e+01     4.698452e+06    -3.401275e+00     2.499110e+01     1.900960e-04
    -1.784118e+01     4.728431e+06     3.640922e+00     2.542111e+01     1.892274e-04
    -1.769380e+01     4.764074e+06    -3.514766e+00     2.490307e+01     1.881508e-04
    -1.757588e+01     4.794282e+06     3.610862e+00     2.532884e+01     1.872960e-04
    -1.745448e+01     4.824420e+06    -1.223532e+00     2.518030e+01     1.864216e-04
    -1.734755e+01     4.851788e+06     2.294768e+00     2.542569e+01     1.856559e-04
    -1.725343e+01     4.875842e+06     1.622794e+00     2.557842e+01     1.849858e-04
    -1.716168e+01     4.899120e+06     2.006655e-01     2.559683e+01     1.843358e-04
    -1.706750e+01     4.922859e+06    -1.095115e+00     2.549368e+01     1.836720e-04
    -1.689973e+01     4.965199e+06    -1.531367e+00     2.523678e+01     1.824978e-04
    -1.679490e+01     4.991566e+06    -2.491035e+00     2.497562e+01     1.817700e-04
    -1.668358e+01     5.020062e+06    -5.980072e-01     2.490905e+01     1.810020e-04
    -1.656493e+01     5.049950e+06    -3.169585e+00     2.453298e+01     1.801888e-04
    -1.646355e+01     5.077553e+06     6.815602e+00     2.522395e+01     1.794982e-04
    -1.633682e+01     5.109890e+06    -2.424417e+00     2.491671e+01     1.786406e-04
    -1.623544e+01     5.136317e+06    -4.912787e-02     2.491173e+01     1.779591e-04
    -1.615433e+01     5.158027e+06     3.165640e+00     2.516848e+01     1.774168e-04
    -1.605295e+01     5.184524e+06    -4.009177e-01     2.512784e+01     1.767426e-04
    -1.597185e+01     5.205978e+06     8.394167e-01     2.519592e+01     1.762061e-04
    -1.585506e+01     5.236674e+06    -3.402866e-01     2.515617e+01     1.754382e-04
    -1.579017e+01     5.253663e+06    -1.260472e+00     2.507439e+01     1.750136e-04
    -1.560769e+01     5.300523e+06    -4.091088e+00     2.432782e+01     1.738292e-04
    -1.548096e+01     5.335239e+06     3.975592e+00     2.483164e+01     1.730147e-04
    -1.537958e+01     5.361044e+06    -6.018726e+00     2.422145e+01     1.723675e-04
    -1.525285e+01     5.393808e+06    -4.327510e+00     2.367304e+01     1.715644e-04
    -1.509444e+01     5.433957e+06    -7.261018e+00     2.252284e+01     1.705689e-04
    -1.499870e+01     5.462900e+06     1.628494e+01     2.408206e+01     1.699722e-04
    -1.487901e+01     5.495284e+06     5.356791e-01     2.414617e+01     1.692319e-04
    -1.478327e+01     5.521304e+06     7.507956e-01     2.421805e+01     1.686435e-04
    -1.466358e+01     5.553031e+06    -2.689814e+00     2.389613e+01     1.679133e-04
    -1.451398e+01     5.592060e+06    -5.069026e+00     2.313779e+01     1.670082e-04
    -1.439430e+01     5.625796e+06     4.710600e+00     2.370157e+01     1.662906e-04
    -1.424470e+01     5.665103e+06    -4.630976e+00     2.300876e+01     1.654023e-04
    -1.412501e+01     5.698937e+06     4.519318e+00     2.354964e+01     1.646976e-04
    -1.397541e+01     5.738351e+06    -4.820328e+00     2.282851e+01     1.638250e-04
    -1.385573e+01     5.772345e+06     4.681566e+00     2.338881e+01     1.631335e-04
    -1.370612e+01     5.811896e+06    -4.834448e+00     2.266556e+01     1.622767e-04
    -1.358644e+01     5.846006e+06     4.699749e+00     2.322804e+01     1.615981e-04
    -1.343684e+01     5.885638e+06    -4.799712e+00     2.250999e+01     1.607581e-04
    -1.331715e+01     5.919876e+06     4.788166e+00     2.308304e+01     1.600923e-04
    -1.316755e+01     5.959553e+06    -4.903359e+00     2.234948e+01     1.592684e-04
    -1.304787e+01     5.993853e+06     4.803603e+00     2.292439e+01     1.586158e-04
    -1.289827e+01     6.033549e+06    -5.085442e+00     2.216358e+01     1.578077e-04
    -1.277858e+01     6.067916e+06     4.927218e+00     2.275328e+01     1.571683e-04
    -1.262898e+01     6.107625e+06    -5.018552e+00     2.200249e+01     1.563770e-04
    -1.250930e+01     6.142048e+06     4.936403e+00     2.259329e+01     1.557502e-04
    -1.235969e+01     6.181786e+06    -4.862794e+00     2.186579e+01     1.549754e-04
    -1.224001e+01     6.216231e+06     5.056485e+00     2.247097e+01     1.543619e-04
    -1.209041e+01     6.256120e+06    -4.394538e+00     2.181353e+01     1.536029e-04
    -1.197072e+01     6.290727e+06     5.787930e+00     2.250625e+01     1.530027e-04
    -1.182112e+01     6.330558e+06    -4.331122e+00     2.185830e+01     1.522603e-04
    -1.170144e+01     6.365098e+06     5.595428e+00     2.252798e+01     1.516727e-04
    -1.155184e+01     6.404770e+06    -4.408363e+00     2.186847e+01     1.509473e-04
    -1.143215e+01     6.439267e+06     5.753112e+00     2.255702e+01     1.503731e-04
    -1.128255e+01     6.478830e+06    -4.436494e+00     2.189331e+01     1.496635e-04
    -1.116287e+01     6.513166e+06     5.588403e+00     2.256215e+01     1.491027e-04
    -1.101326e+01     6.552600e+06    -4.335701e+00     2.191351e+01     1.484094e-04
    -1.089358e+01     6.586938e+06     5.994413e+00     2.263094e+01     1.478615e-04
    -1.074398e+01     6.626244e+06    -4.009445e+00     2.203112e+01     1.471854e-04
    -1.062429e+01     6.660438e+06     6.039108e+00     2.275390e+01     1.466507e-04
    -1.047469e+01     6.699806e+06    -3.211085e+00     2.227351e+01     1.459907e-04
    -1.035109e+01     6.737568e+06     1.512160e+01     2.414258e+01     1.454525e-04
    -1.028025e+01     6.757577e+06     5.484118e+00     2.453106e+01     1.451466e-04
    -1.016922e+01     6.790212e+06     1.065508e+01     2.571407e+01     1.446717e-04
    -1.005276e+01     6.825498e+06     1.472631e+01     2.742908e+01     1.441790e-04
    -9.993838e+00     6.843639e+06     1.679539e+01     2.841875e+01     1.439314e-04
    -9.898453e+00     6.873337e+06     1.858712e+01     3.019169e+01     1.435342e-04
    -9.795792e+00     6.905146e+06     1.823821e+01     3.206403e+01     1.431110e-04
    -9.685410e+00     6.939638e+06     1.963958e+01     3.423189e+01     1.426609e-04
    -9.589380e+00     6.969536e+06     1.938881e+01     3.609379e+01     1.422732e-04
    -9.481748e+00     7.002724e+06     1.848717e+01     3.808361e+01     1.418434e-04
    -9.381091e+00     7.033226e+06     1.658636e+01     3.975315e+01     1.414457e-04
    -9.280025e+00     7.063819e+06     1.679870e+01     4.145092e+01     1.410505e-04
    -9.178057e+00     7.094074e+06     1.469493e+01     4.294933e+01     1.406562e-04
    -9.084392e+00     7.121278e+06     1.247428e+01     4.411774e+01     1.402976e-04
    -8.976275e+00     7.151487e+06     8.424259e+00     4.502854e+01     1.398884e-04
    -8.857272e+00     7.183790e+06     5.705850e+00     4.570756e+01     1.394436e-04
    -8.779949e+00     7.204250e+06     3.298205e+00     4.596258e+01     1.391574e-04
    -8.640768e+00     7.240834e+06     3.238582e+00     4.641333e+01     1.386491e-04
    -8.578909e+00     7.257094e+06     3.674425e+00     4.664063e+01     1.384256e-04
    -8.439728e+00     7.292986e+06     2.310187e+00     4.696216e+01     1.379288e-04
    -8.362405e+00     7.312658e+06     1.493295e+00     4.707763e+01     1.376562e-04
    -8.223223e+00     7.347957e+06     1.787348e+00     4.732640e+01     1.371717e-04
    -8.161364e+00     7.363646e+06     2.475785e+00     4.747954e+01     1.369591e-04
    -8.084041e+00     7.382704e+06    -1.003332e-01     4.747179e+01     1.366953e-04
    -7.944860e+00     7.417317e+06     1.605990e+00     4.769531e+01     1.362272e-04
    -7.848206e+00     7.440784e+06    -2.881361e-02     4.769253e+01     1.359067e-04
    -7.770883e+00     7.459906e+06     2.313124e+00     4.787138e+01     1.356530e-04
    -7.674229e+00     7.482930e+06    -6.826423e-01     4.780540e+01     1.353395e-04
    -7.596906e+00     7.502014e+06     3.208295e+00     4.805348e+01     1.350911e-04
    -7.457724e+00     7.535017e+06     3.622285e-01     4.810389e+01     1.346515e-04
    -7.361070e+00     7.557637e+06    -9.110511e-02     4.809509e+01     1.343506e-04
    -7.283747e+00     7.576011e+06     1.882261e+00     4.824063e+01     1.341124e-04
    -7.187093e+00     7.598226e+06    -4.500818e-01     4.819713e+01     1.338185e-04
    -7.013116e+00     7.638138e+06     4.438176e-01     4.827434e+01     1.332993e-04
    -6.935793e+00     7.655902e+06     1.653984e+00     4.840223e+01     1.330728e-04
    -6.839139e+00     7.677074e+06    -1.892360e+00     4.821933e+01     1.327929e-04
    -6.718322e+00     7.703389e+06    -1.527803e+00     4.803475e+01     1.324484e-04
    -6.621668e+00     7.725568e+06     3.972583e+00     4.841871e+01     1.321773e-04
    -6.544345e+00     7.742600e+06     1.187035e+00     4.851050e+01     1.319634e-04
    -6.447691e+00     7.762912e+06    -2.035997e+00     4.831371e+01     1.316993e-04
    -6.326873e+00     7.788130e+06    -1.651583e+00     4.811417e+01     1.313745e-04
    -6.230219e+00     7.809092e+06     2.505575e+00     4.835634e+01     1.311192e-04
    -6.152896e+00     7.825408e+06     1.053296e+00     4.843779e+01     1.309179e-04
    -6.056242e+00     7.845036e+06    -1.231243e+00     4.831878e+01     1.306696e-04
    -5.935425e+00     7.868854e+06    -2.484520e+00     4.801861e+01     1.303647e-04
    -5.838771e+00     7.888892e+06     2.460832e+00     4.825646e+01     1.301252e-04
    -5.717954e+00     7.912157e+06    -2.183323e+00     4.799267e+01     1.298312e-04
    -5.621300e+00     7.931390e+06     1.403437e+00     4.812832e+01     1.296005e-04
    -5.543977e+00     7.946874e+06     2.788634e+00     4.834395e+01     1.294190e-04
    -5.447323e+00     7.964516e+06    -3.137516e+00     4.804070e+01     1.291953e-04
    -5.326506e+00     7.986824e+06    -1.248125e+00     4.788990e+01     1.289211e-04
    -5.229852e+00     8.005282e+06     2.311635e+00     4.811333e+01     1.287063e-04
    -5.109034e+00     8.025934e+06    -4.211786e+00     4.760447e+01     1.284430e-04
    -4.959597e+00     8.051909e+06    -1.527259e+00     4.737624e+01     1.281264e-04
    -4.840047e+00     8.073587e+06     2.683214e+00     4.769702e+01     1.278797e-04
    -4.744407e+00     8.090391e+06     1.736764e+00     4.786312e+01     1.276866e-04
    -4.624856e+00     8.109718e+06    -2.379802e+00     4.757862e+01     1.274505e-04
    -4.529216e+00     8.125902e+06     1.709301e+00     4.774210e+01     1.272661e-04
    -4.409666e+00     8.143740e+06    -4.644189e+00     4.718688e+01     1.270407e-04
    -4.260691e+00     8.166065e+06    -2.705454e+00     4.678384e+01     1.267688e-04
    -4.141511e+00     8.185425e+06     3.480293e+00     4.719862e+01     1.265578e-04
    -4.046167e+00     8.199792e+06     3.629924e-01     4.723323e+01     1.263933e-04
    -3.926987e+00     8.215306e+06    -6.030663e+00     4.651449e+01     1.261929e-04
    -3.779695e+00     8.236593e+06     9.268537e-01     4.665101e+01     1.259535e-04
    -3.661861e+00     8.253257e+06     1.439538e+00     4.682064e+01     1.257688e-04
    -3.514569e+00     8.268458e+06    -1.116829e+01     4.517564e+01     1.255457e-04
    -3.365656e+00     8.290198e+06     6.605050e+00     4.615922e+01     1.253299e-04
    -3.246525e+00     8.304411e+06    -1.612183e+00     4.596716e+01     1.251638e-04
    -3.097696e+00     8.321499e+06    -1.685646e+00     4.571628e+01     1.249642e-04
    -2.978632e+00     8.336010e+06     2.815615e+00     4.605152e+01     1.248120e-04
    -2.835729e+00     8.348746e+06    -7.587251e+00     4.496728e+01     1.246369e-04
    -2.700132e+00     8.364710e+06     4.588381e+00     4.558945e+01     1.244781e-04
    -2.591655e+00     8.375887e+06     9.550543e-01     4.569305e+01     1.243571e-04
    -2.456058e+00     8.386893e+06    -5.410042e+00     4.495947e+01     1.242131e-04
    -2.307247e+00     8.398328e+06    -5.256831e+00     4.417719e+01     1.240632e-04
    -2.158454e+00     8.411968e+06     2.333473e+00     4.452440e+01     1.239234e-04
    -2.009646e+00     8.422461e+06    -3.550509e+00     4.399605e+01     1.237922e-04
    -1.860883e+00     8.432828e+06    -1.679010e+00     4.374628e+01     1.236710e-04
    -1.712160e+00     8.442703e+06    -9.760587e-01     4.360111e+01     1.235586e-04
    -1.563430e+00     8.451866e+06    -5.583326e-01     4.351807e+01     1.234561e-04
    -1.414681e+00     8.460254e+06    -5.151879e-01     4.344144e+01     1.233624e-04
    -1.265906e+00     8.467760e+06    -5.104339e-01     4.336550e+01     1.232784e-04
    -1.117121e+00     8.474416e+06    -6.022957e-01     4.327589e+01     1.232034e-04
    -9.683408e-01     8.480179e+06    -6.285452e-01     4.318237e+01     1.231381e-04
    -8.195525e-01     8.485092e+06    -6.791900e-01     4.308132e+01     1.230818e-04
    -6.707453e-01     8.489115e+06    -7.034914e-01     4.297663e+01     1.230351e-04
    -5.219094e-01     8.492292e+06    -7.133119e-01     4.287047e+01     1.229976e-04
    -3.730740e-01     8.494599e+06    -7.014558e-01     4.276606e+01     1.229695e-04
    -2.242334e-01     8.496039e+06    -7.286596e-01     4.265761e+01     1.229507e-04
    -7.539629e-02     8.496596e+06    -7.632161e-01     4.254402e+01     1.229413e-04
     7.342321e-02     8.496204e+06    -9.663385e-01     4.240021e+01     1.229413e-04
     2.222189e-01     8.494989e+06    -8.774035e-01     4.226965e+01     1.229505e-04
     3.710193e-01     8.492901e+06    -8.724161e-01     4.213984e+01     1.229692e-04
     5.198215e-01     8.489958e+06    -8.915694e-01     4.200717e+01     1.229971e-04
     6.686004e-01     8.486113e+06    -9.414555e-01     4.186710e+01     1.230345e-04
     8.173083e-01     8.481419e+06    -9.835367e-01     4.172084e+01     1.230810e-04
     9.660597e-01     8.475833e+06    -9.938951e-01     4.157300e+01     1.231372e-04
     1.114808e+00     8.469381e+06    -1.108224e+00     4.140815e+01     1.232023e-04
     1.263560e+00     8.462034e+06    -1.120360e+00     4.124149e+01     1.232772e-04
     1.412325e+00     8.453876e+06    -1.140887e+00     4.107177e+01     1.233609e-04
     1.561101e+00     8.444824e+06    -1.141523e+00     4.090194e+01     1.234545e-04
     1.709893e+00     8.434967e+06    -1.195009e+00     4.072413e+01     1.235569e-04
     1.858706e+00     8.424213e+06    -1.202114e+00     4.054524e+01     1.236693e-04
     2.007543e+00     8.412656e+06    -1.289147e+00     4.035337e+01     1.237904e-04
     2.145303e+00     8.399881e+06    -4.686590e+00     3.970774e+01     1.239114e-04
     2.283090e+00     8.387789e+06    -1.167508e+00     3.954687e+01     1.240399e-04
     2.420901e+00     8.374174e+06    -3.293170e+00     3.909304e+01     1.241767e-04
     2.558736e+00     8.361110e+06     2.935063e-02     3.909709e+01     1.243217e-04
     2.696605e+00     8.347009e+06    -1.042412e+00     3.895337e+01     1.244741e-04
     2.834510e+00     8.331078e+06    -3.903684e+00     3.841503e+01     1.246354e-04
     3.037898e+00     8.305965e+06    -4.720949e+00     3.745485e+01     1.248873e-04
     3.175851e+00     8.289851e+06    -1.200543e-01     3.743829e+01     1.250680e-04
     3.307144e+00     8.272919e+06    -2.928658e+00     3.705378e+01     1.252472e-04
     3.422704e+00     8.252712e+06    -1.820890e+01     3.494955e+01     1.254114e-04
     3.523954e+00     8.238527e+06    -4.117965e+00     3.453260e+01     1.255598e-04
     3.606764e+00     8.226423e+06    -5.332096e+00     3.409105e+01     1.256840e-04
     3.702170e+00     8.211907e+06    -6.405240e+00     3.347996e+01     1.258309e-04
     3.805908e+00     8.195434e+06    -7.623073e+00     3.268916e+01     1.259952e-04
     3.915450e+00     8.177386e+06    -8.546532e+00     3.175295e+01     1.261736e-04
     4.013248e+00     8.160813e+06    -9.143770e+00     3.085871e+01     1.263371e-04
     4.101489e+00     8.145502e+06    -9.648803e+00     3.000729e+01     1.264878e-04
     4.208020e+00     8.126076e+06    -1.171511e+01     2.875926e+01     1.266744e-04
     4.304841e+00     8.109070e+06    -8.127911e+00     2.797231e+01     1.268481e-04
     4.404865e+00     8.095870e+06     9.329669e+00     2.890550e+01     1.270317e-04
     4.507502e+00     8.078680e+06    -2.802086e+00     2.861790e+01     1.272244e-04
     4.606793e+00     8.065723e+06     1.221357e+01     2.983060e+01     1.274151e-04
     4.706180e+00     8.056688e+06     2.829055e+01     3.264233e+01     1.276101e-04
     4.805451e+00     8.046622e+06     2.554887e+01     3.517859e+01     1.278090e-04
     4.904761e+00     8.036246e+06     2.557758e+01     3.771869e+01     1.280121e-04
     5.004078e+00     8.028226e+06     3.578905e+01     4.127315e+01     1.282194e-04
     5.103391e+00     8.023406e+06     4.930701e+01     4.616999e+01     1.284308e-04
     5.202668e+00     8.022556e+06     6.589440e+01     5.271180e+01     1.286462e-04
     5.301965e+00     8.027077e+06     8.803672e+01     6.145352e+01     1.288658e-04
     5.401255e+00     8.038944e+06     1.180661e+02     7.317628e+01     1.290896e-04
     5.500563e+00     8.058750e+06     1.507807e+02     8.815013e+01     1.293175e-04
     5.609820e+00     8.089348e+06     1.843272e+02     1.082890e+02     1.295732e-04
     5.702572e+00     8.122065e+06     2.150263e+02     1.282333e+02     1.297939e-04
     5.806100e+00     8.158784e+06     2.182733e+02     1.508306e+02     1.300448e-04
     5.907807e+00     8.197831e+06     2.323142e+02     1.744586e+02     1.302955e-04
     6.003643e+00     8.238529e+06     2.509228e+02     1.985062e+02     1.305357e-04
     6.106482e+00     8.289376e+06     2.813266e+02     2.274374e+02     1.307978e-04
     6.202137e+00     8.344206e+06     3.156239e+02     2.576284e+02     1.310454e-04
     6.305465e+00     8.408611e+06     3.388732e+02     2.926436e+02     1.313173e-04
     6.407847e+00     8.487394e+06     4.011684e+02     3.337157e+02     1.315912e-04
     6.503145e+00     8.548246e+06     3.520219e+02     3.672627e+02     1.318499e-04
     6.600418e+00     8.582714e+06     2.400009e+02     3.906084e+02     1.321179e-04
     6.702984e+00     8.603704e+06     1.815726e+02     4.092315e+02     1.324048e-04
     6.801154e+00     8.621686e+06     1.749455e+02     4.264060e+02     1.326835e-04
     6.902284e+00     8.640538e+06     1.783985e+02     4.444474e+02     1.329749e-04
     7.005152e+00     8.662043e+06     1.899276e+02     4.639848e+02     1.332756e-04
     7.105094e+00     8.683579e+06     1.948300e+02     4.834566e+02     1.335720e-04
     7.200713e+00     8.704522e+06     1.984749e+02     5.024346e+02     1.338594e-04
     7.308846e+00     8.729282e+06     2.050102e+02     5.246030e+02     1.341893e-04
     7.408523e+00     8.754733e+06     2.184632e+02     5.463788e+02     1.344975e-04
     7.508124e+00     8.782722e+06     2.316714e+02     5.694533e+02     1.348096e-04
     7.607844e+00     8.813942e+06     2.477688e+02     5.941610e+02     1.351262e-04
     7.705348e+00     8.844286e+06     2.495544e+02     6.184935e+02     1.354397e-04
     7.805135e+00     8.873935e+06     2.461466e+02     6.430557e+02     1.357647e-04
     7.905499e+00     8.900959e+06     2.368272e+02     6.668247e+02     1.360958e-04
     8.006097e+00     8.930016e+06     2.477763e+02     6.917503e+02     1.364319e-04
     8.113083e+00     8.961228e+06     2.518015e+02     7.186897e+02     1.367940e-04
     8.204799e+00     8.988854e+06     2.584866e+02     7.423970e+02     1.371079e-04
     8.305500e+00     9.018852e+06     2.594880e+02     7.685278e+02     1.374568e-04
     8.407803e+00     9.049303e+06     2.618104e+02     7.953117e+02     1.378156e-04
     8.500438e+00     9.076322e+06     2.614004e+02     8.195265e+02     1.381441e-04
     8.609596e+00     9.109608e+06     2.696877e+02     8.489650e+02     1.385360e-04
     8.709918e+00     9.140999e+06     2.756394e+02     8.766178e+02     1.389005e-04
     8.809440e+00     9.173187e+06     2.827168e+02     9.047544e+02     1.392661e-04
     8.912428e+00     9.204450e+06     2.764697e+02     9.332274e+02     1.396488e-04
     9.012432e+00     9.233042e+06     2.711160e+02     9.603401e+02     1.400246e-04
     9.105868e+00     9.258104e+06     2.655686e+02     9.851539e+02     1.403793e-04
     9.208433e+00     9.284889e+06     2.648357e+02     1.012317e+03     1.407730e-04
     9.300913e+00     9.308944e+06     2.666492e+02     1.036976e+03     1.411316e-04
     9.415639e+00     9.335293e+06     2.556201e+02     1.066303e+03     1.415817e-04
     9.515685e+00     9.359209e+06     2.622993e+02     1.092544e+03     1.419784e-04
     9.614916e+00     9.381406e+06     2.577346e+02     1.118120e+03     1.423760e-04
     9.718245e+00     9.404520e+06     2.601622e+02     1.145002e+03     1.427943e-04
     9.807784e+00     9.424860e+06     2.639700e+02     1.168638e+03     1.431603e-04
     9.901708e+00     9.445907e+06     2.648137e+02     1.193510e+03     1.435477e-04
     1.000267e+01     9.467256e+06     2.614599e+02     1.219907e+03     1.439683e-04
     1.010138e+01     9.489813e+06     2.717006e+02     1.246726e+03     1.443835e-04
     1.021103e+01     9.509578e+06     2.520830e+02     1.274368e+03     1.448497e-04
     1.031438e+01     9.524714e+06     2.388638e+02     1.299054e+03     1.452936e-04
     1.040042e+01     9.536509e+06     2.364865e+02     1.319402e+03     1.456661e-04
     1.052486e+01     9.550689e+06     2.282078e+02     1.347800e+03     1.462110e-04
     1.061800e+01     9.561300e+06     2.303514e+02     1.369254e+03     1.466226e-04
     1.071081e+01     9.570026e+06     2.229581e+02     1.389947e+03     1.470364e-04
     1.080274e+01     9.576730e+06     2.148966e+02     1.409702e+03     1.474496e-04
     1.092537e+01     9.584488e+06     2.125950e+02     1.435773e+03     1.480067e-04
     1.102572e+01     9.589038e+06     2.061588e+02     1.456461e+03     1.484670e-04
     1.112963e+01     9.592302e+06     2.014506e+02     1.477395e+03     1.489479e-04
     1.120156e+01     9.593726e+06     1.972887e+02     1.491586e+03     1.492830e-04
     1.131896e+01     9.593974e+06     1.907883e+02     1.513984e+03     1.498353e-04
     1.142852e+01     9.592597e+06     1.856107e+02     1.534320e+03     1.503558e-04
     1.150584e+01     9.589387e+06     1.729766e+02     1.547695e+03     1.507256e-04
     1.162151e+01     9.584593e+06     1.747404e+02     1.567907e+03     1.512841e-04
     1.170088e+01     9.580350e+06     1.701526e+02     1.581412e+03     1.516700e-04
     1.181913e+01     9.573056e+06     1.678712e+02     1.601262e+03     1.522505e-04
     1.193891e+01     9.564268e+06     1.638227e+02     1.620884e+03     1.528442e-04
     1.202098e+01     9.557436e+06     1.602617e+02     1.634038e+03     1.532541e-04
     1.210408e+01     9.549941e+06     1.579014e+02     1.647159e+03     1.536718e-04
     1.222687e+01     9.537287e+06     1.531151e+02     1.665960e+03     1.542948e-04
     1.231279e+01     9.527481e+06     1.487653e+02     1.678743e+03     1.547341e-04
     1.240041e+01     9.516390e+06     1.435704e+02     1.691322e+03     1.551850e-04
     1.253497e+01     9.497953e+06     1.398667e+02     1.710143e+03     1.558844e-04
     1.262687e+01     9.484294e+06     1.351233e+02     1.722560e+03     1.563659e-04
     1.272033e+01     9.469764e+06     1.326416e+02     1.734957e+03     1.568591e-04
     1.281403e+01     9.454549e+06     1.300892e+02     1.747146e+03     1.573571e-04
     1.290770e+01     9.438772e+06     1.279385e+02     1.759130e+03     1.578585e-04
     1.300137e+01     9.422179e+06     1.243714e+02     1.770780e+03     1.583633e-04
     1.314189e+01     9.396179e+06     1.215605e+02     1.787861e+03     1.591280e-04
     1.323561e+01     9.378300e+06     1.194849e+02     1.799059e+03     1.596422e-04
     1.332965e+01     9.359779e+06     1.170682e+02     1.810069e+03     1.601617e-04
     1.342395e+01     9.340815e+06     1.156393e+02     1.820973e+03     1.606861e-04
     1.351860e+01     9.321149e+06     1.129001e+02     1.831660e+03     1.612161e-04
     1.361341e+01     9.301054e+06     1.114050e+02     1.842222e+03     1.617506e-04
     1.370899e+01     9.280428e+06     1.100520e+02     1.852741e+03     1.622931e-04
     1.380516e+01     9.259328e+06     1.087911e+02     1.863203e+03     1.628426e-04
     1.390168e+01     9.237860e+06     1.078351e+02     1.873612e+03     1.633979e-04
     1.404487e+01     9.205839e+06     1.080762e+02     1.889087e+03     1.642291e-04
     1.414141e+01     9.183636e+06     1.052907e+02     1.899252e+03     1.647939e-04
     1.423873e+01     9.161083e+06     1.048840e+02     1.909459e+03     1.653670e-04
     1.433758e+01     9.137951e+06     1.041981e+02     1.919758e+03     1.659530e-04
     1.443647e+01     9.114540e+06     1.032483e+02     1.929969e+03     1.665431e-04
     1.453285e+01     9.091552e+06     1.027597e+02     1.939873e+03     1.671221e-04
     1.463005e+01     9.067905e+06     1.006368e+02     1.949655e+03     1.677097e-04
     1.472813e+01     9.044071e+06     1.012171e+02     1.959583e+03     1.683065e-04
     1.482722e+01     9.019607e+06     9.951795e+01     1.969443e+03     1.689132e-04
     1.492482e+01     8.995306e+06     9.874518e+01     1.979080e+03     1.695147e-04
     1.502265e+01     8.970893e+06     9.881757e+01     1.988748e+03     1.701215e-04
     1.512082e+01     8.946256e+06     9.839111e+01     1.998407e+03     1.707342e-04
     1.520955e+01     8.923363e+06     9.473805e+01     2.006814e+03     1.712911e-04
     1.534790e+01     8.887805e+06     9.577563e+01     2.020064e+03     1.721663e-04
     1.543654e+01     8.865095e+06     9.645144e+01     2.028613e+03     1.727307e-04
     1.552536e+01     8.843019e+06     1.009764e+02     2.037582e+03     1.732995e-04
     1.561791e+01     8.819224e+06     9.642447e+01     2.046506e+03     1.738953e-04
     1.571360e+01     8.792835e+06     8.612996e+01     2.054748e+03     1.745151e-04
     1.581200e+01     8.766566e+06     9.127484e+01     2.063730e+03     1.751562e-04
     1.591117e+01     8.740016e+06     9.100949e+01     2.072755e+03     1.758062e-04
     1.601087e+01     8.713022e+06     8.942784e+01     2.081671e+03     1.764636e-04
     1.610966e+01     8.686459e+06     9.062689e+01     2.090624e+03     1.771189e-04
     1.620632e+01     8.660340e+06     8.996924e+01     2.099320e+03     1.777638e-04
     1.630555e+01     8.632998e+06     8.699974e+01     2.107953e+03     1.784296e-04
     1.640369e+01     8.605997e+06     8.728935e+01     2.116520e+03     1.790920e-04
     1.650198e+01     8.578743e+06     8.608943e+01     2.124982e+03     1.797591e-04
     1.660027e+01     8.551425e+06     8.572281e+01     2.133407e+03     1.804301e-04
     1.674934e+01     8.509557e+06     8.413964e+01     2.145950e+03     1.814555e-04
     1.684824e+01     8.481624e+06     8.305305e+01     2.154164e+03     1.821402e-04
     1.694849e+01     8.452948e+06     8.086523e+01     2.162271e+03     1.828383e-04
     1.704889e+01     8.424492e+06     8.233475e+01     2.170537e+03     1.835413e-04
     1.714844e+01     8.395763e+06     7.915446e+01     2.178417e+03     1.842423e-04
     1.724817e+01     8.367216e+06     8.045076e+01     2.186440e+03     1.849485e-04
     1.734751e+01     8.338494e+06     7.857445e+01     2.194246e+03     1.856557e-04
     1.744674e+01     8.309703e+06     7.779222e+01     2.201965e+03     1.863660e-04
     1.754598e+01     8.280764e+06     7.673130e+01     2.209580e+03     1.870802e-04
     1.764542e+01     8.251684e+06     7.601898e+01     2.217139e+03     1.877997e-04
     1.774440e+01     8.222573e+06     7.478680e+01     2.224542e+03     1.885197e-04
     1.784366e+01     8.193259e+06     7.376923e+01     2.231864e+03     1.892455e-04
     1.794337e+01     8.163740e+06     7.308742e+01     2.239152e+03     1.899786e-04
     1.804363e+01     8.133970e+06     7.223418e+01     2.246394e+03     1.907195e-04
     1.814298e+01     8.104395e+06     7.147330e+01     2.253495e+03     1.914576e-04
     1.824284e+01     8.074839e+06     7.220175e+01     2.260705e+03     1.922033e-04
     1.834258e+01     8.044676e+06     6.781855e+01     2.267469e+03     1.929519e-04
     1.844268e+01     8.014610e+06     6.876545e+01     2.274353e+03     1.937072e-04
     1.854246e+01     7.984594e+06     6.805777e+01     2.281143e+03     1.944639e-04
     1.864205e+01     7.954591e+06     6.737748e+01     2.287853e+03     1.952229e-04
     1.874107e+01     7.924651e+06     6.627486e+01     2.294416e+03     1.959815e-04
     1.884060e+01     7.894479e+06     6.532083e+01     2.300917e+03     1.967477e-04
     1.894012e+01     7.864542e+06     6.637421e+01     2.307523e+03     1.975177e-04
     1.903971e+01     7.833930e+06     6.167327e+01     2.313665e+03     1.982921e-04
     1.912939e+01     7.806519e+06     6.225500e+01     2.319248e+03     1.989925e-04
     1.922404e+01     7.778348e+06     6.701626e+01     2.325591e+03     1.997352e-04
     1.934275e+01     7.741424e+06     5.777637e+01     2.332449e+03     2.006716e-04
     1.944274e+01     7.710062e+06     5.541428e+01     2.337991e+03     2.014645e-04
     1.953265e+01     7.682741e+06     6.123254e+01     2.343496e+03     2.021807e-04
     1.962276e+01     7.655243e+06     5.984747e+01     2.348889e+03     2.029015e-04
     1.972282e+01     7.624165e+06     5.571202e+01     2.354463e+03     2.037056e-04
     1.981283e+01     7.596608e+06     5.802507e+01     2.359686e+03     2.044322e-04
     1.990281e+01     7.569572e+06     6.123632e+01     2.365196e+03     2.051615e-04
     2.004278e+01     7.525882e+06     5.284697e+01     2.372593e+03     2.063028e-04
     2.013275e+01     7.498067e+06     5.395308e+01     2.377447e+03     2.070401e-04
     2.022273e+01     7.470666e+06     5.642760e+01     2.382524e+03     2.077804e-04
     2.031275e+01     7.442977e+06     5.373969e+01     2.387362e+03     2.085241e-04
     2.041278e+01     7.412062e+06     5.210086e+01     2.392574e+03     2.093543e-04
     2.051283e+01     7.380958e+06     5.012039e+01     2.397589e+03     2.101884e-04
     2.060289e+01     7.353693e+06     5.491081e+01     2.402534e+03     2.109423e-04
     2.071496e+01     7.319432e+06     5.225377e+01     2.408390e+03     2.118851e-04
     2.081508e+01     7.289013e+06     5.269503e+01     2.413666e+03     2.127312e-04
     2.091531e+01     7.258233e+06     4.965826e+01     2.418643e+03     2.135820e-04
     2.101560e+01     7.227508e+06     4.937723e+01     2.423595e+03     2.144372e-04
     2.111591e+01     7.196478e+06     4.645213e+01     2.428254e+03     2.152962e-04
     2.121618e+01     7.166112e+06     5.019735e+01     2.433288e+03     2.161588e-04
     2.131648e+01     7.135097e+06     4.487830e+01     2.437789e+03     2.170254e-04
     2.141690e+01     7.104350e+06     4.613479e+01     2.442422e+03     2.178967e-04
     2.151738e+01     7.072991e+06     4.106841e+01     2.446549e+03     2.187724e-04
     2.161891e+01     7.042856e+06     5.106272e+01     2.451733e+03     2.196610e-04
     2.173867e+01     7.005920e+06     4.183815e+01     2.456743e+03     2.207144e-04
     2.180898e+01     6.984538e+06     4.390681e+01     2.459831e+03     2.213349e-04
     2.190473e+01     6.955756e+06     4.575511e+01     2.464211e+03     2.221831e-04
     2.200408e+01     6.925684e+06     4.339785e+01     2.468523e+03     2.230670e-04
     2.210483e+01     6.895513e+06     4.482570e+01     2.473039e+03     2.239671e-04
     2.220565e+01     6.864715e+06     3.949947e+01     2.477022e+03     2.248716e-04
     2.231911e+01     6.830398e+06     4.068043e+01     2.481637e+03     2.258941e-04
     2.241522e+01     6.801487e+06     4.085208e+01     2.485564e+03     2.267639e-04
     2.251765e+01     6.770554e+06     3.898576e+01     2.489557e+03     2.276946e-04
     2.261376e+01     6.741912e+06     4.097290e+01     2.493495e+03     2.285714e-04
     2.270494e+01     6.714526e+06     3.823774e+01     2.496981e+03     2.294062e-04
     2.284174e+01     6.673805e+06     3.923635e+01     2.502349e+03     2.306651e-04
     2.293298e+01     6.646478e+06     3.659830e+01     2.505688e+03     2.315083e-04
     2.302400e+01     6.619285e+06     3.618117e+01     2.508981e+03     2.323524e-04
     2.311501e+01     6.592381e+06     3.763144e+01     2.512406e+03     2.331995e-04
     2.321621e+01     6.562133e+06     3.415965e+01     2.515863e+03     2.341451e-04
     2.331506e+01     6.533298e+06     3.858131e+01     2.519677e+03     2.350724e-04
     2.343863e+01     6.497587e+06     3.953552e+01     2.524562e+03     2.362367e-04
     2.354003e+01     6.467460e+06     3.206898e+01     2.527814e+03     2.371962e-04
     2.364147e+01     6.438114e+06     3.700034e+01     2.531567e+03     2.381597e-04
     2.374292e+01     6.408176e+06     3.139473e+01     2.534752e+03     2.391272e-04
     2.384440e+01     6.378664e+06     3.361547e+01     2.538164e+03     2.400987e-04
     2.394543e+01     6.349322e+06     3.276428e+01     2.541474e+03     2.410695e-04
     2.404652e+01     6.320350e+06     3.467813e+01     2.544979e+03     2.420446e-04
     2.414767e+01     6.290922e+06     3.011723e+01     2.548026e+03     2.430241e-04
     2.424887e+01     6.261806e+06     3.152280e+01     2.551216e+03     2.440077e-04
     2.435012e+01     6.232780e+06     3.120539e+01     2.554376e+03     2.449955e-04
     2.440061e+01     6.218337e+06     3.058256e+01     2.555920e+03     2.454891e-04
     2.450167e+01     6.189517e+06     3.065096e+01     2.559017e+03     2.464806e-04
     2.460281e+01     6.160761e+06     3.018135e+01     2.562070e+03     2.474765e-04
     2.470401e+01     6.132075e+06     2.970630e+01     2.565076e+03     2.484768e-04
     2.480527e+01     6.103467e+06     2.927652e+01     2.568041e+03     2.494813e-04
     2.490658e+01     6.074937e+06     2.883290e+01     2.570962e+03     2.504900e-04
     2.501429e+01     6.044368e+06     2.580580e+01     2.573741e+03     2.515665e-04
     2.511694e+01     6.015808e+06     2.911167e+01     2.576730e+03     2.525962e-04
     2.523100e+01     5.984081e+06     2.789696e+01     2.579911e+03     2.537449e-04
     2.532011e+01     5.959582e+06     2.930701e+01     2.582523e+03     2.546453e-04
     2.542171e+01     5.931500e+06     2.700132e+01     2.585266e+03     2.556757e-04
     2.552339e+01     5.903511e+06     2.668399e+01     2.587979e+03     2.567103e-04
     2.562512e+01     5.875632e+06     2.650417e+01     2.590676e+03     2.577493e-04
     2.572692e+01     5.847844e+06     2.616286e+01     2.593339e+03     2.587925e-04
     2.582879e+01     5.820172e+06     2.603718e+01     2.595991e+03     2.598402e-04
     2.593072e+01     5.792809e+06     2.750883e+01     2.598796e+03     2.608922e-04
     2.603272e+01     5.765090e+06     2.345533e+01     2.601188e+03     2.619486e-04
     2.613479e+01     5.737676e+06     2.489541e+01     2.603729e+03     2.630093e-04
     2.623659e+01     5.710456e+06     2.465540e+01     2.606239e+03     2.640709e-04
     2.633850e+01     5.683611e+06     2.680225e+01     2.608970e+03     2.651373e-04
     2.644047e+01     5.656359e+06     2.225842e+01     2.611240e+03     2.662080e-04
     2.654252e+01     5.629454e+06     2.408248e+01     2.613698e+03     2.672831e-04
     2.664463e+01     5.602671e+06     2.400849e+01     2.616149e+03     2.683625e-04
     2.674681e+01     5.575459e+06     1.919670e+01     2.618111e+03     2.694463e-04
     2.682039e+01     5.556437e+06     2.486864e+01     2.619941e+03     2.702288e-04
     2.692013e+01     5.530660e+06     2.391336e+01     2.622326e+03     2.712928e-04
     2.701170e+01     5.507071e+06     2.341512e+01     2.624470e+03     2.722726e-04
     2.710368e+01     5.483760e+06     2.596494e+01     2.626858e+03     2.732596e-04
     2.720617e+01     5.457514e+06     2.244949e+01     2.629159e+03     2.743631e-04
     2.730871e+01     5.431396e+06     2.240825e+01     2.631457e+03     2.754708e-04
     2.741132e+01     5.405427e+06     2.252872e+01     2.633768e+03     2.765828e-04
     2.751397e+01     5.379581e+06     2.241814e+01     2.636069e+03     2.776989e-04
     2.761664e+01     5.354030e+06     2.377286e+01     2.638510e+03     2.788189e-04
     2.771934e+01     5.328179e+06     1.989553e+01     2.640554e+03     2.799429e-04
     2.782210e+01     5.302897e+06     2.374660e+01     2.642994e+03     2.810710e-04
     2.792490e+01     5.277283e+06     1.960125e+01     2.645009e+03     2.822032e-04
     2.802777e+01     5.252245e+06     2.357500e+01     2.647434e+03     2.833399e-04
     2.813055e+01     5.227112e+06     2.123150e+01     2.649616e+03     2.844791e-04
     2.823343e+01     5.202076e+06     2.104184e+01     2.651781e+03     2.856231e-04
     2.833021e+01     5.178413e+06     1.866521e+01     2.653587e+03     2.867025e-04
     2.843321e+01     5.153874e+06     2.322282e+01     2.655979e+03     2.878548e-04
     2.853623e+01     5.129218e+06     2.093696e+01     2.658136e+03     2.890109e-04
     2.863932e+01     5.104611e+06     2.019640e+01     2.660218e+03     2.901714e-04
     2.874245e+01     5.080159e+06     2.040165e+01     2.662322e+03     2.913360e-04
     2.884564e+01     5.055840e+06     2.044310e+01     2.664432e+03     2.925048e-04
     2.894888e+01     5.031632e+06     2.023370e+01     2.666521e+03     2.936777e-04
     2.900051e+01     5.019559e+06     1.974446e+01     2.667540e+03     2.942653e-04
     2.910369e+01     4.995514e+06     1.965530e+01     2.669568e+03     2.954429e-04
     2.920687e+01     4.971623e+06     1.978430e+01     2.671609e+03     2.966242e-04
     2.931013e+01     4.947659e+06     1.796295e+01     2.673464e+03     2.978100e-04
     2.941346e+01     4.924156e+06     2.109679e+01     2.675644e+03     2.990001e-04
     2.951687e+01     4.900583e+06     1.932230e+01     2.677642e+03     3.001948e-04
     2.962035e+01     4.877107e+06     1.904908e+01     2.679614e+03     3.013938e-04
     2.972389e+01     4.853757e+06     1.904571e+01     2.681586e+03     3.025970e-04
     2.982750e+01     4.830514e+06     1.888593e+01     2.683542e+03     3.038046e-04
     2.993116e+01     4.807664e+06     2.143734e+01     2.685765e+03     3.050164e-04
     3.003489e+01     4.784182e+06     1.420766e+01     2.687238e+03     3.062324e-04
     3.013865e+01     4.761424e+06     1.988582e+01     2.689302e+03     3.074525e-04
     3.024245e+01     4.738591e+06     1.794752e+01     2.691165e+03     3.086766e-04
     3.034629e+01     4.715904e+06     1.808814e+01     2.693043e+03     3.099046e-04
     3.045016e+01     4.693332e+06     1.796759e+01     2.694909e+03     3.111366e-04
     3.054470e+01     4.672774e+06     1.652872e+01     2.696472e+03     3.122609e-04
     3.064864e+01     4.650521e+06     1.870261e+01     2.698416e+03     3.135005e-04
     3.070062e+01     4.639387e+06     1.744523e+01     2.699323e+03     3.141213e-04
     3.080463e+01     4.617185e+06     1.736331e+01     2.701128e+03     3.153670e-04
     3.090868e+01     4.595334e+06     1.960602e+01     2.703169e+03     3.166168e-04
     3.101281e+01     4.573337e+06     1.699363e+01     2.704938e+03     3.178709e-04
     3.111696e+01     4.551245e+06     1.478259e+01     2.706478e+03     3.191289e-04
     3.121768e+01     4.530163e+06     1.637224e+01     2.708127e+03     3.203488e-04
     3.132177e+01     4.508531e+06     1.661073e+01     2.709856e+03     3.216129e-04
     3.142593e+01     4.487003e+06     1.650473e+01     2.711575e+03     3.228814e-04
     3.153017e+01     4.465567e+06     1.624538e+01     2.713268e+03     3.241543e-04
     3.163446e+01     4.444244e+06     1.619308e+01     2.714957e+03     3.254314e-04
     3.173880e+01     4.423012e+06     1.589665e+01     2.716616e+03     3.267125e-04
     3.184318e+01     4.402115e+06     1.806299e+01     2.718501e+03     3.279977e-04
     3.194760e+01     4.380892e+06     1.351040e+01     2.719912e+03     3.292867e-04
     3.205206e+01     4.359972e+06     1.537019e+01     2.721518e+03     3.305798e-04
     3.210431e+01     4.349582e+06     1.575359e+01     2.722341e+03     3.312275e-04
     3.220886e+01     4.328822e+06     1.522877e+01     2.723933e+03     3.325269e-04
     3.231348e+01     4.308161e+06     1.507162e+01     2.725509e+03     3.338306e-04
     3.241814e+01     4.287840e+06     1.735370e+01     2.727326e+03     3.351384e-04
     3.252285e+01     4.267185e+06     1.272075e+01     2.728658e+03     3.364503e-04
     3.262761e+01     4.246836e+06     1.465201e+01     2.730193e+03     3.377662e-04
     3.273241e+01     4.226586e+06     1.445692e+01     2.731708e+03     3.390860e-04
     3.283729e+01     4.206445e+06     1.442937e+01     2.733221e+03     3.404102e-04
     3.294222e+01     4.186401e+06     1.425995e+01     2.734717e+03     3.417385e-04
     3.304719e+01     4.166458e+06     1.410389e+01     2.736198e+03     3.430708e-04
     3.315222e+01     4.146637e+06     1.420184e+01     2.737689e+03     3.444073e-04
     3.320475e+01     4.136750e+06     1.366544e+01     2.738407e+03     3.450768e-04
     3.330937e+01     4.117129e+06     1.356189e+01     2.739826e+03     3.464132e-04
     3.341409e+01     4.097614e+06     1.360130e+01     2.741250e+03     3.477543e-04
     3.351887e+01     4.078197e+06     1.348212e+01     2.742663e+03     3.490997e-04
     3.362371e+01     4.058870e+06     1.325167e+01     2.744052e+03     3.504491e-04
     3.372857e+01     4.039650e+06     1.318972e+01     2.745436e+03     3.518023e-04
     3.383347e+01     4.020517e+06     1.289016e+01     2.746788e+03     3.531593e-04
     3.393840e+01     4.001492e+06     1.283692e+01     2.748135e+03     3.545200e-04
     3.404336e+01     3.982568e+06     1.270789e+01     2.749469e+03     3.558845e-04
     3.414835e+01     3.963625e+06     1.126978e+01     2.750652e+03     3.572528e-04
     3.420085e+01     3.954261e+06     1.257023e+01     2.751312e+03     3.579379e-04
     3.430595e+01     3.935678e+06     1.352245e+01     2.752733e+03     3.593127e-04
     3.441107e+01     3.917094e+06     1.227619e+01     2.754023e+03     3.606911e-04
     3.451623e+01     3.898492e+06     1.084895e+01     2.755164e+03     3.620733e-04
     3.462144e+01     3.880100e+06     1.201587e+01     2.756428e+03     3.634597e-04
     3.472591e+01     3.861921e+06     1.167909e+01     2.757649e+03     3.648395e-04
     3.482899e+01     3.844118e+06     1.193687e+01     2.758879e+03     3.662042e-04
     3.493434e+01     3.826006e+06     1.161645e+01     2.760103e+03     3.676022e-04
     3.503975e+01     3.807992e+06     1.155524e+01     2.761321e+03     3.690043e-04
     3.514522e+01     3.790055e+06     1.126624e+01     2.762509e+03     3.704106e-04
     3.525071e+01     3.772218e+06     1.117928e+01     2.763688e+03     3.718205e-04
     3.530348e+01     3.763446e+06     1.355866e+01     2.764404e+03     3.725267e-04
     3.540854e+01     3.745724e+06     9.786081e+00     2.765432e+03     3.739358e-04
     3.551369e+01     3.728462e+06     1.396550e+01     2.766901e+03     3.753495e-04
     3.561890e+01     3.710759e+06     7.748162e+00     2.767716e+03     3.767671e-04
     3.572417e+01     3.693405e+06     1.061724e+01     2.768833e+03     3.781888e-04
     3.582949e+01     3.676156e+06     1.068909e+01     2.769959e+03     3.796145e-04
     3.593483e+01     3.658975e+06     1.026033e+01     2.771040e+03     3.810437e-04
     3.604019e+01     3.642012e+06     1.158433e+01     2.772260e+03     3.824764e-04
     3.614263e+01     3.625404e+06     8.985447e+00     2.773181e+03     3.838725e-04
     3.624804e+01     3.608607e+06     1.118577e+01     2.774360e+03     3.853124e-04
     3.630076e+01     3.600198e+06     9.943039e+00     2.774884e+03     3.860332e-04
     3.640624e+01     3.583338e+06     8.731540e+00     2.775805e+03     3.874790e-04
     3.651178e+01     3.566669e+06     9.851026e+00     2.776845e+03     3.889287e-04
     3.661441e+01     3.550515e+06     9.289279e+00     2.777798e+03     3.903414e-04
     3.671637e+01     3.534620e+06     9.993283e+00     2.778817e+03     3.917480e-04
     3.682201e+01     3.518213e+06     9.536052e+00     2.779825e+03     3.932086e-04
     3.692769e+01     3.501883e+06     9.302439e+00     2.780808e+03     3.946729e-04
     3.703342e+01     3.485657e+06     9.398677e+00     2.781801e+03     3.961410e-04
     3.713917e+01     3.469497e+06     9.021930e+00     2.782755e+03     3.976126e-04
     3.724497e+01     3.453436e+06     9.090048e+00     2.783717e+03     3.990882e-04
     3.735080e+01     3.437463e+06     8.984954e+00     2.784668e+03     4.005672e-04
     3.740372e+01     3.429513e+06     8.910375e+00     2.785140e+03     4.013078e-04
     3.750833e+01     3.413836e+06     8.551853e+00     2.786034e+03     4.027746e-04
     3.761144e+01     3.398513e+06     9.008549e+00     2.786963e+03     4.042234e-04
     3.771738e+01     3.382844e+06     8.703202e+00     2.787885e+03     4.057151e-04
     3.782337e+01     3.367253e+06     8.556090e+00     2.788792e+03     4.072105e-04
     3.792937e+01     3.351753e+06     8.504825e+00     2.789693e+03     4.087094e-04
     3.803532e+01     3.336415e+06     9.213118e+00     2.790670e+03     4.102106e-04
     3.814125e+01     3.321025e+06     7.353409e+00     2.791449e+03     4.117148e-04
     3.824718e+01     3.305803e+06     8.226011e+00     2.792320e+03     4.132219e-04
     3.830014e+01     3.298228e+06     8.149145e+00     2.792751e+03     4.139763e-04
     3.840510e+01     3.283260e+06     7.905205e+00     2.793581e+03     4.154743e-04
     3.850464e+01     3.269260e+06     9.388796e+00     2.794516e+03     4.168978e-04
     3.861074e+01     3.254223e+06     6.797972e+00     2.795237e+03     4.184181e-04
     3.871687e+01     3.239356e+06     7.821855e+00     2.796067e+03     4.199419e-04
     3.882305e+01     3.224569e+06     7.748378e+00     2.796890e+03     4.214696e-04
     3.892927e+01     3.210049e+06     1.004667e+01     2.797957e+03     4.230009e-04
     3.903607e+01     3.195171e+06     5.324124e+00     2.798526e+03     4.245436e-04
     3.914347e+01     3.180476e+06     7.537713e+00     2.799335e+03     4.260983e-04
     3.925095e+01     3.165858e+06     7.463581e+00     2.800137e+03     4.276570e-04
     3.930260e+01     3.158994e+06     1.079627e+01     2.800695e+03     4.284070e-04
     3.940666e+01     3.144839e+06     5.706784e+00     2.801289e+03     4.299206e-04
     3.951436e+01     3.130394e+06     7.199058e+00     2.802064e+03     4.314904e-04
     3.962217e+01     3.116029e+06     7.232151e+00     2.802844e+03     4.330649e-04
     3.973007e+01     3.101728e+06     7.029694e+00     2.803602e+03     4.346436e-04
     3.983800e+01     3.087516e+06     7.071397e+00     2.804366e+03     4.362261e-04
     3.994590e+01     3.073451e+06     7.757377e+00     2.805203e+03     4.378111e-04
     4.005366e+01     3.059359e+06     6.029062e+00     2.805852e+03     4.393972e-04
     4.010748e+01     3.052382e+06     6.707942e+00     2.806213e+03     4.401903e-04
     4.021026e+01     3.039101e+06     6.491770e+00     2.806881e+03     4.417073e-04
     4.031767e+01     3.025359e+06     7.205178e+00     2.807655e+03     4.432958e-04
     4.042492e+01     3.011685e+06     6.680061e+00     2.808371e+03     4.448849e-04
     4.053207e+01     2.998267e+06     8.794886e+00     2.809313e+03     4.464756e-04
     4.063910e+01     2.984670e+06     5.088347e+00     2.809858e+03     4.480675e-04
     4.074597e+01     2.971236e+06     5.847696e+00     2.810483e+03     4.496598e-04
     4.085272e+01     2.957996e+06     7.138702e+00     2.811245e+03     4.512534e-04
     4.090607e+01     2.951338e+06     5.131677e+00     2.811519e+03     4.520507e-04
     4.101108e+01     2.938407e+06     6.777289e+00     2.812230e+03     4.536227e-04
     4.111456e+01     2.925738e+06     6.727796e+00     2.812927e+03     4.551745e-04
     4.122104e+01     2.912696e+06     5.550141e+00     2.813518e+03     4.567742e-04
     4.132746e+01     2.899793e+06     6.239408e+00     2.814182e+03     4.583758e-04
     4.143380e+01     2.886975e+06     6.206066e+00     2.814842e+03     4.599792e-04
     4.154010e+01     2.874234e+06     6.104485e+00     2.815490e+03     4.615849e-04
     4.164634e+01     2.861575e+06     6.062412e+00     2.816135e+03     4.631926e-04
     4.175253e+01     2.849045e+06     6.682278e+00     2.816844e+03     4.648022e-04
     4.180561e+01     2.842791e+06     6.065537e+00     2.817166e+03     4.656076e-04
     4.190801e+01     2.830736e+06     5.517338e+00     2.817731e+03     4.671641e-04
     4.201408e+01     2.818339e+06     5.708794e+00     2.818337e+03     4.687790e-04
     4.212009e+01     2.806079e+06     6.464721e+00     2.819022e+03     4.703957e-04
     4.222606e+01     2.793847e+06     5.732866e+00     2.819629e+03     4.720147e-04
     4.233199e+01     2.781699e+06     5.816750e+00     2.820246e+03     4.736359e-04
     4.243789e+01     2.769621e+06     5.705726e+00     2.820850e+03     4.752594e-04
     4.254374e+01     2.757621e+06     5.686867e+00     2.821452e+03     4.768849e-04
     4.264956e+01     2.745696e+06     5.662109e+00     2.822051e+03     4.785127e-04
     4.270125e+01     2.739884e+06     5.197009e+00     2.822320e+03     4.793086e-04
     4.280701e+01     2.728080e+06     5.749239e+00     2.822928e+03     4.809395e-04
     4.291275e+01     2.716331e+06     5.494110e+00     2.823509e+03     4.825729e-04
     4.301846e+01     2.704656e+06     5.479644e+00     2.824088e+03     4.842086e-04
     4.312417e+01     2.693052e+06     5.473029e+00     2.824666e+03     4.858470e-04
     4.322985e+01     2.681512e+06     5.358947e+00     2.825233e+03     4.874876e-04
     4.333551e+01     2.670046e+06     5.372191e+00     2.825800e+03     4.891307e-04
     4.344117e+01     2.658647e+06     5.336432e+00     2.826364e+03     4.907763e-04
     4.354564e+01     2.647430e+06     5.128366e+00     2.826900e+03     4.924061e-04
     4.365129e+01     2.636174e+06     5.402504e+00     2.827471e+03     4.940568e-04
     4.370410e+01     2.630571e+06     5.343508e+00     2.827753e+03     4.948829e-04
     4.380974e+01     2.619403e+06     5.199313e+00     2.828302e+03     4.965375e-04
     4.391537e+01     2.608303e+06     5.185112e+00     2.828850e+03     4.981947e-04
     4.402098e+01     2.597266e+06     5.135285e+00     2.829392e+03     4.998543e-04
     4.412662e+01     2.586294e+06     5.123687e+00     2.829933e+03     5.015168e-04
     4.423226e+01     2.575383e+06     5.068795e+00     2.830469e+03     5.031820e-04
     4.433753e+01     2.564574e+06     5.044418e+00     2.831000e+03     5.048441e-04
     4.444321e+01     2.553795e+06     5.152953e+00     2.831545e+03     5.065150e-04
     4.454890e+01     2.543072e+06     5.043653e+00     2.832078e+03     5.081888e-04
     4.460176e+01     2.537736e+06     5.044288e+00     2.832344e+03     5.090266e-04
     4.470745e+01     2.527105e+06     4.997984e+00     2.832872e+03     5.107044e-04
     4.481313e+01     2.516539e+06     4.985303e+00     2.833399e+03     5.123845e-04
     4.491882e+01     2.506035e+06     4.979337e+00     2.833926e+03     5.140673e-04
     4.502453e+01     2.495592e+06     4.980075e+00     2.834452e+03     5.157529e-04
     4.513020e+01     2.485210e+06     4.919139e+00     2.834972e+03     5.174406e-04
     4.523595e+01     2.474883e+06     4.896561e+00     2.835490e+03     5.191319e-04
     4.534168e+01     2.464616e+06     4.875869e+00     2.836005e+03     5.208256e-04
     4.544741e+01     2.454412e+06     4.887773e+00     2.836522e+03     5.225216e-04
     4.550027e+01     2.449334e+06     4.886815e+00     2.836780e+03     5.233703e-04
     4.560600e+01     2.439217e+06     4.834976e+00     2.837291e+03     5.250702e-04
     4.571175e+01     2.429155e+06     4.798257e+00     2.837799e+03     5.267731e-04
     4.581749e+01     2.419151e+06     4.744874e+00     2.838301e+03     5.284781e-04
     4.592221e+01     2.409298e+06     4.676305e+00     2.838790e+03     5.301692e-04
     4.602611e+01     2.399585e+06     4.772802e+00     2.839286e+03     5.318493e-04
     4.613019e+01     2.389910e+06     4.745824e+00     2.839780e+03     5.335348e-04
     4.623440e+01     2.380271e+06     4.622145e+00     2.840262e+03     5.352248e-04
     4.633873e+01     2.370678e+06     4.626527e+00     2.840745e+03     5.369192e-04
     4.643586e+01     2.361774e+06     4.214704e+00     2.841154e+03     5.384986e-04
     4.652573e+01     2.353600e+06     4.614136e+00     2.841569e+03     5.399618e-04
     4.661565e+01     2.345460e+06     4.569058e+00     2.841979e+03     5.414275e-04
     4.670563e+01     2.337370e+06     4.836661e+00     2.842415e+03     5.428959e-04
     4.684069e+01     2.325260e+06     4.331813e+00     2.843000e+03     5.451037e-04
     4.693077e+01     2.317259e+06     4.803672e+00     2.843432e+03     5.465781e-04
     4.702086e+01     2.309266e+06     4.194211e+00     2.843810e+03     5.480546e-04
     4.711100e+01     2.301321e+06     4.425224e+00     2.844209e+03     5.495335e-04
     4.720119e+01     2.293410e+06     4.399858e+00     2.844606e+03     5.510148e-04
     4.733617e+01     2.281642e+06     4.412800e+00     2.845202e+03     5.532356e-04
     4.742572e+01     2.273896e+06     4.629125e+00     2.845616e+03     5.547106e-04
     4.751531e+01     2.266171e+06     4.341054e+00     2.846005e+03     5.561881e-04
     4.760493e+01     2.258478e+06     4.301244e+00     2.846390e+03     5.576678e-04
     4.773943e+01     2.246988e+06     4.095728e+00     2.846941e+03     5.598919e-04
     4.782914e+01     2.239382e+06     4.296804e+00     2.847327e+03     5.613773e-04
     4.791889e+01     2.231809e+06     4.253366e+00     2.847709e+03     5.628650e-04
     4.800868e+01     2.224270e+06     4.244130e+00     2.848090e+03     5.643549e-04
     4.814342e+01     2.213032e+06     4.338632e+00     2.848674e+03     5.665940e-04
     4.823329e+01     2.205565e+06     3.996365e+00     2.849033e+03     5.680895e-04
     4.832319e+01     2.198141e+06     4.146238e+00     2.849406e+03     5.695871e-04
     4.841313e+01     2.190750e+06     4.131651e+00     2.849778e+03     5.710869e-04
     4.850311e+01     2.183390e+06     4.109141e+00     2.850147e+03     5.725890e-04
     4.861285e+01     2.174452e+06     3.930157e+00     2.850579e+03     5.744235e-04
     4.870688e+01     2.166859e+06     4.357500e+00     2.850989e+03     5.759971e-04
     4.884117e+01     2.156070e+06     4.206405e+00     2.851553e+03     5.782477e-04
     4.893070e+01     2.148894e+06     3.661484e+00     2.851881e+03     5.797501e-04
     4.902026e+01     2.141768e+06     3.984541e+00     2.852238e+03     5.812545e-04
     4.910986e+01     2.134673e+06     3.977746e+00     2.852594e+03     5.827609e-04
     4.923533e+01     2.124794e+06     3.972893e+00     2.853093e+03     5.848736e-04
     4.931599e+01     2.118481e+06     3.998136e+00     2.853415e+03     5.862332e-04
     4.944151e+01     2.108710e+06     3.993841e+00     2.853917e+03     5.883518e-04
     4.952226e+01     2.102454e+06     3.859247e+00     2.854228e+03     5.897162e-04
     4.960302e+01     2.096226e+06     3.869217e+00     2.854541e+03     5.910817e-04
     4.971966e+01     2.087281e+06     3.941265e+00     2.855001e+03     5.930568e-04
     4.980041e+01     2.081117e+06     3.808524e+00     2.855308e+03     5.944254e-04
     4.993518e+01     2.070888e+06     3.806190e+00     2.855821e+03     5.967127e-04
     5.001610e+01     2.064784e+06     3.830964e+00     2.856131e+03     5.980875e-04
     5.014206e+01     2.056152e+06     1.613077e+01     2.858163e+03     6.002303e-04
     5.023214e+01     2.049544e+06     6.205611e+00     2.858722e+03     6.017645e-04
     5.033349e+01     2.042230e+06     7.753664e+00     2.859508e+03     6.034924e-04
     5.040387e+01     2.037083e+06     5.261617e+00     2.859878e+03     6.046932e-04
     5.056223e+01     2.025538e+06     4.864573e+00     2.860648e+03     6.073991e-04
     5.065020e+01     2.019143e+06     4.336753e+00     2.861030e+03     6.089043e-04
     5.072058e+01     2.014055e+06     4.516909e+00     2.861348e+03     6.101093e-04
     5.080856e+01     2.007719e+06     4.441750e+00     2.861739e+03     6.116170e-04
     5.091853e+01     1.999832e+06     4.299986e+00     2.862211e+03     6.135037e-04
     5.100650e+01     1.993568e+06     4.550435e+00     2.862612e+03     6.150145e-04
     5.111647e+01     1.985738e+06     3.826780e+00     2.863033e+03     6.169051e-04
     5.120444e+01     1.979522e+06     4.148135e+00     2.863398e+03     6.184190e-04
     5.136280e+01     1.968973e+06     1.115648e+01     2.865164e+03     6.211479e-04
     5.147277e+01     1.961369e+06     5.268845e+00     2.865744e+03     6.230455e-04
     5.161023e+01     1.951954e+06     5.645208e+00     2.866520e+03     6.254204e-04
     5.178205e+01     1.940097e+06     3.530664e+00     2.867126e+03     6.283938e-04
     5.191952e+01     1.930756e+06     4.497795e+00     2.867745e+03     6.307763e-04
     5.202949e+01     1.923337e+06     4.576438e+00     2.868248e+03     6.326847e-04
     5.216695e+01     1.914192e+06     5.577947e+00     2.869015e+03     6.350730e-04
     5.233877e+01     1.903058e+06     7.957096e+00     2.870382e+03     6.380630e-04
     5.254001e+01     1.890032e+06     6.811341e+00     2.871753e+03     6.415711e-04
     5.274140e+01     1.876854e+06     4.006333e+00     2.872559e+03     6.450887e-04
     5.294291e+01     1.864141e+06     7.368606e+00     2.874044e+03     6.486153e-04
     5.314455e+01     1.851298e+06     4.772810e+00     2.875007e+03     6.521508e-04
     5.334634e+01     1.838555e+06     4.518874e+00     2.875919e+03     6.556956e-04
     5.354821e+01     1.825930e+06     4.389710e+00     2.876805e+03     6.592482e-04
     5.375025e+01     1.813414e+06     4.277364e+00     2.877669e+03     6.628107e-04
     5.395247e+01     1.801001e+06     4.087180e+00     2.878495e+03     6.663826e-04
     5.415484e+01     1.788702e+06     4.018307e+00     2.879309e+03     6.699637e-04
     5.435737e+01     1.776503e+06     3.808316e+00     2.880080e+03     6.735538e-04
     5.456004e+01     1.764420e+06     3.787944e+00     2.880848e+03     6.771530e-04
     5.476288e+01     1.752454e+06     3.791587e+00     2.881617e+03     6.807612e-04
     5.496588e+01     1.740590e+06     3.654564e+00     2.882358e+03     6.843785e-04
     5.516904e+01     1.728831e+06     3.549754e+00     2.883080e+03     6.880049e-04
     5.537237e+01     1.717167e+06     3.362164e+00     2.883763e+03     6.916403e-04
     5.557586e+01     1.705619e+06     3.414929e+00     2.884458e+03     6.952848e-04
     5.577954e+01     1.694169e+06     3.276981e+00     2.885126e+03     6.989383e-04
     5.598338e+01     1.682820e+06     3.197849e+00     2.885778e+03     7.026009e-04
     5.618742e+01     1.671578e+06     3.190757e+00     2.886429e+03     7.062727e-04
     5.639163e+01     1.660424e+06     2.990096e+00     2.887039e+03     7.099535e-04
     5.659603e+01     1.649378e+06     3.019219e+00     2.887656e+03     7.136434e-04
     5.680063e+01     1.638417e+06     2.827801e+00     2.888235e+03     7.173426e-04
     5.700543e+01     1.627552e+06     2.738976e+00     2.888796e+03     7.210510e-04
     5.721043e+01     1.616798e+06     2.857377e+00     2.889382e+03     7.247685e-04
     5.741563e+01     1.606123e+06     2.623828e+00     2.889920e+03     7.284953e-04
     5.762100e+01     1.595539e+06     2.513581e+00     2.890436e+03     7.322305e-04
     5.782660e+01     1.585058e+06     2.571156e+00     2.890965e+03     7.359752e-04
     5.803241e+01     1.574661e+06     2.430915e+00     2.891465e+03     7.397291e-04
     5.823844e+01     1.564361e+06     2.450634e+00     2.891970e+03     7.434922e-04
     5.844469e+01     1.554141e+06     2.276437e+00     2.892440e+03     7.472645e-04
     5.865115e+01     1.544015e+06     2.284919e+00     2.892911e+03     7.510459e-04
     5.885783e+01     1.533984e+06     2.298766e+00     2.893386e+03     7.548362e-04
     5.906473e+01     1.524027e+06     2.098580e+00     2.893821e+03     7.586356e-04
     5.927185e+01     1.514162e+06     2.105226e+00     2.894257e+03     7.624439e-04
     5.947919e+01     1.504384e+06     2.078341e+00     2.894688e+03     7.662612e-04
     5.968675e+01     1.494690e+06     2.019169e+00     2.895107e+03     7.700873e-04
     5.989453e+01     1.485079e+06     1.949856e+00     2.895512e+03     7.739223e-04
     6.010254e+01     1.475546e+06     1.839307e+00     2.895894e+03     7.777662e-04
     6.031078e+01     1.466082e+06     1.641127e+00     2.896236e+03     7.816189e-04
     6.051925e+01     1.456725e+06     1.893451e+00     2.896631e+03     7.854805e-04
     6.072795e+01     1.447429e+06     1.622161e+00     2.896969e+03     7.893509e-04
     6.093689e+01     1.438226e+06     1.730123e+00     2.897331e+03     7.932301e-04
     6.114607e+01     1.429094e+06     1.596768e+00     2.897665e+03     7.971181e-04
     6.135549e+01     1.420038e+06     1.513423e+00     2.897982e+03     8.010148e-04
     6.156515e+01     1.411074e+06     1.651979e+00     2.898328e+03     8.049202e-04
     6.177505e+01     1.402183e+06     1.563758e+00     2.898656e+03     8.088343e-04
     6.198519e+01     1.393352e+06     1.331698e+00     2.898936e+03     8.127570e-04
     6.219558e+01     1.384619e+06     1.560738e+00     2.899265e+03     8.166882e-04
     6.240621e+01     1.375944e+06     1.323630e+00     2.899543e+03     8.206280e-04
     6.261709e+01     1.367340e+06     1.257881e+00     2.899809e+03     8.245764e-04
     6.282826e+01     1.358812e+06     1.271290e+00     2.900077e+03     8.285341e-04
     6.303967e+01     1.350360e+06     1.271253e+00     2.900346e+03     8.325000e-04
     6.325131e+01     1.341981e+06     1.243061e+00     2.900609e+03     8.364740e-04
     6.346321e+01     1.333676e+06     1.242921e+00     2.900872e+03     8.404564e-04
     6.367536e+01     1.325443e+06     1.227989e+00     2.901133e+03     8.444470e-04
     6.388776e+01     1.317278e+06     1.161498e+00     2.901380e+03     8.484458e-04
     6.410041e+01     1.309179e+06     1.100109e+00     2.901614e+03     8.524527e-04
     6.431330e+01     1.301159e+06     1.183546e+00     2.901865e+03     8.564677e-04
     6.452643e+01     1.293197e+06     1.027173e+00     2.902084e+03     8.604903e-04
     6.473979e+01     1.285313e+06     1.109963e+00     2.902321e+03     8.645204e-04
     6.495339e+01     1.277489e+06     1.005464e+00     2.902536e+03     8.685583e-04
     6.516724e+01     1.269739e+06     1.062613e+00     2.902763e+03     8.726040e-04
     6.538133e+01     1.262050e+06     9.723654e-01     2.902971e+03     8.766571e-04
     6.559565e+01     1.254428e+06     9.516790e-01     2.903175e+03     8.807174e-04
     6.581021e+01     1.246865e+06     8.539649e-01     2.903359e+03     8.847853e-04
     6.602503e+01     1.239373e+06     9.214575e-01     2.903557e+03     8.888608e-04
     6.624011e+01     1.231951e+06     9.902714e-01     2.903770e+03     8.929440e-04
     6.645544e+01     1.224581e+06     8.222008e-01     2.903947e+03     8.970345e-04
     6.667102e+01     1.217274e+06     8.062686e-01     2.904120e+03     9.011323e-04
     6.688685e+01     1.210044e+06     9.671027e-01     2.904329e+03     9.052373e-04
     6.710293e+01     1.202856e+06     7.042552e-01     2.904481e+03     9.093494e-04
     6.731925e+01     1.195744e+06     8.846040e-01     2.904673e+03     9.134685e-04
     6.753581e+01     1.188691e+06     8.463566e-01     2.904856e+03     9.175945e-04
     6.775263e+01     1.181696e+06     7.937788e-01     2.905028e+03     9.217274e-04
     6.796969e+01     1.174760e+06     7.711427e-01     2.905195e+03     9.258670e-04
     6.818699e+01     1.167884e+06     7.696905e-01     2.905363e+03     9.300133e-04
     6.840454e+01     1.161062e+06     7.024183e-01     2.905515e+03     9.341663e-04
     6.862234e+01     1.154301e+06     7.266977e-01     2.905674e+03     9.383258e-04
     6.884038e+01     1.147600e+06     7.499957e-01     2.905837e+03     9.424919e-04
     6.905868e+01     1.140953e+06     6.871809e-01     2.905987e+03     9.466644e-04
     6.927721e+01     1.134369e+06     7.644492e-01     2.906154e+03     9.508431e-04
     6.949599e+01     1.127838e+06     7.234361e-01     2.906313e+03     9.550280e-04
     6.971501e+01     1.121360e+06     6.652521e-01     2.906458e+03     9.592190e-04
     6.993427e+01     1.114938e+06     6.644246e-01     2.906604e+03     9.634160e-04
     7.015377e+01     1.108570e+06     6.572640e-01     2.906748e+03     9.676190e-04
     7.037352e+01     1.102256e+06     6.438026e-01     2.906890e+03     9.718279e-04
     7.059351e+01     1.095996e+06     6.302979e-01     2.907028e+03     9.760425e-04
     7.081374e+01     1.089794e+06     7.041409e-01     2.907183e+03     9.802630e-04
     7.103422e+01     1.083639e+06     6.082993e-01     2.907318e+03     9.844890e-04
     7.125494e+01     1.077541e+06     6.620593e-01     2.907464e+03     9.887207e-04
     7.147590e+01     1.071488e+06     5.755170e-01     2.907591e+03     9.929578e-04
     7.169710e+01     1.065493e+06     6.477201e-01     2.907734e+03     9.972003e-04
     7.191855e+01     1.059543e+06     5.690072e-01     2.907860e+03     1.001448e-03
     7.214024e+01     1.053646e+06     5.987975e-01     2.907993e+03     1.005701e-03
     7.236218e+01     1.047801e+06     6.189683e-01     2.908130e+03     1.009959e-03
     7.258436e+01     1.042002e+06     5.738597e-01     2.908258e+03     1.014223e-03
     7.280678e+01     1.036254e+06     5.925422e-01     2.908390e+03     1.018491e-03
     7.302945e+01     1.030552e+06     5.478674e-01     2.908512e+03     1.022764e-03
     7.325236e+01     1.024900e+06     5.676172e-01     2.908638e+03     1.027042e-03
     7.347551e+01     1.019294e+06     5.541842e-01     2.908762e+03     1.031325e-03
     7.369891e+01     1.013738e+06     5.712748e-01     2.908889e+03     1.035613e-03
     7.392255e+01     1.008227e+06     5.505439e-01     2.909013e+03     1.039905e-03
     7.414643e+01     1.002761e+06     5.281094e-01     2.909131e+03     1.044201e-03
     7.437055e+01     9.973451e+05     5.819017e-01     2.909261e+03     1.048502e-03
     7.459491e+01     9.919713e+05     5.281447e-01     2.909380e+03     1.052807e-03
     7.481951e+01     9.866435e+05     5.355029e-01     2.909500e+03     1.057117e-03
     7.504436e+01     9.813620e+05     5.553428e-01     2.909625e+03     1.061430e-03
     7.526945e+01     9.761216e+05     5.042126e-01     2.909738e+03     1.065748e-03
     7.549477e+01     9.709263e+05     5.199771e-01     2.909855e+03     1.070069e-03
     7.572034e+01     9.657758e+05     5.318000e-01     2.909975e+03     1.074394e-03
     7.594614e+01     9.606683e+05     5.275123e-01     2.910095e+03     1.078723e-03
     7.617219e+01     9.556018e+05     5.002623e-01     2.910208e+03     1.083056e-03
     7.639847e+01     9.505756e+05     4.660490e-01     2.910313e+03     1.087392e-03
     7.662499e+01     9.455974e+05     5.486072e-01     2.910437e+03     1.091732e-03
     7.685174e+01     9.406570e+05     4.911239e-01     2.910549e+03     1.096075e-03
     7.707874e+01     9.357565e+05     4.712515e-01     2.910656e+03     1.100421e-03
     7.730598e+01     9.308970e+05     4.711422e-01     2.910763e+03     1.104771e-03
     7.753345e+01     9.260807e+05     5.072294e-01     2.910878e+03     1.109123e-03
     7.776117e+01     9.213015e+05     4.609067e-01     2.910983e+03     1.113479e-03
     7.798912e+01     9.165629e+05     4.715814e-01     2.911091e+03     1.117837e-03
     7.821731e+01     9.118644e+05     4.810242e-01     2.911200e+03     1.122198e-03
     7.844573e+01     9.072040e+05     4.605537e-01     2.911306e+03     1.126562e-03
     7.867439e+01     9.025827e+05     4.641824e-01     2.911412e+03     1.130929e-03
     7.890327e+01     8.979991e+05     4.505454e-01     2.911515e+03     1.135297e-03
     7.913238e+01     8.934537e+05     4.496217e-01     2.911618e+03     1.139669e-03
     7.936173e+01     8.889462e+05     4.506506e-01     2.911721e+03     1.144042e-03
     7.959131e+01     8.844758e+05     4.447114e-01     2.911823e+03     1.148418e-03
     7.982112e+01     8.800427e+05     4.453434e-01     2.911926e+03     1.152795e-03
     8.005116e+01     8.756459e+05     4.396873e-01     2.912027e+03     1.157175e-03
     8.028144e+01     8.712857e+05     4.399688e-01     2.912128e+03     1.161556e-03
     8.051194e+01     8.669610e+05     4.278106e-01     2.912227e+03     1.165939e-03
     8.074267e+01     8.626722e+05     4.288868e-01     2.912326e+03     1.170324e-03
     8.097362e+01     8.584187e+05     4.252086e-01     2.912424e+03     1.174711e-03
     8.120481e+01     8.542011e+05     4.357720e-01     2.912525e+03     1.179098e-03
     8.143622e+01     8.500162e+05     4.010558e-01     2.912617e+03     1.183488e-03
     8.166787e+01     8.458654e+05     3.959678e-01     2.912709e+03     1.187878e-03
     8.189976e+01     8.417509e+05     4.294360e-01     2.912809e+03     1.192270e-03
     8.213188e+01     8.376689e+05     4.094137e-01     2.912904e+03     1.196663e-03
     8.236423e+01     8.336173e+05     3.583811e-01     2.912987e+03     1.201057e-03
     8.259680e+01     8.296020e+05     4.022445e-01     2.913081e+03     1.205452e-03
     8.282959e+01     8.256197e+05     3.968352e-01     2.913173e+03     1.209848e-03
     8.306259e+01     8.216703e+05     3.988318e-01     2.913266e+03     1.214244e-03
     8.329582e+01     8.177531e+05     3.922386e-01     2.913357e+03     1.218640e-03
     8.352926e+01     8.138681e+05     3.889861e-01     2.913448e+03     1.223037e-03
     8.376292e+01     8.100732e+05     1.311217e+00     2.913755e+03     1.227434e-03
     8.399683e+01     8.061947e+05    -5.074411e-01     2.913636e+03     1.231832e-03
     8.423092e+01     8.024589e+05     1.252113e+00     2.913929e+03     1.236229e-03
     8.446527e+01     7.986436e+05    -5.043866e-01     2.913811e+03     1.240626e-03
     8.469979e+01     7.949688e+05     1.241126e+00     2.914102e+03     1.245023e-03
     8.493457e+01     7.912155e+05    -5.001502e-01     2.913984e+03     1.249421e-03
     8.516953e+01     7.876004e+05     1.224085e+00     2.914272e+03     1.253817e-03
     8.540475e+01     7.839080e+05    -4.949248e-01     2.914156e+03     1.258213e-03
     8.564014e+01     7.803517e+05     1.208655e+00     2.914440e+03     1.262609e-03
     8.587578e+01     7.767192e+05    -4.897425e-01     2.914325e+03     1.267004e-03
     8.611160e+01     7.732203e+05     1.193767e+00     2.914606e+03     1.271398e-03
     8.634768e+01     7.697007e+05     3.952784e-01     2.914700e+03     1.275792e-03
     8.658397e+01     7.661533e+05    -5.278211e-01     2.914575e+03     1.280184e-03
     8.682044e+01     7.627377e+05     1.149947e+00     2.914847e+03     1.284576e-03
     8.705716e+01     7.593027e+05     3.846538e-01     2.914938e+03     1.288966e-03
     8.729411e+01     7.558902e+05     2.954291e-01     2.915008e+03     1.293356e-03
     8.753126e+01     7.525101e+05     3.697476e-01     2.915096e+03     1.297744e-03
     8.776863e+01     7.491548e+05     3.251460e-01     2.915173e+03     1.302131e-03
     8.800621e+01     7.458268e+05     3.282844e-01     2.915251e+03     1.306516e-03
     8.824401e+01     7.425255e+05     3.207644e-01     2.915327e+03     1.310900e-03
     8.848202e+01     7.392509e+05     3.208987e-01     2.915403e+03     1.315282e-03
     8.872024e+01     7.360025e+05     3.133774e-01     2.915478e+03     1.319662e-03
     8.895867e+01     7.327814e+05     3.297672e-01     2.915557e+03     1.324040e-03
     8.919730e+01     7.295851e+05     3.080748e-01     2.915630e+03     1.328416e-03
     8.943615e+01     7.264159e+05     3.258632e-01     2.915708e+03     1.332789e-03
     8.967520e+01     7.232697e+05     2.810520e-01     2.915775e+03     1.337161e-03
     8.991446e+01     7.201498e+05     2.984848e-01     2.915847e+03     1.341530e-03
     9.015393e+01     7.170554e+05     3.021546e-01     2.915919e+03     1.345897e-03
     9.039361e+01     7.139854e+05     2.913470e-01     2.915989e+03     1.350261e-03
     9.063349e+01     7.109405e+05     2.965067e-01     2.916060e+03     1.354622e-03
     9.087357e+01     7.079200e+05     2.921378e-01     2.916130e+03     1.358981e-03
     9.111387e+01     7.049234e+05     2.872360e-01     2.916199e+03     1.363336e-03
     9.135437e+01     7.019523e+05     3.088269e-01     2.916273e+03     1.367689e-03
     9.159507e+01     6.990036e+05     2.841221e-01     2.916342e+03     1.372039e-03
     9.183598e+01     6.960785e+05     2.783722e-01     2.916409e+03     1.376385e-03
     9.207709e+01     6.931768e+05     2.767711e-01     2.916475e+03     1.380728e-03
     9.231841e+01     6.902982e+05     2.747524e-01     2.916542e+03     1.385068e-03
     9.255993e+01     6.874426e+05     2.703239e-01     2.916607e+03     1.389404e-03
     9.280164e+01     6.846098e+05     2.715671e-01     2.916673e+03     1.393737e-03
     9.304356e+01     6.818000e+05     2.693318e-01     2.916738e+03     1.398066e-03
     9.328568e+01     6.790122e+05     2.632989e-01     2.916802e+03     1.402391e-03
     9.352800e+01     6.762467e+05     2.629064e-01     2.916865e+03     1.406713e-03
     9.377051e+01     6.735032e+05     2.578476e-01     2.916928e+03     1.411030e-03
     9.401323e+01     6.707813e+05     2.534292e-01     2.916989e+03     1.415343e-03
     9.425615e+01     6.680812e+05     2.522348e-01     2.917051e+03     1.419652e-03
     9.449926e+01     6.654025e+05     2.482081e-01     2.917111e+03     1.423957e-03
     9.474257e+01     6.627453e+05     2.474962e-01     2.917171e+03     1.428257e-03
     9.498608e+01     6.601091e+05     2.467565e-01     2.917231e+03     1.432553e-03
     9.522978e+01     6.574938e+05     2.401585e-01     2.917290e+03     1.436844e-03
     9.547366e+01     6.548994e+05     2.396165e-01     2.917348e+03     1.441130e-03
     9.571774e+01     6.523258e+05     2.402198e-01     2.917407e+03     1.445412e-03
     9.596200e+01     6.497727e+05     2.363067e-01     2.917465e+03     1.449688e-03
     9.620645e+01     6.472397e+05     2.325848e-01     2.917521e+03     1.453959e-03
     9.645108e+01     6.447271e+05     2.329857e-01     2.917578e+03     1.458225e-03
     9.669594e+01     6.422338e+05     2.274327e-01     2.917634e+03     1.462487e-03
     9.694098e+01     6.397608e+05     2.302379e-01     2.917691e+03     1.466743e-03
     9.718621e+01     6.373070e+05     2.224323e-01     2.917745e+03     1.470993e-03
     9.743161e+01     6.348727e+05     2.193023e-01     2.917799e+03     1.475238e-03
     9.767723e+01     6.324574e+05     2.167422e-01     2.917852e+03     1.479478e-03
     9.792304e+01     6.300622e+05     2.339321e-01     2.917910e+03     1.483712e-03
     9.816903e+01     6.276843e+05     1.973849e-01     2.917958e+03     1.487940e-03
     9.841522e+01     6.253257e+05     2.113051e-01     2.918010e+03     1.492162e-03
     9.866159e+01     6.229860e+05     2.102432e-01     2.918062e+03     1.496378e-03
     9.890815e+01     6.206655e+05     2.215564e-01     2.918117e+03     1.500589e-03
     9.915490e+01     6.183625e+05     2.050931e-01     2.918167e+03     1.504793e-03
     9.940184e+01     6.160767e+05     1.896671e-01     2.918214e+03     1.508991e-03
     9.964898e+01     6.138097e+05     1.970528e-01     2.918263e+03     1.513183e-03
     9.989630e+01     6.115606e+05     1.995728e-01     2.918312e+03     1.517369e-03
     1.001438e+02     6.093292e+05     1.946496e-01     2.918360e+03     1.521547e-03
     1.003915e+02     6.071160e+05     2.069208e-01     2.918412e+03     1.525720e-03
     1.006393e+02     6.049196e+05     1.904901e-01     2.918459e+03     1.529885e-03
     1.008874e+02     6.027403e+05     1.870191e-01     2.918505e+03     1.534044e-03
     1.011356e+02     6.005782e+05     1.843567e-01     2.918551e+03     1.538196e-03
     1.013841e+02     5.984330e+05     1.831766e-01     2.918596e+03     1.542341e-03
     1.016327e+02     5.963049e+05     1.821091e-01     2.918642e+03     1.546479e-03
     1.018814e+02     5.941917e+05     1.499271e-01     2.918679e+03     1.550609e-03
     1.021304e+02     5.920983e+05     2.054397e-01     2.918730e+03     1.554733e-03
     1.023795e+02     5.900199e+05     1.767799e-01     2.918774e+03     1.558849e-03
     1.026289e+02     5.879577e+05     1.731365e-01     2.918817e+03     1.562958e-03
     1.028784e+02     5.859118e+05     1.722143e-01     2.918860e+03     1.567059e-03
     1.031281e+02     5.838825e+05     1.802404e-01     2.918905e+03     1.571153e-03
     1.033779e+02     5.818684e+05     1.660694e-01     2.918947e+03     1.575239e-03
     1.036279e+02     5.798701e+05     1.620325e-01     2.918987e+03     1.579317e-03
     1.038782e+02     5.778874e+05     1.614189e-01     2.919028e+03     1.583387e-03
     1.041285e+02     5.759203e+05     1.583318e-01     2.919067e+03     1.587450e-03
     1.043791e+02     5.739686e+05     1.578294e-01     2.919107e+03     1.591504e-03
     1.046298e+02     5.720322e+05     1.547954e-01     2.919146e+03     1.595550e-03
     1.048808e+02     5.701111e+05     1.558472e-01     2.919185e+03     1.599588e-03
     1.051319e+02     5.682049e+05     1.515900e-01     2.919223e+03     1.603618e-03
     1.053831e+02     5.663136e+05     1.489734e-01     2.919260e+03     1.607639e-03
     1.056345e+02     5.644373e+05     1.497137e-01     2.919298e+03     1.611652e-03
     1.058861e+02     5.625753e+05     1.435543e-01     2.919334e+03     1.615657e-03
     1.061379e+02     5.607283e+05     1.447759e-01     2.919371e+03     1.619652e-03
     1.063898e+02     5.588956e+05     1.423733e-01     2.919406e+03     1.623640e-03
     1.066420e+02     5.570776e+05     1.470453e-01     2.919444e+03     1.627618e-03
     1.068943e+02     5.552731e+05     1.344011e-01     2.919477e+03     1.631587e-03
     1.071467e+02     5.534830e+05     1.341083e-01     2.919511e+03     1.635547e-03
     1.073993e+02     5.517069e+05     1.342565e-01     2.919545e+03     1.639499e-03
     1.076521e+02     5.499434e+05     1.047364e-01     2.919572e+03     1.643441e-03
     1.079051e+02     5.481963e+05     1.571312e-01     2.919611e+03     1.647375e-03
     1.081582e+02     5.464619e+05     1.324727e-01     2.919645e+03     1.651298e-03
     1.084115e+02     5.447400e+05     1.137227e-01     2.919674e+03     1.655213e-03
     1.086650e+02     5.430323e+05     1.245261e-01     2.919705e+03     1.659118e-03
     1.089186e+02     5.413380e+05     1.232216e-01     2.919737e+03     1.663013e-03
     1.091724e+02     5.396575e+05     1.330269e-01     2.919770e+03     1.666899e-03
     1.094263e+02     5.379890e+05     1.087423e-01     2.919798e+03     1.670775e-03
     1.096804e+02     5.363341e+05     1.162963e-01     2.919828e+03     1.674642e-03
     1.099347e+02     5.346927e+05     1.268345e-01     2.919860e+03     1.678498e-03
     1.101892e+02     5.330628e+05     1.004593e-01     2.919885e+03     1.682345e-03
     1.104437e+02     5.314471e+05     1.237589e-01     2.919917e+03     1.686182e-03
     1.106985e+02     5.298425e+05     9.586405e-02     2.919941e+03     1.690009e-03
     1.109534e+02     5.282512e+05     1.056113e-01     2.919968e+03     1.693825e-03
     1.112085e+02     5.266724e+05     1.067184e-01     2.919995e+03     1.697632e-03
     1.114638e+02     5.251061e+05     1.068646e-01     2.920023e+03     1.701428e-03
     1.117192e+02     5.235518e+05     1.010682e-01     2.920048e+03     1.705214e-03
     1.119747e+02     5.220098e+05     1.004061e-01     2.920074e+03     1.708989e-03
     1.122304e+02     5.204798e+05     1.004329e-01     2.920100e+03     1.712754e-03
     1.124863e+02     5.189617e+05     9.432996e-02     2.920124e+03     1.716509e-03
     1.127423e+02     5.174540e+05     6.417134e-02     2.920140e+03     1.720252e-03
     1.129985e+02     5.159600e+05     1.026899e-01     2.920167e+03     1.723986e-03
     1.132549e+02     5.144785e+05     1.137041e-01     2.920196e+03     1.727708e-03
     1.135114e+02     5.130074e+05     8.980719e-02     2.920219e+03     1.731419e-03
     1.137680e+02     5.115479e+05     8.712955e-02     2.920241e+03     1.735120e-03
     1.140248e+02     5.100997e+05     8.569500e-02     2.920263e+03     1.738809e-03
     1.142818e+02     5.086622e+05     7.136273e-02     2.920282e+03     1.742488e-03
     1.145389e+02     5.072368e+05     8.328838e-02     2.920303e+03     1.746156e-03
     1.147962e+02     5.058224e+05     8.324363e-02     2.920324e+03     1.749812e-03
     1.150536e+02     5.044193e+05     7.877222e-02     2.920345e+03     1.753457e-03
     1.153111e+02     5.030269e+05     7.703436e-02     2.920365e+03     1.757091e-03
     1.155689e+02     5.016451e+05     6.666302e-02     2.920382e+03     1.760713e-03
     1.158267e+02     5.002747e+05     7.540350e-02     2.920401e+03     1.764324e-03
     1.160847e+02     4.989149e+05     7.249372e-02     2.920420e+03     1.767924e-03
     1.163429e+02     4.975660e+05     7.250579e-02     2.920439e+03     1.771512e-03
     1.166012e+02     4.962279e+05     8.067399e-02     2.920459e+03     1.775088e-03
     1.168597e+02     4.949007e+05     7.885375e-02     2.920480e+03     1.778653e-03
     1.171183e+02     4.935831e+05     6.677544e-02     2.920497e+03     1.782206e-03
     1.173770e+02     4.922760e+05     6.536414e-02     2.920514e+03     1.785747e-03
     1.176359e+02     4.909791e+05     6.144043e-02     2.920530e+03     1.789276e-03
     1.178950e+02     4.896918e+05     4.993638e-02     2.920543e+03     1.792794e-03
     1.181542e+02     4.884154e+05     5.924691e-02     2.920558e+03     1.796299e-03
     1.184135e+02     4.871489e+05     6.005246e-02     2.920574e+03     1.799792e-03
     1.186730e+02     4.858925e+05     5.735403e-02     2.920589e+03     1.803274e-03
     1.189326e+02     4.846459e+05     5.513593e-02     2.920603e+03     1.806743e-03
     1.191924e+02     4.834092e+05     5.597410e-02     2.920618e+03     1.810200e-03
     1.194523e+02     4.821825e+05     5.399894e-02     2.920632e+03     1.813644e-03
     1.197124e+02     4.809651e+05     5.052071e-02     2.920645e+03     1.817077e-03
     1.199726e+02     4.797887e+05     6.915289e-01     2.920825e+03     1.820496e-03
     1.202330e+02     4.785613e+05    -5.526404e-01     2.920681e+03     1.823905e-03
     1.204934e+02     4.774021e+05     6.549789e-01     2.920851e+03     1.827300e-03
     1.207541e+02     4.761933e+05    -5.637434e-01     2.920704e+03     1.830683e-03
