# Supplementary material for: Research on combustion and emissions of heavy duty diesel engines under low-speed and low-load conditions in low temperature environments
Source: PLoS One. 2025 Feb 21;20(2):e0318933. doi: 10.1371/journal.pone.0318933 (PMC11844864; doi:10.1371/journal.pone.0318933)
Supplement: S1 File — (ZIP) [file pone.0318933.s001.zip › 1000rpm_30%/3-tigaojinqiwendu/Tin322K/bound1-wall.out]

# CONVERGE Release Build 2.3.20/  Jan 30, 2017        Run Date:Thu Aug 31 10:12:01 2023
# column       1                2                3                4                5                6                7                8                9               10               11               12               13               14               15               16               17               18               19               20               21               22               23               24               25               26               27               28               29               30 
#          Crank      Avg_Vel_Mag              TKE              EPS            OMEGA        Turb_Visc  Near_Wall_Avg_T  Near_Wall_Max_T  Near_Wall_Min_T       Wall_Avg_T       Wall_Max_T       Wall_Min_T         Avg_Pres          Avg_HTC     HT_xfer_Rate        Wall_Area      Tot_HT_xfer     Pres_Force_X     Pres_Force_Y     Pres_Force_Z     Visc_Force_X     Visc_Force_Y     Visc_Force_Z    Pres_Torque_X    Pres_Torque_Y    Pres_Torque_Z    Visc_Torque_X    Visc_Torque_Y    Visc_Torque_Z            Yplus 
#          (DEG)            (m/s)        (m^2/s^2)        (m^2/s^3)              1/s          (m^2/s)              (K)              (K)              (K)              (K)              (K)              (K)          (N/m^2)        (W/m^2-K)            (J/s)            (m^2)              (J)              (N)              (N)              (N)              (N)              (N)              (N)            (N m)            (N m)            (N m)            (N m)            (N m)            (N m)           (none) 
#
  -1.4600000e+02    3.5080390e+00    1.0800000e+01    1.1036913e+04    0.0000000e+00    8.9301055e-04    3.2200000e+02    3.2200000e+02    3.2200000e+02    5.0000000e+02    5.0000000e+02    5.0000000e+02    1.6847000e+05    1.9045549e+02   -7.7171648e+02    2.2763775e-02    0.0000000e+00   -3.2572138e+02    5.1830711e-05   -2.1339237e+03   -5.4167742e-09   -3.1495809e-09   -1.9647246e-08    9.1009278e-06    1.4128769e+02    4.7920779e-07   -1.2241361e-09    1.8887182e-09   -2.9709853e-14    1.9807022e+02
  -1.4587230e+02    3.5681572e+00    1.0582877e+01    1.0712869e+04    0.0000000e+00    8.8340297e-04    3.2240515e+02    3.2305945e+02    3.2202814e+02    5.0000000e+02    5.0000000e+02    5.0000000e+02    1.6866030e+05    1.8896930e+02   -7.6395019e+02    2.2763775e-02   -1.6331571e-02   -3.2791634e+02    1.9828302e-04   -2.1354430e+03   -5.4862257e-02   -6.8322987e-05    2.9418472e-02    3.5109435e-05    1.4170053e+02    5.5129776e-07   -1.3049025e-05    6.9583621e-03   -6.1330756e-06    1.9586463e+02
  -1.4579372e+02    3.6205129e+00    1.0449998e+01    1.0515600e+04    0.0000000e+00    8.7751831e-04    3.2263567e+02    3.2366160e+02    3.2205987e+02    5.0000000e+02    5.0000000e+02    5.0000000e+02    1.6874415e+05    1.8802001e+02   -7.5912387e+02    2.2763775e-02   -2.6289169e-02   -3.2880467e+02    3.4795640e-04   -2.1361905e+03   -5.9018467e-02   -1.5683093e-05    3.2934588e-02    6.1827253e-05    1.4186970e+02    5.7782996e-07   -2.9224628e-06    7.6069611e-03   -1.6135974e-06    1.9448748e+02
  -1.4567094e+02    3.6994863e+00    1.0254978e+01    1.0227064e+04    0.0000000e+00    8.6891890e-04    3.2296481e+02    3.2447604e+02    3.2212131e+02    5.0000000e+02    5.0000000e+02    5.0000000e+02    1.6884825e+05    1.8659524e+02   -7.5197117e+02    2.2763775e-02   -4.1710217e-02   -3.2927807e+02    4.6080468e-04   -2.1374385e+03   -5.7638905e-02   -9.5597453e-06    1.2963741e-02    8.2186327e-05    1.4197902e+02    6.4835642e-07   -1.7379252e-06    8.1255375e-03   -1.0035348e-06    1.9244352e+02
  -1.4558567e+02    3.7401718e+00    1.0118110e+01    1.0027376e+04    0.0000000e+00    8.6272718e-04    3.2319018e+02    3.2496326e+02    3.2217171e+02    5.0000000e+02    5.0000000e+02    5.0000000e+02    1.6890303e+05    1.8556899e+02   -7.4688230e+02    2.2763775e-02   -5.2323991e-02   -3.2907779e+02    4.5367820e-04   -2.1383219e+03   -5.6709325e-02   -7.4104454e-06    7.6100882e-03    8.1066392e-05    1.4196324e+02    7.1726617e-07   -1.3719344e-06    8.1579564e-03   -8.9596735e-07    1.9098700e+02
  -1.4547909e+02    3.7656692e+00    9.9516419e+00    9.7861418e+03    0.0000000e+00    8.5514919e-04    3.2346752e+02    3.2552776e+02    3.2224006e+02    5.0000000e+02    5.0000000e+02    5.0000000e+02    1.6896389e+05    1.8430387e+02   -7.4062623e+02    2.2763775e-02   -6.5480030e-02   -3.2850071e+02    4.0890907e-04   -2.1394629e+03   -5.1585181e-02   -7.7542210e-06    5.4326093e-03    7.3200181e-05    1.4188725e+02    8.1124250e-07   -1.4723745e-06    7.3317982e-03   -9.9075878e-07    1.8919762e+02
  -1.4534587e+02    3.7627900e+00    9.7579507e+00    9.5108471e+03    0.0000000e+00    8.4599540e-04    3.2380424e+02    3.2623106e+02    3.2231097e+02    5.0000000e+02    5.0000000e+02    5.0000000e+02    1.6904613e+05    1.8282519e+02   -7.3328386e+02    2.2763775e-02   -8.1755292e-02   -3.2771607e+02    3.5157062e-04   -2.1409561e+03   -4.8225521e-02   -1.1014471e-05    4.2302358e-03    6.3375650e-05    1.4178189e+02    9.1936490e-07   -2.2057965e-06    6.7973912e-03   -1.4733645e-06    1.8710347e+02
  -1.4517933e+02    3.7383924e+00    9.5161530e+00    9.1666505e+03    0.0000000e+00    8.3480734e-04    3.2425514e+02    3.2716740e+02    3.2245667e+02    5.0000000e+02    5.0000000e+02    5.0000000e+02    1.6917761e+05    1.8097767e+02   -7.2401523e+02    2.2763775e-02   -1.0185025e-01   -3.2713057e+02    3.3700743e-04   -2.1429661e+03   -4.7109621e-02   -3.6730948e-05    4.1348667e-03    5.9955170e-05    1.4172140e+02    9.9550715e-07   -8.3586288e-06    6.6455156e-03   -4.9937088e-06    1.8447200e+02
  -1.4497117e+02    3.7168324e+00    9.2339995e+00    8.7692820e+03    0.0000000e+00    8.2167094e-04    3.2483653e+02    3.2842251e+02    3.2263363e+02    5.0000000e+02    5.0000000e+02    5.0000000e+02    1.6938216e+05    1.7882515e+02   -7.1303554e+02    2.2763775e-02   -1.2658229e-01   -3.2708560e+02    3.1157584e-04   -2.1456820e+03   -4.2437305e-02    2.4279563e-04   -1.5034015e-03    5.5569783e-05    1.4177085e+02    1.0286928e-06    2.8271168e-05    6.2413455e-03    6.1263165e-06    1.8137627e+02
  -1.4471096e+02    3.7226981e+00    8.9082749e+00    8.3168988e+03    0.0000000e+00    8.0635259e-04    3.2556011e+02    3.3003451e+02    3.2285605e+02    5.0000000e+02    5.0000000e+02    5.0000000e+02    1.6966240e+05    1.7632051e+02   -7.0014264e+02    2.2763775e-02   -1.5692441e-01   -3.2758664e+02    2.8958440e-04   -2.1491857e+03   -4.0201950e-02    9.6372600e-05   -2.5935461e-03    5.2049250e-05    1.4193447e+02    9.6177202e-07    1.3685500e-05    5.9683715e-03    4.4520638e-06    1.7776202e+02
  -1.4438570e+02    3.7579600e+00    8.5285562e+00    7.8013993e+03    0.0000000e+00    7.8795103e-04    3.2646651e+02    3.3201586e+02    3.2314311e+02    5.0000000e+02    5.0000000e+02    5.0000000e+02    1.7001304e+05    1.7333788e+02   -6.8471959e+02    2.2763775e-02   -1.9401072e-01   -3.2841997e+02    2.7098867e-04   -2.1535429e+03   -3.8269229e-02    8.7184455e-05   -1.8097973e-03    4.8316021e-05    1.4217651e+02    7.7166897e-07    1.0797976e-05    5.6304735e-03    3.6555032e-06    1.7346105e+02
  -1.4397912e+02    3.8062389e+00    8.0970749e+00    7.2257400e+03    0.0000000e+00    7.6687023e-04    3.2756862e+02    3.3443703e+02    3.2351769e+02    5.0000000e+02    5.0000000e+02    5.0000000e+02    1.7042788e+05    1.6985227e+02   -6.6668739e+02    2.2763775e-02   -2.3911918e-01   -3.2940306e+02    2.2725103e-04   -2.1587399e+03   -3.6471504e-02    1.0795218e-04   -6.0432931e-04    4.2340075e-05    1.4245923e+02    3.9253827e-07    1.4029996e-05    5.3030806e-03    4.3110166e-06    1.6845849e+02
  -1.4347090e+02    3.8353812e+00    7.7680268e+00    6.7797139e+03    0.0000000e+00    7.5257365e-04    3.2859319e+02    3.3737731e+02    3.2402414e+02    5.0000000e+02    5.0000000e+02    5.0000000e+02    1.7093427e+05    1.6722293e+02   -6.5258722e+02    2.2763775e-02   -2.9369385e-01   -3.3047422e+02    1.9776411e-04   -2.1651346e+03   -3.6651292e-02    1.1222234e-04    9.9764270e-04    3.6078548e-05    1.4277771e+02    4.6071975e-08    1.5645862e-05    5.2713802e-03    5.1075596e-06    1.6462247e+02
  -1.4287090e+02    3.8849596e+00    7.2413895e+00    6.1041618e+03    0.0000000e+00    7.2636250e-04    3.2997600e+02    3.4073727e+02    3.2467168e+02    5.0000000e+02    5.0000000e+02    5.0000000e+02    1.7150618e+05    1.6273555e+02   -6.2997016e+02    2.2763775e-02   -3.5647183e-01   -3.3158896e+02    1.4755139e-04   -2.1723790e+03   -3.4993294e-02    8.0639671e-05    2.8076882e-03    2.8609454e-05    1.4311272e+02   -7.0376667e-08    1.0604192e-05    4.9584470e-03    3.0424158e-06    1.5837531e+02
  -1.4227090e+02    3.9269370e+00    6.8266932e+00    5.5698869e+03    0.0000000e+00    7.0756810e-04    3.3115188e+02    3.4401493e+02    3.2538462e+02    5.0000000e+02    5.0000000e+02    5.0000000e+02    1.7212181e+05    1.5914784e+02   -6.1191551e+02    2.2763775e-02   -4.1713299e-01   -3.3275082e+02    1.1456603e-04   -2.1801826e+03   -3.2462486e-02    1.9095545e-04    1.4793413e-03    1.7495152e-05    1.4355680e+02   -2.6007447e-07    2.5023390e-05    4.6016654e-03    9.3617389e-06    1.5342733e+02
  -1.4167090e+02    3.9512046e+00    6.3784477e+00    5.0314033e+03    0.0000000e+00    6.8375947e-04    3.3205910e+02    3.4719812e+02    3.2555430e+02    5.0000000e+02    5.0000000e+02    5.0000000e+02    1.7274471e+05    1.5508888e+02   -5.9312437e+02    2.2763775e-02   -4.7618049e-01   -3.3393252e+02   -3.6053449e-04   -2.1880825e+03   -2.9007800e-02    3.3233370e-04   -5.6865215e-05   -6.4427836e-05    1.4391129e+02   -2.3077667e-07    5.5052314e-05    4.1653543e-03    2.1637185e-05    1.4816577e+02
  -1.4107090e+02    4.0103176e+00    6.0418023e+00    4.6585333e+03    0.0000000e+00    6.6297539e-04    3.3317836e+02    3.5026087e+02    3.2585904e+02    5.0000000e+02    5.0000000e+02    5.0000000e+02    1.7337621e+05    1.5199112e+02   -5.7747650e+02    2.2763775e-02   -5.3350098e-01   -3.3523776e+02   -2.2617544e-04   -2.1960351e+03   -2.0669950e-02    2.6449757e-04   -6.9223879e-03   -3.7958173e-05    1.4438829e+02    2.7792373e-07    4.4971822e-05    3.3114262e-03    1.5351109e-05    1.4393117e+02
  -1.4047090e+02    4.0710761e+00    5.6918419e+00    4.2574477e+03    0.0000000e+00    6.4377484e-04    3.3433057e+02    3.5326648e+02    3.2632080e+02    5.0000000e+02    5.0000000e+02    5.0000000e+02    1.7401392e+05    1.4862712e+02   -5.6081993e+02    2.2763775e-02   -5.8931981e-01   -3.3646040e+02   -2.0439838e-05   -2.2041236e+03   -2.0003059e-02    1.5969980e-04   -7.2230934e-03   -4.7491139e-06    1.4477478e+02   -3.3132319e-07    2.8209874e-05    3.2507399e-03    7.9374956e-06    1.3941443e+02
  -1.3987090e+02    4.1345544e+00    5.3619609e+00    3.9021161e+03    0.0000000e+00    6.2327898e-04    3.3557370e+02    3.5625033e+02    3.2637937e+02    5.0000000e+02    5.0000000e+02    5.0000000e+02    1.7466696e+05    1.4534312e+02   -5.4431726e+02    2.2763775e-02   -6.4360221e-01   -3.3771576e+02    7.5939233e-05   -2.2124040e+03   -1.8504362e-02    9.6603054e-05   -7.0077999e-03    1.3367740e-05    1.4516839e+02    4.3357129e-07    1.7691953e-05    3.0171709e-03    4.2021064e-06    1.3498015e+02
  -1.3927090e+02    4.1916946e+00    5.0880877e+00    3.6068003e+03    0.0000000e+00    6.0721743e-04    3.3671064e+02    3.5705144e+02    3.2696706e+02    5.0000000e+02    5.0000000e+02    5.0000000e+02    1.7536592e+05    1.4259337e+02   -5.3038766e+02    2.2763775e-02   -6.9633921e-01   -3.3905567e+02    1.1477987e-04   -2.2212666e+03   -1.6169956e-02    3.6937154e-05   -7.2427473e-03    1.8983857e-05    1.4559274e+02    9.3589735e-07    7.0015620e-06    2.6150295e-03    1.3995499e-06    1.3127180e+02
  -1.3867090e+02    4.2577243e+00    4.8321853e+00    3.3398225e+03    0.0000000e+00    5.9149329e-04    3.3791137e+02    3.5979274e+02    3.2761752e+02    5.0000000e+02    5.0000000e+02    5.0000000e+02    1.7606324e+05    1.3994201e+02   -5.1672635e+02    2.2763775e-02   -7.4776888e-01   -3.4040087e+02    3.0720313e-04   -2.2300998e+03   -1.5207767e-02    4.9310963e-05   -6.6165223e-03    5.5442339e-05    1.4600899e+02    1.0613045e-06    8.7017121e-06    2.4355739e-03    2.1040268e-06    1.2767035e+02
  -1.3807090e+02    4.3280245e+00    4.6014228e+00    3.1025486e+03    0.0000000e+00    5.7741434e-04    3.3914408e+02    3.6250187e+02    3.2832450e+02    5.0000000e+02    5.0000000e+02    5.0000000e+02    1.7677192e+05    1.3750197e+02   -5.0387791e+02    2.2763775e-02   -7.9789958e-01   -3.4176249e+02    1.9491672e-04   -2.2390799e+03   -1.5284644e-02    5.9700745e-05   -5.7199800e-03    3.4664671e-05    1.4642651e+02    5.5486912e-07    1.0068312e-05    2.4209394e-03    2.5530545e-06    1.2432185e+02
  -1.3747090e+02    4.3791401e+00    4.5107642e+00    3.0035912e+03    0.0000000e+00    5.7362869e-04    3.3968595e+02    3.6518760e+02    3.2909040e+02    5.0000000e+02    5.0000000e+02    5.0000000e+02    1.7749400e+05    1.3675045e+02   -4.9975855e+02    2.2763775e-02   -8.4680048e-01   -3.4314963e+02    1.1884837e-04   -2.2482248e+03   -1.6371974e-02    8.1217704e-05   -4.9553792e-03    2.0580134e-05    1.4684927e+02    5.5664627e-08    1.3421019e-05    2.5568022e-03    3.4734171e-06    1.2331202e+02
  -1.3687090e+02    4.4430162e+00    4.3061201e+00    2.7964325e+03    0.0000000e+00    5.6140429e-04    3.4089671e+02    3.6786208e+02    3.2992058e+02    5.0000000e+02    5.0000000e+02    5.0000000e+02    1.7822955e+05    1.3452981e+02   -4.8797295e+02    2.2763775e-02   -8.9534068e-01   -3.4458597e+02    7.9815676e-05   -2.2575335e+03   -1.4428315e-02    9.9466294e-05   -5.0700243e-03    1.3819125e-05    1.4728640e+02   -1.1935787e-07    1.6698425e-05    2.2458096e-03    3.8430309e-06    1.2027124e+02
  -1.3627090e+02    4.4763591e+00    4.1330553e+00    2.6295201e+03    0.0000000e+00    5.5015464e-04    3.4128841e+02    3.7025654e+02    3.2986446e+02    5.0000000e+02    5.0000000e+02    5.0000000e+02    1.7897212e+05    1.3267932e+02   -4.8025147e+02    2.2763775e-02   -9.4272996e-01   -3.4601021e+02    1.5615657e-04   -2.2669452e+03   -1.2993107e-02    2.2353292e-04   -1.0955792e-02    3.0282161e-05    1.4779856e+02   -2.5966111e-07    2.8102363e-05    2.3610761e-03    9.6365629e-06    1.1812319e+02
  -1.3567090e+02    4.5334968e+00    3.9418990e+00    2.4588216e+03    0.0000000e+00    5.3538938e-04    3.4238550e+02    3.7278016e+02    3.3050825e+02    5.0000000e+02    5.0000000e+02    5.0000000e+02    1.7972968e+05    1.3050420e+02   -4.6908674e+02    2.2763775e-02   -9.8944635e-01   -3.4747863e+02    3.8369945e-03   -2.2765388e+03   -1.1960554e-02    5.7781961e-06   -7.8620370e-03    6.4379269e-04    1.4832846e+02    5.2779597e-08    9.4292905e-08    2.0339172e-03   -1.1129426e-06    1.1522452e+02
  -1.3507090e+02    4.5926776e+00    3.8121311e+00    2.3364489e+03    0.0000000e+00    5.2703799e-04    3.4324394e+02    3.7510840e+02    3.3114180e+02    5.0000000e+02    5.0000000e+02    5.0000000e+02    1.8049971e+05    1.2910527e+02   -4.6165848e+02    2.2763775e-02   -1.0350613e+00   -3.4899472e+02    1.1346227e-03   -2.2862805e+03   -1.2062032e-02   -4.7473871e-05   -8.8176075e-03    1.8611157e-04    1.4879909e+02    2.7328842e-07   -9.5937248e-06    2.1246073e-03   -4.4576529e-06    1.1334473e+02
  -1.3447090e+02    4.6606347e+00    3.6424209e+00    2.1849249e+03    0.0000000e+00    5.1452252e-04    3.4438872e+02    3.7743694e+02    3.3068500e+02    5.0000000e+02    5.0000000e+02    5.0000000e+02    1.8128548e+05    1.2708723e+02   -4.5109136e+02    2.2763775e-02   -1.0799974e+00   -3.5050321e+02    6.1472838e-04   -2.2962394e+03   -1.1572629e-02    3.8390136e-05   -8.6053022e-03    1.0353050e-04    1.4926957e+02    3.8705421e-07    2.8528293e-06    2.0569255e-03    3.8609532e-07    1.1064163e+02
  -1.3387090e+02    4.7242039e+00    3.5135614e+00    2.0733765e+03    0.0000000e+00    5.0461550e-04    3.4535956e+02    3.7716050e+02    3.3143711e+02    5.0000000e+02    5.0000000e+02    5.0000000e+02    1.8208405e+05    1.2560469e+02   -4.4314004e+02    2.2763775e-02   -1.1239270e+00   -3.5204971e+02    4.4106054e-04   -2.3063573e+03   -9.9770118e-03    1.8269443e-04   -8.4373501e-03    7.5597815e-05    1.4974469e+02    9.7289644e-07    2.6950150e-05    1.7686817e-03    8.7283809e-06    1.0864367e+02
  -1.3327090e+02    4.7950431e+00    3.3687873e+00    1.9464252e+03    0.0000000e+00    4.9407441e-04    3.4652411e+02    3.7967922e+02    3.3224635e+02    5.0000000e+02    5.0000000e+02    5.0000000e+02    1.8290117e+05    1.2384211e+02   -4.3358374e+02    2.2763775e-02   -1.1671104e+00   -3.5362346e+02    1.7844534e-03   -2.3167110e+03   -9.8704189e-03    2.1111444e-04   -8.2790658e-03    3.0474271e-04    1.5022394e+02    8.9987015e-07    2.6429062e-05    1.7605108e-03    1.0029717e-05    1.0624450e+02
  -1.3267090e+02    4.8665939e+00    3.2519751e+00    1.8447244e+03    0.0000000e+00    4.8582595e-04    3.4762473e+02    3.8173415e+02    3.3311483e+02    5.0000000e+02    5.0000000e+02    5.0000000e+02    1.8373476e+05    1.2245107e+02   -4.2564645e+02    2.2763775e-02   -1.2093682e+00   -3.5522752e+02    7.1439774e-04   -2.3272729e+03   -9.9928815e-03    2.2652476e-04   -8.4666794e-03    1.2399288e-04    1.5070790e+02    1.6619634e-07    2.5770394e-05    1.8075893e-03    1.0390357e-05    1.0429702e+02
  -1.3207090e+02    4.9119494e+00    3.2215229e+00    1.8162340e+03    0.0000000e+00    4.8468778e-04    3.4793420e+02    3.8377056e+02    3.3405127e+02    5.0000000e+02    5.0000000e+02    5.0000000e+02    1.8458532e+05    1.2237909e+02   -4.2487328e+02    2.2763775e-02   -1.2508432e+00   -3.5686423e+02    1.8174723e-04   -2.3380461e+03   -1.0969783e-02    2.3798855e-04   -8.5615322e-03    3.3651875e-05    1.5120095e+02   -9.1367793e-08    3.0156183e-05    1.9715616e-03    1.0910895e-05    1.0418376e+02
  -1.3147090e+02    4.9593815e+00    3.1353613e+00    1.7407943e+03    0.0000000e+00    4.7907770e-04    3.4836181e+02    3.8579441e+02    3.3498824e+02    5.0000000e+02    5.0000000e+02    5.0000000e+02    1.8545455e+05    1.2144889e+02   -4.2062292e+02    2.2763775e-02   -1.2922655e+00   -3.5856162e+02    3.7609975e-05   -2.3490491e+03   -9.3565573e-03    1.5967089e-04   -1.1131337e-02    5.6099479e-06    1.5179849e+02   -3.0172042e-07    2.0248969e-05    1.8389412e-03    6.0726976e-06    1.0305563e+02
  -1.3087090e+02    5.0081514e+00    3.0168530e+00    1.6489841e+03    0.0000000e+00    4.6837063e-04    3.4901759e+02    3.8776446e+02    3.3469527e+02    5.0000000e+02    5.0000000e+02    5.0000000e+02    1.8633558e+05    1.1998523e+02   -4.1365666e+02    2.2763775e-02   -1.3333388e+00   -3.6022297e+02   -2.7711354e-03   -2.3602283e+03   -9.1224522e-03    2.9217459e-04   -8.5780163e-03   -4.6145112e-04    1.5238275e+02    2.8055956e-07    5.1993875e-05    1.6629255e-03    1.5738703e-05    1.0122949e+02
  -1.3027090e+02    5.0673376e+00    2.9302181e+00    1.5778180e+03    0.0000000e+00    4.6184508e-04    3.4979361e+02    3.8974617e+02    3.3547140e+02    5.0000000e+02    5.0000000e+02    5.0000000e+02    1.8723780e+05    1.1898282e+02   -4.0814972e+02    2.2763775e-02   -1.3736920e+00   -3.6202012e+02   -1.5198082e-03   -2.3716305e+03   -9.0594229e-03    2.7149201e-04   -9.0615350e-03   -2.3608088e-04    1.5293422e+02    4.2805786e-07    4.8556777e-05    1.6921976e-03    1.4374748e-05    9.9873422e+01
  -1.2967090e+02    5.1335393e+00    2.8294412e+00    1.4986619e+03    0.0000000e+00    4.5341286e-04    3.5079893e+02    3.9173569e+02    3.3636705e+02    5.0000000e+02    5.0000000e+02    5.0000000e+02    1.8815400e+05    1.1770124e+02   -4.0102601e+02    2.2763775e-02   -1.4135432e+00   -3.6377846e+02    1.0656941e-03   -2.3832429e+03   -8.7212864e-03    7.9680335e-08   -9.9284587e-03    1.9490045e-04    1.5347926e+02    4.2685244e-07    2.0793242e-06    1.7104735e-03   -4.4480921e-06    9.8125547e+01
  -1.2907090e+02    5.1909827e+00    2.7480838e+00    1.4368750e+03    0.0000000e+00    4.4618139e-04    3.5164268e+02    3.8513780e+02    3.3584449e+02    5.0000000e+02    5.0000000e+02    5.0000000e+02    1.8908471e+05    1.1672520e+02   -3.9555384e+02    2.2763775e-02   -1.4527117e+00   -3.6557814e+02   -1.8049107e-03   -2.3950360e+03   -7.3690699e-03   -1.8804596e-04   -9.9006649e-03   -2.9178545e-04    1.5402850e+02    1.0247256e-06   -2.4188382e-05    1.4826434e-03   -1.9006042e-05    9.6790235e+01
  -1.2847090e+02    5.2643735e+00    2.6534071e+00    1.3624523e+03    0.0000000e+00    4.3855096e-04    3.5281397e+02    3.8699177e+02    3.3679388e+02    5.0000000e+02    5.0000000e+02    5.0000000e+02    1.9003756e+05    1.1549195e+02   -3.8821063e+02    2.2763775e-02   -1.4913657e+00   -3.6742897e+02    1.6843576e-03   -2.4071011e+03   -7.2524415e-03   -6.3963302e-05   -9.4751242e-03    2.9078880e-04    1.5458503e+02    9.2296431e-07   -1.0816537e-05    1.4517963e-03   -1.2816856e-05    9.5036334e+01
  -1.2787090e+02    5.3373367e+00    2.5782117e+00    1.3045576e+03    0.0000000e+00    4.3243210e-04    3.5396710e+02    3.8694608e+02    3.3780647e+02    5.0000000e+02    5.0000000e+02    5.0000000e+02    1.9100769e+05    1.1457124e+02   -3.8207237e+02    2.2763775e-02   -1.5292953e+00   -3.6928947e+02    5.2917768e-04   -2.4193953e+03   -7.4760937e-03    1.0744642e-04   -9.1266447e-03    9.3010514e-05    1.5514268e+02    9.4947341e-08    1.0066242e-05    1.4759388e-03   -3.3159357e-06    9.3632067e+01
  -1.2727090e+02    5.3675138e+00    2.5716654e+00    1.2973805e+03    0.0000000e+00    4.3300748e-04    3.5410965e+02    3.8882756e+02    3.3888253e+02    5.0000000e+02    5.0000000e+02    5.0000000e+02    1.9203010e+05    1.1487811e+02   -3.8304574e+02    2.2763775e-02   -1.5666016e+00   -3.7124554e+02   -1.3794346e-03   -2.4323526e+03   -7.8221015e-03    2.4772566e-04   -9.3683563e-03   -2.2892041e-04    1.5573912e+02   -7.3709172e-08    3.3209340e-05    1.5320749e-03    5.2783942e-06    9.3970478e+01
  -1.2667090e+02    5.4158638e+00    2.5055561e+00    1.2464179e+03    0.0000000e+00    4.2792678e-04    3.5409324e+02    3.8903456e+02    3.3838011e+02    5.0000000e+02    5.0000000e+02    5.0000000e+02    1.9305080e+05    1.1412215e+02   -3.8066896e+02    2.2763775e-02   -1.6040253e+00   -3.7327422e+02   -7.5419176e-05   -2.4452570e+03   -7.1908812e-03    3.2342947e-04   -1.0851357e-02    7.8699553e-06    1.5642310e+02   -2.3362752e-07    4.8953748e-05    1.5123069e-03    1.0813117e-05    9.3232519e+01
  -1.2607090e+02    5.4678631e+00    2.4497897e+00    1.2082552e+03    0.0000000e+00    4.2213016e-04    3.5501917e+02    3.9079552e+02    3.3943779e+02    5.0000000e+02    5.0000000e+02    5.0000000e+02    1.9404793e+05    1.1353299e+02   -3.7631719e+02    2.2763775e-02   -1.6412727e+00   -3.7514091e+02   -6.7053744e-04   -2.4579157e+03   -7.0572372e-03    2.1143781e-04   -1.0072477e-02   -1.0547028e-04    1.5708303e+02    7.0668038e-07    2.8115440e-05    1.4512795e-03    3.1549471e-06    9.2275685e+01
  -1.2547090e+02    5.5208390e+00    2.3831961e+00    1.1595249e+03    0.0000000e+00    4.1627833e-04    3.5593326e+02    3.9213922e+02    3.4042758e+02    5.0000000e+02    5.0000000e+02    5.0000000e+02    1.9512443e+05    1.1272085e+02   -3.7127037e+02    2.2763775e-02   -1.6780683e+00   -3.7721210e+02    1.6408957e-03   -2.4715539e+03   -6.9079193e-03    2.2700141e-05   -1.0504757e-02    2.5914566e-04    1.5772896e+02    6.7422749e-07    1.9814860e-07    1.4647937e-03   -7.8917909e-06    9.1103380e+01
  -1.2487090e+02    5.5794478e+00    2.3207871e+00    1.1152094e+03    0.0000000e+00    4.1047047e-04    3.5688929e+02    3.9345155e+02    3.4013165e+02    5.0000000e+02    5.0000000e+02    5.0000000e+02    1.9619737e+05    1.1195707e+02   -3.6633284e+02    2.2763775e-02   -1.7143918e+00   -3.7931633e+02    4.4267081e-04   -2.4851377e+03   -6.4346757e-03   -5.3296815e-05   -1.0692675e-02    8.6314410e-05    1.5836654e+02    1.0673847e-06   -1.0819555e-05    1.4023928e-03   -1.3054103e-05    8.9975929e+01
  -1.2427090e+02    5.6476951e+00    2.2567936e+00    1.0701376e+03    0.0000000e+00    4.0442653e-04    3.5801744e+02    3.9522098e+02    3.4142915e+02    5.0000000e+02    5.0000000e+02    5.0000000e+02    1.9728823e+05    1.1115043e+02   -3.6076953e+02    2.2763775e-02   -1.7502447e+00   -3.8144111e+02    2.4890298e-03   -2.4989483e+03   -6.0964065e-03    1.4296435e-04   -1.0440417e-02    4.1305754e-04    1.5900311e+02    1.2632637e-06    1.8333667e-05    1.3400573e-03   -1.0667178e-06    8.8731596e+01
  -1.2367090e+02    5.7250625e+00    2.2017263e+00    1.0308622e+03    0.0000000e+00    3.9956450e-04    3.5924474e+02    3.9698033e+02    3.4277512e+02    5.0000000e+02    5.0000000e+02    5.0000000e+02    1.9840181e+05    1.1049408e+02   -3.5547441e+02    2.2763775e-02   -1.7855386e+00   -3.8360374e+02    1.0991771e-03   -2.5130458e+03   -6.1959319e-03    3.3747952e-04   -9.6115675e-03    1.8588035e-04    1.5964488e+02    2.8616925e-07    4.4971370e-05    1.3133083e-03    1.1785254e-05    8.7608551e+01
  -1.2307090e+02    5.7603193e+00    2.2008543e+00    1.0285175e+03    0.0000000e+00    4.0044959e-04    3.5949364e+02    3.9873423e+02    3.4417591e+02    5.0000000e+02    5.0000000e+02    5.0000000e+02    1.9953539e+05    1.1093978e+02   -3.5653332e+02    2.2763775e-02   -1.8202871e+00   -3.8576708e+02    4.0872969e-04   -2.5274140e+03   -6.5414552e-03    3.9602167e-04   -9.2722167e-03    7.4105549e-05    1.6029335e+02   -1.1046476e-09    5.0971535e-05    1.3354464e-03    1.4017982e-05    8.8019725e+01
  -1.2247090e+02    5.8072090e+00    2.1509782e+00    9.9275027e+02    0.0000000e+00    3.9635709e-04    3.5947933e+02    3.9612168e+02    3.4254214e+02    5.0000000e+02    5.0000000e+02    5.0000000e+02    2.0069648e+05    1.1040242e+02   -3.5490777e+02    2.2763775e-02   -1.8551734e+00   -3.8804951e+02    1.9534360e-05   -2.5421037e+03   -6.0728077e-03    6.0863350e-04   -1.0652848e-02    2.1903575e-06    1.6105386e+02   -2.9227468e-07    7.9156046e-05    1.3348192e-03    2.7798697e-05    8.7500770e+01
  -1.2187090e+02    5.8552681e+00    2.1087997e+00    9.6614921e+02    0.0000000e+00    3.9150548e-04    3.6032620e+02    3.9778568e+02    3.4366006e+02    5.0000000e+02    5.0000000e+02    5.0000000e+02    2.0187429e+05    1.1001802e+02   -3.5150571e+02    2.2763775e-02   -1.8899512e+00   -3.9025439e+02   -1.3224249e-03   -2.5570583e+03   -5.9984184e-03    4.9968490e-04   -9.8714537e-03   -1.9923773e-04    1.6182845e+02    2.8176577e-07    7.0178096e-05    1.2842871e-03    2.2316153e-05    8.6794087e+01
  -1.2127090e+02    5.9248687e+00    2.0623976e+00    9.3487243e+02    0.0000000e+00    3.8700055e-04    3.6131616e+02    3.9948448e+02    3.4478489e+02    5.0000000e+02    5.0000000e+02    5.0000000e+02    2.0307964e+05    1.0951805e+02   -3.4742921e+02    2.2763775e-02   -1.9243540e+00   -3.9265102e+02   -2.7481431e-03   -2.5722902e+03   -5.9371893e-03    2.5582783e-04   -9.6183810e-03   -4.0176459e-04    1.6255119e+02    3.1816389e-07    3.7905619e-05    1.2688813e-03    8.2982224e-06    8.5940398e+01
  -1.2067611e+02    5.9830956e+00    2.0208117e+00    9.0782795e+02    0.0000000e+00    3.8266169e-04    3.6231787e+02    4.0115661e+02    3.4502273e+02    5.0000000e+02    5.0000000e+02    5.0000000e+02    2.0429623e+05    1.0909108e+02   -3.4358205e+02    2.2763775e-02   -1.9580947e+00   -3.9498079e+02    1.5680705e-03   -2.5877210e+03   -5.2524526e-03    3.3222164e-04   -9.9119304e-03    2.4708865e-04    1.6326100e+02    1.1926979e-06    4.8223801e-05    1.1744927e-03    1.3157292e-05    8.5163890e+01
  -1.2008717e+02    6.0511429e+00    1.9737267e+00    8.7553669e+02    0.0000000e+00    3.7836606e-04    3.6351657e+02    4.0281561e+02    3.4619968e+02    5.0000000e+02    5.0000000e+02    5.0000000e+02    2.0552940e+05    1.0854054e+02   -3.3877155e+02    2.2763775e-02   -1.9911437e+00   -3.9737329e+02    1.2197225e-03   -2.6033373e+03   -5.2257369e-03    3.8394630e-04   -9.4836904e-03    1.9947035e-04    1.6397483e+02    9.4165137e-07    5.3877201e-05    1.1513575e-03    1.7534771e-05    8.4178788e+01
  -1.1950389e+02    6.0905431e+00    1.9738758e+00    8.7463348e+02    0.0000000e+00    3.7908539e-04    3.6379413e+02    4.0446030e+02    3.4770695e+02    5.0000000e+02    5.0000000e+02    5.0000000e+02    2.0677484e+05    1.0903331e+02   -3.3980648e+02    2.2763775e-02   -2.0234044e+00   -3.9977950e+02    2.5534481e-04   -2.6191074e+03   -5.8640759e-03    4.7015259e-04   -8.8871906e-03    5.2209670e-05    1.6468777e+02    7.6398079e-08    6.3631168e-05    1.2108491e-03    2.2075508e-05    8.4597158e+01
  -1.1892610e+02    6.1698324e+00    1.9430524e+00    8.5213784e+02    0.0000000e+00    3.7688042e-04    3.6458049e+02    4.0609640e+02    3.4882613e+02    5.0000000e+02    5.0000000e+02    5.0000000e+02    2.0803805e+05    1.0884857e+02   -3.3721037e+02    2.2763775e-02   -2.0554962e+00   -4.0226604e+02   -3.6428121e-03   -2.6350815e+03   -5.2760837e-03    2.4151767e-04   -8.0279566e-03   -5.3900418e-04    1.6542538e+02   -4.9915420e-07    3.2240632e-05    1.0618727e-03    8.3226695e-06    8.4121687e+01
  -1.1835364e+02    6.1965744e+00    1.8946182e+00    8.2297205e+02    0.0000000e+00    3.7116050e-04    3.6490537e+02    4.0414223e+02    3.4719658e+02    5.0000000e+02    5.0000000e+02    5.0000000e+02    2.0930080e+05    1.0825802e+02   -3.3462459e+02    2.2763775e-02   -2.0870494e+00   -4.0460538e+02    1.2599508e-03   -2.6511338e+03   -5.1617980e-03    1.8468240e-04   -9.2875514e-03    1.8113826e-04    1.6631699e+02   -2.0709639e-08    2.8043839e-05    1.1165564e-03    4.6527316e-06    8.3434648e+01
  -1.1778632e+02    6.2410685e+00    1.8698991e+00    8.0643904e+02    0.0000000e+00    3.6895933e-04    3.6573904e+02    4.0568869e+02    3.4841229e+02    5.0000000e+02    5.0000000e+02    5.0000000e+02    2.1058543e+05    1.0818161e+02   -3.3240142e+02    2.2763775e-02   -2.1180508e+00   -4.0712465e+02    5.3822332e-04   -2.6673906e+03   -5.2424707e-03    2.1123527e-04   -9.6191054e-03    8.4539393e-05    1.6708512e+02    4.1095559e-07    3.0438645e-05    1.1477100e-03    5.2701370e-06    8.3084942e+01
  -1.1722396e+02    6.3058664e+00    1.8310725e+00    7.8206980e+02    0.0000000e+00    3.6484304e-04    3.6682432e+02    4.0780059e+02    3.4880800e+02    5.0000000e+02    5.0000000e+02    5.0000000e+02    2.1187952e+05    1.0775659e+02   -3.2837120e+02    2.2763775e-02   -2.1486061e+00   -4.0964298e+02   -1.6185893e-04   -2.6837697e+03   -4.8625772e-03    1.8907656e-04   -9.5008335e-03   -2.8011450e-05    1.6784781e+02    6.5616554e-07    2.6783843e-05    1.0887629e-03    4.6873444e-06    8.2291877e+01
  -1.1666646e+02    6.3716603e+00    1.8027742e+00    7.6463384e+02    0.0000000e+00    3.6170414e-04    3.6785664e+02    4.0932073e+02    3.5027712e+02    5.0000000e+02    5.0000000e+02    5.0000000e+02    2.1318176e+05    1.0757157e+02   -3.2523748e+02    2.2763775e-02   -2.1785469e+00   -4.1218398e+02   -3.0650773e-04   -2.7002582e+03   -4.5826316e-03    1.9850312e-04   -9.3353899e-03   -4.9904845e-05    1.6860605e+02    1.4083022e-06    2.7995561e-05    1.0361045e-03    5.8848105e-06    8.1752313e+01
  -1.1611365e+02    6.4455269e+00    1.7693618e+00    7.4311693e+02    0.0000000e+00    3.5839760e-04    3.6906608e+02    4.1081439e+02    3.5176535e+02    5.0000000e+02    5.0000000e+02    5.0000000e+02    2.1446432e+05    1.0725548e+02   -3.2116469e+02    2.2763775e-02   -2.2079546e+00   -4.1465985e+02    1.6125017e-04   -2.7165058e+03   -4.5902318e-03    2.1631214e-04   -8.9115361e-03    2.2844695e-05    1.6933266e+02    4.7134978e-07    2.9855913e-05    1.0160438e-03    8.0887040e-06    8.1006917e+01
  -1.1556538e+02    6.4760480e+00    1.7749560e+00    7.4575210e+02    0.0000000e+00    3.5955744e-04    3.6945470e+02    4.1232675e+02    3.5250333e+02    5.0000000e+02    5.0000000e+02    5.0000000e+02    2.1582511e+05    1.0790107e+02   -3.2228120e+02    2.2763775e-02   -2.2367323e+00   -4.1726367e+02   -1.4576432e-04   -2.7337490e+03   -5.1530556e-03    2.2267616e-04   -8.4518345e-03   -2.8722884e-05    1.7011202e+02   -5.3694132e-08    2.9770375e-05    1.0702190e-03    7.2642313e-06    8.1517003e+01
  -1.1502155e+02    6.5160431e+00    1.7513737e+00    7.2985709e+02    0.0000000e+00    3.5774075e-04    3.6939044e+02    4.0981705e+02    3.5079468e+02    5.0000000e+02    5.0000000e+02    5.0000000e+02    2.1714151e+05    1.0784163e+02   -3.2232052e+02    2.2763775e-02   -2.2653949e+00   -4.1985693e+02   -2.6578242e-04   -2.7504038e+03   -4.5311726e-03    2.4070254e-04   -9.4163403e-03   -3.3590813e-05    1.7096433e+02   -5.0435384e-08    3.1558810e-05    1.0220176e-03    8.9022653e-06    8.1480072e+01
  -1.1448200e+02    6.5440865e+00    1.7224318e+00    7.1299983e+02    0.0000000e+00    3.5409270e-04    3.7032439e+02    4.1123184e+02    3.5200078e+02    5.0000000e+02    5.0000000e+02    5.0000000e+02    2.1848940e+05    1.0764295e+02   -3.1933381e+02    2.2763775e-02   -2.2938875e+00   -4.2229090e+02    7.8747564e-04   -2.7675664e+03   -4.7576643e-03    2.2259725e-04   -9.3557957e-03    1.1355164e-04    1.7181690e+02    3.2255072e-07    3.0620506e-05    1.0516117e-03    7.1840597e-06    8.0947131e+01
  -1.1394661e+02    6.5936348e+00    1.7001102e+00    6.9929088e+02    0.0000000e+00    3.5175752e-04    3.7123860e+02    4.1324141e+02    3.5315838e+02    5.0000000e+02    5.0000000e+02    5.0000000e+02    2.1986564e+05    1.0759455e+02   -3.1693747e+02    2.2763775e-02   -2.3218481e+00   -4.2506719e+02   -5.4432370e-04   -2.7849351e+03   -4.5801630e-03    1.8427073e-04   -9.3313412e-03   -8.8120506e-05    1.7264249e+02    5.1070118e-07    2.5553108e-05    1.0273425e-03    6.2567996e-06    8.0593981e+01
  -1.1341530e+02    6.6574143e+00    1.6747369e+00    6.8405167e+02    0.0000000e+00    3.4894554e-04    3.7219095e+02    4.1467994e+02    3.5395826e+02    5.0000000e+02    5.0000000e+02    5.0000000e+02    2.2125292e+05    1.0744778e+02   -3.1412619e+02    2.2763775e-02   -2.3494176e+00   -4.2778794e+02   -8.0099839e-04   -2.8024918e+03   -4.3665424e-03    1.8982840e-04   -9.1596762e-03   -1.1020665e-04    1.7345591e+02    1.1428774e-06    2.5496910e-05    9.8668269e-04    7.0658047e-06    8.0125262e+01
  -1.1288790e+02    6.7249924e+00    1.6483449e+00    6.6817937e+02    0.0000000e+00    3.4597772e-04    3.7336032e+02    4.1610544e+02    3.5548498e+02    5.0000000e+02    5.0000000e+02    5.0000000e+02    2.2265122e+05    1.0727593e+02   -3.1061720e+02    2.2763775e-02   -2.3765447e+00   -4.3049651e+02    2.5371313e-04   -2.8202050e+03   -4.1450542e-03    1.7663612e-04   -8.9762958e-03    4.4273825e-05    1.7426042e+02    1.2872017e-06    2.2131183e-05    9.4390972e-04    7.1472705e-06    7.9546375e+01
  -1.1236435e+02    6.7954987e+00    1.6270894e+00    6.5510195e+02    0.0000000e+00    3.4379732e-04    3.7460092e+02    4.1752458e+02    3.5655890e+02    5.0000000e+02    5.0000000e+02    5.0000000e+02    2.2406341e+05    1.0722587e+02   -3.0727119e+02    2.2763775e-02   -2.4031618e+00   -4.3321474e+02    4.7258498e-04   -2.8380957e+03   -4.2334987e-03    2.5321744e-04   -8.6177426e-03    7.4564596e-05    1.7506185e+02    2.5705710e-07    3.2114720e-05    9.3836445e-04    1.2599266e-05    7.9055352e+01
  -1.1184453e+02    6.8067147e+00    1.6375893e+00    6.5981694e+02    0.0000000e+00    3.4582810e-04    3.7489785e+02    4.1895567e+02    3.5725850e+02    5.0000000e+02    5.0000000e+02    5.0000000e+02    2.2552473e+05    1.0803425e+02   -3.0898199e+02    2.2763775e-02   -2.4292684e+00   -4.3600557e+02    3.3688927e-03   -2.8566178e+03   -4.4126128e-03    3.7216973e-04   -8.3823825e-03    5.0017841e-04    1.7589871e+02   -3.4610461e-07    4.4346343e-05    9.4436846e-04    1.8996733e-05    7.9733134e+01
  -1.1132833e+02    6.8429252e+00    1.6136870e+00    6.4518139e+02    0.0000000e+00    3.4342249e-04    3.7478670e+02    4.1667502e+02    3.5568579e+02    5.0000000e+02    5.0000000e+02    5.0000000e+02    2.2697617e+05    1.0795318e+02   -3.0909080e+02    2.2763775e-02   -2.4553699e+00   -4.3888310e+02    1.1096097e-03   -2.8749715e+03   -4.2070031e-03    3.9201217e-04   -9.1689224e-03    1.5271609e-04    1.7682889e+02   -5.0004036e-07    4.7974237e-05    9.5135272e-04    1.9660836e-05    7.9682496e+01
  -1.1081566e+02    6.8665638e+00    1.6008650e+00    6.3826665e+02    0.0000000e+00    3.4158206e-04    3.7554650e+02    4.1800456e+02    3.5692843e+02    5.0000000e+02    5.0000000e+02    5.0000000e+02    2.2839411e+05    1.0815549e+02   -3.0773446e+02    2.2763775e-02   -2.4813578e+00   -4.4145071e+02   -4.7393907e-03   -2.8930231e+03   -4.2383920e-03    2.1892652e-04   -9.1033108e-03   -6.7822192e-04    1.7773586e+02    5.2503004e-07    2.6514000e-05    9.5257899e-04    8.9222937e-06    7.9595917e+01
  -1.1030642e+02    6.9170755e+00    1.5761762e+00    6.2405748e+02    0.0000000e+00    3.3870277e-04    3.7658781e+02    4.1995088e+02    3.5782894e+02    5.0000000e+02    5.0000000e+02    5.0000000e+02    2.2989924e+05    1.0799851e+02   -3.0463784e+02    2.2763775e-02   -2.5070203e+00   -4.4443899e+02   -9.0106796e-04   -2.9120417e+03   -4.1262307e-03    1.5993976e-04   -9.0595779e-03   -1.4331157e-04    1.7863023e+02    7.5224072e-07    1.9503000e-05    9.4010319e-04    6.3599701e-06    7.9093226e+01
  -1.0980052e+02    6.9766097e+00    1.5602226e+00    6.1516456e+02    0.0000000e+00    3.3670647e-04    3.7758952e+02    4.2131562e+02    3.5933693e+02    5.0000000e+02    5.0000000e+02    5.0000000e+02    2.3138951e+05    1.0807598e+02   -3.0232448e+02    2.2763775e-02   -2.5322684e+00   -4.4739076e+02    4.8315702e-04   -2.9308913e+03   -3.7452222e-03    1.7540284e-04   -9.0413316e-03    7.7488992e-05    1.7950016e+02    1.6616462e-06    2.0658195e-05    8.8129524e-04    7.8288382e-06    7.8823272e+01
  -1.0929789e+02    7.0432455e+00    1.5400450e+00    6.0304627e+02    0.0000000e+00    3.3457841e-04    3.7878261e+02    4.2266662e+02    3.6061303e+02    5.0000000e+02    5.0000000e+02    5.0000000e+02    2.3289359e+05    1.0803352e+02   -2.9908348e+02    2.2763775e-02   -2.5571666e+00   -4.5030053e+02    6.8109577e-06   -2.9499412e+03   -3.7029854e-03    1.7035616e-04   -8.7310663e-03    5.3478525e-06    1.8035760e+02    1.0670154e-06    1.9744017e-05    8.6051867e-04    8.0800851e-06    7.8360299e+01
  -1.0879844e+02    7.0660327e+00    1.5519946e+00    6.0951743e+02    0.0000000e+00    3.3633953e-04    3.7909651e+02    4.2401458e+02    3.6102925e+02    5.0000000e+02    5.0000000e+02    5.0000000e+02    2.3441259e+05    1.0891769e+02   -3.0084070e+02    2.2763775e-02   -2.5816236e+00   -4.5321891e+02    4.3854912e-04   -2.9691839e+03   -4.1863399e-03    2.0471341e-04   -8.4321225e-03    6.7093279e-05    1.8121487e+02    1.4304537e-07    2.2415431e-05    9.0553957e-04    1.0222603e-05    7.9079080e+01
  -1.0830207e+02    7.1114403e+00    1.5450476e+00    6.0448493e+02    0.0000000e+00    3.3607543e-04    3.7979235e+02    4.2143312e+02    3.6191162e+02    5.0000000e+02    5.0000000e+02    5.0000000e+02    2.3592423e+05    1.0926919e+02   -3.0007402e+02    2.2763775e-02   -2.6060991e+00   -4.5617704e+02    3.3473885e-04   -2.9883110e+03   -3.5605268e-03    1.9751027e-04   -9.0388326e-03    5.1350624e-05    1.8218591e+02   -2.3190540e-07    2.2010060e-05    8.4558926e-04    1.0214081e-05    7.9164518e+01
  -1.0780872e+02    7.1238087e+00    1.5155379e+00    5.8801510e+02    0.0000000e+00    3.3231261e-04    3.7998463e+02    4.2273616e+02    3.6071023e+02    5.0000000e+02    5.0000000e+02    5.0000000e+02    2.3749072e+05    1.0901822e+02   -2.9876728e+02    2.2763775e-02   -2.6303950e+00   -4.5902449e+02    1.0682452e-03   -3.0082485e+03   -3.8809406e-03    2.0834809e-04   -8.9771942e-03    1.4646235e-04    1.8315834e+02    2.4276638e-07    2.5047108e-05    8.8579934e-04    9.4451946e-06    7.8818330e+01
  -1.0731831e+02    7.1626340e+00    1.5022688e+00    5.8010727e+02    0.0000000e+00    3.3094086e-04    3.8082953e+02    4.2407314e+02    3.6196789e+02    5.0000000e+02    5.0000000e+02    5.0000000e+02    2.3907364e+05    1.0918453e+02   -2.9711232e+02    2.2763775e-02   -2.6543914e+00   -4.6223701e+02    1.3476483e-03   -3.0282277e+03   -3.9758812e-03    1.8283482e-04   -8.9651415e-03    1.9096473e-04    1.8410499e+02   -3.7280732e-07    2.1612305e-05    8.9717713e-04    7.8276138e-06    7.8689543e+01
  -1.0683077e+02    7.2170671e+00    1.4835254e+00    5.6976946e+02    0.0000000e+00    3.2861706e-04    3.8185734e+02    4.2586255e+02    3.6309870e+02    5.0000000e+02    5.0000000e+02    5.0000000e+02    2.4063161e+05    1.0916711e+02   -2.9440915e+02    2.2763775e-02   -2.6781373e+00   -4.6522687e+02    1.5980304e-03   -3.0479702e+03   -3.6922635e-03    1.6810665e-04   -8.8660948e-03    2.2422389e-04    1.8499951e+02    9.4436292e-07    1.9988941e-05    8.5526016e-04    7.5894109e-06    7.8321405e+01
  -1.0634601e+02    7.2741521e+00    1.4716706e+00    5.6322529e+02    0.0000000e+00    3.2718257e-04    3.8285497e+02    4.2717064e+02    3.6445163e+02    5.0000000e+02    5.0000000e+02    5.0000000e+02    2.4222948e+05    1.0935714e+02   -2.9234443e+02    2.2763775e-02   -2.7015377e+00   -4.6834799e+02   -2.3442980e-04   -3.0681971e+03   -3.4569332e-03    1.4675384e-04   -8.7370033e-03   -3.6122898e-05    1.8591677e+02    1.5245333e-06    1.7488168e-05    8.1352669e-04    6.6268381e-06    7.8150917e+01
  -1.0586398e+02    7.3408859e+00    1.4563889e+00    5.5443013e+02    0.0000000e+00    3.2548065e-04    3.8404608e+02    4.2847634e+02    3.6575105e+02    5.0000000e+02    5.0000000e+02    5.0000000e+02    2.4384967e+05    1.0944508e+02   -2.8940590e+02    2.2763775e-02   -2.7246416e+00   -4.7147844e+02   -1.6033649e-04   -3.0887190e+03   -3.4404322e-03    1.2148878e-04   -8.4547052e-03   -3.2348158e-05    1.8683319e+02    3.6589941e-07    1.4303475e-05    7.9593779e-04    5.8963014e-06    7.7809685e+01
  -1.0538460e+02    7.3491914e+00    1.4653159e+00    5.5897708e+02    0.0000000e+00    3.2687195e-04    3.8442184e+02    4.2978074e+02    3.6599654e+02    5.0000000e+02    5.0000000e+02    5.0000000e+02    2.4548906e+05    1.1029295e+02   -2.9074474e+02    2.2763775e-02   -2.7473591e+00   -4.7462336e+02   -4.5760773e-04   -3.1094928e+03   -3.8555381e-03    1.1972959e-04   -8.1629982e-03   -6.1013924e-05    1.8775672e+02   -2.6165884e-09    1.3894131e-05    8.3356650e-04    5.6722844e-06    7.8455117e+01
  -1.0490780e+02    7.3724827e+00    1.4504004e+00    5.4985214e+02    0.0000000e+00    3.2555999e-04    3.8431208e+02    4.2763701e+02    3.6462977e+02    5.0000000e+02    5.0000000e+02    5.0000000e+02    2.4715116e+05    1.1044204e+02   -2.9153271e+02    2.2763775e-02   -2.7700752e+00   -4.7788170e+02    3.7868305e-04   -3.1305266e+03   -3.4703588e-03    1.7706990e-04   -9.1867230e-03    5.3867189e-05    1.8881234e+02   -2.5939672e-07    2.1001217e-05    8.3093981e-04    8.3025547e-06    7.8609218e+01
  -1.0443354e+02    7.3834702e+00    1.4410206e+00    5.4498459e+02    0.0000000e+00    3.2416089e-04    3.8518409e+02    4.2888497e+02    3.6591462e+02    5.0000000e+02    5.0000000e+02    5.0000000e+02    2.4881862e+05    1.1074254e+02   -2.8999815e+02    2.2763775e-02   -2.7927759e+00   -4.8086191e+02    1.8242247e-03   -3.1517773e+03   -3.5410528e-03    9.8238170e-05   -9.0849469e-03    2.5490816e-04    1.8985381e+02    5.3427521e-07    1.0328310e-05    8.3359457e-04    3.3933490e-06    7.8562056e+01
  -1.0396174e+02    7.4217951e+00    1.4263364e+00    5.3696062e+02    0.0000000e+00    3.2237387e-04    3.8615563e+02    4.3077027e+02    3.6719304e+02    5.0000000e+02    5.0000000e+02    5.0000000e+02    2.5052264e+05    1.1086211e+02   -2.8778174e+02    2.2763775e-02   -2.8152006e+00   -4.8430399e+02    2.1696517e-03   -3.1732785e+03   -3.4608979e-03    1.1112976e-04   -9.1556516e-03    2.7136275e-04    1.9086123e+02    7.0298815e-07    1.0750877e-05    8.2945247e-04    5.0857803e-06    7.8341218e+01
  -1.0349235e+02    7.4788092e+00    1.4144298e+00    5.3052390e+02    0.0000000e+00    3.2089851e-04    3.8716952e+02    4.3205238e+02    3.6844927e+02    5.0000000e+02    5.0000000e+02    5.0000000e+02    2.5224083e+05    1.1105437e+02   -2.8562028e+02    2.2763775e-02   -2.8373520e+00   -4.8770887e+02    2.1293716e-03   -3.1950056e+03   -3.3303930e-03    1.4026584e-04   -9.0275142e-03    2.7118021e-04    1.9185916e+02    1.4135068e-06    1.3872949e-05    8.0546934e-04    6.9223437e-06    7.8169723e+01
  -1.0302529e+02    7.5363988e+00    1.4009214e+00    5.2313862e+02    0.0000000e+00    3.1922328e-04    3.8830651e+02    4.3332013e+02    3.6974714e+02    5.0000000e+02    5.0000000e+02    5.0000000e+02    2.5397346e+05    1.1119999e+02   -2.8293674e+02    2.2763775e-02   -2.8592292e+00   -4.9105438e+02    8.5958743e-05   -3.2169564e+03   -3.0748706e-03    1.1235336e-04   -8.8204549e-03    9.5079358e-06    1.9284232e+02    1.3333643e-06    1.0776925e-05    7.6041437e-04    5.6719151e-06    7.7904044e+01
  -1.0256053e+02    7.5580373e+00    1.4100357e+00    5.2787435e+02    0.0000000e+00    3.2058972e-04    3.8895388e+02    4.3458941e+02    3.7004465e+02    5.0000000e+02    5.0000000e+02    5.0000000e+02    2.5572574e+05    1.1208310e+02   -2.8357362e+02    2.2763775e-02   -2.8807816e+00   -4.9444800e+02    4.9712258e-04   -3.2391434e+03   -3.3860065e-03    1.2312338e-04   -8.5168512e-03    6.9520677e-05    1.9382853e+02    1.6142494e-07    1.1222513e-05    7.7939824e-04    6.5631369e-06    7.8484270e+01
  -1.0209800e+02    7.5993130e+00    1.4050644e+00    5.2440621e+02    0.0000000e+00    3.2042834e-04    3.8958570e+02    4.3586168e+02    3.7108892e+02    5.0000000e+02    5.0000000e+02    5.0000000e+02    2.5750188e+05    1.1252465e+02   -2.8285320e+02    2.2763775e-02   -2.9022856e+00   -4.9787886e+02   -1.8192659e-05   -3.2616392e+03   -3.2085315e-03    1.9225851e-04   -8.3985093e-03   -1.2785529e-05    1.9483413e+02   -3.6538716e-07    1.8987062e-05    7.4569138e-04    1.0456766e-05    7.8626311e+01
  -1.0163764e+02    7.6131878e+00    1.3817498e+00    5.1175258e+02    0.0000000e+00    3.1740445e-04    3.8965233e+02    4.3203346e+02    3.6996853e+02    5.0000000e+02    5.0000000e+02    5.0000000e+02    2.5929056e+05    1.1242866e+02   -2.8264376e+02    2.2763775e-02   -2.9236252e+00   -5.0125867e+02    2.4004633e-03   -3.2843380e+03   -3.3297038e-03    1.8921302e-04   -8.8646006e-03    3.1128594e-04    1.9605426e+02   -3.2122177e-07    2.0508168e-05    7.8234428e-04    1.0288614e-05    7.8506067e+01
  -1.0117943e+02    7.6219644e+00    1.3712737e+00    5.0575530e+02    0.0000000e+00    3.1628674e-04    3.9051734e+02    4.3370010e+02    3.7130200e+02    5.0000000e+02    5.0000000e+02    5.0000000e+02    2.6110228e+05    1.1269554e+02   -2.8106934e+02    2.2763775e-02   -2.9448449e+00   -5.0465256e+02   -3.0667045e-03   -3.3073533e+03   -3.3856070e-03    1.1722327e-04   -9.2217483e-03   -4.3254081e-04    1.9709722e+02    1.8979308e-07    1.3031669e-05    8.0971260e-04    4.9801911e-06    7.8456133e+01
  -1.0072328e+02    7.6688416e+00    1.3589166e+00    4.9941170e+02    0.0000000e+00    3.1464957e-04    3.9157760e+02    4.3401310e+02    3.7256250e+02    5.0000000e+02    5.0000000e+02    5.0000000e+02    2.6293903e+05    1.1287347e+02   -2.7862295e+02    2.2763775e-02   -2.9658765e+00   -5.0833043e+02   -1.2437103e-02   -3.3305450e+03   -3.3395195e-03   -2.0613249e-05   -9.1583343e-03   -1.6171136e-03    1.9816977e+02    1.2452173e-06   -1.4180957e-06    8.0419405e-04   -3.3338209e-06    7.8247408e+01
  -1.0026915e+02    7.7188483e+00    1.3516526e+00    4.9584880e+02    0.0000000e+00    3.1358508e-04    3.9260129e+02    4.3494229e+02    3.7385955e+02    5.0000000e+02    5.0000000e+02    5.0000000e+02    2.6480119e+05    1.1322895e+02   -2.7676658e+02    2.2763775e-02   -2.9866341e+00   -5.1199839e+02   -7.2380307e-03   -3.3541070e+03   -2.9735047e-03   -6.4449589e-05   -9.0487561e-03   -9.3338651e-04    1.9923999e+02    2.2218947e-06   -5.9218145e-06    7.4649044e-04   -5.7028665e-06    7.8215261e+01
  -9.9817011e+01    7.7751523e+00    1.3439408e+00    4.9161283e+02    0.0000000e+00    3.1274718e-04    3.9372992e+02    4.3620611e+02    3.7505059e+02    5.0000000e+02    5.0000000e+02    5.0000000e+02    2.6668499e+05    1.1356848e+02   -2.7449589e+02    2.2763775e-02   -3.0071556e+00   -5.1563315e+02   -7.2551270e-03   -3.3779662e+03   -2.9546911e-03   -1.1157877e-04   -8.7403520e-03   -9.3267334e-04    2.0030159e+02    1.6920552e-06   -1.0229601e-05    7.2580751e-04   -8.0276773e-06    7.8122266e+01
  -9.9366792e+01    7.7810723e+00    1.3532621e+00    4.9629968e+02    0.0000000e+00    3.1412329e-04    3.9418382e+02    4.3747719e+02    3.7536424e+02    5.0000000e+02    5.0000000e+02    5.0000000e+02    2.6858952e+05    1.1453240e+02   -2.7563798e+02    2.2763775e-02   -3.0274042e+00   -5.1930007e+02   -3.6786154e-03   -3.4020903e+03   -3.2652567e-03   -1.2476007e-04   -8.3671219e-03   -4.6896952e-04    2.0136844e+02    5.9257720e-07   -1.2051515e-05    7.4179361e-04   -8.9116361e-06    7.8804788e+01
  -9.8918464e+01    7.8045692e+00    1.3476786e+00    4.9245562e+02    0.0000000e+00    3.1388510e-04    3.9456352e+02    4.3875176e+02    3.7628033e+02    5.0000000e+02    5.0000000e+02    5.0000000e+02    2.7051888e+05    1.1500552e+02   -2.7586506e+02    2.2763775e-02   -3.0476691e+00   -5.2305862e+02   -3.4994527e-03   -3.4265224e+03   -2.9339360e-03   -1.6093376e-04   -9.3591850e-03   -4.3928894e-04    2.0258523e+02    2.1228911e-07   -1.6114764e-05    7.5068120e-04   -1.2023113e-05    7.9077148e+01
  -9.8471966e+01    7.8118035e+00    1.3305507e+00    4.8369096e+02    0.0000000e+00    3.1146768e-04    3.9514170e+02    4.3669700e+02    3.7553943e+02    5.0000000e+02    5.0000000e+02    5.0000000e+02    2.7245239e+05    1.1507000e+02   -2.7435120e+02    2.2763775e-02   -3.0679023e+00   -5.2654672e+02    1.4848379e-03   -3.4511381e+03   -3.1197128e-03   -8.0676472e-05   -9.2003401e-03    2.1252349e-04    2.0376563e+02    3.5765666e-07   -8.5544627e-06    7.6510413e-04   -6.1628831e-06    7.8894714e+01
  -9.8027267e+01    7.8351654e+00    1.3258540e+00    4.8119480e+02    0.0000000e+00    3.1093882e-04    3.9599382e+02    4.3804138e+02    3.7689790e+02    5.0000000e+02    5.0000000e+02    5.0000000e+02    2.7446479e+05    1.1554683e+02   -2.7321293e+02    2.2763775e-02   -3.0879022e+00   -5.3060453e+02    1.4957918e-03   -3.4765458e+03   -3.0788937e-03   -3.0439359e-05   -9.4339901e-03    1.9937658e-04    2.0495293e+02    3.5889549e-07   -2.2149081e-06    7.7127805e-04   -3.9942262e-06    7.9024335e+01
  -9.7584316e+01    7.8777762e+00    1.3170951e+00    4.7669358e+02    0.0000000e+00    3.0977643e-04    3.9698771e+02    4.3901722e+02    3.7821476e+02    5.0000000e+02    5.0000000e+02    5.0000000e+02    2.7643241e+05    1.1586872e+02   -2.7128610e+02    2.2763775e-02   -3.1077570e+00   -5.3444220e+02   -7.4237922e-03   -3.5014537e+03   -2.9681326e-03   -6.6645525e-05   -9.2724556e-03   -9.2551281e-04    2.0607810e+02    1.7760270e-06   -5.5790014e-06    7.5109232e-04   -5.9830379e-06    7.8968860e+01
  -9.7143069e+01    7.9307726e+00    1.3078130e+00    4.7199987e+02    0.0000000e+00    3.0850427e-04    3.9813952e+02    4.4027740e+02    3.7941317e+02    5.0000000e+02    5.0000000e+02    5.0000000e+02    2.7844999e+05    1.1617197e+02   -2.6876186e+02    2.2763775e-02   -3.1273925e+00   -5.3838901e+02    2.1522672e-03   -3.5269882e+03   -2.7054526e-03   -3.2923562e-05   -9.0842627e-03    2.9243483e-04    2.0722413e+02    1.8078888e-06   -2.2350277e-06    7.0782281e-04   -3.2328050e-06    7.8831028e+01
  -9.6703497e+01    7.9862192e+00    1.3015451e+00    4.6880389e+02    0.0000000e+00    3.0772374e-04    3.9936132e+02    4.4154101e+02    3.7995432e+02    5.0000000e+02    5.0000000e+02    5.0000000e+02    2.8052526e+05    1.1657956e+02   -2.6625211e+02    2.2763775e-02   -3.1467613e+00   -5.4238757e+02   -2.5822422e-04   -3.5532776e+03   -2.7106294e-03   -1.8751629e-05   -8.9161260e-03   -4.0902081e-05    2.0839073e+02    6.1852542e-07   -9.0421782e-07    6.9771955e-04   -2.0179211e-06    7.8757734e+01
  -9.6265535e+01    7.9777508e+00    1.3113166e+00    4.7356968e+02    0.0000000e+00    3.0920949e-04    3.9980349e+02    4.4278383e+02    3.8088255e+02    5.0000000e+02    5.0000000e+02    5.0000000e+02    2.8256850e+05    1.1762463e+02   -2.6743155e+02    2.2763775e-02   -3.1658494e+00   -5.4633063e+02   -9.6050173e-03   -3.5791607e+03   -3.0108827e-03   -5.8421605e-05   -8.5454831e-03   -1.2060957e-03    2.0953048e+02    4.6270722e-07   -5.2089896e-06    7.0996993e-04   -5.0083350e-06    7.9493620e+01
  -9.5829177e+01    7.9884571e+00    1.2941712e+00    4.6362725e+02    0.0000000e+00    3.0750134e-04    3.9971073e+02    4.4083652e+02    3.7992051e+02    5.0000000e+02    5.0000000e+02    5.0000000e+02    2.8466645e+05    1.1773388e+02   -2.6818451e+02    2.2763775e-02   -3.1849730e+00   -5.5041015e+02   -3.8683312e-03   -3.6057265e+03   -2.7659005e-03   -1.9417023e-04   -9.6343692e-03   -4.9518228e-04    2.1083174e+02    1.7135354e-07   -2.1003500e-05    7.3631873e-04   -1.2826789e-05    7.9604542e+01
  -9.5394356e+01    7.9911395e+00    1.2903106e+00    4.6195606e+02    0.0000000e+00    3.0676283e-04    4.0069594e+02    4.4209139e+02    3.8131261e+02    5.0000000e+02    5.0000000e+02    5.0000000e+02    2.8677713e+05    1.1826892e+02   -2.6655495e+02    2.2763775e-02   -3.2041120e+00   -5.5419069e+02    7.6939446e-03   -3.6326223e+03   -2.8950756e-03   -5.6591457e-05   -9.4881509e-03    9.7123929e-04    2.1213474e+02    5.3727445e-07   -5.9197179e-06    7.4258294e-04   -5.3041377e-06    7.9705442e+01
  -9.4961038e+01    8.0245757e+00    1.2842893e+00    4.5919841e+02    0.0000000e+00    3.0585902e-04    4.0169073e+02    4.4348370e+02    3.8265022e+02    5.0000000e+02    5.0000000e+02    5.0000000e+02    2.8893536e+05    1.1871933e+02   -2.6478424e+02    2.2763775e-02   -3.2230450e+00   -5.5853540e+02    2.3927174e-03   -3.6598614e+03   -2.8392422e-03    2.2315452e-06   -9.5592004e-03    3.1716884e-04    2.1339123e+02    7.6996317e-07    4.5078157e-07    7.4131951e-04   -1.8343202e-06    7.9749898e+01
  -9.4529204e+01    8.0680319e+00    1.2791588e+00    4.5676921e+02    0.0000000e+00    3.0509225e-04    4.0272926e+02    4.4446445e+02    3.8391701e+02    5.0000000e+02    5.0000000e+02    5.0000000e+02    2.9111205e+05    1.1919909e+02   -2.6295144e+02    2.2763775e-02   -3.2417910e+00   -5.6286605e+02   -5.7424223e-04   -3.6873793e+03   -2.5560609e-03   -1.2707648e-05   -9.4774365e-03   -4.8579626e-05    2.1464115e+02    1.7984638e-06   -7.8786472e-07    7.0054368e-04   -2.0066488e-06    7.9806791e+01
  -9.4098795e+01    8.1216461e+00    1.2720668e+00    4.5313531e+02    0.0000000e+00    3.0419952e-04    4.0392476e+02    4.4570225e+02    3.8506115e+02    5.0000000e+02    5.0000000e+02    5.0000000e+02    2.9331497e+05    1.1960490e+02   -2.6039508e+02    2.2763775e-02   -3.2603416e+00   -5.6714429e+02   -1.6993999e-03   -3.7152743e+03   -2.5047799e-03   -3.0487470e-05   -9.2894503e-03   -2.1643492e-04    2.1588079e+02    1.6428249e-06   -2.3210557e-06    6.8486935e-04   -2.9511787e-06    7.9733883e+01
  -9.3669779e+01    8.1200129e+00    1.2806026e+00    4.5752284e+02    0.0000000e+00    3.0544482e-04    4.0446985e+02    4.4693523e+02    3.8547580e+02    5.0000000e+02    5.0000000e+02    5.0000000e+02    2.9554811e+05    1.2063900e+02   -2.6109910e+02    2.2763775e-02   -3.2786351e+00   -5.7142590e+02   -1.1711399e-02   -3.7435727e+03   -2.8023453e-03   -1.3144374e-04   -8.9822795e-03   -1.4367358e-03    2.1712270e+02    8.4693967e-07   -1.1555577e-05    6.9834906e-04   -9.0015266e-06    8.0412563e+01
  -9.3242139e+01    8.1634754e+00    1.2782314e+00    4.5591992e+02    0.0000000e+00    3.0543299e-04    4.0540755e+02    4.4819642e+02    3.8660533e+02    5.0000000e+02    5.0000000e+02    5.0000000e+02    2.9781352e+05    1.2125607e+02   -2.5962207e+02    2.2763775e-02   -3.2969361e+00   -5.7586733e+02    4.0905800e-03   -3.7722303e+03   -2.6683219e-03   -6.0515316e-05   -8.6873349e-03    5.0586226e-04    2.1840168e+02   -2.7350014e-07   -4.5141124e-06    6.6281605e-04   -4.7571135e-06    8.0588406e+01
  -9.2815820e+01    8.1616671e+00    1.2589752e+00    4.4563274e+02    0.0000000e+00    3.0291429e-04    4.0554490e+02    4.4691662e+02    3.8590680e+02    5.0000000e+02    5.0000000e+02    5.0000000e+02    3.0009391e+05    1.2131445e+02   -2.5966893e+02    2.2763775e-02   -3.3150621e+00   -5.8013029e+02   -4.4168203e-03   -3.8011932e+03   -2.7718256e-03   -2.4552133e-04   -9.3055186e-03   -5.4947108e-04    2.1991851e+02    3.9840791e-07   -2.2310710e-05    7.0615621e-04   -1.6249781e-05    8.0585434e+01
  -9.2390790e+01    8.1651179e+00    1.2531123e+00    4.4249568e+02    0.0000000e+00    3.0225239e-04    4.0649866e+02    4.4862564e+02    3.8733413e+02    5.0000000e+02    5.0000000e+02    5.0000000e+02    3.0241325e+05    1.2180991e+02   -2.5800916e+02    2.2763775e-02   -3.3331344e+00   -5.8453304e+02    8.7207531e-03   -3.8306256e+03   -2.8366995e-03   -1.0847740e-04   -9.6857764e-03    1.0180319e-03    2.2124456e+02    2.1794474e-07   -1.0371496e-05    7.3520939e-04   -8.5509052e-06    8.0677155e+01
  -9.1967022e+01    8.1970913e+00    1.2451782e+00    4.3882484e+02    0.0000000e+00    3.0108819e-04    4.0757545e+02    4.4986715e+02    3.8874304e+02    5.0000000e+02    5.0000000e+02    5.0000000e+02    3.0476792e+05    1.2220150e+02   -2.5573419e+02    2.2763775e-02   -3.3510500e+00   -5.8916521e+02    4.3489356e-03   -3.8604027e+03   -2.6989212e-03   -1.8068229e-05   -9.7786638e-03    5.1195375e-04    2.2259465e+02    5.4467901e-07   -1.3896751e-06    7.2608321e-04   -3.0794370e-06    8.0637867e+01
  -9.1544487e+01    8.2350475e+00    1.2413692e+00    4.3716037e+02    0.0000000e+00    3.0044699e-04    4.0866013e+02    4.5110337e+02    3.8984859e+02    5.0000000e+02    5.0000000e+02    5.0000000e+02    3.0715088e+05    1.2277168e+02   -2.5379356e+02    2.2763775e-02   -3.3687516e+00   -5.9387229e+02    9.9832258e-04   -3.8905415e+03   -2.4588358e-03    1.8087645e-05   -9.6904972e-03    1.1203517e-04    2.2394949e+02    1.7526027e-06    2.6924214e-06    6.9189622e-04   -3.1735940e-07    8.0743839e+01
  -9.1123141e+01    8.2789638e+00    1.2378786e+00    4.3562403e+02    0.0000000e+00    2.9996505e-04    4.0988530e+02    4.5233041e+02    3.9098625e+02    5.0000000e+02    5.0000000e+02    5.0000000e+02    3.0956168e+05    1.2334013e+02   -2.5132395e+02    2.2763775e-02   -3.3862624e+00   -5.9851801e+02   -1.0806308e-03   -3.9210857e+03   -2.4838755e-03    1.8816829e-05   -9.6975665e-03   -1.4784166e-04    2.2529387e+02    6.5698674e-07    2.9276017e-06    6.9503914e-04   -4.3891173e-08    8.0792350e+01
  -9.0702955e+01    8.2705523e+00    1.2475496e+00    4.4051076e+02    0.0000000e+00    3.0136042e-04    4.1045005e+02    4.5356556e+02    3.9148831e+02    5.0000000e+02    5.0000000e+02    5.0000000e+02    3.1200841e+05    1.2449995e+02   -2.5199305e+02    2.2763775e-02   -3.4035333e+00   -6.0327321e+02    7.4381998e-04   -3.9520547e+03   -2.7928778e-03    4.7999521e-05   -9.3579091e-03    8.9002020e-05    2.2665721e+02   -3.2621856e-07    5.8011109e-06    7.0812433e-04    1.8358441e-06    8.1545063e+01
  -9.0283896e+01    8.2844948e+00    1.2402574e+00    4.3594249e+02    0.0000000e+00    3.0085051e-04    4.1066137e+02    4.5086986e+02    3.9237890e+02    5.0000000e+02    5.0000000e+02    5.0000000e+02    3.1449116e+05    1.2502790e+02   -2.5263148e+02    2.2763775e-02   -3.4208197e+00   -6.0814225e+02   -7.5875777e-04   -3.9834719e+03   -2.4216557e-03   -6.1764861e-05   -1.0332792e-02   -8.7604632e-05    2.2819455e+02   -1.7116079e-07   -6.9194114e-06    7.1598830e-04   -4.9404168e-06    8.1892271e+01
  -8.9865945e+01    8.2781149e+00    1.2317084e+00    4.3190735e+02    0.0000000e+00    2.9947855e-04    4.1145653e+02    4.5201390e+02    3.9218863e+02    5.0000000e+02    5.0000000e+02    5.0000000e+02    3.1698283e+05    1.2546179e+02   -2.5112915e+02    2.2763775e-02   -3.4381403e+00   -6.1257444e+02    1.6818147e-03   -4.0152341e+03   -2.7167941e-03   -9.5355106e-07   -1.0118994e-02    1.6015387e-04    2.2969201e+02    2.6904974e-07   -7.0486609e-07    7.3645287e-04   -6.4204546e-07    8.1953721e+01
  -8.9449062e+01    8.2933059e+00    1.2278761e+00    4.3014193e+02    0.0000000e+00    2.9898853e-04    4.1248003e+02    4.5322505e+02    3.9367127e+02    5.0000000e+02    5.0000000e+02    5.0000000e+02    3.1953601e+05    1.2606690e+02   -2.4931006e+02    2.2763775e-02   -3.4552727e+00   -6.1764780e+02   -2.5901885e-03   -4.0475064e+03   -2.6757548e-03   -9.2131586e-06   -1.0357446e-02   -2.9459020e-04    2.3116465e+02    7.3715622e-07   -9.8476148e-07    7.4478073e-04   -2.0017739e-06    8.2106762e+01
  -8.9033215e+01    8.3262539e+00    1.2228636e+00    4.2779005e+02    0.0000000e+00    2.9824444e-04    4.1357549e+02    4.5432769e+02    3.9489376e+02    5.0000000e+02    5.0000000e+02    5.0000000e+02    3.2211915e+05    1.2662808e+02   -2.4717942e+02    2.2763775e-02   -3.4722506e+00   -6.2274965e+02   -8.5869993e-04   -4.0801729e+03   -2.4916645e-03   -4.1457450e-05   -1.0289047e-02   -8.6573362e-05    2.3263744e+02    1.3902659e-06   -4.4571755e-06    7.2223339e-04   -3.3308294e-06    8.2199168e+01
  -8.8618375e+01    8.3697389e+00    1.2176739e+00    4.2558343e+02    0.0000000e+00    2.9737737e-04    4.1481776e+02    4.5557472e+02    3.9605181e+02    5.0000000e+02    5.0000000e+02    5.0000000e+02    3.2473406e+05    1.2717486e+02   -2.4444634e+02    2.2763775e-02   -3.4890349e+00   -6.2786350e+02    4.1659216e-04   -4.1132669e+03   -2.2976722e-03   -6.4745365e-05   -1.0282430e-02    5.2949013e-05    2.3410811e+02    1.9338052e-06   -6.9573209e-06    7.0024422e-04   -4.3462429e-06    8.2218716e+01
  -8.8204513e+01    8.4203287e+00    1.2154131e+00    4.2480039e+02    0.0000000e+00    2.9700929e-04    4.1613804e+02    4.5681671e+02    3.9670898e+02    5.0000000e+02    5.0000000e+02    5.0000000e+02    3.2738406e+05    1.2783757e+02   -2.4164049e+02    2.2763775e-02   -3.5055787e+00   -6.3300747e+02    6.8602053e-04   -4.1468163e+03   -2.3330167e-03   -9.1312810e-05   -1.0200980e-02    8.1363202e-05    2.3558133e+02    3.4890643e-07   -9.9346230e-06    6.9842140e-04   -5.3830550e-06    8.2306289e+01
  -8.7791601e+01    8.3919188e+00    1.2253899e+00    4.2973668e+02    0.0000000e+00    2.9848832e-04    4.1669982e+02    4.5806994e+02    3.9781234e+02    5.0000000e+02    5.0000000e+02    5.0000000e+02    3.3010836e+05    1.2909540e+02   -2.4225238e+02    2.2763775e-02   -3.5218634e+00   -6.3823911e+02    7.5693797e-04   -4.1813380e+03   -2.5843317e-03   -9.6793772e-05   -9.9651864e-03    8.6925879e-05    2.3709862e+02   -9.2558412e-08   -1.0356909e-05    7.1016820e-04   -5.9424529e-06    8.3119637e+01
  -8.7616208e+01    8.4082680e+00    1.2272224e+00    4.3003502e+02    0.0000000e+00    2.9913309e-04    4.1693635e+02    4.5751528e+02    3.9795871e+02    5.0000000e+02    5.0000000e+02    5.0000000e+02    3.3135717e+05    1.2955299e+02   -2.4241033e+02    2.2763775e-02   -3.5288888e+00   -6.4073752e+02   -2.1973778e-02   -4.1972128e+03   -2.3149823e-03   -1.4988760e-04   -1.1136948e-02   -2.4970945e-03    2.3797866e+02    7.6697082e-07   -1.5516973e-05    7.4579949e-04   -9.6567214e-06    8.3401589e+01
  -8.7396966e+01    8.4100467e+00    1.2155053e+00    4.2363514e+02    0.0000000e+00    2.9772595e-04    4.1674048e+02    4.5786236e+02    3.9717446e+02    5.0000000e+02    5.0000000e+02    5.0000000e+02    3.3280165e+05    1.2954793e+02   -2.4317610e+02    2.2763775e-02   -3.5376632e+00   -6.4340186e+02   -2.7389020e-02   -4.2154943e+03   -2.3254663e-03   -2.4122513e-04   -1.0832475e-02   -3.0586480e-03    2.3874823e+02    6.3927459e-07   -2.3244623e-05    7.2548986e-04   -1.6272128e-05    8.3450509e+01
  -8.7122914e+01    8.4041248e+00    1.2130205e+00    4.2276409e+02    0.0000000e+00    2.9718482e-04    4.1747431e+02    4.5881518e+02    3.9817200e+02    5.0000000e+02    5.0000000e+02    5.0000000e+02    3.3458818e+05    1.2997358e+02   -2.4167002e+02    2.2763775e-02   -3.5486413e+00   -6.4642231e+02   -1.0852345e-03   -4.2383408e+03   -2.5571775e-03   -2.2204501e-04   -1.0397925e-02   -2.6156306e-05    2.3985997e+02    2.4211605e-06   -2.1360171e-05    7.2483870e-04   -1.5043719e-05    8.3538909e+01
  -8.6780350e+01    8.4025300e+00    1.2108016e+00    4.2173618e+02    0.0000000e+00    2.9686946e-04    4.1825666e+02    4.6010195e+02    3.9941468e+02    5.0000000e+02    5.0000000e+02    5.0000000e+02    3.3688031e+05    1.3057773e+02   -2.4041697e+02    2.2763775e-02   -3.5622189e+00   -6.5110927e+02    2.3313572e-03   -4.2672256e+03   -2.6550300e-03   -1.3705210e-04   -1.0534176e-02    2.6490069e-04    2.4118192e+02    7.3952293e-07   -1.3017967e-05    7.4284868e-04   -1.0201473e-05    8.3766595e+01
  -8.6370577e+01    8.4340931e+00    1.2044905e+00    4.1903869e+02    0.0000000e+00    2.9580130e-04    4.1942081e+02    4.6036790e+02    4.0071144e+02    5.0000000e+02    5.0000000e+02    5.0000000e+02    3.3964915e+05    1.3111341e+02   -2.3782237e+02    2.2763775e-02   -3.5783309e+00   -6.5666354e+02    1.5203400e-03   -4.3021985e+03   -2.3846810e-03   -9.4738874e-05   -1.0468029e-02    1.7127794e-04    2.4275719e+02    1.8987213e-06   -9.3305592e-06    7.1002872e-04   -7.2770692e-06    8.3815520e+01
  -8.5961561e+01    8.4662485e+00    1.2027446e+00    4.1859351e+02    0.0000000e+00    2.9541305e-04    4.2058584e+02    4.6161509e+02    4.0185508e+02    5.0000000e+02    5.0000000e+02    5.0000000e+02    3.4254181e+05    1.3185658e+02   -2.3554458e+02    2.2763775e-02   -3.5942285e+00   -6.6228813e+02   -9.0744305e-04   -4.3388365e+03   -2.1220877e-03   -8.8024568e-05   -1.0373374e-02   -1.1921290e-04    2.4438446e+02    2.7801927e-06   -8.3242282e-06    6.7425092e-04   -6.4571907e-06    8.4026006e+01
  -8.5553342e+01    8.5168061e+00    1.1996220e+00    4.1736818e+02    0.0000000e+00    2.9492448e-04    4.2191292e+02    4.6164708e+02    4.0307337e+02    5.0000000e+02    5.0000000e+02    5.0000000e+02    3.4541379e+05    1.3253401e+02   -2.3252345e+02    2.2763775e-02   -3.6099344e+00   -6.6790211e+02    4.4774941e-05   -4.3751825e+03   -2.0838649e-03   -9.4615479e-05   -1.0135663e-02    2.9884696e-05    2.4597816e+02    1.0499039e-06   -7.8535990e-06    6.5547919e-04   -6.9099472e-06    8.4119245e+01
  -8.5145894e+01    8.4948729e+00    1.2090009e+00    4.2201163e+02    0.0000000e+00    2.9627741e-04    4.2252925e+02    4.6289577e+02    4.0374881e+02    5.0000000e+02    5.0000000e+02    5.0000000e+02    3.4836039e+05    1.3385670e+02   -2.3285959e+02    2.2763775e-02   -3.6253785e+00   -6.7356145e+02   -1.5717662e-03   -4.4125161e+03   -2.3898658e-03   -8.5948642e-05   -9.7239712e-03   -1.6747373e-04    2.4760618e+02    4.6982041e-07   -7.3165089e-06    6.6066858e-04   -6.4584825e-06    8.4949921e+01
  -8.4739189e+01    8.4896774e+00    1.1988970e+00    4.1597259e+02    0.0000000e+00    2.9538853e-04    4.2273007e+02    4.6414995e+02    4.0323884e+02    5.0000000e+02    5.0000000e+02    5.0000000e+02    3.5135216e+05    1.3437078e+02   -2.3341015e+02    2.2763775e-02   -3.6408413e+00   -6.7936469e+02   -1.6826509e-03   -4.4504083e+03   -2.1696434e-03   -1.9589938e-04   -1.1104439e-02   -1.5588833e-04    2.4942416e+02   -4.7857178e-07   -1.7631174e-05    7.1225195e-04   -1.2845701e-05    8.5293217e+01
  -8.4333202e+01    8.4692123e+00    1.1947285e+00    4.1401201e+02    0.0000000e+00    2.9470154e-04    4.2366670e+02    4.6557235e+02    4.0475704e+02    5.0000000e+02    5.0000000e+02    5.0000000e+02    3.5436001e+05    1.3508873e+02   -2.3171624e+02    2.2763775e-02   -3.6563415e+00   -6.8466585e+02   -7.0705135e-04   -4.4887831e+03   -2.3930348e-03   -1.5174223e-04   -1.0811058e-02   -5.9368317e-05    2.5122215e+02    1.8495833e-06   -1.3779741e-05    7.1718121e-04   -1.0888535e-05    8.5541331e+01
  -8.3927907e+01    8.4906998e+00    1.1898161e+00    4.1197952e+02    0.0000000e+00    2.9390710e-04    4.2480864e+02    4.6712988e+02    4.0618555e+02    5.0000000e+02    5.0000000e+02    5.0000000e+02    3.5745154e+05    1.3574804e+02   -2.2921658e+02    2.2763775e-02   -3.6716747e+00   -6.9096754e+02    1.2715729e-03   -4.5277609e+03   -2.3104658e-03   -9.5458254e-05   -1.0839431e-02    1.6003841e-04    2.5300192e+02    1.7078262e-06   -8.0820195e-06    7.1100929e-04   -7.3235713e-06    8.5684615e+01
  -8.3523277e+01    8.5252223e+00    1.1863425e+00    4.1046331e+02    0.0000000e+00    2.9335546e-04    4.2599295e+02    4.6580782e+02    4.0742613e+02    5.0000000e+02    5.0000000e+02    5.0000000e+02    3.6057388e+05    1.3648055e+02   -2.2668270e+02    2.2763775e-02   -3.6868131e+00   -6.9716410e+02   -9.7410199e-04   -4.5672392e+03   -2.1701744e-03   -7.8455332e-05   -1.0699849e-02   -8.4021741e-05    2.5476974e+02    2.5027504e-06   -6.8910998e-06    6.8920717e-04   -6.2416708e-06    8.5871310e+01
  -8.3119287e+01    8.5696690e+00    1.1829948e+00    4.0924103e+02    0.0000000e+00    2.9275629e-04    4.2730429e+02    4.6705294e+02    4.0869258e+02    5.0000000e+02    5.0000000e+02    5.0000000e+02    3.6373663e+05    1.3720605e+02   -2.2357618e+02    2.2763775e-02   -3.7017516e+00   -7.0331882e+02   -6.2751137e-03   -4.6072808e+03   -1.9443935e-03   -1.4687025e-04   -1.0503767e-02   -6.5857060e-04    2.5653158e+02    2.7589016e-06   -1.2652370e-05    6.5330491e-04   -9.5962248e-06    8.5997545e+01
  -8.2715911e+01    8.5573639e+00    1.1913801e+00    4.1360627e+02    0.0000000e+00    2.9390694e-04    4.2822217e+02    4.6830464e+02    4.0939857e+02    5.0000000e+02    5.0000000e+02    5.0000000e+02    3.6694628e+05    1.3853789e+02   -2.2272860e+02    2.2763775e-02   -3.7164427e+00   -7.0951858e+02   -3.7797518e-03   -4.6479351e+03   -2.1569011e-03   -1.6094597e-04   -1.0266149e-02   -3.9153271e-04    2.5830208e+02    8.2873418e-07   -1.2652467e-05    6.5674155e-04   -1.0224297e-05    8.6726072e+01
  -8.2313124e+01    8.5823404e+00    1.1923488e+00    4.1405856e+02    0.0000000e+00    2.9422229e-04    4.2907114e+02    4.6956511e+02    4.1069376e+02    5.0000000e+02    5.0000000e+02    5.0000000e+02    3.7021360e+05    1.3952142e+02   -2.2146639e+02    2.2763775e-02   -3.7310588e+00   -7.1589494e+02   -2.4078298e-03   -4.6892818e+03   -2.1389086e-03   -1.2492723e-04   -9.9232418e-03   -2.3807235e-04    2.6011684e+02   -3.3382366e-09   -8.3744729e-06    6.3139092e-04   -8.1675357e-06    8.7192240e+01
  -8.1910901e+01    8.5621850e+00    1.1756016e+00    4.0473042e+02    0.0000000e+00    2.9214789e-04    4.2941461e+02    4.7081536e+02    4.1026769e+02    5.0000000e+02    5.0000000e+02    5.0000000e+02    3.7351321e+05    1.3981949e+02   -2.2126435e+02    2.2763775e-02   -3.7455667e+00   -7.2209704e+02    6.2353493e-04   -4.7311755e+03   -2.2493914e-03   -1.2559809e-04   -1.0651247e-02    5.2865455e-05    2.6223926e+02    3.3988786e-07   -8.0805207e-06    6.8034618e-04   -8.9315840e-06    8.7324882e+01
  -8.1509217e+01    8.5351827e+00    1.1701406e+00    4.0191866e+02    0.0000000e+00    2.9151045e-04    4.3046239e+02    4.7201824e+02    4.1200284e+02    5.0000000e+02    5.0000000e+02    5.0000000e+02    3.7685748e+05    1.4053707e+02   -2.1902407e+02    2.2763775e-02   -3.7600442e+00   -7.2820251e+02    4.9861618e-03   -4.7737369e+03   -2.3617608e-03   -1.0006456e-04   -1.1221689e-02    4.9661265e-04    2.6410795e+02    1.0469550e-06   -8.1678095e-06    7.2477203e-04   -7.8877639e-06    8.7535801e+01
  -8.1108046e+01    8.5542740e+00    1.1649720e+00    3.9992201e+02    0.0000000e+00    2.9064069e-04    4.3168967e+02    4.7400109e+02    4.1315995e+02    5.0000000e+02    5.0000000e+02    5.0000000e+02    3.8028348e+05    1.4122787e+02   -2.1603856e+02    2.2763775e-02   -3.7743595e+00   -7.3508340e+02   -2.7187835e-03   -4.8169868e+03   -2.1809326e-03   -5.9977648e-05   -1.1439182e-02   -2.5321587e-04    2.6605748e+02    1.2384871e-06   -5.2111177e-06    7.2069830e-04   -5.2809278e-06    8.7663165e+01
  -8.0707365e+01    8.5767382e+00    1.1627342e+00    3.9894777e+02    0.0000000e+00    2.9021665e-04    4.3289485e+02    4.7159585e+02    4.1440685e+02    5.0000000e+02    5.0000000e+02    5.0000000e+02    3.8375388e+05    1.4210858e+02   -2.1345888e+02    2.2763775e-02   -3.7884519e+00   -7.4197929e+02   -1.9075270e-03   -4.8608604e+03   -1.9158240e-03   -8.0259001e-05   -1.1461834e-02   -2.0384856e-04    2.6801044e+02    2.6864934e-06   -6.5927662e-06    6.9358535e-04   -5.6400586e-06    8.7946802e+01
  -8.0307148e+01    8.6212819e+00    1.1604183e+00    3.9821740e+02    0.0000000e+00    2.8981838e-04    4.3427764e+02    4.7286515e+02    4.1575681e+02    5.0000000e+02    5.0000000e+02    5.0000000e+02    3.8727335e+05    1.4294645e+02   -2.0998560e+02    2.2763775e-02   -3.8023502e+00   -7.4883250e+02   -1.8220126e-03   -4.9054094e+03   -1.8883697e-03   -7.3754511e-05   -1.1378912e-02   -1.4500273e-04    2.6995973e+02    1.6006849e-06   -5.7970659e-06    6.8642874e-04   -5.0351462e-06    8.8121518e+01
  -7.9907371e+01    8.5849878e+00    1.1710292e+00    4.0357573e+02    0.0000000e+00    2.9131209e-04    4.3494996e+02    4.7413162e+02    4.1673813e+02    5.0000000e+02    5.0000000e+02    5.0000000e+02    3.9084804e+05    1.4452743e+02   -2.0999474e+02    2.2763775e-02   -3.8159812e+00   -7.5572149e+02    4.6523414e-04   -4.9506936e+03   -2.2341673e-03   -3.9918165e-05   -1.1261845e-02    9.7668044e-05    2.7192460e+02    2.5988744e-07   -2.8907068e-06    7.0799280e-04   -2.9019240e-06    8.9093609e+01
  -7.9508010e+01    8.5969212e+00    1.1726088e+00    4.0387653e+02    0.0000000e+00    2.9178812e-04    4.3594756e+02    4.7422036e+02    4.1750201e+02    5.0000000e+02    5.0000000e+02    5.0000000e+02    3.9448573e+05    1.4567941e+02   -2.0836986e+02    2.2763775e-02   -3.8296141e+00   -7.6281092e+02    1.9986717e-03   -4.9967384e+03   -1.9599421e-03   -9.9928832e-05   -1.2550251e-02    2.1031962e-04    2.7412479e+02   -4.3142654e-07   -9.9959296e-06    7.5337940e-04   -6.6159318e-06    8.9638461e+01
  -7.9109040e+01    8.5751963e+00    1.1574042e+00    3.9618668e+02    0.0000000e+00    2.8970206e-04    4.3644619e+02    4.7561300e+02    4.1774174e+02    5.0000000e+02    5.0000000e+02    5.0000000e+02    3.9814499e+05    1.4602856e+02   -2.0738506e+02    2.2763775e-02   -3.8431563e+00   -7.6949469e+02    1.0330094e-02   -5.0433011e+03   -2.3455522e-03   -6.7331801e-06   -1.2203318e-02    1.0688431e-03    2.7627866e+02   -8.3449104e-08   -1.2122993e-06    7.6742859e-04   -1.5589195e-06    8.9728521e+01
  -7.8710437e+01    8.5621884e+00    1.1545387e+00    3.9495306e+02    0.0000000e+00    2.8932351e-04    4.3758707e+02    4.7689496e+02    4.1960370e+02    5.0000000e+02    5.0000000e+02    5.0000000e+02    4.0189656e+05    1.4693337e+02   -2.0478744e+02    2.2763775e-02   -3.8565883e+00   -7.7673616e+02   -1.0210404e-03   -5.0908367e+03   -2.3898222e-03   -7.2628156e-05   -1.2397912e-02   -1.0267873e-04    2.7839352e+02   -1.3806967e-06   -6.6075384e-06    7.8300883e-04   -5.7343606e-06    9.0034014e+01
  -7.8312177e+01    8.5837774e+00    1.1490866e+00    3.9235162e+02    0.0000000e+00    2.8848748e-04    4.3885973e+02    4.7649154e+02    4.2060488e+02    5.0000000e+02    5.0000000e+02    5.0000000e+02    4.0571084e+05    1.4772505e+02   -2.0156704e+02    2.2763775e-02   -3.8698380e+00   -7.8430477e+02   -2.0600430e-04   -5.1390424e+03   -2.0674034e-03   -1.2696400e-04   -1.2384407e-02   -4.5796393e-05    2.8054226e+02    1.0731800e-06   -1.1245063e-05    7.5296558e-04   -8.3592930e-06    9.0210884e+01
  -7.7914235e+01    8.6163591e+00    1.1483301e+00    3.9236113e+02    0.0000000e+00    2.8825869e-04    4.4016553e+02    4.7780699e+02    4.2198343e+02    5.0000000e+02    5.0000000e+02    5.0000000e+02    4.0963068e+05    1.4874975e+02   -1.9843925e+02    2.2763775e-02   -3.8828505e+00   -7.9205858e+02    6.0338946e-04   -5.1886053e+03   -1.8255900e-03   -1.0578719e-04   -1.2293115e-02    4.5096699e-05    2.8273570e+02    2.0092553e-06   -9.5059323e-06    7.2359109e-04   -6.8527006e-06    9.0547972e+01
  -7.7516588e+01    8.6624751e+00    1.1469562e+00    3.9215692e+02    0.0000000e+00    2.8795714e-04    4.4163683e+02    4.7908439e+02    4.2338413e+02    5.0000000e+02    5.0000000e+02    5.0000000e+02    4.1351147e+05    1.4972625e+02   -1.9449553e+02    2.2763775e-02   -3.8956373e+00   -7.9958079e+02   -2.2944292e-03   -5.2377504e+03   -1.8183622e-03   -1.4364057e-04   -1.2288881e-02   -2.2988379e-04    2.8486448e+02    2.8094083e-07   -1.2580733e-05    7.2116538e-04   -9.1613627e-06    9.0779815e+01
  -7.7119212e+01    8.6195193e+00    1.1557647e+00    3.9662276e+02    0.0000000e+00    2.8918879e-04    4.4239361e+02    4.8038743e+02    4.2450679e+02    5.0000000e+02    5.0000000e+02    5.0000000e+02    4.1756365e+05    1.5133810e+02   -1.9382001e+02    2.2763775e-02   -3.9081240e+00   -8.0738744e+02    8.4192662e-05   -5.2890814e+03   -2.0840823e-03   -1.7798709e-04   -1.1969209e-02    8.8457017e-06    2.8709519e+02   -2.1968145e-07   -1.7191462e-05    7.2513423e-04   -1.1239688e-05    9.1716940e+01
  -7.6877416e+01    8.6204536e+00    1.1563169e+00    3.9606511e+02    0.0000000e+00    2.8966509e-04    4.4294531e+02    4.8027892e+02    4.2468752e+02    5.0000000e+02    5.0000000e+02    5.0000000e+02    4.2012595e+05    1.5212691e+02   -1.9298822e+02    2.2763775e-02   -3.9157999e+00   -8.1234668e+02   -1.3033017e-02   -5.3216176e+03   -1.9372121e-03   -1.2110702e-04   -1.3353151e-02   -1.2529175e-03    2.8872417e+02    1.1750642e-06   -1.1441571e-05    7.8962313e-04   -8.3570842e-06    9.2121370e+01
  -7.6575170e+01    8.5950533e+00    1.1430496e+00    3.8921679e+02    0.0000000e+00    2.8788641e-04    4.4314975e+02    4.8139835e+02    4.2457102e+02    5.0000000e+02    5.0000000e+02    5.0000000e+02    4.2319625e+05    1.5236147e+02   -1.9287769e+02    2.2763775e-02   -3.9253186e+00   -8.1792744e+02    9.9050430e-03   -5.3606277e+03   -2.3170243e-03   -5.6513770e-06   -1.2811970e-02    9.6291291e-04    2.9053820e+02   -2.9409849e-07   -1.3659183e-06    7.8663022e-04   -9.2896486e-07    9.2230592e+01
  -7.6197363e+01    8.5663015e+00    1.1397590e+00    3.8780594e+02    0.0000000e+00    2.8739519e-04    4.4428011e+02    4.8260217e+02    4.2652707e+02    5.0000000e+02    5.0000000e+02    5.0000000e+02    4.2706334e+05    1.5327328e+02   -1.9003349e+02    2.2763775e-02   -3.9371314e+00   -8.2523511e+02   -1.0590679e-03   -5.4096910e+03   -2.3550339e-03   -1.2150146e-05   -1.2958872e-02   -1.1331956e-04    2.9269342e+02    1.4233930e-06   -1.9952678e-06    7.9852202e-04   -1.5977504e-06    9.2529764e+01
  -7.5800717e+01    8.5853111e+00    1.1359914e+00    3.8662548e+02    0.0000000e+00    2.8666873e-04    4.4563030e+02    4.8403985e+02    4.2756981e+02    5.0000000e+02    5.0000000e+02    5.0000000e+02    4.3130208e+05    1.5419141e+02   -1.8631915e+02    2.2763775e-02   -3.9493288e+00   -8.3373050e+02   -7.5151078e-04   -5.4632195e+03   -2.0596397e-03   -4.2495459e-05   -1.3027904e-02   -7.3857975e-05    2.9508520e+02    1.6793491e-06   -5.0371246e-06    7.7610483e-04   -2.6730586e-06    9.2757412e+01
  -7.5404234e+01    8.6084811e+00    1.1342538e+00    3.8589261e+02    0.0000000e+00    2.8631617e-04    4.4695574e+02    4.8308361e+02    4.2899228e+02    5.0000000e+02    5.0000000e+02    5.0000000e+02    4.3560524e+05    1.5528523e+02   -1.8292618e+02    2.2763775e-02   -3.9612650e+00   -8.4227863e+02   -6.6299450e-04   -5.5176258e+03   -1.7616368e-03   -3.9728689e-05   -1.3011587e-02   -4.6891134e-05    2.9749007e+02    3.2236758e-06   -5.4226564e-06    7.4621072e-04   -2.0253182e-06    9.3125560e+01
  -7.5007895e+01    8.6504299e+00    1.1326593e+00    3.8555491e+02    0.0000000e+00    2.8600074e-04    4.4843873e+02    4.8439844e+02    4.3045975e+02    5.0000000e+02    5.0000000e+02    5.0000000e+02    4.3997587e+05    1.5634529e+02   -1.7868204e+02    2.2763775e-02   -3.9729623e+00   -8.5075534e+02   -1.6872885e-03   -5.5729691e+03   -1.6834012e-03   -7.7424490e-05   -1.2896971e-02   -1.4356623e-04    2.9989492e+02    2.1375185e-06   -9.0850375e-06    7.3256488e-04   -4.1669983e-06    9.3398389e+01
  -7.4611674e+01    8.6065875e+00    1.1424228e+00    3.9034198e+02    0.0000000e+00    2.8740090e-04    4.4921554e+02    4.8571468e+02    4.3173127e+02    5.0000000e+02    5.0000000e+02    5.0000000e+02    4.4442003e+05    1.5816603e+02   -1.7787486e+02    2.2763775e-02   -3.9843519e+00   -8.5932703e+02    2.1596598e-06   -5.6292623e+03   -1.9991323e-03   -8.5278009e-05   -1.2788669e-02    1.5640629e-05    3.0232575e+02    5.3616958e-07   -1.0529411e-05    7.4875642e-04   -4.8516235e-06    9.4463127e+01
  -7.4215549e+01    8.6052377e+00    1.1438414e+00    3.9052564e+02    0.0000000e+00    2.8785116e-04    4.5030749e+02    4.8652195e+02    4.3243735e+02    5.0000000e+02    5.0000000e+02    5.0000000e+02    4.4888522e+05    1.5953295e+02   -1.7547704e+02    2.2763775e-02   -3.9957117e+00   -8.6795833e+02   -1.6986826e-03   -5.6858247e+03   -1.8745669e-03   -5.1632424e-05   -1.4119978e-02   -1.1448049e-04    3.0498319e+02    2.2231253e-07   -5.4983291e-06    8.1173891e-04   -3.5464722e-06    9.5095044e+01
  -7.3819493e+01    8.5790131e+00    1.1298434e+00    3.8363302e+02    0.0000000e+00    2.8589884e-04    4.5100566e+02    4.8783365e+02    4.3286537e+02    5.0000000e+02    5.0000000e+02    5.0000000e+02    4.5350780e+05    1.6006007e+02   -1.7369453e+02    2.2763775e-02   -4.0069245e+00   -8.7645335e+02    1.2792587e-02   -5.7446095e+03   -2.2778804e-03    4.5127607e-05   -1.3605282e-02    1.1679718e-03    3.0768391e+02   -6.1554994e-07    2.8845363e-06    8.1333439e-04    2.5058909e-06    9.5239106e+01
  -7.3423484e+01    8.5592157e+00    1.1275143e+00    3.8273952e+02    0.0000000e+00    2.8557240e-04    4.5227929e+02    4.8944195e+02    4.3504157e+02    5.0000000e+02    5.0000000e+02    5.0000000e+02    4.5819125e+05    1.6119045e+02   -1.7018589e+02    2.2763775e-02   -4.0179898e+00   -8.8552424e+02    2.9240049e-03   -5.8039362e+03   -2.2716087e-03    5.1812206e-05   -1.3747747e-02    2.2105696e-04    3.1030755e+02   -1.7310602e-06    3.8068441e-06    8.2108342e-04    2.3985839e-06    9.5630004e+01
  -7.3027497e+01    8.5788569e+00    1.1228907e+00    3.8059383e+02    0.0000000e+00    2.8483679e-04    4.5367292e+02    4.8897342e+02    4.3598454e+02    5.0000000e+02    5.0000000e+02    5.0000000e+02    4.6290419e+05    1.6220875e+02   -1.6609152e+02    2.2763775e-02   -4.0288227e+00   -8.9491673e+02    4.0527581e-04   -5.8634834e+03   -1.9029528e-03    4.7505879e-05   -1.3661684e-02    6.5308621e-05    3.1293958e+02    1.2108817e-06    1.9427636e-06    7.8535038e-04    3.4815250e-06    9.5899593e+01
  -7.2631508e+01    8.6057858e+00    1.1227235e+00    3.8090989e+02    0.0000000e+00    2.8468506e-04    4.5509901e+02    4.9033942e+02    4.3749893e+02    5.0000000e+02    5.0000000e+02    5.0000000e+02    4.6780380e+05    1.6349035e+02   -1.6200724e+02    2.2763775e-02   -4.0393686e+00   -9.0455523e+02   -4.0194206e-03   -5.9254656e+03   -1.6418354e-03   -1.7157151e-05   -1.3585022e-02   -3.5370290e-04    3.1565813e+02    3.1261248e-06   -3.5848610e-06    7.5620630e-04   -4.4547099e-07    9.6343045e+01
  -7.2235491e+01    8.6473943e+00    1.1221313e+00    3.8112274e+02    0.0000000e+00    2.8447706e-04    4.5668276e+02    4.9167845e+02    4.3905186e+02    5.0000000e+02    5.0000000e+02    5.0000000e+02    4.7273431e+05    1.6473130e+02   -1.5707863e+02    2.2763775e-02   -4.0496331e+00   -9.1407928e+02    1.0753377e-03   -5.9879139e+03   -1.6245500e-03   -4.7451294e-06   -1.3585117e-02    1.0546493e-04    3.1835442e+02    9.9136311e-07   -3.1946222e-06    7.5270165e-04    4.8859916e-07    9.6688575e+01
  -7.1839423e+01    8.5886525e+00    1.1303262e+00    3.8522494e+02    0.0000000e+00    2.8562511e-04    4.5755983e+02    4.9300535e+02    4.4051056e+02    5.0000000e+02    5.0000000e+02    5.0000000e+02    4.7769872e+05    1.6660945e+02   -1.5539075e+02    2.2763775e-02   -4.0595419e+00   -9.2367485e+02    5.7132867e-04   -6.0507952e+03   -1.9516392e-03    3.6426466e-06   -1.3347030e-02    6.9365632e-05    3.2105947e+02   -3.1500535e-09   -3.2007137e-06    7.6379829e-04    8.2687455e-07    9.7725651e+01
  -7.1443279e+01    8.5640845e+00    1.1167290e+00    3.7720018e+02    0.0000000e+00    2.8431905e-04    4.5807147e+02    4.9424574e+02    4.4043532e+02    5.0000000e+02    5.0000000e+02    5.0000000e+02    4.8287294e+05    1.6734574e+02   -1.5464836e+02    2.2763775e-02   -4.0693551e+00   -9.3377620e+02   -4.6622876e-04   -6.1162911e+03   -1.7622370e-03   -5.7865395e-05   -1.4565671e-02   -3.1225256e-05    3.2411687e+02   -3.4950809e-07   -4.7115337e-06    8.1228555e-04   -4.8361795e-06    9.8101822e+01
  -7.1047033e+01    8.5322148e+00    1.1171687e+00    3.7787573e+02    0.0000000e+00    2.8416976e-04    4.5938991e+02    4.9553401e+02    4.4181353e+02    5.0000000e+02    5.0000000e+02    5.0000000e+02    4.8804256e+05    1.6875970e+02   -1.5077622e+02    2.2763775e-02   -4.0791566e+00   -9.4302859e+02   -9.3136692e-04   -6.1821673e+03   -1.9189652e-03   -8.9129367e-05   -1.4029842e-02   -8.6581560e-06    3.2713731e+02    2.8040320e-06   -7.7580623e-06    7.9280579e-04   -6.0600736e-06    9.8648648e+01
  -7.0650661e+01    8.5227156e+00    1.1142618e+00    3.7695347e+02    0.0000000e+00    2.8363686e-04    4.6081568e+02    4.9685748e+02    4.4342246e+02    5.0000000e+02    5.0000000e+02    5.0000000e+02    4.9335546e+05    1.6997357e+02   -1.4629435e+02    2.2763775e-02   -4.0886850e+00   -9.5349758e+02   -8.2790811e-03   -6.2493521e+03   -1.7731194e-03   -1.2108958e-04   -1.4277748e-02   -7.8171324e-04    3.3010681e+02    2.3051520e-06   -1.0761829e-05    7.9506273e-04   -7.2220317e-06    9.9025905e+01
  -7.0254137e+01    8.5310989e+00    1.1110977e+00    3.7533251e+02    0.0000000e+00    2.8317760e-04    4.6225932e+02    4.9622608e+02    4.4498848e+02    5.0000000e+02    5.0000000e+02    5.0000000e+02    4.9876290e+05    1.7123725e+02   -1.4178177e+02    2.2763775e-02   -4.0979078e+00   -9.6425333e+02    1.1901215e-03   -6.3177085e+03   -1.6407145e-03   -1.3937977e-04   -1.4369466e-02   -1.8438503e-06    3.3311510e+02    2.8089423e-06   -1.1671750e-05    7.9076498e-04   -8.6783875e-06    9.9433570e+01
  -6.9857437e+01    8.5704509e+00    1.1091533e+00    3.7479143e+02    0.0000000e+00    2.8276524e-04    4.6383477e+02    4.9761397e+02    4.4659196e+02    5.0000000e+02    5.0000000e+02    5.0000000e+02    5.0427109e+05    1.7254452e+02   -1.3651986e+02    2.2763775e-02   -4.1068219e+00   -9.7513091e+02    5.9177618e-03   -6.3873524e+03   -1.3641599e-03   -1.2680291e-04   -1.4262741e-02    4.6599768e-04    3.3614862e+02    2.8117899e-06   -1.1133112e-05    7.5986722e-04   -7.8663218e-06    9.9809395e+01
  -6.9460533e+01    8.5263436e+00    1.1166145e+00    3.7863437e+02    0.0000000e+00    2.8377414e-04    4.6502222e+02    4.9898840e+02    4.4823662e+02    5.0000000e+02    5.0000000e+02    5.0000000e+02    5.0986656e+05    1.7452023e+02   -1.3322972e+02    2.2763775e-02   -4.1153697e+00   -9.8584655e+02   -3.1490381e-03   -6.4582790e+03   -1.6196165e-03   -1.8746498e-04   -1.4319103e-02   -3.7213783e-04    3.3918919e+02    4.7444439e-07   -1.4719630e-05    7.7809237e-04   -1.2001893e-05    1.0078694e+02
  -6.9063401e+01    8.5463646e+00    1.1179469e+00    3.7937330e+02    0.0000000e+00    2.8408084e-04    4.6620758e+02    4.9992876e+02    4.4977751e+02    5.0000000e+02    5.0000000e+02    5.0000000e+02    5.1559155e+05    1.7611400e+02   -1.2956498e+02    2.2763775e-02   -4.1237030e+00   -9.9711768e+02    1.1989073e-02   -6.5306737e+03   -1.6314253e-03   -2.8325788e-05   -1.3891173e-02    1.0245063e-03    3.4232878e+02   -1.1315656e-06   -2.0281473e-06    7.5014417e-04   -2.1859527e-06    1.0148617e+02
  -6.8666014e+01    8.4990002e+00    1.0982258e+00    3.6812275e+02    0.0000000e+00    2.8176425e-04    4.6694640e+02    5.0125296e+02    4.4949885e+02    5.0000000e+02    5.0000000e+02    5.0000000e+02    5.2138617e+05    1.7662865e+02   -1.2767282e+02    2.2763775e-02   -4.1318005e+00   -1.0079190e+03    6.0151462e-03   -6.6042987e+03   -2.0524567e-03    2.8160432e-05   -1.4521120e-02    4.5057456e-04    3.4589996e+02   -9.3221397e-07    5.5559231e-07    8.1520435e-04    1.5152003e-06    1.0162442e+02
  -6.8268346e+01    8.4441260e+00    1.0948952e+00    3.6663662e+02    0.0000000e+00    2.8133647e-04    4.6838693e+02    5.0267501e+02    4.5195409e+02    5.0000000e+02    5.0000000e+02    5.0000000e+02    5.2728561e+05    1.7796918e+02   -1.2277279e+02    2.2763775e-02   -4.1397815e+00   -1.0186655e+03   -6.4473467e-03   -6.6793938e+03   -2.1281731e-03   -2.8661847e-05   -1.4898724e-02   -5.0670352e-04    3.4914619e+02    5.0889294e-07   -2.0040721e-06    8.4297044e-04   -3.1663896e-06    1.0206379e+02
  -6.7870371e+01    8.4537178e+00    1.0917572e+00    3.6573409e+02    0.0000000e+00    2.8071353e-04    4.6995379e+02    5.0418387e+02    4.5301958e+02    5.0000000e+02    5.0000000e+02    5.0000000e+02    5.3335935e+05    1.7930364e+02   -1.1722372e+02    2.2763775e-02   -4.1474379e+00   -1.0309421e+03   -2.7538304e-03   -6.7560240e+03   -1.8017750e-03   -5.8355396e-05   -1.5021092e-02   -2.0195172e-04    3.5253883e+02    1.0057507e-06   -4.3205922e-06    8.2536393e-04   -4.3661747e-06    1.0245450e+02
  -6.7472061e+01    8.4666492e+00    1.0904610e+00    3.6524536e+02    0.0000000e+00    2.8042325e-04    4.7150530e+02    5.0396329e+02    4.5467038e+02    5.0000000e+02    5.0000000e+02    5.0000000e+02    5.3953500e+05    1.8083516e+02   -1.1183763e+02    2.2763775e-02   -4.1547134e+00   -1.0432187e+03   -7.1518313e-04   -6.8340865e+03   -1.5272765e-03   -2.7692456e-05   -1.5064495e-02   -4.6275478e-05    3.5595313e+02    3.3044966e-06   -2.5814327e-06    8.0490146e-04   -2.5250916e-06    1.0298682e+02
  -6.7073389e+01    8.5000652e+00    1.0892900e+00    3.6510236e+02    0.0000000e+00    2.8015793e-04    4.7318581e+02    5.0538060e+02    4.5637255e+02    5.0000000e+02    5.0000000e+02    5.0000000e+02    5.4582259e+05    1.8234100e+02   -1.0561816e+02    2.2763775e-02   -4.1616216e+00   -1.0554147e+03   -9.4442756e-04   -6.9137020e+03   -1.5008581e-03   -4.8446158e-05   -1.5195433e-02   -7.8716325e-05    3.5938274e+02    2.3463367e-06   -3.8394578e-06    8.0902368e-04   -3.7141617e-06    1.0343763e+02
  -6.6674328e+01    8.4276223e+00    1.0982508e+00    3.6952371e+02    0.0000000e+00    2.8142972e-04    4.7419996e+02    5.0667858e+02    4.5811798e+02    5.0000000e+02    5.0000000e+02    5.0000000e+02    5.5223776e+05    1.8466956e+02   -1.0259880e+02    2.2763775e-02   -4.1680908e+00   -1.0678134e+03   -1.9039773e-04   -6.9949541e+03   -1.8132968e-03    6.0055181e-05   -1.5270343e-02   -7.8923400e-06    3.6286590e+02    2.5127219e-07    5.9978929e-06    8.3143765e-04    2.5204162e-06    1.0468463e+02
  -6.6274850e+01    8.4306803e+00    1.0989952e+00    3.6940060e+02    0.0000000e+00    2.8179377e-04    4.7561743e+02    5.0816156e+02    4.5894204e+02    5.0000000e+02    5.0000000e+02    5.0000000e+02    5.5879687e+05    1.8647454e+02   -9.7577148e+01    2.2763775e-02   -4.1743804e+00   -1.0806182e+03    3.0503994e-02   -7.0779667e+03   -1.6459809e-03    1.6538684e-04   -1.6195216e-02    2.5708275e-03    3.6671037e+02   -2.5719229e-06    1.2931575e-05    8.7095468e-04    8.6910026e-06    1.0543063e+02
  -6.5874927e+01    8.3882246e+00    1.0844822e+00    3.6194237e+02    0.0000000e+00    2.7984330e-04    4.7653607e+02    5.0851213e+02    4.5975383e+02    5.0000000e+02    5.0000000e+02    5.0000000e+02    5.6543848e+05    1.8732075e+02   -9.4531139e+01    2.2763775e-02   -4.1803491e+00   -1.0929986e+03   -2.0244296e-02   -7.1623348e+03   -2.1483735e-03   -3.2400536e-06   -1.5750705e-02   -1.7460672e-03    3.7053182e+02   -1.9948733e-07    1.8486463e-06    8.7776829e-04   -1.7842999e-06    1.0570109e+02
  -6.5474530e+01    8.3505552e+00    1.0811642e+00    3.6031361e+02    0.0000000e+00    2.7945250e-04    4.7807232e+02    5.0995924e+02    4.6230574e+02    5.0000000e+02    5.0000000e+02    5.0000000e+02    5.7224466e+05    1.8885553e+02   -8.8732725e+01    2.2763775e-02   -4.1861135e+00   -1.1059227e+03    3.2923853e-03   -7.2486855e+03   -2.1260541e-03   -1.2775782e-05   -1.5846524e-02    1.1642728e-04    3.7428669e+02   -1.7040689e-06    7.5770033e-07    8.8242277e-04   -2.2621480e-06    1.0621664e+02
  -6.5073630e+01    8.3609601e+00    1.0758420e+00    3.5777776e+02    0.0000000e+00    2.7865107e-04    4.7970718e+02    5.1074575e+02    4.6338218e+02    5.0000000e+02    5.0000000e+02    5.0000000e+02    5.7921472e+05    1.9028354e+02   -8.2416880e+01    2.2763775e-02   -4.1914865e+00   -1.1197404e+03    3.8329457e-03   -7.3367928e+03   -1.6772453e-03   -4.1727641e-05   -1.5854181e-02    2.5592967e-04    3.7814180e+02    1.1749723e-06   -2.6544726e-06    8.5014800e-04   -3.9754625e-06    1.0662581e+02
  -6.4672199e+01    8.3836330e+00    1.0758080e+00    3.5809400e+02    0.0000000e+00    2.7851084e-04    4.8138228e+02    5.1218462e+02    4.6515003e+02    5.0000000e+02    5.0000000e+02    5.0000000e+02    5.8632013e+05    1.9207853e+02   -7.5826547e+01    2.2763775e-02   -4.1964185e+00   -1.1337942e+03    8.9653581e-04   -7.4266391e+03   -1.4260184e-03   -3.9480602e-05   -1.5885642e-02    7.1589762e-05    3.8204160e+02    3.0077578e-06   -2.7504552e-06    8.3105304e-04   -3.7933300e-06    1.0725954e+02
  -6.4270205e+01    8.4249946e+00    1.0753180e+00    3.5827849e+02    0.0000000e+00    2.7833018e-04    4.8319371e+02    5.1330849e+02    4.6697143e+02    5.0000000e+02    5.0000000e+02    5.0000000e+02    5.9356455e+05    1.9383896e+02   -6.8366154e+01    2.2763775e-02   -4.2008919e+00   -1.1477899e+03    1.7974664e-03   -7.5183901e+03   -1.3801336e-03   -5.0534514e-05   -1.5908303e-02    1.3913811e-04    3.8597111e+02   -3.8053343e-08   -3.3775742e-06    8.2584421e-04   -4.8321826e-06    1.0780528e+02
  -6.3867619e+01    8.3418724e+00    1.0828735e+00    3.6205952e+02    0.0000000e+00    2.7937724e-04    4.8434364e+02    5.1478247e+02    4.6880027e+02    5.0000000e+02    5.0000000e+02    5.0000000e+02    6.0097406e+05    1.9631904e+02   -6.3936309e+01    2.2763775e-02   -4.2048303e+00   -1.1620214e+03   -3.7677373e-03   -7.6122928e+03   -1.7367340e-03   -1.3130273e-04   -1.5816776e-02   -3.1344618e-04    3.8998229e+02   -5.4856704e-07   -7.9970507e-06    8.4190267e-04   -1.0148490e-05    1.0906625e+02
  -6.3464411e+01    8.3053307e+00    1.0683567e+00    3.5357273e+02    0.0000000e+00    2.7794591e-04    4.8523373e+02    5.1466430e+02    4.6923669e+02    5.0000000e+02    5.0000000e+02    5.0000000e+02    6.0854876e+05    1.9738778e+02   -6.0935091e+01    2.2763775e-02   -4.2084938e+00   -1.1769029e+03   -1.0870713e-03   -7.7081280e+03   -1.7181877e-03   -4.9139253e-05   -1.6810102e-02   -8.9500581e-05    3.9437558e+02   -9.4923758e-07   -5.9988270e-07    8.9172765e-04   -5.9712952e-06    1.0949763e+02
  -6.3060549e+01    8.2330136e+00    1.0660778e+00    3.5247544e+02    0.0000000e+00    2.7757727e-04    4.8680236e+02    5.1610126e+02    4.7081434e+02    5.0000000e+02    5.0000000e+02    5.0000000e+02    6.1619524e+05    1.9919495e+02   -5.4425787e+01    2.2763775e-02   -4.2119938e+00   -1.1903284e+03   -9.8630486e-03   -7.8057196e+03   -2.0119835e-03   -2.3700052e-05   -1.6430125e-02   -8.5187729e-04    3.9875202e+02    5.8344233e-07   -3.7602167e-07    8.8855280e-04   -3.5769855e-06    1.1014910e+02
  -6.2656001e+01    8.2207911e+00    1.0614025e+00    3.5029046e+02    0.0000000e+00    2.7687778e-04    4.8849896e+02    5.1767686e+02    4.7267355e+02    5.0000000e+02    5.0000000e+02    5.0000000e+02    6.2413339e+05    2.0086271e+02   -4.7224487e+01    2.2763775e-02   -4.2150381e+00   -1.2063657e+03   -1.1607749e-03   -7.9058664e+03   -1.7788941e-03   -2.9270264e-06   -1.6554336e-02   -6.2559296e-05    4.0315952e+02    1.2189903e-06    1.2374770e-06    8.7908589e-04   -2.0410777e-06    1.1067060e+02
  -6.2250735e+01    8.2339485e+00    1.0598099e+00    3.4976929e+02    0.0000000e+00    2.7656671e-04    4.9025957e+02    5.1923848e+02    4.7452127e+02    5.0000000e+02    5.0000000e+02    5.0000000e+02    6.3221145e+05    2.0275288e+02   -3.9550308e+01    2.2763775e-02   -4.2175767e+00   -1.2224379e+03   -1.0836472e-02   -8.0079914e+03   -1.5715838e-03   -6.2199651e-05   -1.6624998e-02   -7.3389234e-04    4.0760642e+02    3.9895614e-06   -2.5130943e-06    8.6887834e-04   -5.7938951e-06    1.1131084e+02
  -6.1844719e+01    8.2497892e+00    1.0583243e+00    3.4947482e+02    0.0000000e+00    2.7621215e-04    4.9211188e+02    5.2076441e+02    4.7643807e+02    5.0000000e+02    5.0000000e+02    5.0000000e+02    6.4044520e+05    2.0465381e+02   -3.1160904e+01    2.2763775e-02   -4.2195761e+00   -1.2382912e+03    5.8559761e-03   -8.1123236e+03   -1.4206741e-03   -5.3899519e-05   -1.6944460e-02    4.4445398e-04    4.1207662e+02    3.8304969e-06   -2.3976021e-06    8.7413497e-04   -4.8468630e-06    1.1190810e+02
  -6.1437919e+01    8.2779652e+00    1.0592011e+00    3.5032575e+02    0.0000000e+00    2.7620033e-04    4.9404931e+02    5.2230671e+02    4.7839373e+02    5.0000000e+02    5.0000000e+02    5.0000000e+02    6.4887261e+05    2.0677435e+02   -2.2231742e+01    2.2763775e-02   -4.2209717e+00   -1.2546795e+03    2.9341422e-03   -8.2189830e+03   -1.5170270e-03   -3.5272697e-05   -1.7125175e-02    2.2998975e-04    4.1663365e+02    5.5445160e-07   -7.2923791e-07    8.8698956e-04   -4.3134249e-06    1.1261499e+02
  -6.1030301e+01    8.1992101e+00    1.0669512e+00    3.5386869e+02    0.0000000e+00    2.7748470e-04    4.9527286e+02    5.2388292e+02    4.8035191e+02    5.0000000e+02    5.0000000e+02    5.0000000e+02    6.5760493e+05    2.0961696e+02   -1.6544218e+01    2.2763775e-02   -4.2217239e+00   -1.2717010e+03    4.2714290e-04   -8.3295091e+03   -1.7414541e-03   -2.8925899e-05   -1.6526420e-02    3.8131555e-05    4.2137944e+02   -4.2550030e-07    1.9191437e-07    8.6201605e-04   -3.9490904e-06    1.1404016e+02
  -6.0826066e+01    8.1489958e+00    1.0574914e+00    3.4793380e+02    0.0000000e+00    2.7664555e-04    4.9558280e+02    5.2410048e+02    4.8049725e+02    5.0000000e+02    5.0000000e+02    5.0000000e+02    6.6222152e+05    2.1019894e+02   -1.5686242e+01    2.2763775e-02   -4.2221047e+00   -1.2803392e+03   -1.3579162e-02   -8.3883626e+03   -1.8172234e-03   -1.2017071e-04   -1.8014997e-02   -9.1076297e-04    4.2419532e+02    2.3250365e-06   -6.5903697e-06    9.5107106e-04   -1.0430234e-05    1.1433130e+02
  -6.0570772e+01    8.1075717e+00    1.0491862e+00    3.4378064e+02    0.0000000e+00    2.7550323e-04    4.9653400e+02    5.2508133e+02    4.8087047e+02    5.0000000e+02    5.0000000e+02    5.0000000e+02    6.6766516e+05    2.1093881e+02   -1.1378454e+01    2.2763775e-02   -4.2224959e+00   -1.2896758e+03    9.8448865e-03   -8.4578369e+03   -2.3395953e-03   -1.0775809e-04   -1.7190481e-02    8.8845760e-04    4.2734472e+02    2.2182384e-07   -4.6269842e-06    9.3581546e-04   -8.7554778e-06    1.1447667e+02
  -6.0251654e+01    8.0661395e+00    1.0462726e+00    3.4247687e+02    0.0000000e+00    2.7507875e-04    4.9791019e+02    5.2640890e+02    4.8260977e+02    5.0000000e+02    5.0000000e+02    5.0000000e+02    6.7463202e+05    2.1245363e+02   -4.7998932e+00    2.2763775e-02   -4.2226644e+00   -1.3035241e+03    2.5333134e-02   -8.5457893e+03   -2.2561405e-03   -1.2833959e-04   -1.7269509e-02    1.7875260e-03    4.3118708e+02   -2.0931314e-07   -5.2040188e-06    9.3510650e-04   -1.0156079e-05    1.1497128e+02
  -5.9852757e+01    8.0691421e+00    1.0444458e+00    3.4212116e+02    0.0000000e+00    2.7462158e-04    4.9968575e+02    5.2789726e+02    4.8448797e+02    5.0000000e+02    5.0000000e+02    5.0000000e+02    6.8340803e+05    2.1445874e+02    3.7746714e+00    2.2763775e-02   -4.2222875e+00   -1.3211563e+03   -2.4304366e-03   -8.6565740e+03   -1.9229007e-03   -1.7414354e-04   -1.7499593e-02   -1.3428175e-04    4.3600855e+02    1.4009256e-06   -8.0591718e-06    9.2348830e-04   -1.2467681e-05    1.1564651e+02
  -5.9441619e+01    8.0685050e+00    1.0432599e+00    3.4170162e+02    0.0000000e+00    2.7434814e-04    5.0156027e+02    5.2817541e+02    4.8645792e+02    5.0000000e+02    5.0000000e+02    5.0000000e+02    6.9288854e+05    2.1668795e+02    1.3000941e+01    2.2763775e-02   -4.2212497e+00   -1.3396672e+03    1.9555105e-03   -8.7766085e+03   -1.6072090e-03   -1.5566259e-04   -1.7725247e-02    1.0999229e-04    4.4118814e+02    4.0623344e-06   -6.4784391e-06    9.1159642e-04   -1.1306979e-05    1.1642478e+02
  -5.9029500e+01    8.0982181e+00    1.0420998e+00    3.4146937e+02    0.0000000e+00    2.7411592e-04    5.0355224e+02    5.2979964e+02    4.8850817e+02    5.0000000e+02    5.0000000e+02    5.0000000e+02    7.0254833e+05    2.1891012e+02    2.3160011e+01    2.2763775e-02   -4.2195475e+00   -1.3585224e+03    2.5743116e-02   -8.8988642e+03   -1.4125106e-03   -5.6617571e-05   -1.7524299e-02    1.8783534e-03    4.4642562e+02    1.4499703e-06   -4.7462062e-07    8.8564536e-04   -5.0718422e-06    1.1713737e+02
  -5.8616349e+01    8.0180996e+00    1.0483063e+00    3.4441389e+02    0.0000000e+00    2.7502653e-04    5.0494517e+02    5.3141484e+02    4.9060559e+02    5.0000000e+02    5.0000000e+02    5.0000000e+02    7.1242609e+05    2.2193222e+02    3.0595242e+01    2.2763775e-02   -4.2170950e+00   -1.3776129e+03    1.5301376e-02   -9.0239800e+03   -1.7760738e-03    4.1097044e-05   -1.7426326e-02    1.1256182e-03    4.5174835e+02   -7.8219931e-07    4.9342945e-06    8.9353034e-04    1.0500320e-06    1.1857303e+02
  -5.8202128e+01    8.0157110e+00    1.0482055e+00    3.4425138e+02    0.0000000e+00    2.7515813e-04    5.0679343e+02    5.3303249e+02    4.9273166e+02    5.0000000e+02    5.0000000e+02    5.0000000e+02    7.2253815e+05    2.2440306e+02    4.0442352e+01    2.2763775e-02   -4.2141328e+00   -1.3970791e+03    9.2527059e-03   -9.1521150e+03   -1.9006974e-03    9.3680901e-05   -1.7162839e-02    6.3707248e-04    4.5721512e+02   -8.1949414e-07    9.1254219e-06    8.8233963e-04    3.6436755e-06    1.1948086e+02
  -5.7786795e+01    7.9605234e+00    1.0272360e+00    3.3279159e+02    0.0000000e+00    2.7260758e-04    5.0818017e+02    5.3451265e+02    4.9331594e+02    5.0000000e+02    5.0000000e+02    5.0000000e+02    7.3287629e+05    2.2537780e+02    4.6866849e+01    2.2763775e-02   -4.2104697e+00   -1.4168687e+03   -3.0866350e-03   -9.2831654e+03   -2.4611708e-03    1.2401742e-04   -1.8100297e-02   -1.6032777e-04    4.6340769e+02    1.5769485e-06    8.4650936e-06    9.6856573e-04    6.2477418e-06    1.1963354e+02
  -5.7370302e+01    7.8904308e+00    1.0247212e+00    3.3173587e+02    0.0000000e+00    2.7226827e-04    5.1009396e+02    5.3626595e+02    4.9621684e+02    5.0000000e+02    5.0000000e+02    5.0000000e+02    7.4344867e+05    2.2770988e+02    5.7213332e+01    2.2763775e-02   -4.2063560e+00   -1.4364550e+03   -9.8798034e-03   -9.4175676e+03   -2.3829397e-03    1.2897365e-05   -1.8283789e-02   -7.6349868e-04    4.6916271e+02   -8.7013732e-07    2.3980890e-06    9.7528393e-04   -7.4712461e-07    1.2043008e+02
  -5.6952613e+01    7.8893234e+00    1.0225764e+00    3.3126440e+02    0.0000000e+00    2.7178863e-04    5.1213353e+02    5.3792352e+02    4.9763535e+02    5.0000000e+02    5.0000000e+02    5.0000000e+02    7.5437303e+05    2.3008205e+02    6.8483757e+01    2.2763775e-02   -4.2014678e+00   -1.4582792e+03    1.2125012e-03   -9.5555500e+03   -1.9096475e-03   -1.2720565e-05   -1.8393838e-02    3.6993816e-05    4.7515068e+02    2.4510257e-07    6.6571678e-07    9.5144186e-04   -1.5785995e-06    1.2120678e+02
  -5.6533686e+01    7.8899384e+00    1.0215616e+00    3.3087668e+02    0.0000000e+00    2.7155974e-04    5.1416552e+02    5.3826830e+02    4.9980560e+02    5.0000000e+02    5.0000000e+02    5.0000000e+02    7.6551552e+05    2.3267373e+02    7.9969135e+01    2.2763775e-02   -4.1957289e+00   -1.4802675e+03    4.8717762e-03   -9.6964755e+03   -1.6350350e-03    1.2779392e-05   -1.8528328e-02    3.0759796e-04    4.8120886e+02    4.2916107e-06    1.7280243e-06    9.3831050e-04   -1.8154707e-07    1.2212508e+02
  -5.6113479e+01    7.9159737e+00    1.0217381e+00    3.3127486e+02    0.0000000e+00    2.7150389e-04    5.1631142e+02    5.3995703e+02    5.0203360e+02    5.0000000e+02    5.0000000e+02    5.0000000e+02    7.7696013e+05    2.3537945e+02    9.2440500e+01    2.2763775e-02   -4.1891347e+00   -1.5024456e+03   -6.8428013e-03   -9.8413917e+03   -1.6324182e-03   -1.0757012e-05   -1.8663494e-02   -4.8928925e-04    4.8737575e+02    2.2290475e-06    7.9299681e-07    9.3940116e-04   -1.7329997e-06    1.2306447e+02
  -5.5691946e+01    7.8128578e+00    1.0279595e+00    3.3424391e+02    0.0000000e+00    2.7240135e-04    5.1785881e+02    5.4165588e+02    5.0430833e+02    5.0000000e+02    5.0000000e+02    5.0000000e+02    7.8868935e+05    2.3881605e+02    1.0228739e+02    2.2763775e-02   -4.1815857e+00   -1.5250448e+03    3.7123960e-04   -9.9899971e+03   -2.0152884e-03   -1.6312779e-05   -1.8474395e-02    3.0422781e-05    4.9367671e+02   -2.1053230e-07    6.4166185e-07    9.4437593e-04   -1.8282093e-06    1.2466072e+02
  -5.5269035e+01    7.7661785e+00    1.0176015e+00    3.2790991e+02    0.0000000e+00    2.7148484e-04    5.1944803e+02    5.4337695e+02    5.0578567e+02    5.0000000e+02    5.0000000e+02    5.0000000e+02    8.0074755e+05    2.4094874e+02    1.1132501e+02    2.2763775e-02   -4.1733311e+00   -1.5486403e+03    3.8208256e-03   -1.0142623e+04   -2.1457137e-03   -5.9999870e-05   -2.0065066e-02    1.4739572e-04    5.0055115e+02   -1.2784369e-06   -2.8185801e-06    1.0407151e-03   -5.7514185e-06    1.2544436e+02
  -5.4844693e+01    7.7085080e+00    1.0104653e+00    3.2471828e+02    0.0000000e+00    2.7038367e-04    5.2142861e+02    5.4504723e+02    5.0758955e+02    5.0000000e+02    5.0000000e+02    5.0000000e+02    8.1302701e+05    2.4317354e+02    1.2314167e+02    2.2763775e-02   -4.1644146e+00   -1.5710428e+03   -3.5974287e-03   -1.0298843e+04   -2.5276998e-03    4.0247155e-05   -1.9321749e-02   -3.2825037e-04    5.0746891e+02    2.7227872e-06    2.7075629e-06    1.0179272e-03    1.4981968e-06    1.2611988e+02
  -5.4418882e+01    7.6151608e+00    1.0084369e+00    3.2387108e+02    0.0000000e+00    2.7011065e-04    5.2350665e+02    5.4685286e+02    5.0973497e+02    5.0000000e+02    5.0000000e+02    5.0000000e+02    8.2582084e+05    2.4598417e+02    1.3604839e+02    2.2763775e-02   -4.1546137e+00   -1.5953942e+03    2.7586343e-02   -1.0461111e+04   -2.3162852e-03    1.0805986e-04   -1.9714949e-02    1.3785638e-03    5.1443873e+02    7.9782245e-07    6.1528100e-06    1.0252272e-03    5.9503990e-06    1.2711970e+02
  -5.4078233e+01    7.6063886e+00    1.0024532e+00    3.2048341e+02    0.0000000e+00    2.6940674e-04    5.2525447e+02    5.4715023e+02    5.1157059e+02    5.0000000e+02    5.0000000e+02    5.0000000e+02    8.3635294e+05    2.4794623e+02    1.4679059e+02    2.2763775e-02   -4.1461771e+00   -1.6168882e+03    5.2005133e-02   -1.0593996e+04   -2.0366935e-03    3.7531919e-04   -1.9749500e-02    3.2927594e-03    5.2021454e+02    1.7233388e-06    2.1540400e-05    1.0163128e-03    2.4058199e-05    1.2770426e+02
  -5.3652421e+01    7.6242530e+00    1.0014336e+00    3.2017516e+02    0.0000000e+00    2.6913629e-04    5.2744869e+02    5.4895547e+02    5.1394567e+02    5.0000000e+02    5.0000000e+02    5.0000000e+02    8.4949689e+05    2.5093863e+02    1.6100447e+02    2.2763775e-02   -4.1346207e+00   -1.6430549e+03   -2.2128355e-04   -1.0759991e+04   -1.7982983e-03    5.3774377e-04   -2.0007270e-02    4.0345341e-04    5.2733091e+02    5.4479477e-06    3.0108123e-05    1.0116215e-03    3.3545485e-05    1.2875412e+02
  -5.3311773e+01    7.6314088e+00    1.0007073e+00    3.1992405e+02    0.0000000e+00    2.6906391e-04    5.2929491e+02    5.5038565e+02    5.1584549e+02    5.0000000e+02    5.0000000e+02    5.0000000e+02    8.6037855e+05    2.5333862e+02    1.7322153e+02    2.2763775e-02   -4.1247235e+00   -1.6635950e+03    6.9553634e-03   -1.0898170e+04   -1.8532186e-03    6.1540891e-04   -2.0265698e-02    1.5714082e-04    5.3316880e+02    2.2558685e-06    3.4046968e-05    1.0251460e-03    3.8592001e-05    1.2955078e+02
  -5.2885961e+01    7.5120716e+00    1.0057974e+00    3.2223573e+02    0.0000000e+00    2.6976465e-04    5.3100019e+02    5.5216819e+02    5.1828246e+02    5.0000000e+02    5.0000000e+02    5.0000000e+02    8.7405689e+05    2.5716513e+02    1.8582535e+02    2.2763775e-02   -4.1111980e+00   -1.6900599e+03    1.6807940e-03   -1.1071324e+04   -2.3851126e-03    7.0678645e-04   -2.0511307e-02    1.1358641e-04    5.4049018e+02    3.5587572e-07    3.8363613e-05    1.0583128e-03    4.4246455e-05    1.3126100e+02
  -5.2545312e+01    7.5046577e+00    1.0035962e+00    3.2094390e+02    0.0000000e+00    2.6967256e-04    5.3270093e+02    5.5362556e+02    5.2023884e+02    5.0000000e+02    5.0000000e+02    5.0000000e+02    8.8546054e+05    2.5958404e+02    1.9759706e+02    2.2763775e-02   -4.0998634e+00   -1.7122981e+03   -1.8801261e-02   -1.1215728e+04   -2.4364096e-03    7.9764717e-04   -2.0456514e-02   -1.1662073e-03    5.4664605e+02   -3.1081292e-07    4.3462271e-05    1.0557435e-03    4.9627562e-05    1.3210391e+02
  -5.2119501e+01    7.4469214e+00    9.8383106e-01    3.1074556e+02    0.0000000e+00    2.6713178e-04    5.3451681e+02    5.5449695e+02    5.2157682e+02    5.0000000e+02    5.0000000e+02    5.0000000e+02    8.9970435e+05    2.6104223e+02    2.0868714e+02    2.2763775e-02   -4.0846106e+00   -1.7396958e+03   -2.3404463e-02   -1.1396162e+04   -2.8813364e-03    4.3778138e-04   -2.0375638e-02   -1.5295935e-03    5.5503618e+02    3.4318478e-07    2.4858142e-05    1.0667595e-03    2.7625461e-05    1.3234745e+02
  -5.1778852e+01    7.3944525e+00    9.8215636e-01    3.0992398e+02    0.0000000e+00    2.6698074e-04    5.3629547e+02    5.5593163e+02    5.2401599e+02    5.0000000e+02    5.0000000e+02    5.0000000e+02    9.1165972e+05    2.6357729e+02    2.2129682e+02    2.2763775e-02   -4.0719779e+00   -1.7618058e+03   -9.3894479e-02   -1.1548218e+04   -2.7911462e-03    3.3145026e-04   -2.0314322e-02   -4.9871319e-03    5.6152825e+02   -7.5933151e-07    1.7861320e-05    1.0624096e-03    2.1761967e-05    1.3322431e+02
  -5.1353041e+01    7.3992013e+00    9.7955042e-01    3.0914402e+02    0.0000000e+00    2.6642046e-04    5.3861721e+02    5.5797656e+02    5.2584779e+02    5.0000000e+02    5.0000000e+02    5.0000000e+02    9.2645889e+05    2.6666132e+02    2.3789259e+02    2.2763775e-02   -4.0550059e+00   -1.7912361e+03   -4.3611458e-02   -1.1735163e+04   -2.4071507e-03    3.4453336e-04   -2.0523195e-02   -2.4145707e-03    5.6956391e+02    9.6763756e-07    1.7497324e-05    1.0512432e-03    2.3014491e-05    1.3422470e+02
  -5.1012392e+01    7.3942888e+00    9.7811896e-01    3.0832950e+02    0.0000000e+00    2.6629417e-04    5.4049266e+02    5.5951138e+02    5.2772121e+02    5.0000000e+02    5.0000000e+02    5.0000000e+02    9.3896393e+05    2.6933577e+02    2.5165638e+02    2.2763775e-02   -4.0406366e+00   -1.8156896e+03   -3.3712254e-02   -1.1893529e+04   -2.1447636e-03    3.6167408e-04   -2.0704029e-02   -1.7477936e-03    5.7634744e+02    4.3673694e-06    1.8388197e-05    1.0461377e-03    2.4266001e-05    1.3513600e+02
  -5.0586581e+01    7.4144596e+00    9.7650983e-01    3.0785486e+02    0.0000000e+00    2.6590224e-04    5.4289188e+02    5.6143705e+02    5.3035637e+02    5.0000000e+02    5.0000000e+02    5.0000000e+02    9.5436935e+05    2.7266335e+02    2.6966608e+02    2.2763775e-02   -4.0214065e+00   -1.8457034e+03   -2.6144151e-02   -1.2088448e+04   -1.9978905e-03    3.6914546e-04   -2.1154235e-02   -1.4134602e-03    5.8461114e+02    4.7680190e-06    1.8353166e-05    1.0577621e-03    2.4770155e-05    1.3622295e+02
  -5.0245932e+01    7.4345080e+00    9.7656583e-01    3.0791905e+02    0.0000000e+00    2.6596363e-04    5.4487315e+02    5.6242605e+02    5.3233545e+02    5.0000000e+02    5.0000000e+02    5.0000000e+02    9.6742868e+05    2.7555855e+02    2.8497777e+02    2.2763775e-02   -4.0051684e+00   -1.8708443e+03   -2.7763293e-02   -1.2253953e+04   -2.2122538e-03    4.4764455e-04   -2.1610807e-02   -1.5293750e-03    5.9161594e+02    2.2232716e-06    2.1568035e-05    1.0862766e-03    2.8615921e-05    1.3719911e+02
  -4.9820121e+01    7.3080340e+00    9.8172406e-01    3.1034082e+02    0.0000000e+00    2.6664515e-04    5.4671771e+02    5.6427335e+02    5.3499978e+02    5.0000000e+02    5.0000000e+02    5.0000000e+02    9.8349778e+05    2.7990372e+02    3.0122653e+02    2.2763775e-02   -3.9834634e+00   -1.9019135e+03   -1.1050551e-02   -1.2457439e+04   -2.7456264e-03    5.1901096e-04   -2.1675555e-02   -6.8436142e-04    6.0019079e+02   -1.0079850e-06    2.1243591e-05    1.1091954e-03    3.3253305e-05    1.3907737e+02
  -4.9479472e+01    7.2444123e+00    9.7562361e-01    3.0641572e+02    0.0000000e+00    2.6623608e-04    5.4833570e+02    5.6584833e+02    5.3642166e+02    5.0000000e+02    5.0000000e+02    5.0000000e+02    9.9716652e+05    2.8245596e+02    3.1391651e+02    2.2763775e-02   -3.9654071e+00   -1.9283956e+03   -1.0992846e-03   -1.2630676e+04   -2.8275501e-03    2.3333421e-04   -2.2834180e-02   -7.8452584e-05    6.0800323e+02   -9.3504625e-07    8.6086454e-06    1.1764769e-03    1.3280969e-05    1.3998462e+02
  -4.9053661e+01    7.1549550e+00    9.6631954e-01    3.0222954e+02    0.0000000e+00    2.6483285e-04    5.5059023e+02    5.6781797e+02    5.3886705e+02    5.0000000e+02    5.0000000e+02    5.0000000e+02    1.0138427e+06    2.8514519e+02    3.3128071e+02    2.2763775e-02   -3.9416473e+00   -1.9591089e+03    3.1355355e-02   -1.2842633e+04   -3.3059903e-03    1.3267456e-04   -2.1918991e-02    1.6887156e-03    6.1729262e+02    1.9559078e-06    4.7526998e-06    1.1439472e-03    8.3000894e-06    1.4071367e+02
  -4.8713012e+01    7.0582106e+00    9.6367719e-01    3.0083989e+02    0.0000000e+00    2.6457264e-04    5.5252745e+02    5.6943580e+02    5.4118195e+02    5.0000000e+02    5.0000000e+02    5.0000000e+02    1.0280561e+06    2.8800389e+02    3.4718707e+02    2.2763775e-02   -3.9218941e+00   -1.9855484e+03    7.3021431e-02   -1.3023327e+04   -3.1099657e-03    2.8884711e-04   -2.1548476e-02    3.7513301e-03    6.2498344e+02    2.3031777e-06    1.2175145e-05    1.1224202e-03    1.6653545e-05    1.4164854e+02
  -4.8287201e+01    7.0441483e+00    9.5893984e-01    2.9880107e+02    0.0000000e+00    2.6378993e-04    5.5500694e+02    5.7141806e+02    5.4309191e+02    5.0000000e+02    5.0000000e+02    5.0000000e+02    1.0456655e+06    2.9137845e+02    3.6751333e+02    2.2763775e-02   -3.8957265e+00   -2.0214039e+03    1.8211272e-02   -1.3245325e+04   -2.6127194e-03    2.6073376e-04   -2.1850678e-02    1.0144676e-03    6.3452639e+02    3.3629477e-06    1.2042372e-05    1.1090721e-03    1.5745423e-05    1.4267418e+02
  -4.7946552e+01    7.0361304e+00    9.5841626e-01    2.9856822e+02    0.0000000e+00    2.6372532e-04    5.5702544e+02    5.7301947e+02    5.4518388e+02    5.0000000e+02    5.0000000e+02    5.0000000e+02    1.0605663e+06    2.9457184e+02    3.8496412e+02    2.2763775e-02   -3.8738246e+00   -2.0505337e+03    1.0641595e-02   -1.3434025e+04   -2.3400388e-03    1.2390198e-04   -2.2119157e-02    4.0087437e-04    6.4257715e+02    6.2633896e-06    5.3442033e-06    1.1081436e-03    1.0230201e-05    1.4375908e+02
  -4.7520741e+01    7.0552225e+00    9.5613476e-01    2.9770605e+02    0.0000000e+00    2.6328840e-04    5.5956685e+02    5.7498101e+02    5.4781769e+02    5.0000000e+02    5.0000000e+02    5.0000000e+02    1.0788488e+06    2.9835085e+02    4.0713093e+02    2.2763775e-02   -3.8448462e+00   -2.0863272e+03    1.2063287e-03   -1.3665235e+04   -2.3034261e-03    1.4857182e-04   -2.2784756e-02    3.4177536e-05    6.5235047e+02    4.7756618e-06    7.3849157e-06    1.1325863e-03    1.0229483e-05    1.4496154e+02
  -4.7180092e+01    7.0619682e+00    9.5660149e-01    2.9788975e+02    0.0000000e+00    2.6341998e-04    5.6166680e+02    5.7659061e+02    5.5007574e+02    5.0000000e+02    5.0000000e+02    5.0000000e+02    1.0944358e+06    3.0178075e+02    4.2619190e+02    2.2763775e-02   -3.8206069e+00   -2.1162851e+03    5.4658903e-03   -1.3862806e+04   -2.5730746e-03    1.9864360e-04   -2.3333319e-02    6.9859643e-05    6.6068729e+02    8.3810755e-07    9.0580633e-06    1.1672828e-03    1.3097957e-05    1.4612387e+02
  -4.6754280e+01    6.9474816e+00    9.6075754e-01    2.9988818e+02    0.0000000e+00    2.6394691e-04    5.6371061e+02    5.7847042e+02    5.5276899e+02    5.0000000e+02    5.0000000e+02    5.0000000e+02    1.1135624e+06    3.0663548e+02    4.4730921e+02    2.2763775e-02   -3.7885701e+00   -2.1535559e+03    9.6526402e-03   -1.4104836e+04   -3.1369618e-03    3.4187720e-04   -2.3179823e-02    4.9810974e-04    6.7087640e+02   -1.1126221e-06    1.2348478e-05    1.1748464e-03    2.2108429e-05    1.4811314e+02
  -4.6413632e+01    6.8798664e+00    9.5474651e-01    2.9629934e+02    0.0000000e+00    2.6347641e-04    5.6551368e+02    5.8038228e+02    5.5468133e+02    5.0000000e+02    5.0000000e+02    5.0000000e+02    1.1298708e+06    3.0954345e+02    4.6382432e+02    2.2763775e-02   -3.7620176e+00   -2.1850545e+03   -1.2878602e-02   -1.4311581e+04   -3.2044206e-03    5.0872178e-06   -2.4516338e-02   -8.2192123e-04    6.8013764e+02   -6.3358410e-07   -8.1991844e-07    1.2512468e-03   -1.5839128e-06    1.4908119e+02
  -4.5987820e+01    6.8055595e+00    9.4367941e-01    2.9118685e+02    0.0000000e+00    2.6186600e-04    5.6796398e+02    5.8156711e+02    5.5741726e+02    5.0000000e+02    5.0000000e+02    5.0000000e+02    1.1497614e+06    3.1249664e+02    4.8531554e+02    2.2763775e-02   -3.7272672e+00   -2.2221087e+03    3.0372013e-02   -1.4564163e+04   -3.6422980e-03    8.0849233e-05   -2.2737030e-02    1.4006255e-03    6.9118540e+02   -2.8831191e-06    4.2084767e-06    1.1750989e-03    4.5731806e-06    1.4980532e+02
  -4.5647171e+01    6.7070339e+00    9.4141172e-01    2.9000980e+02    0.0000000e+00    2.6164266e-04    5.7005395e+02    5.8319660e+02    5.5974937e+02    5.0000000e+02    5.0000000e+02    5.0000000e+02    1.1667304e+06    3.1585492e+02    5.0543671e+02    2.2763775e-02   -3.6985524e+00   -2.2533837e+03   -1.4344432e-02   -1.4780042e+04   -3.5397191e-03    1.9769402e-05   -2.2905906e-02   -6.9309288e-04    7.0033043e+02    2.6990664e-06    1.3308676e-06    1.1800920e-03    9.3938347e-07    1.5088354e+02
  -4.5221360e+01    6.6907309e+00    9.3754250e-01    2.8843412e+02    0.0000000e+00    2.6096776e-04    5.7272823e+02    5.8529401e+02    5.6184788e+02    5.0000000e+02    5.0000000e+02    5.0000000e+02    1.1877173e+06    3.1989914e+02    5.3120640e+02    2.2763775e-02   -3.6608001e+00   -2.2960589e+03    4.4782507e-04   -1.5044662e+04   -2.9657271e-03    5.4634803e-05   -2.3129697e-02   -1.7283073e-04    7.1165689e+02    2.5181096e-06    2.4360606e-06    1.1621051e-03    1.6243907e-06    1.5211180e+02
  -4.4880711e+01    6.6961055e+00    9.3713307e-01    2.8827032e+02    0.0000000e+00    2.6093656e-04    5.7488919e+02    5.8721227e+02    5.6419217e+02    5.0000000e+02    5.0000000e+02    5.0000000e+02    1.2055768e+06    3.2360543e+02    5.5316013e+02    2.2763775e-02   -3.6293675e+00   -2.3313922e+03    1.9879475e-02   -1.5270571e+04   -2.5483463e-03    3.2017352e-05   -2.3228279e-02    9.8762275e-04    7.2128793e+02    4.3204059e-06    7.5946470e-07    1.1459638e-03    1.8966427e-06    1.5334058e+02
  -4.4454900e+01    6.7160412e+00    9.3510022e-01    2.8755841e+02    0.0000000e+00    2.6051020e-04    5.7761369e+02    5.8977864e+02    5.6700454e+02    5.0000000e+02    5.0000000e+02    5.0000000e+02    1.2273988e+06    3.2805053e+02    5.8103399e+02    2.2763775e-02   -3.5880689e+00   -2.3737873e+03    3.0619926e-03   -1.5546755e+04   -2.4791031e-03    2.9435915e-05   -2.3879413e-02    1.5668290e-04    7.3291864e+02    5.9367027e-06    4.0200034e-07    1.1668471e-03    2.3153595e-06    1.5473689e+02
  -4.4114251e+01    6.7309139e+00    9.3458204e-01    2.8731461e+02    0.0000000e+00    2.6048718e-04    5.7985386e+02    5.9185387e+02    5.6943331e+02    5.0000000e+02    5.0000000e+02    5.0000000e+02    1.2460844e+06    3.3187496e+02    6.0469628e+02    2.2763775e-02   -3.5537051e+00   -2.4096525e+03    6.4514684e-03   -1.5783615e+04   -2.8130736e-03    9.7225824e-05   -2.4636321e-02    2.8959147e-04    7.4289085e+02    1.0798440e-06    2.8449551e-06    1.2083361e-03    4.4125804e-06    1.5596622e+02
  -4.3688440e+01    6.5609481e+00    9.3944735e-01    2.8963016e+02    0.0000000e+00    2.6112295e-04    5.8209081e+02    5.9422344e+02    5.7234270e+02    5.0000000e+02    5.0000000e+02    5.0000000e+02    1.2691508e+06    3.3757663e+02    6.3220750e+02    2.2763775e-02   -3.5085948e+00   -2.4539694e+03   -1.7220730e-02   -1.6075867e+04   -3.5981067e-03   -9.8297049e-06   -2.5060064e-02   -9.7694485e-04    7.5513875e+02    2.1690034e-06   -5.7459275e-07    1.2550548e-03   -2.1550598e-06    1.5823149e+02
  -4.3347791e+01    6.5572265e+00    9.3834431e-01    2.8884381e+02    0.0000000e+00    2.6117156e-04    5.8422738e+02    5.9627723e+02    5.7476881e+02    5.0000000e+02    5.0000000e+02    5.0000000e+02    1.2885361e+06    3.4152779e+02    6.5615382e+02    2.2763775e-02   -3.4712771e+00   -2.4922965e+03    7.5221702e-02   -1.6321152e+04   -3.4515090e-03    1.1903320e-04   -2.4464356e-02    3.8424643e-03    7.6553469e+02   -4.9487767e-06    2.9610557e-06    1.2133992e-03    5.9401688e-06    1.5954288e+02
  -4.2921980e+01    6.4731728e+00    9.2081969e-01    2.8033798e+02    0.0000000e+00    2.5878813e-04    5.8684533e+02    5.9862218e+02    5.7740119e+02    5.0000000e+02    5.0000000e+02    5.0000000e+02    1.3126171e+06    3.4419481e+02    6.8116478e+02    2.2763775e-02   -3.4224775e+00   -2.5379019e+03    1.1150851e-02   -1.6626487e+04   -3.9622062e-03   -2.2534297e-04   -2.3822730e-02    7.3713347e-04    7.7939881e+02   -3.3633842e-07   -3.4473912e-06    1.2039760e-03   -1.5662513e-05    1.5995032e+02
  -4.2581331e+01    6.3521466e+00    9.1490185e-01    2.7738889e+02    0.0000000e+00    2.5807226e-04    5.8905943e+02    5.9927682e+02    5.7986059e+02    5.0000000e+02    5.0000000e+02    5.0000000e+02    1.3327101e+06    3.4751632e+02    7.0497967e+02    2.2763775e-02   -3.3823873e+00   -2.5738338e+03    4.9521278e-03   -1.6882761e+04   -3.8333203e-03   -1.0277964e-04   -2.3903779e-02   -1.0949339e-04    7.9017538e+02   -5.6612174e-06   -5.4721674e-06    1.2024241e-03   -7.1979006e-06    1.6086739e+02
  -4.2155520e+01    6.3280515e+00    9.1233622e-01    2.7633501e+02    0.0000000e+00    2.5763204e-04    5.9193393e+02    6.0195192e+02    5.8226903e+02    5.0000000e+02    5.0000000e+02    5.0000000e+02    1.3581328e+06    3.5247432e+02    7.3791706e+02    2.2763775e-02   -3.3300280e+00   -2.6256367e+03    2.8541441e-02   -1.7203161e+04   -3.0249985e-03   -1.2562051e-04   -2.3749348e-02    1.1448159e-03    8.0386903e+02    4.5478861e-07   -6.5378131e-06    1.1573280e-03   -7.4014565e-06    1.6239561e+02
  -4.1814871e+01    6.3217050e+00    9.0955988e-01    2.7507606e+02    0.0000000e+00    2.5724902e-04    5.9426025e+02    6.0416360e+02    5.8475831e+02    5.0000000e+02    5.0000000e+02    5.0000000e+02    1.3793243e+06    3.5638865e+02    7.6488177e+02    2.2763775e-02   -3.2865788e+00   -2.6669060e+03   -1.2540721e-02   -1.7471660e+04   -2.7266198e-03   -8.5866965e-05   -2.3962958e-02   -7.8319825e-04    8.1524695e+02    2.3975462e-06   -3.8733921e-06    1.1552653e-03   -6.5113196e-06    1.6357207e+02
  -4.1389060e+01    6.3091112e+00    9.0806849e-01    2.7457677e+02    0.0000000e+00    2.5691982e-04    5.9715195e+02    6.0684533e+02    5.8780873e+02    5.0000000e+02    5.0000000e+02    5.0000000e+02    1.4057847e+06    3.6165542e+02    7.9986608e+02    2.2763775e-02   -3.2297873e+00   -2.7185177e+03   -4.6537255e-03   -1.7806460e+04   -2.6301562e-03   -7.3183059e-05   -2.4557634e-02   -3.3590685e-04    8.2935668e+02    7.3237798e-06   -3.1759397e-06    1.1746890e-03   -6.8437124e-06    1.6523745e+02
  -4.1048411e+01    6.2951307e+00    9.0717087e-01    2.7417309e+02    0.0000000e+00    2.5683397e-04    5.9951420e+02    6.0904115e+02    5.9035454e+02    5.0000000e+02    5.0000000e+02    5.0000000e+02    1.4279777e+06    3.6600647e+02    8.2911313e+02    2.2763775e-02   -3.1826983e+00   -2.7608508e+03   -2.8829110e-02   -1.8087960e+04   -2.8642700e-03   -1.3825133e-04   -2.5246454e-02   -1.3722894e-03    8.4116793e+02    6.5113693e-06   -6.1433930e-06    1.2143137e-03   -9.7333974e-06    1.6660938e+02
  -4.0622600e+01    6.3006044e+00    9.0602806e-01    2.7381339e+02    0.0000000e+00    2.5655307e-04    6.0250343e+02    6.1191814e+02    5.9345024e+02    5.0000000e+02    5.0000000e+02    5.0000000e+02    1.4557103e+06    3.7155324e+02    8.6689244e+02    2.2763775e-02   -3.1211557e+00   -2.8149127e+03    2.5036460e-03   -1.8438823e+04   -3.4942154e-03   -2.3859055e-04   -2.6451965e-02   -1.6069999e-04    8.5587169e+02   -2.9399026e-07   -9.4368681e-06    1.2856335e-03   -1.6457654e-05    1.6835035e+02
  -4.0281951e+01    6.1347083e+00    9.1043446e-01    2.7570280e+02    0.0000000e+00    2.5729767e-04    6.0440966e+02    6.1322486e+02    5.9603743e+02    5.0000000e+02    5.0000000e+02    5.0000000e+02    1.4790395e+06    3.7706510e+02    8.9606018e+02    2.2763775e-02   -3.0701599e+00   -2.8600817e+03    1.6670805e-02   -1.8734385e+04   -4.3150209e-03   -4.2181028e-04   -2.6511536e-02    7.7578395e-04    8.6828057e+02   -1.5828735e-06   -1.5313769e-05    1.3110718e-03   -2.8474492e-05    1.7051089e+02
  -3.9856140e+01    6.0686254e+00    9.0222737e-01    2.7155799e+02    0.0000000e+00    2.5631817e-04    6.0724686e+02    6.1576755e+02    5.9899326e+02    5.0000000e+02    5.0000000e+02    5.0000000e+02    1.5080858e+06    3.8171015e+02    9.3137849e+02    2.2763775e-02   -3.0037754e+00   -2.9167781e+03    3.7795937e-02   -1.9102004e+04   -4.4488486e-03   -1.8204565e-04   -2.6903377e-02    1.2723764e-03    8.8439278e+02   -4.1118036e-06   -6.5306427e-06    1.3453918e-03   -1.5759696e-05    1.7181766e+02
  -3.9515491e+01    5.9645264e+00    8.9416744e-01    2.6791980e+02    0.0000000e+00    2.5515820e-04    6.0966917e+02    6.1808693e+02    6.0164871e+02    5.0000000e+02    5.0000000e+02    5.0000000e+02    1.5325225e+06    3.8518097e+02    9.6084564e+02    2.2763775e-02   -2.9490307e+00   -2.9598277e+03   -5.2799513e-02   -1.9413983e+04   -4.7335475e-03   -1.6625545e-04   -2.5367531e-02   -2.3107751e-03    8.9794925e+02    6.4610340e-07   -5.7704098e-06    1.2666728e-03   -1.1421177e-05    1.7266476e+02
  -3.9089679e+01    5.8717634e+00    8.9210655e-01    2.6704387e+02    0.0000000e+00    2.5484423e-04    6.1270888e+02    6.2104344e+02    6.0487633e+02    5.0000000e+02    5.0000000e+02    5.0000000e+02    1.5628216e+06    3.9100078e+02    1.0022334e+03    2.2763775e-02   -2.8779810e+00   -3.0202486e+03   -3.2564455e-02   -1.9796602e+04   -4.2457085e-03   -2.4982778e-04   -2.5176416e-02   -1.1575827e-03    9.1420072e+02    5.2755094e-06   -8.9292301e-06    1.2403668e-03   -1.6460474e-05    1.7448628e+02
  -3.8749030e+01    5.8502510e+00    8.9028532e-01    2.6635272e+02    0.0000000e+00    2.5455472e-04    6.1521539e+02    6.2346430e+02    6.0692537e+02    5.0000000e+02    5.0000000e+02    5.0000000e+02    1.5887219e+06    3.9574095e+02    1.0368175e+03    2.2763775e-02   -2.8191298e+00   -3.0711435e+03   -1.3396053e-02   -2.0124365e+04   -3.5359272e-03   -2.2864538e-04   -2.5275213e-02   -6.1706282e-04    9.2810588e+02    5.0717313e-06   -8.2858848e-06    1.2140332e-03   -1.7083687e-05    1.7594431e+02
  -3.8323219e+01    5.8567311e+00    8.8660102e-01    2.6479298e+02    0.0000000e+00    2.5394128e-04    6.1831936e+02    6.2693196e+02    6.1013895e+02    5.0000000e+02    5.0000000e+02    5.0000000e+02    1.6204068e+06    4.0145807e+02    1.0800315e+03    2.2763775e-02   -2.7424584e+00   -3.1336642e+03    1.6669254e-03   -2.0524911e+04   -3.3847631e-03   -2.3447379e-04   -2.5910065e-02    2.3057840e-04    9.4500270e+02    7.1513773e-06   -7.4338847e-06    1.2340594e-03   -1.8018199e-05    1.7764070e+02
  -3.7982570e+01    5.8391892e+00    8.8584730e-01    2.6447438e+02    0.0000000e+00    2.5384580e-04    6.2086081e+02    6.2991979e+02    6.1292975e+02    5.0000000e+02    5.0000000e+02    5.0000000e+02    1.6474811e+06    4.0661939e+02    1.1173165e+03    2.2763775e-02   -2.6790501e+00   -3.1856978e+03   -2.1209045e-03   -2.0868199e+04   -3.1832732e-03   -3.4739349e-04   -2.6319765e-02   -2.5174346e-04    9.5943795e+02    1.1750795e-05   -1.1043369e-05    1.2396665e-03   -2.4187739e-05    1.7926636e+02
  -3.7556759e+01    5.8434719e+00    8.8379637e-01    2.6369780e+02    0.0000000e+00    2.5346351e-04    6.2398476e+02    6.3236904e+02    6.1620597e+02    5.0000000e+02    5.0000000e+02    5.0000000e+02    1.6806389e+06    4.1284908e+02    1.1637133e+03    2.2763775e-02   -2.5964451e+00   -3.2501572e+03    4.7196630e-03   -2.1287776e+04   -3.4172210e-03   -4.3632700e-04   -2.6917010e-02    3.0559110e-04    9.7699472e+02    8.4937283e-06   -1.3057403e-05    1.2678549e-03   -2.9878962e-05    1.8117726e+02
  -3.7216110e+01    5.8346531e+00    8.8292957e-01    2.6325615e+02    0.0000000e+00    2.5339238e-04    6.2657542e+02    6.3529308e+02    6.1904579e+02    5.0000000e+02    5.0000000e+02    5.0000000e+02    1.7090976e+06    4.1823109e+02    1.2034747e+03    2.2763775e-02   -2.5281305e+00   -3.3048960e+03    1.1110292e-03   -2.1648532e+04   -3.6915118e-03   -4.9395301e-04   -2.7502403e-02   -1.5818354e-04    9.9209545e+02    2.1970904e-06   -1.3178231e-05    1.2938098e-03   -3.3850014e-05    1.8285365e+02
  -3.6790299e+01    5.6611631e+00    8.8647575e-01    2.6488760e+02    0.0000000e+00    2.5386404e-04    6.2936187e+02    6.3720979e+02    6.2236676e+02    5.0000000e+02    5.0000000e+02    5.0000000e+02    1.7438975e+06    4.2590887e+02    1.2525074e+03    2.2763775e-02   -2.4392252e+00   -3.3725478e+03    6.6595149e-03   -2.2088980e+04   -4.8152030e-03   -6.7200373e-04   -2.7607430e-02    3.8094256e-04    1.0104853e+03   -7.0075140e-07   -1.5208399e-05    1.3210904e-03   -4.3771451e-05    1.8561118e+02
  -3.6449650e+01    5.6452663e+00    8.8444415e-01    2.6373837e+02    0.0000000e+00    2.5374287e-04    6.3193881e+02    6.4017242e+02    6.2522876e+02    5.0000000e+02    5.0000000e+02    5.0000000e+02    1.7737507e+06    4.3131149e+02    1.2936224e+03    2.2763775e-02   -2.3657634e+00   -3.4306095e+03    7.2733464e-02   -2.2467246e+04   -4.8315995e-03   -4.1048352e-04   -2.5979312e-02    2.2091872e-03    1.0263827e+03   -9.0358504e-06    4.2419108e-07    1.2376643e-03   -2.7156239e-05    1.8726211e+02
  -3.6023839e+01    5.5446196e+00    8.6848948e-01    2.5648414e+02    0.0000000e+00    2.5147755e-04    6.3526718e+02    6.4394374e+02    6.2858037e+02    5.0000000e+02    5.0000000e+02    5.0000000e+02    1.8101727e+06    4.3527087e+02    1.3380500e+03    2.2763775e-02   -2.2703072e+00   -3.5000673e+03    3.4520125e-02   -2.2928820e+04   -5.3038696e-03   -4.7909302e-04   -2.7722273e-02    1.4559304e-03    1.0463125e+03   -9.7663979e-06   -1.2046390e-05    1.3595248e-03   -2.9406781e-05    1.8784104e+02
  -3.5683190e+01    5.4069727e+00    8.6658187e-01    2.5561629e+02    0.0000000e+00    2.5121730e-04    6.3793639e+02    6.4698428e+02    6.3144918e+02    5.0000000e+02    5.0000000e+02    5.0000000e+02    1.8412152e+06    4.4080241e+02    1.3817528e+03    2.2763775e-02   -2.1918799e+00   -3.5548792e+03    1.0194524e-02   -2.3325132e+04   -5.3193297e-03   -4.7619815e-04   -2.6602657e-02   -2.4239920e-04    1.0636538e+03    3.6427750e-06   -1.4720194e-05    1.2928837e-03   -2.8309956e-05    1.8948314e+02
  -3.5257379e+01    5.3546413e+00    8.6502898e-01    2.5502967e+02    0.0000000e+00    2.5094302e-04    6.4128586e+02    6.5082533e+02    6.3478637e+02    5.0000000e+02    5.0000000e+02    5.0000000e+02    1.8796854e+06    4.4797850e+02    1.4382722e+03    2.2763775e-02   -2.0899729e+00   -3.6338154e+03    1.7803720e-02   -2.3809659e+04   -4.6975817e-03   -4.4476400e-04   -2.6235651e-02    8.7643761e-04    1.0842066e+03   -8.5465845e-07   -1.3884075e-05    1.2583521e-03   -2.7773881e-05    1.9164077e+02
  -3.4916730e+01    5.3277235e+00    8.6265316e-01    2.5409143e+02    0.0000000e+00    2.5055820e-04    6.4402657e+02    6.5393196e+02    6.3773844e+02    5.0000000e+02    5.0000000e+02    5.0000000e+02    1.9125589e+06    4.5363591e+02    1.4846458e+03    2.2763775e-02   -2.0057074e+00   -3.6974769e+03   -2.1209575e-02   -2.4226380e+04   -4.0195127e-03   -3.7147072e-04   -2.6858298e-02   -7.5182119e-04    1.1017634e+03    5.0896028e-06   -1.3391091e-05    1.2571426e-03   -2.4272690e-05    1.9327784e+02
  -3.4490919e+01    5.3074484e+00    8.6079893e-01    2.5331485e+02    0.0000000e+00    2.5023873e-04    6.4741487e+02    6.5783491e+02    6.4143062e+02    5.0000000e+02    5.0000000e+02    5.0000000e+02    1.9530279e+06    4.6103734e+02    1.5443254e+03    2.2763775e-02   -1.8961975e+00   -3.7768311e+03   -9.1714517e-03   -2.4738131e+04   -3.9883526e-03   -3.4123537e-04   -2.7720484e-02   -1.8246934e-04    1.1232518e+03    1.1085789e-05   -1.2365785e-05    1.2897633e-03   -2.1736822e-05    1.9547673e+02
  -3.4150270e+01    5.2920210e+00    8.5904322e-01    2.5253683e+02    0.0000000e+00    2.5000048e-04    6.5016122e+02    6.5963497e+02    6.4427933e+02    5.0000000e+02    5.0000000e+02    5.0000000e+02    1.9871670e+06    4.6706834e+02    1.5936839e+03    2.2763775e-02   -1.8057452e+00   -3.8428045e+03   -2.4680356e-03   -2.5170776e+04   -3.9169390e-03   -3.9755746e-04   -2.8372472e-02   -4.7569279e-04    1.1413748e+03    1.3896858e-05   -1.4110619e-05    1.3099542e-03   -2.5425783e-05    1.9725030e+02
  -3.3724459e+01    5.3194454e+00    8.5590548e-01    2.5128472e+02    0.0000000e+00    2.4944846e-04    6.5358053e+02    6.6345517e+02    6.4800389e+02    5.0000000e+02    5.0000000e+02    5.0000000e+02    2.0295813e+06    4.7444242e+02    1.6557684e+03    2.2763775e-02   -1.6882145e+00   -3.9254307e+03    1.9207342e-02   -2.5707389e+04   -4.1722491e-03   -4.4295449e-04   -2.8833693e-02    8.3351383e-04    1.1637774e+03    8.2345698e-06   -1.0765403e-05    1.3239680e-03   -2.9226206e-05    1.9936248e+02
  -3.3383810e+01    5.3178584e+00    8.5505200e-01    2.5083423e+02    0.0000000e+00    2.4937756e-04    6.5637814e+02    6.6641636e+02    6.5027829e+02    5.0000000e+02    5.0000000e+02    5.0000000e+02    2.0654445e+06    4.8097920e+02    1.7091810e+03    2.2763775e-02   -1.5912521e+00   -3.9944572e+03    2.0387035e-02   -2.6161978e+04   -4.3760109e-03   -3.6602342e-04   -2.8973463e-02    5.9353551e-04    1.1827392e+03   -8.6120336e-07   -5.4140766e-06    1.3218249e-03   -2.5658046e-05    2.0131544e+02
  -3.2957999e+01    5.1300375e+00    8.5848678e-01    2.5251461e+02    0.0000000e+00    2.4980779e-04    6.5949760e+02    6.6901577e+02    6.5274371e+02    5.0000000e+02    5.0000000e+02    5.0000000e+02    2.1099403e+06    4.9020595e+02    1.7767181e+03    2.2763775e-02   -1.4653092e+00   -4.0805604e+03    1.3490966e-02   -2.6725390e+04   -5.5581440e-03   -2.9830970e-04   -2.8017163e-02    5.9725984e-04    1.2062050e+03   -3.9140868e-06   -6.2395998e-07    1.3007724e-03   -2.2339796e-05    2.0442931e+02
  -3.2617350e+01    5.0868838e+00    8.5644089e-01    2.5141394e+02    0.0000000e+00    2.4965971e-04    6.6230632e+02    6.7219230e+02    6.5474067e+02    5.0000000e+02    5.0000000e+02    5.0000000e+02    2.1475567e+06    4.9670179e+02    1.8319847e+03    2.2763775e-02   -1.3613320e+00   -4.1532998e+03   -1.7887052e-02   -2.7202261e+04   -5.6175483e-03   -5.4107456e-04   -2.7011164e-02   -7.8951703e-04    1.2261512e+03   -2.0547597e-06   -6.3625078e-06    1.2598632e-03   -3.4510309e-05    2.0630895e+02
  -3.2191538e+01    5.0063497e+00    8.4350813e-01    2.4587070e+02    0.0000000e+00    2.4770385e-04    6.6603738e+02    6.7620511e+02    6.5724405e+02    5.0000000e+02    5.0000000e+02    5.0000000e+02    2.1942468e+06    5.0218465e+02    1.8946805e+03    2.2763775e-02   -1.2264198e+00   -4.2434332e+03    6.8349596e-03   -2.7793340e+04   -6.1744440e-03   -5.1044857e-04   -2.9230602e-02    2.9411540e-04    1.2516467e+03   -3.7217208e-06   -1.2850714e-05    1.3951960e-03   -3.3258814e-05    2.0725267e+02
  -3.1850889e+01    4.8795781e+00    8.3885603e-01    2.4385163e+02    0.0000000e+00    2.4702553e-04    6.6897864e+02    6.7942943e+02    6.5917447e+02    5.0000000e+02    5.0000000e+02    5.0000000e+02    2.2334003e+06    5.0816422e+02    1.9511909e+03    2.2763775e-02   -1.1155946e+00   -4.3133519e+03   -2.8045796e-02   -2.8292776e+04   -6.4054770e-03   -3.5830829e-04   -2.8041140e-02   -7.9139483e-04    1.2733792e+03   -4.9907368e-06   -1.3537750e-05    1.3255429e-03   -2.2184004e-05    2.0877807e+02
  -3.1425078e+01    4.8113151e+00    8.3691700e-01    2.4303556e+02    0.0000000e+00    2.4672078e-04    6.7266240e+02    6.8348777e+02    6.6175756e+02    5.0000000e+02    5.0000000e+02    5.0000000e+02    2.2825618e+06    5.1683617e+02    2.0278427e+03    2.2763775e-02   -9.7197074e-01   -4.4126020e+03    7.4819952e-02   -2.8912879e+04   -5.7120424e-03   -3.0884390e-04   -2.7463055e-02    2.3521871e-03    1.2995350e+03   -3.1960415e-06   -8.9564746e-06    1.2764369e-03   -1.9530830e-05    2.1122649e+02
  -3.1084429e+01    4.7638759e+00    8.3507054e-01    2.4235364e+02    0.0000000e+00    2.4641482e-04    6.7561891e+02    6.8671607e+02    6.6375042e+02    5.0000000e+02    5.0000000e+02    5.0000000e+02    2.3239917e+06    5.2376119e+02    2.0902348e+03    2.2763775e-02   -8.5340574e-01   -4.4921681e+03   -5.1195550e-02   -2.9438378e+04   -5.0120383e-03   -2.1047760e-04   -2.8255477e-02   -1.3498720e-03    1.3215772e+03    4.0045115e-06   -8.7037140e-06    1.2818335e-03   -1.4197796e-05    2.1315605e+02
  -3.0871524e+01    4.7414857e+00    8.3335524e-01    2.4159420e+02    0.0000000e+00    2.4618637e-04    6.7746802e+02    6.8870708e+02    6.6495556e+02    5.0000000e+02    5.0000000e+02    5.0000000e+02    2.3507815e+06    5.2807166e+02    2.1296777e+03    2.2763775e-02   -7.7784969e-01   -4.5441170e+03    8.2316508e-02   -2.9778048e+04   -4.9295471e-03   -1.0700061e-04   -2.8735850e-02    1.8885583e-03    1.3358394e+03   -3.6765320e-06   -8.0097226e-06    1.3031002e-03   -8.0482045e-06    2.1433737e+02
  -3.0605392e+01    4.7500896e+00    8.3076375e-01    2.4033701e+02    0.0000000e+00    2.4582375e-04    6.7980549e+02    6.9121648e+02    6.6935853e+02    5.0000000e+02    5.0000000e+02    5.0000000e+02    2.3836665e+06    5.3346788e+02    2.1800239e+03    2.2763775e-02   -6.8119027e-01   -4.6107311e+03    3.9144844e-02   -3.0192374e+04   -4.9303695e-03    1.3110125e-04   -2.9183831e-02    1.6080027e-03    1.3532764e+03    7.1874418e-06   -1.6262806e-06    1.3192033e-03    8.2899987e-06    2.1577911e+02
  -3.0272727e+01    4.7270318e+00    8.2994349e-01    2.4004808e+02    0.0000000e+00    2.4565014e-04    6.8267267e+02    6.9440700e+02    6.7220925e+02    5.0000000e+02    5.0000000e+02    5.0000000e+02    2.4247044e+06    5.4075954e+02    2.2452601e+03    2.2763775e-02   -5.5686033e-01   -4.6890446e+03   -8.5028509e-02   -3.0712676e+04   -4.8894597e-03   -5.6358968e-05   -2.9756961e-02   -3.3989427e-03    1.3749417e+03    1.3566931e-05   -5.9868663e-06    1.3354359e-03   -1.9406519e-06    2.1785849e+02
  -2.9856896e+01    4.7126019e+00    8.2710683e-01    2.3890922e+02    0.0000000e+00    2.4516777e-04    6.8625055e+02    6.9699560e+02    6.7477145e+02    5.0000000e+02    5.0000000e+02    5.0000000e+02    2.4772510e+06    5.4958505e+02    2.3267367e+03    2.2763775e-02   -3.9567211e-01   -4.7900914e+03   -2.2920726e-02   -3.1378380e+04   -5.0335873e-03   -8.7545705e-05   -3.0377665e-02   -1.0989940e-03    1.4026269e+03    1.3496917e-05   -6.9412469e-06    1.3565580e-03   -4.2232752e-06    2.2029714e+02
  -2.9524231e+01    4.6907788e+00    8.2587233e-01    2.3838867e+02    0.0000000e+00    2.4500808e-04    6.8919174e+02    6.9997233e+02    6.7692772e+02    5.0000000e+02    5.0000000e+02    5.0000000e+02    2.5218561e+06    5.5714173e+02    2.3960514e+03    2.2763775e-02   -2.6294253e-01   -4.8762640e+03    2.9834696e-03   -3.1943596e+04   -5.5115601e-03   -2.5821265e-05   -3.0802428e-02   -3.3988310e-04    1.4261732e+03    7.8787760e-06   -4.2628136e-06    1.3774986e-03   -2.8037346e-06    2.2242067e+02
  -2.9108399e+01    4.4971227e+00    8.2874746e-01    2.3979820e+02    0.0000000e+00    2.4535581e-04    6.9263923e+02    7.0378650e+02    6.7954137e+02    5.0000000e+02    5.0000000e+02    5.0000000e+02    2.5771190e+06    5.6791851e+02    2.4872030e+03    2.2763775e-02   -9.0973052e-02   -4.9839017e+03    9.0337449e-03   -3.2643032e+04   -6.3254421e-03    1.8473858e-04   -2.9675817e-02    5.2707766e-04    1.4552560e+03    5.5429654e-07    2.4089971e-07    1.3371759e-03    7.3810485e-06    2.2577136e+02
  -2.8775734e+01    4.4883909e+00    8.2741609e-01    2.3919609e+02    0.0000000e+00    2.4518737e-04    6.9562209e+02    7.0702425e+02    6.8171448e+02    5.0000000e+02    5.0000000e+02    5.0000000e+02    2.6239534e+06    5.7575689e+02    2.5607238e+03    2.2763775e-02    5.0884740e-02   -5.0757072e+03    6.3378614e-03   -3.3235882e+04   -6.7937997e-03   -7.0467794e-05   -2.8720079e-02    9.4721775e-05    1.4799747e+03   -3.3677008e-07   -5.0867518e-06    1.3015836e-03   -3.8415000e-06    2.2795184e+02
  -2.8359903e+01    4.4313579e+00    8.2460542e-01    2.3786553e+02    0.0000000e+00    2.4484723e-04    6.9933918e+02    7.1114349e+02    6.8428796e+02    5.0000000e+02    5.0000000e+02    5.0000000e+02    2.6816440e+06    5.8532500e+02    2.6529737e+03    2.2763775e-02    2.3459301e-01   -5.1852687e+03    8.1797758e-03   -3.3967568e+04   -6.9989421e-03   -5.9517066e-05   -2.7647021e-02    4.4610777e-04    1.5103629e+03   -3.5002130e-06   -6.5395109e-06    1.2386243e-03    3.2721940e-08    2.3055517e+02
  -2.8027238e+01    4.3130430e+00    8.1397572e-01    2.3363463e+02    0.0000000e+00    2.4313952e-04    7.0277204e+02    7.1444386e+02    6.8936456e+02    5.0000000e+02    5.0000000e+02    5.0000000e+02    2.7304403e+06    5.9019769e+02    2.7211010e+03    2.2763775e-02    3.8579663e-01   -5.2782418e+03    3.6981633e-02   -3.4586466e+04   -7.5823493e-03    1.5614543e-05   -3.0828244e-02    9.6288824e-04    1.5372411e+03   -9.5003500e-06   -7.0631981e-06    1.4343408e-03    1.3842834e-06    2.3115056e+02
  -2.7611407e+01    4.1853770e+00    8.0964287e-01    2.3181612e+02    0.0000000e+00    2.4247354e-04    7.0663007e+02    7.1861530e+02    6.9182434e+02    5.0000000e+02    5.0000000e+02    5.0000000e+02    2.7906571e+06    5.9949657e+02    2.8168255e+03    2.2763775e-02    5.8095333e-01   -5.3905720e+03    1.0250353e-01   -3.5351465e+04   -8.6054071e-03   -7.1776886e-05   -3.0068338e-02    3.3772108e-03    1.5701443e+03   -1.1061570e-06   -6.1517739e-06    1.4023944e-03   -6.3552343e-06    2.3353845e+02
  -2.7278742e+01    4.0937013e+00    8.0715776e-01    2.3076961e+02    0.0000000e+00    2.4210030e-04    7.0979231e+02    7.2191712e+02    6.9444707e+02    5.0000000e+02    5.0000000e+02    5.0000000e+02    2.8419412e+06    6.0749774e+02    2.8982957e+03    2.2763775e-02    7.4145712e-01   -5.4913231e+03   -5.4453233e-02   -3.6000286e+04   -8.2112178e-03   -3.0553171e-04   -3.0346260e-02   -1.6109619e-03    1.5973710e+03    3.9834045e-06   -1.0823507e-05    1.4006038e-03   -2.0148436e-05    2.3564578e+02
  -2.6862911e+01    4.0783443e+00    8.0538425e-01    2.3016855e+02    0.0000000e+00    2.4175648e-04    7.1369267e+02    7.2603467e+02    6.9727109e+02    5.0000000e+02    5.0000000e+02    5.0000000e+02    2.9053495e+06    6.1794839e+02    3.0031945e+03    2.2763775e-02    9.4920442e-01   -5.6180365e+03   -1.6127966e-02   -3.6800951e+04   -8.2663853e-03   -4.5872596e-04   -3.0394091e-02   -3.6799529e-04    1.6309427e+03   -1.0211246e-06   -1.4548986e-05    1.4036834e-03   -3.0453364e-05    2.3847948e+02
  -2.6530246e+01    4.0565225e+00    8.0312502e-01    2.2930367e+02    0.0000000e+00    2.4137779e-04    7.1681365e+02    7.2932183e+02    6.9958541e+02    5.0000000e+02    5.0000000e+02    5.0000000e+02    2.9588781e+06    6.2623672e+02    3.0880417e+03    2.2763775e-02    1.1203050e+00   -5.7209455e+03   -8.9084340e-02   -3.7479808e+04   -6.9560320e-03   -5.1718597e-04   -3.1280837e-02   -2.2626330e-03    1.6593074e+03    3.0931780e-06   -1.5863402e-05    1.3858983e-03   -3.2161125e-05    2.4068961e+02
  -2.6114415e+01    4.0410922e+00    7.9965831e-01    2.2790197e+02    0.0000000e+00    2.4080592e-04    7.2070710e+02    7.3338623e+02    7.0236352e+02    5.0000000e+02    5.0000000e+02    5.0000000e+02    3.0249076e+06    6.3654385e+02    3.1955789e+03    2.2763775e-02    1.3416339e+00   -5.8500828e+03   -3.6275959e-02   -3.8315056e+04   -7.1003738e-03   -3.5317128e-04   -3.2097853e-02   -9.1700259e-04    1.6941525e+03    1.2659586e-05   -1.3303091e-05    1.4209167e-03   -2.1842666e-05    2.4339064e+02
  -2.5781750e+01    4.0068517e+00    7.9822840e-01    2.2734438e+02    0.0000000e+00    2.4058315e-04    7.2386199e+02    7.3660543e+02    7.0463713e+02    5.0000000e+02    5.0000000e+02    5.0000000e+02    3.0808371e+06    6.4541516e+02    3.2867300e+03    2.2763775e-02    1.5236268e+00   -5.9569540e+03   -5.9808254e-02   -3.9024381e+04   -7.1422726e-03   -3.7056765e-04   -3.2661347e-02   -1.9168411e-03    1.7236824e+03    1.8304513e-05   -1.3361749e-05    1.4393597e-03   -2.3687999e-05    2.4578410e+02
  -2.5365918e+01    3.9967916e+00    7.9533339e-01    2.2622800e+02    0.0000000e+00    2.4008329e-04    7.2778893e+02    7.4003842e+02    7.0737682e+02    5.0000000e+02    5.0000000e+02    5.0000000e+02    3.1498175e+06    6.5623976e+02    3.4008760e+03    2.2763775e-02    1.7591067e+00   -6.0920457e+03    9.2493544e-03   -3.9896872e+04   -7.3062069e-03   -3.5833583e-04   -3.2846989e-02    4.7571988e-04    1.7599811e+03    1.9767249e-05   -1.3176524e-05    1.4365488e-03   -2.2781844e-05    2.4862641e+02
  -2.5033253e+01    3.9814319e+00    7.9290480e-01    2.2523553e+02    0.0000000e+00    2.3971416e-04    7.3092767e+02    7.4323113e+02    7.0966683e+02    5.0000000e+02    5.0000000e+02    5.0000000e+02    3.2083646e+06    6.6509363e+02    3.4945219e+03    2.2763775e-02    1.9527741e+00   -6.2041306e+03   -2.8806909e-02   -4.0639292e+04   -7.7033901e-03   -8.9927038e-05   -3.1802302e-02   -9.1132053e-04    1.7908158e+03    1.5002239e-05   -7.8718468e-06    1.3979695e-03   -9.7629033e-06    2.5096038e+02
  -2.4617422e+01    3.9855501e+00    7.8995088e-01    2.2406395e+02    0.0000000e+00    2.3919491e-04    7.3483178e+02    7.4753358e+02    7.1239411e+02    5.0000000e+02    5.0000000e+02    5.0000000e+02    3.2804552e+06    6.7635096e+02    3.6141220e+03    2.2763775e-02    2.2030314e+00   -6.3447222e+03   -4.8954591e-03   -4.1551490e+04   -8.2879364e-03   -1.7378648e-04   -3.0761982e-02   -1.0156712e-04    1.8286642e+03    5.3721093e-06   -1.0588560e-05    1.3522479e-03   -1.1925579e-05    2.5392899e+02
  -2.4284757e+01    3.7725778e+00    7.9241582e-01    2.2525875e+02    0.0000000e+00    2.3955347e-04    7.3789055e+02    7.5105298e+02    7.1468491e+02    5.0000000e+02    5.0000000e+02    5.0000000e+02    3.3416043e+06    6.8718891e+02    3.7203897e+03    2.2763775e-02    2.4087333e+00   -6.4622288e+03    9.5999793e-04   -4.2326713e+04   -8.8721642e-03   -4.5096280e-04   -2.7978328e-02   -8.5248648e-04    1.8608243e+03   -1.3479782e-06   -3.0366642e-05    1.1816258e-03   -3.0070584e-05    2.5711245e+02
  -2.3868926e+01    3.7812869e+00    7.9006106e-01    2.2443255e+02    0.0000000e+00    2.3910219e-04    7.4190318e+02    7.5536528e+02    7.1740345e+02    5.0000000e+02    5.0000000e+02    5.0000000e+02    3.4168251e+06    6.9890057e+02    3.8479840e+03    2.2763775e-02    2.6751711e+00   -6.6099836e+03    2.4017093e-02   -4.3278118e+04   -9.8360701e-03   -1.2235276e-03   -2.7031761e-02    5.3520524e-04    1.9003149e+03   -3.2172865e-06   -4.8514263e-05    1.1372625e-03   -7.6286656e-05    2.6015426e+02
  -2.3536261e+01    3.7089156e+00    7.8817462e-01    2.2356860e+02    0.0000000e+00    2.3890337e-04    7.4520336e+02    7.5884473e+02    7.1963978e+02    5.0000000e+02    5.0000000e+02    5.0000000e+02    3.4804090e+06    7.0849236e+02    3.9543379e+03    2.2763775e-02    2.8941748e+00   -6.7288975e+03   -1.6523919e-02   -4.4086008e+04   -9.6568813e-03   -1.3903715e-03   -2.6362987e-02   -5.1728814e-04    1.9337776e+03   -8.3854564e-06   -5.2371074e-05    1.0879208e-03   -8.6303886e-05    2.6260375e+02
  -2.3120430e+01    3.6103461e+00    7.7838574e-01    2.2004702e+02    0.0000000e+00    2.3714831e-04    7.4981524e+02    7.6320024e+02    7.2683418e+02    5.0000000e+02    5.0000000e+02    5.0000000e+02    3.5587073e+06    7.1696570e+02    4.0768640e+03    2.2763775e-02    3.1771662e+00   -6.8812590e+03   -2.9548038e-03   -4.5076922e+04   -1.0828390e-02   -1.8360996e-04   -3.3220182e-02   -1.2702295e-04    1.9764391e+03   -1.6660399e-06   -1.1222856e-05    1.5171696e-03   -1.4371086e-05    2.6389626e+02
  -2.2787765e+01    3.4840580e+00    7.7412624e-01    2.1829286e+02    0.0000000e+00    2.3648635e-04    7.5319769e+02    7.6666334e+02    7.2929664e+02    5.0000000e+02    5.0000000e+02    5.0000000e+02    3.6253304e+06    7.2589606e+02    4.1840018e+03    2.2763775e-02    3.4091936e+00   -7.0002794e+03    1.1226079e-01   -4.5926607e+04   -1.0945275e-02   -3.0101174e-04   -3.3407133e-02    3.0257682e-03    2.0113433e+03   -1.2355627e-05   -1.0290922e-05    1.5158229e-03   -1.9988316e-05    2.6594773e+02
  -2.2521633e+01    3.4405900e+00    7.7279006e-01    2.1777702e+02    0.0000000e+00    2.3628310e-04    7.5583884e+02    7.6943699e+02    7.3124864e+02    5.0000000e+02    5.0000000e+02    5.0000000e+02    3.6789059e+06    7.3397083e+02    4.2750123e+03    2.2763775e-02    3.5986862e+00   -7.1092042e+03   -1.5594803e-01   -4.6602333e+04   -1.2335433e-02   -2.8294666e-04   -3.2432068e-02   -3.7930552e-03    2.0412920e+03    8.7549618e-07   -1.1264070e-05    1.4689993e-03   -2.2060694e-05    2.6800675e+02
  -2.2188968e+01    3.4133047e+00    7.7085272e-01    2.1704691e+02    0.0000000e+00    2.3594390e-04    7.5919699e+02    7.7288717e+02    7.3363198e+02    5.0000000e+02    5.0000000e+02    5.0000000e+02    3.7453486e+06    7.4395574e+02    4.3904158e+03    2.2763775e-02    3.8417703e+00   -7.2431011e+03   -2.8142546e-02   -4.7440696e+04   -1.2398665e-02   -2.7918235e-04   -3.2646958e-02   -5.7603075e-04    2.0763625e+03    5.6814700e-06   -1.1333297e-05    1.4717639e-03   -2.2761198e-05    2.7048274e+02
  -2.1773137e+01    3.4123676e+00    7.6842387e-01    2.1617252e+02    0.0000000e+00    2.3549261e-04    7.6328845e+02    7.7716985e+02    7.3647237e+02    5.0000000e+02    5.0000000e+02    5.0000000e+02    3.8293052e+06    7.5652911e+02    4.5355110e+03    2.2763775e-02    4.1556864e+00   -7.4048310e+03   -1.2184521e-01   -4.8504196e+04   -1.1971385e-02   -2.2396339e-04   -3.2874319e-02   -2.6247262e-03    2.1206054e+03    4.4498534e-06   -1.1808316e-05    1.4692153e-03   -1.6691811e-05    2.7363411e+02
  -2.1440472e+01    3.3805990e+00    7.6677725e-01    2.1561634e+02    0.0000000e+00    2.3519350e-04    7.6664692e+02    7.8055828e+02    7.3888114e+02    5.0000000e+02    5.0000000e+02    5.0000000e+02    3.9005729e+06    7.6696508e+02    4.6572107e+03    2.2763775e-02    4.4136067e+00   -7.5418035e+03   -8.7528183e-02   -4.9407979e+04   -1.0092851e-02   -4.0856771e-04   -3.4162962e-02   -2.1548963e-03    2.1582500e+03    6.5432080e-06   -1.5749282e-05    1.4559930e-03   -2.6840183e-05    2.7623323e+02
  -2.1024640e+01    3.3731666e+00    7.6343826e-01    2.1438054e+02    0.0000000e+00    2.3459017e-04    7.7074895e+02    7.8474832e+02    7.4159285e+02    5.0000000e+02    5.0000000e+02    5.0000000e+02    3.9895518e+06    7.7967615e+02    4.8076095e+03    2.2763775e-02    4.7466224e+00   -7.7152943e+03    5.4245559e-03   -5.0533815e+04   -1.0080118e-02   -3.7621232e-04   -3.4662404e-02    5.7627872e-04    2.2051156e+03    3.2398986e-06   -1.4682532e-05    1.4715534e-03   -2.4514990e-05    2.7935585e+02
  -2.0691975e+01    3.3563944e+00    7.6113741e-01    2.1345800e+02    0.0000000e+00    2.3422977e-04    7.7405316e+02    7.8807188e+02    7.4487712e+02    5.0000000e+02    5.0000000e+02    5.0000000e+02    4.0629480e+06    7.9015852e+02    4.9321743e+03    2.2763775e-02    5.0198876e+00   -7.8578980e+03    8.4832246e-03   -5.1463518e+04   -1.0201591e-02   -1.8798974e-04   -3.5012257e-02    3.3839855e-04    2.2437992e+03    1.2602427e-05   -9.6834468e-06    1.4831887e-03   -1.2906153e-05    2.8193307e+02
  -2.0425843e+01    3.3447106e+00    7.6008575e-01    2.1310625e+02    0.0000000e+00    2.3404057e-04    7.7672205e+02    7.9067397e+02    7.4669846e+02    5.0000000e+02    5.0000000e+02    5.0000000e+02    4.1218293e+06    7.9888856e+02    5.0357371e+03    2.2763775e-02    5.2429934e+00   -7.9730750e+03    4.3809759e-02   -5.2208845e+04   -1.0492180e-02    1.6584674e-05   -3.3966442e-02    9.1690746e-04    2.2747850e+03    2.1409624e-05   -6.3730605e-06    1.4345914e-03   -8.0820519e-06    2.8410090e+02
  -2.0093179e+01    3.3319719e+00    7.5725169e-01    2.1202302e+02    0.0000000e+00    2.3354105e-04    7.7996574e+02    7.9387575e+02    7.4883742e+02    5.0000000e+02    5.0000000e+02    5.0000000e+02    4.1949381e+06    8.0920935e+02    5.1611019e+03    2.2763775e-02    5.5290145e+00   -8.1128981e+03   -1.7278891e-01   -5.3135230e+04   -1.1279588e-02   -3.9380833e-04   -3.1995544e-02   -4.3227404e-03    2.3131439e+03    3.0468687e-05   -1.3598860e-05    1.3654384e-03   -2.9665172e-05    2.8658999e+02
  -1.9885263e+01    3.2902096e+00    7.5589542e-01    8.4569647e+02    0.0000000e+00    5.8346601e-05    7.8205885e+02    7.9695622e+02    7.5033935e+02    5.0000000e+02    5.0000000e+02    5.0000000e+02    4.2445053e+06    1.0223832e+03    6.5698842e+03    2.2763775e-02    5.7106502e+00   -8.2061857e+03   -7.3533928e-02   -5.3764791e+04   -1.3523255e-02   -4.4553014e-04   -3.0160512e-02   -2.5871674e-03    2.3386369e+03    7.9712338e-06   -8.0097117e-06    1.2536831e-03   -3.6487460e-05    7.2141888e+01
  -1.9739068e+01    3.2174009e+00    7.4111458e-01    8.2255678e+02    0.0000000e+00    5.7664616e-05    7.8309044e+02    7.9827034e+02    7.5052243e+02    5.0000000e+02    5.0000000e+02    5.0000000e+02    4.2771497e+06    1.0205662e+03    6.5825689e+03    2.2763775e-02    5.8709428e+00   -8.2506031e+03    1.5230035e-02   -5.4191800e+04   -1.3607953e-02   -4.5758253e-04   -3.0693608e-02    2.0580652e-03    2.3561772e+03    1.3469524e-05   -1.1220934e-05    1.3057587e-03   -3.0253318e-05    7.1832013e+01
  -1.9657849e+01    3.1891593e+00    7.3335400e-01    8.0996002e+02    0.0000000e+00    5.7341689e-05    7.8371597e+02    7.9892616e+02    7.5068525e+02    5.0000000e+02    5.0000000e+02    5.0000000e+02    4.2960073e+06    1.0198235e+03    6.5924210e+03    2.2763775e-02    5.9601512e+00   -8.2897234e+03    1.7786461e-02   -5.4426930e+04   -1.3955513e-02   -4.7574069e-04   -3.0238180e-02    1.0393732e-03    2.3660104e+03    1.3959832e-05   -1.1798031e-05    1.3042637e-03   -2.9911509e-05    7.1676406e+01
  -1.9592874e+01    3.1791083e+00    7.2726460e-01    7.9932270e+02    0.0000000e+00    5.7138644e-05    7.8421980e+02    7.9945233e+02    7.5081069e+02    5.0000000e+02    5.0000000e+02    5.0000000e+02    4.3112979e+06    1.0192927e+03    6.6007399e+03    2.2763775e-02    6.0316142e+00   -8.3254433e+03    1.0269106e-02   -5.4616445e+04   -1.3949947e-02   -4.8253817e-04   -3.0101432e-02    7.0240572e-04    2.3740307e+03    1.5184710e-05   -1.2134839e-05    1.3008354e-03   -2.9781987e-05    7.1557161e+01
  -1.9446679e+01    3.1880133e+00    7.1415386e-01    7.7762665e+02    0.0000000e+00    5.6629750e-05    7.8535619e+02    8.0058213e+02    7.5095466e+02    5.0000000e+02    5.0000000e+02    5.0000000e+02    4.3457174e+06    1.0182854e+03    6.6207186e+03    2.2763775e-02    6.1927537e+00   -8.4079935e+03   -9.3488030e-03   -5.5042691e+04   -1.3841646e-02   -4.9810129e-04   -2.9915545e-02   -1.0679688e-04    2.3921052e+03    1.6116370e-05   -1.2781614e-05    1.2888662e-03   -3.0631690e-05    7.1305133e+01
  -1.9394699e+01    3.2038666e+00    7.0972354e-01    7.6999788e+02    0.0000000e+00    5.6479219e-05    7.8576667e+02    8.0096261e+02    7.5144348e+02    5.0000000e+02    5.0000000e+02    5.0000000e+02    4.3579405e+06    1.0180148e+03    6.6285646e+03    2.2763775e-02    6.2501580e+00   -8.4356419e+03   -8.9168272e-03   -5.5195587e+04   -1.3805628e-02   -5.3411237e-04   -2.9838131e-02   -1.0747251e-04    2.3985530e+03    1.5583214e-05   -1.3394168e-05    1.2827260e-03   -3.1334637e-05    7.1222128e+01
  -1.9248504e+01    3.2418069e+00    6.9783489e-01    7.5119931e+02    0.0000000e+00    5.5968528e-05    7.8688695e+02    8.0196017e+02    7.5161950e+02    5.0000000e+02    5.0000000e+02    5.0000000e+02    4.3919627e+06    1.0174146e+03    6.6508787e+03    2.2763775e-02    6.4119655e+00   -8.5028306e+03   -1.3555882e-04   -5.5625810e+04   -1.3661639e-02   -5.1054665e-04   -2.9527972e-02    1.1214770e-05    2.4164865e+03    1.4481250e-05   -1.2787785e-05    1.2606739e-03   -3.0057057e-05    7.1008255e+01
  -1.9183528e+01    3.2571362e+00    6.9252757e-01    7.4220816e+02    0.0000000e+00    5.5783437e-05    7.8735754e+02    8.0236778e+02    7.5167650e+02    5.0000000e+02    5.0000000e+02    5.0000000e+02    4.4070557e+06    1.0170714e+03    6.6596614e+03    2.2763775e-02    6.4840558e+00   -8.5297217e+03    3.3541822e-03   -5.5818525e+04   -1.3634011e-02   -4.9683911e-04   -2.9343978e-02    1.7621254e-04    2.4244666e+03    1.5569141e-05   -1.2402321e-05    1.2512511e-03   -2.9471814e-05    7.0910876e+01
  -1.9066573e+01    3.2680125e+00    6.8345470e-01    7.2752206e+02    0.0000000e+00    5.5424467e-05    7.8821806e+02    8.0301374e+02    7.5176977e+02    5.0000000e+02    5.0000000e+02    5.0000000e+02    4.4342292e+06    1.0166658e+03    6.6771586e+03    2.2763775e-02    6.6140602e+00   -8.5767401e+03    3.0114585e-03   -5.6165604e+04   -1.3609618e-02   -5.0017276e-04   -2.9031165e-02    1.4040577e-04    2.4388140e+03    1.7572050e-05   -1.2123168e-05    1.2371048e-03   -2.9774080e-05    7.0752127e+01
  -1.8985353e+01    3.2683434e+00    6.7733282e-01    7.1805557e+02    0.0000000e+00    5.5155389e-05    7.8878877e+02    8.0338954e+02    7.5185508e+02    5.0000000e+02    5.0000000e+02    5.0000000e+02    4.4532198e+06    1.0164411e+03    6.6890360e+03    2.2763775e-02    6.7045486e+00   -8.6105038e+03    1.0957261e-03   -5.6407450e+04   -1.3628378e-02   -4.9558720e-04   -2.8877272e-02    7.1088571e-05    2.4488296e+03    1.7852376e-05   -1.1870827e-05    1.2321952e-03   -2.9678061e-05    7.0650970e+01
  -1.8883829e+01    3.2673068e+00    6.6995840e-01    7.0678207e+02    0.0000000e+00    5.4822984e-05    7.8949023e+02    8.0649564e+02    7.5263765e+02    5.0000000e+02    5.0000000e+02    5.0000000e+02    4.4766836e+06    1.0162519e+03    6.7041476e+03    2.2763775e-02    6.8178823e+00   -8.6554264e+03    1.2072472e-04   -5.6704657e+04   -1.3505676e-02   -4.2570977e-04   -2.9170198e-02    7.0367409e-05    2.4612993e+03    1.6662923e-05   -1.1037747e-05    1.2574376e-03   -2.6684649e-05    7.0534539e+01
  -1.8756924e+01    3.2673279e+00    6.6123393e-01    6.9359207e+02    0.0000000e+00    5.4421361e-05    7.9032383e+02    8.0768025e+02    7.5292522e+02    5.0000000e+02    5.0000000e+02    5.0000000e+02    4.5060831e+06    1.0162590e+03    6.7235087e+03    2.2763775e-02    6.9599140e+00   -8.7134560e+03    6.7851537e-04   -5.7076288e+04   -1.3635383e-02   -4.1801808e-04   -2.8707979e-02    4.0743913e-05    2.4767467e+03    1.4865290e-05   -1.0847278e-05    1.2449130e-03   -2.5296301e-05    7.0416750e+01
  -1.8655400e+01    3.2231790e+00    6.6116348e-01    6.9278384e+02    0.0000000e+00    5.4495478e-05    7.9180867e+02    8.0856361e+02    7.5434921e+02    5.0000000e+02    5.0000000e+02    5.0000000e+02    4.5308314e+06    1.0201427e+03    6.7862518e+03    2.2763775e-02    7.0738329e+00   -8.7617457e+03    2.1537112e-03   -5.7389814e+04   -1.4316803e-02   -3.6984548e-04   -2.8439008e-02   -2.8570812e-05    2.4897732e+03    1.5704707e-05   -1.0186817e-05    1.2381875e-03   -2.2086841e-05    7.0529165e+01
  -1.8528495e+01    3.2218676e+00    6.5259290e-01    6.7958198e+02    0.0000000e+00    5.4121634e-05    7.9281085e+02    8.0968389e+02    7.5473252e+02    5.0000000e+02    5.0000000e+02    5.0000000e+02    4.5607548e+06    1.0201581e+03    6.8099345e+03    2.2763775e-02    7.2176887e+00   -8.8202305e+03    5.4473132e-04   -5.7768462e+04   -1.4320363e-02   -3.7654689e-04   -2.8026859e-02    7.5210156e-05    2.5055019e+03    2.1766600e-05   -9.9814756e-06    1.2225332e-03   -2.2882947e-05    7.0388851e+01
  -1.8373095e+01    3.2110034e+00    6.4232628e-01    6.6349095e+02    0.0000000e+00    5.3700945e-05    7.9405588e+02    8.1102999e+02    7.5638615e+02    5.0000000e+02    5.0000000e+02    5.0000000e+02    4.5979988e+06    1.0202471e+03    6.8398244e+03    2.2763775e-02    7.3945279e+00   -8.8919969e+03   -1.7966456e-03   -5.8240079e+04   -1.4321648e-02   -4.0721369e-04   -2.7459762e-02    1.1826080e-04    2.5250817e+03    1.6450322e-05   -1.0252109e-05    1.2020609e-03   -2.4597358e-05    7.0221482e+01
  -1.8225223e+01    3.2002732e+00    6.3302227e-01    6.4925134e+02    0.0000000e+00    5.3300101e-05    7.9524424e+02    8.1227067e+02    7.5687989e+02    5.0000000e+02    5.0000000e+02    5.0000000e+02    4.6333887e+06    1.0204784e+03    6.8694324e+03    2.2763775e-02    7.5635444e+00   -8.9607697e+03    1.3934719e-03   -5.8688092e+04   -1.4278203e-02   -4.6562631e-04   -2.7081685e-02    5.1966612e-05    2.5436999e+03    1.3520545e-05   -1.1158957e-05    1.1888024e-03   -2.5961532e-05    7.0074531e+01
  -1.8106925e+01    3.1870736e+00    6.2548545e-01    6.3841320e+02    0.0000000e+00    5.2938782e-05    7.9622920e+02    8.1322696e+02    7.5726202e+02    5.0000000e+02    5.0000000e+02    5.0000000e+02    4.6630150e+06    1.0205778e+03    6.8931606e+03    2.2763775e-02    7.6992957e+00   -9.0178936e+03    2.5906378e-03   -5.9063778e+04   -1.4037425e-02   -4.7067965e-04   -2.6435121e-02    2.4478428e-05    2.5594062e+03    1.2946223e-05   -1.1159377e-05    1.1487962e-03   -2.5541602e-05    6.9947365e+01
  -1.7959291e+01    3.1628190e+00    6.1649926e-01    6.2530947e+02    0.0000000e+00    5.2511682e-05    7.9740912e+02    8.1437483e+02    7.5718368e+02    5.0000000e+02    5.0000000e+02    5.0000000e+02    4.6983644e+06    1.0207752e+03    6.9223784e+03    2.2763775e-02    7.8693111e+00   -9.0837888e+03   -6.1586895e-03   -5.9513447e+04   -1.3970520e-02   -4.5370001e-04   -2.6144862e-02    9.6946769e-05    2.5780818e+03    1.5473363e-05   -1.0686703e-05    1.1373837e-03   -2.4542726e-05    6.9800762e+01
  -1.7841185e+01    3.1448560e+00    6.0960133e-01    6.1430376e+02    0.0000000e+00    5.2263956e-05    7.9836759e+02    8.1523535e+02    7.5743163e+02    5.0000000e+02    5.0000000e+02    5.0000000e+02    4.7282718e+06    1.0211242e+03    6.9474388e+03    2.2763775e-02    8.0058672e+00   -9.1417158e+03   -3.1799785e-04   -5.9892112e+04   -1.3771915e-02   -4.3875610e-04   -2.5969902e-02    4.4910294e-05    2.5938435e+03    1.7373335e-05   -1.0291114e-05    1.1238430e-03   -2.3749414e-05    6.9697824e+01
  -1.7693795e+01    3.1363155e+00    6.0123959e-01    6.0217710e+02    0.0000000e+00    5.1868644e-05    7.9953501e+02    8.1623218e+02    7.5780487e+02    5.0000000e+02    5.0000000e+02    5.0000000e+02    4.7641571e+06    1.0216136e+03    6.9782965e+03    2.2763775e-02    8.1769717e+00   -9.2134462e+03    5.1260501e-04   -6.0345041e+04   -1.3894329e-02   -3.8941080e-04   -2.5651204e-02    1.4407563e-04    2.6127221e+03    1.6326344e-05   -9.5742201e-06    1.1136218e-03   -2.2406784e-05    6.9578928e+01
  -1.7575883e+01    3.1291765e+00    5.9513151e-01    5.9243640e+02    0.0000000e+00    5.1652718e-05    8.0048111e+02    8.1694848e+02    7.5801574e+02    5.0000000e+02    5.0000000e+02    5.0000000e+02    4.7942836e+06    1.0223937e+03    7.0059379e+03    2.2763775e-02    8.3144143e+00   -9.2724532e+03    2.4931895e-03   -6.0726176e+04   -1.3809388e-02   -4.0101022e-04   -2.5446646e-02    5.7466496e-05    2.6286054e+03    1.5608187e-05   -9.4663711e-06    1.1017282e-03   -2.2699783e-05    6.9515199e+01
  -1.7454482e+01    3.1285631e+00    5.8861591e-01    5.8275866e+02    0.0000000e+00    5.1368973e-05    8.0140926e+02    8.1761415e+02    7.5828265e+02    5.0000000e+02    5.0000000e+02    5.0000000e+02    4.8245209e+06    1.0229345e+03    7.0315291e+03    2.2763775e-02    8.4564786e+00   -9.3314824e+03    1.0330158e-03   -6.1108842e+04   -1.3891896e-02   -3.8658294e-04   -2.5208064e-02    1.4101725e-04    2.6445402e+03    1.7820705e-05   -9.1854394e-06    1.0939476e-03   -2.2269623e-05    6.9434207e+01
  -1.7347546e+01    3.1277365e+00    5.8322764e-01    5.7459418e+02    0.0000000e+00    5.1150548e-05    8.0222382e+02    8.1811745e+02    7.5846989e+02    5.0000000e+02    5.0000000e+02    5.0000000e+02    4.8518286e+06    1.0236157e+03    7.0554761e+03    2.2763775e-02    8.5820504e+00   -9.3840353e+03    2.2177124e-03   -6.1454885e+04   -1.3890502e-02   -3.8613525e-04   -2.5047633e-02    1.0164356e-04    2.6589478e+03    1.9171436e-05   -9.0798423e-06    1.0871147e-03   -2.2274129e-05    6.9380344e+01
  -1.7253433e+01    3.1266761e+00    5.7859270e-01    5.6761497e+02    0.0000000e+00    5.0961042e-05    8.0292281e+02    8.2256041e+02    7.5863585e+02    5.0000000e+02    5.0000000e+02    5.0000000e+02    4.8758757e+06    1.0242517e+03    7.0763908e+03    2.2763775e-02    8.6929137e+00   -9.4302238e+03    1.8538551e-03   -6.1759685e+04   -1.3935010e-02   -3.7150925e-04   -2.4845730e-02    1.3032918e-04    2.6716399e+03    1.9223761e-05   -8.8020831e-06    1.0800977e-03   -2.2129317e-05    6.9338576e+01
  -1.7161683e+01    3.1270863e+00    5.7425547e-01    5.6127663e+02    0.0000000e+00    5.0769085e-05    8.0360258e+02    8.2337155e+02    7.6004500e+02    5.0000000e+02    5.0000000e+02    5.0000000e+02    4.8992055e+06    1.0249524e+03    7.0972955e+03    2.2763775e-02    8.8013047e+00   -9.4752844e+03    1.6891534e-03   -6.2055172e+04   -1.3753286e-02   -3.2000490e-04   -2.5124020e-02    1.5469109e-04    2.6840485e+03    1.7924337e-05   -8.1856990e-06    1.0979610e-03   -1.9097987e-05    6.9305075e+01
  -1.7067498e+01    3.1277192e+00    5.6997405e-01    5.5508949e+02    0.0000000e+00    5.0574301e-05    8.0425923e+02    8.2419421e+02    7.6027482e+02    5.0000000e+02    5.0000000e+02    5.0000000e+02    4.9230248e+06    1.0257736e+03    7.1183849e+03    2.2763775e-02    8.9129086e+00   -9.5217666e+03    1.8126502e-03   -6.2356600e+04   -1.3958503e-02   -3.5402970e-04   -2.4823353e-02    1.4192350e-04    2.6965834e+03    1.6387557e-05   -8.7768898e-06    1.0928153e-03   -1.8945492e-05    6.9285301e+01
  -1.6899734e+01    3.0088798e+00    5.6869975e-01    5.5403993e+02    0.0000000e+00    5.0510033e-05    8.0686525e+02    8.2562145e+02    7.6190963e+02    5.0000000e+02    5.0000000e+02    5.0000000e+02    4.9655059e+06    1.0310051e+03    7.2195140e+03    2.2763775e-02    9.1125272e+00   -9.6051931e+03    3.8377270e-04   -6.2894173e+04   -1.4967420e-02   -4.1168922e-04   -2.4282478e-02    1.4915206e-04    2.7189396e+03    1.7426866e-05   -9.2555050e-06    1.0897351e-03   -2.1470558e-05    6.9360956e+01
  -1.6794897e+01    3.0076438e+00    5.6377235e-01    5.4694365e+02    0.0000000e+00    5.0287002e-05    8.0775941e+02    8.2647917e+02    7.6216919e+02    5.0000000e+02    5.0000000e+02    5.0000000e+02    4.9918705e+06    1.0316565e+03    7.2454668e+03    2.2763775e-02    9.2389686e+00   -9.6575893e+03    2.2250300e-03   -6.3227638e+04   -1.5252344e-02   -3.9889634e-04   -2.3986519e-02    6.5014787e-05    2.7328142e+03    2.3514632e-05   -8.8824443e-06    1.0872425e-03   -2.1278352e-05    6.9294374e+01
  -1.6683578e+01    3.0038381e+00    5.5873748e-01    5.3967976e+02    0.0000000e+00    5.0059921e-05    8.0873220e+02    8.2742116e+02    7.6344186e+02    5.0000000e+02    5.0000000e+02    5.0000000e+02    5.0202217e+06    1.0325037e+03    7.2747860e+03    2.2763775e-02    9.3737516e+00   -9.7121388e+03    1.2555191e-03   -6.3586907e+04   -1.5106597e-02   -4.1291287e-04   -2.3896296e-02    2.7191025e-05    2.7476992e+03    2.2017538e-05   -9.0810560e-06    1.0787971e-03   -2.1531102e-05    6.9232838e+01
  -1.6564927e+01    3.0024578e+00    5.5339137e-01    5.3203144e+02    0.0000000e+00    4.9815367e-05    8.0974614e+02    8.2840387e+02    7.6410567e+02    5.0000000e+02    5.0000000e+02    5.0000000e+02    5.0500909e+06    1.0333458e+03    7.3050761e+03    2.2763775e-02    9.5180193e+00   -9.7687829e+03    1.2453595e-03   -6.3965665e+04   -1.5056533e-02   -4.1250505e-04   -2.3735555e-02    7.6371169e-05    2.7633660e+03    1.6969106e-05   -9.0092186e-06    1.0706848e-03   -2.1372232e-05    6.9165618e+01
  -1.6463546e+01    2.9879567e+00    5.4898148e-01    5.2562999e+02    0.0000000e+00    4.9627304e-05    8.1064120e+02    8.2925309e+02    7.6470442e+02    5.0000000e+02    5.0000000e+02    5.0000000e+02    5.0773192e+06    1.0342085e+03    7.3327450e+03    2.2763775e-02    9.6417711e+00   -9.8183782e+03    2.3212107e-03   -6.4311812e+04   -1.4749827e-02   -4.0605173e-04   -2.3737130e-02   -7.6532568e-05    2.7776492e+03    1.5053041e-05   -8.8495798e-06    1.0613071e-03   -2.1305439e-05    6.9116038e+01
  -1.6336819e+01    2.9748263e+00    5.4295033e-01    5.1808076e+02    0.0000000e+00    4.9273788e-05    8.1183620e+02    8.3029687e+02    7.6542649e+02    5.0000000e+02    5.0000000e+02    5.0000000e+02    5.1097339e+06    1.0347365e+03    7.3649337e+03    2.2763775e-02    9.7971276e+00   -9.8785280e+03    3.3345494e-04   -6.4723018e+04   -1.4943842e-02   -3.7698530e-04   -2.2919930e-02    1.7641526e-04    2.7947395e+03    1.4099737e-05   -8.3921528e-06    1.0224917e-03   -2.0511924e-05    6.9002060e+01
  -1.6235438e+01    2.9572247e+00    5.3847404e-01    5.1145782e+02    0.0000000e+00    4.9093692e-05    8.1271733e+02    8.3112513e+02    7.6600032e+02    5.0000000e+02    5.0000000e+02    5.0000000e+02    5.1360944e+06    1.0354373e+03    7.3911111e+03    2.2763775e-02    9.9218651e+00   -9.9263932e+03   -5.3985719e-03   -6.5059599e+04   -1.4947950e-02   -3.7707854e-04   -2.2632928e-02    1.5098081e-04    2.8087204e+03    1.5325590e-05   -8.2891400e-06    1.0111516e-03   -2.0526753e-05    6.8941771e+01
  -1.6154333e+01    2.9482018e+00    5.3497988e-01    5.0625136e+02    0.0000000e+00    4.8959149e-05    8.1341980e+02    8.3175922e+02    7.6540093e+02    5.0000000e+02    5.0000000e+02    5.0000000e+02    5.1578298e+06    1.0360394e+03    7.4123279e+03    2.2763775e-02    1.0021965e+01   -9.9693184e+03   -3.0265475e-03   -6.5334781e+04   -1.4812484e-02   -3.3604013e-04   -2.2466833e-02    5.1712666e-05    2.8202024e+03    1.6988947e-05   -7.6367736e-06    1.0007085e-03   -1.8926590e-05    6.8896936e+01
  -1.6052952e+01    2.9407475e+00    5.3075545e-01    5.0058745e+02    0.0000000e+00    4.8742836e-05    8.1429505e+02    8.3254036e+02    7.6569184e+02    5.0000000e+02    5.0000000e+02    5.0000000e+02    5.1844998e+06    1.0368559e+03    7.4392800e+03    2.2763775e-02    1.0147512e+01   -1.0024212e+04   -9.9057756e-04   -6.5670675e+04   -1.4899843e-02   -3.4850923e-04   -2.2287565e-02    3.5900094e-05    2.8342400e+03    1.8829277e-05   -7.8030999e-06    9.9567221e-04   -1.9355694e-05    6.8846758e+01
  -1.5971847e+01    2.9408532e+00    5.2741267e-01    4.9567307e+02    0.0000000e+00    4.8609754e-05    8.1499104e+02    8.3315051e+02    7.6591349e+02    5.0000000e+02    5.0000000e+02    5.0000000e+02    5.2060836e+06    1.0375529e+03    7.4609609e+03    2.2763775e-02    1.0248270e+01   -1.0068901e+04    1.7837407e-03   -6.5942618e+04   -1.4917350e-02   -3.5430284e-04   -2.2153983e-02    1.2347390e-04    2.8456114e+03    1.8990217e-05   -7.8759646e-06    9.9042893e-04   -1.9355025e-05    6.8811205e+01
  -1.5855056e+01    2.9463670e+00    5.2292225e-01    4.8908805e+02    0.0000000e+00    4.8431394e-05    8.1600145e+02    8.3399758e+02    7.6624529e+02    5.0000000e+02    5.0000000e+02    5.0000000e+02    5.2369494e+06    1.0387384e+03    7.4938493e+03    2.2763775e-02    1.0393864e+01   -1.0132078e+04    2.9540815e-03   -6.6331689e+04   -1.5096057e-02   -3.6712877e-04   -2.1836913e-02    2.3447796e-04    2.8618619e+03    1.7772520e-05   -7.9753059e-06    9.8199914e-04   -1.9824238e-05    6.8773228e+01
  -1.5790172e+01    2.9534999e+00    5.2054520e-01    4.8591905e+02    0.0000000e+00    4.8308315e-05    8.1655277e+02    8.3445502e+02    7.6642952e+02    5.0000000e+02    5.0000000e+02    5.0000000e+02    5.2540246e+06    1.0394726e+03    7.5124183e+03    2.2763775e-02    1.0475028e+01   -1.0165783e+04    2.4421676e-03   -6.6547537e+04   -1.5205392e-02   -3.6936076e-04   -2.1723184e-02    1.5611059e-04    2.8708483e+03    1.7090886e-05   -7.8716349e-06    9.8016222e-04   -2.0111775e-05    6.8759904e+01
  -1.5607686e+01    2.9656581e+00    5.1387044e-01    4.7705472e+02    0.0000000e+00    4.7962773e-05    8.1805933e+02    8.3567140e+02    7.6698179e+02    5.0000000e+02    5.0000000e+02    5.0000000e+02    5.3007695e+06    1.0413622e+03    7.5625225e+03    2.2763775e-02    1.0704384e+01   -1.0254136e+04    1.0936615e-03   -6.7140038e+04   -1.5767680e-02   -3.4209721e-04   -2.1241740e-02    1.0893531e-04    2.8953941e+03    1.9352637e-05   -7.1361782e-06    9.7605753e-04   -1.9879031e-05    6.8713724e+01
  -1.5480959e+01    2.9662911e+00    5.0928108e-01    4.7099746e+02    0.0000000e+00    4.7723601e-05    8.1910650e+02    8.3644244e+02    7.6720639e+02    5.0000000e+02    5.0000000e+02    5.0000000e+02    5.3352961e+06    1.0427297e+03    7.5978057e+03    2.2763775e-02    1.0864609e+01   -1.0319497e+04   -2.9136303e-04   -6.7578706e+04   -1.5155963e-02   -3.6691787e-04   -2.1445124e-02   -1.9444795e-04    2.9136093e+03    2.1109527e-05   -7.5010642e-06    9.6476317e-04   -1.9982637e-05    6.8686057e+01
  -1.5379578e+01    2.9696581e+00    5.0572072e-01    4.6589279e+02    0.0000000e+00    4.7577275e-05    8.1990031e+02    8.4087150e+02    7.6753555e+02    5.0000000e+02    5.0000000e+02    5.0000000e+02    5.3610386e+06    1.0437878e+03    7.6248001e+03    2.2763775e-02    1.0993286e+01   -1.0367263e+04    1.6286697e-03   -6.7905222e+04   -1.5552234e-02   -3.2095723e-04   -2.1158547e-02    3.0457348e-04    2.9271174e+03    2.1150884e-05   -6.5916637e-06    9.6510827e-04   -1.9617629e-05    6.8666662e+01
  -1.5252851e+01    2.9686506e+00    5.0157492e-01    4.6053219e+02    0.0000000e+00    4.7352657e-05    8.2090490e+02    8.4196734e+02    7.6968073e+02    5.0000000e+02    5.0000000e+02    5.0000000e+02    5.3937253e+06    1.0453454e+03    7.6605440e+03    2.2763775e-02    1.1154805e+01   -1.0428813e+04    2.1956008e-03   -6.8319635e+04   -1.5434062e-02   -2.8521767e-04   -2.1428267e-02    1.1117144e-04    2.9443929e+03    1.9397774e-05   -6.2391710e-06    9.8310991e-04   -1.6587416e-05    6.8660212e+01
  -1.5094443e+01    2.9681839e+00    4.9663825e-01    4.5419134e+02    0.0000000e+00    4.7081681e-05    8.2212224e+02    8.4333743e+02    7.7030898e+02    5.0000000e+02    5.0000000e+02    5.0000000e+02    5.4338451e+06    1.0474401e+03    7.7053195e+03    2.2763775e-02    1.1357801e+01   -1.0505903e+04    8.3415228e-04   -6.8827892e+04   -1.5479345e-02   -2.9026297e-04   -2.1214982e-02    8.4665677e-05    2.9654163e+03    1.7838432e-05   -6.3215495e-06    9.7574417e-04   -1.5942027e-05    6.8669769e+01
  -1.4998697e+01    2.8505159e+00    4.9901657e-01    4.5755512e+02    0.0000000e+00    4.7242661e-05    8.2412626e+02    8.4412710e+02    7.7196107e+02    5.0000000e+02    5.0000000e+02    5.0000000e+02    5.4628649e+06    1.0526617e+03    7.7960568e+03    2.2763775e-02    1.1481072e+01   -1.0565008e+04   -9.1190112e-04   -6.9195972e+04   -1.5272171e-02   -2.8230170e-04   -2.1358467e-02   -5.8589290e-04    2.9808332e+03    1.9068161e-05   -6.1066577e-06    9.5891641e-04   -1.5663398e-05    6.8816611e+01
  -1.4879014e+01    2.8484019e+00    4.9480675e-01    4.5199218e+02    0.0000000e+00    4.7025511e-05    8.2514018e+02    8.4509579e+02    7.7237960e+02    5.0000000e+02    5.0000000e+02    5.0000000e+02    5.4953829e+06    1.0538589e+03    7.8296719e+03    2.2763775e-02    1.1637055e+01   -1.0630001e+04    6.3750970e-04   -6.9606433e+04   -1.5266547e-02   -2.6302000e-04   -2.1241920e-02    2.4401219e-04    2.9979256e+03    2.5142611e-05   -5.8629014e-06    9.5323467e-04   -1.5087217e-05    6.8779916e+01
  -1.4783268e+01    2.8444226e+00    4.9165628e-01    4.4761318e+02    0.0000000e+00    4.6888831e-05    8.2597127e+02    8.4588106e+02    7.7270520e+02    5.0000000e+02    5.0000000e+02    5.0000000e+02    5.5214451e+06    1.0549824e+03    7.8584296e+03    2.2763775e-02    1.1762309e+01   -1.0680144e+04    6.9247428e-03   -6.9935877e+04   -1.5498181e-02   -2.6014686e-04   -2.0998781e-02    4.2440467e-04    3.0115836e+03    2.6046703e-05   -5.7722358e-06    9.4992545e-04   -1.5072454e-05    6.8760723e+01
  -1.4663585e+01    2.8408438e+00    4.8775717e-01    4.4246284e+02    0.0000000e+00    4.6687761e-05    8.2700083e+02    8.4685642e+02    7.7459982e+02    5.0000000e+02    5.0000000e+02    5.0000000e+02    5.5531979e+06    1.0563735e+03    7.8940466e+03    2.2763775e-02    1.1919534e+01   -1.0740526e+04    1.5060379e-03   -7.0337947e+04   -1.5960713e-02   -2.5792331e-04   -2.0585386e-02    2.0241357e-04    3.0282241e+03    1.9984973e-05   -5.4194822e-06    9.4719038e-04   -1.4783506e-05    6.8737066e+01
  -1.4513982e+01    2.8328190e+00    4.8288129e-01    4.3607061e+02    0.0000000e+00    4.6435759e-05    8.2824094e+02    8.4806259e+02    7.7535951e+02    5.0000000e+02    5.0000000e+02    5.0000000e+02    5.5921617e+06    1.0579667e+03    7.9365444e+03    2.2763775e-02    1.2117088e+01   -1.0814606e+04   -1.0847589e-03   -7.0832032e+04   -1.6228556e-02   -2.8623345e-04   -2.0211567e-02    4.2385749e-05    3.0486489e+03    1.7036361e-05   -5.9722095e-06    9.4084134e-04   -1.5813265e-05    6.8701714e+01
  -1.4394299e+01    2.8226479e+00    4.7853860e-01    4.3068188e+02    0.0000000e+00    4.6196009e-05    8.2935126e+02    8.5061394e+02    7.7602986e+02    5.0000000e+02    5.0000000e+02    5.0000000e+02    5.6258712e+06    1.0588667e+03    7.9703732e+03    2.2763775e-02    1.2275889e+01   -1.0881156e+04    9.5954290e-03   -7.1259452e+04   -1.5845503e-02   -3.1855664e-04   -1.9734583e-02    3.7099022e-05    3.0665163e+03    1.5545495e-05   -6.5687001e-06    8.9939563e-04   -1.6988503e-05    6.8630592e+01
  -1.4244696e+01    2.8045644e+00    4.7361932e-01    4.2448498e+02    0.0000000e+00    4.5919995e-05    8.3057489e+02    8.5195902e+02    7.7676650e+02    5.0000000e+02    5.0000000e+02    5.0000000e+02    5.6649836e+06    1.0602902e+03    8.0111345e+03    2.2763775e-02    1.2475300e+01   -1.0952920e+04   -1.0612629e-02   -7.1757128e+04   -1.5894174e-02   -3.2254478e-04   -1.9493627e-02    8.3589410e-05    3.0871081e+03    1.6523127e-05   -6.4945107e-06    8.8996390e-04   -1.7266650e-05    6.8585116e+01
  -1.4125013e+01    2.7930728e+00    4.6977419e-01    4.1908578e+02    0.0000000e+00    4.5764371e-05    8.3159427e+02    8.5291683e+02    7.7632799e+02    5.0000000e+02    5.0000000e+02    5.0000000e+02    5.6988928e+06    1.0615629e+03    8.0459395e+03    2.2763775e-02    1.2635570e+01   -1.1019651e+04    4.9157037e-03   -7.2186243e+04   -1.5725654e-02   -3.3384496e-04   -1.9296756e-02    7.6638429e-05    3.1049700e+03    1.8906475e-05   -6.8031078e-06    8.7640581e-04   -1.7273756e-05    6.8553100e+01
  -1.3975410e+01    2.7836671e+00    4.6528604e-01    4.1350204e+02    0.0000000e+00    4.5513644e-05    8.3283397e+02    8.5415679e+02    7.7687426e+02    5.0000000e+02    5.0000000e+02    5.0000000e+02    5.7383606e+06    1.0632249e+03    8.0892282e+03    2.2763775e-02    1.2836877e+01   -1.1096338e+04   -4.2734517e-03   -7.2684741e+04   -1.6184981e-02   -3.3184555e-04   -1.8864932e-02    1.0303105e-04    3.1256331e+03    2.1054811e-05   -6.4808585e-06    8.7041017e-04   -1.7442631e-05    6.8523551e+01
  -1.3855727e+01    2.7792567e+00    4.6163664e-01    4.0844885e+02    0.0000000e+00    4.5360693e-05    8.3382914e+02    8.5507592e+02    7.7710872e+02    5.0000000e+02    5.0000000e+02    5.0000000e+02    5.7724053e+06    1.0645762e+03    8.1241264e+03    2.2763775e-02    1.2998706e+01   -1.1163883e+04    8.3701073e-03   -7.3115462e+04   -1.6092713e-02   -3.4538334e-04   -1.8625476e-02    9.8937510e-05    3.1435716e+03    2.0272351e-05   -6.4938556e-06    8.5692007e-04   -1.7881010e-05    6.8501049e+01
  -1.3706124e+01    2.7773440e+00    4.5750100e-01    4.0327500e+02    0.0000000e+00    4.5131010e-05    8.3504741e+02    8.5624802e+02    7.7760272e+02    5.0000000e+02    5.0000000e+02    5.0000000e+02    5.8119540e+06    1.0665011e+03    8.1690052e+03    2.2763775e-02    1.3201966e+01   -1.1239719e+04   -3.4540247e-03   -7.3616106e+04   -1.6441293e-02   -3.5216297e-04   -1.8245087e-02    1.1199893e-04    3.1643160e+03    1.8805892e-05   -6.4446590e-06    8.5077900e-04   -1.8137736e-05    6.8495351e+01
  -1.3586441e+01    2.7749419e+00    4.5413610e-01    3.9862050e+02    0.0000000e+00    4.4990946e-05    8.3600276e+02    8.5710649e+02    7.7782396e+02    5.0000000e+02    5.0000000e+02    5.0000000e+02    5.8460559e+06    1.0680287e+03    8.2043618e+03    2.2763775e-02    1.3365381e+01   -1.1306332e+04    7.8951309e-03   -7.4048317e+04   -1.6243807e-02   -3.4745611e-04   -1.8094432e-02    7.2943089e-05    3.1823052e+03    1.9786718e-05   -6.3115096e-06    8.3885876e-04   -1.8115645e-05    6.8492418e+01
  -1.3436837e+01    2.7718551e+00    4.5012588e-01    3.9363847e+02    0.0000000e+00    4.4767718e-05    8.3720211e+02    8.5821928e+02    7.7830862e+02    5.0000000e+02    5.0000000e+02    5.0000000e+02    5.8856477e+06    1.0699407e+03    8.2488688e+03    2.2763775e-02    1.3570633e+01   -1.1381654e+04   -3.4065443e-03   -7.4549783e+04   -1.6572724e-02   -3.6778188e-04   -1.7767202e-02    1.2284219e-04    3.2030777e+03    2.2730369e-05   -6.5842484e-06    8.3391243e-04   -1.8945612e-05    6.8488073e+01
  -1.3317155e+01    2.7702159e+00    4.4694131e-01    3.8933264e+02    0.0000000e+00    4.4629343e-05    8.3813020e+02    8.5902814e+02    7.7852453e+02    5.0000000e+02    5.0000000e+02    5.0000000e+02    5.9199127e+06    1.0715173e+03    8.2841284e+03    2.2763775e-02    1.3735640e+01   -1.1448851e+04    8.3706949e-03   -7.4984058e+04   -1.6409495e-02   -3.2744597e-04   -1.7659233e-02    8.6123114e-05    3.2211700e+03    2.3602799e-05   -5.7846789e-06    8.2445771e-04   -1.7544372e-05    6.8492253e+01
  -1.3167551e+01    2.7689849e+00    4.4307128e-01    3.8462423e+02    0.0000000e+00    4.4403738e-05    8.3923134e+02    8.6155200e+02    7.8110324e+02    5.0000000e+02    5.0000000e+02    5.0000000e+02    5.9595729e+06    1.0734404e+03    8.3263449e+03    2.2763775e-02    1.3942878e+01   -1.1524687e+04   -3.5991920e-03   -7.5486086e+04   -1.6571606e-02   -2.6411635e-04   -1.7713974e-02    1.1546175e-04    3.2421196e+03    2.2701178e-05   -4.9091995e-06    8.3852573e-04   -1.4113261e-05    6.8501914e+01
  -1.3047869e+01    2.7693710e+00    4.4031761e-01    3.8090673e+02    0.0000000e+00    4.4286807e-05    8.4012253e+02    8.6249467e+02    7.8139226e+02    5.0000000e+02    5.0000000e+02    5.0000000e+02    5.9939049e+06    1.0753377e+03    8.3631457e+03    2.2763775e-02    1.4109432e+01   -1.1592332e+04    8.5406628e-03   -7.5921072e+04   -1.6480459e-02   -2.3638947e-04   -1.7609114e-02    7.8893727e-05    3.2602079e+03    2.0635792e-05   -4.4714537e-06    8.3080279e-04   -1.3130031e-05    6.8536877e+01
  -1.2898265e+01    2.7670348e+00    4.3693636e-01    3.7686032e+02    0.0000000e+00    4.4085275e-05    8.4120201e+02    8.6369127e+02    7.8193561e+02    5.0000000e+02    5.0000000e+02    5.0000000e+02    6.0336042e+06    1.0776254e+03    8.4077904e+03    2.2763775e-02    1.4318643e+01   -1.1668260e+04   -3.8284642e-03   -7.6423631e+04   -1.6767569e-02   -2.4007991e-04   -1.7350795e-02    1.0045459e-04    3.2809885e+03    1.9882211e-05   -4.6342783e-06    8.2744465e-04   -1.2836965e-05    6.8578001e+01
  -1.2778583e+01    2.6429995e+00    4.3928547e-01    3.8032429e+02    0.0000000e+00    4.4213568e-05    8.4347113e+02    8.6490760e+02    7.8348462e+02    5.0000000e+02    5.0000000e+02    5.0000000e+02    6.0679711e+06    1.0837356e+03    8.5175297e+03    2.2763775e-02    1.4486805e+01   -1.1735705e+04    8.5303520e-03   -7.6859246e+04   -1.7341381e-02   -2.4983679e-04   -1.7272869e-02    4.1760280e-05    3.2990925e+03    2.1278731e-05   -4.5566578e-06    8.2347840e-04   -1.3830833e-05    6.8746729e+01
  -1.2628979e+01    2.6370955e+00    4.3536345e-01    3.7546557e+02    0.0000000e+00    4.3996398e-05    8.4465549e+02    8.6603487e+02    7.8402833e+02    5.0000000e+02    5.0000000e+02    5.0000000e+02    6.1077415e+06    1.0854068e+03    8.5606271e+03    2.2763775e-02    1.4699902e+01   -1.1812541e+04   -3.4623779e-03   -7.7362540e+04   -1.7563209e-02   -2.4923046e-04   -1.7080800e-02    1.0406406e-04    3.3199265e+03    2.8999413e-05   -4.4895910e-06    8.2184142e-04   -1.3422833e-05    6.8724608e+01
  -1.2509297e+01    2.6310332e+00    4.3230453e-01    3.7144151e+02    0.0000000e+00    4.3856814e-05    8.4562772e+02    8.6696997e+02    7.8585146e+02    5.0000000e+02    5.0000000e+02    5.0000000e+02    6.1421042e+06    1.0868723e+03    8.5968407e+03    2.2763775e-02    1.4871150e+01   -1.1879250e+04    8.1184104e-03   -7.7797965e+04   -1.7394341e-02   -2.4488730e-04   -1.7017944e-02    4.9412728e-05    3.3379829e+03    2.7531990e-05   -4.4890303e-06    8.1476693e-04   -1.3187547e-05    6.8713343e+01
  -1.2359693e+01    2.6237078e+00    4.2856157e-01    3.6679558e+02    0.0000000e+00    4.3650238e-05    8.4679826e+02    8.6807593e+02    7.8660603e+02    5.0000000e+02    5.0000000e+02    5.0000000e+02    6.1817815e+06    1.0886507e+03    8.6405985e+03    2.2763775e-02    1.5086231e+01   -1.1954333e+04   -3.5708223e-03   -7.8300612e+04   -1.7512297e-02   -2.7310077e-04   -1.6826052e-02    9.8114037e-05    3.3587421e+03    2.1224410e-05   -5.0872871e-06    8.1024658e-04   -1.3961878e-05    6.8701041e+01
  -1.2240010e+01    2.6100561e+00    4.2547481e-01    3.6277436e+02    0.0000000e+00    4.3505649e-05    8.4772239e+02    8.6897837e+02    7.8724871e+02    5.0000000e+02    5.0000000e+02    5.0000000e+02    6.2161443e+06    1.0899990e+03    8.6747394e+03    2.2763775e-02    1.5259073e+01   -1.2020759e+04    8.6107740e-03   -7.8736445e+04   -1.7081792e-02   -2.5646754e-04   -1.6846769e-02    3.2053562e-05    3.3768105e+03    1.9013415e-05   -4.7029263e-06    7.9964570e-04   -1.3438594e-05    6.8687121e+01
  -1.2090407e+01    2.5972188e+00    4.2149286e-01    3.5839022e+02    0.0000000e+00    4.3239093e-05    8.4898989e+02    8.7423124e+02    7.8796507e+02    5.0000000e+02    5.0000000e+02    5.0000000e+02    6.2559920e+06    1.0913535e+03    8.7175740e+03    2.2763775e-02    1.5476090e+01   -1.2096622e+04   -3.5157749e-03   -7.9241245e+04   -1.7033424e-02   -2.5873239e-04   -1.6225424e-02    1.1764702e-04    3.3977766e+03    1.7275589e-05   -4.8740779e-06    7.6094968e-04   -1.3577643e-05    6.8631602e+01
  -1.1970724e+01    2.5777047e+00    4.1852366e-01    3.5450335e+02    0.0000000e+00    4.3103185e-05    8.4991304e+02    8.7513841e+02    7.8855903e+02    5.0000000e+02    5.0000000e+02    5.0000000e+02    6.2903906e+06    1.0927049e+03    8.7517776e+03    2.2763775e-02    1.5650440e+01   -1.2160420e+04    8.7478144e-04   -7.9679939e+04   -1.6578689e-02   -2.2976146e-04   -1.6246150e-02    6.3917433e-05    3.4159838e+03    1.7693792e-05   -4.5404419e-06    7.4813061e-04   -1.2547339e-05    6.8618609e+01
  -1.1821121e+01    2.5637781e+00    4.1503909e-01    3.5037065e+02    0.0000000e+00    4.2898428e-05    8.5109711e+02    8.7626581e+02    7.8923284e+02    5.0000000e+02    5.0000000e+02    5.0000000e+02    6.3303903e+06    1.0945037e+03    8.7964086e+03    2.2763775e-02    1.5869349e+01   -1.2237854e+04   -6.4824192e-03   -8.0185357e+04   -1.6708830e-02   -2.4651621e-04   -1.6064335e-02    1.1048488e-04    3.4369354e+03    2.0134721e-05   -4.7587405e-06    7.4361163e-04   -1.2349502e-05    6.8606230e+01
  -1.1701438e+01    2.5538851e+00    4.1221778e-01    3.4672530e+02    0.0000000e+00    4.2771284e-05    8.5202445e+02    8.7710315e+02    7.8881213e+02    5.0000000e+02    5.0000000e+02    5.0000000e+02    6.3650281e+06    1.0958885e+03    8.8312366e+03    2.2763775e-02    1.6045273e+01   -1.2307272e+04    8.2215093e-03   -8.0622986e+04   -1.6664853e-02   -2.3966186e-04   -1.6030623e-02    2.7620052e-05    3.4551616e+03    2.2378487e-05   -4.5236232e-06    7.3991374e-04   -1.2319021e-05    6.8594447e+01
  -1.1551835e+01    2.5472926e+00    4.0864309e-01    3.4250853e+02    0.0000000e+00    4.2559295e-05    8.5313532e+02    8.7817328e+02    7.8931661e+02    5.0000000e+02    5.0000000e+02    5.0000000e+02    6.4048150e+06    1.0974600e+03    8.8722154e+03    2.2763775e-02    1.6266141e+01   -1.2385491e+04   -3.6265648e-03   -8.1125508e+04   -1.7007798e-02   -2.5656369e-04   -1.5739811e-02    1.2665870e-04    3.4760074e+03    2.3425575e-05   -4.7939317e-06    7.3637925e-04   -1.2302009e-05    6.8574194e+01
  -1.1432152e+01    2.5437067e+00    4.0590424e-01    3.3894894e+02    0.0000000e+00    4.2436403e-05    8.5404214e+02    8.7896258e+02    7.8952323e+02    5.0000000e+02    5.0000000e+02    5.0000000e+02    6.4392961e+06    1.0988633e+03    8.9067632e+03    2.2763775e-02    1.6443566e+01   -1.2453491e+04    8.9889870e-03   -8.1562318e+04   -1.6834366e-02   -2.8923175e-04   -1.5650023e-02    6.2665806e-05    3.4941732e+03    2.2440220e-05   -5.2110635e-06    7.2699585e-04   -1.2656949e-05    6.8566446e+01
  -1.1282549e+01    2.5411476e+00    4.0276171e-01    3.3525423e+02    0.0000000e+00    4.2249271e-05    8.5515171e+02    8.7997108e+02    7.8996965e+02    5.0000000e+02    5.0000000e+02    5.0000000e+02    6.4789080e+06    1.1007785e+03    8.9506873e+03    2.2763775e-02    1.6666298e+01   -1.2529405e+04   -3.5388943e-03   -8.2063809e+04   -1.7088575e-02   -2.6818463e-04   -1.5344197e-02    1.2282006e-04    3.5149459e+03    2.1051430e-05   -4.6196887e-06    7.2152658e-04   -1.2742164e-05    6.8572669e+01
  -1.1162866e+01    2.5364667e+00    4.0026423e-01    3.3199484e+02    0.0000000e+00    4.2139698e-05    8.5603551e+02    8.8070160e+02    7.9016145e+02    5.0000000e+02    5.0000000e+02    5.0000000e+02    6.5131541e+06    1.1023416e+03    8.9860641e+03    2.2763775e-02    1.6845269e+01   -1.2595744e+04    8.1387399e-03   -8.2498049e+04   -1.6901732e-02   -2.6169024e-04   -1.5317396e-02    3.6147945e-05    3.5329823e+03    2.1544047e-05   -4.5632825e-06    7.1506907e-04   -1.2710325e-05    6.8580339e+01
  -1.1013263e+01    2.5320308e+00    3.9722709e-01    3.2850059e+02    0.0000000e+00    4.1955376e-05    8.5709241e+02    8.8168463e+02    7.9059502e+02    5.0000000e+02    5.0000000e+02    5.0000000e+02    6.5525754e+06    1.1041994e+03    9.0283168e+03    2.2763775e-02    1.7069957e+01   -1.2670673e+04   -3.5057488e-03   -8.2997397e+04   -1.7156239e-02   -2.4244116e-04   -1.5143242e-02    1.3414629e-04    3.5536508e+03    2.4205319e-05   -4.2023050e-06    7.1407747e-04   -1.2587810e-05    6.8589179e+01
  -1.0893580e+01    2.5256237e+00    3.9475970e-01    3.2532174e+02    0.0000000e+00    4.1843325e-05    8.5794035e+02    8.8236772e+02    7.9077902e+02    5.0000000e+02    5.0000000e+02    5.0000000e+02    6.5867913e+06    1.1057044e+03    9.0624059e+03    2.2763775e-02    1.7250468e+01   -1.2736815e+04    8.7318446e-03   -8.3431327e+04   -1.6808621e-02   -2.4770017e-04   -1.5191937e-02    5.0201096e-05    3.5716724e+03    2.5856620e-05   -4.2801461e-06    7.0649605e-04   -1.2299639e-05    6.8596888e+01
  -1.0743977e+01    2.5199547e+00    3.9165709e-01    3.2175229e+02    0.0000000e+00    4.1654622e-05    8.5891544e+02    8.8331773e+02    7.9119745e+02    5.0000000e+02    5.0000000e+02    5.0000000e+02    6.6261043e+06    1.1073804e+03    9.1011913e+03    2.2763775e-02    1.7477043e+01   -1.2811509e+04   -3.5034594e-03   -8.3929116e+04   -1.7029096e-02   -2.0496222e-04   -1.4999781e-02    1.3337053e-04    3.5922855e+03    2.6343603e-05   -3.4449205e-06    7.0470364e-04   -1.1699814e-05    6.8601988e+01
  -1.0624294e+01    2.5133195e+00    3.8934279e-01    3.1884710e+02    0.0000000e+00    4.1542469e-05    8.5970844e+02    8.8395737e+02    7.9137428e+02    5.0000000e+02    5.0000000e+02    5.0000000e+02    6.6602603e+06    1.1089535e+03    9.1344247e+03    2.2763775e-02    1.7659000e+01   -1.2877976e+04    8.6513770e-03   -8.4362188e+04   -1.6643029e-02   -2.1442638e-04   -1.5340852e-02    4.7385738e-05    3.6104533e+03    2.5500102e-05   -3.8654744e-06    7.1469895e-04   -1.0408196e-05    6.8622478e+01
  -1.0474690e+01    2.5066992e+00    3.8659333e-01    3.1571450e+02    0.0000000e+00    4.1372337e-05    8.6066253e+02    8.8485987e+02    7.9413291e+02    5.0000000e+02    5.0000000e+02    5.0000000e+02    6.6995255e+06    1.1109417e+03    9.1752293e+03    2.2763775e-02    1.7887365e+01   -1.2952994e+04   -3.6510772e-03   -8.4859432e+04   -1.6481752e-02   -1.9891409e-04   -1.5315011e-02    1.2480087e-04    3.6309948e+03    2.3213008e-05   -3.5432866e-06    7.0795813e-04   -9.5643099e-06    6.8654595e+01
  -1.0351087e+01    2.4988749e+00    3.8441130e-01    3.1274172e+02    0.0000000e+00    4.1300288e-05    8.6143918e+02    8.8581090e+02    7.9430730e+02    5.0000000e+02    5.0000000e+02    5.0000000e+02    6.7366315e+06    1.1128074e+03    9.2104108e+03    2.2763775e-02    1.8076813e+01   -1.3026445e+04   -2.5928833e-03   -8.5331341e+04   -1.5313647e-02   -1.3511824e-04   -1.5679644e-02    3.7223826e-04    3.6505465e+03    2.2080857e-05   -2.4964040e-06    6.8872229e-04   -8.0286857e-06    6.8700019e+01
  -1.0280250e+01    2.4919516e+00    3.8330444e-01    3.1143810e+02    0.0000000e+00    4.1238167e-05    8.6191490e+02    8.8631598e+02    7.9450452e+02    5.0000000e+02    5.0000000e+02    5.0000000e+02    6.7564240e+06    1.1140181e+03    9.2326293e+03    2.2763775e-02    1.8185702e+01   -1.3061740e+04   -8.0603211e-03   -8.5582390e+04   -1.4861135e-02   -1.2507325e-04   -1.5802610e-02    2.4791319e-04    3.6608476e+03    2.2193455e-05   -2.3548494e-06    6.7963056e-04   -7.8316054e-06    6.8732628e+01
  -1.0169222e+01    2.3651949e+00    3.8613761e-01    3.1549291e+02    0.0000000e+00    4.1369882e-05    8.6434810e+02    8.8795969e+02    7.9553227e+02    5.0000000e+02    5.0000000e+02    5.0000000e+02    6.7880012e+06    1.1204064e+03    9.3563857e+03    2.2763775e-02    1.8357759e+01   -1.3115051e+04   -3.1738869e-03   -8.5984973e+04   -1.5220552e-02   -1.7484429e-04   -1.5840119e-02    6.2111285e-05    3.6772778e+03    2.3220306e-05   -2.8548866e-06    6.7073401e-04   -9.1075659e-06    6.8883088e+01
  -1.0052763e+01    2.3294686e+00    3.8362834e-01    3.1245409e+02    0.0000000e+00    4.1233085e-05    8.6523971e+02    8.8881166e+02    7.9588629e+02    5.0000000e+02    5.0000000e+02    5.0000000e+02    6.8222342e+06    1.1218572e+03    9.3919007e+03    2.2763775e-02    1.8539784e+01   -1.3168578e+04    3.3526454e-03   -8.6424151e+04   -1.4638646e-02   -1.4529493e-04   -1.5950316e-02    3.5150242e-05    3.6951130e+03    2.6823362e-05   -2.3087366e-06    6.6031358e-04   -8.9317378e-06    6.8879738e+01
  -9.9938383e+00    2.3079287e+00    3.8236966e-01    3.1093796e+02    0.0000000e+00    4.1164603e-05    8.6570096e+02    8.8926247e+02    7.9607582e+02    5.0000000e+02    5.0000000e+02    5.0000000e+02    6.8401051e+06    1.1226544e+03    9.4106796e+03    2.2763775e-02    1.8632157e+01   -1.3194668e+04    4.1054068e-03   -8.6653160e+04   -1.4312285e-02   -1.6169541e-04   -1.6061631e-02    5.4972690e-05    3.7044645e+03    3.0890620e-05   -2.5377565e-06    6.5708743e-04   -8.9704389e-06    6.8881609e+01
  -9.8984529e+00    2.2629145e+00    3.8042332e-01    3.0853219e+02    0.0000000e+00    4.1064059e-05    8.6651937e+02    8.9001651e+02    7.9640166e+02    5.0000000e+02    5.0000000e+02    5.0000000e+02    6.8696788e+06    1.1241468e+03    9.4446695e+03    2.2763775e-02    1.8782105e+01   -1.3239649e+04    3.0271176e-03   -8.7030717e+04   -1.3998097e-02   -1.4723580e-04   -1.5974731e-02    6.9537816e-05    3.7199895e+03    3.2916039e-05   -2.2531410e-06    6.4918569e-04   -8.9676216e-06    6.8890472e+01
  -9.7957921e+00    2.2168625e+00    3.7842247e-01    3.0610655e+02    0.0000000e+00    4.0955606e-05    8.6739781e+02    8.9086946e+02    7.9896344e+02    5.0000000e+02    5.0000000e+02    5.0000000e+02    6.9023064e+06    1.1259301e+03    9.4827096e+03    2.2763775e-02    1.8944083e+01   -1.3298870e+04    1.7933700e-03   -8.7443630e+04   -1.3992917e-02   -1.3633628e-04   -1.5767925e-02    1.0223300e-04    3.7372785e+03    3.1181453e-05   -2.3733197e-06    6.4917956e-04   -8.1370807e-06    6.8913594e+01
  -9.6854103e+00    2.1807861e+00    3.7606956e-01    3.0319570e+02    0.0000000e+00    4.0829266e-05    8.6835423e+02    8.9182252e+02    7.9968606e+02    5.0000000e+02    5.0000000e+02    5.0000000e+02    6.9379463e+06    1.1277188e+03    9.5225604e+03    2.2763775e-02    1.9119002e+01   -1.3381879e+04    1.6679309e-03   -8.7890115e+04   -1.4041558e-02   -1.0983585e-04   -1.5523871e-02    5.7606872e-05    3.7563417e+03    2.5854888e-05   -1.8940003e-06    6.4974598e-04   -8.3006597e-06    6.8928047e+01
  -9.5893804e+00    2.1713086e+00    3.7398073e-01    3.0059988e+02    0.0000000e+00    4.0721067e-05    8.6916596e+02    8.9265547e+02    8.0035374e+02    5.0000000e+02    5.0000000e+02    5.0000000e+02    6.9692704e+06    1.1292106e+03    9.5561846e+03    2.2763775e-02    1.9271740e+01   -1.3466547e+04    2.1096526e-03   -8.8280044e+04   -1.3868441e-02   -1.2826929e-04   -1.5386441e-02    7.2735793e-05    3.7731280e+03    2.3674947e-05   -2.1124768e-06    6.4817232e-04   -8.6613655e-06    6.8938320e+01
  -9.4817480e+00    2.1719608e+00    3.7178634e-01    2.9792805e+02    0.0000000e+00    4.0600376e-05    8.7007280e+02    8.9355690e+02    8.0109733e+02    5.0000000e+02    5.0000000e+02    5.0000000e+02    7.0041393e+06    1.1309732e+03    9.5945409e+03    2.2763775e-02    1.9443586e+01   -1.3560613e+04    1.9241375e-03   -8.8711506e+04   -1.4048407e-02   -1.2825692e-04   -1.5293391e-02    7.5414055e-05    3.7917139e+03    2.2016420e-05   -2.1385425e-06    6.4743897e-04   -8.3829626e-06    6.8957430e+01
  -9.3810907e+00    2.1838796e+00    3.6976829e-01    2.9546300e+02    0.0000000e+00    4.0494555e-05    8.7091812e+02    8.9435425e+02    8.0173837e+02    5.0000000e+02    5.0000000e+02    5.0000000e+02    7.0360082e+06    1.1325067e+03    9.6296189e+03    2.2763775e-02    1.9604895e+01   -1.3640035e+04    2.3720182e-03   -8.9107048e+04   -1.4360188e-02   -1.1623190e-04   -1.5200076e-02    1.1327897e-04    3.8086268e+03    2.0470588e-05   -2.0121969e-06    6.4759337e-04   -7.9445713e-06    6.8966327e+01
  -9.2800250e+00    2.1996845e+00    3.6734237e-01    2.9270724e+02    0.0000000e+00    4.0344155e-05    8.7182761e+02    9.0123367e+02    8.0229436e+02    5.0000000e+02    5.0000000e+02    5.0000000e+02    7.0670426e+06    1.1333962e+03    9.6607671e+03    2.2763775e-02    1.9767439e+01   -1.3708808e+04    1.6843339e-03   -8.9496948e+04   -1.4791391e-02   -1.2040760e-04   -1.4563434e-02    7.3966087e-05    3.8251511e+03    1.9635940e-05   -2.1095572e-06    6.1452839e-04   -8.0060141e-06    6.8921081e+01
  -9.1780569e+00    2.2190786e+00    3.6517133e-01    2.9007646e+02    0.0000000e+00    4.0229186e-05    8.7257151e+02    9.0201781e+02    8.0274133e+02    5.0000000e+02    5.0000000e+02    5.0000000e+02    7.0970958e+06    1.1344636e+03    9.6894414e+03    2.2763775e-02    1.9931910e+01   -1.3760044e+04   -7.1096102e-03   -8.9882870e+04   -1.5063900e-02   -1.2712534e-04   -1.4379787e-02    1.5508186e-04    3.8411369e+03    1.9525863e-05   -2.0928115e-06    6.0931805e-04   -8.1301885e-06    6.8908016e+01
  -9.0843915e+00    2.2398153e+00    3.6329995e-01    2.8789919e+02    0.0000000e+00    4.0121935e-05    8.7322648e+02    9.0262583e+02    8.0292908e+02    5.0000000e+02    5.0000000e+02    5.0000000e+02    7.1240096e+06    1.1354408e+03    9.7151087e+03    2.2763775e-02    2.0083396e+01   -1.3802469e+04   -1.4624619e-03   -9.0225949e+04   -1.5393105e-02   -1.5082901e-04   -1.4221219e-02    5.0092295e-05    3.8551990e+03    1.9995635e-05   -2.3399349e-06    6.0877657e-04   -8.8742147e-06    6.8899181e+01
  -8.9762750e+00    2.2503339e+00    3.6121216e-01    2.8551974e+02    0.0000000e+00    3.9998302e-05    8.7396893e+02    9.0327808e+02    8.0310061e+02    5.0000000e+02    5.0000000e+02    5.0000000e+02    7.1538683e+06    1.1364467e+03    9.7434906e+03    2.2763775e-02    2.0258736e+01   -1.3849786e+04    2.5779040e-03   -9.0605835e+04   -1.6180460e-02   -2.1506060e-04   -1.3880848e-02    5.3306329e-05    3.8707683e+03    2.1426372e-05   -2.5202149e-06    6.1491452e-04   -1.2157116e-05    6.8881135e+01
  -8.8572724e+00    2.2576250e+00    3.5904714e-01    2.8305605e+02    0.0000000e+00    3.9870937e-05    8.7474317e+02    9.0396182e+02    8.0338947e+02    5.0000000e+02    5.0000000e+02    5.0000000e+02    7.1855086e+06    1.1375215e+03    9.7733283e+03    2.2763775e-02    2.0452322e+01   -1.3905629e+04    2.5052123e-03   -9.1008504e+04   -1.7177933e-02   -2.1218992e-04   -1.3464678e-02    7.4233137e-05    3.8872878e+03    2.3476652e-05   -2.8432059e-06    6.2016672e-04   -1.1197006e-05    6.8864381e+01
  -8.7799493e+00    2.2608286e+00    3.5772266e-01    2.8161936e+02    0.0000000e+00    3.9784801e-05    8.7523838e+02    9.0438999e+02    8.0351774e+02    5.0000000e+02    5.0000000e+02    5.0000000e+02    7.2055245e+06    1.1382203e+03    9.7925824e+03    2.2763775e-02    2.0578403e+01   -1.3942482e+04    1.8093238e-03   -9.1263319e+04   -1.7953488e-02   -1.8125430e-04   -1.3069809e-02    5.0418821e-05    3.8977444e+03    2.4728892e-05   -2.5571351e-06    6.2568304e-04   -9.9668354e-06    6.8854341e+01
  -8.6407677e+00    2.2597201e+00    3.5513439e-01    2.7865411e+02    0.0000000e+00    3.9636300e-05    8.7605856e+02    9.0512355e+02    8.0365107e+02    5.0000000e+02    5.0000000e+02    5.0000000e+02    7.2410682e+06    1.1391545e+03    9.8225427e+03    2.2763775e-02    2.0805942e+01   -1.4006230e+04    1.4851762e-03   -9.1716315e+04   -1.8164856e-02   -1.5831226e-04   -1.2888206e-02    6.8880586e-05    3.9162576e+03    2.6415758e-05   -2.2555090e-06    6.2203386e-04   -8.7803117e-06    6.8821393e+01
  -8.5789092e+00    2.2564843e+00    3.5402519e-01    2.7731369e+02    0.0000000e+00    3.9581880e-05    8.7642653e+02    9.0543817e+02    8.0365805e+02    5.0000000e+02    5.0000000e+02    5.0000000e+02    7.2568272e+06    1.1396113e+03    9.8362350e+03    2.2763775e-02    2.0907287e+01   -1.4032857e+04    2.3563849e-03   -9.1917645e+04   -1.8077569e-02   -1.4363985e-04   -1.2883873e-02    9.5621531e-05    3.9244663e+03    2.6620322e-05   -2.0248081e-06    6.1857965e-04   -8.3747931e-06    6.8809861e+01
  -8.4397276e+00    2.2354592e+00    3.5149867e-01    2.7442919e+02    0.0000000e+00    3.9436128e-05    8.7724999e+02    9.0612807e+02    8.0399330e+02    5.0000000e+02    5.0000000e+02    5.0000000e+02    7.2920494e+06    1.1405355e+03    9.8662465e+03    2.2763775e-02    2.1135813e+01   -1.4090373e+04    2.5928005e-03   -9.2366873e+04   -1.7812385e-02   -1.3681478e-04   -1.2870525e-02    1.0419432e-04    3.9428319e+03    2.5925409e-05   -1.8101076e-06    6.1010585e-04   -8.4950810e-06    6.8775616e+01
  -8.3624045e+00    2.2197344e+00    3.5008166e-01    2.7287576e+02    0.0000000e+00    3.9344850e-05    8.7768721e+02    9.0651518e+02    8.0410491e+02    5.0000000e+02    5.0000000e+02    5.0000000e+02    7.3116405e+06    1.1410397e+03    9.8822261e+03    2.2763775e-02    2.1263074e+01   -1.4123654e+04    2.1668723e-03   -9.2616650e+04   -1.7753436e-02   -1.6606750e-04   -1.2792625e-02    5.7714019e-05    3.9531116e+03    2.5420995e-05   -2.1059171e-06    6.0755733e-04   -9.3334663e-06    6.8758969e+01
  -8.2232229e+00    2.1885083e+00    3.4757252e-01    2.6997542e+02    0.0000000e+00    3.9202380e-05    8.7850180e+02    9.0722229e+02    8.0432509e+02    5.0000000e+02    5.0000000e+02    5.0000000e+02    7.3469753e+06    1.1419893e+03    9.9120847e+03    2.2763775e-02    2.1492689e+01   -1.4190434e+04    2.0496306e-03   -9.3064874e+04   -1.7577696e-02   -2.3310596e-04   -1.2456011e-02    6.4426121e-05    3.9717056e+03    2.4330637e-05   -2.3163511e-06    5.9582022e-04   -1.3115441e-05    6.8728568e+01
  -8.1613644e+00    2.1758398e+00    3.4663405e-01    2.6884387e+02    0.0000000e+00    3.9157069e-05    8.7887487e+02    9.0753338e+02    8.0443272e+02    5.0000000e+02    5.0000000e+02    5.0000000e+02    7.3627098e+06    1.1425987e+03    9.9273350e+03    2.2763775e-02    2.1594948e+01   -1.4222842e+04    2.5043462e-03   -9.3263751e+04   -1.7375784e-02   -2.2176395e-04   -1.2424024e-02    8.4047718e-05    3.9800032e+03    2.3870367e-05   -2.3316277e-06    5.9200177e-04   -1.2424051e-05    6.8727506e+01
  -8.0840413e+00    2.1651784e+00    3.4530173e-01    2.6737180e+02    0.0000000e+00    3.9071866e-05    8.7932789e+02    9.0792145e+02    8.0458054e+02    5.0000000e+02    5.0000000e+02    5.0000000e+02    7.3822175e+06    1.1431750e+03    9.9443130e+03    2.2763775e-02    2.1722986e+01   -1.4264901e+04    2.1443653e-03   -9.3509247e+04   -1.7348785e-02   -2.1080492e-04   -1.2294505e-02    8.2399351e-05    3.9903054e+03    2.3896472e-05   -2.3144439e-06    5.9012271e-04   -1.1706442e-05    6.8714471e+01
  -7.9448596e+00    2.1521893e+00    3.4269195e-01    2.6438156e+02    0.0000000e+00    3.8921799e-05    8.8006561e+02    9.0859075e+02    8.0483419e+02    5.0000000e+02    5.0000000e+02    5.0000000e+02    7.4172482e+06    1.1438486e+03    9.9696689e+03    2.2763775e-02    2.1953989e+01   -1.4342111e+04    1.9099023e-03   -9.3949591e+04   -1.7307625e-02   -1.8454648e-04   -1.2134171e-02    7.8492478e-05    4.0087608e+03    2.5251971e-05   -1.9907282e-06    5.8353552e-04   -1.0657147e-05    6.8673764e+01
  -7.8482058e+00    2.1491338e+00    3.4124567e-01    2.6282814e+02    0.0000000e+00    3.8826355e-05    8.8061761e+02    9.0903248e+02    8.0499936e+02    5.0000000e+02    5.0000000e+02    5.0000000e+02    7.4410729e+06    1.1447001e+03    9.9917810e+03    2.2763775e-02    2.2114728e+01   -1.4392574e+04    1.9531983e-03   -9.4249408e+04   -1.7494216e-02   -1.8945754e-04   -1.2023947e-02    7.0568985e-05    4.0213040e+03    2.6855663e-05   -1.8867746e-06    5.8136718e-04   -1.1193937e-05    6.8668920e+01
  -7.7708826e+00    2.1484997e+00    3.3994093e-01    2.6127139e+02    0.0000000e+00    3.8761979e-05    8.8101955e+02    9.0936675e+02    8.0511034e+02    5.0000000e+02    5.0000000e+02    5.0000000e+02    7.4601567e+06    1.1451569e+03    1.0006427e+04    2.2763775e-02    2.2243579e+01   -1.4431659e+04    2.6324237e-03   -9.4490567e+04   -1.7506560e-02   -2.0209110e-04   -1.1985203e-02    6.3071854e-05    4.0313385e+03    2.7951839e-05   -1.8966955e-06    5.7769496e-04   -1.1886956e-05    6.8653623e+01
  -7.6742287e+00    2.1474798e+00    3.3815190e-01    2.5929784e+02    0.0000000e+00    3.8648125e-05    8.8150030e+02    9.0976503e+02    8.0524294e+02    5.0000000e+02    5.0000000e+02    5.0000000e+02    7.4833306e+06    1.1454966e+03    1.0022122e+04    2.2763775e-02    2.2404891e+01   -1.4476599e+04    1.8943019e-03   -9.4783782e+04   -1.7694225e-02   -1.7167658e-04   -1.1842759e-02    8.0719941e-05    4.0435084e+03    2.9143561e-05   -1.7942105e-06    5.7475304e-04   -9.9863256e-06    6.8619971e+01
  -7.5969056e+00    2.1444319e+00    3.3688530e-01    2.5778573e+02    0.0000000e+00    3.8584968e-05    8.8188352e+02    9.1006229e+02    8.0532431e+02    5.0000000e+02    5.0000000e+02    5.0000000e+02    7.5021072e+06    1.1459486e+03    1.0036277e+04    2.2763775e-02    2.2534124e+01   -1.4511684e+04    2.7453987e-03   -9.5022551e+04   -1.7431311e-02   -1.5793337e-04   -1.1880519e-02    5.4807715e-05    4.0533598e+03    2.9561336e-05   -1.7539847e-06    5.6797221e-04   -9.0538975e-06    6.8606478e+01
  -7.4577240e+00    2.1351726e+00    3.3451170e-01    2.5512068e+02    0.0000000e+00    3.8445843e-05    8.8252220e+02    9.1056184e+02    8.0546524e+02    5.0000000e+02    5.0000000e+02    5.0000000e+02    7.5349577e+06    1.1465140e+03    1.0058273e+04    2.2763775e-02    2.2767159e+01   -1.4569522e+04    2.3592668e-03   -9.5440126e+04   -1.7422341e-02   -1.4316235e-04   -1.1724095e-02    9.8072796e-05    4.0705576e+03    3.0016195e-05   -1.5894661e-06    5.6090377e-04   -8.2914927e-06    6.8570127e+01
  -7.3610701e+00    2.1246334e+00    3.3287062e-01    2.5335793e+02    0.0000000e+00    3.8337669e-05    8.8293797e+02    9.1090089e+02    8.0555625e+02    5.0000000e+02    5.0000000e+02    5.0000000e+02    7.5574413e+06    1.1468751e+03    1.0072471e+04    2.2763775e-02    2.2929277e+01   -1.4609456e+04    2.3797151e-03   -9.5726017e+04   -1.7433381e-02   -1.5507980e-04   -1.1612429e-02    6.9587826e-05    4.0823551e+03    2.9806607e-05   -1.7943871e-06    5.5734749e-04   -8.4123763e-06    6.8546342e+01
  -7.2837470e+00    2.1134158e+00    3.3170300e-01    2.5197388e+02    0.0000000e+00    3.8279487e-05    8.8330743e+02    9.1120703e+02    8.0562148e+02    5.0000000e+02    5.0000000e+02    5.0000000e+02    7.5755297e+06    1.1473358e+03    1.0086348e+04    2.2763775e-02    2.3059137e+01   -1.4642735e+04    2.8095047e-03   -9.5956242e+04   -1.7275770e-02   -1.6056489e-04   -1.1596728e-02    6.5607705e-05    4.0918511e+03    2.9382315e-05   -1.8438366e-06    5.5322628e-04   -8.6894402e-06    6.8535371e+01
  -7.1870931e+00    2.1006478e+00    3.3000940e-01    2.5015713e+02    0.0000000e+00    3.8167162e-05    8.8369174e+02    9.1158278e+02    8.0827880e+02    5.0000000e+02    5.0000000e+02    5.0000000e+02    7.5977224e+06    1.1475650e+03    1.0098405e+04    2.2763775e-02    2.3221692e+01   -1.4684558e+04    2.0113321e-03   -9.6237691e+04   -1.7255678e-02   -1.5607846e-04   -1.1762094e-02    7.6910665e-05    4.1036550e+03    2.8389837e-05   -1.8614373e-06    5.6610913e-04   -7.9211794e-06    6.8506401e+01
  -7.0131161e+00    2.0738676e+00    3.2706993e-01    2.4684366e+02    0.0000000e+00    3.7994003e-05    8.8440057e+02    9.1222815e+02    8.0849274e+02    5.0000000e+02    5.0000000e+02    5.0000000e+02    7.6375399e+06    1.1480833e+03    1.0121497e+04    2.2763775e-02    2.3514813e+01   -1.4761224e+04    2.0083650e-03   -9.6742076e+04   -1.6995125e-02   -1.6921212e-04   -1.1698915e-02    7.4603115e-05    4.1245067e+03    2.6386157e-05   -1.8569512e-06    5.5942384e-04   -8.7717635e-06    6.8459776e+01
  -6.9357930e+00    2.0610244e+00    3.2590422e-01    2.4545294e+02    0.0000000e+00    3.7937000e-05    8.8472282e+02    9.1250093e+02    8.0857872e+02    5.0000000e+02    5.0000000e+02    5.0000000e+02    7.6551878e+06    1.1484703e+03    1.0133318e+04    2.2763775e-02    2.3645286e+01   -1.4795508e+04    2.6988774e-03   -9.6965592e+04   -1.6805821e-02   -1.8110036e-04   -1.1684932e-02    8.6427849e-05    4.1337474e+03    2.5620146e-05   -1.9224219e-06    5.5468077e-04   -9.3049612e-06    6.8449793e+01
  -6.8391391e+00    2.0472933e+00    3.2423437e-01    2.4368790e+02    0.0000000e+00    3.7823478e-05    8.8505843e+02    9.1284096e+02    8.0869872e+02    5.0000000e+02    5.0000000e+02    5.0000000e+02    7.6766576e+06    1.1486006e+03    1.0143146e+04    2.2763775e-02    2.3808565e+01   -1.4837525e+04    2.1753285e-03   -9.7236969e+04   -1.6883143e-02   -1.8049214e-04   -1.1532179e-02    1.1636375e-04    4.1450180e+03    2.5179078e-05   -1.8603368e-06    5.5256162e-04   -9.4313801e-06    6.8419939e+01
  -6.7183217e+00    2.0314253e+00    3.2236400e-01    2.4169409e+02    0.0000000e+00    3.7698403e-05    8.8553620e+02    9.1324680e+02    8.0883525e+02    5.0000000e+02    5.0000000e+02    5.0000000e+02    7.7031401e+06    1.1490065e+03    1.0159200e+04    2.2763775e-02    2.4012853e+01   -1.4891005e+04    2.1909955e-03   -9.7571649e+04   -1.6986549e-02   -1.6228187e-04   -1.1348198e-02    7.0858034e-05    4.1589284e+03    2.5421280e-05   -1.5442839e-06    5.4971545e-04   -9.1124873e-06    6.8393124e+01
  -6.6216678e+00    1.9512580e+00    3.2320955e-01    2.4259685e+02    0.0000000e+00    3.7765614e-05    8.8808773e+02    9.1528251e+02    8.0925654e+02    5.0000000e+02    5.0000000e+02    5.0000000e+02    7.7249766e+06    1.1520815e+03    1.0264476e+04    2.2763775e-02    2.4176531e+01   -1.4934331e+04    2.7379146e-03   -9.7848734e+04   -1.6941486e-02   -1.6412196e-04   -1.1395673e-02   -4.3699606e-05    4.1703735e+03    2.6018632e-05   -1.8895498e-06    5.4322947e-04   -8.5590788e-06    6.8279067e+01
  -6.5443447e+00    1.9383987e+00    3.2174419e-01    2.4088680e+02    0.0000000e+00    3.7688182e-05    8.8842926e+02    9.1563461e+02    8.0935380e+02    5.0000000e+02    5.0000000e+02    5.0000000e+02    7.7419725e+06    1.1519585e+03    1.0272588e+04    2.2763775e-02    2.4308840e+01   -1.4966840e+04    1.7505456e-03   -9.8063978e+04   -1.6707309e-02   -1.7392611e-04   -1.1416845e-02    8.8986839e-05    4.1792553e+03    2.6686228e-05   -1.9142701e-06    5.3792548e-04   -9.1245286e-06    6.8228728e+01
  -6.4476908e+00    1.9254714e+00    3.2003282e-01    2.3901841e+02    0.0000000e+00    3.7579268e-05    8.8886040e+02    9.1606581e+02    8.0947529e+02    5.0000000e+02    5.0000000e+02    5.0000000e+02    7.7626188e+06    1.1518783e+03    1.0283659e+04    2.2763775e-02    2.4474355e+01   -1.5005360e+04    2.4099231e-03   -9.8324991e+04   -1.6865105e-02   -1.5547942e-04   -1.1253005e-02    1.2720969e-04    4.1900762e+03    2.7614761e-05   -1.7246945e-06    5.3701806e-04   -8.5785775e-06    6.8170349e+01
  -6.3268734e+00    1.9115421e+00    3.1749896e-01    2.3622624e+02    0.0000000e+00    3.7421327e-05    8.8935849e+02    9.1658916e+02    8.0960899e+02    5.0000000e+02    5.0000000e+02    5.0000000e+02    7.7879551e+06    1.1511746e+03    1.0290736e+04    2.2763775e-02    2.4681462e+01   -1.5054894e+04    2.6102144e-03   -9.8645599e+04   -1.7170619e-02   -1.2286703e-04   -1.0948255e-02    7.2778205e-05    4.2033766e+03    3.3546031e-05   -1.2370743e-06    5.3527196e-04   -7.8377464e-06    6.8059690e+01
  -6.2302195e+00    1.8988411e+00    3.1588850e-01    2.3436992e+02    0.0000000e+00    3.7336514e-05    8.8978140e+02    9.1699681e+02    8.0968875e+02    5.0000000e+02    5.0000000e+02    5.0000000e+02    7.8085783e+06    1.1511356e+03    1.0301887e+04    2.2763775e-02    2.4847250e+01   -1.5095075e+04    3.0013906e-03   -9.8907425e+04   -1.6960520e-02   -1.0923887e-04   -1.0943168e-02   -1.6530304e-05    4.2141725e+03    3.6692915e-05   -9.8124014e-07    5.3006026e-04   -7.5658161e-06    6.8005831e+01
  -6.1528964e+00    1.8871936e+00    3.1445395e-01    2.3270770e+02    0.0000000e+00    3.7260519e-05    8.9010532e+02    9.1731231e+02    8.0975002e+02    5.0000000e+02    5.0000000e+02    5.0000000e+02    7.8247584e+06    1.1508950e+03    1.0308480e+04    2.2763775e-02    2.4980017e+01   -1.5125820e+04    2.1299289e-03   -9.9112810e+04   -1.6662052e-02   -1.2224190e-04   -1.0958372e-02    1.0006078e-04    4.2226316e+03    3.7338549e-05   -1.2348707e-06    5.2397626e-04   -7.7151087e-06    6.7949418e+01
  -6.0562425e+00    1.8752970e+00    3.1261279e-01    2.3070329e+02    0.0000000e+00    3.7143970e-05    8.9048251e+02    9.1769505e+02    8.0982454e+02    5.0000000e+02    5.0000000e+02    5.0000000e+02    7.8445143e+06    1.1504579e+03    1.0314715e+04    2.2763775e-02    2.5146076e+01   -1.5162506e+04    2.2434944e-03   -9.9363094e+04   -1.6678594e-02   -1.1971516e-04   -1.0827313e-02    1.0962954e-04    4.2329734e+03    3.7058336e-05   -1.1901848e-06    5.2004658e-04   -7.6582058e-06    6.7872794e+01
  -5.9354252e+00    1.8610742e+00    3.1051310e-01    2.2842420e+02    0.0000000e+00    3.7010273e-05    8.9097067e+02    9.1815632e+02    8.1278785e+02    5.0000000e+02    5.0000000e+02    5.0000000e+02    7.8685066e+06    1.1501149e+03    1.0324835e+04    2.2763775e-02    2.5353751e+01   -1.5208633e+04    2.6803439e-03   -9.9666640e+04   -1.6815620e-02   -1.2284878e-04   -1.0548459e-02    6.9119841e-05    4.2455517e+03    3.4847837e-05   -1.2761843e-06    5.1599496e-04   -7.3230957e-06    6.7789751e+01
  -5.8387713e+00    1.8450807e+00    3.0880247e-01    2.2645252e+02    0.0000000e+00    3.6919549e-05    8.9135769e+02    9.1851695e+02    8.1285044e+02    5.0000000e+02    5.0000000e+02    5.0000000e+02    7.8882082e+06    1.1497939e+03    1.0332338e+04    2.2763775e-02    2.5520053e+01   -1.5246659e+04    3.1086190e-03   -9.9916764e+04   -1.6560980e-02   -1.1730022e-04   -1.0456096e-02   -3.2720490e-05    4.2558604e+03    3.1738696e-05   -1.1712918e-06    5.0776966e-04   -7.1352887e-06    6.7720473e+01
  -5.7179539e+00    1.8298548e+00    3.0637412e-01    2.2381129e+02    0.0000000e+00    3.6765906e-05    8.9176334e+02    9.1894604e+02    8.1293009e+02    5.0000000e+02    5.0000000e+02    5.0000000e+02    7.9116248e+06    1.1488804e+03    1.0334980e+04    2.2763775e-02    2.5728053e+01   -1.5291826e+04    1.7285204e-03   -1.0021332e+05   -1.6450424e-02   -1.2252667e-04   -1.0269477e-02    8.4942925e-05    4.2681288e+03    2.8090712e-05   -1.1552890e-06    4.9980989e-04   -7.2619632e-06    6.7606308e+01
  -5.6213000e+00    1.8151761e+00    3.0462581e-01    2.2182411e+02    0.0000000e+00    3.6672087e-05    8.9211291e+02    9.1927878e+02    8.1297070e+02    5.0000000e+02    5.0000000e+02    5.0000000e+02    7.9306557e+06    1.1483730e+03    1.0339866e+04    2.2763775e-02    2.5894495e+01   -1.5327909e+04    3.4542014e-03   -1.0045455e+05   -1.6263596e-02   -1.1238470e-04   -1.0149993e-02    2.6757083e-05    4.2780739e+03    2.6938703e-05   -1.0587369e-06    4.9200905e-04   -6.7468189e-06    6.7528013e+01
  -5.5439769e+00    1.8000362e+00    3.0324731e-01    2.2026241e+02    0.0000000e+00    3.6597156e-05    8.9236646e+02    9.1953679e+02    8.1299307e+02    5.0000000e+02    5.0000000e+02    5.0000000e+02    7.9458561e+06    1.1479869e+03    1.0343144e+04    2.2763775e-02    2.6027716e+01   -1.5356204e+04    2.7773228e-03   -1.0064774e+05   -1.5957744e-02   -9.9672198e-05   -1.0116203e-02    2.6616155e-05    4.2860096e+03    2.6179736e-05   -6.6123132e-07    4.8365068e-04   -6.5415355e-06    6.7470340e+01
  -5.4473230e+00    1.7826225e+00    3.0146547e-01    2.1834777e+02    0.0000000e+00    3.6482908e-05    8.9269531e+02    9.1984688e+02    8.1302702e+02    5.0000000e+02    5.0000000e+02    5.0000000e+02    7.9638527e+06    1.1473353e+03    1.0346133e+04    2.2763775e-02    2.6194271e+01   -1.5389505e+04    2.4805680e-03   -1.0087559e+05   -1.5958343e-02   -1.3539785e-04   -9.9007083e-03    1.4784975e-04    4.2954484e+03    2.5125166e-05   -1.0692426e-06    4.7826161e-04   -7.9433113e-06    6.7384399e+01
  -5.3265056e+00    1.7652035e+00    2.9929030e-01    2.1602139e+02    0.0000000e+00    3.6343252e-05    8.9310364e+02    9.2022373e+02    8.1317559e+02    5.0000000e+02    5.0000000e+02    5.0000000e+02    7.9862799e+06    1.1465240e+03    1.0349866e+04    2.2763775e-02    2.6402485e+01   -1.5433976e+04    2.9249151e-03   -1.0115926e+05   -1.5893915e-02   -1.6801204e-04   -9.6775176e-03    5.6835896e-05    4.3072258e+03    2.3894920e-05   -9.6320774e-07    4.7234214e-04   -1.0353120e-05    6.7277522e+01
  -5.2298517e+00    1.7475565e+00    2.9759771e-01    2.1411731e+02    0.0000000e+00    3.6250529e-05    8.9343315e+02    9.2051343e+02    8.1316786e+02    5.0000000e+02    5.0000000e+02    5.0000000e+02    8.0044799e+06    1.1459356e+03    1.0353337e+04    2.2763775e-02    2.6569127e+01   -1.5469929e+04    2.6358892e-03   -1.0139000e+05   -1.5514655e-02   -1.5552709e-04   -9.5971563e-03   -1.7001791e-05    4.3167492e+03    2.3071981e-05   -1.1080163e-06    4.6337010e-04   -8.8062887e-06    6.7196398e+01
  -5.1090343e+00    1.7262719e+00    2.9489641e-01    2.1151333e+02    0.0000000e+00    3.6043061e-05    8.9392157e+02    9.3011450e+02    8.1312242e+02    5.0000000e+02    5.0000000e+02    5.0000000e+02    8.0255283e+06    1.1441716e+03    1.0350038e+04    2.2763775e-02    2.6777444e+01   -1.5511889e+04    2.2326816e-03   -1.0165575e+05   -1.5805690e-02   -1.3612238e-04   -8.8894328e-03    1.4043860e-04    4.3279167e+03    2.2454817e-05   -1.0968841e-06    4.3200885e-04   -7.7096748e-06    6.7015139e+01
  -4.9595967e+00    1.7030008e+00    2.9206643e-01    2.0855876e+02    0.0000000e+00    3.5851005e-05    8.9436849e+02    9.3053323e+02    8.1301537e+02    5.0000000e+02    5.0000000e+02    5.0000000e+02    8.0514143e+06    1.1427033e+03    1.0348652e+04    2.2763775e-02    2.7034930e+01   -1.5562170e+04   -2.1073983e-03   -1.0198481e+05   -1.5691179e-02   -1.3226562e-04   -8.6781650e-03    8.0674702e-05    4.3415585e+03    2.2180991e-05   -1.0530025e-06    4.2125081e-04   -7.3335387e-06    6.6857426e+01
  -4.8400466e+00    1.6828185e+00    2.8973284e-01    2.0589282e+02    0.0000000e+00    3.5730885e-05    8.9468866e+02    9.3082402e+02    8.1292189e+02    5.0000000e+02    5.0000000e+02    5.0000000e+02    8.0727046e+06    1.1413705e+03    1.0344970e+04    2.2763775e-02    2.7240933e+01   -1.5601889e+04    8.3916566e-04   -1.0225496e+05   -1.5510493e-02   -1.2891234e-04   -8.6348148e-03   -7.7677849e-06    4.3526628e+03    2.2274005e-05   -1.1991333e-06    4.1288622e-04   -6.4623621e-06    6.6724866e+01
  -4.7444065e+00    1.6636550e+00    2.8798228e-01    2.0390984e+02    0.0000000e+00    3.5639791e-05    8.9495225e+02    9.3104615e+02    8.1283173e+02    5.0000000e+02    5.0000000e+02    5.0000000e+02    8.0893006e+06    1.1404120e+03    1.0343266e+04    2.2763775e-02    2.7405696e+01   -1.5631532e+04    1.7120325e-03   -1.0246546e+05   -1.5320525e-02   -1.0746056e-04   -8.6165443e-03    8.1398875e-05    4.3613046e+03    2.2614878e-05   -9.4590190e-07    4.0538071e-04   -5.6128994e-06    6.6625470e+01
  -4.6248564e+00    1.6408480e+00    2.8570451e-01    2.0157399e+02    0.0000000e+00    3.5482268e-05    8.9523351e+02    9.3132670e+02    8.1269236e+02    5.0000000e+02    5.0000000e+02    5.0000000e+02    8.1088924e+06    1.1390085e+03    1.0337898e+04    2.2763775e-02    2.7611550e+01   -1.5667577e+04    2.3243766e-03   -1.0271332e+05   -1.5440034e-02   -9.4325681e-05   -8.3437427e-03    1.5329543e-04    4.3715735e+03    2.3383005e-05   -9.3228746e-07    4.0035430e-04   -4.1696764e-06    6.6492526e+01
  -4.5292163e+00    1.6199962e+00    2.8408222e-01    1.9975141e+02    0.0000000e+00    3.5398616e-05    8.9550409e+02    9.3152388e+02    8.1257568e+02    5.0000000e+02    5.0000000e+02    5.0000000e+02    8.1248892e+06    1.1381080e+03    1.0337033e+04    2.2763775e-02    2.7776176e+01   -1.5697994e+04    3.1894794e-03   -1.0291613e+05   -1.5448975e-02   -8.3751122e-05   -8.2148202e-03    2.0325321e-05    4.3799538e+03    2.4162295e-05   -8.7220776e-07    3.9553837e-04   -3.6195688e-06    6.6396444e+01
  -4.4096662e+00    1.5992005e+00    2.8192957e-01    1.9753596e+02    0.0000000e+00    3.5251017e-05    8.9582126e+02    9.3178571e+02    8.1239405e+02    5.0000000e+02    5.0000000e+02    5.0000000e+02    8.1431383e+06    1.1367497e+03    1.0333090e+04    2.2763775e-02    2.7981861e+01   -1.5735111e+04    2.1076477e-03   -1.0314656e+05   -1.5592803e-02   -8.2626345e-05   -7.8640270e-03    1.3968194e-04    4.3895617e+03    2.5347427e-05   -7.7787487e-07    3.8976742e-04   -3.9485666e-06    6.6262458e+01
  -4.2606911e+00    1.5764662e+00    2.7911742e-01    1.9469504e+02    0.0000000e+00    3.5054953e-05    8.9612115e+02    9.3206033e+02    8.1214375e+02    5.0000000e+02    5.0000000e+02    5.0000000e+02    8.1655155e+06    1.1346901e+03    1.0322210e+04    2.2763775e-02    2.8237949e+01   -1.5782034e+04    2.2626535e-03   -1.0342895e+05   -1.5636492e-02   -7.6094779e-05   -7.6459873e-03    3.1319460e-05    4.4012976e+03    2.6750979e-05   -5.8089124e-07    3.8248450e-04   -3.2524455e-06    6.6080534e+01
  -4.1415110e+00    1.5557518e+00    2.7701401e-01    1.9233853e+02    0.0000000e+00    3.4945208e-05    8.9638962e+02    9.3222839e+02    8.1195911e+02    5.0000000e+02    5.0000000e+02    5.0000000e+02    8.1843603e+06    1.1332354e+03    1.0316045e+04    2.2763775e-02    2.8442672e+01   -1.5817442e+04    2.6978915e-03   -1.0366858e+05   -1.5167574e-02   -5.6019818e-05   -7.6985424e-03   -7.9360605e-05    4.4111316e+03    2.7807327e-05   -3.2637354e-07    3.7052389e-04   -2.1534815e-06    6.5945555e+01
  -4.0461670e+00    1.5360666e+00    2.7532946e-01    1.9046978e+02    0.0000000e+00    3.4855849e-05    8.9657107e+02    9.3236436e+02    8.1177935e+02    5.0000000e+02    5.0000000e+02    5.0000000e+02    8.1985877e+06    1.1320024e+03    1.0309573e+04    2.2763775e-02    2.8606391e+01   -1.5841762e+04    2.4118985e-03   -1.0384951e+05   -1.5032264e-02   -3.9013358e-05   -7.6451728e-03    9.1014632e-05    4.4185467e+03    2.8624927e-05   -1.2239118e-07    3.6342696e-04   -1.2114065e-06    6.5836712e+01
  -3.9269869e+00    1.5124659e+00    2.7307733e-01    1.8818516e+02    0.0000000e+00    3.4699735e-05    8.9677521e+02    9.3255554e+02    8.1152045e+02    5.0000000e+02    5.0000000e+02    5.0000000e+02    8.2145085e+06    1.1301588e+03    1.0298158e+04    2.2763775e-02    2.8810813e+01   -1.5870428e+04    2.9236167e-03   -1.0405104e+05   -1.5136951e-02   -8.2843339e-05   -7.2525450e-03    2.1517845e-04    4.4269083e+03    2.9438840e-05   -8.6610549e-07    3.5601832e-04   -2.0925201e-06    6.5681446e+01
  -3.7796949e+00    1.4851979e+00    2.7037251e-01    1.8543753e+02    0.0000000e+00    3.4512357e-05    8.9702776e+02    9.3270376e+02    8.1121667e+02    5.0000000e+02    5.0000000e+02    5.0000000e+02    8.2356158e+06    1.1279835e+03    1.0284739e+04    2.2763775e-02    2.9063063e+01   -1.5912767e+04    2.2142997e-03   -1.0431870e+05   -1.4750404e-02   -2.8608768e-05   -7.0234684e-03   -4.7375185e-05    4.4380028e+03    3.0100757e-05    1.4957712e-08    3.4236932e-04   -4.5901930e-07    6.5497615e+01
  -3.6618613e+00    1.4617515e+00    2.6819021e-01    1.8302656e+02    0.0000000e+00    3.4395038e-05    8.9720357e+02    9.3280334e+02    8.1094528e+02    5.0000000e+02    5.0000000e+02    5.0000000e+02    8.2520503e+06    1.1261115e+03    1.0272129e+04    2.2763775e-02    2.9264668e+01   -1.5943620e+04    2.9007022e-03   -1.0452720e+05   -1.4372210e-02    8.6895827e-07   -6.8167753e-03    3.8326569e-05    4.4465842e+03    3.0290834e-05    4.3299581e-07    3.2770148e-04    4.0369802e-07    6.5344495e+01
  -3.5145693e+00    1.4379467e+00    2.6547993e-01    1.8033345e+02    0.0000000e+00    3.4202703e-05    8.9736004e+02    9.3300569e+02    8.1050834e+02    5.0000000e+02    5.0000000e+02    5.0000000e+02    8.2679404e+06    1.1235488e+03    1.0252745e+04    2.2763775e-02    2.9516172e+01   -1.5975642e+04    3.6825499e-03   -1.0472702e+05   -1.4605621e-02    5.7693206e-05   -6.1447624e-03    3.0652450e-04    4.4549173e+03    3.0097450e-05    1.3914496e-06    3.1476998e-04    1.9239939e-06    6.5144184e+01
  -3.3656560e+00    1.4122427e+00    2.6274479e-01    1.7747332e+02    0.0000000e+00    3.4030630e-05    8.9757678e+02    9.3300798e+02    8.1306027e+02    5.0000000e+02    5.0000000e+02    5.0000000e+02    8.2890097e+06    1.1210406e+03    1.0235257e+04    2.2763775e-02    2.9769984e+01   -1.6018585e+04    1.7009365e-03   -1.0499450e+05   -1.3615179e-02   -1.5150919e-05   -5.9783526e-03   -2.6798310e-04    4.4659590e+03    2.9742028e-05    4.7263920e-07    2.8768119e-04    8.7466957e-07    6.4941101e+01
  -3.2465253e+00    1.3889462e+00    2.6069631e-01    1.7523840e+02    0.0000000e+00    3.3920369e-05    8.9769892e+02    9.3306060e+02    8.1286485e+02    5.0000000e+02    5.0000000e+02    5.0000000e+02    8.3031682e+06    1.1190871e+03    1.0220621e+04    2.2763775e-02    2.9972752e+01   -1.6042020e+04    2.4515936e-03   -1.0517456e+05   -1.3090091e-02   -1.4136638e-06   -5.6134963e-03    1.5638665e-04    4.4733267e+03    2.9278851e-05    1.0321637e-06    2.6601249e-04    7.0124953e-07    6.4788033e+01
  -3.0976957e+00    1.3609700e+00    2.5800039e-01    1.7257656e+02    0.0000000e+00    3.3727717e-05    8.9783219e+02    9.3309414e+02    8.1262719e+02    5.0000000e+02    5.0000000e+02    5.0000000e+02    8.3203903e+06    1.1163742e+03    1.0199139e+04    2.2763775e-02    3.0225548e+01   -1.6073707e+04    2.9670336e-03   -1.0539313e+05   -1.2644608e-02   -2.4944204e-05   -5.1173026e-03    1.0339921e-04    4.4823802e+03    2.8875381e-05    4.1999285e-07    2.4684082e-04    5.8301668e-07    6.4580340e+01
  -2.9786320e+00    1.3353352e+00    2.5594167e-01    1.7032762e+02    0.0000000e+00    3.3617905e-05    8.9796587e+02    9.3307087e+02    8.1244757e+02    5.0000000e+02    5.0000000e+02    5.0000000e+02    8.3345859e+06    1.1142957e+03    1.0183562e+04    2.2763775e-02    3.0427461e+01   -1.6099982e+04    3.3888793e-03   -1.0557335e+05   -1.1908094e-02    4.6016276e-05   -4.7979748e-03   -4.0515750e-06    4.4897951e+03    2.8552578e-05    1.6949701e-06    2.2348843e-04    3.3500839e-06    6.4417536e+01
  -2.8357288e+00    1.3093791e+00    2.5321810e-01    1.6762393e+02    0.0000000e+00    3.3427240e-05    8.9801175e+02    9.3310907e+02    8.1214629e+02    5.0000000e+02    5.0000000e+02    5.0000000e+02    8.3478328e+06    1.1112156e+03    1.0156333e+04    2.2763775e-02    3.0669258e+01   -1.6126493e+04    3.1877655e-03   -1.0574035e+05   -1.1632415e-02    2.5412358e-05   -4.1467372e-03    2.4478414e-04    4.4967572e+03    2.8028256e-05    2.4314218e-06    2.0416687e-04    1.8608377e-06    6.4193925e+01
  -2.7001320e+00    1.2870914e+00    2.5076383e-01    1.6508057e+02    0.0000000e+00    3.3275269e-05    8.9809991e+02    9.3301027e+02    8.1194855e+02    5.0000000e+02    5.0000000e+02    5.0000000e+02    8.3634849e+06    1.1085005e+03    1.0133600e+04    2.2763775e-02    3.0898132e+01   -1.6159542e+04    2.2397027e-03   -1.0593869e+05   -1.0525788e-02    2.2227313e-05   -3.6859715e-03   -1.8365724e-04    4.5049901e+03    2.7654384e-05    2.9811139e-06    1.7169410e-04    1.4662222e-06    6.3991403e+01
  -2.5916545e+00    1.2673205e+00    2.4898982e-01    1.6316934e+02    0.0000000e+00    3.3179711e-05    8.9816918e+02    9.3294516e+02    8.1172586e+02    5.0000000e+02    5.0000000e+02    5.0000000e+02    8.3744801e+06    1.1065258e+03    1.0117320e+04    2.2763775e-02    3.1080905e+01   -1.6179050e+04    2.1668794e-03   -1.0607813e+05   -9.6551102e-03   -1.1531708e-05   -3.2489482e-03    8.0781304e-05    4.5106980e+03    2.7332875e-05    3.0847852e-06    1.3930695e-04    9.6386490e-07    6.3843351e+01
  -2.4560577e+00    1.2444194e+00    2.4652632e-01    1.6078452e+02    0.0000000e+00    3.3000728e-05    8.9816332e+02    9.3289148e+02    8.1140760e+02    5.0000000e+02    5.0000000e+02    5.0000000e+02    8.3858726e+06    1.1035234e+03    1.0089536e+04    2.2763775e-02    3.1308828e+01   -1.6199916e+04    3.2907993e-03   -1.0622206e+05   -8.7275291e-03    8.7088717e-05   -2.2217766e-03    2.1869932e-04    4.5166784e+03    2.7044280e-05    4.7974133e-06    9.7202503e-05    3.5606679e-06    6.3631118e+01
  -2.3072467e+00    1.2221486e+00    2.4406394e-01    1.5836174e+02    0.0000000e+00    3.2830745e-05    8.9816570e+02    9.3279739e+02    8.1105355e+02    5.0000000e+02    5.0000000e+02    5.0000000e+02    8.3975994e+06    1.1004793e+03    1.0061683e+04    2.2763775e-02    3.1558164e+01   -1.6225741e+04    3.2875569e-03   -1.0636977e+05   -8.1431162e-03    4.7831949e-05   -1.4604892e-03    7.4643893e-05    4.5228685e+03    2.7125551e-05    4.3902431e-06    6.5484657e-05    2.7921209e-06    6.3415007e+01
  -2.1584537e+00    1.2019922e+00    2.4160939e-01    1.5589038e+02    0.0000000e+00    3.2671520e-05    8.9821142e+02    9.3259606e+02    8.1072090e+02    5.0000000e+02    5.0000000e+02    5.0000000e+02    8.4107670e+06    1.0974015e+03    1.0034682e+04    2.2763775e-02    3.1806775e+01   -1.6252224e+04    2.0810280e-03   -1.0653695e+05   -6.4288472e-03    5.2626372e-05   -3.8382793e-04   -1.0662102e-04    4.5297368e+03    2.7458059e-05    5.4080328e-06   -1.4163111e-06    2.7531781e-06    6.3191545e+01
  -2.0096456e+00    1.1826352e+00    2.3894180e-01    1.5322698e+02    0.0000000e+00    3.2496668e-05    8.9812077e+02    9.3243978e+02    8.1030907e+02    5.0000000e+02    5.0000000e+02    5.0000000e+02    8.4212211e+06    1.0938078e+03    9.9993640e+03    2.2763775e-02    3.2054702e+01   -1.6268894e+04    2.8641272e-03   -1.0667019e+05   -4.7423954e-03    1.0307663e-04    6.9425321e-04    1.4907660e-04    4.5351694e+03    2.7822254e-05    6.0299313e-06   -6.1376517e-05    6.3081440e-06    6.2946746e+01
  -1.8608827e+00    1.1615807e+00    2.3626807e-01    1.5057154e+02    0.0000000e+00    3.2320612e-05    8.9798258e+02    9.3222815e+02    8.0990377e+02    5.0000000e+02    5.0000000e+02    5.0000000e+02    8.4314939e+06    1.0900920e+03    9.9616473e+03    2.2763775e-02    3.2301661e+01   -1.6286712e+04    3.1358853e-03   -1.0680073e+05   -2.9534353e-03    2.1220993e-04    1.8328508e-03    3.5743450e-05    4.5405335e+03    2.8300112e-05    7.8886832e-06   -1.2128616e-04    1.0198796e-05    6.2698878e+01
  -1.7121596e+00    1.1425276e+00    2.3380272e-01    1.4814872e+02    0.0000000e+00    3.2155866e-05    8.9786665e+02    9.3199180e+02    8.0949141e+02    5.0000000e+02    5.0000000e+02    5.0000000e+02    8.4412802e+06    1.0866200e+03    9.9268874e+03    2.2763775e-02    3.2547611e+01   -1.6304753e+04    2.5983918e-03   -1.0692534e+05   -1.1058859e-03    9.3182902e-05    2.7205916e-03    3.4014736e-05    4.5456659e+03    2.8780003e-05    7.6671788e-06   -1.7180923e-04    6.0281989e-06    6.2465593e+01
  -1.5634298e+00    1.1253447e+00    2.3148245e-01    1.4587379e+02    0.0000000e+00    3.2001043e-05    8.9779052e+02    9.3172538e+02    8.0906763e+02    5.0000000e+02    5.0000000e+02    5.0000000e+02    8.4503634e+06    1.0832884e+03    9.8945546e+03    2.2763775e-02    3.2792695e+01   -1.6321788e+04    2.6831621e-03   -1.0704048e+05    6.3781915e-04    5.7807870e-05    3.7323046e-03    4.1161558e-05    4.5504099e+03    2.9338419e-05    8.0289656e-06   -2.2647593e-04    4.0838366e-06    6.2237666e+01
  -1.4146805e+00    1.1112156e+00    2.2908954e-01    1.4353560e+02    0.0000000e+00    3.1841174e-05    8.9764264e+02    9.3143979e+02    8.0863290e+02    5.0000000e+02    5.0000000e+02    5.0000000e+02    8.4587784e+06    1.0797402e+03    9.8583201e+03    2.2763775e-02    3.3037005e+01   -1.6337956e+04    2.8453954e-03   -1.0714714e+05    2.1875804e-03   -4.0308220e-05    4.6647868e-03    5.5824301e-05    4.5548267e+03    2.9904613e-05    7.6405331e-06   -2.7676618e-04    1.1045785e-06    6.2002589e+01
  -1.2659059e+00    1.0974632e+00    2.2690671e-01    1.4143055e+02    0.0000000e+00    3.1693258e-05    8.9752375e+02    9.3112698e+02    8.0818382e+02    5.0000000e+02    5.0000000e+02    5.0000000e+02    8.4663409e+06    1.0764114e+03    9.8250335e+03    2.2763775e-02    3.3280444e+01   -1.6353144e+04    2.8495741e-03   -1.0724253e+05    2.9307995e-03    2.1091535e-05    5.2581467e-03    5.4573207e-05    4.5587905e+03    3.0383940e-05    8.3304333e-06   -3.0937778e-04    3.6919149e-06    6.1779516e+01
  -1.1171207e+00    1.0853829e+00    2.2466534e-01    1.3927920e+02    0.0000000e+00    3.1540797e-05    8.9733494e+02    9.3079360e+02    8.0771946e+02    5.0000000e+02    5.0000000e+02    5.0000000e+02    8.4730879e+06    1.0728768e+03    9.7880279e+03    2.2763775e-02    3.3523058e+01   -1.6367134e+04    2.8779852e-03   -1.0732770e+05    3.3704983e-03    2.9764313e-05    5.7800287e-03    5.5680169e-05    4.5623413e+03    3.0776541e-05    8.4281499e-06   -3.3789426e-04    3.7163362e-06    6.1549783e+01
  -9.6834078e-01    1.0745927e+00    2.2237328e-01    1.3708393e+02    0.0000000e+00    3.1384472e-05    8.9712904e+02    9.3045260e+02    8.0723550e+02    5.0000000e+02    5.0000000e+02    5.0000000e+02    8.4788841e+06    1.0691428e+03    9.7487914e+03    2.2763775e-02    3.3764728e+01   -1.6379073e+04    2.8158025e-03   -1.0740076e+05    3.7193418e-03    5.0333138e-05    6.3810934e-03    5.7767401e-05    4.5653771e+03    3.1114657e-05    8.6180021e-06   -3.7176029e-04    4.6354968e-06    6.1307779e+01
  -8.1955251e-01    1.0653738e+00    2.2005904e-01    1.3487353e+02    0.0000000e+00    3.1226404e-05    8.9688502e+02    9.3014403e+02    8.0673258e+02    5.0000000e+02    5.0000000e+02    5.0000000e+02    8.4838147e+06    1.0652664e+03    9.7073460e+03    2.2763775e-02    3.4005427e+01   -1.6388803e+04    2.8705665e-03   -1.0746320e+05    4.1697713e-03    2.4034957e-05    6.9368152e-03    5.6982355e-05    4.5679641e+03    3.1374795e-05    8.5474671e-06   -4.0332824e-04    3.0095405e-06    6.1059645e+01
  -6.7074533e-01    1.0572695e+00    2.1778861e-01    1.3272071e+02    0.0000000e+00    3.1070201e-05    8.9660543e+02    9.2980408e+02    8.0620992e+02    5.0000000e+02    5.0000000e+02    5.0000000e+02    8.4878078e+06    1.0613330e+03    9.6645809e+03    2.2763775e-02    3.4245111e+01   -1.6396261e+04    2.6149169e-03   -1.0751381e+05    5.1577873e-03   -7.1842406e-06    7.7341388e-03    4.1208550e-05    4.5700471e+03    3.1583487e-05    8.1928447e-06   -4.4752709e-04    6.5959978e-07    6.0811113e+01
  -5.2190941e-01    1.0506757e+00    2.1569643e-01    1.3075550e+02    0.0000000e+00    3.0924902e-05    8.9636583e+02    9.2944772e+02    8.0566858e+02    5.0000000e+02    5.0000000e+02    5.0000000e+02    8.4909398e+06    1.0576055e+03    9.6249475e+03    2.2763775e-02    3.4483777e+01   -1.6401652e+04    3.2556045e-03   -1.0755377e+05    6.0214771e-03   -4.2276731e-05    8.2315528e-03    7.4322451e-05    4.5716831e+03    3.1782178e-05    8.0339193e-06   -4.7689306e-04   -1.3888144e-06    6.0572275e+01
  -3.7307403e-01    1.0478481e+00    2.1354042e-01    1.2873877e+02    0.0000000e+00    3.0774512e-05    8.9605513e+02    9.2909189e+02    8.0511103e+02    5.0000000e+02    5.0000000e+02    5.0000000e+02    8.4931922e+06    1.0536611e+03    9.5815061e+03    2.2763775e-02    3.4721450e+01   -1.6405346e+04    3.0700231e-03   -1.0758251e+05    7.5143288e-03    9.3469354e-07    8.6530661e-03    5.9009838e-05    4.5728527e+03    3.1949484e-05    8.3916360e-06   -5.0366702e-04    9.7314080e-07    6.0325964e+01
  -2.2423344e-01    1.0512347e+00    2.1149560e-01    1.2684069e+02    0.0000000e+00    3.0631019e-05    8.9574478e+02    9.2872247e+02    8.0454823e+02    5.0000000e+02    5.0000000e+02    5.0000000e+02    8.4946066e+06    1.0498031e+03    9.5390260e+03    2.2763775e-02    3.4958048e+01   -1.6407601e+04    2.8317907e-03   -1.0760060e+05    1.2231895e-02   -3.1270048e-05    8.9684037e-03    5.4692797e-05    4.5735878e+03    3.2055549e-05    8.6316536e-06   -5.3093173e-04   -7.0862040e-08    6.0085372e+01
  -7.5396292e-02    1.0638497e+00    2.0950823e-01    1.2500646e+02    0.0000000e+00    3.0490828e-05    8.9543187e+02    9.2833341e+02    8.0398449e+02    5.0000000e+02    5.0000000e+02    5.0000000e+02    8.4951544e+06    1.0459436e+03    9.4965713e+03    2.2763775e-02    3.5193583e+01   -1.6408516e+04    2.7862716e-03   -1.0760757e+05    1.8770126e-02    8.7961745e-06    9.2726536e-03    5.3074920e-05    4.5738689e+03    3.2099198e-05    8.1925427e-06   -5.6052570e-04    2.0530511e-06    5.9844787e+01
   7.3423213e-02    1.0845451e+00    2.0753072e-01    1.2319307e+02    0.0000000e+00    3.0350421e-05    8.9507607e+02    9.2792445e+02    8.0340338e+02    5.0000000e+02    5.0000000e+02    5.0000000e+02    8.4947628e+06    1.0419943e+03    9.4523079e+03    2.2763775e-02    3.5428031e+01   -1.6407710e+04    2.9944187e-03   -1.0760260e+05    1.9899255e-02   -9.7615738e-05    9.5665463e-03    5.6538167e-05    4.5736570e+03    3.2098235e-05    7.5774108e-06   -5.7993667e-04   -4.5808214e-06    5.9602291e+01
   2.2221889e-01    1.1084282e+00    2.0560973e-01    1.2103946e+02    0.0000000e+00    3.0303389e-05    8.9470554e+02    9.2749722e+02    8.0279987e+02    5.0000000e+02    5.0000000e+02    5.0000000e+02    8.4935918e+06    1.0380431e+03    9.4077853e+03    2.2763775e-02    3.5661339e+01   -1.6406067e+04    2.8124276e-03   -1.0758755e+05    2.0338298e-02   -1.9252696e-04    9.8779285e-03    5.0783602e-05    4.5730458e+03    3.2040223e-05    7.6153130e-06   -5.9939220e-04   -1.0280804e-05    5.9360981e+01
   3.7101928e-01    1.1341412e+00    2.0373930e-01    1.1938465e+02    0.0000000e+00    3.0156104e-05    8.9431738e+02    9.2704982e+02    8.0218306e+02    5.0000000e+02    5.0000000e+02    5.0000000e+02    8.4915154e+06    1.0340759e+03    9.3627941e+03    2.2763775e-02    3.5893540e+01   -1.6402363e+04    2.8233005e-03   -1.0756111e+05    2.0669645e-02   -1.7897429e-04    1.0240620e-02    5.2310293e-05    4.5719505e+03    3.1939627e-05    7.7622210e-06   -6.2192405e-04   -9.2856083e-06    5.9120240e+01
   5.1982154e-01    1.1610545e+00    2.0192908e-01    1.1777121e+02    0.0000000e+00    3.0023723e-05    8.9391955e+02    9.2658601e+02    8.0155382e+02    5.0000000e+02    5.0000000e+02    5.0000000e+02    8.4885821e+06    1.0301162e+03    9.3177680e+03    2.2763775e-02    3.6124628e+01   -1.6396783e+04    2.9075262e-03   -1.0752395e+05    2.0867750e-02   -1.7019502e-04    1.0554248e-02    5.1454548e-05    4.5704091e+03    3.1772477e-05    7.9335525e-06   -6.4117331e-04   -8.7078664e-06    5.8880806e+01
   6.6860041e-01    1.1893646e+00    2.0018036e-01    1.1622493e+02    0.0000000e+00    2.9894841e-05    8.9350489e+02    9.2609684e+02    8.0091147e+02    5.0000000e+02    5.0000000e+02    5.0000000e+02    8.4847245e+06    1.0261620e+03    9.2725231e+03    2.2763775e-02    3.6354560e+01   -1.6389216e+04    2.8974677e-03   -1.0747506e+05    2.0892102e-02   -1.7363845e-04    1.0870431e-02    5.4576510e-05    4.5683753e+03    3.1573422e-05    7.8830776e-06   -6.6004409e-04   -8.9341778e-06    5.8643233e+01
   8.1730832e-01    1.2183527e+00    1.9848554e-01    1.1473806e+02    0.0000000e+00    2.9768915e-05    8.9307524e+02    9.2558691e+02    8.0024800e+02    5.0000000e+02    5.0000000e+02    5.0000000e+02    8.4800370e+06    1.0222105e+03    9.2270642e+03    2.2763775e-02    3.6583256e+01   -1.6380081e+04    2.8230258e-03   -1.0741578e+05    2.0953139e-02   -1.8308438e-04    1.1137763e-02    5.3502735e-05    4.5659148e+03    3.1356327e-05    8.0052092e-06   -6.7601754e-04   -8.9300546e-06    5.8407190e+01
   9.6605973e-01    1.2484967e+00    1.9685199e-01    1.1331728e+02    0.0000000e+00    2.9646461e-05    8.9263371e+02    9.2504579e+02    7.9958646e+02    5.0000000e+02    5.0000000e+02    5.0000000e+02    8.4744341e+06    1.0182667e+03    9.1815336e+03    2.2763775e-02    3.6810892e+01   -1.6369180e+04    2.8083223e-03   -1.0734475e+05    2.1010030e-02   -1.4297208e-04    1.1421227e-02    5.2645228e-05    4.5629636e+03    3.1095532e-05    8.0834642e-06   -6.9292215e-04   -6.6055243e-06    5.8172648e+01
   1.1148081e+00    1.2786929e+00    1.9528174e-01    1.1196392e+02    0.0000000e+00    2.9527662e-05    8.9218144e+02    9.2446783e+02    7.9892499e+02    5.0000000e+02    5.0000000e+02    5.0000000e+02    8.4680057e+06    1.0143464e+03    9.1361081e+03    2.2763775e-02    3.7037398e+01   -1.6356839e+04    2.8516051e-03   -1.0726338e+05    2.1019215e-02   -1.2558388e-04    1.1673276e-02    5.4758355e-05    4.5595925e+03    3.0766554e-05    7.7362780e-06   -7.0781993e-04   -5.8583067e-06    5.7940573e+01
   1.2635602e+00    1.3097278e+00    1.9377017e-01    1.1067251e+02    0.0000000e+00    2.9412279e-05    8.9171473e+02    9.2396144e+02    7.9823650e+02    5.0000000e+02    5.0000000e+02    5.0000000e+02    8.4606467e+06    1.0104322e+03    9.0905355e+03    2.2763775e-02    3.7262781e+01   -1.6342744e+04    2.8809560e-03   -1.0717003e+05    2.0948861e-02   -1.2252115e-04    1.1923421e-02    5.5854213e-05    4.5557183e+03    3.0365087e-05    6.5879653e-06   -7.2249295e-04   -5.7214451e-06    5.7710133e+01
   1.4123250e+00    1.3406604e+00    1.9232026e-01    1.0944437e+02    0.0000000e+00    2.9300597e-05    8.9124491e+02    9.2362269e+02    7.9753837e+02    5.0000000e+02    5.0000000e+02    5.0000000e+02    8.4525078e+06    1.0065487e+03    9.0453109e+03    2.2763775e-02    3.7487054e+01   -1.6327099e+04    3.0380376e-03   -1.0706702e+05    2.0878429e-02   -1.2115986e-04    1.2068629e-02    4.8051175e-05    4.5514501e+03    2.9874456e-05    6.0179615e-06   -7.3096905e-04   -5.5693137e-06    5.7481913e+01
   1.5611015e+00    1.3722210e+00    1.9091567e-01    1.0826467e+02    0.0000000e+00    2.9191499e-05    8.9074845e+02    9.2352859e+02    7.9682849e+02    5.0000000e+02    5.0000000e+02    5.0000000e+02    8.4434458e+06    1.0026501e+03    8.9994440e+03    2.2763775e-02    3.7710217e+01   -1.6309601e+04    2.9073759e-03   -1.0695207e+05    2.0755309e-02   -1.1843823e-04    1.2221363e-02    5.9221387e-05    4.5466807e+03    2.9319085e-05    5.5195140e-06   -7.3955230e-04   -5.4086032e-06    5.7255105e+01
   1.7098926e+00    1.4031445e+00    1.8957020e-01    1.0714632e+02    0.0000000e+00    2.9085867e-05    8.9024036e+02    9.2342699e+02    7.9610967e+02    5.0000000e+02    5.0000000e+02    5.0000000e+02    8.4336180e+06    9.9877972e+02    8.9537006e+03    2.2763775e-02    3.7932269e+01   -1.6290796e+04    2.7004698e-03   -1.0682768e+05    2.0658299e-02   -1.1362095e-04    1.2338014e-02    5.7104026e-05    4.5415299e+03    2.8746928e-05    5.2168124e-06   -7.4620970e-04   -5.0494016e-06    5.7031204e+01
   1.8587062e+00    1.4344434e+00    1.8828069e-01    1.0608561e+02    0.0000000e+00    2.8983584e-05    8.8970624e+02    9.2130127e+02    7.9536798e+02    5.0000000e+02    5.0000000e+02    5.0000000e+02    8.4228618e+06    9.9491501e+02    8.9075318e+03    2.2763775e-02    3.8153211e+01   -1.6270187e+04    2.6532145e-03   -1.0669120e+05    2.0515209e-02   -1.1215059e-04    1.2527295e-02    5.5138304e-05    4.5358718e+03    2.8277865e-05    4.8424798e-06   -7.5686391e-04   -5.0233421e-06    5.6810079e+01
   2.0075425e+00    1.4645098e+00    1.8704845e-01    1.0508302e+02    0.0000000e+00    2.8884741e-05    8.8915793e+02    9.2091557e+02    7.9461740e+02    5.0000000e+02    5.0000000e+02    5.0000000e+02    8.4113527e+06    9.9107994e+02    8.8614438e+03    2.2763775e-02    3.8373043e+01   -1.6248292e+04    3.2492465e-03   -1.0654547e+05    2.0407560e-02   -1.1481347e-04    1.2649373e-02    5.0148478e-05    4.5298412e+03    2.7810613e-05    4.4869833e-06   -7.6377209e-04   -5.2119439e-06    5.6592225e+01
   2.1453030e+00    1.4946631e+00    1.8596420e-01    1.0421032e+02    0.0000000e+00    2.8797480e-05    8.8862832e+02    9.2055129e+02    7.9387409e+02    5.0000000e+02    5.0000000e+02    5.0000000e+02    8.3985876e+06    9.8751824e+02    8.8183417e+03    2.2763775e-02    3.8575527e+01   -1.6221910e+04    2.6536269e-03   -1.0638356e+05    2.0086840e-02   -1.2740609e-04    1.2927426e-02    1.1858044e-04    4.5230903e+03    2.7415037e-05    4.0331565e-06   -7.7166281e-04   -5.4949391e-06    5.6391616e+01
   2.2830902e+00    1.5213054e+00    1.8492580e-01    1.0338490e+02    0.0000000e+00    2.8712299e-05    8.8809347e+02    9.2016546e+02    7.9319502e+02    5.0000000e+02    5.0000000e+02    5.0000000e+02    8.3865495e+06    9.8400686e+02    8.7756489e+03    2.2763775e-02    3.8777073e+01   -1.6201586e+04    2.8133751e-03   -1.0623111e+05    2.0039054e-02   -1.2499643e-04    1.2987429e-02   -5.0997131e-06    4.5168168e+03    2.7156051e-05    3.8183025e-06   -7.7717071e-04   -5.6083433e-06    5.6194995e+01
   2.4209008e+00    1.5455691e+00    1.8392184e-01    1.0259461e+02    0.0000000e+00    2.8629140e-05    8.8753485e+02    9.1981969e+02    7.9248332e+02    5.0000000e+02    5.0000000e+02    5.0000000e+02    8.3729982e+06    9.8045346e+02    8.7321676e+03    2.2763775e-02    3.8977652e+01   -1.6177086e+04    2.5390804e-03   -1.0605890e+05    1.9994256e-02   -1.2140073e-04    1.3051758e-02    7.2304826e-05    4.5096951e+03    2.6997126e-05    3.5138821e-06   -7.8473597e-04   -5.6773256e-06    5.5997547e+01
   2.5587359e+00    1.5730528e+00    1.8296489e-01    1.0185043e+02    0.0000000e+00    2.8548955e-05    8.8696920e+02    9.1956297e+02    7.9178459e+02    5.0000000e+02    5.0000000e+02    5.0000000e+02    8.3597834e+06    9.7696347e+02    8.6892217e+03    2.2763775e-02    3.9177282e+01   -1.6150636e+04    2.7589686e-03   -1.0589158e+05    1.9906921e-02   -1.2385765e-04    1.3096570e-02    7.7443803e-06    4.5027311e+03    2.7216842e-05    3.0782828e-06   -7.8965234e-04   -5.9672724e-06    5.5805057e+01
   2.6966053e+00    1.6021770e+00    1.8206127e-01    1.0115807e+02    0.0000000e+00    2.8472047e-05    8.8640037e+02    9.1935081e+02    7.9106485e+02    5.0000000e+02    5.0000000e+02    5.0000000e+02    8.3456611e+06    9.7350950e+02    8.6466868e+03    2.2763775e-02    3.9375973e+01   -1.6121341e+04    2.9130591e-03   -1.0571341e+05    1.9875508e-02   -1.2276327e-04    1.3115240e-02    6.8280996e-05    4.4953149e+03    2.7557425e-05    2.8240390e-06   -7.9165255e-04   -6.1049924e-06    5.5615065e+01
   2.8345098e+00    1.6294713e+00    1.8119215e-01    1.0050214e+02    0.0000000e+00    2.8396825e-05    8.8579076e+02    9.1910288e+02    7.9030953e+02    5.0000000e+02    5.0000000e+02    5.0000000e+02    8.3299047e+06    9.7000433e+02    8.6028551e+03    2.2763775e-02    3.9573719e+01   -1.6091104e+04    2.9658826e-03   -1.0551336e+05    1.9727405e-02   -1.2475455e-04    1.3200693e-02    1.0261268e-04    4.4870429e+03    2.7985430e-05    2.4686530e-06   -7.9308042e-04   -5.9605288e-06    5.5425448e+01
   3.0378977e+00    1.6496017e+00    1.7994057e-01    9.9565654e+01    0.0000000e+00    2.8288163e-05    8.8486353e+02    9.1882681e+02    7.8918298e+02    5.0000000e+02    5.0000000e+02    5.0000000e+02    8.3049040e+06    9.6469209e+02    8.5365198e+03    2.2763775e-02    3.9863572e+01   -1.6051136e+04    5.8929623e-03   -1.0519403e+05    1.9162654e-02   -1.3825712e-04    1.3389343e-02   -2.3711571e-04    4.4739444e+03    2.8692917e-05    1.7165778e-06   -7.9374506e-04   -6.3574166e-06    5.5138155e+01
   3.1758506e+00    1.6823336e+00    1.7917615e-01    9.9009796e+01    0.0000000e+00    2.8219982e-05    8.8422467e+02    9.1867932e+02    7.8839048e+02    5.0000000e+02    5.0000000e+02    5.0000000e+02    8.2881571e+06    9.6125840e+02    8.4930814e+03    2.2763775e-02    4.0058866e+01   -1.6011564e+04    2.2443701e-03   -1.0498535e+05    1.9437257e-02   -1.2914486e-04    1.3242195e-02    3.9729345e-05    4.4650522e+03    2.9007210e-05    1.6116939e-06   -7.9845854e-04   -6.2660194e-06    5.4955676e+01
   3.3071438e+00    1.7164883e+00    1.7851136e-01    9.8539184e+01    0.0000000e+00    2.8159735e-05    8.8360504e+02    9.1855834e+02    7.8763382e+02    5.0000000e+02    5.0000000e+02    5.0000000e+02    8.2713115e+06    9.5804402e+02    8.4520734e+03    2.2763775e-02    4.0243824e+01   -1.5973997e+04    1.9904657e-03   -1.0477299e+05    1.9503546e-02   -1.2465109e-04    1.3225083e-02    1.1789847e-04    4.4561944e+03    2.9423128e-05    1.4834685e-06   -7.9834299e-04   -6.1326930e-06    5.4786717e+01
   3.4227041e+00    1.7298180e+00    1.7789950e-01    9.8096088e+01    0.0000000e+00    2.8109549e-05    8.8298048e+02    9.1835313e+02    7.8691269e+02    5.0000000e+02    5.0000000e+02    5.0000000e+02    8.2527368e+06    9.5493895e+02    8.4117328e+03    2.2763775e-02    4.0406027e+01   -1.5945736e+04    8.1652993e-03   -1.0453209e+05    1.8764635e-02   -1.2366775e-04    1.3579346e-02    6.8543657e-05    4.4465582e+03    2.9824219e-05    1.2512770e-06   -7.9191089e-04   -5.8659863e-06    5.4626407e+01
   3.5239545e+00    1.7402056e+00    1.7737656e-01    9.7725854e+01    0.0000000e+00    2.8062555e-05    8.8244729e+02    9.1817047e+02    7.8631790e+02    5.0000000e+02    5.0000000e+02    5.0000000e+02    8.2381435e+06    9.5227424e+02    8.3772774e+03    2.2763775e-02    4.0547590e+01   -1.5926543e+04    1.4858434e-03   -1.0434633e+05    1.8555409e-02   -1.2996121e-04    1.3621749e-02   -1.1632314e-04    4.4389171e+03    3.0160901e-05    1.0145626e-06   -7.8997213e-04   -5.9589930e-06    5.4488366e+01
   3.6067644e+00    1.7495995e+00    1.7696122e-01    9.7435337e+01    0.0000000e+00    2.8024456e-05    8.8200010e+02    9.1803998e+02    7.8582193e+02    5.0000000e+02    5.0000000e+02    5.0000000e+02    8.2260691e+06    9.5010945e+02    8.3490560e+03    2.2763775e-02    4.0662953e+01   -1.5906642e+04   -2.9016203e-03   -1.0419357e+05    1.8435178e-02   -1.2759184e-04    1.3622453e-02   -7.4393181e-05    4.4325475e+03    3.0228277e-05    1.1370197e-06   -7.8998229e-04   -5.8549235e-06    5.4377431e+01
   3.7021704e+00    1.7643136e+00    1.7648907e-01    9.7108189e+01    0.0000000e+00    2.7980750e-05    8.8148598e+02    9.1592356e+02    7.8522895e+02    5.0000000e+02    5.0000000e+02    5.0000000e+02    8.2116900e+06    9.4758550e+02    8.3163853e+03    2.2763775e-02    4.0795387e+01   -1.5874450e+04    1.9736346e-03   -1.0401064e+05    1.8211045e-02   -1.2748206e-04    1.3677737e-02    1.5581011e-04    4.4248811e+03    3.0170940e-05    9.2614923e-07   -7.9208886e-04   -5.7167551e-06    5.4247301e+01
   3.8059080e+00    1.7842940e+00    1.7600216e-01    9.6776269e+01    0.0000000e+00    2.7935037e-05    8.8089228e+02    9.1379042e+02    7.8455551e+02    5.0000000e+02    5.0000000e+02    5.0000000e+02    8.1952760e+06    9.4482769e+02    8.2801337e+03    2.2763775e-02    4.0938800e+01   -1.5836276e+04    6.1783295e-03   -1.0380383e+05    1.8001141e-02   -1.2128210e-04    1.3766977e-02    1.4903413e-04    4.4162498e+03    2.9943982e-05    9.5977123e-07   -7.9419090e-04   -5.4612667e-06    5.4107785e+01
   3.9154496e+00    1.8059114e+00    1.7551139e-01    9.6447903e+01    0.0000000e+00    2.7888247e-05    8.8025079e+02    9.1337438e+02    7.8382175e+02    5.0000000e+02    5.0000000e+02    5.0000000e+02    8.1771014e+06    9.4188215e+02    8.2413529e+03    2.2763775e-02    4.1089559e+01   -1.5798599e+04    2.9513831e-03   -1.0357576e+05    1.7979429e-02   -1.3552114e-04    1.3803560e-02    1.8767657e-05    4.4067999e+03    2.9425946e-05    1.0456149e-06   -7.9477707e-04   -6.5414409e-06    5.3959282e+01
   4.0132479e+00    1.8174971e+00    1.7508991e-01    9.6169734e+01    0.0000000e+00    2.7847596e-05    8.7967828e+02    9.1296389e+02    7.8317664e+02    5.0000000e+02    5.0000000e+02    5.0000000e+02    8.1605228e+06    9.3924960e+02    8.2067614e+03    2.2763775e-02    4.1223565e+01   -1.5768372e+04   -3.3377329e-04   -1.0336687e+05    1.7764118e-02   -1.4463299e-04    1.3872660e-02   -1.6918485e-05    4.3981413e+03    2.8768181e-05    5.9470310e-07   -7.8895465e-04   -6.0575606e-06    5.3826468e+01
   4.1014886e+00    1.8283231e+00    1.7471653e-01    9.5924426e+01    0.0000000e+00    2.7811415e-05    8.7915077e+02    9.1263939e+02    7.8261043e+02    5.0000000e+02    5.0000000e+02    5.0000000e+02    8.1452850e+06    9.3686231e+02    8.1752208e+03    2.2763775e-02    4.1343990e+01   -1.5743623e+04    1.0270794e-03   -1.0317322e+05    1.7802296e-02   -1.3163740e-04    1.3768672e-02   -8.9130221e-05    4.3901364e+03    2.7989551e-05    7.5513249e-07   -7.8449127e-04   -5.3158058e-06    5.3706866e+01
   4.2080202e+00    1.8498031e+00    1.7427844e-01    9.5639342e+01    0.0000000e+00    2.7768651e-05    8.7849113e+02    9.1235187e+02    7.8192032e+02    5.0000000e+02    5.0000000e+02    5.0000000e+02    8.1262552e+06    9.3394893e+02    8.1364325e+03    2.2763775e-02    4.1488757e+01   -1.5710036e+04    3.7764762e-03   -1.0292715e+05    1.7573052e-02   -1.5404262e-04    1.3840653e-02    7.9967395e-05    4.3799662e+03    2.7066187e-05    3.5114450e-07   -7.8427106e-04   -6.3525601e-06    5.3562380e+01
   4.3048409e+00    1.8786744e+00    1.7391040e-01    9.5405875e+01    0.0000000e+00    2.7732069e-05    8.7787953e+02    9.1199627e+02    7.8127325e+02    5.0000000e+02    5.0000000e+02    5.0000000e+02    8.1085867e+06    9.3133840e+02    8.1013503e+03    2.2763775e-02    4.1619734e+01   -1.5671600e+04    3.7153456e-03   -1.0270056e+05    1.6733030e-02   -1.2314226e-04    1.4189356e-02    9.1548699e-05    4.3705536e+03    2.6075710e-05    7.8287356e-07   -7.7954194e-04   -5.5861909e-06    5.3434611e+01
   4.4048646e+00    1.9089414e+00    1.7359038e-01    9.5216769e+01    0.0000000e+00    2.7698656e-05    8.7729003e+02    9.0821941e+02    7.8061127e+02    5.0000000e+02    5.0000000e+02    5.0000000e+02    8.0917323e+06    9.2890316e+02    8.0686055e+03    2.2763775e-02    4.1754480e+01   -1.5652949e+04    2.9404377e-03   -1.0250617e+05    1.8147979e-02   -1.0877608e-04    1.3443114e-02    3.0024561e-04    4.3615961e+03    2.5423280e-05    8.2184208e-07   -7.9726666e-04   -5.0146696e-06    5.3316327e+01
   4.5075019e+00    1.9630591e+00    1.7330157e-01    9.5064285e+01    0.0000000e+00    2.7666616e-05    8.7670013e+02    9.0826193e+02    7.7984023e+02    5.0000000e+02    5.0000000e+02    5.0000000e+02    8.0738881e+06    9.2642829e+02    8.0358335e+03    2.2763775e-02    4.1892183e+01   -1.5571530e+04    2.1495468e-03   -1.0227768e+05    1.7642882e-02   -1.0891902e-04    1.3735254e-02    1.1143706e-04    4.3517903e+03    2.4295269e-05    8.9317932e-07   -7.9307027e-04   -5.0931034e-06    5.3194543e+01
   4.6067928e+00    2.0739887e+00    1.7317604e-01    9.5057558e+01    0.0000000e+00    2.7646315e-05    8.7618368e+02    9.0841156e+02    7.7910618e+02    5.0000000e+02    5.0000000e+02    5.0000000e+02    8.0595143e+06    9.2460669e+02    8.0105648e+03    2.2763775e-02    4.2024935e+01   -1.5470826e+04    2.5873283e-03   -1.0210054e+05    1.7727234e-02   -1.1502492e-04    1.3681008e-02    5.8975254e-05    4.3435668e+03    2.3415469e-05    8.2321472e-07   -7.8844815e-04   -5.4918263e-06    5.3111564e+01
   4.7061803e+00    2.2464451e+00    1.7326876e-01    9.5247476e+01    0.0000000e+00    2.7641476e-05    8.7571861e+02    9.0808656e+02    7.7839667e+02    5.0000000e+02    5.0000000e+02    5.0000000e+02    8.0462179e+06    9.2327865e+02    7.9907463e+03    2.2763775e-02    4.2157432e+01   -1.5456849e+04    8.0722098e-03   -1.0197391e+05    1.8180535e-02   -9.6053531e-05    1.3656002e-02   -2.0511272e-05    4.3376957e+03    2.2817284e-05    1.0453808e-06   -7.8432123e-04   -4.5530164e-06    5.3058757e+01
   4.8054512e+00    2.4076408e+00    1.7360661e-01    9.5663809e+01    0.0000000e+00    2.7653567e-05    8.7537384e+02    9.0840805e+02    7.7775397e+02    5.0000000e+02    5.0000000e+02    5.0000000e+02    8.0373069e+06    9.2277889e+02    7.9807263e+03    2.2763775e-02    4.2289537e+01   -1.5361924e+04   -5.3215050e-03   -1.0185000e+05    1.7926681e-02   -1.1216504e-04    1.3470760e-02    2.4875400e-04    4.3317220e+03    2.2392849e-05    1.6459284e-06   -7.4662721e-04   -5.5749570e-06    5.3053649e+01
   4.9047609e+00    2.6473443e+00    1.7418468e-01    9.6312666e+01    0.0000000e+00    2.7681571e-05    8.7507626e+02    9.0849167e+02    7.7742688e+02    5.0000000e+02    5.0000000e+02    5.0000000e+02    8.0289919e+06    9.2270257e+02    7.9750141e+03    2.2763775e-02    4.2421581e+01   -1.5354732e+04    1.6950839e-02   -1.0174710e+05    1.7625541e-02   -4.0380127e-05    1.1665696e-02    8.4726651e-05    4.3284488e+03    2.1960539e-05    5.4437476e-06   -6.1622324e-04   -1.0497568e-06    5.3075685e+01
   5.0040779e+00    2.8808154e+00    1.7502827e-01    9.7201704e+01    0.0000000e+00    2.7728619e-05    8.7483074e+02    9.0849555e+02    7.7723199e+02    5.0000000e+02    5.0000000e+02    5.0000000e+02    8.0226255e+06    9.2324528e+02    7.9753618e+03    2.2763775e-02    4.2553575e+01   -1.5404136e+04   -8.6520567e-04   -1.0165313e+05    1.6662518e-02   -7.7298829e-05    1.0464544e-02    5.2611204e-04    4.3258172e+03    2.2252252e-05    6.2327956e-06   -5.0079966e-04   -3.5474642e-06    5.3138277e+01
   5.1033912e+00    3.0325562e+00    1.7615517e-01    9.8361249e+01    0.0000000e+00    2.7794803e-05    8.7473175e+02    9.0755581e+02    7.7713429e+02    5.0000000e+02    5.0000000e+02    5.0000000e+02    8.0209428e+06    9.2470547e+02    7.9868530e+03    2.2763775e-02    4.2685680e+01   -1.5431494e+04   -5.4626134e-03   -1.0159465e+05    1.6270265e-02    1.0550974e-05    8.0622455e-03    7.2657701e-05    4.3240731e+03    2.2427820e-05    2.1960073e-06   -3.3437419e-04    2.1482242e-06    5.3252368e+01
   5.2026684e+00    3.0605929e+00    1.7744257e-01    9.9680841e+01    0.0000000e+00    2.7871354e-05    8.7455820e+02    9.0775773e+02    7.7732267e+02    5.0000000e+02    5.0000000e+02    5.0000000e+02    8.0216259e+06    9.2667462e+02    8.0020355e+03    2.2763775e-02    4.2817964e+01   -1.5471302e+04    9.0908856e-03   -1.0159875e+05    1.5206587e-02    6.9340862e-06    9.8437309e-03   -6.5731760e-05    4.3250947e+03    2.3043145e-05    6.1811431e-06   -3.9852044e-04    2.1795459e-06    5.3406292e+01
   5.3019647e+00    3.0919222e+00    1.7896357e-01    1.0124046e+02    0.0000000e+00    2.7962455e-05    8.7460213e+02    9.0809707e+02    7.7707652e+02    5.0000000e+02    5.0000000e+02    5.0000000e+02    8.0241430e+06    9.2921308e+02    8.0267706e+03    2.2763775e-02    4.2950603e+01   -1.5483456e+04   -7.1669720e-02   -1.0161966e+05    1.5216603e-02   -7.5337289e-05    1.1453741e-02    1.2943916e-03    4.3259110e+03    2.5829345e-05    5.8228411e-06   -5.0183890e-04   -3.2523976e-06    5.3581913e+01
   5.4012545e+00    3.4389672e+00    1.8141839e-01    1.0379588e+02    0.0000000e+00    2.8110734e-05    8.7486137e+02    9.0902558e+02    7.7693216e+02    5.0000000e+02    5.0000000e+02    5.0000000e+02    8.0338727e+06    9.3394574e+02    8.0768112e+03    2.2763775e-02    4.3083835e+01   -1.5372636e+04    1.2583459e-01   -1.0173382e+05    1.4303183e-02   -5.4968474e-05    9.2422463e-03   -1.1545147e-03    4.3287927e+03    3.2327514e-05    5.6149293e-06   -3.8392258e-04   -1.0776022e-06    5.3890626e+01
   5.5005633e+00    4.3713615e+00    2.0550881e-01    1.8302674e+02    0.0000000e+00    2.8798674e-05    8.7529978e+02    9.1009690e+02    7.7683567e+02    5.0000000e+02    5.0000000e+02    5.0000000e+02    8.0505447e+06    9.5572347e+02    8.2837055e+03    2.2763775e-02    4.3218849e+01   -1.5220046e+04    2.2269514e-01   -1.0196951e+05    9.8945028e-03    2.2267911e-04    1.0789043e-02    5.9212956e-03    4.3357296e+03   -2.2230808e-06    8.7714574e-06   -3.4694285e-04    7.6003641e-06    5.5222989e+01
   5.6098197e+00    6.5964210e+00    1.3576689e+00    3.4786052e+04    0.0000000e+00    3.3470139e-05    8.7574477e+02    9.6889261e+02    7.0188145e+02    5.0000000e+02    5.0000000e+02    5.0000000e+02    8.0754341e+06    1.2488342e+03    1.0466199e+04    2.2763775e-02    4.3385020e+01   -1.5086110e+04   -3.2463026e-01   -1.0232328e+05    2.0765727e-02    4.7217504e-03   -9.0153687e-02   -8.8704757e-04    4.3477916e+03    5.0197709e-05    6.3592508e-05    3.5331973e-03    1.8331239e-04    6.6252401e+01
   5.7025722e+00    8.6682514e+00    5.7545198e+00    2.7835335e+05    0.0000000e+00    4.3607951e-05    8.7718284e+02    1.0648681e+03    7.2496034e+02    5.0000000e+02    5.0000000e+02    5.0000000e+02    8.1019143e+06    1.8486613e+03    1.5772288e+04    2.2763775e-02    4.3588646e+01   -1.5103290e+04   -3.2299758e-02   -1.0270551e+05    7.2473483e-02    8.0261457e-02   -6.3098126e-01    3.4554245e-03    4.3633019e+03    6.1300003e-05    1.0520618e-03    2.4093308e-02    3.1193577e-03    8.8927440e+01
   5.8060997e+00    1.0745510e+01    1.0988326e+01    5.7898091e+05    0.0000000e+00    5.7000522e-05    8.8110496e+02    1.4218150e+03    7.7774508e+02    5.0000000e+02    5.0000000e+02    5.0000000e+02    8.1415040e+06    2.4427610e+03    2.3901067e+04    2.2763775e-02    4.3934498e+01   -1.5213117e+04   -6.8243415e-01   -1.0320129e+05   -8.6465415e-04    9.0975330e-02   -9.1403781e-01   -1.2150014e-03    4.3849887e+03    3.5453311e-05    1.1812473e-03    3.6397184e-02    3.5188741e-03    1.1035842e+02
   5.9078069e+00    1.2634671e+01    1.5038905e+01    7.7554302e+05    0.0000000e+00    6.5524423e-05    8.8793650e+02    1.8144559e+03    7.7930469e+02    5.0000000e+02    5.0000000e+02    5.0000000e+02    8.1861548e+06    2.9731878e+03    3.3394404e+04    2.2763775e-02    4.4425170e+01   -1.5456847e+04    4.2272267e-01   -1.0371971e+05   -1.7308859e-02    2.4689422e-03   -1.3588854e+00    9.9112823e-03    4.4105236e+03   -5.4526676e-05    3.1667335e-05    5.4345267e-02    6.5650571e-05    1.1854650e+02
   6.0036435e+00    1.4052883e+01    1.8799327e+01    9.9040225e+05    0.0000000e+00    7.0974281e-05    8.9700161e+02    2.4602178e+03    7.8091669e+02    5.0000000e+02    5.0000000e+02    5.0000000e+02    8.2357050e+06    3.4386206e+03    4.2552718e+04    2.2763775e-02    4.5038932e+01   -1.5705720e+04   -3.9316071e-01   -1.0430302e+05   -1.1089968e-01   -6.2328424e-02   -1.6115219e+00    4.9311683e-04    4.4384574e+03    6.0466454e-05   -8.2074586e-04    6.5757761e-02   -2.4560691e-03    1.2099116e+02
   6.1064819e+00    1.5085969e+01    2.1403096e+01    1.1168860e+06    0.0000000e+00    7.3691567e-05    9.0952371e+02    2.5923470e+03    7.8260630e+02    5.0000000e+02    5.0000000e+02    5.0000000e+02    8.2969165e+06    3.8196789e+03    5.1525696e+04    2.2763775e-02    4.5851206e+01   -1.5888851e+04    9.9641727e-01   -1.0502443e+05   -2.2458872e-01   -7.1072344e-02   -1.6925229e+00    6.1201203e-05    4.4714307e+03    2.7803610e-05   -9.6602408e-04    7.0694343e-02   -2.7930472e-03    1.1859474e+02
   6.2021371e+00    1.6075343e+01    2.3636553e+01    1.2234269e+06    0.0000000e+00    7.5969109e-05    9.2278657e+02    2.5854099e+03    7.8407922e+02    5.0000000e+02    5.0000000e+02    5.0000000e+02    8.3542135e+06    4.1654206e+03    5.9125892e+04    2.2763775e-02    4.6740553e+01   -1.6085604e+04   -1.1735472e+00   -1.0577588e+05   -3.1187809e-01   -3.9335471e-02   -1.8240384e+00   -9.6507242e-02    4.5053478e+03    5.2970108e-05   -4.6513126e-04    7.7297592e-02   -1.5094582e-03    1.1808932e+02
   6.3054654e+00    1.6889207e+01    2.6564727e+01    1.4011029e+06    0.0000000e+00    7.9778288e-05    9.3407698e+02    2.5895948e+03    7.8529934e+02    5.0000000e+02    5.0000000e+02    5.0000000e+02    8.4186237e+06    4.5825834e+03    6.6977862e+04    2.2763775e-02    4.7832680e+01   -1.6201366e+04   -2.5555213e+00   -1.0657734e+05   -3.6570366e-01   -9.3879220e-03   -2.0128799e+00    6.7878060e-02    4.5392632e+03    1.7713660e-04   -3.7598551e-06    8.5829545e-02   -3.4591717e-04    1.2165256e+02
   6.4078466e+00    1.7907213e+01    2.9571097e+01    1.5922281e+06    0.0000000e+00    8.4894708e-05    9.4613392e+02    2.5874268e+03    7.8668721e+02    5.0000000e+02    5.0000000e+02    5.0000000e+02    8.4887729e+06    4.9718241e+03    7.4617775e+04    2.2763775e-02    4.9046459e+01   -1.6262317e+04   -8.4649182e-01   -1.0748646e+05   -3.7061987e-01    1.4259853e-02   -2.1773934e+00    5.1786182e-02    4.5747555e+03   -1.2328778e-04    3.0031069e-04    9.2751488e-02    5.3692990e-04    1.2704874e+02
   6.5031446e+00    1.8112443e+01    3.1764216e+01    1.7175158e+06    0.0000000e+00    8.8945326e-05    9.5880774e+02    2.6262327e+03    7.8802379e+02    5.0000000e+02    5.0000000e+02    5.0000000e+02    8.5335950e+06    5.2198250e+03    8.0638626e+04    2.2763775e-02    5.0285540e+01   -1.6593657e+04    4.4413043e+00   -1.0814919e+05   -3.5598039e-01    6.1385795e-02   -2.3399945e+00   -5.6657454e-02    4.6078714e+03    2.1178618e-04    8.2636319e-04    9.9193963e-02    2.3419797e-03    1.2963172e+02
   6.6004180e+00    1.8189366e+01    3.3486980e+01    1.7891781e+06    0.0000000e+00    9.2460311e-05    9.6837592e+02    2.5816889e+03    7.8892453e+02    5.0000000e+02    5.0000000e+02    5.0000000e+02    8.5694369e+06    5.4354964e+03    8.6338260e+04    2.2763775e-02    5.1643921e+01   -1.6775922e+04    2.9160137e-01   -1.0862421e+05   -4.1724478e-01    1.5406719e-02   -2.5269183e+00   -2.2247089e-02    4.6349118e+03    4.2035049e-04    2.6815969e-04    1.0754299e-01    6.0432568e-04    1.3118973e+02
   6.7029836e+00    1.8444558e+01    3.5037020e+01    1.8461895e+06    0.0000000e+00    9.6110736e-05    9.7730943e+02    2.5563751e+03    7.8986662e+02    5.0000000e+02    5.0000000e+02    5.0000000e+02    8.6182833e+06    5.6467251e+03    9.2137031e+04    2.2763775e-02    5.3174363e+01   -1.6941171e+04   -2.8962731e+00   -1.0914736e+05   -5.2292620e-01    1.4979060e-02   -2.7188805e+00   -4.3389874e-02    4.6595118e+03    3.7055528e-04    2.8237842e-04    1.1676044e-01    5.6927357e-04    1.3298863e+02
   6.8011539e+00    1.8638418e+01    3.6760820e+01    1.9394261e+06    0.0000000e+00    9.9331291e-05    9.8339650e+02    2.5561756e+03    7.9189480e+02    5.0000000e+02    5.0000000e+02    5.0000000e+02    8.6682199e+06    5.8729943e+03    9.7529539e+04    2.2763775e-02    5.4730458e+01   -1.7180631e+04    1.7400988e+00   -1.0958157e+05   -6.4215542e-01    5.8497731e-03   -2.7721974e+00    3.1964145e-02    4.6796288e+03    1.3098042e-04    1.7171861e-04    1.2091479e-01    2.0108841e-04    1.3526288e+02
   6.9022840e+00    1.8460054e+01    3.8435143e+01    2.0201688e+06    0.0000000e+00    1.0266282e-04    9.8933667e+02    2.5262955e+03    7.9438851e+02    5.0000000e+02    5.0000000e+02    5.0000000e+02    8.6933951e+06    6.0819243e+03    1.0247840e+05    2.2763775e-02    5.6420272e+01   -1.7341807e+04   -1.2771196e+00   -1.0970556e+05   -7.3368119e-01   -3.1323476e-02   -2.7275956e+00   -5.2546340e-03    4.6882520e+03   -6.3964485e-05   -3.5765457e-04    1.2089145e-01   -1.2697634e-03    1.3746698e+02
   7.0051516e+00    1.8968783e+01    4.0061661e+01    2.0990171e+06    0.0000000e+00    1.0588612e-04    9.9605914e+02    2.5407153e+03    7.9390644e+02    5.0000000e+02    5.0000000e+02    5.0000000e+02    8.6989721e+06    6.2745630e+03    1.0733612e+05    2.2763775e-02    5.8222912e+01   -1.7168547e+04    2.7306969e-01   -1.0987739e+05   -8.0056442e-01   -4.9877011e-02   -2.7505274e+00    7.7209632e-03    4.6944942e+03   -6.7448079e-05   -6.4810576e-04    1.2289639e-01   -1.9910021e-03    1.3916587e+02
   7.1050938e+00    1.9729926e+01    4.1429346e+01    2.1574252e+06    0.0000000e+00    1.0896669e-04    1.0014888e+03    2.5352249e+03    7.9084904e+02    5.0000000e+02    5.0000000e+02    5.0000000e+02    8.6954999e+06    6.4468596e+03    1.1145418e+05    2.2763775e-02    6.0048550e+01   -1.6903788e+04   -4.6371219e-01   -1.1019078e+05   -8.4568398e-01   -3.3354639e-02   -2.8316435e+00    1.3130552e-02    4.7024372e+03   -3.7752483e-05   -4.9618122e-04    1.2707759e-01   -1.3257234e-03    1.4107160e+02
   7.2007131e+00    1.9200505e+01    4.2735133e+01    2.2189997e+06    0.0000000e+00    1.1169333e-04    1.0072106e+03    2.5194607e+03    7.8905763e+02    5.0000000e+02    5.0000000e+02    5.0000000e+02    8.6946460e+06    6.6090727e+03    1.1560793e+05    2.2763775e-02    6.1860223e+01   -1.6724963e+04   -1.1261754e+00   -1.1034083e+05   -8.9429266e-01    1.0342192e-02   -2.8565265e+00   -3.2882475e-02    4.7028218e+03   -1.4611433e-04    1.5626828e-05    1.2918940e-01    3.7772037e-04    1.4255287e+02
   7.3088461e+00    2.0159930e+01    4.3927379e+01    2.2549307e+06    0.0000000e+00    1.1454720e-04    1.0136745e+03    2.5336834e+03    7.9022831e+02    5.0000000e+02    5.0000000e+02    5.0000000e+02    8.7087979e+06    6.7847246e+03    1.2079038e+05    2.2763775e-02    6.3993191e+01   -1.6560668e+04    6.9420659e-01   -1.1036009e+05   -9.5712396e-01    9.1686930e-03   -2.8008675e+00    4.5424311e-03    4.6973042e+03   -1.4770852e-04    3.2809232e-05    1.2863483e-01    3.8053058e-04    1.4360678e+02
   7.4085233e+00    2.0998716e+01    4.5089084e+01    2.2951133e+06    0.0000000e+00    1.1728090e-04    1.0207586e+03    2.5264330e+03    7.9170506e+02    5.0000000e+02    5.0000000e+02    5.0000000e+02    8.7297672e+06    6.9517836e+03    1.2590224e+05    2.2763775e-02    6.6047017e+01   -1.6382277e+04    1.6320575e-01   -1.1054488e+05   -1.0013387e+00    8.1895477e-03   -2.7385895e+00    7.6809326e-03    4.7008822e+03    2.7097888e-04    8.7563886e-05    1.2727357e-01    3.4991778e-04    1.4454619e+02
   7.5081237e+00    2.2543913e+01    4.6228922e+01    2.3383245e+06    0.0000000e+00    1.2020422e-04    1.0289623e+03    2.5265079e+03    7.9049938e+02    5.0000000e+02    5.0000000e+02    5.0000000e+02    8.7494950e+06    7.1128671e+03    1.3079876e+05    2.2763775e-02    6.8181942e+01   -1.6176640e+04   -6.7063348e-01   -1.1096490e+05   -1.0207906e+00    1.2596382e-02   -2.7483829e+00   -3.5232481e-02    4.7165677e+03    3.5953593e-04    1.7125395e-04    1.2824175e-01    5.2030220e-04    1.4579970e+02
   7.6078445e+00    2.4142089e+01    4.7436808e+01    2.3937863e+06    0.0000000e+00    1.2334138e-04    1.0378565e+03    2.5537907e+03    7.8892752e+02    5.0000000e+02    5.0000000e+02    5.0000000e+02    8.7763791e+06    7.2796140e+03    1.3554925e+05    2.2763775e-02    7.0399294e+01   -1.6183100e+04   -1.3690679e-01   -1.1152487e+05   -1.0335539e+00    1.9081792e-02   -2.7470275e+00   -1.9167424e-02    4.7421579e+03    1.2974733e-04    2.9123293e-04    1.2905970e-01    7.6889883e-04    1.4759012e+02
   7.7053482e+00    2.5930142e+01    4.8733714e+01    2.4552024e+06    0.0000000e+00    1.2660010e-04    1.0463602e+03    2.5287377e+03    7.9066688e+02    5.0000000e+02    5.0000000e+02    5.0000000e+02    8.8196499e+06    7.4504685e+03    1.4018494e+05    2.2763775e-02    7.2643419e+01   -1.6601410e+04    1.7900996e-01   -1.1202593e+05   -1.0096261e+00   -8.4556018e-03   -2.7720973e+00    2.6380022e-02    4.7708947e+03    8.4729199e-05   -4.3871667e-06    1.3030002e-01   -2.8747123e-04    1.4969232e+02
   7.8051352e+00    2.6586456e+01    4.9504324e+01    2.4499339e+06    0.0000000e+00    1.2952657e-04    1.0552890e+03    2.5691487e+03    7.9529245e+02    5.0000000e+02    5.0000000e+02    5.0000000e+02    8.8771902e+06    7.5993781e+03    1.4482630e+05    2.2763775e-02    7.5017372e+01   -1.7297597e+04    3.0924355e-01   -1.1241560e+05   -9.9170301e-01   -2.4835600e-02   -2.8127433e+00    3.6383087e-02    4.7983376e+03    5.6154648e-05   -1.4495805e-04    1.3211348e-01   -9.4955553e-04    1.5118853e+02
   7.9054992e+00    2.6113574e+01    5.0311967e+01    2.4650979e+06    0.0000000e+00    1.3219837e-04    1.0637636e+03    2.5383142e+03    7.9903994e+02    5.0000000e+02    5.0000000e+02    5.0000000e+02    8.9340136e+06    7.7376319e+03    1.4948457e+05    2.2763775e-02    7.7482737e+01   -1.7875482e+04    1.8367126e-01   -1.1279651e+05   -9.9500464e-01   -1.6846986e-02   -2.8571336e+00    1.0472635e-02    4.8232251e+03   -4.0651695e-05   -8.5302939e-05    1.3434699e-01   -6.8938567e-04    1.5221019e+02
   8.0060966e+00    2.5303348e+01    5.1122411e+01    2.4795250e+06    0.0000000e+00    1.3463832e-04    1.0729712e+03    2.5312434e+03    8.0006279e+02    5.0000000e+02    5.0000000e+02    5.0000000e+02    8.9781014e+06    7.8787005e+03    1.5422346e+05    2.2763775e-02    8.0034054e+01   -1.8025636e+04    1.6231593e-01   -1.1331243e+05   -9.9998806e-01    1.9227333e-02   -2.9030550e+00    3.3686188e-03    4.8481588e+03    3.1413252e-05    2.6930103e-04    1.3666585e-01    6.6794957e-04    1.5314612e+02
   8.1130833e+00    2.5012853e+01    5.2045024e+01    2.5055458e+06    0.0000000e+00    1.3721576e-04    1.0819889e+03    2.5281803e+03    7.9898324e+02    5.0000000e+02    5.0000000e+02    5.0000000e+02    9.0011295e+06    8.0148967e+03    1.5881509e+05    2.2763775e-02    8.2830311e+01   -1.7867716e+04   -1.0938556e-01   -1.1381440e+05   -1.0199444e+00    3.6020815e-02   -2.8666338e+00    4.3065342e-03    4.8691070e+03    6.1168829e-05    4.5591247e-04    1.3594338e-01    1.3411014e-03    1.5411499e+02
   8.2047990e+00    2.4907103e+01    5.2889732e+01    2.5411702e+06    0.0000000e+00    1.3931055e-04    1.0893317e+03    2.5309517e+03    7.9800037e+02    5.0000000e+02    5.0000000e+02    5.0000000e+02    9.0123460e+06    8.1147885e+03    1.6250333e+05    2.2763775e-02    8.5290438e+01   -1.7673520e+04    5.8433608e-01   -1.1412586e+05   -1.0366482e+00    1.8346086e-02   -2.9156616e+00    4.7880555e-03    4.8796140e+03    5.2267476e-05    2.7703328e-04    1.3851703e-01    7.0205851e-04    1.5472483e+02
   8.3055003e+00    2.5045776e+01    5.3629041e+01    2.5707664e+06    0.0000000e+00    1.4091469e-04    1.0965818e+03    2.5244774e+03    7.9792763e+02    5.0000000e+02    5.0000000e+02    5.0000000e+02    9.0260101e+06    8.2170778e+03    1.6648131e+05    2.2763775e-02    8.8055416e+01   -1.7533448e+04    1.1172452e-01   -1.1434265e+05   -1.0670554e+00   -8.4169459e-03   -3.0058308e+00   -3.2407195e-03    4.8838063e+03   -6.7133373e-05   -1.3268445e-05    1.4308375e-01   -3.0851424e-04    1.5454043e+02
   8.4078031e+00    2.5279648e+01    5.4172047e+01    2.5874522e+06    0.0000000e+00    1.4254129e-04    1.1029122e+03    2.5248059e+03    7.9848299e+02    5.0000000e+02    5.0000000e+02    5.0000000e+02    9.0446045e+06    8.3061088e+03    1.7034599e+05    2.2763775e-02    9.0931639e+01   -1.7407103e+04    2.1199107e-01   -1.1453677e+05   -1.0971637e+00   -7.3119074e-03   -3.0305961e+00   -4.0827026e-03    4.8855311e+03   -1.4558931e-04   -5.5415576e-05    1.4506118e-01   -2.8886042e-04    1.5461074e+02
   8.5004379e+00    2.5614586e+01    5.4761680e+01    2.6111179e+06    0.0000000e+00    1.4401939e-04    1.1089173e+03    2.5215989e+03    7.9867668e+02    5.0000000e+02    5.0000000e+02    5.0000000e+02    9.0606388e+06    8.3793835e+03    1.7371436e+05    2.2763775e-02    9.3591041e+01   -1.7240875e+04   -1.7026703e-02   -1.1476106e+05   -1.1151782e+00    1.4017652e-02   -2.9626498e+00   -1.6530949e-03    4.8899680e+03   -2.2731384e-04    1.3868105e-04    1.4313842e-01    5.1939092e-04    1.5443544e+02
   8.6095958e+00    2.6417353e+01    5.5610269e+01    2.6524801e+06    0.0000000e+00    1.4601727e-04    1.1172244e+03    2.5335136e+03    7.9793889e+02    5.0000000e+02    5.0000000e+02    5.0000000e+02    9.0788923e+06    8.4704813e+03    1.7760255e+05    2.2763775e-02    9.6791482e+01   -1.7015739e+04    1.4481748e-02   -1.1513795e+05   -1.1222385e+00    3.6226800e-02   -2.8700778e+00    6.3743830e-03    4.9027733e+03   -1.3045385e-04    3.7804887e-04    1.4030977e-01    1.3959713e-03    1.5463777e+02
   8.7099181e+00    2.7436389e+01    5.6116055e+01    2.6629543e+06    0.0000000e+00    1.4769022e-04    1.1254543e+03    2.5444850e+03    7.9752515e+02    5.0000000e+02    5.0000000e+02    5.0000000e+02    9.1047558e+06    8.5430138e+03    1.8090370e+05    2.2763775e-02    9.9792864e+01   -1.6978003e+04    1.1370205e-01   -1.1560175e+05   -1.1185685e+00    2.2828640e-02   -2.8606140e+00   -1.0961965e-02    4.9231508e+03   -5.3750432e-04    2.5776025e-04    1.4062444e-01    9.2128168e-04    1.5468227e+02
   8.8094403e+00    2.8313706e+01    5.5782343e+01    2.5908928e+06    0.0000000e+00    1.4875741e-04    1.1343006e+03    2.5364275e+03    7.9882842e+02    5.0000000e+02    5.0000000e+02    5.0000000e+02    9.1464154e+06    8.5733886e+03    1.8376090e+05    2.2763775e-02    1.0282203e+02   -1.7214614e+04   -3.3330127e-02   -1.1610035e+05   -1.1311949e+00    1.0537828e-02   -2.8149146e+00    1.7923219e-02    4.9486025e+03   -4.3111261e-04    1.3685135e-04    1.3946450e-01    4.6219480e-04    1.5387316e+02
   8.9124280e+00    2.8448485e+01    5.4205203e+01    2.4106349e+06    0.0000000e+00    1.4941394e-04    1.1444677e+03    2.5765272e+03    8.0191299e+02    5.0000000e+02    5.0000000e+02    5.0000000e+02    9.2002482e+06    8.5128893e+03    1.8566639e+05    2.2763775e-02    1.0599587e+02   -1.7725615e+04    1.3882357e-01   -1.1656743e+05   -1.1441750e+00   -3.2758730e-03   -2.7138174e+00    9.1888574e-03    4.9765642e+03   -7.3355660e-04   -4.1419910e-05    1.3595540e-01   -7.9417562e-05    1.5185966e+02
   9.0124322e+00    2.7711724e+01    5.1794892e+01    2.1793063e+06    0.0000000e+00    1.4853297e-04    1.1563742e+03    2.6072476e+03    8.0503471e+02    5.0000000e+02    5.0000000e+02    5.0000000e+02    9.2531436e+06    8.3842829e+03    1.8687489e+05    2.2763775e-02    1.0910312e+02   -1.8218133e+04    1.3552746e-01   -1.1701440e+05   -1.1631829e+00   -6.7959373e-03   -2.5318129e+00    3.7420265e-03    5.0037500e+03   -6.1475173e-04   -1.0343950e-04    1.2921812e-01   -2.4034467e-04    1.4787385e+02
   9.1058685e+00    2.6510287e+01    4.9012753e+01    1.9442846e+06    0.0000000e+00    1.4702144e-04    1.1682871e+03    2.5212728e+03    8.0662008e+02    5.0000000e+02    5.0000000e+02    5.0000000e+02    9.2927526e+06    8.2088531e+03    1.8726342e+05    2.2763775e-02    1.1201717e+02   -1.8471810e+04   -4.0597666e-03   -1.1743301e+05   -1.1651078e+00   -4.6677945e-03   -2.3272381e+00   -5.8018385e-04    5.0271475e+03   -4.8683008e-04   -1.0160470e-04    1.2119707e-01   -1.8488623e-04    1.4305822e+02
   9.2084330e+00    2.5158052e+01    4.5612732e+01    1.6883391e+06    0.0000000e+00    1.4441285e-04    1.1813964e+03    2.5348831e+03    8.0697415e+02    5.0000000e+02    5.0000000e+02    5.0000000e+02    9.3220567e+06    7.9751087e+03    1.8666833e+05    2.2763775e-02    1.1521368e+02   -1.8525627e+04   -3.7365170e-02   -1.1786655e+05   -1.1545558e+00   -1.4992915e-03   -2.0737704e+00    2.8253033e-03    5.0477953e+03   -3.1436907e-04   -8.9083231e-05    1.1079143e-01   -8.0424989e-05    1.3672889e+02
   9.3009126e+00    2.4016997e+01    4.2484156e+01    1.4774913e+06    0.0000000e+00    1.4161241e-04    1.1938801e+03    2.5863822e+03    8.0647191e+02    5.0000000e+02    5.0000000e+02    5.0000000e+02    9.3382850e+06    7.7382665e+03    1.8548435e+05    2.2763775e-02    1.1808001e+02   -1.8485354e+04    2.4260716e-02   -1.1816298e+05   -1.1262243e+00   -8.8787062e-04   -1.8648938e+00    1.1237219e-02    5.0596800e+03   -1.8598606e-04   -9.1135124e-05    1.0184343e-01   -6.6030290e-05    1.3100512e+02
   9.4156395e+00    2.2808264e+01    3.8676293e+01    1.2468245e+06    0.0000000e+00    1.3767598e-04    1.2088556e+03    2.6266023e+03    8.0613450e+02    5.0000000e+02    5.0000000e+02    5.0000000e+02    9.3507352e+06    7.4315736e+03    1.8334444e+05    2.2763775e-02    1.2160298e+02   -1.8360074e+04    9.7061524e-02   -1.1836544e+05   -1.0756382e+00    8.0722473e-06   -1.6185006e+00   -3.3296606e-03    5.0644797e+03    1.2873264e-03   -8.5117973e-05    9.1022831e-02   -4.0150942e-05    1.2439640e+02
   9.5156846e+00    2.1970107e+01    3.5613048e+01    1.0782778e+06    0.0000000e+00    1.3402237e-04    1.2232443e+03    2.6242951e+03    8.0584783e+02    5.0000000e+02    5.0000000e+02    5.0000000e+02    9.3608675e+06    7.1736163e+03    1.8182939e+05    2.2763775e-02    1.2464453e+02   -1.8148462e+04    4.4519061e-02   -1.1852589e+05   -1.0131387e+00    3.0371549e-04   -1.4080411e+00   -9.0859746e-04    5.0654498e+03    1.0063067e-03   -8.0366593e-05    8.1371982e-02   -3.9774759e-05    1.1876144e+02
   9.6149165e+00    2.1404829e+01    3.2752240e+01    9.3292871e+05    0.0000000e+00    1.3038615e-04    1.2383509e+03    2.6100102e+03    8.0505750e+02    5.0000000e+02    5.0000000e+02    5.0000000e+02    9.3681199e+06    6.9283521e+03    1.8028222e+05    2.2763775e-02    1.2763606e+02   -1.7898074e+04   -5.7327461e-02   -1.1870922e+05   -9.3443801e-01    1.8295438e-03   -1.2024264e+00   -5.8091732e-03    5.0677080e+03    1.0797919e-03   -5.2561084e-05    7.1691484e-02    1.5261400e-05    1.1352434e+02
   9.7182445e+00    2.1197743e+01    3.0080802e+01    8.0683836e+05    0.0000000e+00    1.2661730e-04    1.2559768e+03    2.6133444e+03    8.0399922e+02    5.0000000e+02    5.0000000e+02    5.0000000e+02    9.3786344e+06    6.6953776e+03    1.7905990e+05    2.2763775e-02    1.3072760e+02   -1.7694941e+04   -6.1684114e-02   -1.1896307e+05   -8.4353845e-01    4.0903592e-03   -1.0140186e+00   -9.1893242e-03    5.0750330e+03    2.9521761e-04   -1.8529559e-05    6.2502627e-02    9.5345844e-05    1.0823192e+02
   9.8077840e+00    2.1313021e+01    2.8002185e+01    7.1486346e+05    0.0000000e+00    1.2367111e-04    1.2722002e+03    2.6247654e+03    8.0379898e+02    5.0000000e+02    5.0000000e+02    5.0000000e+02    9.3964204e+06    6.5086714e+03    1.7816273e+05    2.2763775e-02    1.3339101e+02   -1.7681415e+04    5.5457507e-03   -1.1924106e+05   -7.6546342e-01    5.4220908e-03   -8.8648870e-01   -4.1628887e-03    5.0870687e+03    4.2896906e-04    5.7358985e-06    5.6095777e-02    1.4047529e-04    1.0424658e+02
   9.9017080e+00    2.1351476e+01    2.6054850e+01    6.3412503e+05    0.0000000e+00    1.2069328e-04    1.2900065e+03    2.6056739e+03    8.0464316e+02    5.0000000e+02    5.0000000e+02    5.0000000e+02    9.4251296e+06    6.3284678e+03    1.7734840e+05    2.2763775e-02    1.3617176e+02   -1.7869501e+04    1.0637647e-02   -1.1955703e+05   -6.8904831e-01    4.8792003e-03   -7.6995789e-01   -2.2854619e-03    5.1041318e+03    9.4017834e-05    5.5245853e-06    4.9930539e-02    1.1719464e-04    1.0043645e+02
   1.0002666e+01    2.0979976e+01    2.4180261e+01    5.6225169e+05    0.0000000e+00    1.1711480e-04    1.3093272e+03    2.6087048e+03    8.0633860e+02    5.0000000e+02    5.0000000e+02    5.0000000e+02    9.4628142e+06    6.1509734e+03    1.7647907e+05    2.2763775e-02    1.3914585e+02   -1.8229973e+04   -7.8356029e-03   -1.1989436e+05   -6.1408220e-01    4.8417710e-03   -6.6641733e-01    1.0731489e-03    5.1251172e+03    2.3856196e-04    8.7987790e-06    4.4239237e-02    1.0807835e-04    9.6318201e+01
   1.0101377e+01    2.0149257e+01    2.2554745e+01    5.0254111e+05    0.0000000e+00    1.1428182e-04    1.3279788e+03    2.6276170e+03    8.0797658e+02    5.0000000e+02    5.0000000e+02    5.0000000e+02    9.5015939e+06    5.9895863e+03    1.7557100e+05    2.2763775e-02    1.4203962e+02   -1.8568195e+04   -3.8692450e-02   -1.2025367e+05   -5.4902552e-01    4.8903461e-03   -5.8297467e-01    2.0765207e-03    5.1465425e+03   -6.3619467e-04    1.6542499e-05    3.9495238e-02    1.0315598e-04    9.3034203e+01
   1.0211028e+01    1.8801733e+01    2.0909491e+01    4.4560151e+05    0.0000000e+00    1.1121766e-04    1.3467257e+03    2.6029256e+03    8.0899280e+02    5.0000000e+02    5.0000000e+02    5.0000000e+02    9.5327711e+06    5.8135341e+03    1.7398724e+05    2.2763775e-02    1.4523174e+02   -1.8828485e+04    2.2312373e-02   -1.2057178e+05   -4.8733811e-01    4.8905457e-03   -5.0706064e-01    6.1815287e-03    5.1656406e+03    8.2152320e-05    2.2477785e-05    3.5068229e-02    1.0044942e-04    8.9827392e+01
   1.0314377e+01    1.7489549e+01    1.9492676e+01    3.9869627e+05    0.0000000e+00    1.0856463e-04    1.3615167e+03    2.6046118e+03    8.0918224e+02    5.0000000e+02    5.0000000e+02    5.0000000e+02    9.5498416e+06    5.6528283e+03    1.7192829e+05    2.2763775e-02    1.4820697e+02   -1.8896633e+04    4.6412806e-02   -1.2079536e+05   -4.4179082e-01    4.6498921e-03   -4.5481545e-01    8.0126140e-03    5.1771106e+03   -4.0014103e-06    1.8352210e-05    3.1730637e-02    1.0268770e-04    8.7087276e+01
   1.0400419e+01    1.6559912e+01    1.8416777e+01    3.6489413e+05    0.0000000e+00    1.0617788e-04    1.3721312e+03    2.5647739e+03    8.0887331e+02    5.0000000e+02    5.0000000e+02    5.0000000e+02    9.5576643e+06    5.5276123e+03    1.7010106e+05    2.2763775e-02    1.5065503e+02   -1.8822344e+04    4.5548977e-02   -1.2093561e+05   -4.1303640e-01    4.0401751e-03   -4.1794239e-01    1.1836594e-02    5.1818677e+03    5.1491410e-05    9.2203587e-06    2.9320764e-02    7.5228907e-05    8.4860020e+01
   1.0524858e+01    1.5610005e+01    1.7010745e+01    3.2256438e+05    0.0000000e+00    1.0275243e-04    1.3855893e+03    2.5753588e+03    8.0799240e+02    5.0000000e+02    5.0000000e+02    5.0000000e+02    9.5592313e+06    5.3573008e+03    1.6730497e+05    2.2763775e-02    1.5414620e+02   -1.8612616e+04   -7.9112213e-02   -1.2103121e+05   -3.7657017e-01    4.0462236e-03   -3.7288264e-01    2.2286086e-03    5.1817172e+03   -2.2595996e-05    4.0620729e-06    2.6472192e-02    8.2010554e-05    8.1754227e+01
   1.0617996e+01    1.5142793e+01    1.6075304e+01    2.9412952e+05    0.0000000e+00    1.0170456e-04    1.3951470e+03    2.5551399e+03    8.0722390e+02    5.0000000e+02    5.0000000e+02    5.0000000e+02    9.5584617e+06    5.2312672e+03    1.6510305e+05    2.2763775e-02    1.5672131e+02   -1.8427359e+04   -6.3406235e-02   -1.2108921e+05   -3.4892230e-01    3.8282434e-03   -3.3879911e-01   -6.4922138e-03    5.1803356e+03   -5.3497117e-05   -3.0728717e-06    2.4412064e-02    8.1173834e-05    8.0462499e+01
   1.0710808e+01    1.4862969e+01    1.5237163e+01    2.7054283e+05    0.0000000e+00    9.9528993e-05    1.4043153e+03    2.5662571e+03    8.0652491e+02    5.0000000e+02    5.0000000e+02    5.0000000e+02    9.5581088e+06    5.1241429e+03    1.6327848e+05    2.2763775e-02    1.5925596e+02   -1.8284751e+04   -8.6876081e-02   -1.2114499e+05   -3.1996171e-01    3.7588601e-03   -3.0507402e-01   -1.8451540e-03    5.1799834e+03   -3.2470762e-05   -5.7490738e-06    2.2413375e-02    8.2340931e-05    7.8517353e+01
   1.0802736e+01    1.4732325e+01    1.4489141e+01    2.5007769e+05    0.0000000e+00    9.7534054e-05    1.4134780e+03    2.5738119e+03    8.0612174e+02    5.0000000e+02    5.0000000e+02    5.0000000e+02    9.5607140e+06    5.0269933e+03    1.6167584e+05    2.2763775e-02    1.6174073e+02   -1.8228104e+04   -1.8278206e-01   -1.2121123e+05   -2.9176329e-01    4.0669232e-03   -2.7621072e-01    6.6043899e-04    5.1820737e+03   -1.1525254e-05   -3.2078689e-06    2.0713550e-02    9.8688528e-05    7.6740406e+01
   1.0925367e+01    1.4671617e+01    1.3589626e+01    2.2530413e+05    0.0000000e+00    9.5714326e-05    1.4252870e+03    2.5821048e+03    8.0634166e+02    5.0000000e+02    5.0000000e+02    5.0000000e+02    9.5718524e+06    4.9078158e+03    1.5953237e+05    2.2763775e-02    1.6501845e+02   -1.8298048e+04   -1.5090212e-01   -1.2133459e+05   -2.5672041e-01    3.7399345e-03   -2.4412497e-01   -4.4700450e-03    5.1894381e+03    2.4174837e-04   -1.4533963e-05    1.8795944e-02    9.3125102e-05    7.4938790e+01
   1.1025719e+01    1.4469942e+01    1.2926895e+01    2.0820677e+05    0.0000000e+00    9.3846033e-05    1.4347170e+03    2.5961879e+03    8.0690741e+02    5.0000000e+02    5.0000000e+02    5.0000000e+02    9.5848927e+06    4.8228943e+03    1.5800433e+05    2.2763775e-02    1.6766959e+02   -1.8459007e+04   -4.3564826e-02   -1.2144014e+05   -2.3241155e-01    2.8488446e-03   -2.2031659e-01   -4.9930355e-03    5.1978037e+03   -9.3990421e-05   -3.2565765e-05    1.7277997e-02    6.9408738e-05    7.3398458e+01
   1.1129633e+01    1.4008769e+01    1.2285080e+01    1.9238210e+05    0.0000000e+00    9.1799512e-05    1.4442396e+03    2.6239302e+03    8.0758043e+02    5.0000000e+02    5.0000000e+02    5.0000000e+02    9.5978910e+06    4.7411036e+03    1.5650717e+05    2.2763775e-02    1.7038825e+02   -1.8647095e+04    2.8762226e-02   -1.2153266e+05   -2.1109854e-01    2.2530316e-03   -2.0209074e-01   -1.9081681e-04    5.2061990e+03    6.3181954e-05   -4.5960602e-05    1.5994783e-02    5.5503879e-05    7.1859749e+01
   1.1201562e+01    1.3560934e+01    1.1857566e+01    1.8191903e+05    0.0000000e+00    9.0484350e-05    1.4502976e+03    2.5935153e+03    8.0790883e+02    5.0000000e+02    5.0000000e+02    5.0000000e+02    9.6046072e+06    4.6847716e+03    1.5538463e+05    2.2763775e-02    1.7225452e+02   -1.8751020e+04   -3.4373961e-02   -1.2158003e+05   -1.9903780e-01    1.8510930e-03   -1.9316120e-01   -1.2182323e-03    5.2107520e+03    9.3245150e-05   -5.3882094e-05    1.5266180e-02    4.7372993e-05    7.0896438e+01
   1.1318960e+01    1.2671623e+01    1.1203138e+01    1.6603728e+05    0.0000000e+00    8.8768861e-05    1.4587257e+03    2.6055606e+03    8.0802631e+02    5.0000000e+02    5.0000000e+02    5.0000000e+02    9.6083780e+06    4.5928127e+03    1.5334183e+05    2.2763775e-02    1.7527166e+02   -1.8826116e+04   -1.0923616e-01   -1.2159683e+05   -1.8305497e-01    1.4448711e-03   -1.7870357e-01    1.0316883e-02    5.2140288e+03   -9.8006519e-04   -5.1101665e-05    1.4058211e-02    3.4333344e-05    6.9492145e+01
   1.1428523e+01    1.1980397e+01    1.0634465e+01    1.5296740e+05    0.0000000e+00    8.6867213e-05    1.4650134e+03    2.6045453e+03    8.0762722e+02    5.0000000e+02    5.0000000e+02    5.0000000e+02    9.6049650e+06    4.5122282e+03    1.5140042e+05    2.2763775e-02    1.7804792e+02   -1.8781283e+04   -2.0754504e-02   -1.2157790e+05   -1.7250615e-01    9.9677890e-04   -1.6850357e-01    2.4719361e-03    5.2129933e+03    4.2142457e-04   -6.5342144e-05    1.3040849e-02    1.5688992e-05    6.8073037e+01
   1.1505844e+01    1.1596013e+01    1.0263080e+01    1.4470657e+05    0.0000000e+00    8.5484998e-05    1.4686683e+03    2.6197296e+03    8.0713081e+02    5.0000000e+02    5.0000000e+02    5.0000000e+02    9.5979757e+06    4.4585675e+03    1.5000509e+05    2.2763775e-02    1.7998514e+02   -1.8697788e+04   -5.2157199e-03   -1.2151676e+05   -1.6384776e-01    4.7109008e-04   -1.6465509e-01    3.2806995e-03    5.2092946e+03    1.9583650e-04   -7.6774331e-05    1.2519676e-02    7.3008189e-07    6.7093833e+01
   1.1621513e+01    1.1225383e+01    9.7591734e+00    1.3324751e+05    0.0000000e+00    8.4294272e-05    1.4738264e+03    2.6397506e+03    8.0628159e+02    5.0000000e+02    5.0000000e+02    5.0000000e+02    9.5852122e+06    4.3789491e+03    1.4792195e+05    2.2763775e-02    1.8285072e+02   -1.8537431e+04   -4.9790058e-02   -1.2140585e+05   -1.4329057e-01   -5.2658667e-04   -1.5699883e-01   -3.7142761e-03    5.2022150e+03   -1.5026886e-04   -9.9480150e-05    1.1563692e-02   -3.6743276e-05    6.6226145e+01
   1.1700882e+01    1.1081348e+01    9.4461286e+00    1.2665762e+05    0.0000000e+00    8.3083462e-05    1.4770182e+03    2.6481111e+03    8.0574132e+02    5.0000000e+02    5.0000000e+02    5.0000000e+02    9.5762036e+06    4.3313312e+03    1.4661524e+05    2.2763775e-02    1.8479445e+02   -1.8441344e+04   -1.1372419e-01   -1.2132509e+05   -1.2571563e-01   -1.2302713e-03   -1.5135645e-01   -3.0279924e-04    5.1975213e+03   -3.6823275e-04   -1.1575553e-04    1.0859492e-02   -5.9677414e-05    6.5352579e+01
   1.1819130e+01    1.0981517e+01    9.0329535e+00    1.1821023e+05    0.0000000e+00    8.1423690e-05    1.4814486e+03    2.6713830e+03    8.0515281e+02    5.0000000e+02    5.0000000e+02    5.0000000e+02    9.5651092e+06    4.2671334e+03    1.4481484e+05    2.2763775e-02    1.8766020e+02   -1.8357364e+04   -9.9592613e-02   -1.2121315e+05   -9.5871617e-02   -1.1598890e-03   -1.4298602e-01   -7.0089354e-03    5.1920965e+03   -4.5557729e-04   -1.1063766e-04    9.7648265e-03   -5.5857953e-05    6.4211064e+01
   1.1938907e+01    1.0942995e+01    8.6722846e+00    1.1110986e+05    0.0000000e+00    8.0014230e-05    1.4853307e+03    2.6408450e+03    8.0498442e+02    5.0000000e+02    5.0000000e+02    5.0000000e+02    9.5575490e+06    4.2091474e+03    1.4307304e+05    2.2763775e-02    1.9052797e+02   -1.8361530e+04   -8.9923916e-02   -1.2110954e+05   -6.8558784e-02    1.4149635e-03   -1.3787365e-01   -4.9063410e-03    5.1889958e+03   -4.5631997e-04   -4.4271616e-05    8.9526924e-03    1.1653104e-05    6.3280766e+01
   1.2020982e+01    1.0870953e+01    8.4500072e+00    1.0665243e+05    0.0000000e+00    7.9291553e-05    1.4872810e+03    2.6355970e+03    8.0510830e+02    5.0000000e+02    5.0000000e+02    5.0000000e+02    9.5538299e+06    4.1715934e+03    1.4183020e+05    2.2763775e-02    1.9247231e+02   -1.8405955e+04   -1.4030677e-01   -1.2104051e+05   -5.2838093e-02    1.5856790e-03   -1.3531487e-01   -1.0387903e-03    5.1878838e+03   -3.6783362e-04   -3.6088097e-05    8.4866324e-03    2.2225888e-05    6.2870233e+01
   1.2104082e+01    1.0735368e+01    8.2383977e+00    1.0260122e+05    0.0000000e+00    7.8242647e-05    1.4889508e+03    2.6452654e+03    8.0534475e+02    5.0000000e+02    5.0000000e+02    5.0000000e+02    9.5502753e+06    4.1377742e+03    1.4062013e+05    2.2763775e-02    1.9442394e+02   -1.8465137e+04   -4.2482135e-02   -1.2096793e+05   -3.8433803e-02    1.3317881e-03   -1.3264993e-01    5.0976442e-04    5.1869110e+03   -2.8441513e-04   -4.1169516e-05    7.9919883e-03    1.3384023e-05    6.2196675e+01
   1.2226869e+01    1.0426548e+01    7.9400754e+00    9.6869310e+04    0.0000000e+00    7.6933722e-05    1.4896808e+03    2.6569442e+03    8.0559692e+02    5.0000000e+02    5.0000000e+02    5.0000000e+02    9.5426336e+06    4.0868332e+03    1.3847844e+05    2.2763775e-02    1.9727342e+02   -1.8534801e+04   -1.1910674e-01   -1.2083324e+05   -2.1729827e-02    2.5449758e-03   -1.2769712e-01    3.3136994e-04    5.1841576e+03   -9.0698636e-04   -1.0515863e-05    7.2679565e-03    4.0667698e-05    6.1334458e+01
   1.2312795e+01    1.0180725e+01    7.7387857e+00    9.3043510e+04    0.0000000e+00    7.6117953e-05    1.4894177e+03    2.6547628e+03    8.0555227e+02    5.0000000e+02    5.0000000e+02    5.0000000e+02    9.5347212e+06    4.0502847e+03    1.3681799e+05    2.2763775e-02    1.9923894e+02   -1.8551470e+04   -6.1531336e-02   -1.2072185e+05   -1.1768667e-02    4.1750801e-03   -1.2609219e-01    4.5015397e-03    5.1807702e+03   -9.3617021e-04    2.9604313e-05    6.8158404e-03    8.6496337e-05    6.0882836e+01
   1.2400411e+01    9.9317778e+00    7.5383053e+00    8.9268572e+04    0.0000000e+00    7.5350008e-05    1.4884631e+03    2.6468435e+03    8.0527542e+02    5.0000000e+02    5.0000000e+02    5.0000000e+02    9.5237693e+06    4.0121261e+03    1.3499507e+05    2.2763775e-02    2.0121719e+02   -1.8531961e+04   -5.9033262e-02   -1.2058306e+05   -2.5647012e-03    6.2484233e-03   -1.2641503e-01    6.0123884e-04    5.1755241e+03    1.7043250e-04    7.9603801e-05    6.4642043e-03    1.4355332e-04    6.0504768e+01
   1.2534974e+01    9.6303286e+00    7.2358667e+00    8.3707549e+04    0.0000000e+00    7.3901662e-05    1.4855732e+03    2.6210927e+03    8.0445097e+02    5.0000000e+02    5.0000000e+02    5.0000000e+02    9.5023679e+06    3.9543852e+03    1.3202198e+05    2.2763775e-02    2.0420045e+02   -1.8441531e+04   -3.4470935e-02   -1.2033165e+05    9.8794358e-03    8.7851966e-03   -1.2838302e-01    7.0246543e-04    5.1646050e+03   -8.7948214e-04    1.4274925e-04    6.0780624e-03    2.1315091e-04    5.9692487e+01
   1.2626869e+01    9.4641211e+00    7.0438069e+00    8.0242996e+04    0.0000000e+00    7.3057736e-05    1.4814713e+03    2.5836807e+03    8.0365382e+02    5.0000000e+02    5.0000000e+02    5.0000000e+02    9.4859254e+06    3.9144434e+03    1.2977026e+05    2.2763775e-02    2.0619658e+02   -1.8361590e+04   -4.5415677e-02   -1.2014366e+05    1.6087960e-02    9.8650491e-03   -1.2878661e-01    1.2906498e-03    5.1560487e+03   -8.0202490e-04    1.6529109e-04    5.8493262e-03    2.4225384e-04    5.9329741e+01
   1.2720331e+01    9.3755869e+00    6.8622188e+00    7.7033468e+04    0.0000000e+00    7.2192136e-05    1.4770117e+03    2.5574885e+03    8.0285643e+02    5.0000000e+02    5.0000000e+02    5.0000000e+02    9.4688379e+06    3.8758478e+03    1.2750634e+05    2.2763775e-02    2.0819124e+02   -1.8284027e+04   -8.3010994e-02   -1.1994539e+05    2.2772841e-02    1.0247367e-02   -1.2774184e-01   -3.0673244e-03    5.1472082e+03   -3.6449063e-05    1.7406454e-04    5.6067760e-03    2.4998811e-04    5.8972733e+01
   1.2814027e+01    9.3355806e+00    6.6940434e+00    7.4158262e+04    0.0000000e+00    7.1148921e-05    1.4723374e+03    2.5485208e+03    8.0212897e+02    5.0000000e+02    5.0000000e+02    5.0000000e+02    9.4520235e+06    3.8413889e+03    1.2534167e+05    2.2763775e-02    2.1015661e+02   -1.8227530e+04   -7.5217499e-02   -1.1974297e+05    2.9791203e-02    1.0541465e-02   -1.2632598e-01   -3.4024891e-03    5.1386269e+03   -1.4381380e-05    1.8407884e-04    5.3621484e-03    2.5123720e-04    5.8558449e+01
   1.2907702e+01    9.3193797e+00    6.5328497e+00    7.1348599e+04    0.0000000e+00    7.0297895e-05    1.4675462e+03    2.5506097e+03    8.0149928e+02    5.0000000e+02    5.0000000e+02    5.0000000e+02    9.4360652e+06    3.8068640e+03    1.2314218e+05    2.2763775e-02    2.1208709e+02   -1.8191895e+04   -7.4726465e-02   -1.1954151e+05    3.5666404e-02    1.0487764e-02   -1.2391292e-01   -3.5487786e-03    5.1306199e+03    1.2212502e-04    1.8347443e-04    5.1287379e-03    2.4443302e-04    5.8206019e+01
   1.3001370e+01    9.3008811e+00    6.3749951e+00    6.8611909e+04    0.0000000e+00    6.9520024e-05    1.4623109e+03    2.5530082e+03    8.0095319e+02    5.0000000e+02    5.0000000e+02    5.0000000e+02    9.4206284e+06    3.7717969e+03    1.2091257e+05    2.2763775e-02    2.1398303e+02   -1.8178129e+04   -7.2157773e-02   -1.1933890e+05    4.0209105e-02    1.0204668e-02   -1.2173984e-01   -4.1247400e-04    5.1230473e+03   -4.4378094e-05    1.7893814e-04    4.9306839e-03    2.3674088e-04    5.7973297e+01
   1.3141885e+01    9.2043782e+00    6.1471166e+00    6.4750042e+04    0.0000000e+00    6.8248189e-05    1.4543222e+03    2.5431826e+03    8.0020235e+02    5.0000000e+02    5.0000000e+02    5.0000000e+02    9.3971714e+06    3.7208089e+03    1.1763508e+05    2.2763775e-02    2.1676228e+02   -1.8178447e+04   -6.6169809e-02   -1.1902313e+05    4.3596458e-02    1.0232064e-02   -1.1829022e-01   -5.2558063e-04    5.1117062e+03   -1.3275073e-03    1.7830336e-04    4.6903904e-03    2.3619998e-04    5.7494330e+01
   1.3235607e+01    9.1006048e+00    6.0018010e+00    6.2323530e+04    0.0000000e+00    6.7485543e-05    1.4489378e+03    2.5379944e+03    7.9968205e+02    5.0000000e+02    5.0000000e+02    5.0000000e+02    9.3807867e+06    3.6865391e+03    1.1549538e+05    2.2763775e-02    2.1857430e+02   -1.8172688e+04   -2.1967586e-02   -1.1880504e+05    4.3633733e-02    1.0277436e-02   -1.1665689e-01    4.0922756e-04    5.1037108e+03   -1.4441700e-03    1.8381154e-04    4.5824199e-03    2.3244380e-04    5.7269067e+01
   1.3329652e+01    8.9750569e+00    5.8584766e+00    5.9914107e+04    0.0000000e+00    6.6867537e-05    1.4437258e+03    2.5265588e+03    7.9909933e+02    5.0000000e+02    5.0000000e+02    5.0000000e+02    9.3631085e+06    3.6512168e+03    1.1336561e+05    2.2763775e-02    2.2035938e+02   -1.8151763e+04   -3.5811571e-02   -1.1857554e+05    4.2711935e-02    1.0884801e-02   -1.1550355e-01    3.5742184e-03    5.0949343e+03    6.4811431e-06    1.9170536e-04    4.5055163e-03    2.5543249e-04    5.7044983e+01
   1.3423947e+01    8.8543564e+00    5.7122102e+00    5.7591524e+04    0.0000000e+00    6.5957540e-05    1.4381207e+03    2.5360518e+03    7.9844309e+02    5.0000000e+02    5.0000000e+02    5.0000000e+02    9.3441506e+06    3.6162947e+03    1.1125305e+05    2.2763775e-02    2.2211552e+02   -1.8112459e+04   -2.6290072e-02   -1.1833616e+05    4.0574935e-02    1.0924425e-02   -1.1415552e-01    3.1269329e-03    5.0853845e+03    2.6103127e-05    1.9325180e-04    4.4390933e-03    2.5476854e-04    5.6723221e+01
   1.3518603e+01    8.7577786e+00    5.5697121e+00    5.5322609e+04    0.0000000e+00    6.5167217e-05    1.4323213e+03    2.5415935e+03    7.9773072e+02    5.0000000e+02    5.0000000e+02    5.0000000e+02    9.3237852e+06    3.5810171e+03    1.0911564e+05    2.2763775e-02    2.2384486e+02   -1.8062540e+04   -4.5506148e-02   -1.1808371e+05    3.8408626e-02    1.1248925e-02   -1.1255267e-01    2.4269421e-03    5.0750281e+03    1.8712347e-05    1.9822937e-04    4.3771207e-03    2.6607305e-04    5.6423940e+01
   1.3613414e+01    8.6784667e+00    5.4282433e+00    5.3092166e+04    0.0000000e+00    6.4427593e-05    1.4266838e+03    2.5206171e+03    7.9699128e+02    5.0000000e+02    5.0000000e+02    5.0000000e+02    9.3026137e+06    3.5450096e+03    1.0701742e+05    2.2763775e-02    2.2554373e+02   -1.8003976e+04   -2.8138206e-02   -1.1782278e+05    3.7284850e-02    1.1445581e-02   -1.1047941e-01    4.5204393e-03    5.0641353e+03   -3.4578960e-05    2.0312198e-04    4.2966999e-03    2.6882297e-04    5.6176250e+01
   1.3708992e+01    8.6151056e+00    5.2898477e+00    5.0921704e+04    0.0000000e+00    6.3708097e-05    1.4211721e+03    2.5170916e+03    7.9624792e+02    5.0000000e+02    5.0000000e+02    5.0000000e+02    9.2809552e+06    3.5092148e+03    1.0497774e+05    2.2763775e-02    2.2722383e+02   -1.7943214e+04    5.4026436e-03   -1.1755578e+05    3.7123928e-02    1.1282192e-02   -1.0780391e-01    2.1863737e-03    5.0529404e+03   -7.2917870e-06    2.0108359e-04    4.1868917e-03    2.6583791e-04    5.5930234e+01
   1.3805158e+01    8.5358375e+00    5.1561466e+00    4.8820675e+04    0.0000000e+00    6.3200104e-05    1.4145442e+03    2.5122342e+03    7.9552471e+02    5.0000000e+02    5.0000000e+02    5.0000000e+02    9.2590865e+06    3.4712499e+03    1.0282410e+05    2.2763775e-02    2.2888094e+02   -1.7887656e+04   -2.9360789e-02   -1.1728421e+05    3.6729116e-02    1.0934494e-02   -1.0401081e-01    1.8607307e-04    5.0417028e+03    3.8773259e-06    1.9619512e-04    4.0429633e-03    2.5412948e-04    5.5776757e+01
   1.3901683e+01    8.4897365e+00    5.0293228e+00    4.6901054e+04    0.0000000e+00    6.2500000e-05    1.4084042e+03    2.5007717e+03    7.9483971e+02    5.0000000e+02    5.0000000e+02    5.0000000e+02    9.2373482e+06    3.4364626e+03    1.0084271e+05    2.2763775e-02    2.3051077e+02   -1.7840226e+04   -5.0046376e-03   -1.1701119e+05    3.6824636e-02    1.1313085e-02   -1.0035752e-01   -2.3280425e-04    5.0306489e+03    4.6429795e-05    2.0615643e-04    3.9070403e-03    2.6151476e-04    5.5508066e+01
   1.4044870e+01    8.4312401e+00    4.8498652e+00    4.4175817e+04    0.0000000e+00    6.1616232e-05    1.3997717e+03    2.4927118e+03    7.9390435e+02    5.0000000e+02    5.0000000e+02    5.0000000e+02    9.2056483e+06    3.3859236e+03    9.8022389e+04    2.2763775e-02    2.3287210e+02   -1.7787443e+04   -7.1797024e-05   -1.1660649e+05    3.6713872e-02    1.1776553e-02   -9.5536614e-02    1.4933767e-03    5.0146092e+03    1.2100309e-04    2.1716978e-04    3.7248888e-03    2.7314885e-04    5.5250132e+01
   1.4141413e+01    8.3829897e+00    4.7307259e+00    4.2420803e+04    0.0000000e+00    6.0827350e-05    1.3941346e+03    2.4821200e+03    7.9331278e+02    5.0000000e+02    5.0000000e+02    5.0000000e+02    9.1842604e+06    3.3539275e+03    9.6217493e+04    2.2763775e-02    2.3442675e+02   -1.7757636e+04   -9.1587998e-03   -1.1633035e+05    3.5973101e-02    1.2011547e-02   -9.2962522e-02    3.8861688e-03    5.0038406e+03    1.2010457e-04    2.2353207e-04    3.6337752e-03    2.7854269e-04    5.4889163e+01
   1.4238730e+01    8.3222047e+00    4.6145233e+00    4.0714534e+04    0.0000000e+00    6.0183298e-05    1.3888887e+03    2.4753905e+03    7.9271923e+02    5.0000000e+02    5.0000000e+02    5.0000000e+02    9.1624212e+06    3.3211227e+03    9.4459880e+04    2.2763775e-02    2.3596555e+02   -1.7727348e+04    1.7549720e-02   -1.1604841e+05    3.4459982e-02    1.2169095e-02   -9.0424522e-02    3.7674937e-03    4.9928110e+03    5.7905887e-05    2.2915688e-04    3.5544955e-03    2.8066657e-04    5.4629736e+01
   1.4337576e+01    8.2489129e+00    4.5016218e+00    3.8962625e+04    0.0000000e+00    5.9936025e-05    1.3837835e+03    2.4820815e+03    7.9214102e+02    5.0000000e+02    5.0000000e+02    5.0000000e+02    9.1396611e+06    3.2852955e+03    9.2642521e+04    2.2763775e-02    2.3749939e+02   -1.7692783e+04    2.4962771e-02   -1.1575755e+05    3.2912088e-02    1.1981483e-02   -8.8295438e-02    2.8734512e-03    4.9813226e+03    5.2431958e-05    2.2797112e-04    3.4757425e-03    2.7566496e-04    5.4605575e+01
   1.4436470e+01    8.1671352e+00    4.3936521e+00    3.7439296e+04    0.0000000e+00    5.9347742e-05    1.3786013e+03    2.4727018e+03    7.9149226e+02    5.0000000e+02    5.0000000e+02    5.0000000e+02    9.1163132e+06    3.2528085e+03    9.0961873e+04    2.2763775e-02    2.3900545e+02   -1.7648045e+04    5.1448604e-03   -1.1546118e+05    3.1442720e-02    1.2077708e-02   -8.5925554e-02    2.9717370e-03    4.9694563e+03    6.7886222e-05    2.3336900e-04    3.3984862e-03    2.7641939e-04    5.4376659e+01
   1.4532850e+01    8.1034098e+00    4.2883107e+00    3.5980819e+04    0.0000000e+00    5.8745842e-05    1.3734680e+03    2.4720965e+03    7.9082734e+02    5.0000000e+02    5.0000000e+02    5.0000000e+02    9.0929815e+06    3.2209616e+03    8.9315310e+04    2.2763775e-02    2.4044671e+02   -1.7595297e+04    1.5937084e-02   -1.1516973e+05    2.9455069e-02    1.2349629e-02   -8.3883020e-02    2.3179401e-03    4.9575614e+03    7.3177422e-05    2.4312278e-04    3.3416777e-03    2.7783120e-04    5.4101617e+01
   1.4630050e+01    8.0536870e+00    4.1853813e+00    3.4577431e+04    0.0000000e+00    5.8178518e-05    1.3682084e+03    2.4739323e+03    7.9015558e+02    5.0000000e+02    5.0000000e+02    5.0000000e+02    9.0690079e+06    3.1890283e+03    8.7668328e+04    2.2763775e-02    2.4187355e+02   -1.7543866e+04    3.1350916e-02   -1.1486815e+05    2.7865129e-02    1.2387681e-02   -8.1855155e-02    3.0960133e-03    4.9452612e+03    8.3904317e-05    2.4662288e-04    3.2878626e-03    2.7747843e-04    5.3894316e+01
   1.4728134e+01    8.0078724e+00    4.0816767e+00    3.3182341e+04    0.0000000e+00    5.7554310e-05    1.3630319e+03    2.4782834e+03    7.8949720e+02    5.0000000e+02    5.0000000e+02    5.0000000e+02    9.0448502e+06    3.1571372e+03    8.6043861e+04    2.2763775e-02    2.4328660e+02   -1.7490989e+04    3.7626075e-02   -1.1456463e+05    2.6770199e-02    1.2336726e-02   -7.9639378e-02    1.0419754e-03    4.9328464e+03    1.1584201e-04    2.4759895e-04    3.2201739e-03    2.7773307e-04    5.3618271e+01
   1.4827219e+01    7.9386235e+00    3.9807464e+00    3.1709610e+04    0.0000000e+00    5.7612194e-05    1.3574843e+03    2.4625056e+03    7.8886718e+02    5.0000000e+02    5.0000000e+02    5.0000000e+02    9.0201976e+06    3.1197203e+03    8.4246174e+04    2.2763775e-02    2.4468591e+02   -1.7440551e+04    3.7212824e-03   -1.1425301e+05    2.5647451e-02    1.2341922e-02   -7.7277126e-02    1.3161203e-03    4.9201803e+03    6.4234354e-05    2.5010447e-04    3.1417696e-03    2.7880020e-04    5.3712515e+01
   1.4924815e+01    7.8822981e+00    3.8859434e+00    3.0481785e+04    0.0000000e+00    5.7024943e-05    1.3516734e+03    2.4569806e+03    7.8826308e+02    5.0000000e+02    5.0000000e+02    5.0000000e+02    8.9958310e+06    3.0883454e+03    8.2663268e+04    2.2763775e-02    2.4603683e+02   -1.7393910e+04    8.6449980e-03   -1.1394440e+05    2.4748685e-02    1.2245110e-02   -7.5139350e-02    1.7623219e-03    4.9077043e+03    4.3156791e-05    2.5030014e-04    3.0683239e-03    2.7651756e-04    5.3436360e+01
   1.5022648e+01    7.8326716e+00    3.7960173e+00    2.9358175e+04    0.0000000e+00    5.6326188e-05    1.3461304e+03    2.4468024e+03    7.8767055e+02    5.0000000e+02    5.0000000e+02    5.0000000e+02    8.9714250e+06    3.0591657e+03    8.1193241e+04    2.2763775e-02    2.4736637e+02   -1.7346876e+04    1.6125996e-02   -1.1363505e+05    2.4035243e-02    1.2115474e-02   -7.2611294e-02    1.6152234e-03    4.8952166e+03    5.2597134e-05    2.4989583e-04    2.9795450e-03    2.7271486e-04    5.3138128e+01
   1.5120821e+01    7.7918766e+00    3.7058123e+00    2.8224226e+04    0.0000000e+00    5.5637841e-05    1.3407505e+03    2.4378761e+03    7.8708490e+02    5.0000000e+02    5.0000000e+02    5.0000000e+02    8.9468596e+06    3.0297947e+03    7.9730104e+04    2.2763775e-02    2.4867652e+02   -1.7300345e+04    9.9333343e-03   -1.1332351e+05    2.3149855e-02    1.2049536e-02   -7.0397198e-02    9.7246252e-04    4.8826473e+03    1.3928830e-04    2.4966893e-04    2.9036648e-03    2.7245197e-04    5.2768696e+01
   1.5209553e+01    7.7585354e+00    3.6241503e+00    2.7216255e+04    0.0000000e+00    5.5020747e-05    1.3360610e+03    2.4138854e+03    7.8647853e+02    5.0000000e+02    5.0000000e+02    5.0000000e+02    8.9244055e+06    3.0029494e+03    7.8437136e+04    2.2763775e-02    2.4984094e+02   -1.7258834e+04   -1.2372841e-03   -1.1303718e+05    2.2268575e-02    1.2102064e-02   -6.8373003e-02    1.0832245e-03    4.8712140e+03    2.2165559e-04    2.5244467e-04    2.8358693e-03    2.7494717e-04    5.2490804e+01
   1.5347900e+01    7.6980724e+00    3.5041079e+00    2.5722336e+04    0.0000000e+00    5.4476578e-05    1.3292595e+03    2.4134122e+03    7.8529043e+02    5.0000000e+02    5.0000000e+02    5.0000000e+02    8.8890060e+06    2.9590666e+03    7.6468104e+04    2.2763775e-02    2.5161892e+02   -1.7197834e+04    1.6071817e-02   -1.1258670e+05    2.0826730e-02    1.1857135e-02   -6.5246029e-02    6.3827082e-03    4.8531933e+03    2.1097428e-04    2.5014275e-04    2.7304832e-03    2.6882050e-04    5.2522300e+01
   1.5436537e+01    7.6462018e+00    3.4317072e+00    2.4921398e+04    0.0000000e+00    5.3887371e-05    1.3250451e+03    2.4061996e+03    7.8453144e+02    5.0000000e+02    5.0000000e+02    5.0000000e+02    8.8665333e+06    2.9339576e+03    7.5307611e+04    2.2763775e-02    2.5273548e+02   -1.7154531e+04    2.6854188e-02   -1.1230225e+05    1.9871062e-02    1.1711225e-02   -6.3127472e-02    3.1431193e-04    4.8417064e+03    2.3172838e-04    2.4578134e-04    2.6572812e-03    2.6966114e-04    5.2245234e+01
   1.5525361e+01    7.5907469e+00    3.3590674e+00    2.4061581e+04    0.0000000e+00    5.3424331e-05    1.3208323e+03    2.4092483e+03    7.8376883e+02    5.0000000e+02    5.0000000e+02    5.0000000e+02    8.8439056e+06    2.9077875e+03    7.4125347e+04    2.2763775e-02    2.5383709e+02   -1.7112845e+04    2.4051486e-02   -1.1201817e+05    1.9330758e-02    1.1599781e-02   -6.1047920e-02   -1.1920401e-03    4.8301168e+03    1.3628117e-04    2.4375730e-04    2.5816361e-03    2.6974659e-04    5.2070852e+01
   1.5617905e+01    7.5428238e+00    3.2829520e+00    2.3182107e+04    0.0000000e+00    5.2889888e-05    1.3161726e+03    2.4181811e+03    7.8297391e+02    5.0000000e+02    5.0000000e+02    5.0000000e+02    8.8202186e+06    2.8806329e+03    7.2871136e+04    2.2763775e-02    2.5496747e+02   -1.7056173e+04   -1.9610272e-02   -1.1171548e+05    1.8794601e-02    1.1455608e-02   -5.8912315e-02    4.6680932e-03    4.8177004e+03    4.9396731e-05    2.4181525e-04    2.5033419e-03    2.6695548e-04    5.1852777e+01
   1.5713601e+01    7.5124092e+00    3.2087437e+00    2.2318915e+04    0.0000000e+00    5.2472026e-05    1.3115433e+03    2.4086054e+03    7.8215231e+02    5.0000000e+02    5.0000000e+02    5.0000000e+02    8.7940733e+06    2.8520248e+03    7.1587774e+04    2.2763775e-02    2.5611416e+02   -1.7011806e+04    4.9344291e-02   -1.1138550e+05    1.7989175e-02    1.1215363e-02   -5.7744589e-02    7.2157526e-03    4.8045806e+03    4.1072657e-05    2.3757277e-04    2.4749190e-03    2.6158694e-04    5.1729475e+01
   1.5812003e+01    7.4403480e+00    3.1345500e+00    2.1486672e+04    0.0000000e+00    5.1956348e-05    1.3063664e+03    2.4080642e+03    7.8130524e+02    5.0000000e+02    5.0000000e+02    5.0000000e+02    8.7677680e+06    2.8234812e+03    7.0299434e+04    2.2763775e-02    2.5727237e+02   -1.6965325e+04    4.3706284e-02   -1.1105453e+05    1.6429476e-02    1.1049349e-02   -5.6431803e-02   -9.0245045e-04    4.7911832e+03   -4.1435561e-05    2.3441295e-04    2.4408444e-03    2.6106483e-04    5.1542661e+01
   1.5911172e+01    7.3833252e+00    3.0625548e+00    2.0689621e+04    0.0000000e+00    5.1474323e-05    1.3010813e+03    2.3900869e+03    7.8047313e+02    5.0000000e+02    5.0000000e+02    5.0000000e+02    8.7411877e+06    2.7946919e+03    6.9021976e+04    2.2763775e-02    2.5841841e+02   -1.6913578e+04    4.4955075e-03   -1.1071598e+05    1.4927219e-02    1.1017036e-02   -5.5098503e-02    4.3793163e-04    4.7773855e+03   -1.2094783e-04    2.3312846e-04    2.4014864e-03    2.6499691e-04    5.1341513e+01
   1.6010868e+01    7.3306485e+00    2.9942847e+00    1.9951141e+04    0.0000000e+00    5.0966009e-05    1.2961232e+03    2.3850595e+03    7.7964263e+02    5.0000000e+02    5.0000000e+02    5.0000000e+02    8.7140630e+06    2.7672527e+03    6.7821907e+04    2.2763775e-02    2.5955018e+02   -1.6859479e+04   -3.8247386e-03   -1.1037150e+05    1.3803626e-02    1.0886476e-02   -5.3664279e-02    2.4582539e-03    4.7633155e+03   -6.3349690e-05    2.3059929e-04    2.3567406e-03    2.6363954e-04    5.1122180e+01
   1.6109656e+01    7.2767697e+00    2.9271313e+00    1.9231626e+04    0.0000000e+00    5.0443085e-05    1.2913613e+03    2.3806257e+03    7.7880089e+02    5.0000000e+02    5.0000000e+02    5.0000000e+02    8.6872066e+06    2.7405065e+03    6.6657089e+04    2.2763775e-02    2.6065242e+02   -1.6800288e+04    1.9091897e-02   -1.1003366e+05    1.3144228e-02    1.0660653e-02   -5.2125317e-02    1.0485463e-03    4.7494223e+03   -3.8671777e-05    2.2576137e-04    2.3031931e-03    2.6050406e-04    5.0870981e+01
   1.6206322e+01    7.2337347e+00    2.8630346e+00    1.8384738e+04    0.0000000e+00    5.0535630e-05    1.2870554e+03    2.3709512e+03    7.7797511e+02    5.0000000e+02    5.0000000e+02    5.0000000e+02    8.6606907e+06    2.7107292e+03    6.5453781e+04    2.2763775e-02    2.6171208e+02   -1.6744801e+04    3.9168551e-02   -1.0970083e+05    1.2571900e-02    1.0410062e-02   -5.0598136e-02    2.1780072e-03    4.7357849e+03   -6.9835254e-05    2.2092711e-04    2.2495539e-03    2.5596284e-04    5.1040119e+01
   1.6305546e+01    7.2005787e+00    2.8020169e+00    1.7748229e+04    0.0000000e+00    5.0061052e-05    1.2827554e+03    2.3647470e+03    7.7720217e+02    5.0000000e+02    5.0000000e+02    5.0000000e+02    8.6334123e+06    2.6852008e+03    6.4381789e+04    2.2763775e-02    2.6278094e+02   -1.6689523e+04    6.4850054e-03   -1.0935652e+05    1.1941664e-02    1.0250126e-02   -4.9141390e-02    2.5175156e-03    4.7218129e+03   -3.3339795e-05    2.1863833e-04    2.2017896e-03    2.5347516e-04    5.0809391e+01
   1.6403687e+01    7.1673718e+00    2.7456863e+00    1.7163419e+04    0.0000000e+00    4.9668504e-05    1.2787385e+03    2.3720000e+03    7.7644074e+02    5.0000000e+02    5.0000000e+02    5.0000000e+02    8.6065218e+06    2.6606210e+03    6.3372656e+04    2.2763775e-02    2.6382153e+02   -1.6641023e+04    2.1483326e-02   -1.0901574e+05    1.1286782e-02    1.0001287e-02   -4.7756261e-02    4.8844280e-04    4.7080697e+03    2.1634502e-05    2.1474239e-04    2.1542962e-03    2.4877056e-04    5.0621153e+01
   1.6501980e+01    7.1259325e+00    2.6891522e+00    1.6603860e+04    0.0000000e+00    4.9178406e-05    1.2746823e+03    2.3555733e+03    7.7567545e+02    5.0000000e+02    5.0000000e+02    5.0000000e+02    8.5794646e+06    2.6362867e+03    6.2379835e+04    2.2763775e-02    2.6484749e+02   -1.6591906e+04    2.3438720e-02   -1.0867231e+05    1.1298498e-02    9.7440509e-03   -4.6390803e-02    1.5028617e-03    4.6942351e+03    6.6204165e-05    2.1049173e-04    2.1013915e-03    2.4404079e-04    5.0379859e+01
   1.6600268e+01    7.0901326e+00    2.6334436e+00    1.6044254e+04    0.0000000e+00    4.8781816e-05    1.2706004e+03    2.3562398e+03    7.7491233e+02    5.0000000e+02    5.0000000e+02    5.0000000e+02    8.5524438e+06    2.6116282e+03    6.1369644e+04    2.2763775e-02    2.6585691e+02   -1.6545037e+04    2.7198750e-02   -1.0832711e+05    1.0809898e-02    9.5097765e-03   -4.5000731e-02    2.5188582e-03    4.6802945e+03    6.1220633e-05    2.0565849e-04    2.0516487e-03    2.4127221e-04    5.0196266e+01
   1.6749338e+01    7.0078491e+00    2.5510540e+00    1.5207788e+04    0.0000000e+00    4.8261999e-05    1.2641567e+03    2.3664199e+03    7.7376782e+02    5.0000000e+02    5.0000000e+02    5.0000000e+02    8.5107267e+06    2.5734408e+03    5.9828870e+04    2.2763775e-02    2.6735625e+02   -1.6469043e+04    1.1135875e-02   -1.0779542e+05    9.7709376e-03    9.1235979e-03   -4.2461863e-02    1.5010132e-03    4.6587546e+03    4.0951241e-05    1.9819340e-04    1.9637588e-03    2.3392144e-04    4.9923572e+01
   1.6848240e+01    6.9550459e+00    2.4991256e+00    1.4719521e+04    0.0000000e+00    4.7797008e-05    1.2597531e+03    2.3734496e+03    7.7299494e+02    5.0000000e+02    5.0000000e+02    5.0000000e+02    8.4827393e+06    2.5490996e+03    5.8858147e+04    2.2763775e-02    2.6833030e+02   -1.6414946e+04    1.7721462e-02   -1.0744157e+05    8.9505347e-03    8.9431756e-03   -4.1310161e-02    1.6945665e-03    4.6443363e+03    2.4936049e-05    1.9476464e-04    1.9235940e-03    2.3207734e-04    4.9652130e+01
   1.6948491e+01    6.9072584e+00    2.4496432e+00    1.4265877e+04    0.0000000e+00    4.7303601e-05    1.2555462e+03    2.3663052e+03    7.7220511e+02    5.0000000e+02    5.0000000e+02    5.0000000e+02    8.4539511e+06    2.5257320e+03    5.7933685e+04    2.2763775e-02    2.6930188e+02   -1.6356993e+04    1.4674573e-02   -1.0707792e+05    8.0211484e-03    8.7463679e-03   -4.0480863e-02    2.0368984e-03    4.6294722e+03    4.7882440e-05    1.9124157e-04    1.8974022e-03    2.2955560e-04    4.9326430e+01
   1.7048890e+01    6.8700264e+00    2.4008024e+00    1.3815233e+04    0.0000000e+00    4.6796023e-05    1.2514622e+03    2.3435840e+03    7.7141848e+02    5.0000000e+02    5.0000000e+02    5.0000000e+02    8.4252112e+06    2.5026945e+03    5.7029405e+04    2.2763775e-02    2.7025980e+02   -1.6296468e+04    1.9662109e-02   -1.0671578e+05    7.2666258e-03    8.4621397e-03   -3.9485936e-02    4.9217297e-04    4.6145731e+03    1.5002376e-06    1.8583014e-04    1.8648433e-03    2.2469417e-04    4.8928686e+01
   1.7148436e+01    6.8388357e+00    2.3529825e+00    1.3347476e+04    0.0000000e+00    4.6732358e-05    1.2475878e+03    2.3470860e+03    7.7065179e+02    5.0000000e+02    5.0000000e+02    5.0000000e+02    8.3964092e+06    2.4764378e+03    5.6094673e+04    2.2763775e-02    2.7119507e+02   -1.6238605e+04    1.5583915e-02   -1.0635190e+05    6.5056418e-03    8.2798077e-03   -3.8503930e-02    1.7732122e-03    4.5997010e+03   -8.8051105e-05    1.8247714e-04    1.8342859e-03    2.2214468e-04    4.9074059e+01
   1.7248171e+01    6.8069350e+00    2.3086912e+00    1.2955405e+04    0.0000000e+00    4.6309424e-05    1.2439274e+03    2.3509878e+03    7.6991309e+02    5.0000000e+02    5.0000000e+02    5.0000000e+02    8.3677513e+06    2.4540958e+03    5.5276364e+04    2.2763775e-02    2.7211711e+02   -1.6181093e+04    9.5528076e-03   -1.0598968e+05    5.7802423e-03    7.9332874e-03   -3.7474982e-02    1.7490975e-03    4.5848846e+03    8.1546559e-06    1.7495556e-04    1.8037926e-03    2.1532077e-04    4.8832619e+01
   1.7347513e+01    6.7751841e+00    2.2669794e+00    1.2603100e+04    0.0000000e+00    4.5891093e-05    1.2404830e+03    2.3432564e+03    7.6920434e+02    5.0000000e+02    5.0000000e+02    5.0000000e+02    8.3390611e+06    2.4324815e+03    5.4503701e+04    2.2763775e-02    2.7302252e+02   -1.6126706e+04    1.2783428e-02   -1.0562612e+05    5.4421076e-03    7.6022364e-03   -3.6377920e-02    1.1931603e-03    4.5701009e+03    1.1090370e-04    1.6818383e-04    1.7647675e-03    2.0870644e-04    4.8589151e+01
   1.7446739e+01    6.7424149e+00    2.2251105e+00    1.2232112e+04    0.0000000e+00    4.5556285e-05    1.2368042e+03    2.3410790e+03    7.6826464e+02    5.0000000e+02    5.0000000e+02    5.0000000e+02    8.3103679e+06    2.4103673e+03    5.3692590e+04    2.2763775e-02    2.7391377e+02   -1.6073387e+04    1.8250871e-02   -1.0526198e+05    5.0107044e-03    7.3158097e-03   -3.5624146e-02    1.7591342e-03    4.5552953e+03    3.0567740e-05    1.6250549e-04    1.7401934e-03    2.0362338e-04    4.8400176e+01
   1.7545982e+01    6.7100957e+00    2.1831761e+00    1.1870097e+04    0.0000000e+00    4.5152901e-05    1.2331457e+03    2.3314674e+03    7.6732507e+02    5.0000000e+02    5.0000000e+02    5.0000000e+02    8.2815405e+06    2.3888475e+03    5.2894674e+04    2.2763775e-02    2.7479182e+02   -1.6019743e+04    1.7251428e-02   -1.0489602e+05    4.4013172e-03    6.9497519e-03   -3.4918955e-02    8.6124184e-04    4.5404124e+03    2.8917799e-05    1.5499983e-04    1.7203871e-03    1.9651526e-04    4.8150470e+01
   1.7645418e+01    6.6651825e+00    2.1424043e+00    1.1336031e+04    0.0000000e+00    4.5736865e-05    1.2291786e+03    2.3341366e+03    7.6638854e+02    5.0000000e+02    5.0000000e+02    5.0000000e+02    8.2524985e+06    2.3606139e+03    5.1935643e+04    2.2763775e-02    2.7565839e+02   -1.5965383e+04    1.7998789e-02   -1.0452725e+05    3.4515528e-03    6.7030107e-03   -3.4256030e-02    1.8156290e-03    4.5253967e+03    6.1476011e-05    1.4988360e-04    1.7038446e-03    1.9240374e-04    4.8709610e+01
   1.7744404e+01    6.6263275e+00    2.1037119e+00    1.1023084e+04    0.0000000e+00    4.5299980e-05    1.2252224e+03    2.3279346e+03    7.6545859e+02    5.0000000e+02    5.0000000e+02    5.0000000e+02    8.2234270e+06    2.3397605e+03    5.1171889e+04    2.2763775e-02    2.7650560e+02   -1.5910105e+04    2.3405315e-02   -1.0415892e+05    2.6275383e-03    6.3887851e-03   -3.3620761e-02    1.9820083e-03    4.5103830e+03    7.8480963e-05    1.4296592e-04    1.6890714e-03    1.8695886e-04    4.8437567e+01
   1.7843658e+01    6.5879690e+00    2.0663819e+00    1.0745998e+04    0.0000000e+00    4.4833939e-05    1.2214629e+03    2.3260429e+03    7.6452739e+02    5.0000000e+02    5.0000000e+02    5.0000000e+02    8.1941535e+06    2.3196082e+03    5.0443585e+04    2.2763775e-02    2.7734287e+02   -1.5852834e+04    9.8670614e-03   -1.0378838e+05    1.8862097e-03    6.1674020e-03   -3.2954345e-02    1.1540192e-03    4.4952327e+03    1.1046956e-04    1.3786910e-04    1.6708399e-03    1.8399483e-04    4.8129093e+01
   1.7943375e+01    6.5522141e+00    2.0297737e+00    1.0457099e+04    0.0000000e+00    4.4407333e-05    1.2178717e+03    2.3298424e+03    7.6359615e+02    5.0000000e+02    5.0000000e+02    5.0000000e+02    8.1645955e+06    2.2995460e+03    4.9731400e+04    2.2763775e-02    2.7817202e+02   -1.5794661e+04    1.0490561e-02   -1.0341439e+05    1.1853139e-03    5.8298108e-03   -3.2216573e-02    1.4725715e-03    4.4799235e+03    1.3707736e-04    1.3032354e-04    1.6499116e-03    1.7899591e-04    4.7856037e+01
   1.8043631e+01    6.5178634e+00    1.9942325e+00    1.0172611e+04    0.0000000e+00    4.4042313e-05    1.2144507e+03    2.3161254e+03    7.6269416e+02    5.0000000e+02    5.0000000e+02    5.0000000e+02    8.1347236e+06    2.2795090e+03    4.9032007e+04    2.2763775e-02    2.7899397e+02   -1.5736006e+04    2.4317920e-02   -1.0303622e+05    7.6295378e-04    5.5929848e-03   -3.1105248e-02    2.3769704e-03    4.4644262e+03    1.1790385e-04    1.2501389e-04    1.6126391e-03    1.7521926e-04    4.7597283e+01
   1.8142985e+01    6.4856073e+00    1.9621471e+00    9.8178501e+03    0.0000000e+00    4.4361501e-05    1.2112727e+03    2.3143116e+03    7.6182850e+02    5.0000000e+02    5.0000000e+02    5.0000000e+02    8.1050392e+06    2.2561629e+03    4.8295051e+04    2.2763775e-02    2.7979759e+02   -1.5677399e+04    2.8319072e-02   -1.0266071e+05    4.3914695e-04    5.4610125e-03   -3.0256172e-02    1.3027469e-03    4.4490354e+03    5.4074181e-05    1.2081286e-04    1.5809172e-03    1.7482619e-04    4.7973410e+01
   1.8242844e+01    6.4486319e+00    1.9312908e+00    9.6026167e+03    0.0000000e+00    4.3911952e-05    1.2080457e+03    2.3097131e+03    7.6091886e+02    5.0000000e+02    5.0000000e+02    5.0000000e+02    8.0753600e+06    2.2383799e+03    4.7686626e+04    2.2763775e-02    2.8059348e+02   -1.5617496e+04    1.6016019e-02   -1.0228586e+05    5.1610150e-04    5.1737200e-03   -2.9503512e-02    8.9402332e-04    4.4336523e+03    7.3951900e-05    1.1497423e-04    1.5514354e-03    1.6904319e-04    4.7651090e+01
   1.8342575e+01    6.4314617e+00    1.9001073e+00    9.3594949e+03    0.0000000e+00    4.3606108e-05    1.2047980e+03    2.3073838e+03    7.6001196e+02    5.0000000e+02    5.0000000e+02    5.0000000e+02    8.0451100e+06    2.2195891e+03    4.7041810e+04    2.2763775e-02    2.8137799e+02   -1.5558111e+04    2.6344780e-02   -1.0190388e+05    1.9413608e-05    4.9444127e-03   -2.9107997e-02    2.8519344e-03    4.4180246e+03    1.2380072e-04    1.1023114e-04    1.5401377e-03    1.6496067e-04    4.7432883e+01
   1.8442683e+01    6.4130101e+00    1.8689857e+00    9.1272101e+03    0.0000000e+00    4.3204987e-05    1.2015203e+03    2.2970025e+03    7.5911827e+02    5.0000000e+02    5.0000000e+02    5.0000000e+02    8.0151307e+06    2.2015300e+03    4.6406588e+04    2.2763775e-02    2.8215471e+02   -1.5501018e+04    1.8620134e-02   -1.0152377e+05   -5.3317100e-04    4.7355700e-03   -2.8802736e-02    1.1853861e-03    4.4024790e+03    1.2715571e-04    1.0608009e-04    1.5337933e-03    1.6085313e-04    4.7115010e+01
   1.8542458e+01    6.3855681e+00    1.8386499e+00    8.8941426e+03    0.0000000e+00    4.2882715e-05    1.1980899e+03    2.3060911e+03    7.5825500e+02    5.0000000e+02    5.0000000e+02    5.0000000e+02    7.9852012e+06    2.1827821e+03    4.5766918e+04    2.2763775e-02    2.8291841e+02   -1.5445319e+04    2.4642747e-02   -1.0114340e+05   -1.3685028e-03    4.5567109e-03   -2.8452141e-02    9.1487406e-04    4.3869467e+03    1.5041085e-04    1.0203959e-04    1.5277069e-03    1.5802654e-04    4.6866331e+01
   1.8642046e+01    6.3569641e+00    1.8098261e+00    8.6019941e+03    0.0000000e+00    4.3255171e-05    1.1947372e+03    2.3067204e+03    7.5740070e+02    5.0000000e+02    5.0000000e+02    5.0000000e+02    7.9553048e+06    2.1595422e+03    4.5058904e+04    2.2763775e-02    2.8367013e+02   -1.5389371e+04    1.2577322e-02   -1.0076374e+05   -2.0972699e-03    4.3931519e-03   -2.8128386e-02    1.0432805e-03    4.3714472e+03    1.5641287e-04    9.8778440e-05    1.5204147e-03    1.5490072e-04    4.7278934e+01
   1.8741070e+01    6.3262864e+00    1.7831879e+00    8.4064434e+03    0.0000000e+00    4.2931466e-05    1.1914769e+03    2.2863917e+03    7.5655096e+02    5.0000000e+02    5.0000000e+02    5.0000000e+02    7.9254159e+06    2.1422160e+03    4.4476194e+04    2.2763775e-02    2.8440642e+02   -1.5332631e+04    1.6145871e-02   -1.0038474e+05   -2.7540206e-03    4.2274268e-03   -2.7916580e-02    2.1695642e-03    4.3559440e+03    1.3604457e-04    9.5445467e-05    1.5165137e-03    1.5159141e-04    4.6988054e+01
   1.8840596e+01    6.3020680e+00    1.7566819e+00    8.2297579e+03    0.0000000e+00    4.2520139e-05    1.1882561e+03    2.2921904e+03    7.5569757e+02    5.0000000e+02    5.0000000e+02    5.0000000e+02    7.8952168e+06    2.1253592e+03    4.3915899e+04    2.2763775e-02    2.8513682e+02   -1.5273917e+04    4.0574240e-02   -1.0000234e+05   -3.3367822e-03    4.0881103e-03   -2.7608501e-02    1.7507570e-03    4.3402676e+03    1.3614108e-04    9.2446770e-05    1.5078242e-03    1.4971359e-04    4.6637779e+01
   1.8940122e+01    6.2765455e+00    1.7317476e+00    8.0543496e+03    0.0000000e+00    4.2163076e-05    1.1851646e+03    2.2868658e+03    7.5485092e+02    5.0000000e+02    5.0000000e+02    5.0000000e+02    7.8651423e+06    2.1088371e+03    4.3376381e+04    2.2763775e-02    2.8585835e+02   -1.5213588e+04    2.7838621e-02   -9.9622550e+04   -3.7786852e-03    3.9688370e-03   -2.7057237e-02    1.7721169e-03    4.3246485e+03    8.5363021e-05    8.9694013e-05    1.4894770e-03    1.4811160e-04    4.6337557e+01
   1.9039714e+01    6.2525317e+00    1.7080632e+00    7.9054285e+03    0.0000000e+00    4.1767608e-05    1.1822371e+03    2.2684317e+03    7.5401370e+02    5.0000000e+02    5.0000000e+02    5.0000000e+02    7.8345514e+06    2.0929149e+03    4.2873514e+04    2.2763775e-02    2.8657179e+02   -1.5154975e+04    2.3973012e-02   -9.9234877e+04   -3.8824029e-03    3.8517425e-03   -2.6241351e-02    2.2014851e-03    4.3087975e+03    5.9773200e-05    8.6587509e-05    1.4568275e-03    1.4728995e-04    4.6017550e+01
   1.9129386e+01    6.2268304e+00    1.6865085e+00    7.7164456e+03    0.0000000e+00    4.1959824e-05    1.1795635e+03    2.2761639e+03    7.5326520e+02    5.0000000e+02    5.0000000e+02    5.0000000e+02    7.8070221e+06    2.0749549e+03    4.2347718e+04    2.2763775e-02    2.8720710e+02   -1.5102344e+04    5.3350400e-02   -9.8886819e+04   -4.1655129e-03    3.6920922e-03   -2.5798683e-02    3.0116993e-04    4.2944903e+03    1.3258915e-04    8.2573172e-05    1.4423079e-03    1.4473158e-04    4.6299250e+01
   1.9224039e+01    6.2027770e+00    1.6624919e+00    7.5506879e+03    0.0000000e+00    4.1637946e-05    1.1766723e+03    2.2861943e+03    7.5243964e+02    5.0000000e+02    5.0000000e+02    5.0000000e+02    7.7784836e+06    2.0594600e+03    4.1836627e+04    2.2763775e-02    2.8786942e+02   -1.5041960e+04    3.3315186e-02   -9.8525904e+04   -4.4241988e-03    3.5775840e-03   -2.5199745e-02   -4.7265642e-04    4.2794889e+03    5.6624323e-05    7.9849955e-05    1.4211701e-03    1.4262945e-04    4.6022524e+01
   1.9342746e+01    6.1868238e+00    1.6333452e+00    7.3872741e+03    0.0000000e+00    4.1102143e-05    1.1727271e+03    2.2812829e+03    7.5123573e+02    5.0000000e+02    5.0000000e+02    5.0000000e+02    7.7419383e+06    2.0405469e+03    4.1200778e+04    2.2763775e-02    2.8868826e+02   -1.4970178e+04    9.1512387e-03   -9.8062966e+04   -4.8154719e-03    3.4752833e-03   -2.4964457e-02    3.6611422e-03    4.2605640e+03    2.1965599e-05    7.7328299e-05    1.4132835e-03    1.4117441e-04    4.5588747e+01
   1.9442741e+01    6.1691708e+00    1.6088004e+00    7.2250364e+03    0.0000000e+00    4.0739700e-05    1.1693653e+03    2.2569959e+03    7.5023330e+02    5.0000000e+02    5.0000000e+02    5.0000000e+02    7.7107304e+06    2.0238694e+03    4.0655121e+04    2.2763775e-02    2.8936786e+02   -1.4916670e+04    3.6347896e-02   -9.7666709e+04   -5.4859915e-03    3.2950311e-03   -2.4626593e-02    4.1713009e-03    4.2445206e+03    3.5378409e-05    7.3520182e-05    1.4100002e-03    1.3631183e-04    4.5281899e+01
   1.9532651e+01    6.1474509e+00    1.5885790e+00    7.0253187e+03    0.0000000e+00    4.1173127e-05    1.1666155e+03    2.2612929e+03    7.4934291e+02    5.0000000e+02    5.0000000e+02    5.0000000e+02    7.6834566e+06    2.0047092e+03    4.0098600e+04    2.2763775e-02    2.8997170e+02   -1.4865258e+04    1.4464937e-02   -9.7321286e+04   -6.0782390e-03    3.1422469e-03   -2.4450303e-02   -7.3825421e-04    4.2303306e+03    1.2889939e-04    7.0013486e-05    1.4088072e-03    1.3249336e-04    4.5678264e+01
   1.9622760e+01    6.1222374e+00    1.5683315e+00    6.8866063e+03    0.0000000e+00    4.0924246e-05    1.1638291e+03    2.2638685e+03    7.4846228e+02    5.0000000e+02    5.0000000e+02    5.0000000e+02    7.6558875e+06    1.9904691e+03    3.9640699e+04    2.2763775e-02    2.9056864e+02   -1.4812714e+04    2.4289310e-02   -9.6970999e+04   -6.6603942e-03    3.0129637e-03   -2.4126160e-02    9.8677515e-04    4.2159138e+03    1.4764840e-04    6.7011015e-05    1.4022000e-03    1.2916592e-04    4.5457042e+01
   1.9722816e+01    6.0981317e+00    1.5480712e+00    6.7733186e+03    0.0000000e+00    4.0547183e-05    1.1609722e+03    2.2646542e+03    7.4753017e+02    5.0000000e+02    5.0000000e+02    5.0000000e+02    7.6249798e+06    1.9760353e+03    3.9178146e+04    2.2763775e-02    2.9122357e+02   -1.4752090e+04    1.0331647e-02   -9.6578666e+04   -7.2020803e-03    2.9233786e-03   -2.3846753e-02    2.5689803e-03    4.1997969e+03    1.5755072e-04    6.4824839e-05    1.3969540e-03    1.2754275e-04    4.5089897e+01
   1.9812829e+01    6.0728800e+00    1.5300991e+00    6.6552227e+03    0.0000000e+00    4.0316934e-05    1.1584160e+03    2.2447575e+03    7.4665911e+02    5.0000000e+02    5.0000000e+02    5.0000000e+02    7.5972505e+06    1.9626048e+03    3.8762684e+04    2.2763775e-02    2.9180648e+02   -1.4695885e+04    1.2178320e-02   -9.6228492e+04   -7.5366082e-03    2.8312662e-03   -2.3279855e-02    2.3684869e-03    4.1853416e+03    1.0477547e-04    6.2607035e-05    1.3783889e-03    1.2581652e-04    4.4876313e+01
   1.9902811e+01    6.0512518e+00    1.5118070e+00    6.5427508e+03    0.0000000e+00    3.9995221e-05    1.1558424e+03    2.2473628e+03    7.4576896e+02    5.0000000e+02    5.0000000e+02    5.0000000e+02    7.5697638e+06    1.9496500e+03    3.8359061e+04    2.2763775e-02    2.9238310e+02   -1.4634490e+04    3.6409153e-02   -9.5884916e+04   -7.2816258e-03    2.7227258e-03   -2.2694867e-02    1.1960352e-03    4.1710399e+03    9.6721025e-05    5.9831201e-05    1.3525533e-03    1.2386392e-04    4.4589386e+01
   2.0042778e+01    6.0451160e+00    1.4855508e+00    6.2846801e+03    0.0000000e+00    4.0420085e-05    1.1518485e+03    2.2535163e+03    7.4440490e+02    5.0000000e+02    5.0000000e+02    5.0000000e+02    7.5261514e+06    1.9246253e+03    3.7622011e+04    2.2763775e-02    2.9326678e+02   -1.4552212e+04    9.0907075e-03   -9.5331964e+04   -7.5617921e-03    2.5908124e-03   -2.2159118e-02    1.5361350e-03    4.1483692e+03    1.8489870e-04    5.6999366e-05    1.3337256e-03    1.2040762e-04    4.5034815e+01
   2.0132752e+01    6.0386393e+00    1.4683224e+00    6.1699133e+03    0.0000000e+00    4.0171996e-05    1.1491095e+03    2.2541099e+03    7.4357316e+02    5.0000000e+02    5.0000000e+02    5.0000000e+02    7.4984713e+06    1.9116175e+03    3.7200800e+04    2.2763775e-02    2.9382616e+02   -1.4501348e+04    4.9880108e-03   -9.4979865e+04   -8.0139626e-03    2.5361481e-03   -2.1823421e-02    1.1433865e-03    4.1339638e+03    1.3713513e-04    5.5286247e-05    1.3248965e-03    1.1975496e-04    4.4776285e+01
   2.0222725e+01    6.0259201e+00    1.4518089e+00    6.0675404e+03    0.0000000e+00    3.9912374e-05    1.1463942e+03    2.2350166e+03    7.4275587e+02    5.0000000e+02    5.0000000e+02    5.0000000e+02    7.4711812e+06    1.8987376e+03    3.6793347e+04    2.2763775e-02    2.9437930e+02   -1.4450228e+04    7.1019213e-03   -9.4633180e+04   -8.3425943e-03    2.4750197e-03   -2.1465346e-02    9.8781592e-04    4.1197439e+03    2.1447460e-04    5.3913326e-05    1.3145752e-03    1.1811513e-04    4.4522426e+01
   2.0312748e+01    6.0044723e+00    1.4362275e+00    5.9727575e+03    0.0000000e+00    3.9601762e-05    1.1438393e+03    2.2393252e+03    7.4193907e+02    5.0000000e+02    5.0000000e+02    5.0000000e+02    7.4435293e+06    1.8868521e+03    3.6414175e+04    2.2763775e-02    2.9492690e+02   -1.4400160e+04    3.7526989e-02   -9.4281535e+04   -8.7329977e-03    2.4682805e-03   -2.1167331e-02    2.3829294e-03    4.1053499e+03    2.3907856e-04    5.3501136e-05    1.3076936e-03    1.1827323e-04    4.4169099e+01
   2.0412780e+01    5.9864333e+00    1.4194109e+00    5.8807653e+03    0.0000000e+00    3.9296846e-05    1.1409402e+03    2.2428199e+03    7.4102930e+02    5.0000000e+02    5.0000000e+02    5.0000000e+02    7.4127931e+06    1.8732853e+03    3.5993840e+04    2.2763775e-02    2.9552842e+02   -1.4341524e+04    2.3723092e-02   -9.3891577e+04   -9.0681051e-03    2.4424815e-03   -2.0872122e-02    2.3002501e-03    4.0893387e+03    1.4634750e-04    5.2579296e-05    1.2989035e-03    1.1805248e-04    4.3888922e+01
   2.0512832e+01    5.9641048e+00    1.4046108e+00    5.7260358e+03    0.0000000e+00    3.9947203e-05    1.1382881e+03    2.2431367e+03    7.4011927e+02    5.0000000e+02    5.0000000e+02    5.0000000e+02    7.3817054e+06    1.8540694e+03    3.5505784e+04    2.2763775e-02    2.9612268e+02   -1.4282459e+04    1.8628664e-02   -9.3497796e+04   -9.6759483e-03    2.3861495e-03   -2.0618011e-02    1.4610948e-03    4.0731844e+03    1.9208559e-04    5.1192718e-05    1.2970350e-03    1.1695128e-04    4.4694168e+01
   2.0602888e+01    5.9438776e+00    1.3908833e+00    5.6494382e+03    0.0000000e+00    3.9675652e-05    1.1359742e+03    2.2319214e+03    7.3930252e+02    5.0000000e+02    5.0000000e+02    5.0000000e+02    7.3542551e+06    1.8426898e+03    3.5167296e+04    2.2763775e-02    2.9665158e+02   -1.4225437e+04   -7.7920819e-04   -9.3151871e+04   -9.7462770e-03    2.3257188e-03   -2.0024183e-02    6.5633220e-05    4.0588403e+03    1.4166088e-04    5.0289362e-05    1.2737254e-03    1.1488851e-04    4.4434138e+01
   2.0714957e+01    5.9249222e+00    1.3730439e+00    5.5604086e+03    0.0000000e+00    3.9237047e-05    1.1329823e+03    2.2321337e+03    7.3829578e+02    5.0000000e+02    5.0000000e+02    5.0000000e+02    7.3197546e+06    1.8291770e+03    3.4740639e+04    2.2763775e-02    2.9730290e+02   -1.4155259e+04    1.5419571e-02   -9.2715986e+04   -9.8343543e-03    2.3317023e-03   -1.9593356e-02    7.6379300e-04    4.0407867e+03   -3.0621007e-05    5.0238213e-05    1.2577893e-03    1.1503709e-04    4.3991015e+01
   2.0815078e+01    5.9138800e+00    1.3574186e+00    5.4689094e+03    0.0000000e+00    3.8931924e-05    1.1302389e+03    2.2312470e+03    7.3741564e+02    5.0000000e+02    5.0000000e+02    5.0000000e+02    7.2892584e+06    1.8166796e+03    3.4340198e+04    2.2763775e-02    2.9787738e+02   -1.4092987e+04    3.1794821e-02   -9.2331131e+04   -9.9916629e-03    2.3634995e-03   -1.9326797e-02    1.8388213e-03    4.0248783e+03    5.3621256e-07    5.0780448e-05    1.2488285e-03    1.1613778e-04    4.3662584e+01
   2.0915308e+01    5.9029601e+00    1.3421559e+00    5.2871780e+03    0.0000000e+00    3.9594852e-05    1.1274408e+03    2.2327705e+03    7.3638453e+02    5.0000000e+02    5.0000000e+02    5.0000000e+02    7.2584459e+06    1.7979049e+03    3.3825692e+04    2.2763775e-02    2.9844579e+02   -1.4036021e+04    3.1658733e-02   -9.1940119e+04   -1.0432067e-02    2.3745327e-03   -1.9021797e-02    6.6785504e-04    4.0088429e+03   -1.0919902e-04    5.0506288e-05    1.2431110e-03    1.1651811e-04    4.4265360e+01
   2.1015601e+01    5.8906404e+00    1.3270436e+00    5.2080624e+03    0.0000000e+00    3.9238854e-05    1.1246636e+03    2.2218420e+03    7.3536440e+02    5.0000000e+02    5.0000000e+02    5.0000000e+02    7.2278811e+06    1.7857248e+03    3.3447429e+04    2.2763775e-02    2.9900623e+02   -1.3978988e+04    1.9627442e-02   -9.1552121e+04   -1.0685178e-02    2.4001249e-03   -1.8702070e-02    7.9050717e-04    3.9929203e+03   -1.5397100e-04    5.0587151e-05    1.2336349e-03    1.1721951e-04    4.3912889e+01
   2.1115905e+01    5.8731897e+00    1.3123875e+00    5.1170855e+03    0.0000000e+00    3.9033904e-05    1.1219787e+03    2.2225547e+03    7.3435359e+02    5.0000000e+02    5.0000000e+02    5.0000000e+02    7.1970687e+06    1.7730009e+03    3.3061657e+04    2.2763775e-02    2.9956046e+02   -1.3922891e+04    1.3514557e-02   -9.1159920e+04   -1.0967011e-02    2.4945884e-03   -1.8466770e-02    2.5949060e-03    3.9768666e+03   -2.1893021e-04    5.1874988e-05    1.2282520e-03    1.2053761e-04    4.3671282e+01
   2.1216178e+01    5.8536674e+00    1.2981543e+00    5.0330585e+03    0.0000000e+00    3.8786562e-05    1.1193054e+03    2.2240136e+03    7.3336906e+02    5.0000000e+02    5.0000000e+02    5.0000000e+02    7.1666590e+06    1.7609586e+03    3.2687623e+04    2.2763775e-02    3.0010812e+02   -1.3863763e+04    3.0199930e-02   -9.0774865e+04   -1.1362720e-02    2.5990052e-03   -1.8181901e-02    8.2679054e-04    3.9609921e+03   -1.3608631e-04    5.3516950e-05    1.2225442e-03    1.2404036e-04    4.3386858e+01
   2.1316481e+01    5.8343091e+00    1.2845514e+00    4.9841175e+03    0.0000000e+00    3.8368788e-05    1.1167877e+03    2.2218574e+03    7.3240340e+02    5.0000000e+02    5.0000000e+02    5.0000000e+02    7.1357319e+06    1.7500782e+03    3.2350809e+04    2.2763775e-02    3.0065003e+02   -1.3805855e+04    2.1431150e-02   -9.0382536e+04   -1.1909873e-02    2.6788139e-03   -1.7985277e-02    1.9660151e-03    3.9448896e+03    1.0921181e-06    5.4760739e-05    1.2214283e-03    1.2655034e-04    4.2947709e+01
   2.1416897e+01    5.8141040e+00    1.2715509e+00    4.8294648e+03    0.0000000e+00    3.9072672e-05    1.1142874e+03    2.2069955e+03    7.3139494e+02    5.0000000e+02    5.0000000e+02    5.0000000e+02    7.1047997e+06    1.7321099e+03    3.1896186e+04    2.2763775e-02    3.0118691e+02   -1.3742596e+04    3.9123208e-02   -8.9993013e+04   -1.1961052e-02    2.7596329e-03   -1.7653193e-02    4.1394887e-04    3.9287788e+03    1.8632098e-04    5.6016897e-05    1.2096984e-03    1.2957890e-04    4.3608533e+01
   2.1517379e+01    5.8090807e+00    1.2585399e+00    4.7541641e+03    0.0000000e+00    3.8857660e-05    1.1117047e+03    2.2072298e+03    7.3038460e+02    5.0000000e+02    5.0000000e+02    5.0000000e+02    7.0735671e+06    1.7206261e+03    3.1540413e+04    2.2763775e-02    3.0171644e+02   -1.3683782e+04    1.6444092e-02   -8.9596634e+04   -1.2642007e-02    2.8700401e-03   -1.7712137e-02    1.7941264e-03    3.9124757e+03    2.7791446e-04    5.7581006e-05    1.2209131e-03    1.3335228e-04    4.3363899e+01
   2.1618907e+01    5.8129482e+00    1.2429969e+00    4.6619152e+03    0.0000000e+00    3.8605952e-05    1.1088164e+03    2.2152629e+03    7.2938715e+02    5.0000000e+02    5.0000000e+02    5.0000000e+02    7.0429436e+06    1.7081088e+03    3.1151709e+04    2.2763775e-02    3.0224595e+02   -1.3619374e+04    2.4983487e-02   -8.9209971e+04   -1.3255177e-02    2.5812388e-03   -1.7339025e-02   -1.5654653e-03    3.8962890e+03    2.3968902e-04    5.3298246e-05    1.2163773e-03    1.2085596e-04    4.3080090e+01
   2.1738669e+01    5.8045512e+00    1.2270413e+00    4.5780359e+03    0.0000000e+00    3.8270319e-05    1.1055263e+03    2.1950465e+03    7.2823247e+02    5.0000000e+02    5.0000000e+02    5.0000000e+02    7.0062683e+06    1.6940744e+03    3.0721692e+04    2.2763775e-02    3.0286182e+02   -1.3546823e+04    5.5202088e-03   -8.8745456e+04   -1.3516970e-02    2.5436156e-03   -1.7238731e-02    1.1580539e-03    3.8771303e+03    1.9188683e-04    5.3130948e-05    1.2148974e-03    1.1875210e-04    4.2673485e+01
   2.1808985e+01    5.7948645e+00    1.2189933e+00    4.4818577e+03    0.0000000e+00    3.8926944e-05    1.1037028e+03    2.1826092e+03    7.2756153e+02    5.0000000e+02    5.0000000e+02    5.0000000e+02    6.9846535e+06    1.6805851e+03    3.0409810e+04    2.2763775e-02    3.0321935e+02   -1.3506628e+04    5.8648953e-02   -8.8471097e+04   -1.3846850e-02    2.4256486e-03   -1.7078031e-02    2.3836369e-03    3.8658596e+03    6.0512853e-05    5.2343049e-05    1.2160663e-03    1.1322575e-04    4.3464622e+01
   2.1904727e+01    5.7914334e+00    1.2070212e+00    4.4287268e+03    0.0000000e+00    3.8568001e-05    1.1011379e+03    2.1860142e+03    7.2665875e+02    5.0000000e+02    5.0000000e+02    5.0000000e+02    6.9559806e+06    1.6705931e+03    3.0100933e+04    2.2763775e-02    3.0370103e+02   -1.3450634e+04   -1.2635936e-02   -8.8109039e+04   -1.4131506e-02    2.3237751e-03   -1.6872490e-02   -1.1457946e-03    3.8508846e+03    1.8526649e-05    5.0602059e-05    1.2126339e-03    1.0886166e-04    4.3120147e+01
   2.2004078e+01    5.7801062e+00    1.1963512e+00    4.3826323e+03    0.0000000e+00    3.8249806e-05    1.0987431e+03    2.1888074e+03    7.2574754e+02    5.0000000e+02    5.0000000e+02    5.0000000e+02    6.9260542e+06    1.6606292e+03    2.9807237e+04    2.2763775e-02    3.0419552e+02   -1.3393715e+04    1.0365725e-02   -8.7729309e+04   -1.4436889e-02    2.3531603e-03   -1.6617440e-02    2.3398466e-03    3.8352889e+03   -2.0940417e-05    5.1801706e-05    1.2069555e-03    1.0979460e-04    4.2783133e+01
   2.2104829e+01    5.7660151e+00    1.1855347e+00    4.3511626e+03    0.0000000e+00    3.7813349e-05    1.0963738e+03    2.1688700e+03    7.2484013e+02    5.0000000e+02    5.0000000e+02    5.0000000e+02    6.8958649e+06    1.6512455e+03    2.9523455e+04    2.2763775e-02    3.0469212e+02   -1.3337715e+04    2.3099690e-02   -8.7346239e+04   -1.4717914e-02    2.3583904e-03   -1.6150117e-02    1.6685662e-03    3.8195815e+03    8.4669188e-05    5.2508588e-05    1.1937972e-03    1.0944393e-04    4.2299705e+01
   2.2205654e+01    5.7510116e+00    1.1752603e+00    4.2461012e+03    0.0000000e+00    3.8435963e-05    1.0940099e+03    2.1729616e+03    7.2393912e+02    5.0000000e+02    5.0000000e+02    5.0000000e+02    6.8652708e+06    1.6353608e+03    2.9123500e+04    2.2763775e-02    3.0518428e+02   -1.3283270e+04    3.6489931e-02   -8.6957113e+04   -1.5212151e-02    2.4547795e-03   -1.6082562e-02    1.6865527e-03    3.8036463e+03   -2.4866890e-05    5.4312054e-05    1.1986949e-03    1.1299347e-04    4.2845676e+01
   2.2319105e+01    5.7374670e+00    1.1605429e+00    4.1680867e+03    0.0000000e+00    3.8100480e-05    1.0910813e+03    2.1724262e+03    7.2285800e+02    5.0000000e+02    5.0000000e+02    5.0000000e+02    6.8309713e+06    1.6232231e+03    2.8750036e+04    2.2763775e-02    3.0573045e+02   -1.3217761e+04    5.3453990e-03   -8.6521665e+04   -1.5993396e-02    2.4004360e-03   -1.5933642e-02   -1.1338907e-03    3.7856368e+03    2.8213356e-04    5.3891390e-05    1.2046230e-03    1.0990459e-04    4.2447596e+01
   2.2415224e+01    5.7246673e+00    1.1477699e+00    4.1055167e+03    0.0000000e+00    3.7805907e-05    1.0885243e+03    2.1680083e+03    7.2184316e+02    5.0000000e+02    5.0000000e+02    5.0000000e+02    6.8019847e+06    1.6123883e+03    2.8425939e+04    2.2763775e-02    3.0618739e+02   -1.3158675e+04    1.9025337e-02   -8.6155344e+04   -1.5706203e-02    2.4432382e-03   -1.5468167e-02    4.9759716e-04    3.7704337e+03    2.4614435e-04    5.4868891e-05    1.1823347e-03    1.1077309e-04    4.2111607e+01
   2.2517645e+01    5.7158278e+00    1.1358390e+00    3.9935491e+03    0.0000000e+00    3.8231843e-05    1.0858492e+03    2.1710507e+03    7.2076332e+02    5.0000000e+02    5.0000000e+02    5.0000000e+02    6.7709112e+06    1.5969914e+03    2.8030862e+04    2.2763775e-02    3.0666876e+02   -1.3096191e+04    1.1594082e-02   -8.5762857e+04   -1.5848386e-02    2.5203543e-03   -1.5249831e-02    1.9887208e-03    3.7541687e+03    2.4292076e-05    5.6574902e-05    1.1765529e-03    1.1332964e-04    4.2537100e+01
   2.2613763e+01    5.7088987e+00    1.1248460e+00    3.9389167e+03    0.0000000e+00    3.7971214e-05    1.0834276e+03    2.1471912e+03    7.1977411e+02    5.0000000e+02    5.0000000e+02    5.0000000e+02    6.7420938e+06    1.5871668e+03    2.7732623e+04    2.2763775e-02    3.0711446e+02   -1.3036819e+04    1.8741781e-02   -8.5399676e+04   -1.5945987e-02    2.4963272e-03   -1.5038645e-02    9.2283266e-04    3.7390593e+03   -9.8289553e-05    5.5772631e-05    1.1701975e-03    1.1215567e-04    4.2240734e+01
   2.2704936e+01    5.7038929e+00    1.1157915e+00    3.9143622e+03    0.0000000e+00    3.7624365e-05    1.0813179e+03    2.1491656e+03    7.1887268e+02    5.0000000e+02    5.0000000e+02    5.0000000e+02    6.7147332e+06    1.5791302e+03    2.7490638e+04    2.2763775e-02    3.0753284e+02   -1.2983317e+04    1.2967736e-02   -8.5053577e+04   -1.6145218e-02    2.5458781e-03   -1.4868968e-02    1.5258517e-03    3.7247706e+03    3.1894565e-05    5.7144654e-05    1.1666238e-03    1.1371228e-04    4.1860488e+01
   2.2841740e+01    5.6948742e+00    1.1016198e+00    3.8701486e+03    0.0000000e+00    3.7092155e-05    1.0781113e+03    2.1407598e+03    7.1750059e+02    5.0000000e+02    5.0000000e+02    5.0000000e+02    6.6738383e+06    1.5668562e+03    2.7128818e+04    2.2763775e-02    3.0815388e+02   -1.2903807e+04    3.5396854e-02   -8.4536189e+04   -1.6179363e-02    2.7209316e-03   -1.4402005e-02    2.0220690e-04    3.7033978e+03    2.0095391e-04    6.0346252e-05    1.1495341e-03    1.2034084e-04    4.1286846e+01
   2.2932984e+01    5.6962932e+00    1.0930763e+00    3.7677084e+03    0.0000000e+00    3.7609544e-05    1.0760038e+03    2.1237336e+03    7.1659224e+02    5.0000000e+02    5.0000000e+02    5.0000000e+02    6.6466974e+06    1.5539809e+03    2.6805027e+04    2.2763775e-02    3.0856340e+02   -1.2853489e+04    2.0030495e-02   -8.4191048e+04   -1.6434180e-02    2.7703500e-03   -1.4321154e-02    6.5967693e-04    3.6891839e+03    3.2218929e-04    6.1850162e-05    1.1497100e-03    1.2168105e-04    4.1762836e+01
   2.3023996e+01    5.6983194e+00    1.0834740e+00    3.7295913e+03    0.0000000e+00    3.7277521e-05    1.0738475e+03    2.1147344e+03    7.1570490e+02    5.0000000e+02    5.0000000e+02    5.0000000e+02    6.6195454e+06    1.5457433e+03    2.6554727e+04    2.2763775e-02    3.0896703e+02   -1.2804262e+04    3.8698383e-02   -8.3845652e+04   -1.7109602e-02    2.7095428e-03   -1.4245643e-02    1.0073448e-03    3.6749763e+03   -5.3569925e-04    6.1777769e-05    1.1571297e-03    1.1843620e-04    4.1373680e+01
   2.3115008e+01    5.6949841e+00    1.0739544e+00    3.6819626e+03    0.0000000e+00    3.7084089e-05    1.0716521e+03    2.1201305e+03    7.1482721e+02    5.0000000e+02    5.0000000e+02    5.0000000e+02    6.5927234e+06    1.5364895e+03    2.6290289e+04    2.2763775e-02    3.0936676e+02   -1.2752692e+04    1.6774484e-02   -8.3505662e+04   -1.7461683e-02    2.7598756e-03   -1.4107680e-02    4.4639652e-04    3.6609211e+03   -5.9990552e-04    6.3199620e-05    1.1572191e-03    1.1969708e-04    4.1134320e+01
   2.3216212e+01    5.6890353e+00    1.0637472e+00    3.6325900e+03    0.0000000e+00    3.6764556e-05    1.0692676e+03    2.1169479e+03    7.1385111e+02    5.0000000e+02    5.0000000e+02    5.0000000e+02    6.5625869e+06    1.5271732e+03    2.6016888e+04    2.2763775e-02    3.0980663e+02   -1.2695251e+04    3.6562934e-03   -8.3123046e+04   -1.7822647e-02    2.7951504e-03   -1.4012416e-02    1.6034053e-03    3.6451356e+03   -7.1138151e-04    6.4461071e-05    1.1590260e-03    1.2028220e-04    4.0711903e+01
   2.3315064e+01    5.6793530e+00    1.0533539e+00    3.6115346e+03    0.0000000e+00    3.6323132e-05    1.0668873e+03    2.1109211e+03    7.1289686e+02    5.0000000e+02    5.0000000e+02    5.0000000e+02    6.5334801e+06    1.5185325e+03    2.5758228e+04    2.2763775e-02    3.1023226e+02   -1.2636855e+04    3.9492862e-02   -8.2755331e+04   -1.8188413e-02    2.7691981e-03   -1.3894630e-02    3.3722413e-04    3.6298406e+03   -7.9042056e-04    6.4908396e-05    1.1607545e-03    1.1856430e-04    4.0238502e+01
   2.3438629e+01    5.6696923e+00    1.0425576e+00    3.5248786e+03    0.0000000e+00    3.6728025e-05    1.0641180e+03    2.1015038e+03    7.1171791e+02    5.0000000e+02    5.0000000e+02    5.0000000e+02    6.4976682e+06    1.5028620e+03    2.5385743e+04    2.2763775e-02    3.1075710e+02   -1.2560619e+04    5.5000452e-03   -8.2304531e+04   -1.8119745e-02    2.8147201e-03   -1.3503890e-02    2.3500224e-05    3.6110271e+03   -1.0198415e-03    6.6960796e-05    1.1440080e-03    1.1933300e-04    4.0705990e+01
   2.3540031e+01    5.6697288e+00    1.0336457e+00    3.4820144e+03    0.0000000e+00    3.6474196e-05    1.0618653e+03    2.1055152e+03    7.1077960e+02    5.0000000e+02    5.0000000e+02    5.0000000e+02    6.4675925e+06    1.4939538e+03    2.5130823e+04    2.2763775e-02    3.1118272e+02   -1.2505783e+04    2.0652148e-02   -8.1922565e+04   -1.8363720e-02    2.8201889e-03   -1.3340136e-02    2.3084091e-03    3.5953703e+03   -1.1436861e-03    6.7876984e-05    1.1428955e-03    1.1866730e-04    4.0389011e+01
   2.3641468e+01    5.6683163e+00    1.0242313e+00    3.4516766e+03    0.0000000e+00    3.6075762e-05    1.0596323e+03    2.1107843e+03    7.0986439e+02    5.0000000e+02    5.0000000e+02    5.0000000e+02    6.4382484e+06    1.4857187e+03    2.4884983e+04    2.2763775e-02    3.1160423e+02   -1.2450778e+04    1.6978204e-02   -8.1550636e+04   -1.8530676e-02    2.8148999e-03   -1.3142997e-02    6.1353606e-04    3.5800324e+03   -8.3407559e-04    6.8429877e-05    1.1386221e-03    1.1751985e-04    3.9937977e+01
   2.3742920e+01    5.6720140e+00    1.0136376e+00    3.4011750e+03    0.0000000e+00    3.5820390e-05    1.0571349e+03    2.1202929e+03    7.0886960e+02    5.0000000e+02    5.0000000e+02    5.0000000e+02    6.4085472e+06    1.4756737e+03    2.4602311e+04    2.2763775e-02    3.1202127e+02   -1.2398355e+04    1.7605646e-02   -8.1172431e+04   -1.9135835e-02    2.7943656e-03   -1.3054631e-02    1.1948306e-03    3.5645207e+03   -6.7218710e-04    6.8731617e-05    1.1445868e-03    1.1540578e-04    3.9642415e+01
   2.3844405e+01    5.6630968e+00    1.0042811e+00    3.2671080e+03    0.0000000e+00    3.6768835e-05    1.0548356e+03    2.1233404e+03    7.0783063e+02    5.0000000e+02    5.0000000e+02    5.0000000e+02    6.3791443e+06    1.4589873e+03    2.4231512e+04    2.2763775e-02    3.1243398e+02   -1.2342654e+04    1.6092628e-02   -8.0799057e+04   -1.9500242e-02    2.7792703e-03   -1.2930236e-02    7.0922287e-04    3.5490894e+03   -6.7912792e-04    6.9003155e-05    1.1465616e-03    1.1364289e-04    4.0556264e+01
   2.3945427e+01    5.6512604e+00    9.9554714e-01    3.2300765e+03    0.0000000e+00    3.6548013e-05    1.0525107e+03    2.1017519e+03    7.0679337e+02    5.0000000e+02    5.0000000e+02    5.0000000e+02    6.3497993e+06    1.4501064e+03    2.3976892e+04    2.2763775e-02    3.1283863e+02   -1.2285429e+04    7.7065898e-03   -8.0427167e+04   -1.9726995e-02    2.7689969e-03   -1.2773281e-02    1.0202077e-03    3.5336744e+03   -5.6130390e-04    6.9522371e-05    1.1446674e-03    1.1206578e-04    4.0303620e+01
   2.4046518e+01    5.6410082e+00    9.8779930e-01    3.2023266e+03    0.0000000e+00    3.6254371e-05    1.0503648e+03    2.0949711e+03    7.0578457e+02    5.0000000e+02    5.0000000e+02    5.0000000e+02    6.3206316e+06    1.4422662e+03    2.3749928e+04    2.2763775e-02    3.1323951e+02   -1.2225518e+04    1.6464338e-02   -8.0059007e+04   -1.9866626e-02    2.7656128e-03   -1.2577059e-02    6.6652212e-04    3.5183233e+03   -9.0254301e-05    6.9882831e-05    1.1396435e-03    1.1127862e-04    3.9957840e+01
   2.4147668e+01    5.6322626e+00    9.7962433e-01    3.1785350e+03    0.0000000e+00    3.5881476e-05    1.0482019e+03    2.0927526e+03    7.0475907e+02    5.0000000e+02    5.0000000e+02    5.0000000e+02    6.2910396e+06    1.4345520e+03    2.3530486e+04    2.2763775e-02    3.1363692e+02   -1.2164445e+04    2.9701744e-02   -7.9686371e+04   -1.9708219e-02    2.8319798e-03   -1.2260423e-02    2.4683896e-03    3.5028373e+03   -7.1061456e-05    7.1075847e-05    1.1252858e-03    1.1343687e-04    3.9540008e+01
   2.4248870e+01    5.6364878e+00    9.7128902e-01    3.1445139e+03    0.0000000e+00    3.5566246e-05    1.0460472e+03    2.0905638e+03    7.0372192e+02    5.0000000e+02    5.0000000e+02    5.0000000e+02    6.2617954e+06    1.4267208e+03    2.3299928e+04    2.2763775e-02    3.1403067e+02   -1.2106350e+04    2.2506570e-02   -7.9316850e+04   -1.9817626e-02    2.8889650e-03   -1.2091654e-02    1.7780049e-03    3.4874596e+03   -1.5445911e-04    7.2826761e-05    1.1202747e-03    1.1446452e-04    3.9162683e+01
   2.4350124e+01    5.6487176e+00    9.6297437e-01    3.0330752e+03    0.0000000e+00    3.6491585e-05    1.0438220e+03    2.0910155e+03    7.0272379e+02    5.0000000e+02    5.0000000e+02    5.0000000e+02    6.2327667e+06    1.4109586e+03    2.2954978e+04    2.2763775e-02    3.1442067e+02   -1.2050370e+04    1.2237542e-02   -7.8948858e+04   -1.9995690e-02    2.8643528e-03   -1.1866163e-02    6.1447298e-04    3.4722103e+03   -5.1428938e-04    7.2649202e-05    1.1137326e-03    1.1249107e-04    4.0056186e+01
   2.4400615e+01    5.6534131e+00    9.5908662e-01    3.0155676e+03    0.0000000e+00    3.6356161e-05    1.0427212e+03    2.0931951e+03    7.0224008e+02    5.0000000e+02    5.0000000e+02    5.0000000e+02    6.2184289e+06    1.4069937e+03    2.2838429e+04    2.2763775e-02    3.1461279e+02   -1.2023323e+04    6.9583625e-03   -7.8767139e+04   -2.0101489e-02    2.8902961e-03   -1.1806074e-02    9.5893705e-04    3.4647094e+03   -4.4200969e-04    7.3437988e-05    1.1132417e-03    1.1293410e-04    3.9876880e+01
   2.4501673e+01    5.6545020e+00    9.5146945e-01    2.9885443e+03    0.0000000e+00    3.6087166e-05    1.0405784e+03    2.0919070e+03    7.0127810e+02    5.0000000e+02    5.0000000e+02    5.0000000e+02    6.1897091e+06    1.3989542e+03    2.2614684e+04    2.2763775e-02    3.1499447e+02   -1.1969852e+04    7.9704572e-03   -7.8402144e+04   -2.0285987e-02    2.9425836e-03   -1.1653112e-02    1.2798591e-03    3.4496429e+03   -6.7594862e-04    7.5176291e-05    1.1103113e-03    1.1366273e-04    3.9551603e+01
   2.4602812e+01    5.6531464e+00    9.4351759e-01    2.9599020e+03    0.0000000e+00    3.5804015e-05    1.0383913e+03    2.0714522e+03    7.0031962e+02    5.0000000e+02    5.0000000e+02    5.0000000e+02    6.1610372e+06    1.3908127e+03    2.2387897e+04    2.2763775e-02    3.1537263e+02   -1.1916083e+04    1.2394232e-02   -7.8038010e+04   -2.0371118e-02    2.9688688e-03   -1.1486797e-02    1.0809570e-03    3.4346025e+03   -8.2094558e-04    7.6255592e-05    1.1051307e-03    1.1390090e-04    3.9208909e+01
   2.4704015e+01    5.6458921e+00    9.3598465e-01    2.9335680e+03    0.0000000e+00    3.5511721e-05    1.0363229e+03    2.0743449e+03    6.9936303e+02    5.0000000e+02    5.0000000e+02    5.0000000e+02    6.1323904e+06    1.3830427e+03    2.2175926e+04    2.2763775e-02    3.1574738e+02   -1.1861701e+04    1.5458652e-02   -7.7674919e+04   -2.0586198e-02    3.0123131e-03   -1.1347551e-02    1.1890063e-03    3.4195923e+03   -1.1540073e-03    7.7607433e-05    1.1031233e-03    1.1479536e-04    3.8859456e+01
   2.4805273e+01    5.6393778e+00    9.2844233e-01    2.9026516e+03    0.0000000e+00    3.5255186e-05    1.0343310e+03    2.0797213e+03    6.9841161e+02    5.0000000e+02    5.0000000e+02    5.0000000e+02    6.1037792e+06    1.3751096e+03    2.1966392e+04    2.2763775e-02    3.1611889e+02   -1.1806389e+04    9.8962524e-03   -7.7312710e+04   -2.0697357e-02    3.0847035e-03   -1.1106139e-02    6.5507343e-04    3.4045963e+03   -1.1414339e-03    7.9553913e-05    1.0951983e-03    1.1674366e-04    3.8536081e+01
   2.4906585e+01    5.6356157e+00    9.2225168e-01    2.8160324e+03    0.0000000e+00    3.6089529e-05    1.0322934e+03    2.0862629e+03    6.9742049e+02    5.0000000e+02    5.0000000e+02    5.0000000e+02    6.0752159e+06    1.3611450e+03    2.1669459e+04    2.2763775e-02    3.1648623e+02   -1.1750639e+04    1.4019941e-02   -7.6951185e+04   -2.0828375e-02    3.1199057e-03   -1.0978256e-02    8.9354087e-04    3.3896018e+03   -1.3728567e-03    8.0878156e-05    1.0919025e-03    1.1722962e-04    3.9348497e+01
   2.5014292e+01    5.6449719e+00    9.1356256e-01    2.7904804e+03    0.0000000e+00    3.5727588e-05    1.0299019e+03    2.0815152e+03    6.9629672e+02    5.0000000e+02    5.0000000e+02    5.0000000e+02    6.0445629e+06    1.3528761e+03    2.1431813e+04    2.2763775e-02    3.1687228e+02   -1.1693415e+04    1.7714321e-02   -7.6562058e+04   -2.1226259e-02    3.0108565e-03   -1.0898976e-02    1.9000876e-03    3.3735333e+03   -1.1602816e-03    7.9333787e-05    1.0948702e-03    1.1222012e-04    3.8937502e+01
   2.5116944e+01    5.6433921e+00    9.0429228e-01    2.7557402e+03    0.0000000e+00    3.5407807e-05    1.0275614e+03    2.0700161e+03    6.9523089e+02    5.0000000e+02    5.0000000e+02    5.0000000e+02    6.0160309e+06    1.3444191e+03    2.1195483e+04    2.2763775e-02    3.1723632e+02   -1.1635285e+04    5.6522006e-03   -7.6202027e+04   -2.1356670e-02    2.9173444e-03   -1.0759624e-02   -3.2241610e-04    3.3584665e+03   -1.0297638e-03    7.7756511e-05    1.0915936e-03    1.0770808e-04    3.8579700e+01
   2.5231001e+01    5.6413817e+00    8.9593191e-01    2.6675387e+03    0.0000000e+00    3.6162454e-05    1.0251243e+03    2.0683281e+03    6.9405854e+02    5.0000000e+02    5.0000000e+02    5.0000000e+02    5.9842202e+06    1.3293474e+03    2.0863441e+04    2.2763775e-02    3.1763539e+02   -1.1571204e+04   -1.2284225e-03   -7.5799058e+04   -2.1308149e-02    2.8721642e-03   -1.0560052e-02    4.3087176e-04    3.3416895e+03   -4.7605324e-04    7.7353344e-05    1.0829390e-03    1.0522639e-04    3.9316979e+01
   2.5320108e+01    5.6410003e+00    8.9040171e-01    2.6426517e+03    0.0000000e+00    3.6015932e-05    1.0233714e+03    2.0713135e+03    6.9318636e+02    5.0000000e+02    5.0000000e+02    5.0000000e+02    5.9596921e+06    1.3228734e+03    2.0686429e+04    2.2763775e-02    3.1794313e+02   -1.1522140e+04    2.0612711e-03   -7.5489389e+04   -2.1358724e-02    2.8265298e-03   -1.0434161e-02    2.8813010e-04    3.3288124e+03    7.9912504e-05    7.6821423e-05    1.0793725e-03    1.0277913e-04    3.9114237e+01
   2.5421714e+01    5.6338773e+00    8.8420567e-01    2.6216325e+03    0.0000000e+00    3.5775800e-05    1.0213655e+03    2.0763473e+03    6.9217780e+02    5.0000000e+02    5.0000000e+02    5.0000000e+02    5.9315826e+06    1.3159130e+03    2.0498785e+04    2.2763775e-02    3.1829091e+02   -1.1469382e+04    1.5040784e-02   -7.5132983e+04   -2.1156164e-02    2.8474232e-03   -1.0146847e-02    1.7701236e-03    3.3141226e+03   -4.1026546e-04    7.7726486e-05    1.0656715e-03    1.0297537e-04    3.8831034e+01
   2.5523386e+01    5.6431462e+00    8.7770777e-01    2.6072746e+03    0.0000000e+00    3.5380556e-05    1.0194504e+03    2.0804617e+03    6.9117485e+02    5.0000000e+02    5.0000000e+02    5.0000000e+02    5.9035146e+06    1.3098747e+03    2.0320457e+04    2.2763775e-02    3.1863572e+02   -1.1415140e+04    2.5447755e-02   -7.4778193e+04   -2.1256673e-02    2.8692111e-03   -1.0062999e-02    1.6204676e-03    3.2994146e+03   -4.3266203e-04    7.8660623e-05    1.0639674e-03    1.0358108e-04    3.8387227e+01
   2.5625121e+01    5.6533230e+00    8.7047954e-01    2.5346158e+03    0.0000000e+00    3.6020956e-05    1.0173916e+03    2.0840067e+03    6.9018835e+02    5.0000000e+02    5.0000000e+02    5.0000000e+02    5.8757360e+06    1.2968629e+03    2.0039954e+04    2.2763775e-02    3.1897757e+02   -1.1363335e+04    8.9617066e-03   -7.4425287e+04   -2.1420434e-02    2.8384896e-03   -9.9093538e-03    8.9025732e-04    3.2848061e+03   -7.8569595e-04    7.8421963e-05    1.0600940e-03    1.0146148e-04    3.8975950e+01
   2.5726920e+01    5.6599063e+00    8.6389954e-01    2.5076251e+03    0.0000000e+00    3.5774554e-05    1.0154697e+03    2.0658428e+03    6.8922373e+02    5.0000000e+02    5.0000000e+02    5.0000000e+02    5.8480767e+06    1.2898011e+03    1.9850035e+04    2.2763775e-02    3.1931503e+02   -1.1311104e+04   -5.3714477e-03   -7.4074016e+04   -2.1551110e-02    2.8438379e-03   -9.7659391e-03    5.4574117e-04    3.2702683e+03   -5.4253742e-04    7.9249410e-05    1.0565531e-03    1.0086957e-04    3.8654724e+01
   2.5828786e+01    5.6601008e+00    8.5739226e-01    2.4838801e+03    0.0000000e+00    3.5523564e-05    1.0135216e+03    2.0608890e+03    6.8826265e+02    5.0000000e+02    5.0000000e+02    5.0000000e+02    5.8204559e+06    1.2827308e+03    1.9663223e+04    2.2763775e-02    3.1964958e+02   -1.1258351e+04   -8.6495373e-03   -7.3723301e+04   -2.1629336e-02    2.8433597e-03   -9.6412166e-03    1.4749322e-03    3.2557269e+03   -5.6326971e-04    7.9694983e-05    1.0529175e-03    1.0004071e-04    3.8354279e+01
   2.5930720e+01    5.6561357e+00    8.5114429e-01    2.4723623e+03    0.0000000e+00    3.5181020e-05    1.0116551e+03    2.0655650e+03    6.8730035e+02    5.0000000e+02    5.0000000e+02    5.0000000e+02    5.7929943e+06    1.2762958e+03    1.9489813e+04    2.2763775e-02    3.1998120e+02   -1.1204271e+04    1.6339010e-02   -7.3376072e+04   -2.1796088e-02    2.9195062e-03   -9.5536597e-03    1.1183556e-03    3.2412757e+03   -3.9491201e-04    8.1679391e-05    1.0526900e-03    1.0256966e-04    3.7953230e+01
   2.6032723e+01    5.6525352e+00    8.4485791e-01    2.4624479e+03    0.0000000e+00    3.4779369e-05    1.0098578e+03    2.0704256e+03    6.8634393e+02    5.0000000e+02    5.0000000e+02    5.0000000e+02    5.7653035e+06    1.2702869e+03    1.9333604e+04    2.2763775e-02    3.2031020e+02   -1.1150760e+04   -4.3230055e-03   -7.3025348e+04   -2.1818513e-02    2.9899104e-03   -9.3466719e-03    1.9072467e-03    3.2267458e+03   -2.9720047e-04    8.3527512e-05    1.0444459e-03    1.0483754e-04    3.7521092e+01
   2.6134793e+01    5.6510066e+00    8.3879444e-01    2.3923934e+03    0.0000000e+00    3.5495329e-05    1.0079557e+03    2.0753459e+03    6.8536514e+02    5.0000000e+02    5.0000000e+02    5.0000000e+02    5.7377989e+06    1.2576052e+03    1.9075379e+04    2.2763775e-02    3.2063666e+02   -1.1096733e+04    1.6059390e-02   -7.2677620e+04   -2.1758269e-02    2.9793783e-03   -9.2032788e-03    1.6321647e-03    3.2122739e+03   -3.6845420e-04    8.3855305e-05    1.0378640e-03    1.0391628e-04    3.8184881e+01
   2.6236594e+01    5.6570042e+00    8.3215901e-01    2.3649807e+03    0.0000000e+00    3.5304568e-05    1.0059409e+03    2.0662457e+03    6.8432121e+02    5.0000000e+02    5.0000000e+02    5.0000000e+02    5.7105314e+06    1.2502262e+03    1.8882455e+04    2.2763775e-02    3.2095779e+02   -1.1043192e+04    2.6448333e-03   -7.2332578e+04   -2.1906082e-02    2.9759841e-03   -9.0906125e-03    9.9913094e-04    3.1979177e+03   -2.7923551e-04    8.3983568e-05    1.0360566e-03    1.0374454e-04    3.7945323e+01
   2.6338497e+01    5.6616921e+00    8.2544239e-01    2.3411673e+03    0.0000000e+00    3.5080470e-05    1.0040072e+03    2.0501800e+03    6.8329142e+02    5.0000000e+02    5.0000000e+02    5.0000000e+02    5.6836495e+06    1.2429303e+03    1.8694484e+04    2.2763775e-02    3.2127597e+02   -1.0989436e+04   -1.6183946e-03   -7.1992638e+04   -2.1955964e-02    2.9274258e-03   -8.9654599e-03    1.0293670e-03    3.1837495e+03   -2.6081748e-04    8.3127804e-05    1.0324350e-03    1.0155057e-04    3.7664202e+01
   2.6440473e+01    5.6633666e+00    8.1874701e-01    2.3222334e+03    0.0000000e+00    3.4762588e-05    1.0020864e+03    2.0406998e+03    6.8227588e+02    5.0000000e+02    5.0000000e+02    5.0000000e+02    5.6564653e+06    1.2364091e+03    1.8519482e+04    2.2763775e-02    3.2159131e+02   -1.0938646e+04    1.4212918e-02   -7.1647507e+04   -2.2080062e-02    2.9482594e-03   -8.9395637e-03    1.5704633e-03    3.1694737e+03   -2.3509704e-04    8.4117167e-05    1.0339664e-03    1.0177868e-04    3.7305066e+01
   2.6542517e+01    5.6623632e+00    8.1233616e-01    2.2955830e+03    0.0000000e+00    3.4572883e-05    1.0002538e+03    2.0430836e+03    6.8129315e+02    5.0000000e+02    5.0000000e+02    5.0000000e+02    5.6295838e+06    1.2295050e+03    1.8341971e+04    2.2763775e-02    3.2190385e+02   -1.0887110e+04    1.5010829e-02   -7.1306828e+04   -2.2233332e-02    2.9424096e-03   -8.8633725e-03    4.9448433e-04    3.1553356e+03   -1.7598935e-05    8.4274317e-05    1.0339834e-03    1.0101266e-04    3.7062319e+01
   2.6644630e+01    5.6608811e+00    8.0782422e-01    2.2202965e+03    0.0000000e+00    3.5595515e-05    9.9839092e+02    2.0483782e+03    6.8030688e+02    5.0000000e+02    5.0000000e+02    5.0000000e+02    5.6028190e+06    1.2162011e+03    1.8081367e+04    2.2763775e-02    3.2221371e+02   -1.0835713e+04   -7.4648417e-03   -7.0967638e+04   -2.1844968e-02    2.8880483e-03   -8.6063036e-03    1.1305470e-03    3.1413064e+03    2.5232382e-05    8.3400375e-05    1.0177185e-03    9.8945881e-05    3.8011614e+01
   2.6746809e+01    5.6730171e+00    8.0187985e-01    2.1973850e+03    0.0000000e+00    3.5394018e-05    9.9664423e+02    2.0531835e+03    6.7931001e+02    5.0000000e+02    5.0000000e+02    5.0000000e+02    5.5756454e+06    1.2096786e+03    1.7912507e+04    2.2763775e-02    3.2251939e+02   -1.0783993e+04    1.0509205e-02   -7.0623568e+04   -2.2049698e-02    2.8405155e-03   -8.6014813e-03    2.2428067e-03    3.1270572e+03    4.0128735e-06    8.2888638e-05    1.0206574e-03    9.6712321e-05    3.7738812e+01
   2.6820390e+01    5.6811762e+00    7.9680810e-01    2.1755021e+03    0.0000000e+00    3.5265053e-05    9.9526660e+02    2.0402809e+03    6.7859172e+02    5.0000000e+02    5.0000000e+02    5.0000000e+02    5.5564506e+06    1.2044143e+03    1.7777411e+04    2.2763775e-02    3.2273781e+02   -1.0746474e+04    3.9748029e-02   -7.0380602e+04   -2.2260993e-02    2.7937999e-03   -8.5657035e-03    1.1524157e-03    3.1169058e+03    3.7633577e-05    8.2228474e-05    1.0232236e-03    9.4686845e-05    3.7564501e+01
   2.6920132e+01    5.6900790e+00    7.8999297e-01    2.1471463e+03    0.0000000e+00    3.5075853e-05    9.9336877e+02    2.0443195e+03    6.7763553e+02    5.0000000e+02    5.0000000e+02    5.0000000e+02    5.5306605e+06    1.1972618e+03    1.7595942e+04    2.2763775e-02    3.2303128e+02   -1.0694625e+04   -4.4905245e-03   -7.0054581e+04   -2.2308621e-02    2.7545274e-03   -8.4675167e-03   -5.5898148e-04    3.1032785e+03    2.5882898e-04    8.1659956e-05    1.0196522e-03    9.2815775e-05    3.7318813e+01
   2.7011700e+01    5.6965343e+00    7.8412155e-01    2.0943337e+03    0.0000000e+00    3.5776673e-05    9.9172271e+02    2.0496385e+03    6.7677462e+02    5.0000000e+02    5.0000000e+02    5.0000000e+02    5.5070913e+06    1.1850855e+03    1.7374181e+04    2.2763775e-02    3.2329819e+02   -1.0647041e+04   -8.7774314e-03   -6.9756162e+04   -2.2229618e-02    2.7277593e-03   -8.3778833e-03    8.3125614e-04    3.0907998e+03   -6.0458218e-04    8.1342678e-05    1.0142732e-03    9.1320458e-05    3.8061738e+01
   2.7103676e+01    5.6989299e+00    7.7933350e-01    2.0844190e+03    0.0000000e+00    3.5589447e-05    9.9013884e+02    2.0550310e+03    6.7591925e+02    5.0000000e+02    5.0000000e+02    5.0000000e+02    5.4837642e+06    1.1793358e+03    1.7235056e+04    2.2763775e-02    3.2356280e+02   -1.0599906e+04    4.9357059e-04   -6.9461614e+04   -2.2125201e-02    2.6826748e-03   -8.2476568e-03    7.9841095e-04    3.0785073e+03   -4.4739046e-04    8.0498202e-05    1.0072242e-03    8.9664878e-05    3.7845654e+01
   2.7206166e+01    5.7015626e+00    7.7441591e-01    2.0699893e+03    0.0000000e+00    3.5378275e-05    9.8849588e+02    2.0606138e+03    6.7498606e+02    5.0000000e+02    5.0000000e+02    5.0000000e+02    5.4575686e+06    1.1732361e+03    1.7088954e+04    2.2763775e-02    3.2385519e+02   -1.0551209e+04   -2.6617684e-03   -6.9129173e+04   -2.2059301e-02    2.6455258e-03   -8.0867515e-03    1.2911893e-03    3.0647993e+03   -3.2616097e-04    7.9971473e-05    9.9961890e-04    8.7928602e-05    3.7580648e+01
   2.7308714e+01    5.7038011e+00    7.6929884e-01    2.0525022e+03    0.0000000e+00    3.5155191e-05    9.8681045e+02    2.0660870e+03    6.7396658e+02    5.0000000e+02    5.0000000e+02    5.0000000e+02    5.4314767e+06    1.1672106e+03    1.6939328e+04    2.2763775e-02    3.2414525e+02   -1.0504003e+04    2.1150829e-02   -6.8797860e+04   -2.2041561e-02    2.6430803e-03   -7.9860806e-03    1.2376870e-03    3.0511234e+03   -3.0751880e-04    8.0348823e-05    9.9552189e-04    8.7818466e-05    3.7290499e+01
   2.7411318e+01    5.7030606e+00    7.6388206e-01    2.0352737e+03    0.0000000e+00    3.4876756e-05    9.8509222e+02    2.0591142e+03    6.7295532e+02    5.0000000e+02    5.0000000e+02    5.0000000e+02    5.4055929e+06    1.1614778e+03    1.6790254e+04    2.2763775e-02    3.2443284e+02   -1.0456000e+04    7.2922732e-03   -6.8469312e+04   -2.2137706e-02    2.6232576e-03   -7.9369919e-03    5.5791426e-04    3.0375240e+03   -4.3376016e-04    8.0143985e-05    9.9518608e-04    8.6999801e-05    3.6957437e+01
   2.7513968e+01    5.7064400e+00    7.5864062e-01    1.9789242e+03    0.0000000e+00    3.5421871e-05    9.8330451e+02    2.0482805e+03    6.7195140e+02    5.0000000e+02    5.0000000e+02    5.0000000e+02    5.3798311e+06    1.1506634e+03    1.6568969e+04    2.2763775e-02    3.2471785e+02   -1.0406864e+04   -1.1555614e-02   -6.8142378e+04   -2.2232521e-02    2.6437544e-03   -7.9160547e-03    2.0686124e-04    3.0239591e+03   -5.5643867e-05    8.0531230e-05    9.9586983e-04    8.7842565e-05    3.7388824e+01
   2.7616638e+01    5.7038058e+00    7.5312127e-01    1.9684105e+03    0.0000000e+00    3.5132803e-05    9.8153820e+02    2.0429370e+03    6.7095182e+02    5.0000000e+02    5.0000000e+02    5.0000000e+02    5.3542397e+06    1.1447682e+03    1.6418315e+04    2.2763775e-02    3.2499934e+02   -1.0356283e+04   -2.2380404e-04   -6.7818381e+04   -2.2362870e-02    2.6420797e-03   -7.8989679e-03    3.3534357e-04    3.0104548e+03    3.5343199e-05    8.0609073e-05    9.9760136e-04    8.7765837e-05    3.7051981e+01
   2.7719342e+01    5.7017673e+00    7.4802474e-01    1.9519462e+03    0.0000000e+00    3.4932407e-05    9.7989806e+02    2.0407718e+03    6.6996451e+02    5.0000000e+02    5.0000000e+02    5.0000000e+02    5.3283919e+06    1.1389418e+03    1.6273291e+04    2.2763775e-02    3.2527837e+02   -1.0306433e+04    6.1169855e-03   -6.7490864e+04   -2.2513060e-02    2.6395322e-03   -7.8870992e-03    1.3949433e-03    2.9968403e+03   -2.0146904e-05    8.0627836e-05    9.9959919e-04    8.7632422e-05    3.6791650e+01
   2.7822099e+01    5.6920655e+00    7.4285667e-01    1.9397015e+03    0.0000000e+00    3.4665018e-05    9.7821762e+02    2.0408381e+03    6.6897829e+02    5.0000000e+02    5.0000000e+02    5.0000000e+02    5.3029660e+06    1.1333225e+03    1.6134772e+04    2.2763775e-02    3.2555511e+02   -1.0254664e+04    6.4679878e-03   -6.7170031e+04   -2.2281143e-02    2.6080654e-03   -7.6550678e-03   -1.9408365e-04    2.9834561e+03    2.6139244e-04    8.0467085e-05    9.8608735e-04    8.5411856e-05    3.6489418e+01
   2.7924899e+01    5.7074182e+00    7.3771791e-01    1.9239999e+03    0.0000000e+00    3.4426700e-05    9.7658156e+02    2.0399832e+03    6.6798688e+02    5.0000000e+02    5.0000000e+02    5.0000000e+02    5.2772398e+06    1.1276846e+03    1.5991157e+04    2.2763775e-02    3.2582955e+02   -1.0202492e+04    1.2528400e-02   -6.6845563e+04   -2.2309404e-02    2.6198222e-03   -7.6221040e-03    4.9679172e-04    2.9698923e+03    3.6919468e-04    8.0733422e-05    9.8459346e-04    8.5923965e-05    3.6186799e+01
   2.8027770e+01    5.7214628e+00    7.3294999e-01    1.8598123e+03    0.0000000e+00    3.5201712e-05    9.7498816e+02    2.0431278e+03    6.6701494e+02    5.0000000e+02    5.0000000e+02    5.0000000e+02    5.2520831e+06    1.1164995e+03    1.5781544e+04    2.2763775e-02    3.2610170e+02   -1.0152350e+04    7.2603187e-03   -6.6527472e+04   -2.2042064e-02    2.6090426e-03   -7.4237827e-03   -4.0533928e-04    2.9565911e+03    9.0389161e-05    8.0169504e-05    9.7174691e-04    8.6120957e-05    3.6876031e+01
   2.8130547e+01    5.7356728e+00    7.2798854e-01    1.8395221e+03    0.0000000e+00    3.5069643e-05    9.7341552e+02    2.0465529e+03    6.6607988e+02    5.0000000e+02    5.0000000e+02    5.0000000e+02    5.2270416e+06    1.1103358e+03    1.5637864e+04    2.2763775e-02    3.2637010e+02   -1.0104835e+04   -8.5262351e-03   -6.6209703e+04   -2.1966331e-02    2.5940294e-03   -7.3134552e-03   -3.5934957e-05    2.9434091e+03    1.0690880e-04    7.9840185e-05    9.6555860e-04    8.5726065e-05    3.6679705e+01
   2.8233434e+01    5.7497492e+00    7.2267229e-01    1.8201168e+03    0.0000000e+00    3.4933640e-05    9.7175758e+02    2.0503299e+03    6.6516086e+02    5.0000000e+02    5.0000000e+02    5.0000000e+02    5.2020687e+06    1.1038100e+03    1.5493074e+04    2.2763775e-02    3.2663630e+02   -1.0058618e+04    1.1027291e-02   -6.5892200e+04   -2.1944772e-02    2.5929273e-03   -7.1940870e-03    2.3995008e-04    2.9302521e+03    2.4030343e-04    8.0013648e-05    9.6025105e-04    8.5889746e-05    3.6499448e+01
   2.8330214e+01    5.7515612e+00    7.1848184e-01    1.8103331e+03    0.0000000e+00    3.4741323e-05    9.7030690e+02    2.0538184e+03    6.6425797e+02    5.0000000e+02    5.0000000e+02    5.0000000e+02    5.1785800e+06    1.0984359e+03    1.5371033e+04    2.2763775e-02    3.2688456e+02   -1.0015871e+04   -3.4202119e-03   -6.5593573e+04   -2.2087032e-02    2.6568155e-03   -7.2005512e-03    1.3078261e-04    2.9179202e+03    5.8939500e-04    8.1334302e-05    9.6276027e-04    8.8699003e-05    3.6265531e+01
   2.8433209e+01    5.7496131e+00    7.1366239e-01    1.7999386e+03    0.0000000e+00    3.4411257e-05    9.6872054e+02    2.0579153e+03    6.6324696e+02    5.0000000e+02    5.0000000e+02    5.0000000e+02    5.1539665e+06    1.0934854e+03    1.5246308e+04    2.2763775e-02    3.2714665e+02   -9.9678810e+03    1.5800010e-02   -6.5282019e+04   -2.2148868e-02    2.5655163e-03   -7.1242143e-03   -2.9925851e-04    2.9049285e+03    4.5853039e-04    7.9925298e-05    9.6061156e-04    8.4340920e-05    3.5882411e+01
   2.8536231e+01    5.7493623e+00    7.0939733e-01    1.7647455e+03    0.0000000e+00    3.4833451e-05    9.6717308e+02    2.0622388e+03    6.6224290e+02    5.0000000e+02    5.0000000e+02    5.0000000e+02    5.1293289e+06    1.0843877e+03    1.5078671e+04    2.2763775e-02    3.2740653e+02   -9.9198686e+03   -8.1057953e-03   -6.4970080e+04   -2.2160542e-02    2.5010919e-03   -7.1236014e-03    3.9206320e-04    2.8919484e+03    3.7311833e-04    7.8866989e-05    9.6007783e-04    8.1827686e-05    3.6258872e+01
   2.8639317e+01    5.7538704e+00    7.0395836e-01    1.7495172e+03    0.0000000e+00    3.4559981e-05    9.6547061e+02    2.0483900e+03    6.6124691e+02    5.0000000e+02    5.0000000e+02    5.0000000e+02    5.1046804e+06    1.0787881e+03    1.4942208e+04    2.2763775e-02    3.2766372e+02   -9.8720911e+03    1.5118147e-02   -6.4657995e+04   -2.2273462e-02    2.4344822e-03   -7.0876415e-03    7.5782407e-04    2.8789528e+03    3.0474488e-04    7.7523172e-05    9.6105125e-04    7.9453385e-05    3.5950628e+01
   2.8742451e+01    5.7560348e+00    6.9859693e-01    1.7390400e+03    0.0000000e+00    3.4271827e-05    9.6383029e+02    2.0403061e+03    6.6026024e+02    5.0000000e+02    5.0000000e+02    5.0000000e+02    5.0801815e+06    1.0732487e+03    1.4808719e+04    2.2763775e-02    3.2791870e+02   -9.8241111e+03    1.2909488e-02   -6.4348022e+04   -2.2395496e-02    2.3846331e-03   -7.0678567e-03    1.3653989e-04    2.8660339e+03    3.3364853e-04    7.6515850e-05    9.6281613e-04    7.7694214e-05    3.5630216e+01
   2.8845642e+01    5.7592095e+00    6.9347553e-01    1.7268487e+03    0.0000000e+00    3.3968338e-05    9.6224687e+02    2.0356030e+03    6.5929405e+02    5.0000000e+02    5.0000000e+02    5.0000000e+02    5.0558554e+06    1.0682580e+03    1.4680914e+04    2.2763775e-02    3.2817153e+02   -9.7763021e+03   -2.0023968e-03   -6.4040127e+04   -2.2464091e-02    2.3404174e-03   -7.0339545e-03    5.9237888e-05    2.8532071e+03    2.0146774e-04    7.5409397e-05    9.6270356e-04    7.6285379e-05    3.5275523e+01
   2.8948877e+01    5.7564359e+00    6.8835698e-01    1.7135628e+03    0.0000000e+00    3.3698779e-05    9.6070675e+02    2.0288581e+03    6.5834526e+02    5.0000000e+02    5.0000000e+02    5.0000000e+02    5.0316459e+06    1.0629909e+03    1.4557979e+04    2.2763775e-02    3.2842237e+02   -9.7291391e+03    2.1911278e-03   -6.3733520e+04   -2.2138740e-02    2.3047800e-03   -6.7868332e-03    2.1372224e-04    2.8404815e+03    2.2880133e-04    7.4725622e-05    9.4654463e-04    7.4912856e-05    3.4978583e+01
   2.9000513e+01    5.7636389e+00    6.8579286e-01    1.7052942e+03    0.0000000e+00    3.3575176e-05    9.5991085e+02    2.0185708e+03    6.5786731e+02    5.0000000e+02    5.0000000e+02    5.0000000e+02    5.0195166e+06    1.0603610e+03    1.4491323e+04    2.2763775e-02    3.2854702e+02   -9.7039816e+03    1.7641528e-02   -6.3581121e+04   -2.2097120e-02    2.2977829e-03   -6.7493327e-03    7.6163489e-04    2.8341001e+03    2.3793564e-04    7.4588552e-05    9.4411717e-04    7.4547554e-05    3.4819871e+01
   2.9103687e+01    5.7757238e+00    6.8217025e-01    1.6555704e+03    0.0000000e+00    3.4196560e-05    9.5849221e+02    2.0191930e+03    6.5691341e+02    5.0000000e+02    5.0000000e+02    5.0000000e+02    4.9954754e+06    1.0509399e+03    1.4307370e+04    2.2763775e-02    3.2879398e+02   -9.6579486e+03    1.1864631e-02   -6.3276377e+04   -2.2043004e-02    2.3302897e-03   -6.7349212e-03    3.3860181e-04    2.8214120e+03    4.6497536e-04    7.5569317e-05    9.4165421e-04    7.6412552e-05    3.5260007e+01
   2.9206867e+01    5.7912848e+00    6.7689414e-01    1.6472305e+03    0.0000000e+00    3.3928419e-05    9.5689459e+02    2.0204635e+03    6.5598832e+02    5.0000000e+02    5.0000000e+02    5.0000000e+02    4.9716212e+06    1.0454723e+03    1.4179134e+04    2.2763775e-02    3.2903824e+02   -9.6127844e+03   -4.5472896e-04   -6.2973701e+04   -2.2099393e-02    2.3038570e-03   -6.6645845e-03   -2.4161304e-04    2.8088285e+03    3.1397126e-04    7.4923918e-05    9.3966667e-04    7.5691298e-05    3.4970805e+01
   2.9310130e+01    5.8050000e+00    6.7158380e-01    1.6289759e+03    0.0000000e+00    3.3731181e-05    9.5535098e+02    2.0222420e+03    6.5508111e+02    5.0000000e+02    5.0000000e+02    5.0000000e+02    4.9477479e+06    1.0396799e+03    1.4049076e+04    2.2763775e-02    3.2928053e+02   -9.5684053e+03   -4.7403766e-03   -6.2670127e+04   -2.2134547e-02    2.2743769e-03   -6.5908534e-03   -1.8607713e-04    2.7962317e+03    2.5782430e-04    7.4241210e-05    9.3723194e-04    7.4763222e-05    3.4713933e+01
   2.9413457e+01    5.8107882e+00    6.6668805e-01    1.6170503e+03    0.0000000e+00    3.3477725e-05    9.5383941e+02    2.0241009e+03    6.5408543e+02    5.0000000e+02    5.0000000e+02    5.0000000e+02    4.9242309e+06    1.0344179e+03    1.3932248e+04    2.2763775e-02    3.2952072e+02   -9.5228235e+03   -2.1950380e-03   -6.2372381e+04   -2.2146901e-02    2.2384674e-03   -6.5176585e-03   -7.7621601e-04    2.7838224e+03    5.6013477e-04    7.3621108e-05    9.3456921e-04    7.3446492e-05    3.4425538e+01
   2.9516875e+01    5.8128767e+00    6.6177853e-01    1.6089027e+03    0.0000000e+00    3.3128359e-05    9.5233075e+02    2.0264933e+03    6.5308981e+02    5.0000000e+02    5.0000000e+02    5.0000000e+02    4.9006718e+06    1.0296899e+03    1.3823065e+04    2.2763775e-02    3.2975925e+02   -9.4772645e+03   -4.6346873e-03   -6.2073923e+04   -2.2141117e-02    2.2410255e-03   -6.4430128e-03   -4.5714551e-05    2.7713913e+03    4.5971543e-04    7.3707623e-05    9.3135202e-04    7.3893662e-05    3.4059817e+01
   2.9620355e+01    5.8148650e+00    6.5738680e-01    1.5694528e+03    0.0000000e+00    3.3577076e-05    9.5079906e+02    2.0284563e+03    6.5210336e+02    5.0000000e+02    5.0000000e+02    5.0000000e+02    4.8771782e+06    1.0207120e+03    1.3656658e+04    2.2763775e-02    3.2999557e+02   -9.4315337e+03    3.0832237e-03   -6.1776512e+04   -2.2026212e-02    2.2385458e-03   -6.3321122e-03    1.8933373e-04    2.7589904e+03    3.6687669e-04    7.3743076e-05    9.2428280e-04    7.4084884e-05    3.4426617e+01
   2.9723894e+01    5.8194878e+00    6.5255133e-01    1.5525041e+03    0.0000000e+00    3.3411251e-05    9.4921879e+02    2.0214431e+03    6.5112749e+02    5.0000000e+02    5.0000000e+02    5.0000000e+02    4.8537906e+06    1.0150526e+03    1.3529131e+04    2.2763775e-02    3.3022952e+02   -9.3859753e+03   -8.8149839e-04   -6.1480494e+04   -2.2044153e-02    2.1889888e-03   -6.2811311e-03    9.3834226e-05    2.7466455e+03    3.0166046e-04    7.2689994e-05    9.2256542e-04    7.2504697e-05    3.4214009e+01
   2.9827501e+01    5.8249877e+00    6.4737437e-01    1.5384512e+03    0.0000000e+00    3.3166848e-05    9.4764376e+02    2.0249198e+03    6.5016461e+02    5.0000000e+02    5.0000000e+02    5.0000000e+02    4.8305383e+06    1.0095986e+03    1.3406296e+04    2.2763775e-02    3.3046145e+02   -9.3406413e+03   -1.8775208e-03   -6.1186135e+04   -2.2116860e-02    2.1301456e-03   -6.2407130e-03   -4.0877807e-05    2.7343761e+03    2.4611742e-04    7.1565199e-05    9.2244078e-04    7.0284023e-05    3.3936230e+01
   2.9931164e+01    5.8298321e+00    6.4274169e-01    1.5265540e+03    0.0000000e+00    3.2931569e-05    9.4614477e+02    2.0191382e+03    6.4921643e+02    5.0000000e+02    5.0000000e+02    5.0000000e+02    4.8076215e+06    1.0046221e+03    1.3290696e+04    2.2763775e-02    3.3069143e+02   -9.2953266e+03   -1.1793512e-02   -6.0896315e+04   -2.2137842e-02    2.0929385e-03   -6.2016201e-03   -3.1023044e-04    2.7222823e+03    1.9636417e-04    7.0672861e-05    9.2127292e-04    6.8921223e-05    3.3669360e+01
   3.0034886e+01    5.8302749e+00    6.3810848e-01    1.5154684e+03    0.0000000e+00    3.2617663e-05    9.4470931e+02    2.0104281e+03    6.4829235e+02    5.0000000e+02    5.0000000e+02    5.0000000e+02    4.7843557e+06    1.0001634e+03    1.3186529e+04    2.2763775e-02    3.3091963e+02   -9.2527550e+03   -1.0344211e-02   -6.0600357e+04   -2.1917795e-02    2.0705592e-03   -6.0275951e-03    1.3302045e-03    2.7100870e+03    1.9939848e-04    7.0049336e-05    9.0949695e-04    6.8049123e-05    3.3320042e+01
   3.0138649e+01    5.8421515e+00    6.3441112e-01    1.4721243e+03    0.0000000e+00    3.3217164e-05    9.4333805e+02    2.0062171e+03    6.4735654e+02    5.0000000e+02    5.0000000e+02    5.0000000e+02    4.7614048e+06    9.9109713e+02    1.3016654e+04    2.2763775e-02    3.3114561e+02   -9.2067408e+03    1.1501982e-02   -6.0310792e+04   -2.1851995e-02    2.0695552e-03   -5.9601790e-03    1.0993950e-04    2.6979689e+03    1.4459371e-04    7.0487478e-05    9.0510109e-04    6.7890312e-05    3.3758464e+01
   3.0242453e+01    5.8564133e+00    6.2984865e-01    1.4599948e+03    0.0000000e+00    3.2978804e-05    9.4180533e+02    2.0046981e+03    6.4643220e+02    5.0000000e+02    5.0000000e+02    5.0000000e+02    4.7385713e+06    9.8623091e+02    1.2900291e+04    2.2763775e-02    3.3136921e+02   -9.1631583e+03    3.0663946e-03   -6.0021230e+04   -2.1929888e-02    2.0447191e-03   -5.9207673e-03   -5.1619320e-04    2.6858951e+03    1.4534056e-04    6.9838460e-05    9.0486784e-04    6.7357301e-05    3.3465566e+01
   3.0346288e+01    5.8672778e+00    6.2537456e-01    1.4512550e+03    0.0000000e+00    3.2720819e-05    9.4037309e+02    2.0044094e+03    6.4551976e+02    5.0000000e+02    5.0000000e+02    5.0000000e+02    4.7159017e+06    9.8144053e+02    1.2792625e+04    2.2763775e-02    3.3159094e+02   -9.1192674e+03   -8.7192695e-03   -5.9733914e+04   -2.1991993e-02    2.0152324e-03   -5.8763777e-03   -7.1646984e-04    2.6739074e+03    1.6674950e-04    6.9468093e-05    9.0420504e-04    6.6231823e-05    3.3170242e+01
   3.0450161e+01    5.8814891e+00    6.2067058e-01    1.4373580e+03    0.0000000e+00    3.2515850e-05    9.3886822e+02    2.0050700e+03    6.4453637e+02    5.0000000e+02    5.0000000e+02    5.0000000e+02    4.6933349e+06    9.7603480e+02    1.2676011e+04    2.2763775e-02    3.3181080e+02   -9.0755127e+03   -4.7005724e-03   -5.9447841e+04   -2.1928513e-02    1.9795628e-03   -5.7851380e-03   -4.5509501e-04    2.6619651e+03    2.9595621e-04    6.8620026e-05    8.9917329e-04    6.5029797e-05    3.2917147e+01
   3.0544696e+01    5.8872755e+00    6.1711491e-01    1.4316650e+03    0.0000000e+00    3.2301174e-05    9.3760063e+02    2.0061832e+03    6.4364478e+02    5.0000000e+02    5.0000000e+02    5.0000000e+02    4.6728463e+06    9.7176034e+02    1.2587952e+04    2.2763775e-02    3.3200934e+02   -9.0362547e+03   -9.7502320e-03   -5.9188132e+04   -2.1844230e-02    1.9772925e-03   -5.7535637e-03    2.5399772e-05    2.6511542e+03    4.5898507e-04    6.8623023e-05    8.9587977e-04    6.5105225e-05    3.2682228e+01
   3.0648641e+01    5.8901884e+00    6.1377382e-01    1.3919776e+03    0.0000000e+00    3.2916397e-05    9.3623966e+02    2.0079032e+03    6.4267541e+02    5.0000000e+02    5.0000000e+02    5.0000000e+02    4.6505232e+06    9.6288452e+02    1.2440113e+04    2.2763775e-02    3.3222562e+02   -8.9923995e+03    6.2180472e-03   -5.8905706e+04   -2.1754785e-02    1.9758819e-03   -5.6805467e-03   -1.2398171e-04    2.6393384e+03    1.0370421e-04    6.8638945e-05    8.9120936e-04    6.5202943e-05    3.3183158e+01
   3.0700621e+01    5.8907383e+00    6.1174157e-01    1.3872882e+03    0.0000000e+00    3.2835939e-05    9.3549530e+02    2.0088602e+03    6.4219690e+02    5.0000000e+02    5.0000000e+02    5.0000000e+02    4.6394141e+06    9.6034008e+02    1.2385022e+04    2.2763775e-02    3.3233288e+02   -8.9708191e+03    3.4386962e-03   -5.8765319e+04   -2.1783170e-02    1.9651498e-03   -5.6717124e-03   -2.4174659e-04    2.6334827e+03    6.5894390e-05    6.8454727e-05    8.9150886e-04    6.4867732e-05    3.3088130e+01
   3.0804628e+01    5.8980275e+00    6.0748365e-01    1.3762324e+03    0.0000000e+00    3.2602343e-05    9.3395771e+02    2.0109314e+03    6.4124682e+02    5.0000000e+02    5.0000000e+02    5.0000000e+02    4.6171956e+06    9.5555267e+02    1.2276181e+04    2.2763775e-02    3.3254602e+02   -8.9278988e+03   -5.7235890e-04   -5.8483948e+04   -2.1804558e-02    1.9406911e-03   -5.6364950e-03    1.1483475e-05    2.6217527e+03   -1.5106148e-04    6.8080669e-05    8.9077143e-04    6.4006587e-05    3.2816660e+01
   3.0908685e+01    5.9037184e+00    6.0305828e-01    1.3614981e+03    0.0000000e+00    3.2438168e-05    9.3246465e+02    2.0131652e+03    6.4031166e+02    5.0000000e+02    5.0000000e+02    5.0000000e+02    4.5952586e+06    9.5030494e+02    1.2164215e+04    2.2763775e-02    3.3275741e+02   -8.8846700e+03    3.1527065e-03   -5.8206449e+04   -2.1791765e-02    1.9119489e-03   -5.5878904e-03   -3.0050125e-04    2.6101586e+03   -1.4078052e-04    6.7625808e-05    8.8885983e-04    6.2727957e-05    3.2608245e+01
   3.1012807e+01    5.9098676e+00    5.9914674e-01    1.3556312e+03    0.0000000e+00    3.2180596e-05    9.3104877e+02    2.0070680e+03    6.3938964e+02    5.0000000e+02    5.0000000e+02    5.0000000e+02    4.5733073e+06    9.4610740e+02    1.2067167e+04    2.2763775e-02    3.3296705e+02   -8.8427391e+03    5.3622703e-03   -5.7928101e+04   -2.1794441e-02    1.8859524e-03   -5.5590025e-03    4.8671942e-05    2.5985817e+03    4.5291985e-05    6.6990685e-05    8.8754244e-04    6.1619160e-05    3.2330979e+01
   3.1116960e+01    5.9100871e+00    5.9551545e-01    1.3266122e+03    0.0000000e+00    3.2546832e-05    9.2961568e+02    1.9983779e+03    6.3848517e+02    5.0000000e+02    5.0000000e+02    5.0000000e+02    4.5513724e+06    9.3853723e+02    1.1930728e+04    2.2763775e-02    3.3317511e+02   -8.8017029e+03   -3.2484709e-03   -5.7649575e+04   -2.1514500e-02    1.9120834e-03   -5.4020373e-03    2.2570744e-04    2.5870685e+03    5.9501567e-05    6.7374907e-05    8.7570652e-04    6.2676590e-05    3.2595409e+01
   3.1217680e+01    5.9240661e+00    5.9190864e-01    1.3145589e+03    0.0000000e+00    3.2416610e-05    9.2830646e+02    1.9939990e+03    6.3760422e+02    5.0000000e+02    5.0000000e+02    5.0000000e+02    4.5301703e+06    9.3386848e+02    1.1826056e+04    2.2763775e-02    3.3337399e+02   -8.7599531e+03    1.6600328e-02   -5.7381666e+04   -2.1539882e-02    1.8909318e-03   -5.3996866e-03    9.3363739e-05    2.5758603e+03    5.7446671e-06    6.7283789e-05    8.7585751e-04    6.1897053e-05    3.2412364e+01
   3.1321768e+01    5.9370561e+00    5.8774154e-01    1.3060744e+03    0.0000000e+00    3.2186860e-05    9.2689229e+02    1.9917619e+03    6.3668509e+02    5.0000000e+02    5.0000000e+02    5.0000000e+02    4.5084931e+06    9.2896849e+02    1.1713643e+04    2.2763775e-02    3.3357754e+02   -8.7181744e+03    8.5033406e-04   -5.7106951e+04   -2.1595227e-02    1.8602932e-03   -5.3418907e-03   -7.0274525e-04    2.5643798e+03   -7.9618113e-05    6.6595652e-05    8.7447914e-04    6.0794083e-05    3.2152834e+01
   3.1425933e+01    5.9480636e+00    5.8344794e-01    1.2953872e+03    0.0000000e+00    3.1966054e-05    9.2554193e+02    1.9908782e+03    6.3571831e+02    5.0000000e+02    5.0000000e+02    5.0000000e+02    4.4869741e+06    9.2433206e+02    1.1614457e+04    2.2763775e-02    3.3377953e+02   -8.6760567e+03   -5.3650305e-03   -5.6834438e+04   -2.1559931e-02    1.8285398e-03   -5.2710658e-03   -4.4699317e-04    2.5529844e+03   -2.3074399e-04    6.5935796e-05    8.7078470e-04    5.9445145e-05    3.1891025e+01
   3.1530166e+01    5.9635122e+00    5.7940899e-01    1.2850497e+03    0.0000000e+00    3.1793422e-05    9.2415334e+02    1.9908254e+03    6.3475873e+02    5.0000000e+02    5.0000000e+02    5.0000000e+02    4.4655529e+06    9.1926082e+02    1.1511001e+04    2.2763775e-02    3.3397987e+02   -8.6343441e+03   -1.6922986e-03   -5.6562963e+04   -2.1460992e-02    1.8201398e-03   -5.2031787e-03   -1.3855034e-04    2.5416321e+03    2.1993053e-05    6.6043348e-05    8.6582222e-04    5.9096118e-05    3.1688843e+01
   3.1634460e+01    5.9696957e+00    5.7597208e-01    1.2598026e+03    0.0000000e+00    3.2153359e-05    9.2286418e+02    1.9849473e+03    6.3380779e+02    5.0000000e+02    5.0000000e+02    5.0000000e+02    4.4442346e+06    9.1156827e+02    1.1383104e+04    2.2763775e-02    3.3417859e+02   -8.5931469e+03    1.1428655e-03   -5.6292902e+04   -2.1349996e-02    1.8262582e-03   -5.1214808e-03    4.5981532e-04    2.5303530e+03   -2.3059076e-04    6.6494235e-05    8.6044482e-04    5.9206992e-05    3.1955047e+01
   3.1738803e+01    5.9748074e+00    5.7233637e-01    1.2488680e+03    0.0000000e+00    3.2007004e-05    9.2146353e+02    1.9771779e+03    6.3286991e+02    5.0000000e+02    5.0000000e+02    5.0000000e+02    4.4230001e+06    9.0691494e+02    1.1283357e+04    2.2763775e-02    3.3437520e+02   -8.5523049e+03   -4.9290865e-04   -5.6023916e+04   -2.1292027e-02    1.8236892e-03   -5.0613648e-03    4.5372807e-04    2.5191279e+03   -1.7642429e-04    6.6433119e-05    8.5692646e-04    5.9092725e-05    3.1758631e+01
   3.1843183e+01    5.9797933e+00    5.6845491e-01    1.2410421e+03    0.0000000e+00    3.1766084e-05    9.2003885e+02    1.9738985e+03    6.3194563e+02    5.0000000e+02    5.0000000e+02    5.0000000e+02    4.4020142e+06    9.0244456e+02    1.1184892e+04    2.2763775e-02    3.3457016e+02   -8.5110449e+03    8.0341744e-05   -5.5758434e+04   -2.1232609e-02    1.8294955e-03   -4.9987036e-03    3.3024660e-04    2.5080184e+03   -1.0986568e-04    6.6645578e-05    8.5339048e-04    5.9427829e-05    3.1487896e+01
   3.1947599e+01    5.9875120e+00    5.6430899e-01    1.2320606e+03    0.0000000e+00    3.1482135e-05    9.1863663e+02    1.9639193e+03    6.3103480e+02    5.0000000e+02    5.0000000e+02    5.0000000e+02    4.3809126e+06    8.9804830e+02    1.1089857e+04    2.2763775e-02    3.3476344e+02   -8.4713117e+03   -1.4637807e-03   -5.5490649e+04   -2.1183680e-02    1.8090314e-03   -4.9493519e-03    1.0047279e-03    2.4968907e+03    2.7759780e-05    6.6106966e-05    8.5032559e-04    5.8909989e-05    3.1190996e+01
   3.2052065e+01    5.9927000e+00    5.6061595e-01    1.2238999e+03    0.0000000e+00    3.1258856e-05    9.1726334e+02    1.9578073e+03    6.3013462e+02    5.0000000e+02    5.0000000e+02    5.0000000e+02    4.3599483e+06    8.9381227e+02    1.0994466e+04    2.2763775e-02    3.3495512e+02   -8.4313801e+03    7.8688633e-03   -5.5224829e+04   -2.1177747e-02    1.7900947e-03   -4.9156997e-03    3.1464288e-04    2.4858130e+03    2.0663967e-04    6.5473975e-05    8.4910889e-04    5.8091243e-05    3.0939332e+01
   3.2104311e+01    5.9888567e+00    5.5866294e-01    1.2220075e+03    0.0000000e+00    3.1031366e-05    9.1660146e+02    1.9590446e+03    6.2968916e+02    5.0000000e+02    5.0000000e+02    5.0000000e+02    4.3495803e+06    8.9209762e+02    1.0954216e+04    2.2763775e-02    3.3505039e+02   -8.4112178e+03    5.8025834e-03   -5.5093804e+04   -2.0988538e-02    1.7733498e-03   -4.8421981e-03   -3.3368387e-04    2.4803839e+03   -2.3306463e-04    6.5104023e-05    8.4210377e-04    5.7298567e-05    3.0708730e+01
   3.2208858e+01    6.0050442e+00    5.5628415e-01    1.1841360e+03    0.0000000e+00    3.1835861e-05    9.1544195e+02    1.9616718e+03    6.2879148e+02    5.0000000e+02    5.0000000e+02    5.0000000e+02    4.3287459e+06    8.8320084e+02    1.0812856e+04    2.2763775e-02    3.3523955e+02   -8.3690333e+03    2.8353884e-03   -5.4831027e+04   -2.0930855e-02    1.7800742e-03   -4.8198681e-03   -1.2326325e-04    2.4693634e+03    1.9434911e-04    6.5541683e-05    8.3950843e-04    5.7149356e-05    3.1329438e+01
   3.2313476e+01    6.0198274e+00    5.5282633e-01    1.1736516e+03    0.0000000e+00    3.1702387e-05    9.1406568e+02    1.9561450e+03    6.2784550e+02    5.0000000e+02    5.0000000e+02    5.0000000e+02    4.3080825e+06    8.7875761e+02    1.0716454e+04    2.2763775e-02    3.3542674e+02   -8.3292204e+03    8.0572146e-03   -5.4568977e+04   -2.0906321e-02    1.7771843e-03   -4.7716942e-03   -4.6530196e-05    2.4583953e+03    1.0390560e-04    6.5468208e-05    8.3716203e-04    5.6998848e-05    3.1155172e+01
   3.2418136e+01    6.0321676e+00    5.4930176e-01    1.1658679e+03    0.0000000e+00    3.1497327e-05    9.1278334e+02    1.9481539e+03    6.2690465e+02    5.0000000e+02    5.0000000e+02    5.0000000e+02    4.2877104e+06    8.7452564e+02    1.0624950e+04    2.2763775e-02    3.3561233e+02   -8.2892710e+03    1.8376008e-03   -5.4311072e+04   -2.0853414e-02    1.7490884e-03   -4.6986085e-03   -8.3214283e-04    2.4475961e+03   -4.7797857e-05    6.4857728e-05    8.3318397e-04    5.5434879e-05    3.0911466e+01
   3.2522854e+01    6.0495973e+00    5.4553126e-01    1.1582880e+03    0.0000000e+00    3.1248653e-05    9.1141825e+02    1.9442506e+03    6.2597299e+02    5.0000000e+02    5.0000000e+02    5.0000000e+02    4.2672204e+06    8.7032919e+02    1.0537901e+04    2.2763775e-02    3.3579652e+02   -8.2510227e+03   -2.9240518e-03   -5.4050687e+04   -2.0767654e-02    1.7408806e-03   -4.6183514e-03    3.4992221e-04    2.4367616e+03   -8.8456745e-05    6.4666761e-05    8.2828737e-04    5.5131097e-05    3.0644149e+01
[truncated: 249,901 more chars]
