# Supplementary material for: Research on combustion and emissions of heavy duty diesel engines under low-speed and low-load conditions in low temperature environments
Source: PLoS One. 2025 Feb 21;20(2):e0318933. doi: 10.1371/journal.pone.0318933 (PMC11844864; doi:10.1371/journal.pone.0318933)
Supplement: S1 File — (ZIP) [file pone.0318933.s001.zip › 1000rpm_30%/3-tigaojinqiwendu/Tin322K/bound2-wall.out]

# CONVERGE Release Build 2.3.20/  Jan 30, 2017        Run Date:Thu Aug 31 10:12:01 2023
# column       1                2                3                4                5                6                7                8                9               10               11               12               13               14               15               16               17               18               19               20               21               22               23               24               25               26               27               28               29               30 
#          Crank      Avg_Vel_Mag              TKE              EPS            OMEGA        Turb_Visc  Near_Wall_Avg_T  Near_Wall_Max_T  Near_Wall_Min_T       Wall_Avg_T       Wall_Max_T       Wall_Min_T         Avg_Pres          Avg_HTC     HT_xfer_Rate        Wall_Area      Tot_HT_xfer     Pres_Force_X     Pres_Force_Y     Pres_Force_Z     Visc_Force_X     Visc_Force_Y     Visc_Force_Z    Pres_Torque_X    Pres_Torque_Y    Pres_Torque_Z    Visc_Torque_X    Visc_Torque_Y    Visc_Torque_Z            Yplus 
#          (DEG)            (m/s)        (m^2/s^2)        (m^2/s^3)              1/s          (m^2/s)              (K)              (K)              (K)              (K)              (K)              (K)          (N/m^2)        (W/m^2-K)            (J/s)            (m^2)              (J)              (N)              (N)              (N)              (N)              (N)              (N)            (N m)            (N m)            (N m)            (N m)            (N m)            (N m)           (none) 
#
  -1.4600000e+02    1.9294279e+00    1.0800000e+01    1.1036913e+04    0.0000000e+00    8.9301055e-04    3.2200000e+02    3.2200000e+02    3.2200000e+02    4.6000000e+02    4.6000000e+02    4.6000000e+02    1.6847000e+05    1.9911249e+02   -1.8908522e+03    6.8814504e-02    0.0000000e+00    1.1297766e+04   -4.1211479e-13    0.0000000e+00    0.0000000e+00    0.0000000e+00    3.9225071e-01   -7.1054274e-15   -9.7431468e+02   -1.9097107e-07    3.3082738e-11   -2.4271506e-02    0.0000000e+00    1.9807022e+02
  -1.4587230e+02    1.9423986e+00    1.0577506e+01    1.0712148e+04    0.0000000e+00    8.8256607e-04    3.2225120e+02    3.2305945e+02    3.2214388e+02    4.6000000e+02    4.6000000e+02    4.6000000e+02    1.6864944e+05    1.9751962e+02   -1.8714986e+03    6.8784697e-02   -4.0013539e-02    1.1304902e+04   -1.5040149e-04    0.0000000e+00    3.3948194e-05   -2.5046743e-07    3.7422852e-01   -2.5408581e-05   -9.7464078e+02   -1.7126067e-07   -4.0883575e-08   -2.3156728e-02   -2.3903539e-08    1.9596440e+02
  -1.4579372e+02    1.9601850e+00    1.0441530e+01    1.0514124e+04    0.0000000e+00    8.7621992e-04    3.2238879e+02    3.2366160e+02    3.2222274e+02    4.6000000e+02    4.6000000e+02    4.6000000e+02    1.6873053e+05    1.9650797e+02   -1.8595539e+03    6.8766307e-02   -6.4409403e-02    1.1307313e+04   -3.0518144e-04    0.0000000e+00   -7.1620760e-05   -3.5167617e-07    3.6912916e-01   -5.1795357e-05   -9.7464175e+02   -1.6018893e-07   -5.8919782e-08   -2.2838711e-02   -3.5559169e-08    1.9465100e+02
  -1.4567094e+02    1.9908914e+00    1.0234305e+01    1.0214536e+04    0.0000000e+00    8.6647833e-04    3.2259547e+02    3.2447604e+02    3.2234229e+02    4.6000000e+02    4.6000000e+02    4.6000000e+02    1.6884466e+05    1.9494051e+02   -1.8411750e+03    6.8737474e-02   -1.0218709e-01    1.1310217e+04   -4.2724151e-04    0.0000000e+00   -1.4251295e-04   -1.3890178e-07    3.6180364e-01   -7.2488302e-05   -9.7449809e+02   -1.4788705e-07   -7.9415813e-08   -2.2383690e-02   -2.7335359e-08    1.9262713e+02
  -1.4558567e+02    2.0079531e+00    1.0094185e+01    1.0013293e+04    0.0000000e+00    8.5985805e-04    3.2273456e+02    3.2496326e+02    3.2242545e+02    4.6000000e+02    4.6000000e+02    4.6000000e+02    1.6891759e+05    1.9386497e+02   -1.8286275e+03    6.8717396e-02   -1.2818096e-01    1.1311797e+04   -4.2625934e-04    0.0000000e+00   -1.3324076e-04    2.6396568e-07    3.5679729e-01   -7.2057378e-05   -9.7431625e+02   -1.4691879e-07   -9.0337408e-08   -2.2073971e-02   -3.9103383e-09    1.9124445e+02
  -1.4547909e+02    2.0196706e+00    9.9236328e+00    9.7699384e+03    0.0000000e+00    8.5175199e-04    3.2290478e+02    3.2552776e+02    3.2252953e+02    4.6000000e+02    4.6000000e+02    4.6000000e+02    1.6900412e+05    1.9254067e+02   -1.8132183e+03    6.8692221e-02   -1.6040184e-01    1.1313445e+04   -3.8733768e-04    0.0000000e+00   -9.8747126e-05    8.3833209e-07    3.5065995e-01   -6.4969036e-05   -9.7403178e+02   -1.4971397e-07   -1.0347524e-07   -2.1694935e-02    2.9949515e-08    1.8954684e+02
  -1.4534587e+02    2.0195170e+00    9.7173099e+00    9.4779093e+03    0.0000000e+00    8.4187339e-04    3.2311565e+02    3.2623106e+02    3.2265992e+02    4.6000000e+02    4.6000000e+02    4.6000000e+02    1.6911068e+05    1.9092147e+02   -1.7943779e+03    6.8660640e-02   -2.0026305e-01    1.1315374e+04   -3.7003152e-04    0.0000000e+00   -5.0894080e-05    1.8823377e-06    3.4321997e-01   -5.8897721e-05   -9.7365590e+02   -1.5289229e-07   -1.2050144e-07   -2.1235857e-02    9.1411378e-08    1.8747460e+02
  -1.4517933e+02    2.0055641e+00    9.4696684e+00    9.1308434e+03    0.0000000e+00    8.2991059e-04    3.2337913e+02    3.2716740e+02    3.2281393e+02    4.6000000e+02    4.6000000e+02    4.6000000e+02    1.6924923e+05    1.8895723e+02   -1.7714726e+03    6.8620996e-02   -2.4945909e-01    1.1318105e+04   -2.9240524e-04    0.0000000e+00   -1.8401123e-06    1.1485682e-06    3.3429204e-01   -4.9200375e-05   -9.7324248e+02   -1.5670601e-07   -1.5154677e-07   -2.0685126e-02    3.2529477e-08    1.8496271e+02
  -1.4497117e+02    1.9841137e+00    9.1765720e+00    8.7246987e+03    0.0000000e+00    8.1562589e-04    3.2371098e+02    3.2842251e+02    3.2299975e+02    4.6000000e+02    4.6000000e+02    4.6000000e+02    1.6943379e+05    1.8660715e+02   -1.7439177e+03    6.8571162e-02   -3.1000617e-01    1.1322219e+04   -2.7008873e-04    0.0000000e+00    4.2379950e-05    8.1322900e-07    3.2374775e-01   -4.5587020e-05   -9.7284399e+02   -1.5980581e-07   -1.8752383e-07   -2.0034663e-02    9.7982010e-10    1.8195577e+02
  -1.4471096e+02    1.9655848e+00    8.8329608e+00    8.2556597e+03    0.0000000e+00    7.9864323e-04    3.2412765e+02    3.3003451e+02    3.2324786e+02    4.6000000e+02    4.6000000e+02    4.6000000e+02    1.6967752e+05    1.8381266e+02   -1.7109728e+03    6.8508450e-02   -3.8427341e-01    1.1328137e+04   -2.8798103e-04    0.0000000e+00    8.2422424e-05    1.3274242e-06    3.1141009e-01   -4.5699133e-05   -9.7246964e+02   -1.6137305e-07   -2.2241696e-07   -1.9273340e-02    2.2175899e-08    1.7838029e+02
  -1.4438570e+02    1.9571019e+00    8.4347879e+00    7.7219606e+03    0.0000000e+00    7.7862703e-04    3.2464662e+02    3.3201586e+02    3.2357019e+02    4.6000000e+02    4.6000000e+02    4.6000000e+02    1.6999542e+05    1.8051168e+02   -1.6718802e+03    6.8429388e-02   -4.7500647e-01    1.1336263e+04   -2.0927664e-04    0.0000000e+00    1.2961575e-04    9.5530755e-07    2.9713557e-01   -3.6904850e-05   -9.7209564e+02   -1.6627529e-07   -2.6093341e-07   -1.8392115e-02   -6.2295877e-09    1.7416195e+02
  -1.4397912e+02    1.9631203e+00    7.9807621e+00    7.1264052e+03    0.0000000e+00    7.5535426e-04    3.2528471e+02    3.3443703e+02    3.2396911e+02    4.6000000e+02    4.6000000e+02    4.6000000e+02    1.7038873e+05    1.7664761e+02   -1.6259792e+03    6.8329519e-02   -5.8533945e-01    1.1345908e+04   -3.5090909e-04    0.0000000e+00    1.5452372e-04    4.7873603e-06    2.8086386e-01   -4.6922465e-05   -9.7158246e+02   -1.6449722e-07   -2.7806601e-07   -1.7386582e-02    2.1264086e-07    1.6923861e+02
  -1.4347090e+02    1.9881051e+00    7.4715793e+00    6.4758253e+03    0.0000000e+00    7.2861072e-04    3.2606562e+02    3.3737731e+02    3.2444381e+02    4.6000000e+02    4.6000000e+02    4.6000000e+02    1.7087739e+05    1.7217363e+02   -1.5726648e+03    6.8203056e-02   -7.1877942e-01    1.1357388e+04   -1.8879282e-04    0.0000000e+00    2.0385559e-04    7.3736215e-06    2.6262880e-01   -2.9270639e-05   -9.7084691e+02   -1.7377421e-07   -2.8464248e-07   -1.6259920e-02    3.7551165e-07    1.6356020e+02
  -1.4287090e+02    2.0336187e+00    6.9401185e+00    5.8110766e+03    0.0000000e+00    7.0060477e-04    3.2696739e+02    3.4073727e+02    3.2498450e+02    4.6000000e+02    4.6000000e+02    4.6000000e+02    1.7143209e+05    1.6732287e+02   -1.5146589e+03    6.8051430e-02   -8.7055740e-01    1.1368925e+04   -3.2147539e-04    0.0000000e+00    2.2911758e-04    1.8279468e-05    2.4360720e-01   -3.7384915e-05   -9.6972977e+02   -1.7376420e-07   -2.3953757e-07   -1.5083924e-02    1.0575699e-06    1.5743184e+02
  -1.4227090e+02    2.0790459e+00    6.4680014e+00    5.2220181e+03    0.0000000e+00    6.7715818e-04    3.2782826e+02    3.4401493e+02    3.2553871e+02    4.6000000e+02    4.6000000e+02    4.6000000e+02    1.7203969e+05    1.6286701e+02   -1.4614541e+03    6.7897281e-02   -1.0169694e+00    1.1383375e+04    4.6711020e-04    0.0000000e+00    3.8387689e-04    3.6894486e-06    2.2683727e-01    3.8416961e-05   -9.6877692e+02   -2.0770998e-07   -3.1471589e-07   -1.4050443e-02    2.3833256e-07    1.5184584e+02
  -1.4167090e+02    2.1176980e+00    6.0480929e+00    4.7154875e+03    0.0000000e+00    6.5567601e-04    3.2862726e+02    3.4719812e+02    3.2609940e+02    4.6000000e+02    4.6000000e+02    4.6000000e+02    1.7266644e+05    1.5877155e+02   -1.4128189e+03    6.7740611e-02   -1.1584927e+00    1.1398483e+04    6.1918419e-04    0.0000000e+00    4.9100506e-04    5.2795086e-07    2.1209087e-01    8.8778993e-05   -9.6780708e+02   -2.2153963e-07   -2.5259413e-07   -1.3142041e-02    8.3773955e-08    1.4676145e+02
  -1.4107090e+02    2.1569885e+00    5.6760526e+00    4.2834372e+03    0.0000000e+00    6.3573377e-04    3.2946521e+02    3.5026087e+02    3.2666095e+02    4.6000000e+02    4.6000000e+02    4.6000000e+02    1.7330735e+05    1.5502383e+02   -1.3674229e+03    6.7581418e-02   -1.2955126e+00    1.1413906e+04    3.0195396e-04    0.0000000e+00    5.1654143e-04    1.1329563e-05    1.9910689e-01    4.7016798e-05   -9.6681471e+02   -2.0586246e-07   -1.9785068e-07   -1.2338666e-02    8.1712626e-07    1.4208652e+02
  -1.4047090e+02    2.1863633e+00    5.3378840e+00    3.9034699e+03    0.0000000e+00    6.1696993e-04    3.3028594e+02    3.5326648e+02    3.2721797e+02    4.6000000e+02    4.6000000e+02    4.6000000e+02    1.7395836e+05    1.5150749e+02   -1.3248196e+03    6.7419702e-02   -1.4282644e+00    1.1429367e+04    7.4751181e-05    0.0000000e+00    4.8272392e-04    3.3077825e-05    1.8738980e-01    1.1154171e-05   -9.6577493e+02   -1.9476168e-07    8.5318469e-08   -1.1613374e-02    2.2941270e-06    1.3772532e+02
  -1.3987090e+02    2.2102015e+00    5.0340186e+00    3.5725019e+03    0.0000000e+00    5.9956746e-04    3.3109277e+02    3.5625033e+02    3.2776934e+02    4.6000000e+02    4.6000000e+02    4.6000000e+02    1.7462154e+05    1.4825657e+02   -1.2851822e+03    6.7255462e-02   -1.5570453e+00    1.1444990e+04   -1.3870500e-05    0.0000000e+00    3.9766830e-04   -1.7896727e-04    1.7799512e-01   -3.3288208e-06   -9.6471694e+02   -1.9002527e-07   -1.7247630e-07   -1.1031820e-02   -1.1230357e-05    1.3370402e+02
  -1.3927090e+02    2.2305710e+00    4.7598055e+00    3.2824406e+03    0.0000000e+00    5.8339011e-04    3.3189442e+02    3.5705144e+02    3.2832332e+02    4.6000000e+02    4.6000000e+02    4.6000000e+02    1.7532558e+05    1.4525309e+02   -1.2482040e+03    6.7088699e-02   -1.6821206e+00    1.1462641e+04    1.9060957e-04    0.0000000e+00    4.8824414e-04   -6.6862684e-05    1.6928941e-01    1.1162722e-05   -9.6379807e+02   -1.9517494e-07   -7.2535686e-07   -1.0493726e-02   -4.0418576e-06    1.2999095e+02
  -1.3867090e+02    2.2546618e+00    4.5114107e+00    3.0271280e+03    0.0000000e+00    5.6829908e-04    3.3268278e+02    3.5979274e+02    3.2886939e+02    4.6000000e+02    4.6000000e+02    4.6000000e+02    1.7601939e+05    1.4245698e+02   -1.2135554e+03    6.6919412e-02   -1.8037232e+00    1.1478963e+04   -5.1893565e-04    0.0000000e+00    4.3159014e-04   -8.1345942e-06    1.6058766e-01   -6.6199175e-05   -9.6274232e+02   -1.6624199e-07   -5.7156602e-07   -9.9546252e-03   -4.5275124e-07    1.2654237e+02
  -1.3807090e+02    2.2834314e+00    4.2855609e+00    2.8011720e+03    0.0000000e+00    5.5419878e-04    3.3346396e+02    3.6250187e+02    3.2941300e+02    4.6000000e+02    4.6000000e+02    4.6000000e+02    1.7672166e+05    1.3985354e+02   -1.1810053e+03    6.6747602e-02   -1.9220639e+00    1.1495172e+04   -2.2566075e-04    0.0000000e+00    3.9866609e-04   -6.7139635e-06    1.5252330e-01   -3.1120112e-05   -9.6164087e+02   -1.8111244e-07   -5.1607880e-07   -9.4549613e-03   -4.0314794e-07    1.2333408e+02
  -1.3747090e+02    2.3166128e+00    4.0795222e+00    2.6002846e+03    0.0000000e+00    5.4099535e-04    3.3425023e+02    3.6518760e+02    3.2995740e+02    4.6000000e+02    4.6000000e+02    4.6000000e+02    1.7743785e+05    1.3742663e+02   -1.1502683e+03    6.6573269e-02   -2.0373294e+00    1.1511613e+04   -5.5114385e-05    0.0000000e+00    3.7362221e-04   -7.7949538e-06    1.4512589e-01   -9.9903825e-06   -9.6051470e+02   -1.9080739e-07   -4.7415876e-07   -8.9965252e-03   -4.8126570e-07    1.2033844e+02
  -1.3687090e+02    2.3523714e+00    3.8900542e+00    2.4201486e+03    0.0000000e+00    5.2853550e-04    3.3503151e+02    3.6786208e+02    3.3050326e+02    4.6000000e+02    4.6000000e+02    4.6000000e+02    1.7816844e+05    1.3514811e+02   -1.1211733e+03    6.6396413e-02   -2.1496731e+00    1.1528304e+04   -1.2176606e-05    0.0000000e+00    3.4834615e-04   -8.3220842e-06    1.3831307e-01   -3.0332533e-06   -9.5936332e+02   -1.9303952e-07   -4.3731930e-07   -8.5742794e-03   -5.1931106e-07    1.1752906e+02
  -1.3627090e+02    2.3823173e+00    3.7115723e+00    2.2536609e+03    0.0000000e+00    5.1668506e-04    3.3569984e+02    3.7025654e+02    3.3105173e+02    4.6000000e+02    4.6000000e+02    4.6000000e+02    1.7891152e+05    1.3295878e+02   -1.0942362e+03    6.6217035e-02   -2.2592479e+00    1.1545110e+04   -5.6722394e-05    0.0000000e+00    3.3350316e-04   -1.2326789e-05    1.3194024e-01   -9.7283597e-06   -9.5816456e+02   -1.9642370e-07   -5.4007249e-07   -8.1803709e-03   -7.7726970e-07    1.1489809e+02
  -1.3567090e+02    2.4151802e+00    3.5515825e+00    2.1086096e+03    0.0000000e+00    5.0565170e-04    3.3644542e+02    3.7278016e+02    3.3160283e+02    4.6000000e+02    4.6000000e+02    4.6000000e+02    1.7966962e+05    1.3096370e+02   -1.0683881e+03    6.6035136e-02   -2.3663009e+00    1.1562180e+04   -4.0109884e-03    0.0000000e+00    3.1772095e-04   -1.3828683e-05    1.2618327e-01   -6.4025979e-04   -9.5694203e+02    8.0895688e-08   -1.1629671e-06   -7.8243731e-03   -9.0791492e-07    1.1244547e+02
  -1.3507090e+02    2.4477186e+00    3.4008338e+00    1.9751350e+03    0.0000000e+00    4.9498344e-04    3.3719242e+02    3.7510840e+02    3.3215634e+02    4.6000000e+02    4.6000000e+02    4.6000000e+02    1.8044220e+05    1.2904360e+02   -1.0434413e+03    6.5850718e-02   -2.4708565e+00    1.1579469e+04   -1.0420720e-03    0.0000000e+00    3.0179713e-04   -1.3374037e-05    1.2075955e-01   -1.6933854e-04   -9.5569130e+02   -9.5300919e-08   -1.0940020e-06   -7.4885741e-03   -8.8302967e-07    1.1009183e+02
  -1.3447090e+02    2.4793566e+00    3.2620994e+00    1.8549474e+03    0.0000000e+00    4.8494772e-04    3.3793608e+02    3.7743694e+02    3.3271226e+02    4.6000000e+02    4.6000000e+02    4.6000000e+02    1.8122987e+05    1.2725102e+02   -1.0198072e+03    6.5663781e-02   -2.5730447e+00    1.1597001e+04   -6.1895624e-04    0.0000000e+00    2.8561840e-04   -1.3241391e-05    1.1576844e-01   -1.0034988e-04   -9.5441496e+02   -1.3093982e-07   -1.0152573e-06   -7.1792259e-03   -8.7808362e-07    1.0788900e+02
  -1.3387090e+02    2.5099668e+00    3.1340559e+00    1.7462412e+03    0.0000000e+00    4.7549450e-04    3.3867827e+02    3.7716050e+02    3.3327027e+02    4.6000000e+02    4.6000000e+02    4.6000000e+02    1.8203148e+05    1.2557613e+02   -9.9736766e+02    6.5474327e-02   -2.6729837e+00    1.1614688e+04   -4.0209318e-04    0.0000000e+00    2.6817208e-04   -6.9055709e-06    1.1116317e-01   -6.5589062e-05   -9.5310825e+02   -1.5042647e-07   -2.3678365e-07   -6.8935428e-03   -4.7049105e-07    1.0582385e+02
  -1.3327090e+02    2.5410475e+00    3.0156070e+00    1.6477322e+03    0.0000000e+00    4.6656705e-04    3.3941473e+02    3.7967922e+02    3.3383089e+02    4.6000000e+02    4.6000000e+02    4.6000000e+02    1.8284895e+05    1.2400778e+02   -9.7603588e+02    6.5282357e-02   -2.7707849e+00    1.1632641e+04   -1.7792800e-03    0.0000000e+00    2.5498924e-04   -6.6894441e-06    1.0690380e-01   -2.8635514e-04   -9.5178127e+02   -6.2335599e-08   -2.4834538e-07   -6.6296259e-03   -4.6375292e-07    1.0388454e+02
  -1.3267090e+02    2.5722737e+00    2.9056748e+00    1.5580517e+03    0.0000000e+00    4.5811933e-04    3.4015245e+02    3.8173415e+02    3.3439454e+02    4.6000000e+02    4.6000000e+02    4.6000000e+02    1.8368252e+05    1.2253771e+02   -9.5567802e+02    6.5087875e-02   -2.8665461e+00    1.1650859e+04   -6.7159257e-04    0.0000000e+00    2.4217740e-04   -7.1019190e-06    1.0295210e-01   -1.0952263e-04   -9.5043202e+02   -1.3672982e-07   -3.2366201e-07   -6.3846749e-03   -4.9123236e-07    1.0205793e+02
  -1.3207090e+02    2.6040876e+00    2.8033613e+00    1.4761077e+03    0.0000000e+00    4.5011069e-04    3.4090433e+02    3.8377056e+02    3.3496150e+02    4.6000000e+02    4.6000000e+02    4.6000000e+02    1.8453213e+05    1.2115719e+02   -9.3611568e+02    6.4890881e-02   -2.9603519e+00    1.1669324e+04   -1.2523564e-04    0.0000000e+00    2.2928754e-04   -7.3467411e-06    9.9273217e-02   -2.1676454e-05   -9.4905908e+02   -1.7700947e-07   -3.6431341e-07   -6.1565140e-03   -5.0415614e-07    1.0032896e+02
  -1.3147090e+02    2.6348323e+00    2.7055602e+00    1.3989701e+03    0.0000000e+00    4.4236872e-04    3.4157507e+02    3.8579441e+02    3.3553240e+02    4.6000000e+02    4.6000000e+02    4.6000000e+02    1.8539900e+05    1.1982335e+02   -9.1780193e+02    6.4691379e-02   -3.0522674e+00    1.1688098e+04   -2.3917544e-05    0.0000000e+00    2.2263192e-04   -6.6572157e-06    9.5785314e-02   -4.7396952e-06   -9.4766887e+02   -2.0039708e-07   -3.9237258e-08   -5.9411086e-03   -4.1328319e-07    9.8692676e+01
  -1.3087090e+02    2.6637918e+00    2.6155312e+00    1.3292784e+03    0.0000000e+00    4.3510759e-04    3.4225008e+02    3.8776446e+02    3.3610767e+02    4.6000000e+02    4.6000000e+02    4.6000000e+02    1.8628045e+05    1.1859079e+02   -9.0032123e+02    6.4489371e-02   -3.1424579e+00    1.1706995e+04    3.0343795e-03    0.0000000e+00    2.1688415e-04   -9.7999634e-08    9.2569321e-02    4.7264004e-04   -9.4623357e+02   -3.6686312e-07    1.3380962e-06   -5.7423532e-03    2.8441364e-08    9.7164130e+01
  -1.3027090e+02    2.6955919e+00    2.5278765e+00    1.2627758e+03    0.0000000e+00    4.2785211e-04    3.4294702e+02    3.8974617e+02    3.3668767e+02    4.6000000e+02    4.6000000e+02    4.6000000e+02    1.8718149e+05    1.1736488e+02   -8.8294246e+02    6.4284861e-02   -3.2309157e+00    1.1726317e+04    1.7309171e-03    0.0000000e+00    2.0622741e-04   -5.5185047e-06    8.9438408e-02    2.6501613e-04   -9.4479300e+02   -2.7249925e-07   -5.6187359e-09   -5.5481684e-03   -3.4701910e-07    9.5647546e+01
  -1.2967090e+02    2.7276288e+00    2.4468333e+00    1.2023603e+03    0.0000000e+00    4.2102172e-04    3.4367617e+02    3.9173569e+02    3.3727230e+02    4.6000000e+02    4.6000000e+02    4.6000000e+02    1.8809841e+05    1.1622984e+02   -8.6615242e+02    6.4077851e-02   -3.3177131e+00    1.1745813e+04   -1.1218734e-03    0.0000000e+00    1.9627225e-04   -8.9258977e-06    8.6537131e-02   -1.7885744e-04   -9.4331313e+02   -1.2844228e-07   -4.3488818e-07   -5.3681722e-03   -5.7794172e-07    9.4217851e+01
  -1.2907090e+02    2.7581071e+00    2.3711720e+00    1.1467695e+03    0.0000000e+00    4.1454978e-04    3.4439675e+02    3.8513780e+02    3.3786142e+02    4.6000000e+02    4.6000000e+02    4.6000000e+02    1.8903177e+05    1.1517164e+02   -8.5017130e+02    6.3868345e-02   -3.4028974e+00    1.1765503e+04    2.2869747e-03    0.0000000e+00    1.8704998e-04   -2.0829202e-06    8.3832802e-02    3.4285181e-04   -9.4180174e+02   -3.4891736e-07    6.3645802e-07   -5.2005241e-03   -8.7686483e-08    9.2876311e+01
  -1.2847090e+02    2.7906277e+00    2.3005990e+00    1.0957882e+03    0.0000000e+00    4.0841261e-04    3.4512819e+02    3.8699177e+02    3.3845553e+02    4.6000000e+02    4.6000000e+02    4.6000000e+02    1.8998448e+05    1.1418386e+02   -8.3473505e+02    6.3656348e-02   -3.4865490e+00    1.1785550e+04   -1.9084938e-03    0.0000000e+00    1.7861292e-04   -5.3032761e-06    8.1306408e-02   -2.9446671e-04   -9.4027429e+02   -9.0340460e-08    1.1735214e-07   -5.0437387e-03   -3.1111398e-07    9.1607599e+01
  -1.2787090e+02    2.8221487e+00    2.2345639e+00    1.0488003e+03    0.0000000e+00    4.0258484e-04    3.4588002e+02    3.8694608e+02    3.3905486e+02    4.6000000e+02    4.6000000e+02    4.6000000e+02    1.9095614e+05    1.1326185e+02   -8.1975173e+02    6.3441862e-02   -3.5687079e+00    1.1805913e+04   -5.8819739e-04    0.0000000e+00    1.7384483e-04   -2.3936799e-06    7.8938090e-02   -9.0746678e-05   -9.3872250e+02   -1.7832225e-07    4.5419347e-07   -4.8972090e-03   -1.1694359e-07    9.0403298e+01
  -1.2727090e+02    2.8512848e+00    2.1724887e+00    1.0052497e+03    0.0000000e+00    3.9702944e-04    3.4664998e+02    3.8882756e+02    3.3966585e+02    4.6000000e+02    4.6000000e+02    4.6000000e+02    1.9197880e+05    1.1240496e+02   -8.0525083e+02    6.3224894e-02   -3.6494159e+00    1.1828547e+04    1.8694218e-03    0.0000000e+00    1.7665150e-04   -9.7106094e-06    7.6712217e-02    2.6482126e-04   -9.3730363e+02   -3.0810709e-07   -5.1288816e-07   -4.7596523e-03   -5.8596869e-07    8.9262606e+01
  -1.2667090e+02    2.8834780e+00    2.1098400e+00    9.6172856e+02    0.0000000e+00    3.9139773e-04    3.4723911e+02    3.8903456e+02    3.4027641e+02    4.6000000e+02    4.6000000e+02    4.6000000e+02    1.9299500e+05    1.1151903e+02   -7.9207089e+02    6.3005447e-02   -3.7287002e+00    1.1849887e+04   -3.1083245e-04    0.0000000e+00    1.5863091e-04   -1.0083679e-05    7.4517669e-02   -2.9860289e-05   -9.3574542e+02   -1.9200640e-07   -3.9433734e-07   -4.6228354e-03   -6.3958665e-07    8.8171954e+01
  -1.2607090e+02    2.9142613e+00    2.0545746e+00    9.2407409e+02    0.0000000e+00    3.8630312e-04    3.4798410e+02    3.9079552e+02    3.4088527e+02    4.6000000e+02    4.6000000e+02    4.6000000e+02    1.9399214e+05    1.1074992e+02   -7.7858541e+02    6.2783526e-02   -3.8067398e+00    1.1869156e+04    7.1388715e-04    0.0000000e+00    1.4901095e-04   -1.1196347e-05    7.2535932e-02    1.2605641e-04   -9.3396411e+02   -1.8613016e-07   -6.8817309e-07   -4.5005919e-03   -7.0468093e-07    8.7138851e+01
  -1.2547090e+02    2.9420953e+00    1.9994104e+00    8.8699674e+02    0.0000000e+00    3.8114446e-04    3.4873263e+02    3.9213922e+02    3.4151261e+02    4.6000000e+02    4.6000000e+02    4.6000000e+02    1.9507073e+05    1.0997790e+02   -7.6524649e+02    6.2559138e-02   -3.8834347e+00    1.1892492e+04   -1.0999465e-03    0.0000000e+00    1.5899270e-04   -1.8024428e-05    7.0568317e-02   -2.0276159e-04   -9.3244987e+02   -1.0009299e-07   -1.5787120e-06   -4.3792639e-03   -1.1364114e-06    8.6111772e+01
  -1.2487090e+02    2.9710541e+00    1.9477717e+00    8.5278103e+02    0.0000000e+00    3.7623570e-04    3.4947958e+02    3.9345155e+02    3.4214141e+02    4.6000000e+02    4.6000000e+02    4.6000000e+02    1.9614554e+05    1.0926191e+02   -7.5240337e+02    6.2332288e-02   -3.9588448e+00    1.1914656e+04   -7.5501886e-04    0.0000000e+00    1.4957591e-04   -1.8790276e-05    6.8729684e-02   -9.7907787e-05   -9.3079836e+02   -1.4943750e-07   -1.8205511e-06   -4.2651472e-03   -1.1947440e-06    8.5144108e+01
  -1.2427090e+02    3.0022923e+00    1.8996058e+00    8.2127447e+02    0.0000000e+00    3.7160562e-04    3.5023720e+02    3.9522098e+02    3.4277511e+02    4.6000000e+02    4.6000000e+02    4.6000000e+02    1.9723693e+05    1.0860514e+02   -7.3996834e+02    6.2102982e-02   -4.0330149e+00    1.1936877e+04   -2.6000568e-03    0.0000000e+00    1.4308371e-04   -1.9380677e-05    6.7010615e-02   -3.8607758e-04   -9.2910304e+02    3.0302187e-09   -1.9288969e-06   -4.1585467e-03   -1.2415139e-06    8.4233710e+01
  -1.2367090e+02    3.0353526e+00    1.8545328e+00    7.9218595e+02    0.0000000e+00    3.6721174e-04    3.5102192e+02    3.9698033e+02    3.4341507e+02    4.6000000e+02    4.6000000e+02    4.6000000e+02    1.9835011e+05    1.0800257e+02   -7.2778824e+02    6.1871227e-02   -4.1059709e+00    1.1959450e+04   -1.1799899e-03    0.0000000e+00    1.4039840e-04   -1.9319617e-05    6.5395210e-02   -1.7348787e-04   -9.2738667e+02   -7.7682271e-08   -1.9797863e-06   -4.0586512e-03   -1.2365975e-06    8.3369600e+01
  -1.2307090e+02    3.0668072e+00    1.8120605e+00    7.6507842e+02    0.0000000e+00    3.6303254e-04    3.5183055e+02    3.9873423e+02    3.4406161e+02    4.6000000e+02    4.6000000e+02    4.6000000e+02    1.9948419e+05    1.0744713e+02   -7.1586049e+02    6.1637029e-02   -4.1777372e+00    1.1982300e+04   -4.5323292e-04    0.0000000e+00    1.3616113e-04   -1.9102201e-05    6.3870494e-02   -6.5335209e-05   -9.2564011e+02   -1.5456488e-07   -1.9818027e-06   -3.9640546e-03   -1.2209114e-06    8.2546777e+01
  -1.2247090e+02    3.0979574e+00    1.7676451e+00    7.3692651e+02    0.0000000e+00    3.5864170e-04    3.5243828e+02    3.9612168e+02    3.4471519e+02    4.6000000e+02    4.6000000e+02    4.6000000e+02    2.0064272e+05    1.0684348e+02   -7.0518684e+02    6.1400396e-02   -4.2483328e+00    1.2005621e+04    5.0737515e-05    0.0000000e+00    1.3057750e-04   -1.5652995e-05    6.2323088e-02    7.4592213e-06   -9.2388638e+02   -1.9980259e-07   -1.6329324e-06   -3.8678525e-03   -9.8768621e-07    8.1755844e+01
  -1.2187090e+02    3.1254258e+00    1.7291753e+00    7.1294324e+02    0.0000000e+00    3.5477107e-04    3.5319371e+02    3.9778568e+02    3.4537605e+02    4.6000000e+02    4.6000000e+02    4.6000000e+02    2.0182166e+05    1.0635986e+02   -6.9426061e+02    6.1161336e-02   -4.3179198e+00    1.2029145e+04    1.2234864e-03    0.0000000e+00    1.3012831e-04   -1.1416213e-05    6.0950620e-02    1.8255241e-04   -9.2208706e+02   -2.7108778e-07   -9.2131131e-07   -3.7832069e-03   -7.0763626e-07    8.1025636e+01
  -1.2127090e+02    3.1584483e+00    1.6899555e+00    6.8879659e+02    0.0000000e+00    3.5075526e-04    3.5398872e+02    3.9948448e+02    3.4604424e+02    4.6000000e+02    4.6000000e+02    4.6000000e+02    2.0302586e+05    1.0584793e+02   -6.8303614e+02    6.0919856e-02   -4.3863925e+00    1.2053142e+04    2.8364778e-03    0.0000000e+00    1.2535139e-04   -8.7805725e-06    5.9554208e-02    4.1083050e-04   -9.2028155e+02   -3.8981973e-07   -4.5789505e-07   -3.6964191e-03   -5.2975795e-07    8.0265762e+01
  -1.2067611e+02    3.1877671e+00    1.6536780e+00    6.6667937e+02    0.0000000e+00    3.4702306e-04    3.5477332e+02    4.0115661e+02    3.4671444e+02    4.6000000e+02    4.6000000e+02    4.6000000e+02    2.0424590e+05    1.0539346e+02   -6.7233017e+02    6.0678093e-02   -4.4532104e+00    1.2077451e+04   -9.2291433e-04    0.0000000e+00    1.2346236e-04   -1.0775505e-05    5.8261461e-02   -1.5569829e-04   -9.1847335e+02   -1.0928920e-07   -7.5534943e-07   -3.6163640e-03   -6.5852757e-07    7.9565794e+01
  -1.2008717e+02    3.2175664e+00    1.6202309e+00    6.4652795e+02    0.0000000e+00    3.4354198e-04    3.5556726e+02    4.0281561e+02    3.4738542e+02    4.6000000e+02    4.6000000e+02    4.6000000e+02    2.0547996e+05    1.0499632e+02   -6.6199593e+02    6.0436385e-02   -4.5183521e+00    1.2102023e+04   -1.0450176e-03    0.0000000e+00    1.2113067e-04   -1.2464330e-05    5.7066527e-02   -1.6174268e-04   -9.1667393e+02   -1.3274345e-07   -1.0061734e-06   -3.5423233e-03   -7.7159277e-07    7.8918140e+01
  -1.1950389e+02    3.2480324e+00    1.5892572e+00    6.2804891e+02    0.0000000e+00    3.4029006e-04    3.5637681e+02    4.0446030e+02    3.4805695e+02    4.6000000e+02    4.6000000e+02    4.6000000e+02    2.0672563e+05    1.0465029e+02   -6.5197734e+02    6.0194729e-02   -4.5818883e+00    1.2126705e+04   -9.4603843e-05    0.0000000e+00    1.1880358e-04   -1.5000805e-05    5.5957119e-02   -1.9903452e-05   -9.1487022e+02   -2.0883697e-07   -1.2962174e-06   -3.4735563e-03   -9.4950420e-07    7.8314396e+01
  -1.1892610e+02    3.2854480e+00    1.5590574e+00    6.1023409e+02    0.0000000e+00    3.3708600e-04    3.5709550e+02    4.0609640e+02    3.4872944e+02    4.6000000e+02    4.6000000e+02    4.6000000e+02    2.0798502e+05    1.0431487e+02   -6.4269186e+02    5.9953117e-02   -4.6438832e+00    1.2151611e+04    3.4945077e-03    0.0000000e+00    1.1153163e-04   -1.1413217e-05    5.4891075e-02    5.0991907e-04   -9.1307595e+02   -4.6234139e-07   -8.1618344e-07   -3.4068170e-03   -7.0802039e-07    7.7753318e+01
  -1.1835364e+02    3.3068394e+00    1.5278258e+00    5.9184025e+02    0.0000000e+00    3.3375992e-04    3.5778016e+02    4.0414223e+02    3.4940221e+02    4.6000000e+02    4.6000000e+02    4.6000000e+02    2.0925187e+05    1.0394890e+02   -6.3368216e+02    5.9711566e-02   -4.7044487e+00    1.2176370e+04   -7.4812552e-04    0.0000000e+00    1.0815543e-04   -1.2000755e-05    5.3803466e-02   -1.1674111e-04   -9.1124075e+02   -1.6009208e-07   -5.3550949e-07   -3.3392046e-03   -7.5129392e-07    7.7186269e+01
  -1.1778632e+02    3.3332242e+00    1.4983950e+00    5.7476482e+02    0.0000000e+00    3.3057405e-04    3.5857297e+02    4.0568869e+02    3.5007595e+02    4.6000000e+02    4.6000000e+02    4.6000000e+02    2.1053407e+05    1.0360830e+02   -6.2413439e+02    5.9470065e-02   -4.7636084e+00    1.2201433e+04   -5.3523026e-04    0.0000000e+00    1.0665651e-04   -1.2375122e-05    5.2756022e-02   -7.4274378e-05   -9.0942741e+02   -1.7803892e-07   -6.6327100e-07   -3.2744325e-03   -7.7576062e-07    7.6609724e+01
  -1.1722396e+02    3.3628355e+00    1.4710895e+00    5.5909616e+02    0.0000000e+00    3.2758155e-04    3.5935704e+02    4.0780059e+02    3.5075050e+02    4.6000000e+02    4.6000000e+02    4.6000000e+02    2.1182702e+05    1.0331724e+02   -6.1500505e+02    5.9228598e-02   -4.8213847e+00    1.2226519e+04    1.8457103e-04    0.0000000e+00    1.0404816e-04   -1.1808024e-05    5.1786285e-02    2.8885262e-05   -9.0759781e+02   -2.2220588e-07   -7.8708824e-07   -3.2143049e-03   -7.3507034e-07    7.6082666e+01
  -1.1666646e+02    3.3936226e+00    1.4462311e+00    5.4499492e+02    0.0000000e+00    3.2483011e-04    3.6014569e+02    4.0932073e+02    3.5142664e+02    4.6000000e+02    4.6000000e+02    4.6000000e+02    2.1313087e+05    1.0308243e+02   -6.0621082e+02    5.8987184e-02   -4.8778484e+00    1.2251635e+04    3.0781557e-04    0.0000000e+00    1.0155456e-04   -1.1355706e-05    5.0899746e-02    4.4198859e-05   -9.0575461e+02   -2.2452061e-07   -7.4094681e-07   -3.1593096e-03   -7.0414899e-07    7.5604570e+01
  -1.1611365e+02    3.4249027e+00    1.4232809e+00    5.3211608e+02    0.0000000e+00    3.2226423e-04    3.6093538e+02    4.1081439e+02    3.5210276e+02    4.6000000e+02    4.6000000e+02    4.6000000e+02    2.1441419e+05    1.0288638e+02   -5.9767502e+02    5.8745817e-02   -4.9330455e+00    1.2274972e+04   -3.4104328e-04    0.0000000e+00    9.5064115e-05   -1.0412447e-05    5.0076936e-02   -3.1595356e-05   -9.0376591e+02   -2.0190794e-07   -6.7362904e-07   -3.1080648e-03   -6.5049097e-07    7.5162053e+01
  -1.1556538e+02    3.4530641e+00    1.4021076e+00    5.2032389e+02    0.0000000e+00    3.1988860e-04    3.6177166e+02    4.1232675e+02    3.5278358e+02    4.6000000e+02    4.6000000e+02    4.6000000e+02    2.1577705e+05    1.0274309e+02   -5.8920591e+02    5.8504481e-02   -4.9870205e+00    1.2302246e+04    7.9763966e-04    0.0000000e+00    1.0107322e-04   -1.1029034e-05    4.9313388e-02    7.0318830e-05   -9.0204784e+02   -2.3193596e-07   -6.8049110e-07   -3.0608938e-03   -6.8037086e-07    7.4754166e+01
  -1.1502155e+02    3.4815369e+00    1.3788097e+00    5.0735997e+02    0.0000000e+00    3.1725240e-04    3.6238435e+02    4.0981705e+02    3.5346551e+02    4.6000000e+02    4.6000000e+02    4.6000000e+02    2.1709228e+05    1.0253507e+02   -5.8195727e+02    5.8263198e-02   -5.0397974e+00    1.2326186e+04   -1.5696634e-04    0.0000000e+00    9.0840770e-05   -9.8095254e-06    4.8512744e-02    1.2388454e-05   -9.0008031e+02   -2.1315368e-07   -4.0784809e-07   -3.0107559e-03   -6.1272120e-07    7.4364232e+01
  -1.1448200e+02    3.4984069e+00    1.3589396e+00    4.9641897e+02    0.0000000e+00    3.1500027e-04    3.6314562e+02    4.1123184e+02    3.5414847e+02    4.6000000e+02    4.6000000e+02    4.6000000e+02    2.1844397e+05    1.0241357e+02   -5.7422514e+02    5.8021949e-02   -5.0915573e+00    1.2351576e+04   -4.7454702e-04    0.0000000e+00    9.4931907e-05   -9.7853817e-06    4.7804198e-02   -8.3440806e-05   -8.9818727e+02   -1.8280693e-07   -6.3403443e-07   -2.9673420e-03   -6.1058632e-07    7.4003266e+01
  -1.1394661e+02    3.5226083e+00    1.3377082e+00    4.8484682e+02    0.0000000e+00    3.1254477e-04    3.6393831e+02    4.1324141e+02    3.5483399e+02    4.6000000e+02    4.6000000e+02    4.6000000e+02    2.1981811e+05    1.0224770e+02   -5.6616357e+02    5.7780735e-02   -5.1421956e+00    1.2377603e+04    8.4802327e-04    0.0000000e+00    9.6471933e-05   -9.4547866e-06    4.7050153e-02    1.0981348e-04   -8.9634338e+02   -2.5784500e-07   -5.7257695e-07   -2.9208870e-03   -5.8591563e-07    7.3600922e+01
  -1.1341530e+02    3.5503661e+00    1.3180334e+00    4.7421073e+02    0.0000000e+00    3.1025454e-04    3.6470439e+02    4.1467994e+02    3.5552169e+02    4.6000000e+02    4.6000000e+02    4.6000000e+02    2.2120531e+05    1.0212295e+02   -5.5854302e+02    5.7539570e-02   -5.1917636e+00    1.2403726e+04    6.7621686e-04    0.0000000e+00    9.4168218e-05   -1.1412036e-05    4.6355005e-02    9.9841668e-05   -8.9448720e+02   -2.2866305e-07   -7.4029070e-07   -2.8776613e-03   -7.1955962e-07    7.3242350e+01
  -1.1288790e+02    3.5786353e+00    1.3003343e+00    4.6476915e+02    0.0000000e+00    3.0817093e-04    3.6550236e+02    4.1610544e+02    3.5621133e+02    4.6000000e+02    4.6000000e+02    4.6000000e+02    2.2260495e+05    1.0204846e+02   -5.5099087e+02    5.7298431e-02   -5.2403086e+00    1.2429898e+04   -3.4048778e-04    0.0000000e+00    9.1562910e-05   -1.1799520e-05    4.5722423e-02   -4.0418653e-05   -8.9261696e+02   -1.7389838e-07   -7.8252244e-07   -2.8382618e-03   -7.4235556e-07    7.2917748e+01
  -1.1236435e+02    3.6062375e+00    1.2840622e+00    4.5617706e+02    0.0000000e+00    3.0623917e-04    3.6631486e+02    4.1752458e+02    3.5690300e+02    4.6000000e+02    4.6000000e+02    4.6000000e+02    2.2401793e+05    1.0201177e+02   -5.4356523e+02    5.7057326e-02   -5.2878507e+00    1.2456161e+04   -4.3750703e-04    0.0000000e+00    9.2291662e-05   -1.3930040e-05    4.5136462e-02   -5.7111098e-05   -8.9073769e+02   -1.6945857e-07   -1.3101592e-06   -2.8022557e-03   -9.1126253e-07    7.2621584e+01
  -1.1184453e+02    3.6310019e+00    1.2688769e+00    4.4821342e+02    0.0000000e+00    3.0442942e-04    3.6716402e+02    4.1895567e+02    3.5759699e+02    4.6000000e+02    4.6000000e+02    4.6000000e+02    2.2547910e+05    1.0200970e+02   -5.3614929e+02    5.6816264e-02   -5.3344120e+00    1.2484438e+04   -3.2653545e-03    0.0000000e+00    9.4674219e-05   -1.4380317e-05    4.4587313e-02   -4.6560125e-04   -8.8898606e+02   -4.3189646e-08   -1.3209864e-06   -2.7683261e-03   -9.4586762e-07    7.2346212e+01
  -1.1132833e+02    3.6579100e+00    1.2506322e+00    4.3852341e+02    0.0000000e+00    3.0225162e-04    3.6776444e+02    4.1667502e+02    3.5829405e+02    4.6000000e+02    4.6000000e+02    4.6000000e+02    2.2692594e+05    1.0192170e+02   -5.3003578e+02    5.6575234e-02   -5.3800123e+00    1.2511245e+04   -1.4097686e-03    0.0000000e+00    8.9153295e-05   -1.5563641e-05    4.3972364e-02   -1.6995719e-04   -8.8712485e+02   -1.7167263e-07   -1.2720382e-06   -2.7299232e-03   -1.0345891e-06    7.2077781e+01
  -1.1081566e+02    3.6754619e+00    1.2362938e+00    4.3107151e+02    0.0000000e+00    3.0052825e-04    3.6852752e+02    4.1800456e+02    3.5899335e+02    4.6000000e+02    4.6000000e+02    4.6000000e+02    2.2834800e+05    1.0193166e+02   -5.2328961e+02    5.6334236e-02   -5.4248256e+00    1.2536019e+04    4.6160556e-03    0.0000000e+00    8.5630365e-05   -1.4300482e-05    4.3460122e-02    6.4896391e-04   -8.8508423e+02   -5.0550790e-07   -1.2777291e-06   -2.6982225e-03   -9.3061072e-07    7.1840447e+01
  -1.1030642e+02    3.6977901e+00    1.2202270e+00    4.2271655e+02    0.0000000e+00    2.9858317e-04    3.6931851e+02    4.1995088e+02    3.5969544e+02    4.6000000e+02    4.6000000e+02    4.6000000e+02    2.2985137e+05    1.0189524e+02   -5.1627464e+02    5.6093269e-02   -5.4687365e+00    1.2564576e+04    1.8904208e-03    0.0000000e+00    9.0217143e-05   -1.6434907e-05    4.2893089e-02    2.1176888e-04   -8.8330798e+02   -2.8986032e-07   -1.4399720e-06   -2.6631913e-03   -1.0545323e-06    7.1562107e+01
  -1.0980052e+02    3.7242686e+00    1.2058811e+00    4.1537948e+02    0.0000000e+00    2.9681632e-04    3.7011826e+02    4.2131562e+02    3.6040067e+02    4.6000000e+02    4.6000000e+02    4.6000000e+02    2.3134384e+05    1.0190519e+02   -5.0942500e+02    5.5852333e-02   -5.5117871e+00    1.2591843e+04   -7.8311086e-04    0.0000000e+00    8.6224863e-05   -1.6050291e-05    4.2383486e-02   -8.3474819e-05   -8.8142288e+02   -1.3739908e-07   -1.3866586e-06   -2.6314021e-03   -1.0302993e-06    7.1318907e+01
  -1.0929789e+02    3.7508530e+00    1.1929739e+00    4.0886841e+02    0.0000000e+00    2.9521096e-04    3.7092896e+02    4.2266662e+02    3.6110756e+02    4.6000000e+02    4.6000000e+02    4.6000000e+02    2.3284871e+05    1.0195598e+02   -5.0270897e+02    5.5611426e-02   -5.5539957e+00    1.2619086e+04   -1.5085556e-04    0.0000000e+00    8.4162075e-05   -1.5323263e-05    4.1920626e-02   -9.1361828e-06   -8.7951852e+02   -1.5634451e-07   -1.3182475e-06   -2.6026269e-03   -9.7925606e-07    7.1106321e+01
  -1.0879844e+02    3.7767892e+00    1.1812986e+00    4.0304358e+02    0.0000000e+00    2.9374727e-04    3.7177422e+02    4.2401458e+02    3.6181685e+02    4.6000000e+02    4.6000000e+02    4.6000000e+02    2.3436869e+05    1.0204410e+02   -4.9598082e+02    5.5370551e-02   -5.5953802e+00    1.2646445e+04   -3.6414248e-04    0.0000000e+00    8.3337122e-05   -1.4642245e-05    4.1496394e-02   -4.4789307e-05   -8.7760606e+02   -1.5139131e-07   -1.2468566e-06   -2.5762903e-03   -9.3139678e-07    7.0915184e+01
  -1.0830207e+02    3.8046524e+00    1.1689814e+00    3.9687669e+02    0.0000000e+00    2.9220115e-04    3.7251986e+02    4.2143312e+02    3.6252928e+02    4.6000000e+02    4.6000000e+02    4.6000000e+02    2.3587712e+05    1.0211030e+02   -4.8982340e+02    5.5129705e-02   -5.6359555e+00    1.2672477e+04   -4.7722676e-04    0.0000000e+00    7.9810179e-05   -1.4354812e-05    4.1063132e-02   -4.5108803e-05   -8.7559317e+02   -1.6556159e-07   -1.2450212e-06   -2.5493052e-03   -9.0846738e-07    7.0738648e+01
  -1.0780872e+02    3.8134257e+00    1.1561472e+00    3.9037226e+02    0.0000000e+00    2.9059484e-04    3.7316366e+02    4.2273616e+02    3.6324455e+02    4.6000000e+02    4.6000000e+02    4.6000000e+02    2.3745093e+05    1.0218030e+02   -4.8438901e+02    5.4888886e-02   -5.6758033e+00    1.2701303e+04   -4.9730571e-04    0.0000000e+00    8.6011762e-05   -1.5283618e-05    4.0631186e-02   -9.8771309e-05   -8.7373395e+02   -1.2902004e-07   -1.3291994e-06   -2.5229053e-03   -9.6142393e-07    7.0593405e+01
  -1.0731831e+02    3.8359987e+00    1.1425707e+00    3.8354435e+02    0.0000000e+00    2.8889303e-04    3.7396916e+02    4.2407314e+02    3.6396406e+02    4.6000000e+02    4.6000000e+02    4.6000000e+02    2.3902852e+05    1.0220263e+02   -4.7781342e+02    5.4648096e-02   -5.7149431e+00    1.2729601e+04   -1.4953379e-03    0.0000000e+00    8.5251373e-05   -1.4961971e-05    4.0150498e-02   -1.8345707e-04   -8.7185191e+02   -8.4969599e-08   -1.2748729e-06   -2.4932768e-03   -9.3937889e-07    7.0368320e+01
  -1.0683077e+02    3.8600633e+00    1.1302643e+00    3.7744609e+02    0.0000000e+00    2.8732406e-04    3.7476195e+02    4.2586255e+02    3.6468633e+02    4.6000000e+02    4.6000000e+02    4.6000000e+02    2.4058604e+05    1.0226430e+02   -4.7149467e+02    5.4407334e-02   -5.7533362e+00    1.2756099e+04   -1.6438124e-03    0.0000000e+00    8.1915156e-05   -1.3735236e-05    3.9715642e-02   -2.0030495e-04   -8.6981646e+02   -9.9091187e-08   -1.2156933e-06   -2.4662444e-03   -8.6392761e-07    7.0178437e+01
  -1.0634601e+02    3.8856636e+00    1.1195389e+00    3.7222461e+02    0.0000000e+00    2.8594409e-04    3.7557077e+02    4.2717064e+02    3.6541150e+02    4.6000000e+02    4.6000000e+02    4.6000000e+02    2.4218646e+05    1.0237966e+02   -4.6530297e+02    5.4166599e-02   -5.7910117e+00    1.2784138e+04    6.0651991e-04    0.0000000e+00    8.3243138e-05   -1.3524719e-05    3.9333252e-02    5.8308270e-05   -8.6786996e+02   -2.3091148e-07   -1.1649281e-06   -2.4425397e-03   -8.4593172e-07    7.0026747e+01
  -1.0586398e+02    3.9105307e+00    1.1100000e+00    3.6765877e+02    0.0000000e+00    2.8469902e-04    3.7639539e+02    4.2847634e+02    3.6614071e+02    4.6000000e+02    4.6000000e+02    4.6000000e+02    2.4380885e+05    1.0253444e+02   -4.5918889e+02    5.3925891e-02   -5.8279820e+00    1.2812587e+04    3.2684505e-04    0.0000000e+00    8.3459599e-05   -1.3647405e-05    3.8990316e-02    3.8092707e-05   -8.6593286e+02   -2.2285400e-07   -1.1719349e-06   -2.4212553e-03   -8.5331339e-07    6.9903420e+01
  -1.0538460e+02    3.9327379e+00    1.1013279e+00    3.6354854e+02    0.0000000e+00    2.8355897e-04    3.7725522e+02    4.2978074e+02    3.6687337e+02    4.6000000e+02    4.6000000e+02    4.6000000e+02    2.4545005e+05    1.0271941e+02   -4.5301362e+02    5.3685210e-02   -5.8642581e+00    1.2841265e+04    5.0126650e-04    0.0000000e+00    8.2512751e-05   -1.3276478e-05    3.8674618e-02    6.5287646e-05   -8.6399419e+02   -2.2823290e-07   -1.0858265e-06   -2.4015668e-03   -8.2499215e-07    6.9795838e+01
  -1.0490780e+02    3.9533387e+00    1.0894699e+00    3.5768268e+02    0.0000000e+00    2.8202218e-04    3.7788198e+02    4.2763701e+02    3.6760917e+02    4.6000000e+02    4.6000000e+02    4.6000000e+02    2.4711047e+05    1.0281282e+02   -4.4803881e+02    5.3444550e-02   -5.8998444e+00    1.2870180e+04   -2.4204050e-04    0.0000000e+00    7.9160297e-05   -1.3285518e-05    3.8284235e-02   -3.3928874e-05   -8.6206161e+02   -1.9024401e-07   -8.3803250e-07   -2.3769290e-03   -8.2986696e-07    6.9682652e+01
  -1.0443354e+02    3.9609766e+00    1.0814497e+00    3.5393255e+02    0.0000000e+00    2.8096372e-04    3.7868904e+02    4.2888497e+02    3.6834839e+02    4.6000000e+02    4.6000000e+02    4.6000000e+02    2.4878346e+05    1.0302122e+02   -4.4230766e+02    5.3203910e-02   -5.9348835e+00    1.2898971e+04   -1.7662609e-03    0.0000000e+00    8.2581125e-05   -1.4014543e-05    3.7996001e-02   -2.2452554e-04   -8.6008458e+02   -4.5871021e-08   -7.9355418e-07   -2.3595329e-03   -8.6960975e-07    6.9608172e+01
  -1.0396174e+02    3.9783047e+00    1.0706545e+00    3.4870563e+02    0.0000000e+00    2.7955044e-04    3.7950499e+02    4.3077027e+02    3.6909123e+02    4.6000000e+02    4.6000000e+02    4.6000000e+02    2.5048268e+05    1.0313812e+02   -4.3627222e+02    5.2963305e-02   -5.9692591e+00    1.2928341e+04   -1.7372280e-03    0.0000000e+00    8.2625496e-05   -1.5453132e-05    3.7617472e-02   -2.2416524e-04   -8.5815388e+02   -9.1883966e-08   -9.3614846e-07   -2.3361280e-03   -9.6711395e-07    6.9462857e+01
  -1.0349235e+02    4.0022506e+00    1.0614078e+00    3.4433238e+02    0.0000000e+00    2.7831919e-04    3.8033263e+02    4.3205238e+02    3.6983792e+02    4.6000000e+02    4.6000000e+02    4.6000000e+02    2.5219960e+05    1.0330746e+02   -4.3035956e+02    5.2722724e-02   -6.0029985e+00    1.2957829e+04   -2.0280739e-03    0.0000000e+00    8.2047277e-05   -1.5653961e-05    3.7290345e-02   -2.5345027e-04   -8.5620884e+02   -8.3423988e-08   -1.0498877e-06   -2.3158201e-03   -9.8353337e-07    6.9355176e+01
  -1.0302529e+02    4.0255777e+00    1.0531997e+00    3.4051414e+02    0.0000000e+00    2.7721288e-04    3.8116354e+02    4.3332013e+02    3.7058776e+02    4.6000000e+02    4.6000000e+02    4.6000000e+02    2.5393402e+05    1.0351333e+02   -4.2457397e+02    5.2482153e-02   -6.0361146e+00    1.2987410e+04   -1.8368027e-04    0.0000000e+00    8.0389766e-05   -1.5547533e-05    3.6998590e-02   -1.8781086e-05   -8.5424613e+02   -2.1307911e-07   -1.1187451e-06   -2.2975724e-03   -9.7636891e-07    6.9275612e+01
  -1.0256053e+02    4.0496782e+00    1.0462271e+00    3.3738270e+02    0.0000000e+00    2.7624961e-04    3.8201911e+02    4.3458941e+02    3.7134130e+02    4.6000000e+02    4.6000000e+02    4.6000000e+02    2.5568703e+05    1.0376127e+02   -4.1878057e+02    5.2241616e-02   -6.0686200e+00    1.3017132e+04   -4.8506323e-04    0.0000000e+00    8.0510219e-05   -1.5757291e-05    3.6745434e-02   -5.9944702e-05   -8.5227620e+02   -1.7138508e-07   -1.1817877e-06   -2.2819283e-03   -9.8952181e-07    6.9221895e+01
  -1.0209800e+02    4.0729508e+00    1.0391637e+00    3.3419224e+02    0.0000000e+00    2.7527354e-04    3.8283036e+02    4.3586168e+02    3.7209897e+02    4.6000000e+02    4.6000000e+02    4.6000000e+02    2.5746224e+05    1.0401144e+02   -4.1327514e+02    5.2001106e-02   -6.1005167e+00    1.3047165e+04    4.7065678e-05    0.0000000e+00    8.1175734e-05   -1.6098148e-05    3.6495137e-02    7.8425017e-06   -8.5031085e+02   -2.3942619e-07   -1.4210030e-06   -2.2665831e-03   -1.0289993e-06    6.9181010e+01
  -1.0163764e+02    4.0868617e+00    1.0286427e+00    3.2895446e+02    0.0000000e+00    2.7390690e-04    3.8352052e+02    4.3203346e+02    3.7286087e+02    4.6000000e+02    4.6000000e+02    4.6000000e+02    2.5925419e+05    1.0416336e+02   -4.0840789e+02    5.1760599e-02   -6.1318407e+00    1.3077210e+04   -2.2150028e-03    0.0000000e+00    8.0637635e-05   -1.4606236e-05    3.6151676e-02   -2.8018779e-04   -8.4832011e+02   -1.2382164e-07   -1.3671014e-06   -2.2451942e-03   -9.4000920e-07    6.9103639e+01
  -1.0117943e+02    4.0945967e+00    1.0188781e+00    3.2430141e+02    0.0000000e+00    2.7261155e-04    3.8434974e+02    4.3370010e+02    3.7362696e+02    4.6000000e+02    4.6000000e+02    4.6000000e+02    2.6106901e+05    1.0431783e+02   -4.0261411e+02    5.1520134e-02   -6.1626454e+00    1.3107574e+04    3.5650448e-03    0.0000000e+00    8.0104660e-05   -1.5558719e-05    3.5810766e-02    4.3529510e-04   -8.4633267e+02   -4.9025423e-07   -1.3247893e-06   -2.2240418e-03   -9.9895854e-07    6.8989335e+01
  -1.0072328e+02    4.1106395e+00    1.0106999e+00    3.2052966e+02    0.0000000e+00    2.7149127e-04    3.8519765e+02    4.3401310e+02    3.7439633e+02    4.6000000e+02    4.6000000e+02    4.6000000e+02    2.6290740e+05    1.0453242e+02   -3.9687576e+02    5.1279680e-02   -6.1928804e+00    1.3138269e+04    1.3047732e-02    0.0000000e+00    8.1100473e-05   -1.3725418e-05    3.5521835e-02    1.6071411e-03   -8.4435658e+02   -8.8894111e-07   -7.1885059e-07   -2.2066228e-03   -8.4977286e-07    6.8914469e+01
  -1.0026915e+02    4.1318639e+00    1.0038524e+00    3.1746709e+02    0.0000000e+00    2.7053300e-04    3.8605025e+02    4.3494229e+02    3.7517055e+02    4.6000000e+02    4.6000000e+02    4.6000000e+02    2.6476646e+05    1.0479608e+02   -3.9127326e+02    5.1039249e-02   -6.2225554e+00    1.3169135e+04    8.0347913e-03    0.0000000e+00    8.5921902e-05   -1.2724482e-05    3.5277492e-02    9.7495952e-04   -8.4237724e+02   -5.9264741e-07   -5.1083828e-07   -2.1917775e-03   -7.7624279e-07    6.8875908e+01
  -9.9817011e+01    4.1544677e+00    9.9795130e-01    3.1491385e+02    0.0000000e+00    2.6968800e-04    3.8691777e+02    4.3620611e+02    3.7594824e+02    4.6000000e+02    4.6000000e+02    4.6000000e+02    2.6664752e+05    1.0509538e+02   -3.8570471e+02    5.0798842e-02   -6.2516775e+00    1.3200226e+04    8.0810990e-03    0.0000000e+00    8.9513343e-05   -1.1861472e-05    3.5063961e-02    9.8391323e-04   -8.4039219e+02   -5.2532707e-07   -3.9527990e-07   -2.1789242e-03   -7.0883924e-07    6.8860849e+01
  -9.9366792e+01    4.1774921e+00    9.9289865e-01    3.1272919e+02    0.0000000e+00    2.6896527e-04    3.8782166e+02    4.3747719e+02    3.7673084e+02    4.6000000e+02    4.6000000e+02    4.6000000e+02    2.6855101e+05    1.0543423e+02   -3.8007765e+02    5.0558449e-02   -6.2802531e+00    1.3231545e+04    4.2163323e-03    0.0000000e+00    9.1479058e-05   -1.1716563e-05    3.4877947e-02    5.1490295e-04   -8.3840126e+02   -3.2535600e-07   -3.7154762e-07   -2.1676787e-03   -6.9572108e-07    6.8866738e+01
  -9.8918464e+01    4.1989288e+00    9.8560209e-01    3.0933020e+02    0.0000000e+00    2.6796284e-04    3.8856523e+02    4.3875176e+02    3.7751930e+02    4.6000000e+02    4.6000000e+02    4.6000000e+02    2.7047948e+05    1.0570239e+02   -3.7529526e+02    5.0318084e-02   -6.3082870e+00    1.3263204e+04    3.8426311e-03    0.0000000e+00    9.0500688e-05   -1.4975190e-05    3.4638223e-02    4.6074652e-04   -8.3641497e+02   -4.1876616e-07   -4.5732686e-07   -2.1527418e-03   -9.2732037e-07    6.8864517e+01
  -9.8471966e+01    4.2021712e+00    9.7998735e-01    3.0689420e+02    0.0000000e+00    2.6714470e-04    3.8932516e+02    4.3669700e+02    3.7831295e+02    4.6000000e+02    4.6000000e+02    4.6000000e+02    2.7242271e+05    1.0603252e+02   -3.7052976e+02    5.0077732e-02   -6.3358719e+00    1.3294683e+04   -1.2578992e-03    0.0000000e+00    8.9895471e-05   -1.4603206e-05    3.4452362e-02   -1.5922562e-04   -8.3437467e+02   -1.9888619e-07   -8.1973737e-07   -2.1410579e-03   -9.0311660e-07    6.8902455e+01
  -9.8027267e+01    4.2169505e+00    9.7244786e-01    3.0346318e+02    0.0000000e+00    2.6610115e-04    3.9019238e+02    4.3804138e+02    3.7911156e+02    4.6000000e+02    4.6000000e+02    4.6000000e+02    2.7443052e+05    1.0628369e+02   -3.6494587e+02    4.9837404e-02   -6.3629715e+00    1.3328395e+04   -1.1409831e-03    0.0000000e+00    8.9566025e-05   -1.7917414e-05    3.4189576e-02   -1.5267666e-04   -8.3248583e+02   -1.2566579e-07   -1.0439116e-06   -2.1245658e-03   -1.1287378e-06    6.8853527e+01
  -9.7584316e+01    4.2346201e+00    9.6611516e-01    3.0065468e+02    0.0000000e+00    2.6519541e-04    3.9105614e+02    4.3901722e+02    3.7991449e+02    4.6000000e+02    4.6000000e+02    4.6000000e+02    2.7640037e+05    1.0658076e+02   -3.5950293e+02    4.9597095e-02   -6.3895609e+00    1.3359337e+04    7.0188413e-03    0.0000000e+00    8.5744500e-05   -1.6357122e-05    3.3967596e-02    8.7770082e-04   -8.3039385e+02   -5.9691948e-07   -9.5770411e-07   -2.1108200e-03   -1.0192176e-06    6.8839243e+01
  -9.7143069e+01    4.2546083e+00    9.6087349e-01    2.9844278e+02    0.0000000e+00    2.6442701e-04    3.9193867e+02    4.4027740e+02    3.8072049e+02    4.6000000e+02    4.6000000e+02    4.6000000e+02    2.7841909e+05    1.0692280e+02   -3.5407088e+02    4.9356800e-02   -6.4156487e+00    1.3391710e+04   -1.7916333e-03    0.0000000e+00    8.7587467e-05   -1.6764790e-05    3.3781035e-02   -2.3248229e-04   -8.2837329e+02   -6.4242693e-08   -1.0105042e-06   -2.0992823e-03   -1.0488758e-06    6.8853739e+01
  -9.6703497e+01    4.2738773e+00    9.5663293e-01    2.9674447e+02    0.0000000e+00    2.6378539e-04    3.9284412e+02    4.4154101e+02    3.8153152e+02    4.6000000e+02    4.6000000e+02    4.6000000e+02    2.8049447e+05    1.0731161e+02   -3.4862746e+02    4.9116535e-02   -6.4412364e+00    1.3425858e+04    9.2970172e-04    0.0000000e+00    9.0439431e-05   -1.7587680e-05    3.3628082e-02    9.0393393e-05   -8.2644170e+02   -1.9056274e-07   -8.8513852e-07   -2.0899092e-03   -1.0993718e-06    6.8896824e+01
  -9.6265535e+01    4.2925438e+00    9.5291772e-01    2.9525436e+02    0.0000000e+00    2.6321822e-04    3.9377778e+02    4.4278383e+02    3.8234742e+02    4.6000000e+02    4.6000000e+02    4.6000000e+02    2.8253936e+05    1.0772210e+02   -3.4309831e+02    4.8876273e-02   -6.4663261e+00    1.3457583e+04    9.5761528e-03    0.0000000e+00    8.8086427e-05   -1.5571262e-05    3.3489659e-02    1.1674549e-03   -8.2434201e+02   -6.9121946e-07   -6.4295663e-07   -2.0814890e-03   -9.5633281e-07    6.8949218e+01
  -9.5829177e+01    4.3080200e+00    9.4437733e-01    2.9116011e+02    0.0000000e+00    2.6204253e-04    3.9443503e+02    4.4083652e+02    3.8316795e+02    4.6000000e+02    4.6000000e+02    4.6000000e+02    2.8463503e+05    1.0797313e+02   -3.3900506e+02    4.8636042e-02   -6.4909177e+00    1.3490766e+04    4.5413618e-03    0.0000000e+00    8.9468683e-05   -1.4612111e-05    3.3224943e-02    5.1507588e-04   -8.2231580e+02   -4.7924995e-07   -6.6600702e-07   -2.0650330e-03   -8.9322609e-07    6.8961522e+01
  -9.5394356e+01    4.3104837e+00    9.4110190e-01    2.8993827e+02    0.0000000e+00    2.6153678e-04    3.9532484e+02    4.4209139e+02    3.8399408e+02    4.6000000e+02    4.6000000e+02    4.6000000e+02    2.8675217e+05    1.0840579e+02   -3.3379293e+02    4.8395828e-02   -6.5151500e+00    1.3523984e+04   -7.6204260e-03    0.0000000e+00    9.1283682e-05   -1.4886475e-05    3.3105985e-02   -8.9518464e-04   -8.2025191e+02    2.7827778e-07   -7.1083932e-07   -2.0577621e-03   -9.2214895e-07    6.9041116e+01
  -9.4961038e+01    4.3227428e+00    9.3509197e-01    2.8733200e+02    0.0000000e+00    2.6066158e-04    3.9622006e+02    4.4348370e+02    3.8482583e+02    4.6000000e+02    4.6000000e+02    4.6000000e+02    2.8890628e+05    1.0873846e+02   -3.2834720e+02    4.8155622e-02   -6.5389029e+00    1.3557949e+04   -2.3712762e-03    0.0000000e+00    9.1638560e-05   -1.5392378e-05    3.2897834e-02   -2.7745118e-04   -8.1823898e+02   -5.2643937e-08   -7.7650793e-07   -2.0448621e-03   -9.6075821e-07    6.9045407e+01
  -9.4529204e+01    4.3419379e+00    9.3038208e-01    2.8537743e+02    0.0000000e+00    2.5995275e-04    3.9712800e+02    4.4446445e+02    3.8566293e+02    4.6000000e+02    4.6000000e+02    4.6000000e+02    2.9108252e+05    1.0912664e+02   -3.2295586e+02    4.7915445e-02   -6.5621835e+00    1.3591947e+04    6.3929505e-04    0.0000000e+00    9.1312448e-05   -1.4278745e-05    3.2732807e-02    7.0991858e-05   -8.1620493e+02   -2.3630694e-07   -7.3235295e-07   -2.0346136e-03   -8.8800886e-07    6.9086858e+01
  -9.4098795e+01    4.3617069e+00    9.2658275e-01    2.8388707e+02    0.0000000e+00    2.5936082e-04    3.9804391e+02    4.4570225e+02    3.8650527e+02    4.6000000e+02    4.6000000e+02    4.6000000e+02    2.9328741e+05    1.0955554e+02   -3.1762372e+02    4.7675285e-02   -6.5849990e+00    1.3626263e+04    2.0709194e-03    0.0000000e+00    8.9745731e-05   -1.5599272e-05    3.2598799e-02    2.3481568e-04   -8.1416350e+02   -2.8753303e-07   -5.7852127e-07   -2.0261493e-03   -9.7938887e-07    6.9156137e+01
  -9.3669779e+01    4.3801518e+00    9.2391156e-01    2.8299395e+02    0.0000000e+00    2.5890893e-04    3.9901368e+02    4.4693523e+02    3.8735293e+02    4.6000000e+02    4.6000000e+02    4.6000000e+02    2.9552207e+05    1.1003251e+02   -3.1206993e+02    4.7435131e-02   -6.6073530e+00    1.3660923e+04    1.2432208e-02    0.0000000e+00    9.2764475e-05   -1.4182378e-05    3.2496677e-02    1.4176609e-03   -8.1212023e+02   -8.1105769e-07   -3.3364820e-07   -2.0200747e-03   -8.6505178e-07    6.9245641e+01
  -9.3242139e+01    4.4004129e+00    9.2013288e-01    2.8155953e+02    0.0000000e+00    2.5830411e-04    3.9987633e+02    4.4819642e+02    3.8820616e+02    4.6000000e+02    4.6000000e+02    4.6000000e+02    2.9778526e+05    1.1047169e+02   -3.0707033e+02    4.7195005e-02   -6.6292387e+00    1.3695859e+04   -3.9745088e-03    0.0000000e+00    9.1406108e-05   -1.4336429e-05    3.2370194e-02   -4.5007541e-04   -8.1007972e+02    4.1692579e-08   -3.1945109e-07   -2.0120929e-03   -8.8255035e-07    6.9335901e+01
  -9.2815820e+01    4.4066653e+00    9.1300587e-01    2.7814320e+02    0.0000000e+00    2.5731370e-04    4.0063698e+02    4.4691662e+02    3.8906495e+02    4.6000000e+02    4.6000000e+02    4.6000000e+02    3.0007091e+05    1.1080850e+02   -3.0270568e+02    4.6954896e-02   -6.6506974e+00    1.3730767e+04    4.9193212e-03    0.0000000e+00    9.2670448e-05   -1.6290667e-05    3.2150330e-02    5.5582367e-04   -8.0800194e+02   -5.0162528e-07    2.8746545e-09   -1.9984367e-03   -1.0177337e-06    6.9385544e+01
  -9.2390790e+01    4.4105599e+00    9.0695147e-01    2.7546706e+02    0.0000000e+00    2.5644960e-04    4.0156411e+02    4.4862564e+02    3.8992943e+02    4.6000000e+02    4.6000000e+02    4.6000000e+02    3.0239107e+05    1.1115877e+02   -2.9720823e+02    4.6714799e-02   -6.6717813e+00    1.3766181e+04   -8.8921104e-03    0.0000000e+00    9.3621886e-05   -1.7527304e-05    3.1939631e-02   -9.7663998e-04   -8.0594079e+02    2.5223500e-07   -2.0351452e-07   -1.9854653e-03   -1.1182112e-06    6.9394026e+01
  -9.1967022e+01    4.4210643e+00    9.0178469e-01    2.7326782e+02    0.0000000e+00    2.5568269e-04    4.0247887e+02    4.4986715e+02    3.9079869e+02    4.6000000e+02    4.6000000e+02    4.6000000e+02    3.0474352e+05    1.1155576e+02   -2.9190407e+02    4.6474717e-02   -6.6924187e+00    1.3801976e+04   -4.5108209e-03    0.0000000e+00    9.2785912e-05   -1.5640915e-05    3.1764444e-02   -4.9897352e-04   -8.0388702e+02   -4.3090215e-08   -2.7746775e-07   -1.9745039e-03   -1.0012373e-06    6.9440031e+01
  -9.1544487e+01    4.4373251e+00    8.9832358e-01    2.7195440e+02    0.0000000e+00    2.5512750e-04    4.0342731e+02    4.5110337e+02    3.9167378e+02    4.6000000e+02    4.6000000e+02    4.6000000e+02    3.0712694e+05    1.1202691e+02   -2.8652184e+02    4.6234657e-02   -6.7126199e+00    1.3838072e+04   -9.7855972e-04    0.0000000e+00    9.2437725e-05   -1.6011682e-05    3.1643987e-02   -1.1271711e-04   -8.0182988e+02   -2.4959984e-07   -5.0765897e-07   -1.9669605e-03   -1.0337074e-06    6.9529660e+01
  -9.1123141e+01    4.4524495e+00    8.9571327e-01    2.7109531e+02    0.0000000e+00    2.5467713e-04    4.0439008e+02    4.5233041e+02    3.9255501e+02    4.6000000e+02    4.6000000e+02    4.6000000e+02    3.0953950e+05    1.1253677e+02   -2.8112239e+02    4.5994613e-02   -6.7323835e+00    1.3874364e+04    9.1967142e-04    0.0000000e+00    8.9097623e-05   -1.7108598e-05    3.1551751e-02    1.0287782e-04   -7.9975697e+02   -3.8800870e-07   -6.1722255e-07   -1.9608284e-03   -1.1139375e-06    6.9643320e+01
  -9.0702955e+01    4.4706825e+00    8.9410352e-01    2.7073499e+02    0.0000000e+00    2.5435762e-04    4.0540158e+02    4.5356556e+02    3.9344232e+02    4.6000000e+02    4.6000000e+02    4.6000000e+02    3.1198546e+05    1.1309559e+02   -2.7551894e+02    4.5754585e-02   -6.7517044e+00    1.3911021e+04   -7.1506778e-04    0.0000000e+00    8.9621817e-05   -1.7876077e-05    3.1488687e-02   -7.7919106e-05   -7.9768661e+02   -2.1933922e-07   -7.4275033e-07   -1.9568927e-03   -1.1702658e-06    6.9779751e+01
  -9.0283896e+01    4.4880355e+00    8.8879583e-01    2.6833350e+02    0.0000000e+00    2.5357391e-04    4.0616821e+02    4.5086986e+02    3.9433593e+02    4.6000000e+02    4.6000000e+02    4.6000000e+02    3.1446653e+05    1.1352761e+02   -2.7129631e+02    4.5514567e-02   -6.7705791e+00    1.3948094e+04    6.7467293e-04    0.0000000e+00    8.8864416e-05   -2.0449583e-05    3.1330910e-02    7.1046818e-05   -7.9562124e+02   -2.8894689e-07   -5.5378371e-07   -1.9469594e-03   -1.3440815e-06    6.9894946e+01
  -8.9865945e+01    4.4829941e+00    8.8629696e-01    2.6747148e+02    0.0000000e+00    2.5314910e-04    4.0705688e+02    4.5201390e+02    3.9523590e+02    4.6000000e+02    4.6000000e+02    4.6000000e+02    3.1696833e+05    1.1406930e+02   -2.6645576e+02    4.5274570e-02   -6.7891326e+00    1.3984928e+04   -1.6575185e-03    0.0000000e+00    9.1035592e-05   -1.7848838e-05    3.1252580e-02   -1.7220433e-04   -7.9349320e+02   -2.2786918e-07   -6.3174576e-07   -1.9422750e-03   -1.1805834e-06    7.0054149e+01
  -8.9449062e+01    4.4890665e+00    8.8149606e-01    2.6548479e+02    0.0000000e+00    2.5242115e-04    4.0802989e+02    4.5322505e+02    3.9614226e+02    4.6000000e+02    4.6000000e+02    4.6000000e+02    3.1951790e+05    1.1450438e+02   -2.6091867e+02    4.5034590e-02   -6.8072794e+00    1.4022694e+04    2.5502900e-03    0.0000000e+00    9.0260463e-05   -1.6955790e-05    3.1086855e-02    2.7484969e-04   -7.9142655e+02   -3.9555998e-07   -5.5867056e-07   -1.9318828e-03   -1.1127837e-06    7.0115506e+01
  -8.9033215e+01    4.5016605e+00    8.7797538e-01    2.6411204e+02    0.0000000e+00    2.5185883e-04    4.0900446e+02    4.5432769e+02    3.9705514e+02    4.6000000e+02    4.6000000e+02    4.6000000e+02    3.2209945e+05    1.1500768e+02   -2.5548693e+02    4.4794625e-02   -6.8250013e+00    1.4060667e+04    6.1248991e-04    0.0000000e+00    8.9597477e-05   -1.6279360e-05    3.0967077e-02    7.2088811e-05   -7.8934532e+02   -2.8242326e-07   -5.3341236e-07   -1.9243989e-03   -1.0645546e-06    7.0225632e+01
  -8.8618375e+01    4.5162532e+00    8.7544248e-01    2.6328139e+02    0.0000000e+00    2.5141671e-04    4.0999687e+02    4.5557472e+02    3.9797454e+02    4.6000000e+02    4.6000000e+02    4.6000000e+02    3.2471576e+05    1.1555662e+02   -2.5001934e+02    4.4554676e-02   -6.8423015e+00    1.4098947e+04   -3.9539316e-04    0.0000000e+00    8.8152221e-05   -1.6102307e-05    3.0879813e-02   -4.1394860e-05   -7.8725612e+02   -2.1321218e-07   -5.1536839e-07   -1.9187890e-03   -1.0503854e-06    7.0365406e+01
  -8.8204513e+01    4.5322030e+00    8.7391445e-01    2.6297848e+02    0.0000000e+00    2.5109977e-04    4.1101108e+02    4.5681671e+02    3.9890049e+02    4.6000000e+02    4.6000000e+02    4.6000000e+02    3.2736705e+05    1.1615448e+02   -2.4447988e+02    4.4314742e-02   -6.8591760e+00    1.4137520e+04   -6.6015589e-04    0.0000000e+00    8.8024169e-05   -1.5905441e-05    3.0824563e-02   -6.9302555e-05   -7.8515886e+02   -1.8190204e-07   -4.9410527e-07   -1.9153053e-03   -1.0360490e-06    7.0533954e+01
  -8.7791601e+01    4.5470344e+00    8.7298891e-01    2.6293600e+02    0.0000000e+00    2.5087232e-04    4.1207151e+02    4.5806994e+02    3.9983345e+02    4.6000000e+02    4.6000000e+02    4.6000000e+02    3.3008894e+05    1.1679364e+02   -2.3874126e+02    4.4074820e-02   -6.8756177e+00    1.4177888e+04   -4.0459416e-04    0.0000000e+00    9.0263825e-05   -1.7223722e-05    3.0788158e-02   -6.1630706e-05   -7.8313752e+02   -2.0452467e-07   -6.8020314e-07   -1.9130711e-03   -1.1291925e-06    7.0719139e+01
  -8.7616208e+01    4.5569601e+00    8.7105721e-01    2.6196192e+02    0.0000000e+00    2.5070926e-04    4.1242504e+02    4.5751528e+02    4.0022642e+02    4.6000000e+02    4.6000000e+02    4.6000000e+02    3.3130972e+05    1.1701903e+02   -2.3686350e+02    4.3972749e-02   -6.8825279e+00    1.4197367e+04    2.6342120e-02    0.0000000e+00    9.5550246e-05   -1.5090899e-05    3.0732561e-02    2.6402533e-03   -7.8241615e+02   -1.5117922e-06   -1.5748062e-07   -1.9099818e-03   -9.5109910e-07    7.0792889e+01
  -8.7396966e+01    4.5674975e+00    8.6885355e-01    2.6098301e+02    0.0000000e+00    2.5034127e-04    4.1280325e+02    4.5786236e+02    4.0072447e+02    4.6000000e+02    4.6000000e+02    4.6000000e+02    3.3276326e+05    1.1730364e+02   -2.3492460e+02    4.3845032e-02   -6.8910747e+00    1.4218238e+04    2.6919104e-02    0.0000000e+00    9.2450846e-05   -1.5909667e-05    3.0676016e-02    2.9470900e-03   -7.8128753e+02   -1.5415296e-06    1.0713254e-07   -1.9065456e-03   -9.9542042e-07    7.0905305e+01
  -8.7122914e+01    4.5647893e+00    8.6835032e-01    2.6107050e+02    0.0000000e+00    2.5016714e-04    4.1346372e+02    4.5881518e+02    4.0135263e+02    4.6000000e+02    4.6000000e+02    4.6000000e+02    3.3457098e+05    1.1773353e+02   -2.3137043e+02    4.3685180e-02   -6.9016459e+00    1.4243359e+04    6.2285180e-04    0.0000000e+00    9.3721131e-05   -1.7092286e-05    3.0656864e-02    1.0305599e-04   -7.7978612e+02    1.7076653e-07    4.4984265e-08   -1.9058144e-03   -1.0625257e-06    7.1044316e+01
  -8.6780350e+01    4.5671162e+00    8.6452983e-01    2.5951576e+02    0.0000000e+00    2.4954515e-04    4.1429055e+02    4.6010195e+02    4.0214520e+02    4.6000000e+02    4.6000000e+02    4.6000000e+02    3.3686861e+05    1.1813614e+02   -2.2677830e+02    4.3485059e-02   -6.9145967e+00    1.4275477e+04   -1.3308060e-03    0.0000000e+00    9.6988375e-05   -1.7126059e-05    3.0526680e-02   -1.4582048e-04   -7.7796646e+02    3.0225319e-08   -1.0433785e-07   -1.8980728e-03   -1.0569374e-06    7.1121910e+01
  -8.6370577e+01    4.5756125e+00    8.6104151e-01    2.5817930e+02    0.0000000e+00    2.4895086e-04    4.1529288e+02    4.6036790e+02    4.0310265e+02    4.6000000e+02    4.6000000e+02    4.6000000e+02    3.3964375e+05    1.1867591e+02   -2.2128562e+02    4.3245232e-02   -6.9297104e+00    1.4313699e+04   -1.2591303e-03    0.0000000e+00    9.7875370e-05   -1.7250577e-05    3.0408667e-02   -1.2438840e-04   -7.7574619e+02   -9.9264217e-08   -1.9310564e-07   -1.8907858e-03   -1.0651470e-06    7.1251539e+01
  -8.5961561e+01    4.5840656e+00    8.5879151e-01    2.5748112e+02    0.0000000e+00    2.4854916e-04    4.1632472e+02    4.6161509e+02    4.0406743e+02    4.6000000e+02    4.6000000e+02    4.6000000e+02    3.4253700e+05    1.1928675e+02   -2.1571289e+02    4.3005381e-02   -6.9444144e+00    1.4355566e+04    2.2530305e-03    0.0000000e+00    1.0194164e-04   -1.7077719e-05    3.0333329e-02    2.0233098e-04   -7.7369817e+02   -2.6768097e-07   -1.8653678e-07   -1.8862475e-03   -1.0426641e-06    7.1422677e+01
  -8.5553342e+01    4.5967479e+00    8.5752248e-01    2.5728435e+02    0.0000000e+00    2.4826479e-04    4.1736194e+02    4.6164708e+02    4.0503721e+02    4.6000000e+02    4.6000000e+02    4.6000000e+02    3.4540872e+05    1.1994330e+02   -2.1015273e+02    4.2765545e-02   -6.9587041e+00    1.4395188e+04   -4.4043498e-04    0.0000000e+00    1.0096597e-04   -1.5652652e-05    3.0290402e-02   -1.8122100e-05   -7.7151073e+02   -1.4607746e-07   -8.9375714e-08   -1.8835654e-03   -9.4660036e-07    7.1623200e+01
  -8.5145894e+01    4.6099841e+00    8.5706237e-01    2.5740791e+02    0.0000000e+00    2.4811022e-04    4.1845543e+02    4.6289577e+02    4.0601340e+02    4.6000000e+02    4.6000000e+02    4.6000000e+02    3.4835072e+05    1.2065610e+02   -2.0433556e+02    4.2525723e-02   -6.9725759e+00    1.4436384e+04    2.0389852e-03    0.0000000e+00    1.0339459e-04   -1.5372631e-05    3.0272022e-02    1.9831984e-04   -7.6938238e+02   -2.3554417e-07   -5.2843983e-08   -1.8825966e-03   -9.2372324e-07    7.1846922e+01
  -8.4739189e+01    4.6210710e+00    8.5206421e-01    2.5511018e+02    0.0000000e+00    2.4734794e-04    4.1928307e+02    4.6414995e+02    4.0699741e+02    4.6000000e+02    4.6000000e+02    4.6000000e+02    3.5133815e+05    1.2119188e+02   -2.0006451e+02    4.2285916e-02   -6.9860274e+00    1.4478083e+04    1.8993952e-03    0.0000000e+00    1.0269034e-04   -1.2739723e-05    3.0130836e-02    1.9771261e-04   -7.6725923e+02   -3.0910910e-07   -3.4883149e-08   -1.8735444e-03   -7.4460110e-07    7.2024212e+01
  -8.4333202e+01    4.6088269e+00    8.5076297e-01    2.5480227e+02    0.0000000e+00    2.4710627e-04    4.2028579e+02    4.6557235e+02    4.0799003e+02    4.6000000e+02    4.6000000e+02    4.6000000e+02    3.5435504e+05    1.2188128e+02   -1.9480466e+02    4.2046124e-02   -6.9991840e+00    1.4519598e+04    1.3979864e-03    0.0000000e+00    1.0832216e-04   -1.3576601e-05    3.0092618e-02    1.3800173e-04   -7.6507128e+02    4.8864792e-08    2.9871391e-08   -1.8717286e-03   -7.8907856e-07    7.2256434e+01
  -8.3927907e+01    4.6153642e+00    8.4688483e-01    2.5325544e+02    0.0000000e+00    2.4649349e-04    4.2133387e+02    4.6712988e+02    4.0899132e+02    4.6000000e+02    4.6000000e+02    4.6000000e+02    3.5743857e+05    1.2245323e+02   -1.8914104e+02    4.1806347e-02   -7.0119492e+00    1.4562423e+04   -6.7568715e-04    0.0000000e+00    1.1381365e-04   -1.3516330e-05    2.9963186e-02   -7.5789119e-05   -7.6296809e+02    5.1255451e-08   -1.1096890e-07   -1.8641857e-03   -7.7939601e-07    7.2391332e+01
  -8.3523277e+01    4.6289457e+00    8.4435610e-01    2.5235532e+02    0.0000000e+00    2.4605964e-04    4.2239775e+02    4.6580782e+02    4.0999752e+02    4.6000000e+02    4.6000000e+02    4.6000000e+02    3.6056190e+05    1.2310108e+02   -1.8345550e+02    4.1566584e-02   -7.0243058e+00    1.4605425e+04    1.3396459e-03    0.0000000e+00    1.1350793e-04   -1.6986872e-05    2.9881444e-02    1.2909417e-04   -7.6083720e+02   -1.6759614e-07   -1.6967275e-07   -1.8591136e-03   -1.0167202e-06    7.2573514e+01
  -8.3119287e+01    4.6436884e+00    8.4298837e-01    2.5210354e+02    0.0000000e+00    2.4576446e-04    4.2348107e+02    4.6705294e+02    4.1100912e+02    4.6000000e+02    4.6000000e+02    4.6000000e+02    3.6372801e+05    1.2380754e+02   -1.7769816e+02    4.1326836e-02   -7.0362534e+00    1.4648695e+04    6.8707783e-03    0.0000000e+00    1.1578977e-04   -1.6250663e-05    2.9836721e-02    6.7686662e-04   -7.5868915e+02   -4.6183910e-07   -1.0996074e-07   -1.8565125e-03   -9.6150639e-07    7.2789867e+01
  -8.2715911e+01    4.6578187e+00    8.4259397e-01    2.5236086e+02    0.0000000e+00    2.4559129e-04    4.2458823e+02    4.6830464e+02    4.1202850e+02    4.6000000e+02    4.6000000e+02    4.6000000e+02    3.6693970e+05    1.2456852e+02   -1.7182855e+02    4.1087102e-02   -7.0477846e+00    1.4692315e+04    4.2217875e-03    0.0000000e+00    1.1794819e-04   -1.5792166e-05    2.9823892e-02    4.1762663e-04   -7.5653230e+02   -3.3818416e-07   -5.9494135e-08   -1.8558633e-03   -9.2734075e-07    7.3035693e+01
  -8.2313124e+01    4.6752056e+00    8.4168904e-01    2.5229922e+02    0.0000000e+00    2.4535593e-04    4.2563719e+02    4.6956511e+02    4.1305606e+02    4.6000000e+02    4.6000000e+02    4.6000000e+02    3.7020424e+05    1.2532566e+02   -1.6635126e+02    4.0847383e-02   -7.0588932e+00    1.4736544e+04    2.7202691e-03    0.0000000e+00    1.1725756e-04   -1.5936901e-05    2.9803409e-02    2.6224010e-04   -7.5438680e+02   -3.9505585e-07   -2.1817615e-07   -1.8544277e-03   -9.3368318e-07    7.3295179e+01
  -8.1910901e+01    4.6742223e+00    8.3658276e-01    2.4974643e+02    0.0000000e+00    2.4463573e-04    4.2657976e+02    4.7081536e+02    4.1409197e+02    4.6000000e+02    4.6000000e+02    4.6000000e+02    3.7350930e+05    1.2592364e+02   -1.6160964e+02    4.0607678e-02   -7.0696197e+00    1.4780856e+04   -5.4257889e-04    0.0000000e+00    1.1769410e-04   -1.5919540e-05    2.9656540e-02   -3.9656504e-05   -7.5220518e+02   -1.6337712e-07   -5.6310771e-07   -1.8451517e-03   -9.5483187e-07    7.3480702e+01
  -8.1509217e+01    4.6588477e+00    8.3152379e-01    2.4747686e+02    0.0000000e+00    2.4391305e-04    4.2764394e+02    4.7201824e+02    4.1513657e+02    4.6000000e+02    4.6000000e+02    4.6000000e+02    3.7686103e+05    1.2649101e+02   -1.5596811e+02    4.0367987e-02   -7.0800238e+00    1.4825467e+04   -4.1740193e-03    0.0000000e+00    1.1719185e-04   -1.5778437e-05    2.9492515e-02   -4.0045131e-04   -7.5000478e+02    6.6203814e-08   -9.5890160e-08   -1.8349415e-03   -9.4837458e-07    7.3604014e+01
  -8.1108046e+01    4.6590592e+00    8.2814712e-01    2.4619002e+02    0.0000000e+00    2.4336438e-04    4.2873479e+02    4.7400109e+02    4.1619001e+02    4.6000000e+02    4.6000000e+02    4.6000000e+02    3.8028055e+05    1.2714811e+02   -1.5020159e+02    4.0128312e-02   -7.0900315e+00    1.4871167e+04    2.5019925e-03    0.0000000e+00    1.1500395e-04   -1.4619043e-05    2.9386550e-02    2.5328003e-04   -7.4786182e+02   -5.0588241e-07   -2.4302920e-07   -1.8281202e-03   -8.6507358e-07    7.3779643e+01
  -8.0707365e+01    4.6685775e+00    8.2655373e-01    2.4572228e+02    0.0000000e+00    2.4305598e-04    4.2985719e+02    4.7159585e+02    4.1725222e+02    4.6000000e+02    4.6000000e+02    4.6000000e+02    3.8375024e+05    1.2790934e+02   -1.4431284e+02    3.9888650e-02   -7.0996320e+00    1.4917225e+04    2.0469899e-03    0.0000000e+00    1.1211849e-04   -1.5209717e-05    2.9341103e-02    1.9246427e-04   -7.4570520e+02   -5.2375370e-07   -4.3794579e-07   -1.8249872e-03   -9.1731710e-07    7.4016095e+01
  -8.0307148e+01    4.6820210e+00    8.2589367e-01    2.4582083e+02    0.0000000e+00    2.4285302e-04    4.3100019e+02    4.7286515e+02    4.1832335e+02    4.6000000e+02    4.6000000e+02    4.6000000e+02    3.8727030e+05    1.2871955e+02   -1.3830418e+02    3.9649003e-02   -7.1088247e+00    1.4963614e+04    1.4448879e-03    0.0000000e+00    1.0864562e-04   -1.4851499e-05    2.9324768e-02    1.3157202e-04   -7.4353190e+02   -3.5802245e-07   -3.4462537e-07   -1.8235877e-03   -8.9387684e-07    7.4278416e+01
  -7.9907371e+01    4.6948022e+00    8.2636874e-01    2.4646002e+02    0.0000000e+00    2.4280430e-04    4.3219116e+02    4.7413162e+02    4.1940382e+02    4.6000000e+02    4.6000000e+02    4.6000000e+02    3.9084556e+05    1.2960239e+02   -1.3205177e+02    3.9409370e-02   -7.1175932e+00    1.5010485e+04   -7.8863634e-04    0.0000000e+00    1.0665145e-04   -1.4434446e-05    2.9344372e-02   -7.5311847e-05   -7.4135183e+02   -1.5059686e-07   -2.4125983e-07   -1.8244948e-03   -8.6707597e-07    7.4575111e+01
  -7.9508010e+01    4.7095511e+00    8.2493146e-01    2.4594949e+02    0.0000000e+00    2.4253598e-04    4.3327072e+02    4.7422036e+02    4.2049290e+02    4.6000000e+02    4.6000000e+02    4.6000000e+02    3.9448005e+05    1.3042022e+02   -1.2650562e+02    3.9169752e-02   -7.1259282e+00    1.5057953e+04   -1.9838479e-03    0.0000000e+00    1.0446989e-04   -1.2541103e-05    2.9313039e-02   -1.8439361e-04   -7.3917831e+02   -2.2081510e-07   -4.9871508e-07   -1.8222040e-03   -7.4612522e-07    7.4859819e+01
  -7.9109040e+01    4.6943421e+00    8.2230252e-01    2.4494787e+02    0.0000000e+00    2.4206047e-04    4.3421931e+02    4.7561300e+02    4.2159012e+02    4.6000000e+02    4.6000000e+02    4.6000000e+02    3.9815133e+05    1.3119404e+02   -1.2181019e+02    3.8930147e-02   -7.1338972e+00    1.5105123e+04   -1.0437477e-02    0.0000000e+00    1.0134524e-04   -1.8844231e-05    2.9255806e-02   -9.7598001e-04   -7.3693632e+02    4.8847885e-07   -7.8507650e-07   -1.8182938e-03   -1.1931607e-06    7.5154277e+01
  -7.8710437e+01    4.6873227e+00    8.1860769e-01    2.4346338e+02    0.0000000e+00    2.4149409e-04    4.3536407e+02    4.7689496e+02    4.2269738e+02    4.6000000e+02    4.6000000e+02    4.6000000e+02    4.0190208e+05    1.3188417e+02   -1.1580465e+02    3.8690558e-02   -7.1415484e+00    1.5153581e+04    7.3216863e-04    0.0000000e+00    1.0340034e-04   -1.9552762e-05    2.9134697e-02    7.1711917e-05   -7.3475269e+02   -4.0318140e-07   -8.2945676e-07   -1.8109189e-03   -1.2457313e-06    7.5329826e+01
  -7.8312177e+01    4.6918481e+00    8.1624925e-01    2.4255908e+02    0.0000000e+00    2.4109647e-04    4.3651525e+02    4.7649154e+02    4.2381436e+02    4.6000000e+02    4.6000000e+02    4.6000000e+02    4.0571262e+05    1.3267580e+02   -1.0981140e+02    3.8450982e-02   -7.1487829e+00    1.5202534e+04    4.9544966e-04    0.0000000e+00    1.0391697e-04   -2.3232059e-05    2.9065496e-02    3.8705614e-05   -7.3256870e+02   -3.8823122e-07   -1.0834443e-06   -1.8066870e-03   -1.4981260e-06    7.5570614e+01
  -7.7914235e+01    4.7048012e+00    8.1510442e-01    2.4236399e+02    0.0000000e+00    2.4084141e-04    4.3771091e+02    4.7780699e+02    4.2494678e+02    4.6000000e+02    4.6000000e+02    4.6000000e+02    4.0963003e+05    1.3354023e+02   -1.0357118e+02    3.8211421e-02   -7.1556035e+00    1.5253692e+04   -1.6652070e-05    0.0000000e+00    1.0698615e-04   -2.4718235e-05    2.9035758e-02   -1.9264870e-05   -7.3046206e+02   -3.6535842e-07   -1.2521167e-06   -1.8049864e-03   -1.6096443e-06    7.5846665e+01
  -7.7516588e+01    4.7175045e+00    8.1496671e-01    2.4270882e+02    0.0000000e+00    2.4070547e-04    4.3891537e+02    4.7908439e+02    4.2607855e+02    4.6000000e+02    4.6000000e+02    4.6000000e+02    4.1351718e+05    1.3445654e+02   -9.7263943e+01    3.7971874e-02   -7.1619968e+00    1.5301910e+04    1.5148957e-03    0.0000000e+00    1.0393753e-04   -2.4954550e-05    2.9038547e-02    1.6293093e-04   -7.2817555e+02   -4.4255204e-07   -1.1982492e-06   -1.8049506e-03   -1.6272209e-06    7.6152528e+01
  -7.7119212e+01    4.7313155e+00    8.1593058e-01    2.4358034e+02    0.0000000e+00    2.4072619e-04    4.4018509e+02    4.8038743e+02    4.2723148e+02    4.6000000e+02    4.6000000e+02    4.6000000e+02    4.1756340e+05    1.3545906e+02   -9.0581932e+01    3.7732342e-02   -7.1679471e+00    1.5354165e+04    1.0260538e-03    0.0000000e+00    1.1283147e-04   -2.1477565e-05    2.9075746e-02    6.2731531e-05   -7.2605466e+02   -3.3783306e-07   -9.6860334e-07   -1.8078049e-03   -1.3717527e-06    7.6495127e+01
  -7.6877416e+01    4.7397779e+00    8.1427242e-01    2.4271195e+02    0.0000000e+00    2.4050227e-04    4.4084337e+02    4.8027892e+02    4.2793525e+02    4.6000000e+02    4.6000000e+02    4.6000000e+02    4.2010430e+05    1.3599399e+02   -8.7304163e+01    3.7586524e-02   -7.1714172e+00    1.5387901e+04    1.3807116e-02    0.0000000e+00    1.0363036e-04   -1.9830356e-05    2.9040177e-02    1.2417706e-03   -7.2484981e+02   -1.3706702e-06   -7.4841538e-07   -1.8048150e-03   -1.2514227e-06    7.6688843e+01
  -7.6575170e+01    4.7328401e+00    8.1156205e-01    2.4153914e+02    0.0000000e+00    2.4004918e-04    4.4156392e+02    4.8139835e+02    4.2881827e+02    4.6000000e+02    4.6000000e+02    4.6000000e+02    4.2319570e+05    1.3660169e+02   -8.3839266e+01    3.7404187e-02   -7.1755299e+00    1.5425936e+04   -1.1846110e-02    0.0000000e+00    9.4637387e-05   -1.7302611e-05    2.8977072e-02   -9.9327160e-04   -7.2309588e+02    1.3557661e-07   -7.9592912e-07   -1.8003426e-03   -1.1116631e-06    7.6921332e+01
  -7.6197363e+01    4.7173922e+00    8.0785280e-01    2.4002150e+02    0.0000000e+00    2.3947138e-04    4.4270568e+02    4.8260217e+02    4.2992964e+02    4.6000000e+02    4.6000000e+02    4.6000000e+02    4.2708245e+05    1.3731174e+02   -7.7897022e+01    3.7176173e-02   -7.1803800e+00    1.5472712e+04    9.7136052e-04    0.0000000e+00    9.6485590e-05   -1.6662133e-05    2.8856000e-02    1.1265522e-04   -7.2084966e+02   -1.3881674e-07   -7.6507709e-07   -1.7930627e-03   -1.0604398e-06    7.7100589e+01
  -7.5800717e+01    4.7137082e+00    8.0528897e-01    2.3916297e+02    0.0000000e+00    2.3902142e-04    4.4392977e+02    4.8403985e+02    4.3111348e+02    4.6000000e+02    4.6000000e+02    4.6000000e+02    4.3131880e+05    1.3815668e+02   -7.1530582e+01    3.6936690e-02   -7.1850426e+00    1.5525528e+04    2.2702970e-03    0.0000000e+00    1.0085111e-04   -1.6803480e-05    2.8779274e-02    1.3870422e-04   -7.1865830e+02   -2.3726048e-07   -7.5933756e-07   -1.7885089e-03   -1.0509315e-06    7.7346676e+01
  -7.5404234e+01    4.7208079e+00    8.0421750e-01    2.3893679e+02    0.0000000e+00    2.3878254e-04    4.4517464e+02    4.8308361e+02    4.3230557e+02    4.6000000e+02    4.6000000e+02    4.6000000e+02    4.3561856e+05    1.3910771e+02   -6.5045850e+01    3.6697220e-02   -7.1892681e+00    1.5578641e+04    1.0219719e-03    0.0000000e+00    1.0185043e-04   -1.3855677e-05    2.8754676e-02    8.4946275e-05   -7.1645152e+02   -2.1305471e-07   -5.9210440e-07   -1.7870260e-03   -8.4716207e-07    7.7654951e+01
  -7.5007895e+01    4.7317566e+00    8.0411067e-01    2.3928922e+02    0.0000000e+00    2.3865552e-04    4.4644295e+02    4.8439844e+02    4.3350767e+02    4.6000000e+02    4.6000000e+02    4.6000000e+02    4.3998591e+05    1.4011789e+02   -5.8413704e+01    3.6457764e-02   -7.1930540e+00    1.5632154e+04    2.1407229e-03    0.0000000e+00    1.0362848e-04   -1.3382630e-05    2.8761239e-02    1.8179166e-04   -7.1422548e+02   -2.5088386e-07   -5.6480170e-07   -1.7875179e-03   -8.0349516e-07    7.7993772e+01
  -7.4611674e+01    4.7438660e+00    8.0502618e-01    2.4004199e+02    0.0000000e+00    2.3868736e-04    4.4775858e+02    4.8571468e+02    4.3472124e+02    4.6000000e+02    4.6000000e+02    4.6000000e+02    4.4442695e+05    1.4121485e+02   -5.1519553e+01    3.6218324e-02   -7.1963832e+00    1.5686236e+04    2.3876662e-04    0.0000000e+00    1.0547322e-04   -1.3218868e-05    2.8802026e-02    2.2732088e-05   -7.1199126e+02   -1.5459491e-07   -5.6042177e-07   -1.7901854e-03   -7.8530598e-07    7.8374289e+01
  -7.4215549e+01    4.7537014e+00    8.0369033e-01    2.3951610e+02    0.0000000e+00    2.3844277e-04    4.4894374e+02    4.8652195e+02    4.3594098e+02    4.6000000e+02    4.6000000e+02    4.6000000e+02    4.4889138e+05    1.4220945e+02   -4.5476066e+01    3.5978897e-02   -7.1992550e+00    1.5739074e+04    1.2662956e-03    0.0000000e+00    1.0042933e-04   -1.4123793e-05    2.8778605e-02    1.3599213e-04   -7.0966824e+02   -4.0877198e-07   -5.2145666e-07   -1.7883855e-03   -8.4506182e-07    7.8725556e+01
  -7.3819493e+01    4.7336259e+00    8.0160256e-01    2.3882708e+02    0.0000000e+00    2.3802669e-04    4.5003426e+02    4.8783365e+02    4.3718490e+02    4.6000000e+02    4.6000000e+02    4.6000000e+02    4.5352239e+05    1.4318610e+02   -4.0086581e+01    3.5739486e-02   -7.2017208e+00    1.5795634e+04   -1.1973373e-02    0.0000000e+00    9.9688780e-05   -1.3171756e-05    2.8742608e-02   -1.0748693e-03   -7.0745791e+02    2.7871793e-07   -5.5647879e-07   -1.7859134e-03   -8.0789160e-07    7.9094804e+01
  -7.3423484e+01    4.7221581e+00    7.9833804e-01    2.3757203e+02    0.0000000e+00    2.3751256e-04    4.5131486e+02    4.8944195e+02    4.3843611e+02    4.6000000e+02    4.6000000e+02    4.6000000e+02    4.5820645e+05    1.4406455e+02   -3.3467586e+01    3.5500089e-02   -7.2038409e+00    1.5851875e+04   -3.2442878e-03    0.0000000e+00    1.0400629e-04   -1.2038514e-05    2.8639792e-02   -2.4460700e-04   -7.0522387e+02    1.4547301e-07   -5.2717308e-07   -1.7798662e-03   -7.4025373e-07    7.9335881e+01
  -7.3027497e+01    4.7258548e+00    7.9652320e-01    2.3694703e+02    0.0000000e+00    2.3718016e-04    4.5259986e+02    4.8897342e+02    4.3969311e+02    4.6000000e+02    4.6000000e+02    4.6000000e+02    4.6291701e+05    1.4505833e+02   -2.6813162e+01    3.5260706e-02   -7.2055105e+00    1.5906849e+04   -1.1060613e-03    0.0000000e+00    1.0603482e-04   -8.2258940e-06    2.8591996e-02   -5.8937983e-05   -7.0290665e+02    1.5179859e-08   -4.8510541e-07   -1.7770610e-03   -4.9140236e-07    7.9649224e+01
  -7.2631508e+01    4.7362146e+00    7.9585363e-01    2.3697515e+02    0.0000000e+00    2.3699205e-04    4.5393174e+02    4.9033942e+02    4.4097278e+02    4.6000000e+02    4.6000000e+02    4.6000000e+02    4.6781781e+05    1.4614169e+02   -1.9867297e+01    3.5021339e-02   -7.2067250e+00    1.5966124e+04    5.6317343e-03    0.0000000e+00    1.1131821e-04   -7.9195572e-06    2.8583564e-02    3.9661515e-04   -7.0074078e+02   -3.1570545e-07   -4.4173821e-07   -1.7767919e-03   -4.3978325e-07    8.0005636e+01
  -7.2235491e+01    4.7462756e+00    7.9632810e-01    2.3761009e+02    0.0000000e+00    2.3693977e-04    4.5528299e+02    4.9167845e+02    4.4225896e+02    4.6000000e+02    4.6000000e+02    4.6000000e+02    4.7275019e+05    1.4730072e+02   -1.2763369e+01    3.4781986e-02   -7.2074663e+00    1.6024192e+04   -1.1549452e-03    0.0000000e+00    1.1046360e-04   -7.7147102e-06    2.8614208e-02   -8.0172237e-05   -6.9848255e+02   -2.1791210e-07   -4.8054921e-07   -1.7785651e-03   -4.3200872e-07    8.0402498e+01
  -7.1839423e+01    4.7563154e+00    7.9769441e-01    2.3862756e+02    0.0000000e+00    2.3701929e-04    4.5667635e+02    4.9300535e+02    4.4355151e+02    4.6000000e+02    4.6000000e+02    4.6000000e+02    4.7771476e+05    1.4853190e+02   -5.3800621e+00    3.4542649e-02   -7.2077214e+00    1.6081048e+04   -1.0442667e-03    0.0000000e+00    1.0937176e-04   -7.7715981e-06    2.8672648e-02   -5.8198071e-05   -6.9613742e+02   -2.1900586e-07   -5.0025783e-07   -1.7820107e-03   -4.4172738e-07    8.0830634e+01
  -7.1443279e+01    4.7617250e+00    7.9175785e-01    2.3560082e+02    0.0000000e+00    2.3617062e-04    4.5776987e+02    4.9424574e+02    4.4486901e+02    4.6000000e+02    4.6000000e+02    4.6000000e+02    4.8288477e+05    1.4941328e+02   -2.2442458e-01    3.4303326e-02   -7.2074744e+00    1.6142462e+04    1.6425304e-03    0.0000000e+00    1.0942897e-04   -1.2226015e-05    2.8513326e-02    7.5687921e-05   -6.9395958e+02   -3.1281540e-07    1.4887222e-07   -1.7718173e-03   -7.4428857e-07    8.1129440e+01
  -7.1047033e+01    4.7371233e+00    7.9328245e-01    2.3677209e+02    0.0000000e+00    2.3628015e-04    4.5911554e+02    4.9553401e+02    4.4619498e+02    4.6000000e+02    4.6000000e+02    4.6000000e+02    4.8806712e+05    1.5068787e+02    6.8378080e+00    3.4064019e-02   -7.2069110e+00    1.6201881e+04    7.4860716e-04    0.0000000e+00    1.2201490e-04   -1.6612908e-05    2.8581321e-02    9.0687595e-05   -6.9162543e+02    3.6592052e-07   -1.8774794e-07   -1.7769410e-03   -1.0113387e-06    8.1597086e+01
  -7.0650661e+01    4.7224664e+00    7.9047026e-01    2.3576472e+02    0.0000000e+00    2.3579930e-04    4.6047621e+02    4.9685748e+02    4.4753479e+02    4.6000000e+02    4.6000000e+02    4.6000000e+02    4.9337701e+05    1.5171402e+02    1.3853050e+01    3.3824727e-02   -7.2058779e+00    1.6263096e+04    9.2549635e-03    0.0000000e+00    1.2758467e-04   -1.6563450e-05    2.8499101e-02    7.6556734e-04   -6.8936880e+02   -8.0485942e-07   -3.1641250e-07   -1.7722020e-03   -9.7473455e-07    8.1896643e+01
  -7.0254137e+01    4.7211088e+00    7.8888300e-01    2.3518914e+02    0.0000000e+00    2.3550946e-04    4.6184902e+02    4.9622608e+02    4.4888803e+02    4.6000000e+02    4.6000000e+02    4.6000000e+02    4.9878360e+05    1.5285694e+02    2.0961026e+01    3.3585450e-02   -7.2043598e+00    1.6325007e+04   -3.3495459e-04    0.0000000e+00    1.2453612e-04   -2.2191276e-05    2.8466095e-02   -8.7206929e-06   -6.8710784e+02   -4.9676669e-07   -7.7318338e-07   -1.7699222e-03   -1.3634550e-06    8.2265904e+01
  -6.9857437e+01    4.7342681e+00    7.8878937e-01    2.3549444e+02    0.0000000e+00    2.3539253e-04    4.6326221e+02    4.9761397e+02    4.5025492e+02    4.6000000e+02    4.6000000e+02    4.6000000e+02    5.0428992e+05    1.5410053e+02    2.8385127e+01    3.3346188e-02   -7.2023558e+00    1.6387643e+04   -5.7122529e-03    0.0000000e+00    1.2710339e-04   -2.2145176e-05    2.8481011e-02   -4.2552756e-04   -6.8483902e+02    8.5586505e-08   -1.0512667e-06   -1.7709256e-03   -1.3507014e-06    8.2684424e+01
  -6.9460533e+01    4.7406465e+00    7.8954445e-01    2.3623263e+02    0.0000000e+00    2.3538632e-04    4.6469730e+02    4.9898840e+02    4.5163429e+02    4.6000000e+02    4.6000000e+02    4.6000000e+02    5.0988810e+05    1.5541541e+02    3.5981509e+01    3.3106942e-02   -7.1998410e+00    1.6450685e+04    3.2491027e-03    0.0000000e+00    1.2702212e-04   -2.5932091e-05    2.8525045e-02    2.8147347e-04   -6.8253678e+02   -5.7686428e-07   -1.2937692e-06   -1.7735622e-03   -1.5917139e-06    8.3138821e+01
  -6.9063401e+01    4.7610431e+00    7.8980847e-01    2.3669831e+02    0.0000000e+00    2.3530807e-04    4.6608690e+02    4.9992876e+02    4.5302872e+02    4.6000000e+02    4.6000000e+02    4.6000000e+02    5.1560756e+05    1.5673249e+02    4.3287576e+01    3.2867712e-02   -7.1967983e+00    1.6515008e+04   -1.2341572e-02    0.0000000e+00    1.2990617e-04   -2.8852231e-05    2.8558248e-02   -9.4700946e-04   -6.8026338e+02    3.4578356e-07   -1.9514011e-06   -1.7758216e-03   -1.8394974e-06    8.3605815e+01
  -6.8666014e+01    4.7456776e+00    7.8323014e-01    2.3302844e+02    0.0000000e+00    2.3446578e-04    4.6733128e+02    5.0125296e+02    4.5443825e+02    4.6000000e+02    4.6000000e+02    4.6000000e+02    5.2141204e+05    1.5771194e+02    4.9142547e+01    3.2628498e-02   -7.1932736e+00    1.6579375e+04   -6.1445331e-03    0.0000000e+00    1.2905269e-04   -2.7513041e-05    2.8371915e-02   -4.5895282e-04   -6.7792743e+02   -9.3427866e-08   -2.0507641e-06   -1.7639606e-03   -1.7844694e-06    8.3910692e+01
  -6.8268346e+01    4.7082688e+00    7.7949717e-01    2.3149694e+02    0.0000000e+00    2.3389927e-04    4.6877265e+02    5.0267501e+02    4.5586326e+02    4.6000000e+02    4.6000000e+02    4.6000000e+02    5.2732218e+05    1.5878278e+02    5.6531544e+01    3.2389299e-02   -7.1893836e+00    1.6644381e+04    5.8547382e-03    0.0000000e+00    1.2806353e-04   -2.7081384e-05    2.8257752e-02    4.5494844e-04   -6.7557085e+02   -6.6637456e-07   -1.9486858e-06   -1.7567524e-03   -1.7435939e-06    8.4200684e+01
  -6.7870371e+01    4.6985130e+00    7.7720710e-01    2.3076724e+02    0.0000000e+00    2.3348377e-04    4.7023423e+02    5.0418387e+02    4.5730380e+02    4.6000000e+02    4.6000000e+02    4.6000000e+02    5.3338646e+05    1.5997965e+02    6.4108863e+01    3.2150116e-02   -7.1849792e+00    1.6711467e+04    2.5800647e-03    0.0000000e+00    1.2796657e-04   -2.6558219e-05    2.8200057e-02    1.9467445e-04   -6.7330446e+02   -4.7570348e-07   -1.8414556e-06   -1.7530728e-03   -1.7020674e-06    8.4564076e+01
  -6.7472061e+01    4.7041745e+00    7.7655401e-01    2.3075251e+02    0.0000000e+00    2.3329827e-04    4.7171800e+02    5.0396329e+02    4.5875981e+02    4.6000000e+02    4.6000000e+02    4.6000000e+02    5.3956139e+05    1.6131642e+02    7.1912185e+01    3.1910950e-02   -7.1800443e+00    1.6779176e+04    6.1960932e-04    0.0000000e+00    1.2685223e-04   -2.4007268e-05    2.8200113e-02    4.8322258e-05   -6.7101486e+02   -3.6073400e-07   -1.8549504e-06   -1.7529235e-03   -1.5328960e-06    8.5005347e+01
  -6.7073389e+01    4.7116349e+00    7.7690718e-01    2.3128889e+02    0.0000000e+00    2.3323968e-04    4.7322783e+02    5.0538060e+02    4.6023172e+02    4.6000000e+02    4.6000000e+02    4.6000000e+02    5.4585003e+05    1.6273827e+02    7.9920637e+01    3.1671800e-02   -7.1745698e+00    1.6847526e+04    1.0122171e-03    0.0000000e+00    1.2277028e-04   -2.3362506e-05    2.8235278e-02    7.5384648e-05   -6.6870024e+02   -4.5922594e-07   -1.7521458e-06   -1.7547127e-03   -1.4922230e-06    8.5489240e+01
  -6.6674328e+01    4.7199124e+00    7.7854512e-01    2.3241531e+02    0.0000000e+00    2.3336123e-04    4.7479136e+02    5.0667858e+02    4.6171837e+02    4.6000000e+02    4.6000000e+02    4.6000000e+02    5.5226447e+05    1.6428184e+02    8.8343303e+01    3.1432666e-02   -7.1685314e+00    1.6916805e+04    2.6679892e-04    0.0000000e+00    1.2533141e-04   -2.2618475e-05    2.8312822e-02    1.9637008e-05   -6.6638052e+02   -3.0783943e-07   -1.7394026e-06   -1.7595786e-03   -1.4801329e-06    8.6029829e+01
  -6.6274850e+01    4.7324331e+00    7.7783120e-01    2.3219104e+02    0.0000000e+00    2.3319617e-04    4.7625443e+02    5.0816156e+02    4.6322272e+02    4.6000000e+02    4.6000000e+02    4.6000000e+02    5.5881953e+05    1.6571376e+02    9.6007773e+01    3.1193549e-02   -7.1619107e+00    1.6987379e+04   -3.2409215e-02    0.0000000e+00    1.3310388e-04   -2.8649539e-05    2.8316757e-02   -2.3729366e-03   -6.6407605e+02    1.3393733e-06   -1.7645362e-06   -1.7602850e-03   -1.9197354e-06    8.6530332e+01
  -6.5874927e+01    4.7070139e+00    7.7530246e-01    2.3107554e+02    0.0000000e+00    2.3275355e-04    4.7756484e+02    5.0851213e+02    4.6474392e+02    4.6000000e+02    4.6000000e+02    4.6000000e+02    5.6547314e+05    1.6706808e+02    1.0246551e+02    3.0954448e-02   -7.1547600e+00    1.7057882e+04    2.1756188e-02    0.0000000e+00    1.2648056e-04   -2.3425406e-05    2.8278387e-02    1.5873362e-03   -6.6170060e+02   -1.7770501e-06   -1.2333446e-06   -1.7573046e-03   -1.5366836e-06    8.7033521e+01
  -6.5474530e+01    4.6825875e+00    7.7167199e-01    2.2953400e+02    0.0000000e+00    2.3221624e-04    4.7910746e+02    5.0995924e+02    4.6628267e+02    4.6000000e+02    4.6000000e+02    4.6000000e+02    5.7228202e+05    1.6829908e+02    1.1036384e+02    3.0715365e-02   -7.1472117e+00    1.7129937e+04   -1.4491375e-03    0.0000000e+00    1.3820745e-04   -2.2002847e-05    2.8166968e-02   -1.1787558e-04   -6.5935701e+02   -3.8065701e-07   -1.1887651e-06   -1.7512274e-03   -1.4424111e-06    8.7376967e+01
  -6.5073630e+01    4.6762897e+00    7.6859306e-01    2.2810922e+02    0.0000000e+00    2.3176099e-04    4.8065814e+02    5.1074575e+02    4.6783961e+02    4.6000000e+02    4.6000000e+02    4.6000000e+02    5.7924755e+05    1.6963694e+02    1.1830652e+02    3.0476298e-02   -7.1390991e+00    1.7203485e+04   -2.8088473e-03    0.0000000e+00    1.3722446e-04   -3.4484756e-05    2.8088417e-02   -2.3687626e-04   -6.5704463e+02   -4.3414913e-07   -1.5973065e-06   -1.7462266e-03   -2.3063308e-06    8.7784670e+01
  -6.4672199e+01    4.6868988e+00    7.6812297e-01    2.2816819e+02    0.0000000e+00    2.3160808e-04    4.8225893e+02    5.1218462e+02    4.6941416e+02    4.6000000e+02    4.6000000e+02    4.6000000e+02    5.8635371e+05    1.7116584e+02    1.2679726e+02    3.0237249e-02   -7.1304170e+00    1.7277940e+04   -9.2176409e-04    0.0000000e+00    1.3854802e-04   -3.1634683e-05    2.8098226e-02   -6.6401772e-05   -6.5472213e+02   -4.3026910e-07   -1.3439163e-06   -1.7468318e-03   -2.1264872e-06    8.8290130e+01
  -6.4270205e+01    4.6987938e+00    7.6888481e-01    2.2887504e+02    0.0000000e+00    2.3161103e-04    4.8388194e+02    5.1330849e+02    4.7100580e+02    4.6000000e+02    4.6000000e+02    4.6000000e+02    5.9359992e+05    1.7280742e+02    1.3553421e+02    2.9998217e-02   -7.1211254e+00    1.7353189e+04   -1.3148238e-03    0.0000000e+00    1.3785631e-04   -2.7222542e-05    2.8151516e-02   -9.4153937e-05   -6.5237511e+02   -4.6547472e-07   -1.1635643e-06   -1.7499921e-03   -1.8390749e-06    8.8853811e+01
  -6.3867619e+01    4.7033025e+00    7.7088168e-01    2.3016726e+02    0.0000000e+00    2.3178450e-04    4.8556333e+02    5.1478247e+02    4.7261655e+02    4.6000000e+02    4.6000000e+02    4.6000000e+02    6.0100841e+05    1.7457545e+02    1.4475966e+02    2.9759203e-02   -7.1112053e+00    1.7429779e+04    4.0611036e-03    0.0000000e+00    1.3989283e-04   -2.5205651e-05    2.8246281e-02    2.4922209e-04   -6.5003074e+02   -7.7122329e-07   -1.0544051e-06   -1.7558203e-03   -1.7105769e-06    8.9475240e+01
  -6.3464411e+01    4.7084525e+00    7.6427275e-01    2.2667959e+02    0.0000000e+00    2.3086298e-04    4.8694032e+02    5.1466430e+02    4.7424639e+02    4.6000000e+02    4.6000000e+02    4.6000000e+02    6.0858106e+05    1.7582706e+02    1.5122941e+02    2.9520207e-02   -7.1006369e+00    1.7507650e+04    1.3283209e-03    0.0000000e+00    1.3616195e-04   -3.0320436e-05    2.8066885e-02    6.8382144e-05   -6.4769948e+02   -4.6567529e-07    3.3747192e-08   -1.7442798e-03   -2.0851434e-06    8.9877255e+01
  -6.3060549e+01    4.6521590e+00    7.6475321e-01    2.2709540e+02    0.0000000e+00    2.3089843e-04    4.8854547e+02    5.1610126e+02    4.7589560e+02    4.6000000e+02    4.6000000e+02    4.6000000e+02    6.1624428e+05    1.7754444e+02    1.5977418e+02    2.9281229e-02   -7.0896404e+00    1.7584587e+04    8.6739610e-03    0.0000000e+00    1.4874578e-04   -2.4832425e-05    2.8112055e-02    6.8827732e-04   -6.4523300e+02   -9.5684587e-07   -1.9963159e-07   -1.7479025e-03   -1.7092944e-06    9.0485926e+01
  -6.2656001e+01    4.6324055e+00    7.6090121e-01    2.2533850e+02    0.0000000e+00    2.3032942e-04    4.9019778e+02    5.1767686e+02    4.7756697e+02    4.6000000e+02    4.6000000e+02    4.6000000e+02    6.2417259e+05    1.7898355e+02    1.6823903e+02    2.9042269e-02   -7.0780523e+00    1.7665471e+04    2.5650521e-03    0.0000000e+00    1.5417433e-04   -1.4803976e-05    2.8006281e-02    1.2833162e-04   -6.4293392e+02   -5.0968842e-07   -1.4532708e-07   -1.7416565e-03   -1.0369622e-06    9.0906509e+01
  -6.2250735e+01    4.6346760e+00    7.5951267e-01    2.2493308e+02    0.0000000e+00    2.3005542e-04    4.9189487e+02    5.1923848e+02    4.7925794e+02    4.6000000e+02    4.6000000e+02    4.6000000e+02    6.3225344e+05    1.8062366e+02    1.7723750e+02    2.8803328e-02   -7.0658401e+00    1.7746957e+04    9.2877275e-03    0.0000000e+00    1.5418032e-04   -1.3273902e-05    2.7988331e-02    6.6839413e-04   -6.4059840e+02   -6.8292087e-07    1.0800827e-07   -1.7404235e-03   -8.8689215e-07    9.1431356e+01
  -6.1844719e+01    4.6326047e+00    7.5963563e-01    2.2532494e+02    0.0000000e+00    2.2997201e-04    4.9361672e+02    5.2076441e+02    4.8096806e+02    4.6000000e+02    4.6000000e+02    4.6000000e+02    6.4049175e+05    1.8240328e+02    1.8654117e+02    2.8564406e-02   -7.0529672e+00    1.7829075e+04   -5.0996410e-03    0.0000000e+00    1.4478825e-04   -1.4008143e-05    2.8026036e-02   -3.5671632e-04   -6.3822098e+02    5.5833361e-08    6.8849189e-08   -1.7420087e-03   -9.3548541e-07    9.2028718e+01
  -6.1437919e+01    4.6371722e+00    7.6065269e-01    2.2612687e+02    0.0000000e+00    2.3001535e-04    4.9537067e+02    5.2230671e+02    4.8269804e+02    4.6000000e+02    4.6000000e+02    4.6000000e+02    6.4891842e+05    1.8429553e+02    1.9616202e+02    2.8325503e-02   -7.0394029e+00    1.7912564e+04   -2.6260417e-03    0.0000000e+00    1.4027908e-04   -1.4964837e-05    2.8094713e-02   -1.8080734e-04   -6.3585028e+02   -1.0685205e-07    1.1901851e-08   -1.7458623e-03   -1.0015851e-06    9.2679409e+01
  -6.1030301e+01    4.6572353e+00    7.6268831e-01    2.2738661e+02    0.0000000e+00    2.3020812e-04    4.9719069e+02    5.2388292e+02    4.8445876e+02    4.6000000e+02    4.6000000e+02    4.6000000e+02    6.5764028e+05    1.8632841e+02    2.0635089e+02    2.8086618e-02   -7.0251194e+00    1.8000221e+04    6.9419553e-04    0.0000000e+00    1.4917534e-04   -1.5174231e-05    2.8197356e-02    1.0595315e-05   -6.3358012e+02   -3.0616476e-07    2.7966808e-08   -1.7526110e-03   -1.0099963e-06    9.3389814e+01
  -6.0826066e+01    4.6516501e+00    7.5695553e-01    2.2412748e+02    0.0000000e+00    2.2944758e-04    4.9788486e+02    5.2410048e+02    4.8535576e+02    4.6000000e+02    4.6000000e+02    4.6000000e+02    6.6223194e+05    1.8694054e+02    2.0928690e+02    2.7967120e-02   -7.0178563e+00    1.8048783e+04    1.9242863e-02    0.0000000e+00    1.4520634e-04   -2.3566107e-05    2.8031856e-02    1.0381397e-03   -6.3258619e+02   -2.1436982e-06    6.7284560e-07   -1.7424125e-03   -1.5654916e-06    9.3573789e+01
  -6.0570772e+01    4.6173712e+00    7.5566955e-01    2.2351954e+02    0.0000000e+00    2.2926284e-04    4.9889728e+02    5.2508133e+02    4.8646682e+02    4.6000000e+02    4.6000000e+02    4.6000000e+02    6.6770924e+05    1.8803394e+02    2.1449596e+02    2.7817934e-02   -7.0085843e+00    1.8100990e+04   -1.7843729e-02    0.0000000e+00    1.3523673e-04   -1.5096643e-05    2.8012909e-02   -9.1978375e-04   -6.3099199e+02    4.8793432e-07    2.1324372e-07   -1.7407317e-03   -1.0083828e-06    9.3950981e+01
  -6.0251654e+01    4.5886371e+00    7.5268384e-01    2.2226559e+02    0.0000000e+00    2.2881479e-04    5.0027259e+02    5.2640890e+02    4.8786533e+02    4.6000000e+02    4.6000000e+02    4.6000000e+02    6.7468876e+05    1.8927218e+02    2.2160834e+02    2.7631749e-02   -6.9966275e+00    1.8167780e+04   -2.7797061e-02    0.0000000e+00    1.3713582e-04   -1.6613755e-05    2.7929730e-02   -1.7017580e-03   -6.2908441e+02    1.4295828e-06    1.8414935e-07   -1.7357304e-03   -1.1409402e-06    9.4302943e+01
  -5.9852757e+01    4.5755242e+00    7.5013056e-01    2.2134671e+02    0.0000000e+00    2.2838769e-04    5.0200202e+02    5.2789726e+02    4.8962055e+02    4.6000000e+02    4.6000000e+02    4.6000000e+02    6.8347053e+05    1.9092842e+02    2.3067339e+02    2.7399492e-02   -6.9810133e+00    1.8249558e+04    1.8627630e-03    0.0000000e+00    1.3703666e-04   -1.8285976e-05    2.7869763e-02    1.4305304e-04   -6.2661934e+02   -4.3701629e-07    1.4606495e-07   -1.7319426e-03   -1.2482353e-06    9.4802998e+01
  -5.9441619e+01    4.5701881e+00    7.4921988e-01    2.2115050e+02    0.0000000e+00    2.2818850e-04    5.0383313e+02    5.2817541e+02    4.9146436e+02    4.6000000e+02    4.6000000e+02    4.6000000e+02    6.9294120e+05    1.9285384e+02    2.4056965e+02    2.7160678e-02   -6.9642189e+00    1.8341169e+04   -1.2642842e-03    0.0000000e+00    1.3727880e-04   -1.3885257e-05    2.7874338e-02   -9.5165691e-05   -6.2428361e+02   -2.1072434e-07   -1.8341878e-07   -1.7321534e-03   -9.4411909e-07    9.5429409e+01
  -5.9029500e+01    4.5778480e+00    7.4948310e-01    2.2159181e+02    0.0000000e+00    2.2813037e-04    5.0569538e+02    5.2979964e+02    4.9332937e+02    4.6000000e+02    4.6000000e+02    4.6000000e+02    7.0259677e+05    1.9491054e+02    2.5080683e+02    2.6921893e-02   -6.9466751e+00    1.8433243e+04   -2.6774588e-02    0.0000000e+00    1.4379533e-04   -1.6321889e-05    2.7918882e-02   -1.6971595e-03   -6.2190997e+02    1.1755422e-06   -3.7678331e-07   -1.7352506e-03   -1.1176828e-06    9.6120727e+01
  -5.8616349e+01    4.5863527e+00    7.5104791e-01    2.2251253e+02    0.0000000e+00    2.2828599e-04    5.0761072e+02    5.3141484e+02    4.9522022e+02    4.6000000e+02    4.6000000e+02    4.6000000e+02    7.1247261e+05    1.9715151e+02    2.6157170e+02    2.6683128e-02   -6.9283423e+00    1.8526566e+04   -1.6175817e-02    0.0000000e+00    1.4926532e-04   -1.7269628e-05    2.8011372e-02   -1.0162135e-03   -6.1951597e+02    5.2376983e-07   -4.8502620e-07   -1.7413211e-03   -1.1809746e-06    9.6902448e+01
  -5.8202128e+01    4.5881004e+00    7.5008771e-01    2.2222717e+02    0.0000000e+00    2.2808046e-04    5.0943178e+02    5.3303249e+02    4.9713796e+02    4.6000000e+02    4.6000000e+02    4.6000000e+02    7.2258660e+05    1.9920951e+02    2.7143990e+02    2.6444384e-02   -6.9091966e+00    1.8621447e+04   -9.4627526e-03    0.0000000e+00    1.4338329e-04   -1.9013658e-05    2.8021825e-02   -5.7956377e-04   -6.1711478e+02    1.6735353e-07   -5.9001833e-07   -1.7416379e-03   -1.2976045e-06    9.7606410e+01
  -5.7786795e+01    4.5675398e+00    7.4155500e-01    2.1750755e+02    0.0000000e+00    2.2699795e-04    5.1115526e+02    5.3451265e+02    4.9908172e+02    4.6000000e+02    4.6000000e+02    4.6000000e+02    7.3292965e+05    2.0077286e+02    2.7955471e+02    2.6205668e-02   -6.8893218e+00    1.8717488e+04    3.4546832e-03    0.0000000e+00    1.3489918e-04   -1.8882044e-05    2.7771923e-02    1.9681437e-04   -6.1469035e+02   -6.0273457e-07    6.2279747e-08   -1.7253743e-03   -1.3213994e-06    9.8056969e+01
  -5.7370302e+01    4.5138815e+00    7.3798037e-01    2.1608477e+02    0.0000000e+00    2.2644969e-04    5.1306929e+02    5.3626595e+02    5.0105128e+02    4.6000000e+02    4.6000000e+02    4.6000000e+02    7.4350981e+05    2.0261887e+02    2.8951678e+02    2.5966969e-02   -6.8688696e+00    1.8814730e+04    1.0823591e-02    0.0000000e+00    1.4032524e-04   -1.6780799e-05    2.7675403e-02    6.4447630e-04   -6.1223077e+02   -8.1516050e-07    2.3789139e-07   -1.7196520e-03   -1.1672259e-06    9.8603469e+01
  -5.6952613e+01    4.4970830e+00    7.3603333e-01    2.1552992e+02    0.0000000e+00    2.2607613e-04    5.1503116e+02    5.3792352e+02    5.0304793e+02    4.6000000e+02    4.6000000e+02    4.6000000e+02    7.5442703e+05    2.0468137e+02    3.0006627e+02    2.5728293e-02   -6.8476059e+00    1.8915517e+04   -8.1940259e-04    0.0000000e+00    1.4544567e-04   -1.5105910e-05    2.7645750e-02   -5.4800968e-05   -6.0987333e+02   -1.4716131e-07    3.1423566e-07   -1.7179966e-03   -1.0554603e-06    9.9257563e+01
  -5.6533686e+01    4.4999053e+00    7.3573298e-01    2.1563557e+02    0.0000000e+00    2.2594884e-04    5.1702281e+02    5.3826830e+02    5.0507030e+02    4.6000000e+02    4.6000000e+02    4.6000000e+02    7.6557459e+05    2.0695781e+02    3.1108765e+02    2.5489639e-02   -6.8254911e+00    1.9016965e+04   -4.8469445e-03    0.0000000e+00    1.4768934e-04   -8.1413212e-06    2.7677084e-02   -2.8480471e-04   -6.0746778e+02    2.6131395e-09    3.5698012e-07   -1.7201904e-03   -5.6748018e-07    1.0002114e+02
  -5.6113479e+01    4.5085093e+00    7.3642364e-01    2.1625305e+02    0.0000000e+00    2.2595730e-04    5.1904952e+02    5.3995703e+02    5.0712365e+02    4.6000000e+02    4.6000000e+02    4.6000000e+02    7.7701761e+05    2.0937532e+02    3.2249331e+02    2.5251008e-02   -6.8025040e+00    1.9120516e+04    7.6531269e-03    0.0000000e+00    1.4801099e-04   -7.3426493e-06    2.7745697e-02    4.3308519e-04   -6.0505963e+02   -7.7095014e-07    3.7683088e-07   -1.7243496e-03   -5.0738665e-07    1.0084988e+02
  -5.5691946e+01    4.5123661e+00    7.3826023e-01    2.1733165e+02    0.0000000e+00    2.2614366e-04    5.2113143e+02    5.4165588e+02    5.0920712e+02    4.6000000e+02    4.6000000e+02    4.6000000e+02    7.8874560e+05    2.1197798e+02    3.3449402e+02    2.5012404e-02   -6.7785973e+00    1.9225711e+04    6.6893395e-05    0.0000000e+00    1.4868087e-04   -7.2321633e-06    2.7856924e-02   -5.0460605e-06   -6.0263790e+02   -3.3558891e-07    3.5711927e-07   -1.7311066e-03   -4.9651701e-07    1.0176045e+02
  -5.5269035e+01    4.5154516e+00    7.3260373e-01    2.1411441e+02    0.0000000e+00    2.2540779e-04    5.2300686e+02    5.4337695e+02    5.1132064e+02    4.6000000e+02    4.6000000e+02    4.6000000e+02    8.0080516e+05    2.1405733e+02    3.4398481e+02    2.4773828e-02   -6.7537415e+00    1.9333479e+04   -4.0413932e-03    0.0000000e+00    1.4880220e-04   -1.7203148e-05    2.7714180e-02   -2.0553705e-04   -6.0024323e+02   -1.5534486e-07    1.7523601e-06   -1.7219316e-03   -1.1554973e-06    1.0243500e+02
  -5.4844693e+01    4.4536148e+00    7.3207048e-01    2.1403685e+02    0.0000000e+00    2.2528531e-04    5.2500308e+02    5.4504723e+02    5.1346367e+02    4.6000000e+02    4.6000000e+02    4.6000000e+02    8.1309152e+05    2.1653698e+02    3.5500005e+02    2.4535270e-02   -6.7281370e+00    1.9441075e+04    6.3221837e-03    0.0000000e+00    1.5493805e-04   -1.2838755e-05    2.7744673e-02    3.5154430e-04   -5.9773438e+02    1.4546741e-08    7.5063047e-07   -1.7239751e-03   -8.2834945e-07    1.0329395e+02
  -5.4418882e+01    4.3806164e+00    7.2800309e-01    2.1235381e+02    0.0000000e+00    2.2466332e-04    5.2710456e+02    5.4685286e+02    5.1564890e+02    4.6000000e+02    4.6000000e+02    4.6000000e+02    8.2588583e+05    2.1870372e+02    3.6605875e+02    2.4296737e-02   -6.7017010e+00    1.9555007e+04   -2.2702747e-02    0.0000000e+00    1.5613308e-04   -2.1234551e-05    2.7641368e-02   -1.3171639e-03   -5.9538155e+02    7.5564373e-07    3.7876247e-07   -1.7174581e-03   -1.4105122e-06    1.0392854e+02
  -5.4078233e+01    4.3665253e+00    7.2535359e-01    2.1087412e+02    0.0000000e+00    2.2430750e-04    5.2880442e+02    5.4715023e+02    5.1741134e+02    4.6000000e+02    4.6000000e+02    4.6000000e+02    8.3640441e+05    2.2064028e+02    3.7526681e+02    2.4106542e-02   -6.6800819e+00    1.9649036e+04   -5.4650115e-02    0.0000000e+00    1.5321924e-04   -8.9085684e-06    2.7590433e-02   -3.0110373e-03   -5.9359376e+02    3.0359085e-06   -1.6235927e-07   -1.7142779e-03   -6.4705763e-07    1.0454247e+02
  -5.3652421e+01    4.3874491e+00    7.2464947e-01    2.1065493e+02    0.0000000e+00    2.2419705e-04    5.3096605e+02    5.4895547e+02    5.1962947e+02    4.6000000e+02    4.6000000e+02    4.6000000e+02    8.4956879e+05    2.2325645e+02    3.8741951e+02    2.3869602e-02   -6.6521237e+00    1.9762129e+04   -5.9400898e-03    0.0000000e+00    1.5844480e-04   -1.5033392e-05    2.7614055e-02   -2.0460939e-04   -5.9115812e+02   -2.0652461e-07   -1.3189760e-07   -1.7158932e-03   -1.0974410e-06    1.0540158e+02
  -5.3311773e+01    4.3838695e+00    7.2509634e-01    2.1105313e+02    0.0000000e+00    2.2417229e-04    5.3271965e+02    5.5038565e+02    5.2142462e+02    4.6000000e+02    4.6000000e+02    4.6000000e+02    8.6044321e+05    2.2549053e+02    3.9751987e+02    2.3680700e-02   -6.6292543e+00    1.9856685e+04    1.6768387e-03    0.0000000e+00    1.6450071e-04   -1.5163374e-05    2.7668873e-02   -9.3366222e-05   -5.8927461e+02   -5.7708705e-07   -1.6651969e-07   -1.7194788e-03   -1.1006481e-06    1.0615528e+02
  -5.2885961e+01    4.3785759e+00    7.2690975e-01    2.1192905e+02    0.0000000e+00    2.2442463e-04    5.3495118e+02    5.5216819e+02    5.2368494e+02    4.6000000e+02    4.6000000e+02    4.6000000e+02    8.7412898e+05    2.2848938e+02    4.1072896e+02    2.3445412e-02   -6.5996405e+00    1.9972086e+04    7.7930584e-04    0.0000000e+00    1.6679147e-04   -1.4222754e-05    2.7785866e-02    1.6427910e-05   -5.8680893e+02   -5.3804996e-07   -8.1720240e-08   -1.7265811e-03   -1.0420301e-06    1.0719265e+02
  -5.2545312e+01    4.3802355e+00    7.2456443e-01    2.1095821e+02    0.0000000e+00    2.2400550e-04    5.3663886e+02    5.5362556e+02    5.2551831e+02    4.6000000e+02    4.6000000e+02    4.6000000e+02    8.8551724e+05    2.3053617e+02    4.1994129e+02    2.3257866e-02   -6.5754073e+00    2.0070440e+04    1.9120359e-02    0.0000000e+00    1.6900034e-04   -1.0569965e-05    2.7748348e-02    1.0577368e-03   -5.8498961e+02   -1.6799457e-06   -5.1076421e-07   -1.7242758e-03   -7.5493562e-07    1.0785108e+02
  -5.2119501e+01    4.3616628e+00    7.1498305e-01    2.0588202e+02    0.0000000e+00    2.2278604e-04    5.3869196e+02    5.5449695e+02    5.2782690e+02    4.6000000e+02    4.6000000e+02    4.6000000e+02    8.9977637e+05    2.3253124e+02    4.2970513e+02    2.3024293e-02   -6.5441924e+00    2.0188820e+04    2.2745530e-02    0.0000000e+00    1.6057845e-04    3.9238456e-06    2.7456298e-02    1.2668923e-03   -5.8252376e+02   -2.2440812e-06   -4.2806476e-07   -1.7054976e-03    2.3850072e-07    1.0837151e+02
  -5.1778852e+01    4.3284206e+00    7.1183131e-01    2.0458830e+02    0.0000000e+00    2.2230538e-04    5.4048887e+02    5.5593163e+02    5.2970860e+02    4.6000000e+02    4.6000000e+02    4.6000000e+02    9.1171580e+05    2.3451401e+02    4.3934238e+02    2.2838143e-02   -6.5189238e+00    2.0291323e+04    8.1737941e-02    0.0000000e+00    1.5332205e-04    6.3462735e-06    2.7380204e-02    4.4808462e-03   -5.8072655e+02   -6.4005306e-06   -1.5916614e-07   -1.7002741e-03    4.8987265e-07    1.0894651e+02
  -5.1353041e+01    4.3173428e+00    7.0916702e-01    2.0361919e+02    0.0000000e+00    2.2186218e-04    5.4274136e+02    5.5797656e+02    5.3205616e+02    4.6000000e+02    4.6000000e+02    4.6000000e+02    9.2653519e+05    2.3714806e+02    4.5169271e+02    2.2606356e-02   -6.4863379e+00    2.0411859e+04    4.2649838e-02    0.0000000e+00    1.4479189e-04    1.2596803e-05    2.7333416e-02    2.2363510e-03   -5.7826350e+02   -3.2883642e-06    2.5924171e-07   -1.6969565e-03    9.4766231e-07    1.0974376e+02
  -5.1012392e+01    4.3189306e+00    7.0805254e-01    2.0322167e+02    0.0000000e+00    2.2163851e-04    5.4458737e+02    5.5951138e+02    5.3397247e+02    4.6000000e+02    4.6000000e+02    4.6000000e+02    9.3903136e+05    2.3947924e+02    4.6221925e+02    2.2421652e-02   -6.4597382e+00    2.0518128e+04    3.4069804e-02    0.0000000e+00    1.4368524e-04    1.0875950e-05    2.7339294e-02    1.7456472e-03   -5.7653267e+02   -2.5229369e-06   -1.8050609e-07   -1.6971871e-03    8.2436346e-07    1.1048548e+02
  -5.0586581e+01    4.3275576e+00    7.0804304e-01    2.0338499e+02    0.0000000e+00    2.2159247e-04    5.4689370e+02    5.6143705e+02    5.3636757e+02    4.6000000e+02    4.6000000e+02    4.6000000e+02    9.5445440e+05    2.4253754e+02    4.7562113e+02    2.2191708e-02   -6.4254291e+00    2.0641250e+04    2.6437455e-02    0.0000000e+00    1.3328666e-04    1.1159651e-05    2.7394377e-02    1.3600814e-03   -5.7404696e+02   -2.0284994e-06   -3.0287371e-08   -1.7000866e-03    8.5149442e-07    1.1148543e+02
  -5.0245932e+01    4.3369283e+00    7.0877835e-01    2.0390017e+02    0.0000000e+00    2.2161763e-04    5.4878404e+02    5.6242605e+02    5.3832537e+02    4.6000000e+02    4.6000000e+02    4.6000000e+02    9.6749653e+05    2.4516950e+02    4.8694539e+02    2.2008513e-02   -6.3974139e+00    2.0750576e+04    2.8132271e-02    0.0000000e+00    1.3285756e-04    5.8358025e-06    2.7471030e-02    1.4378778e-03   -5.7232471e+02   -2.0199221e-06    4.0203611e-08   -1.7046314e-03    5.0909809e-07    1.1236566e+02
  -4.9820121e+01    4.3442627e+00    7.1080902e-01    2.0487734e+02    0.0000000e+00    2.2190073e-04    5.5115138e+02    5.6427335e+02    5.4076999e+02    4.6000000e+02    4.6000000e+02    4.6000000e+02    9.8357843e+05    2.4862775e+02    5.0142867e+02    2.1780475e-02   -6.3612575e+00    2.0876917e+04    1.0573878e-02    0.0000000e+00    1.3568233e-04   -1.5050543e-06    2.7603107e-02    6.3296550e-04   -5.6984053e+02   -1.0117981e-06    3.5823908e-07   -1.7127942e-03    2.6810573e-08    1.1354647e+02
  -4.9479472e+01    4.3385068e+00    7.0578663e-01    2.0212275e+02    0.0000000e+00    2.2122928e-04    5.5294623e+02    5.6584833e+02    5.4276815e+02    4.6000000e+02    4.6000000e+02    4.6000000e+02    9.9722937e+05    2.5081452e+02    5.1097533e+02    2.1598828e-02   -6.3317428e+00    2.0990140e+04    5.6277082e-04    0.0000000e+00    1.2410514e-04   -7.8736751e-06    2.7475735e-02    1.6629635e-05   -5.6815610e+02   -5.3821455e-07    8.5012979e-07   -1.7041163e-03   -3.9888351e-07    1.1419855e+02
  -4.9053661e+01    4.2514248e+00    7.0468829e-01    2.0176664e+02    0.0000000e+00    2.2100927e-04    5.5522106e+02    5.6781797e+02    5.4526229e+02    4.6000000e+02    4.6000000e+02    4.6000000e+02    1.0139280e+06    2.5398327e+02    5.2405811e+02    2.1372765e-02   -6.2938645e+00    2.1118243e+04   -2.7317070e-02    0.0000000e+00    1.3880991e-04   -1.8013322e-05    2.7494108e-02   -1.3838100e-03   -5.6560150e+02    2.4162123e-06    2.7830142e-07   -1.7058792e-03   -9.9952321e-07    1.1523817e+02
  -4.8713012e+01    4.1650666e+00    7.0125484e-01    2.0029838e+02    0.0000000e+00    2.2048645e-04    5.5714531e+02    5.6943580e+02    5.4730313e+02    4.6000000e+02    4.6000000e+02    4.6000000e+02    1.0281207e+06    2.5627254e+02    5.3458314e+02    2.1192716e-02   -6.2631313e+00    2.1233457e+04   -6.7291420e-02    0.0000000e+00    1.5537846e-04   -2.6477396e-05    2.7408516e-02   -3.2399000e-03   -5.6387596e+02    4.4496376e-06   -1.5065192e-07   -1.7012718e-03   -1.5737042e-06    1.1588963e+02
  -4.8287201e+01    4.1374153e+00    6.9708365e-01    1.9842819e+02    0.0000000e+00    2.1988649e-04    5.5954849e+02    5.7141806e+02    5.4985072e+02    4.6000000e+02    4.6000000e+02    4.6000000e+02    1.0457492e+06    2.5920128e+02    5.4778643e+02    2.0968684e-02   -6.2236137e+00    2.1369226e+04   -2.0267398e-02    0.0000000e+00    1.4878229e-04   -2.3421857e-05    2.7313527e-02   -8.7996555e-04   -5.6152100e+02    8.9340742e-07   -9.7081918e-07   -1.6952019e-03   -1.4057592e-06    1.1673293e+02
  -4.7946552e+01    4.1328136e+00    6.9598769e-01    1.9804054e+02    0.0000000e+00    2.1967132e-04    5.6153311e+02    5.7301947e+02    5.5193103e+02    4.6000000e+02    4.6000000e+02    4.6000000e+02    1.0606389e+06    2.6191313e+02    5.5947742e+02    2.0790296e-02   -6.1914450e+00    2.1489103e+04   -8.7827732e-03    0.0000000e+00    1.4377075e-04   -2.2394572e-05    2.7327981e-02   -4.1292465e-04   -5.5987587e+02   -4.2989202e-09   -9.1899376e-07   -1.6956202e-03   -1.3776887e-06    1.1757971e+02
  -4.7520741e+01    4.1426011e+00    6.9542227e-01    1.9790653e+02    0.0000000e+00    2.1956110e-04    5.6399143e+02    5.7498101e+02    5.5452589e+02    4.6000000e+02    4.6000000e+02    4.6000000e+02    1.0789449e+06    2.6539173e+02    5.7408295e+02    2.0568357e-02   -6.1500441e+00    2.1626635e+04   -2.0860284e-03    0.0000000e+00    1.3399600e-04   -1.5272473e-05    2.7370326e-02   -4.1749937e-05   -5.5745109e+02   -4.3643083e-07   -8.3122008e-07   -1.6978652e-03   -9.2697221e-07    1.1868468e+02
  -4.7180092e+01    4.1481992e+00    6.9567220e-01    1.9809857e+02    0.0000000e+00    2.1954594e-04    5.6601595e+02    5.7664112e+02    5.5665186e+02    4.6000000e+02    4.6000000e+02    4.6000000e+02    1.0945101e+06    2.6839901e+02    5.8655345e+02    2.0391666e-02   -6.1163076e+00    2.1750161e+04   -2.9684504e-03    0.0000000e+00    1.3472085e-04   -2.6623205e-05    2.7437060e-02   -2.2199807e-04   -5.5581864e+02   -3.4341723e-07   -9.7887747e-07   -1.7018269e-03   -1.7123544e-06    1.1966025e+02
  -4.6754280e+01    4.1661072e+00    6.9732189e-01    1.9890231e+02    0.0000000e+00    2.1977839e-04    5.6853977e+02    5.7917273e+02    5.5930386e+02    4.6000000e+02    4.6000000e+02    4.6000000e+02    1.1136554e+06    2.7234433e+02    6.0247132e+02    2.0171891e-02   -6.0728780e+00    2.1892101e+04   -9.6031367e-03    0.0000000e+00    1.4354712e-04   -3.0859814e-05    2.7565029e-02   -4.4640736e-04   -5.5342010e+02    1.6084401e-07   -1.1081319e-06   -1.7101003e-03   -2.0420555e-06    1.2097017e+02
  -4.6413632e+01    4.1661946e+00    6.9127506e-01    1.9579977e+02    0.0000000e+00    2.1894359e-04    5.7047309e+02    5.8115711e+02    5.6147436e+02    4.6000000e+02    4.6000000e+02    4.6000000e+02    1.1299447e+06    2.7472685e+02    6.1271025e+02    1.9996946e-02   -6.0374934e+00    2.2019676e+04    1.2691810e-02    0.0000000e+00    1.3723613e-04   -3.5356164e-05    2.7396248e-02    6.2293305e-04   -5.5181827e+02   -1.2638803e-06    6.4989894e-07   -1.6993249e-03   -2.3218756e-06    1.2162390e+02
  -4.5987820e+01    4.0882693e+00    6.8816737e-01    1.9432435e+02    0.0000000e+00    2.1849157e-04    5.7290878e+02    5.8373873e+02    5.6417904e+02    4.6000000e+02    4.6000000e+02    4.6000000e+02    1.1498542e+06    2.7817357e+02    6.2663350e+02    1.9779387e-02   -5.9921617e+00    2.2163869e+04   -2.7999799e-02    0.0000000e+00    1.4416364e-04   -3.3593310e-05    2.7341208e-02   -1.2898589e-03   -5.4935609e+02    1.0312168e-06   -8.1095438e-07   -1.6962310e-03   -2.2920419e-06    1.2268089e+02
  -4.5647171e+01    3.9960995e+00    6.8492065e-01    1.9297030e+02    0.0000000e+00    2.1798906e-04    5.7497411e+02    5.8576196e+02    5.6639450e+02    4.6000000e+02    4.6000000e+02    4.6000000e+02    1.1667912e+06    2.8086116e+02    6.3829731e+02    1.9606251e-02   -5.9554671e+00    2.2293476e+04    1.4428503e-02    0.0000000e+00    1.4092840e-04   -3.3714313e-05    2.7270383e-02    6.3642404e-04   -5.4770326e+02   -1.3533880e-06   -7.8158297e-07   -1.6915316e-03   -2.2727648e-06    1.2343817e+02
  -4.5221360e+01    3.9659046e+00    6.8126186e-01    1.9140186e+02    0.0000000e+00    2.1744060e-04    5.7756205e+02    5.8839630e+02    5.6915659e+02    4.6000000e+02    4.6000000e+02    4.6000000e+02    1.1878107e+06    2.8433000e+02    6.5309681e+02    1.9390969e-02   -5.9083718e+00    2.2445889e+04    6.8979171e-05    0.0000000e+00    1.2858116e-04   -3.8735037e-05    2.7200920e-02    2.0034775e-05   -5.4543334e+02   -8.7039585e-07   -5.0404962e-07   -1.6867610e-03   -2.6093813e-06    1.2442880e+02
  -4.4880711e+01    3.9802703e+00    6.8011891e-01    1.9103179e+02    0.0000000e+00    2.1721216e-04    5.7969271e+02    5.9046096e+02    5.7141646e+02    4.6000000e+02    4.6000000e+02    4.6000000e+02    1.2056595e+06    2.8747313e+02    6.6608825e+02    1.9219676e-02   -5.8700731e+00    2.2581911e+04   -1.6222218e-02    0.0000000e+00    1.4574420e-04   -4.5426959e-05    2.7216545e-02   -7.9645785e-04   -5.4391027e+02    6.3636359e-07   -8.4608484e-07   -1.6883054e-03   -3.0862740e-06    1.2538632e+02
  -4.4454900e+01    3.9966040e+00    6.7964893e-01    1.9096932e+02    0.0000000e+00    2.1710641e-04    5.8231989e+02    5.9314505e+02    5.7423106e+02    4.6000000e+02    4.6000000e+02    4.6000000e+02    1.2275112e+06    2.9151388e+02    6.8227159e+02    1.9006742e-02   -5.8208767e+00    2.2736476e+04   -3.7888690e-03    0.0000000e+00    1.4896885e-04   -4.7105242e-05    2.7268246e-02   -1.5374687e-04   -5.4156604e+02   -2.9882750e-07   -9.9181286e-07   -1.6917000e-03   -3.2223934e-06    1.2664458e+02
  -4.4114251e+01    4.0065012e+00    6.8013281e-01    1.9129582e+02    0.0000000e+00    2.1712036e-04    5.8448558e+02    5.9524633e+02    5.7654033e+02    4.6000000e+02    4.6000000e+02    4.6000000e+02    1.2461696e+06    2.9503434e+02    6.9622441e+02    1.8837341e-02   -5.7808404e+00    2.2876349e+04   -3.9407775e-03    0.0000000e+00    1.6379237e-04   -4.9596905e-05    2.7348231e-02   -2.2872708e-04   -5.4004001e+02   -3.0427787e-07   -1.1569835e-06   -1.6970801e-03   -3.4033138e-06    1.2776772e+02
  -4.3688440e+01    3.9904492e+00    6.8120022e-01    1.9177673e+02    0.0000000e+00    2.1728727e-04    5.8717811e+02    5.9797014e+02    5.7942966e+02    4.6000000e+02    4.6000000e+02    4.6000000e+02    1.2692520e+06    2.9955322e+02    7.1376095e+02    1.8626803e-02   -5.7293851e+00    2.3039668e+04    1.6532438e-02    0.0000000e+00    1.4478593e-04   -3.9547913e-05    2.7472529e-02    7.1673042e-04   -5.3780768e+02   -1.3005516e-06   -8.8561924e-07   -1.7039319e-03   -2.6690001e-06    1.2922392e+02
  -4.3347791e+01    4.0153791e+00    6.7905570e-01    1.9086981e+02    0.0000000e+00    2.1691395e-04    5.8931339e+02    6.0013516e+02    5.8177666e+02    4.6000000e+02    4.6000000e+02    4.6000000e+02    1.2886375e+06    3.0281394e+02    7.2673351e+02    1.8459357e-02   -5.6875204e+00    2.3181274e+04   -7.7081916e-02    0.0000000e+00    1.6398440e-04   -4.0006554e-05    2.7451291e-02   -3.2321505e-03   -5.3626464e+02    3.4846633e-06   -1.0829679e-06   -1.7033484e-03   -2.7576609e-06    1.3019988e+02
  -4.2921980e+01    3.9764300e+00    6.7008655e-01    1.8628862e+02    0.0000000e+00    2.1572295e-04    5.9194897e+02    6.0291087e+02    5.8472025e+02    4.6000000e+02    4.6000000e+02    4.6000000e+02    1.3127215e+06    3.0608103e+02    7.4055364e+02    1.8251277e-02   -5.6338925e+00    2.3348332e+04   -1.3499931e-02    0.0000000e+00    1.6563887e-04   -5.4636003e-05    2.7172774e-02   -5.5397418e-04   -5.3402265e+02    4.1983649e-07   -1.6321275e-07   -1.6857617e-03   -3.7326113e-06    1.3099344e+02
  -4.2581331e+01    3.8522962e+00    6.6307248e-01    1.8298793e+02    0.0000000e+00    2.1476664e-04    5.9411982e+02    6.0511520e+02    5.8711595e+02    4.6000000e+02    4.6000000e+02    4.6000000e+02    1.3327696e+06    3.0864045e+02    7.5172734e+02    1.8085816e-02   -5.5906096e+00    2.3490007e+04    6.0605147e-03    0.0000000e+00    1.5984612e-04   -7.4517867e-05    2.6951659e-02   -4.7060375e-05   -5.3233882e+02   -2.1158988e-06   -5.9727841e-07   -1.6721344e-03   -4.9215281e-06    1.3157690e+02
  -4.2155520e+01    3.8262380e+00    6.5942657e-01    1.8144353e+02    0.0000000e+00    2.1421266e-04    5.9690735e+02    6.0794750e+02    5.9012245e+02    4.6000000e+02    4.6000000e+02    4.6000000e+02    1.3582256e+06    3.1270314e+02    7.6827861e+02    1.7880262e-02   -5.5352355e+00    2.3666591e+04   -2.4807499e-02    0.0000000e+00    1.8567047e-04   -7.0794892e-05    2.6880052e-02   -1.0534316e-03   -5.3029583e+02    9.3109065e-07   -3.8052089e-07   -1.6687994e-03   -4.7570254e-06    1.3271573e+02
  -4.1814871e+01    3.8155675e+00    6.5729959e-01    1.8058366e+02    0.0000000e+00    2.1385498e-04    5.9916988e+02    6.1019715e+02    5.9256497e+02    4.6000000e+02    4.6000000e+02    4.6000000e+02    1.3794196e+06    3.1616884e+02    7.8213579e+02    1.7716835e-02   -5.4902619e+00    2.3816205e+04    1.1918292e-02    0.0000000e+00    1.8113877e-04   -5.2251231e-05    2.6863446e-02    5.7885776e-04   -5.2877399e+02   -2.2726001e-06   -1.2375877e-07   -1.6674262e-03   -3.5547220e-06    1.3372812e+02
  -4.1389060e+01    3.8136863e+00    6.5618432e-01    1.8020992e+02    0.0000000e+00    2.1366165e-04    6.0198785e+02    6.1308465e+02    5.9563018e+02    4.6000000e+02    4.6000000e+02    4.6000000e+02    1.4059064e+06    3.2077365e+02    7.9995907e+02    1.7513854e-02   -5.4325915e+00    2.3995408e+04    5.1359326e-03    0.0000000e+00    1.7850832e-04   -4.8334406e-05    2.6900041e-02    1.7532057e-04   -5.2665484e+02   -1.3564201e-06   -1.3146988e-07   -1.6695349e-03   -3.3481967e-06    1.3512914e+02
  -4.1048411e+01    3.7938222e+00    6.5610245e-01    1.8026013e+02    0.0000000e+00    2.1360148e-04    6.0427991e+02    6.1537408e+02    5.9812539e+02    4.6000000e+02    4.6000000e+02    4.6000000e+02    1.4280752e+06    3.2472645e+02    8.1503696e+02    1.7352523e-02   -5.3857313e+00    2.4149260e+04    2.7583472e-02    0.0000000e+00    1.5937135e-04   -4.4580316e-05    2.6972732e-02    1.1904935e-03   -5.2513996e+02   -2.6115040e-06    1.1013260e-07   -1.6730250e-03   -3.0843661e-06    1.3636802e+02
  -4.0622600e+01    3.7873030e+00    6.5639963e-01    1.8045582e+02    0.0000000e+00    2.1363897e-04    6.0713849e+02    6.1831990e+02    6.0125393e+02    4.6000000e+02    4.6000000e+02    4.6000000e+02    1.4558308e+06    3.2979524e+02    8.3405692e+02    1.7152175e-02   -5.3255935e+00    2.4334374e+04   -1.8588000e-03    0.0000000e+00    1.4434015e-04   -4.4416990e-05    2.7073624e-02    4.3763481e-05   -5.2306341e+02   -6.4251415e-07    1.1325027e-07   -1.6786835e-03   -3.0638717e-06    1.3797721e+02
  -4.0281951e+01    3.7925364e+00    6.5713901e-01    1.8073091e+02    0.0000000e+00    2.1376130e-04    6.0947803e+02    6.2065320e+02    6.0379890e+02    4.6000000e+02    4.6000000e+02    4.6000000e+02    1.4791365e+06    3.3412760e+02    8.5022909e+02    1.6992969e-02   -5.2767227e+00    2.4494443e+04   -1.4115567e-02    0.0000000e+00    1.3594875e-04   -5.0741645e-05    2.7178441e-02   -5.8577045e-04   -5.2162052e+02    2.5866581e-07   -1.2190913e-07   -1.6846317e-03   -3.4875618e-06    1.3936982e+02
  -3.9856140e+01    3.8087283e+00    6.4970801e-01    1.7705482e+02    0.0000000e+00    2.1271531e-04    6.1232108e+02    6.2365442e+02    6.0703062e+02    4.6000000e+02    4.6000000e+02    4.6000000e+02    1.5082130e+06    3.3818126e+02    8.6628585e+02    1.6795319e-02   -5.2140190e+00    2.4685448e+04   -3.9684485e-02    0.0000000e+00    1.4027726e-04   -5.3012490e-05    2.6962043e-02   -1.3803140e-03   -5.1958005e+02    1.6387955e-06    3.9926450e-07   -1.6715497e-03   -3.7261823e-06    1.4043052e+02
  -3.9515491e+01    3.6694162e+00    6.4667426e-01    1.7566289e+02    0.0000000e+00    2.1228385e-04    6.1465370e+02    6.2602576e+02    6.0962266e+02    4.6000000e+02    4.6000000e+02    4.6000000e+02    1.5325715e+06    3.4193530e+02    8.8063170e+02    1.6638286e-02   -5.1632875e+00    2.4849596e+04    5.5540460e-02    0.0000000e+00    1.3500674e-04   -3.8305772e-05    2.6900082e-02    2.0033020e-03   -5.1807356e+02   -3.8456720e-06   -4.4973573e-07   -1.6674223e-03   -2.6702737e-06    1.4151311e+02
  -3.9089679e+01    3.5863109e+00    6.4241419e-01    1.7398284e+02    0.0000000e+00    2.1160432e-04    6.1759285e+02    6.2910116e+02    6.1288838e+02    4.6000000e+02    4.6000000e+02    4.6000000e+02    1.5629195e+06    3.4645594e+02    8.9818305e+02    1.6443380e-02   -5.0985422e+00    2.5044808e+04    2.6444020e-02    0.0000000e+00    1.3871134e-04   -3.4061006e-05    2.6815843e-02    1.0776596e-03   -5.1605803e+02   -2.8153840e-06   -1.0675744e-07   -1.6625209e-03   -2.3577057e-06    1.4276266e+02
  -3.8749030e+01    3.5573122e+00    6.3991192e-01    1.7304744e+02    0.0000000e+00    2.1116809e-04    6.2002341e+02    6.3151256e+02    6.1552644e+02    4.6000000e+02    4.6000000e+02    4.6000000e+02    1.5888048e+06    3.5043499e+02    9.1354835e+02    1.6288579e-02   -5.0460187e+00    2.5219921e+04    1.9273619e-02    0.0000000e+00    1.4852090e-04   -3.5522874e-05    2.6792769e-02    5.9683564e-04   -5.1478981e+02   -1.8175190e-06    5.5099150e-08   -1.6611545e-03   -2.3907214e-06    1.4390099e+02
  -3.8323219e+01    3.5650673e+00    6.3762808e-01    1.7215133e+02    0.0000000e+00    2.1079622e-04    6.2301122e+02    6.3464764e+02    6.1886210e+02    4.6000000e+02    4.6000000e+02    4.6000000e+02    1.6205426e+06    3.5555497e+02    9.3267735e+02    1.6096476e-02   -4.9787743e+00    2.5420337e+04   -6.6483061e-03    0.0000000e+00    1.4074456e-04   -3.6804559e-05    2.6794262e-02   -1.2603389e-04   -5.1277946e+02   -1.6482773e-07    2.6959808e-07   -1.6610333e-03   -2.4842120e-06    1.4539935e+02
  -3.7982570e+01    3.5591098e+00    6.3650441e-01    1.7175230e+02    0.0000000e+00    2.1058673e-04    6.2547061e+02    6.3710678e+02    6.2149752e+02    4.6000000e+02    4.6000000e+02    4.6000000e+02    1.6475976e+06    3.5998351e+02    9.4917422e+02    1.5943932e-02   -4.9242008e+00    2.5599802e+04    8.4916160e-03    0.0000000e+00    1.4766062e-04   -3.5710888e-05    2.6827123e-02    2.1605038e-04   -5.1149938e+02   -1.0292971e-06    3.7993036e-07   -1.6630487e-03   -2.3714439e-06    1.4672214e+02
  -3.7556759e+01    3.5656224e+00    6.3568516e-01    1.7146609e+02    0.0000000e+00    2.1044949e-04    6.2849458e+02    6.4030325e+02    6.2488134e+02    4.6000000e+02    4.6000000e+02    4.6000000e+02    1.6807797e+06    3.6561951e+02    9.6960882e+02    1.5754697e-02   -4.8542905e+00    2.5805418e+04   -9.3320284e-03    0.0000000e+00    1.3918162e-04   -3.4335929e-05    2.6890024e-02   -2.1752322e-04   -5.0949447e+02   -2.6722133e-08    4.8057736e-07   -1.6667666e-03   -2.3082037e-06    1.4842739e+02
  -3.7216110e+01    3.5589892e+00    6.3551279e-01    1.7142168e+02    0.0000000e+00    2.1040065e-04    6.3098897e+02    6.4280460e+02    6.2691433e+02    4.6000000e+02    4.6000000e+02    4.6000000e+02    1.7092167e+06    3.7047123e+02    9.8723652e+02    1.5604459e-02   -4.7975224e+00    2.5991770e+04    5.8897299e-03    0.0000000e+00    1.4968203e-04   -3.3153857e-05    2.6965229e-02    8.9635737e-05   -5.0827500e+02   -8.7686803e-07    5.6111626e-07   -1.6715186e-03   -2.2080943e-06    1.4991403e+02
  -3.6790299e+01    3.5671879e+00    6.3522564e-01    1.7110509e+02    0.0000000e+00    2.1043452e-04    6.3404563e+02    6.4605859e+02    6.2923278e+02    4.6000000e+02    4.6000000e+02    4.6000000e+02    1.7440382e+06    3.7659938e+02    1.0089621e+03    1.5418131e-02   -4.7247859e+00    2.6204613e+04   -1.0756311e-02    0.0000000e+00    1.3946350e-04   -3.7036045e-05    2.7054913e-02   -3.4838709e-04   -5.0632476e+02   -2.0745804e-08    3.7362789e-07   -1.6768601e-03   -2.5225837e-06    1.5179903e+02
  -3.6449650e+01    3.5851999e+00    6.3221909e-01    1.6978764e+02    0.0000000e+00    2.0995654e-04    6.3656485e+02    6.4861318e+02    6.3120722e+02    4.6000000e+02    4.6000000e+02    4.6000000e+02    1.7738904e+06    3.8106227e+02    1.0254823e+03    1.5270259e-02   -4.6657325e+00    2.6397526e+04   -5.9726579e-02    0.0000000e+00    1.5411448e-04   -3.6809227e-05    2.7008019e-02   -2.1557892e-03   -5.0516145e+02    2.6196532e-06    7.8394533e-08   -1.6743507e-03   -2.6189778e-06    1.5305362e+02
  -3.6023839e+01    3.5390430e+00    6.2060526e-01    1.6423334e+02    0.0000000e+00    2.0834188e-04    6.3971676e+02    6.5192919e+02    6.3387023e+02    4.6000000e+02    4.6000000e+02    4.6000000e+02    1.8103089e+06    3.8507956e+02    1.0418674e+03    1.5086897e-02   -4.5902679e+00    2.6615997e+04   -4.0714822e-02    0.0000000e+00    1.3258368e-04   -3.3400976e-05    2.6612525e-02   -1.1985251e-03   -5.0321477e+02    2.4768563e-06   -2.0883285e-07   -1.6491606e-03   -2.3708124e-06    1.5382373e+02
  -3.5683190e+01    3.3530433e+00    6.1932375e-01    1.6363920e+02    0.0000000e+00    2.0819047e-04    6.4226472e+02    6.5452895e+02    6.3572564e+02    4.6000000e+02    4.6000000e+02    4.6000000e+02    1.8412054e+06    3.9000068e+02    1.0595176e+03    1.4941411e-02   -4.5293443e+00    2.6809192e+04    1.2942290e-03    0.0000000e+00    1.5650659e-04   -3.8269467e-05    2.6631273e-02   -2.8499671e-05   -5.0190343e+02   -2.1292466e-06    8.2495559e-07   -1.6511311e-03   -2.5776818e-06    1.5526208e+02
  -3.5257379e+01    3.3055552e+00    6.1571701e-01    1.6225332e+02    0.0000000e+00    2.0759544e-04    6.4546259e+02    6.5790679e+02    6.3810465e+02    4.6000000e+02    4.6000000e+02    4.6000000e+02    1.8797974e+06    3.9569299e+02    1.0802951e+03    1.4761077e-02   -4.4514793e+00    2.7040769e+04   -2.1182096e-02    0.0000000e+00    1.8052529e-04   -3.9406858e-05    2.6581768e-02   -6.5614310e-04   -5.0019767e+02   -8.7515327e-07    9.0757137e-07   -1.6489693e-03   -2.7555971e-06    1.5682029e+02
  -3.4916730e+01    3.2711029e+00    6.1360669e-01    1.6149008e+02    0.0000000e+00    2.0721949e-04    6.4808742e+02    6.6055540e+02    6.4001077e+02    4.6000000e+02    4.6000000e+02    4.6000000e+02    1.9126624e+06    4.0061439e+02    1.0981742e+03    1.4618025e-02   -4.3883458e+00    2.7246899e+04    2.3980403e-02    0.0000000e+00    1.7883813e-04   -4.1371111e-05    2.6583323e-02    7.5889913e-04   -4.9912409e+02   -1.7939471e-06    1.0557408e-06   -1.6486058e-03   -2.8188584e-06    1.5820333e+02
  -3.4490919e+01    3.2679890e+00    6.1159953e-01    1.6066801e+02    0.0000000e+00    2.0690091e-04    6.5132230e+02    6.6398026e+02    6.4366287e+02    4.6000000e+02    4.6000000e+02    4.6000000e+02    1.9531866e+06    4.0695327e+02    1.1206014e+03    1.4440757e-02   -4.3075662e+00    2.7486774e+04    4.2561256e-03    0.0000000e+00    1.6065261e-04   -4.1245519e-05    2.6609783e-02    2.5129816e-04   -4.9742794e+02   -8.0360311e-07    1.2884046e-06   -1.6496822e-03   -2.8099200e-06    1.6001645e+02
  -3.4150270e+01    3.2651779e+00    6.1009736e-01    1.6006637e+02    0.0000000e+00    2.0664793e-04    6.5397069e+02    6.6669193e+02    6.4572400e+02    4.6000000e+02    4.6000000e+02    4.6000000e+02    1.9873117e+06    4.1224005e+02    1.1394104e+03    1.4300197e-02   -4.2420564e+00    2.7694786e+04    8.5359188e-03    0.0000000e+00    1.5739452e-04   -4.4847555e-05    2.6634919e-02    2.0687010e-04   -4.9631179e+02   -1.1947353e-06    1.5672510e-06   -1.6509822e-03   -3.0175974e-06    1.6152569e+02
  -3.3724459e+01    3.2954249e+00    6.0922361e-01    1.5973145e+02    0.0000000e+00    2.0651348e-04    6.5723616e+02    6.7017965e+02    6.4823126e+02    4.6000000e+02    4.6000000e+02    4.6000000e+02    2.0297564e+06    4.1912141e+02    1.1632123e+03    1.4126052e-02   -4.1582032e+00    2.7941819e+04   -1.9823158e-02    0.0000000e+00    1.7586132e-04   -4.2036688e-05    2.6704433e-02   -6.4108662e-04   -4.9465189e+02   -1.1645197e-07    1.5478895e-06   -1.6559995e-03   -2.8916644e-06    1.6354039e+02
  -3.3383810e+01    3.3032565e+00    6.0859981e-01    1.5944505e+02    0.0000000e+00    2.0641332e-04    6.5990234e+02    6.7293616e+02    6.5027829e+02    4.6000000e+02    4.6000000e+02    4.6000000e+02    2.0656008e+06    4.2489323e+02    1.1832337e+03    1.3988001e-02   -4.0901725e+00    2.8157363e+04   -1.5147456e-02    0.0000000e+00    1.9837390e-04   -4.4093217e-05    2.6763262e-02   -5.9784000e-04   -4.9358995e+02   -3.5567356e-07    1.4985369e-06   -1.6601721e-03   -3.0946532e-06    1.6523275e+02
  -3.2957999e+01    3.3135169e+00    6.0838989e-01    1.5922977e+02    0.0000000e+00    2.0644289e-04    6.6316254e+02    6.7648236e+02    6.5274371e+02    4.6000000e+02    4.6000000e+02    4.6000000e+02    2.1101077e+06    4.3234100e+02    1.2082996e+03    1.3817038e-02   -4.0030928e+00    2.8412509e+04   -1.6164776e-02    0.0000000e+00    2.1127967e-04   -4.1714093e-05    2.6866414e-02   -4.7477236e-04   -4.9197753e+02   -1.9964123e-07    1.4609680e-06   -1.6669421e-03   -3.0190803e-06    1.6745974e+02
  -3.2617350e+01    3.2980410e+00    6.0503604e-01    1.5780982e+02    0.0000000e+00    2.0589763e-04    6.6587617e+02    6.7929614e+02    6.5474067e+02    4.6000000e+02    4.6000000e+02    4.6000000e+02    2.1477273e+06    4.3761364e+02    1.2269558e+03    1.3681544e-02   -3.9324565e+00    2.8635473e+04    2.0789975e-02    0.0000000e+00    1.9741382e-04   -4.4569065e-05    2.6819938e-02    3.3471174e-04   -4.9096853e+02   -1.0349770e-06    1.2608528e-06   -1.6633231e-03   -3.1261212e-06    1.6886381e+02
  -3.2191538e+01    3.2842660e+00    5.9481521e-01    1.5311249e+02    0.0000000e+00    2.0441688e-04    6.6933106e+02    6.8290205e+02    6.5724405e+02    4.6000000e+02    4.6000000e+02    4.6000000e+02    2.1944171e+06    4.4283371e+02    1.2468781e+03    1.3513797e-02   -3.8422552e+00    2.8899251e+04   -8.3536951e-03    0.0000000e+00    2.0008233e-04   -4.9825190e-05    2.6472997e-02   -2.9568205e-04   -4.8942109e+02   -6.4694802e-07    2.7758362e-06   -1.6417639e-03   -3.5546191e-06    1.6990306e+02
  -3.1850889e+01    3.0832961e+00    5.9052710e-01    1.5119624e+02    0.0000000e+00    2.0383405e-04    6.7211516e+02    6.8576071e+02    6.5917447e+02    4.6000000e+02    4.6000000e+02    4.6000000e+02    2.2333723e+06    4.4798600e+02    1.2654295e+03    1.3380915e-02   -3.7694290e+00    2.9123038e+04    3.9702253e-02    0.0000000e+00    2.3817401e-04   -1.1009481e-04    2.6356441e-02    7.1750667e-04   -4.8828812e+02   -7.2302611e-06    2.1785324e-06   -1.6359607e-03   -7.3446408e-06    1.7117786e+02
  -3.1425078e+01    3.0272996e+00    5.8650666e-01    1.4964308e+02    0.0000000e+00    2.0317220e-04    6.7554876e+02    6.8943201e+02    6.6175756e+02    4.6000000e+02    4.6000000e+02    4.6000000e+02    2.2826757e+06    4.5479308e+02    1.2891137e+03    1.3216440e-02   -3.6765505e+00    2.9400088e+04   -6.9469600e-02    0.0000000e+00    3.0063995e-04   -9.0478529e-05    2.6269702e-02   -2.0808800e-03   -4.8692938e+02    1.3139207e-06    2.9418729e-06   -1.6325148e-03   -6.4376063e-06    1.7295534e+02
  -3.1084429e+01    2.9608672e+00    5.8352359e-01    1.4850862e+02    0.0000000e+00    2.0266444e-04    6.7836429e+02    6.9233701e+02    6.6375042e+02    4.6000000e+02    4.6000000e+02    4.6000000e+02    2.3240759e+06    4.6046964e+02    1.3089842e+03    1.3086184e-02   -3.6013078e+00    2.9638309e+04    4.4577405e-02    0.0000000e+00    2.8239147e-04   -9.2198363e-05    2.6249562e-02    1.4747017e-03   -4.8602630e+02   -1.6917305e-06    2.7471447e-06   -1.6302739e-03   -6.3354617e-06    1.7443767e+02
  -3.0871524e+01    2.9193795e+00    5.8226718e-01    1.4803129e+02    0.0000000e+00    2.0243700e-04    6.8013708e+02    6.9414345e+02    6.6495556e+02    4.6000000e+02    4.6000000e+02    4.6000000e+02    2.3508794e+06    4.6431984e+02    1.3223005e+03    1.3005380e-02   -3.5540288e+00    2.9795014e+04   -6.6078832e-02    0.0000000e+00    2.4811429e-04   -1.0529453e-04    2.6273676e-02   -1.8869638e-03   -4.8557465e+02    6.0860065e-06    2.6458412e-06   -1.6304151e-03   -7.0901572e-06    1.7548502e+02
  -3.0605392e+01    2.9525814e+00    5.8063676e-01    1.4717115e+02    0.0000000e+00    2.0223368e-04    6.8234464e+02    6.9646642e+02    6.6935853e+02    4.6000000e+02    4.6000000e+02    4.6000000e+02    2.3839184e+06    4.6922452e+02    1.3391965e+03    1.2905016e-02   -3.4940734e+00    2.9980579e+04   -3.9716222e-02    0.0000000e+00    2.2753182e-04   -8.0964675e-05    2.6282888e-02   -1.1142216e-03   -4.8486776e+02    1.5426684e-06    3.3868338e-06   -1.6305764e-03   -5.5997780e-06    1.7681596e+02
  -3.0272727e+01    2.9484736e+00    5.7915353e-01    1.4650781e+02    0.0000000e+00    2.0202347e-04    6.8500962e+02    6.9940673e+02    6.7220925e+02    4.6000000e+02    4.6000000e+02    4.6000000e+02    2.4249205e+06    4.7536667e+02    1.3595399e+03    1.2780605e-02   -3.4177987e+00    3.0202227e+04    9.0104362e-02    0.0000000e+00    2.3965514e-04   -5.6685954e-05    2.6307455e-02    2.5290757e-03   -4.8373120e+02   -6.3670878e-06    3.1388217e-06   -1.6321876e-03   -3.7469186e-06    1.7851974e+02
  -2.9856896e+01    2.9290770e+00    5.7749577e-01    1.4586214e+02    0.0000000e+00    2.0176377e-04    6.8837694e+02    7.0310356e+02    6.7477145e+02    4.6000000e+02    4.6000000e+02    4.6000000e+02    2.4773998e+06    4.8320345e+02    1.3853743e+03    1.2626696e-02   -3.3203535e+00    3.0484274e+04    2.7507391e-02    0.0000000e+00    2.4182535e-04   -5.8631921e-05    2.6348855e-02    7.9163704e-04   -4.8236851e+02   -2.3647581e-06    3.0814336e-06   -1.6347088e-03   -3.8489286e-06    1.8069674e+02
  -2.9524231e+01    2.9113691e+00    5.7647714e-01    1.4545583e+02    0.0000000e+00    2.0159537e-04    6.9114165e+02    7.0603141e+02    6.7692772e+02    4.6000000e+02    4.6000000e+02    4.6000000e+02    2.5219849e+06    4.8986947e+02    1.4075181e+03    1.2504862e-02   -3.2413836e+00    3.0733457e+04    5.8812825e-03    0.0000000e+00    2.5403709e-04   -6.6150974e-05    2.6399121e-02    1.8063303e-04   -4.8161672e+02   -9.9523442e-07    2.8923965e-06   -1.6379349e-03   -4.3268689e-06    1.8256458e+02
  -2.9108399e+01    2.9134504e+00    5.7514589e-01    1.4484814e+02    0.0000000e+00    2.0142151e-04    6.9455813e+02    7.0979582e+02    6.7954137e+02    4.6000000e+02    4.6000000e+02    4.6000000e+02    2.5773083e+06    4.9824887e+02    1.4349622e+03    1.2354202e-02   -3.1404546e+00    3.1029239e+04   -1.0071180e-02    0.0000000e+00    2.4497387e-04   -6.2845837e-05    2.6464624e-02   -1.7381962e-04   -4.8040122e+02   -8.5720965e-08    2.8826299e-06   -1.6417747e-03   -4.1294312e-06    1.8490843e+02
  -2.8775734e+01    2.9482943e+00    5.7449268e-01    1.4427841e+02    0.0000000e+00    2.0143011e-04    6.9730718e+02    7.1277054e+02    6.8171448e+02    4.6000000e+02    4.6000000e+02    4.6000000e+02    2.6242132e+06    5.0562240e+02    1.4590136e+03    1.2235000e-02   -3.0586560e+00    3.1289104e+04   -2.5970219e-03    0.0000000e+00    2.3401496e-04   -3.8804696e-05    2.6545439e-02   -8.7135735e-05   -4.7975423e+02    1.2855040e-07    3.2924256e-06   -1.6465848e-03   -2.4650802e-06    1.8703550e+02
  -2.8359903e+01    2.9115627e+00    5.7021876e-01    1.4245934e+02    0.0000000e+00    2.0078854e-04    7.0079763e+02    7.1658733e+02    6.8428796e+02    4.6000000e+02    4.6000000e+02    4.6000000e+02    2.6818264e+06    5.1329878e+02    1.4845878e+03    1.2087648e-02   -2.9541160e+00    3.1590939e+04   -1.1445195e-02    0.0000000e+00    2.1547526e-04   -3.8800270e-05    2.6461531e-02   -1.9585301e-04   -4.7853272e+02    1.3424897e-07    3.2959054e-06   -1.6409379e-03   -2.4579863e-06    1.8900156e+02
  -2.8027238e+01    2.8351414e+00    5.6051420e-01    1.3825019e+02    0.0000000e+00    1.9929964e-04    7.0386271e+02    7.1960300e+02    6.8936456e+02    4.6000000e+02    4.6000000e+02    4.6000000e+02    2.7305207e+06    5.1771470e+02    1.5020602e+03    1.1971093e-02   -2.8695897e+00    3.1854395e+04   -3.7992353e-02    0.0000000e+00    2.0008308e-04   -3.1295959e-05    2.6091358e-02   -9.4065767e-04   -4.7786000e+02    3.4796250e-07    5.3557841e-06   -1.6170917e-03   -1.8510293e-06    1.8964344e+02
  -2.7611407e+01    2.6032952e+00    5.5675445e-01    1.3658985e+02    0.0000000e+00    1.9879517e-04    7.0740751e+02    7.2347696e+02    6.9182434e+02    4.6000000e+02    4.6000000e+02    4.6000000e+02    2.7906033e+06    5.2578531e+02    1.5289354e+03    1.1827073e-02   -2.7620477e+00    3.2163658e+04   -1.0975156e-01    0.0000000e+00    1.4260079e-04   -3.8754052e-05    2.6043085e-02   -2.5460170e-03   -4.7665093e+02    5.7832090e-06    4.0685683e-06   -1.6137510e-03   -2.6899822e-06    1.9170676e+02
  -2.7278742e+01    2.4900114e+00    5.5354321e-01    1.3539413e+02    0.0000000e+00    1.9823668e-04    7.1030353e+02    7.2652869e+02    6.9444707e+02    4.6000000e+02    4.6000000e+02    4.6000000e+02    2.8419064e+06    5.3233549e+02    1.5508176e+03    1.1713212e-02   -2.6750928e+00    3.2439623e+04    5.5991686e-02    0.0000000e+00    1.5363749e-04   -3.0570641e-05    2.6002511e-02    1.3324514e-03   -4.7613233e+02   -4.3338629e-06    3.8088020e-06   -1.6112683e-03   -2.0169073e-06    1.9337605e+02
  -2.6862911e+01    2.4825885e+00    5.4969569e-01    1.3397442e+02    0.0000000e+00    1.9757645e-04    7.1387674e+02    7.3045729e+02    6.9727109e+02    4.6000000e+02    4.6000000e+02    4.6000000e+02    2.9055336e+06    5.4053352e+02    1.5776944e+03    1.1572581e-02   -2.5641927e+00    3.2767716e+04    1.5640316e-02    0.0000000e+00    1.5093914e-04   -3.4188337e-05    2.5968114e-02    4.0805345e-04   -4.7521452e+02   -1.3998732e-06    4.4567386e-06   -1.6091560e-03   -2.3704502e-06    1.9546940e+02
  -2.6530246e+01    2.4534565e+00    5.4709831e-01    1.3305107e+02    0.0000000e+00    1.9710845e-04    7.1678861e+02    7.3354963e+02    6.9958541e+02    4.6000000e+02    4.6000000e+02    4.6000000e+02    2.9590237e+06    5.4747329e+02    1.6004925e+03    1.1461435e-02   -2.4744361e+00    3.3050458e+04    9.2593500e-02    0.0000000e+00    1.6540777e-04   -3.3134116e-05    2.5954451e-02    2.1083509e-03   -4.7470147e+02   -6.2591571e-06    4.4922791e-06   -1.6083672e-03   -2.1578453e-06    1.9727131e+02
  -2.6114415e+01    2.4527052e+00    5.4418815e-01    1.3189224e+02    0.0000000e+00    1.9663928e-04    7.2036261e+02    7.3752632e+02    7.0236352e+02    4.6000000e+02    4.6000000e+02    4.6000000e+02    3.0251587e+06    5.5634321e+02    1.6290227e+03    1.1324215e-02   -2.3599310e+00    3.3384612e+04    3.5906496e-02    0.0000000e+00    1.5828187e-04   -3.5662369e-05    2.5961816e-02    8.8675863e-04   -4.7377352e+02   -2.8647071e-06    4.5921155e-06   -1.6087851e-03   -2.3534056e-06    1.9961062e+02
  -2.5781750e+01    2.4128351e+00    5.4198012e-01    1.3103036e+02    0.0000000e+00    1.9627239e-04    7.2327345e+02    7.4065498e+02    7.0463713e+02    4.6000000e+02    4.6000000e+02    4.6000000e+02    3.0809869e+06    5.6374760e+02    1.6530212e+03    1.1215823e-02   -2.2672600e+00    3.3675270e+04    6.6271680e-02    0.0000000e+00    1.5635104e-04   -2.7226638e-05    2.5965633e-02    1.5373080e-03   -4.7331259e+02   -5.2566495e-06    4.8591966e-06   -1.6087297e-03   -1.7212660e-06    2.0156500e+02
  -2.5365918e+01    2.4338488e+00    5.3908049e-01    1.2990890e+02    0.0000000e+00    1.9580157e-04    7.2689014e+02    7.4467338e+02    7.0737682e+02    4.6000000e+02    4.6000000e+02    4.6000000e+02    3.1500857e+06    5.7290756e+02    1.6824362e+03    1.1082070e-02   -2.1490092e+00    3.4019920e+04   -9.3067434e-03    0.0000000e+00    1.5768465e-04   -3.5066407e-05    2.5954457e-02   -9.3441123e-05   -4.7247143e+02    1.0883542e-06    4.2455266e-06   -1.6083323e-03   -2.3083676e-06    2.0395088e+02
  -2.5033253e+01    2.4089424e+00    5.3732105e-01    1.2923043e+02    0.0000000e+00    1.9550707e-04    7.2981398e+02    7.4783516e+02    7.0966683e+02    4.6000000e+02    4.6000000e+02    4.6000000e+02    3.2085487e+06    5.8076190e+02    1.7075644e+03    1.0976458e-02   -2.0532730e+00    3.4321075e+04    3.4467621e-02    0.0000000e+00    1.5799129e-04   -3.3344666e-05    2.5988430e-02    6.7964499e-04   -4.7209910e+02   -3.2986562e-06    4.3774066e-06   -1.6102233e-03   -2.1575058e-06    2.0604909e+02
  -2.4617422e+01    2.4168696e+00    5.3522404e-01    1.2838831e+02    0.0000000e+00    1.9518309e-04    7.3337507e+02    7.5189638e+02    7.1239411e+02    4.6000000e+02    4.6000000e+02    4.6000000e+02    3.2807406e+06    5.9060930e+02    1.7383434e+03    1.0846191e-02   -1.9311142e+00    3.4676811e+04    4.9724890e-03    0.0000000e+00    1.7914456e-04   -4.4491168e-05    2.6028557e-02    1.7270818e-04   -4.7134248e+02   -3.9320130e-07    4.3172540e-06   -1.6132251e-03   -2.9365588e-06    2.0869047e+02
  -2.4284757e+01    2.4057578e+00    5.3351914e-01    1.2769132e+02    0.0000000e+00    1.9491439e-04    7.3627867e+02    7.5509118e+02    7.1468491e+02    4.6000000e+02    4.6000000e+02    4.6000000e+02    3.3418088e+06    5.9881960e+02    1.7642085e+03    1.0743389e-02   -1.8322082e+00    3.4987508e+04    8.2558656e-03    0.0000000e+00    1.6505571e-04   -3.0459691e-05    2.6055179e-02    3.5322683e-04   -4.7105231e+02   -2.0025230e-06    4.5701112e-06   -1.6145057e-03   -2.0225666e-06    2.1089290e+02
  -2.3868926e+01    2.4767182e+00    5.3172608e-01    1.2677851e+02    0.0000000e+00    1.9472587e-04    7.3976349e+02    7.5919625e+02    7.1740345e+02    4.6000000e+02    4.6000000e+02    4.6000000e+02    3.4172228e+06    6.0943890e+02    1.7967500e+03    1.0616663e-02   -1.7060261e+00    3.5355049e+04   -2.3012641e-02    0.0000000e+00    1.2853119e-04   -2.5466144e-06    2.6121965e-02   -3.9024385e-04   -4.7039893e+02    7.9835994e-07    4.8504078e-06   -1.6181820e-03   -1.8132049e-07    2.1379538e+02
  -2.3536261e+01    2.4071786e+00    5.2724934e-01    1.2509119e+02    0.0000000e+00    1.9395174e-04    7.4284192e+02    7.6241443e+02    7.1963978e+02    4.6000000e+02    4.6000000e+02    4.6000000e+02    3.4805171e+06    6.1649643e+02    1.8200931e+03    1.0516703e-02   -1.6038632e+00    3.5670848e+04    2.0268808e-02    0.0000000e+00    1.4752943e-04   -3.4342096e-05    2.5966104e-02    4.2030807e-04   -4.7010170e+02   -2.2922638e-06    4.4164949e-06   -1.6086753e-03   -2.3071317e-06    2.1540151e+02
  -2.3120430e+01    2.3540483e+00    5.1693650e-01    1.2099571e+02    0.0000000e+00    1.9225524e-04    7.4684949e+02    7.6654447e+02    7.2683418e+02    4.6000000e+02    4.6000000e+02    4.6000000e+02    3.5589111e+06    6.2334926e+02    1.8449034e+03    1.0393536e-02   -1.4738314e+00    3.6047117e+04   -3.3608106e-03    0.0000000e+00    1.4257372e-04   -3.8977229e-05    2.5602035e-02    5.5327648e-05   -4.6950745e+02   -1.7515464e-06    6.0412259e-06   -1.5854769e-03   -2.3884955e-06    2.1643776e+02
  -2.2787765e+01    2.0708362e+00    5.1308805e-01    1.1940611e+02    0.0000000e+00    1.9169184e-04    7.4992167e+02    7.6977519e+02    7.2929664e+02    4.6000000e+02    4.6000000e+02    4.6000000e+02    3.6249228e+06    6.3101163e+02    1.8702407e+03    1.0296439e-02   -1.3689611e+00    3.6372729e+04   -1.1698887e-01    0.0000000e+00    6.6808281e-05   -1.3965307e-05    2.5510579e-02   -2.3820412e-03   -4.6924481e+02    5.1110122e-06    5.2162080e-06   -1.5793558e-03   -1.1987056e-06    2.1820460e+02
  -2.2521633e+01    1.9880146e+00    5.1149583e-01    1.1878776e+02    0.0000000e+00    1.9143132e-04    7.5232825e+02    7.7239389e+02    7.3124864e+02    4.6000000e+02    4.6000000e+02    4.6000000e+02    3.6788380e+06    6.3792334e+02    1.8921902e+03    1.0219691e-02   -1.2843341e+00    3.6638563e+04    1.5275702e-01    0.0000000e+00    5.7788015e-05    1.3136281e-05    2.5511619e-02    3.1579160e-03   -4.6919354e+02   -1.0428135e-05    5.1188942e-06   -1.5792093e-03    6.9036042e-07    2.1997472e+02
  -2.2188968e+01    1.9950103e+00    5.0811616e-01    1.1759754e+02    0.0000000e+00    1.9082329e-04    7.5528685e+02    7.7571931e+02    7.3363198e+02    4.6000000e+02    4.6000000e+02    4.6000000e+02    3.7456380e+06    6.4564972e+02    1.9163670e+03    1.0124907e-02   -1.1769677e+00    3.6957868e+04    2.6329396e-02    0.0000000e+00    4.7687898e-05    2.9102536e-05    2.5459846e-02    6.6221567e-04   -4.6893383e+02   -1.9427111e-06    5.8605328e-06   -1.5760226e-03    1.5817336e-06    2.2183657e+02
  -2.1773137e+01    1.9976710e+00    5.0419570e-01    1.1625286e+02    0.0000000e+00    1.9010004e-04    7.5893071e+02    7.7989610e+02    7.3647237e+02    4.6000000e+02    4.6000000e+02    4.6000000e+02    3.8295125e+06    6.5536827e+02    1.9462043e+03    1.0008257e-02   -1.0403042e+00    3.7350117e+04    1.2481917e-01    0.0000000e+00    4.8825149e-05    1.9517810e-05    2.5389922e-02    2.4094643e-03   -4.6845305e+02   -7.4577289e-06    5.6277106e-06   -1.5715861e-03    1.0431335e-06    2.2419687e+02
  -2.1440472e+01    1.9608004e+00    5.0135833e-01    1.1525976e+02    0.0000000e+00    1.8957993e-04    7.6193509e+02    7.8316285e+02    7.3888114e+02    4.6000000e+02    4.6000000e+02    4.6000000e+02    3.9007009e+06    6.6369034e+02    1.9722725e+03    9.9163961e-03   -9.2981075e-01    3.7695241e+04    9.5257655e-02    0.0000000e+00    6.3324734e-05    3.9584350e-05    2.5322168e-02    1.7409163e-03   -4.6843147e+02   -6.2169240e-06    5.7129470e-06   -1.5672882e-03    2.4801420e-06    2.2623693e+02
  -2.1024640e+01    1.9487423e+00    4.9787682e-01    1.1405280e+02    0.0000000e+00    1.8894683e-04    7.6565395e+02    7.8728575e+02    7.4159285e+02    4.6000000e+02    4.6000000e+02    4.6000000e+02    3.9898072e+06    6.7413524e+02    2.0046273e+03    9.8033982e-03   -7.8906183e-01    3.8116987e+04   -8.1120053e-03    0.0000000e+00    6.6072454e-05    2.8786500e-05    2.5262818e-02   -1.5723868e-04   -4.6828657e+02   -5.4456291e-07    5.5558547e-06   -1.5636398e-03    1.7249475e-06    2.2879417e+02
  -2.0691975e+01    1.9342209e+00    4.9526851e-01    1.1309235e+02    0.0000000e+00    1.8848296e-04    7.6863706e+02    7.9062352e+02    7.4487712e+02    4.6000000e+02    4.6000000e+02    4.6000000e+02    4.0632692e+06    6.8281573e+02    2.0315122e+03    9.7144699e-03   -6.7526330e-01    3.8466680e+04   -8.0634056e-03    0.0000000e+00    6.6670581e-05    3.8950537e-05    2.5208049e-02   -1.7046504e-04   -4.6829389e+02   -8.2054855e-07    4.6086671e-06   -1.5603542e-03    2.4357142e-06    2.3093528e+02
  -2.0425843e+01    1.9418387e+00    4.9321809e-01    1.1234758e+02    0.0000000e+00    1.8811646e-04    7.7099686e+02    7.9327396e+02    7.4669846e+02    4.6000000e+02    4.6000000e+02    4.6000000e+02    4.1222687e+06    6.8978699e+02    2.0529069e+03    9.6442866e-03   -5.8346125e-01    3.8743284e+04   -4.3160613e-02    0.0000000e+00    8.4597332e-05    6.6552686e-05    2.5153938e-02   -6.9446213e-04   -4.6825745e+02    1.8649780e-06    5.9258779e-06   -1.5575491e-03    4.1236035e-06    2.3265417e+02
  -2.0093179e+01    1.9228182e+00    4.9074009e-01    1.1146767e+02    0.0000000e+00    1.8767596e-04    7.7386195e+02    7.9661793e+02    7.4883742e+02    4.6000000e+02    4.6000000e+02    4.6000000e+02    4.1952606e+06    6.9840429e+02    2.0786993e+03    9.5577288e-03   -4.6703614e-01    3.9075424e+04    1.7462677e-01    0.0000000e+00    7.0676754e-05    5.0002605e-05    2.5103311e-02    3.4033665e-03   -4.6802872e+02   -1.0584636e-05    6.0277719e-06   -1.5542307e-03    3.1102597e-06    2.3479091e+02
  -1.9885263e+01    1.8731868e+00    4.8923533e-01    4.4377108e+02    0.0000000e+00    4.6843089e-05    7.7574770e+02    7.9862501e+02    7.5033935e+02    4.6000000e+02    4.6000000e+02    4.6000000e+02    4.2445651e+06    8.8895216e+02    2.6479480e+03    9.5043109e-03   -3.9392527e-01    3.9313688e+04    8.5616007e-02    0.0000000e+00    1.0552638e-04    4.8080075e-05    2.4994353e-02    1.6787713e-03   -4.6823293e+02   -6.1125056e-06    6.5402044e-06   -1.5480979e-03    2.9938799e-06    5.9127877e+01
  -1.9739068e+01    1.5985227e+00    4.8067546e-01    4.3247346e+02    0.0000000e+00    4.6376377e-05    7.7665760e+02    7.9996121e+02    7.5040065e+02    4.6000000e+02    4.6000000e+02    4.6000000e+02    4.2761017e+06    8.8801163e+02    2.6424987e+03    9.4670649e-03   -3.2936513e-01    3.9450590e+04   -8.7918911e-03    0.0000000e+00   -1.1113573e-05    1.0951745e-05    2.2696016e-02   -1.3374940e-04   -4.6790741e+02    5.3147303e-07    1.0812309e-05   -1.4050030e-03   -1.6371969e-07    5.8938423e+01
  -1.9657849e+01    1.4964586e+00    4.7592095e-01    4.2602657e+02    0.0000000e+00    4.6137466e-05    7.7723785e+02    8.0064282e+02    7.5061998e+02    4.6000000e+02    4.6000000e+02    4.6000000e+02    4.2951023e+06    8.8770593e+02    2.6408048e+03    9.4464802e-03   -2.9353132e-01    3.9539723e+04   -1.6318766e-02    0.0000000e+00    3.3541366e-05    8.3704087e-05    2.0825492e-02   -2.5743620e-04   -4.6796338e+02    4.9835195e-07    1.4631165e-05   -1.2892397e-03    4.2079856e-06    5.8841183e+01
  -1.9592874e+01    1.4474994e+00    4.7214797e-01    4.2061734e+02    0.0000000e+00    4.5979371e-05    7.7772507e+02    8.0119670e+02    7.5081069e+02    4.6000000e+02    4.6000000e+02    4.6000000e+02    4.3107851e+06    8.8753916e+02    2.6398861e+03    9.4300586e-03   -2.6488817e-01    3.9615110e+04   -7.5639485e-03    0.0000000e+00    2.7630601e-05    1.3462741e-04    1.9719038e-02   -1.1240880e-04   -4.6808261e+02    4.5652001e-07    1.5435869e-05   -1.2206443e-03    7.4592097e-06    5.8766863e+01
  -1.9446679e+01    1.4409355e+00    4.6380005e-01    4.0912301e+02    0.0000000e+00    4.5586278e-05    7.7882895e+02    8.0246107e+02    7.5095466e+02    4.6000000e+02    4.6000000e+02    4.6000000e+02    4.3463018e+06    8.8720176e+02    2.6380144e+03    9.3933308e-03   -2.0045844e-01    3.9785934e+04    1.3753494e-02    0.0000000e+00    7.6170375e-06    5.1797927e-05    1.9297634e-02    2.2844805e-04   -4.6837296e+02    2.5098406e-07    1.5074689e-05   -1.1943934e-03    2.0478049e-06    5.8602099e+01
  -1.9394699e+01    1.4613232e+00    4.6091036e-01    4.0504919e+02    0.0000000e+00    4.5462573e-05    7.7921367e+02    8.0291571e+02    7.5144348e+02    4.6000000e+02    4.6000000e+02    4.6000000e+02    4.3587899e+06    8.8707708e+02    2.6372589e+03    9.3803181e-03   -1.7757578e-01    3.9844973e+04    1.3139501e-02    0.0000000e+00   -7.6325433e-07    2.8367004e-05    1.9493392e-02    2.0220007e-04   -4.6844058e+02    2.4752956e-07    1.2282375e-05   -1.2062450e-03    6.3592011e-07    5.8544361e+01
  -1.9248504e+01    1.5202440e+00    4.5297018e-01    3.9453728e+02    0.0000000e+00    4.5054370e-05    7.8023697e+02    8.0419591e+02    7.5161950e+02    4.6000000e+02    4.6000000e+02    4.6000000e+02    4.3929407e+06    8.8656508e+02    2.6341520e+03    9.3439405e-03   -1.1323264e-01    4.0001421e+04    2.9446731e-03    0.0000000e+00    6.3765409e-05    5.4858008e-06    2.0434526e-02    3.0813952e-05   -4.6845584e+02    6.9134832e-08    8.5583306e-06   -1.2651585e-03   -4.7343009e-07    5.8376930e+01
  -1.9183528e+01    1.5349255e+00    4.4952263e-01    3.8974531e+02    0.0000000e+00    4.4904866e-05    7.8067691e+02    8.0476430e+02    7.5167650e+02    4.6000000e+02    4.6000000e+02    4.6000000e+02    4.4078587e+06    8.8630563e+02    2.6325461e+03    9.3278433e-03   -8.4669931e-02    4.0068117e+04   -1.3581368e-03    0.0000000e+00    6.5328088e-05   -2.6782743e-05    2.0474218e-02   -3.4322153e-05   -4.6841332e+02    1.5049137e-07    8.2561983e-06   -1.2675566e-03   -2.6035114e-06    5.8302107e+01
  -1.9066573e+01    1.5306823e+00    4.4343297e-01    3.8159103e+02    0.0000000e+00    4.4610394e-05    7.8146236e+02    8.0578503e+02    7.5176977e+02    4.6000000e+02    4.6000000e+02    4.6000000e+02    4.4346406e+06    8.8584391e+02    2.6296274e+03    9.2990144e-03   -3.3309219e-02    4.0186982e+04   -1.4605897e-03    0.0000000e+00    5.9450643e-05   -3.9384441e-05    2.0235547e-02   -2.7235800e-05   -4.6832018e+02    6.7641089e-08    8.4161305e-06   -1.2526705e-03   -3.4842801e-06    5.8169092e+01
  -1.8985353e+01    1.5115466e+00    4.3928647e-01    3.7621260e+02    0.0000000e+00    4.4392965e-05    7.8201579e+02    8.0649115e+02    7.5185508e+02    4.6000000e+02    4.6000000e+02    4.6000000e+02    4.4533980e+06    8.8557064e+02    2.6278139e+03    9.2790821e-03    2.3462056e-03    4.0270458e+04    8.0582043e-04    0.0000000e+00    5.2100455e-05   -3.4079618e-05    1.9840582e-02    6.9647463e-06   -4.6827549e+02    1.4247471e-08    9.4287470e-06   -1.2282177e-03   -3.1747663e-06    5.8079806e+01
  -1.8883829e+01    1.4870441e+00    4.3414910e-01    3.6964880e+02    0.0000000e+00    4.4116524e-05    7.8272481e+02    8.0736903e+02    7.5263765e+02    4.6000000e+02    4.6000000e+02    4.6000000e+02    4.4768467e+06    8.8526978e+02    2.6258386e+03    9.2542871e-03    4.6908763e-02    4.0374320e+04    9.1809431e-04    0.0000000e+00    5.1498326e-05    8.0728783e-06    1.9343946e-02    1.2487760e-05   -4.6822809e+02    1.4751723e-08    1.0357740e-05   -1.1974538e-03   -4.7138879e-07    5.7969274e+01
  -1.8756924e+01    1.4675764e+00    4.2805637e-01    3.6186391e+02    0.0000000e+00    4.3792224e-05    7.8361505e+02    8.0846557e+02    7.5292522e+02    4.6000000e+02    4.6000000e+02    4.6000000e+02    4.5063281e+06    8.8508893e+02    2.6239584e+03    9.2234749e-03    1.0261150e-01    4.0504886e+04    1.3799122e-03    0.0000000e+00    4.0093310e-05    1.5250087e-05    1.8843611e-02    1.4016380e-05   -4.6818597e+02    1.0053056e-08    1.1023882e-05   -1.1662450e-03   -3.1194459e-09    5.7847677e+01
  -1.8655400e+01    1.4558072e+00    4.2328027e-01    3.5540045e+02    0.0000000e+00    4.3582009e-05    7.8432952e+02    8.0935598e+02    7.5388357e+02    4.6000000e+02    4.6000000e+02    4.6000000e+02    4.5310434e+06    8.8495414e+02    2.6225129e+03    9.1989607e-03    1.4711603e-01    4.0618795e+04    3.3509146e-03    0.0000000e+00    3.5030058e-05   -7.7651832e-06    1.8487856e-02    1.8094440e-05   -4.6825761e+02    1.9954026e-09    1.1275597e-05   -1.1440943e-03   -1.4888764e-06    5.7751049e+01
  -1.8528495e+01    1.4479195e+00    4.1750496e-01    3.4812155e+02    0.0000000e+00    4.3271073e-05    7.8522975e+02    8.1046121e+02    7.5422108e+02    4.6000000e+02    4.6000000e+02    4.6000000e+02    4.5609979e+06    8.8490723e+02    2.6211230e+03    9.1684911e-03    2.0275679e-01    4.0751891e+04   -3.7846268e-04    0.0000000e+00    4.1119243e-05    6.5201929e-06    1.8200776e-02   -1.9109435e-06   -4.6824111e+02    1.7065534e-08    1.1553424e-05   -1.1263281e-03   -5.8243243e-07    5.7639790e+01
  -1.8373095e+01    1.4356812e+00    4.1070736e-01    3.3938421e+02    0.0000000e+00    4.2930088e-05    7.8633114e+02    8.1182254e+02    7.5460656e+02    4.6000000e+02    4.6000000e+02    4.6000000e+02    4.5982331e+06    8.8496684e+02    2.6197837e+03    9.1314496e-03    2.7082082e-01    4.0918596e+04   -2.1261087e-03    0.0000000e+00    3.3149263e-05   -5.3469118e-06    1.7949687e-02   -9.3842694e-06   -4.6825728e+02    8.4076365e-08    1.2201138e-05   -1.1107512e-03   -1.3839484e-06    5.7513292e+01
  -1.8225223e+01    1.4250020e+00    4.0437022e-01    3.3146142e+02    0.0000000e+00    4.2591688e-05    7.8737706e+02    8.1311684e+02    7.5500676e+02    4.6000000e+02    4.6000000e+02    4.6000000e+02    4.6336962e+06    8.8502155e+02    2.6184821e+03    9.0964755e-03    3.3562364e-01    4.1076246e+04    6.4728093e-04    0.0000000e+00    2.6739682e-05   -2.4523312e-05    1.7720120e-02    2.2552736e-06   -4.6826058e+02    1.0759143e-08    1.2090055e-05   -1.0964595e-03   -2.6155085e-06    5.7393761e+01
  -1.8106925e+01    1.4134366e+00    3.9942061e-01    3.2500680e+02    0.0000000e+00    4.2365111e-05    7.8821414e+02    8.1416533e+02    7.5527265e+02    4.6000000e+02    4.6000000e+02    4.6000000e+02    4.6632880e+06    8.8508050e+02    2.6174914e+03    9.0686810e-03    3.8740193e-01    4.1212261e+04    2.0344224e-03    0.0000000e+00    1.0760008e-05   -3.7645255e-05    1.7481028e-02    1.0295932e-06   -4.6837249e+02    2.8557426e-08    1.1848310e-05   -1.0814404e-03   -3.4283575e-06    5.7299722e+01
  -1.7959291e+01    1.3975799e+00    3.9328898e-01    3.1745122e+02    0.0000000e+00    4.2033293e-05    7.8925769e+02    8.1549511e+02    7.5572956e+02    4.6000000e+02    4.6000000e+02    4.6000000e+02    4.6984836e+06    8.8512165e+02    2.6161722e+03    9.0342542e-03    4.5204061e-01    4.1365663e+04    5.3317468e-03    0.0000000e+00    4.9419304e-05   -1.0719183e-05    1.6238733e-02    7.0437633e-05   -4.6832037e+02   -1.0768051e-07    8.8659997e-06   -1.0052013e-03   -1.6595615e-06    5.7179989e+01
  -1.7841185e+01    1.3784546e+00    3.8845713e-01    3.1124269e+02    0.0000000e+00    4.1807146e-05    7.9010494e+02    8.1656577e+02    7.5603784e+02    4.6000000e+02    4.6000000e+02    4.6000000e+02    4.7283864e+06    8.8518711e+02    2.6153347e+03    9.0068960e-03    5.0369150e-01    4.1502869e+04    4.4999776e-03    0.0000000e+00    6.2910733e-05   -2.1951144e-05    1.5518405e-02    3.8842309e-05   -4.6844753e+02   -6.2278984e-08    8.8463041e-06   -9.6030533e-04   -2.3824567e-06    5.7085448e+01
  -1.7693795e+01    1.3633388e+00    3.8261576e-01    3.0419428e+02    0.0000000e+00    4.1480569e-05    7.9117958e+02    8.1788641e+02    7.5658362e+02    4.6000000e+02    4.6000000e+02    4.6000000e+02    4.7644744e+06    8.8540345e+02    2.6148383e+03    8.9729828e-03    5.6818702e-01    4.1662166e+04   -4.5300313e-04    0.0000000e+00    7.1901394e-05    1.4768063e-05    1.4914462e-02   -5.9609656e-06   -4.6848679e+02    4.6714061e-08    1.2041498e-05   -9.2281413e-04   -1.1658626e-07    5.6976669e+01
  -1.7575883e+01    1.3545554e+00    3.7806551e-01    2.9844979e+02    0.0000000e+00    4.1263413e-05    7.9202876e+02    8.1895414e+02    7.5693915e+02    4.6000000e+02    4.6000000e+02    4.6000000e+02    4.7946484e+06    8.8557116e+02    2.6143556e+03    8.9460607e-03    6.1973089e-01    4.1800228e+04    1.9337562e-03    0.0000000e+00    7.0014430e-05    4.6184100e-05    1.4699570e-02    2.7375282e-06   -4.6863317e+02    1.9072980e-08    1.3384200e-05   -9.0932317e-04    1.8949307e-06    5.6890854e+01
  -1.7454482e+01    1.3504039e+00    3.7349683e-01    2.9290938e+02    0.0000000e+00    4.1019262e-05    7.9290743e+02    8.2004625e+02    7.5738310e+02    4.6000000e+02    4.6000000e+02    4.6000000e+02    4.8249265e+06    8.8580076e+02    2.6140736e+03    8.9185165e-03    6.7279806e-01    4.1934681e+04   -4.1485615e-04    0.0000000e+00    7.4956997e-05    3.6322702e-05    1.4623934e-02   -9.7980304e-06   -4.6869661e+02    6.3158326e-08    1.2941922e-05   -9.0469670e-04    1.3394593e-06    5.6806785e+01
  -1.7347546e+01    1.3453078e+00    3.6956021e-01    2.8807468e+02    0.0000000e+00    4.0820149e-05    7.9367686e+02    8.2101242e+02    7.5774083e+02    4.6000000e+02    4.6000000e+02    4.6000000e+02    4.8522089e+06    8.8601184e+02    2.6138256e+03    8.8944006e-03    7.1951905e-01    4.2057767e+04    7.6264969e-04    0.0000000e+00    7.6253400e-05    7.7118001e-06    1.4420343e-02   -5.5867368e-06   -4.6879972e+02    4.5368387e-08    1.2457470e-05   -8.9202015e-04   -4.4967634e-07    5.6734162e+01
  -1.7253433e+01    1.3397119e+00    3.6616579e-01    2.8392979e+02    0.0000000e+00    4.0647687e-05    7.9435600e+02    8.2186301e+02    7.5807316e+02    4.6000000e+02    4.6000000e+02    4.6000000e+02    4.8762239e+06    8.8622815e+02    2.6137228e+03    8.8732928e-03    7.6062089e-01    4.2165620e+04   -3.1347154e-06    0.0000000e+00    8.3426145e-05   -1.1310321e-06    1.4264044e-02   -1.1577466e-05   -4.6888500e+02    8.0100398e-08    1.2207595e-05   -8.8240013e-04   -9.7714455e-07    5.6672626e+01
  -1.7161683e+01    1.3334383e+00    3.6286037e-01    2.8000974e+02    0.0000000e+00    4.0466698e-05    7.9502633e+02    8.2269078e+02    7.5842085e+02    4.6000000e+02    4.6000000e+02    4.6000000e+02    4.8995622e+06    8.8642165e+02    2.6136672e+03    8.8528193e-03    8.0068784e-01    4.2269674e+04   -6.7263897e-04    0.0000000e+00    8.5565619e-05   -1.5528189e-05    1.4113179e-02   -1.4614234e-05   -4.6895713e+02    8.0737454e-08    1.1555176e-05   -8.7306451e-04   -1.9270060e-06    5.6609874e+01
  -1.7067498e+01    1.3274767e+00    3.5963870e-01    2.7619826e+02    0.0000000e+00    4.0290611e-05    7.9570760e+02    8.2353829e+02    7.5879881e+02    4.6000000e+02    4.6000000e+02    4.6000000e+02    4.9234484e+06    8.8673618e+02    2.6138721e+03    8.8319100e-03    8.4182375e-01    4.2375423e+04   -8.8560146e-04    0.0000000e+00    8.6644915e-05   -2.5122007e-05    1.3945613e-02   -1.5524896e-05   -4.6902059e+02    7.5336385e-08    1.1264558e-05   -8.6273619e-04   -2.5595929e-06    5.6556360e+01
  -1.6899734e+01    1.3177846e+00    3.5405683e-01    2.6965224e+02    0.0000000e+00    3.9982244e-05    7.9692893e+02    8.2504476e+02    7.5950187e+02    4.6000000e+02    4.6000000e+02    4.6000000e+02    4.9660692e+06    8.8735934e+02    2.6145114e+03    8.7949256e-03    9.1509238e-01    4.2563266e+04   -1.6617572e-03    0.0000000e+00    8.7703748e-05   -2.3960859e-05    1.3648153e-02   -1.4771396e-05   -4.6912930e+02    6.6567745e-08    1.0832080e-05   -8.4442389e-04   -2.4693776e-06    5.6465131e+01
  -1.6794897e+01    1.3126982e+00    3.5066858e-01    2.6571965e+02    0.0000000e+00    3.9792522e-05    7.9768206e+02    8.2597891e+02    7.5995569e+02    4.6000000e+02    4.6000000e+02    4.6000000e+02    4.9925901e+06    8.8776734e+02    2.6148954e+03    8.7720012e-03    9.6090961e-01    4.2679039e+04    1.6493647e-04    0.0000000e+00    8.4907087e-05   -1.6270523e-05    1.3526684e-02   -4.3122527e-06   -4.6917991e+02   -2.4951103e-09    1.0684052e-05   -8.3691352e-04   -1.9447785e-06    5.6411072e+01
  -1.6683578e+01    1.3075617e+00    3.4718710e-01    2.6171444e+02    0.0000000e+00    3.9595065e-05    7.9847293e+02    8.2694561e+02    7.6041985e+02    4.6000000e+02    4.6000000e+02    4.6000000e+02    5.0208714e+06    8.8823063e+02    2.6153565e+03    8.7478107e-03    1.0095729e+00    4.2802439e+04    1.9210866e-03    0.0000000e+00    8.5405136e-05    1.6725753e-05    1.3477101e-02    1.2945885e-05   -4.6924001e+02   -4.5257550e-08    1.1130200e-05   -8.3389566e-04    2.1105796e-07    5.6356693e+01
  -1.6564927e+01    1.3024815e+00    3.4363289e-01    2.5767484e+02    0.0000000e+00    3.9390366e-05    7.9930937e+02    8.2798897e+02    7.6109027e+02    4.6000000e+02    4.6000000e+02    4.6000000e+02    5.0506030e+06    8.8881406e+02    2.6160641e+03    8.7221957e-03    1.0614606e+00    4.2929822e+04    2.2632591e-04    0.0000000e+00    8.5599164e-05    1.1922622e-05    1.3384641e-02   -3.3256687e-06   -4.6925806e+02    2.0712365e-08    1.0622276e-05   -8.2821557e-04   -6.3769722e-08    5.6306931e+01
  -1.6463546e+01    1.2938115e+00    3.4058316e-01    2.5409913e+02    0.0000000e+00    3.9231656e-05    8.0001670e+02    8.2889505e+02    7.6155515e+02    4.6000000e+02    4.6000000e+02    4.6000000e+02    5.0774756e+06    8.8923942e+02    2.6164136e+03    8.7004424e-03    1.1057846e+00    4.3050603e+04    3.9081616e-03    0.0000000e+00    6.5355178e-05    3.2614397e-05    1.3394332e-02    1.9149356e-05   -4.6939938e+02   -9.0579072e-10    1.0921940e-05   -8.2898637e-04    1.3439115e-06    5.6259382e+01
  -1.6336819e+01    1.2824070e+00    3.3681823e-01    2.4992061e+02    0.0000000e+00    3.9003450e-05    8.0092937e+02    8.3006361e+02    7.6228145e+02    4.6000000e+02    4.6000000e+02    4.6000000e+02    5.1096515e+06    8.8984783e+02    2.6172866e+03    8.6734298e-03    1.1612448e+00    4.3188903e+04   -2.2004705e-03    0.0000000e+00    4.9412161e-05    3.4416101e-05    1.3153623e-02   -2.0594334e-05   -4.6944344e+02    1.1328258e-07    1.0771374e-05   -8.1397442e-04    1.5260368e-06    5.6203404e+01
  -1.6235438e+01    1.2798791e+00    3.3373907e-01    2.4630084e+02    0.0000000e+00    3.8848568e-05    8.0164705e+02    8.3101793e+02    7.6280118e+02    4.6000000e+02    4.6000000e+02    4.6000000e+02    5.1358040e+06    8.9021857e+02    2.6175658e+03    8.6519629e-03    1.2055894e+00    4.3302509e+04    7.0927866e-03    0.0000000e+00    9.4323324e-05    3.0459696e-05    1.2149678e-02    6.7631826e-05   -4.6950046e+02   -1.3669747e-07    8.7031894e-06   -7.5212113e-04    1.3420728e-06    5.6150532e+01
  -1.6154333e+01    1.2726405e+00    3.3130365e-01    2.4341828e+02    0.0000000e+00    3.8726475e-05    8.0224302e+02    8.3178531e+02    7.6322286e+02    4.6000000e+02    4.6000000e+02    4.6000000e+02    5.1576587e+06    8.9059080e+02    2.6182000e+03    8.6348827e-03    1.2410548e+00    4.3400932e+04    6.0945735e-03    0.0000000e+00    1.2786624e-04    1.3364585e-05    1.1410970e-02    5.6721557e-05   -4.6962993e+02   -5.5744067e-08    1.0792701e-05   -7.0640733e-04    2.6769094e-07    5.6111561e+01
  -1.6052952e+01    1.2579186e+00    3.2828518e-01    2.4006966e+02    0.0000000e+00    3.8543751e-05    8.0299768e+02    8.3273180e+02    7.6379260e+02    4.6000000e+02    4.6000000e+02    4.6000000e+02    5.1846591e+06    8.9108261e+02    2.6191653e+03    8.6136461e-03    1.2854255e+00    4.3520837e+04    2.6434781e-03    0.0000000e+00    1.4429023e-04   -2.2412406e-05    1.0841616e-02    2.9755354e-05   -4.6977723e+02   -2.1380010e-08    1.1626206e-05   -6.7107570e-04   -2.1973021e-06    5.6063662e+01
  -1.5971847e+01    1.2511574e+00    3.2591843e-01    2.3731577e+02    0.0000000e+00    3.8421081e-05    8.0360053e+02    8.3349246e+02    7.6424190e+02    4.6000000e+02    4.6000000e+02    4.6000000e+02    5.2065023e+06    8.9149323e+02    2.6199870e+03    8.5967458e-03    1.3209144e+00    4.3618444e+04    3.4374158e-04    0.0000000e+00    1.5224080e-04   -2.9923818e-05    1.0641330e-02   -8.8053933e-06   -4.6991817e+02    5.7815884e-08    1.2541749e-05   -6.5887655e-04   -2.7343941e-06    5.6026866e+01
  -1.5855056e+01    1.2500780e+00    3.2258225e-01    2.3346129e+02    0.0000000e+00    3.8247006e-05    8.0446537e+02    8.3457663e+02    7.6490096e+02    4.6000000e+02    4.6000000e+02    4.6000000e+02    5.2376954e+06    8.9210416e+02    2.6212140e+03    8.5725604e-03    1.3720075e+00    4.3756322e+04   -2.6469895e-03    0.0000000e+00    1.5669899e-04    2.9997635e-05    1.0629757e-02   -4.4631911e-05   -4.7009085e+02    1.4381018e-07    1.2232025e-05   -6.5836303e-04    1.1607103e-06    5.5975990e+01
  -1.5790172e+01    1.2521551e+00    3.2075789e-01    2.3147685e+02    0.0000000e+00    3.8134142e-05    8.0494060e+02    8.3517695e+02    7.6526527e+02    4.6000000e+02    4.6000000e+02    4.6000000e+02    5.2548327e+06    8.9243557e+02    2.6218337e+03    8.5591860e-03    1.4004065e+00    4.3830999e+04   -1.2798069e-03    0.0000000e+00    1.5164967e-04   -1.5624066e-06    1.0666341e-02   -2.2496147e-05   -4.7016228e+02    4.5572060e-08    1.1467059e-05   -6.6060173e-04   -8.1803280e-07    5.5947792e+01
  -1.5607686e+01    1.2520838e+00    3.1572203e-01    2.2604243e+02    0.0000000e+00    3.7819879e-05    8.0625400e+02    8.3685256e+02    7.6633183e+02    4.6000000e+02    4.6000000e+02    4.6000000e+02    5.3013852e+06    8.9331843e+02    2.6232853e+03    8.5218788e-03    1.4803660e+00    4.4026557e+04   -4.1278022e-04    0.0000000e+00    1.5023131e-04    3.6079673e-06    1.0694891e-02   -5.7923795e-06   -4.7019880e+02    4.0186918e-08    1.0635109e-05   -6.6211014e-04   -3.4728167e-07    5.5867575e+01
  -1.5480959e+01    1.2408902e+00    3.1231190e-01    2.2239383e+02    0.0000000e+00    3.7605431e-05    8.0713748e+02    8.3800818e+02    7.6688571e+02    4.6000000e+02    4.6000000e+02    4.6000000e+02    5.3357369e+06    8.9385541e+02    2.6238818e+03    8.4962216e-03    1.5359598e+00    4.4178434e+04    7.3935367e-03    0.0000000e+00    1.4313044e-04    9.9142123e-08    1.0498788e-02    6.2921092e-05   -4.7039076e+02   -1.0870236e-07    1.0794877e-05   -6.4990927e-04   -5.3692122e-07    5.5809329e+01
  -1.5379578e+01    1.2352665e+00    3.0964916e-01    2.1940005e+02    0.0000000e+00    3.7463477e-05    8.0786477e+02    8.3893413e+02    7.6749681e+02    4.6000000e+02    4.6000000e+02    4.6000000e+02    5.3612739e+06    8.9439189e+02    2.6248440e+03    8.4758367e-03    1.5804224e+00    4.4283361e+04   -4.6712536e-03    0.0000000e+00    1.4652130e-04    7.7669565e-08    1.0348305e-02   -4.8173671e-05   -4.7037713e+02    2.1196748e-07    1.0876404e-05   -6.4065240e-04   -5.3231871e-07    5.5768795e+01
  -1.5252851e+01    1.2242089e+00    3.0633884e-01    2.1594163e+02    0.0000000e+00    3.7247509e-05    8.0878121e+02    8.4009351e+02    7.6822692e+02    4.6000000e+02    4.6000000e+02    4.6000000e+02    5.3938101e+06    8.9503486e+02    2.6260716e+03    8.4505413e-03    1.6360617e+00    4.4419146e+04   -2.2108771e-04    0.0000000e+00    1.4564024e-04    3.0448165e-06    1.0125269e-02   -9.3101981e-06   -4.7040877e+02    3.4683645e-08    1.0699121e-05   -6.2688778e-04   -3.3595225e-07    5.5714596e+01
  -1.5094443e+01    1.2122208e+00    3.0245490e-01    2.1187991e+02    0.0000000e+00    3.6997903e-05    8.0992799e+02    8.4155865e+02    7.6923288e+02    4.6000000e+02    4.6000000e+02    4.6000000e+02    5.4338733e+06    8.9608413e+02    2.6283103e+03    8.4191857e-03    1.7057223e+00    4.4583034e+04    3.2558333e-04    0.0000000e+00    1.4341946e-04    1.3282743e-05    9.8586740e-03    5.9458355e-07   -4.7039325e+02    4.0550784e-08    1.0099375e-05   -6.1044458e-04    3.4472475e-07    5.5667064e+01
  -1.4998697e+01    1.1983832e+00    3.0013059e-01    2.0918160e+02    0.0000000e+00    3.6894774e-05    8.1059935e+02    8.4243320e+02    7.6949699e+02    4.6000000e+02    4.6000000e+02    4.6000000e+02    5.4631559e+06    8.9659447e+02    2.6291815e+03    8.4003910e-03    1.7477757e+00    4.4723241e+04    2.0936472e-02    0.0000000e+00    1.2611023e-04   -3.0675383e-06    9.5305667e-03    1.8314976e-04   -4.7081064e+02   -2.9227291e-07    8.5500439e-06   -5.9011408e-04   -7.9263996e-07    5.5630796e+01
  -1.4879014e+01    1.1891865e+00    2.9732934e-01    2.0628781e+02    0.0000000e+00    3.6713116e-05    8.1145951e+02    8.4352301e+02    7.7013532e+02    4.6000000e+02    4.6000000e+02    4.6000000e+02    5.4959167e+06    8.9741687e+02    2.6309628e+03    8.3770722e-03    1.8004077e+00    4.4866524e+04   -5.7606135e-03    0.0000000e+00    1.2881416e-04   -1.3787085e-05    9.3365800e-03   -6.4121010e-05   -4.7101659e+02    2.2939058e-07    8.1638294e-06   -5.7814169e-04   -1.5070599e-06    5.5597921e+01
  -1.4783268e+01    1.1851516e+00    2.9522111e-01    2.0401303e+02    0.0000000e+00    3.6596523e-05    8.1214268e+02    8.4439241e+02    7.7065812e+02    4.6000000e+02    4.6000000e+02    4.6000000e+02    5.5219670e+06    8.9817268e+02    2.6326609e+03    8.3585373e-03    1.8425109e+00    4.4979443e+04   -8.7488402e-03    0.0000000e+00    1.3562673e-04   -9.7262472e-07    9.2970404e-03   -1.0305434e-04   -4.7116407e+02    1.9126022e-07    8.2525298e-06   -5.7569697e-04   -6.3574995e-07    5.5579654e+01
  -1.4663585e+01    1.1806388e+00    2.9257442e-01    2.0134057e+02    0.0000000e+00    3.6420225e-05    8.1299690e+02    8.4547831e+02    7.7136607e+02    4.6000000e+02    4.6000000e+02    4.6000000e+02    5.5536439e+06    8.9906202e+02    2.6346573e+03    8.3355387e-03    1.8952094e+00    4.5112998e+04   -1.6005664e-03    0.0000000e+00    1.4614530e-04    3.3142401e-06    9.2738068e-03   -1.1207204e-05   -4.7126435e+02    6.0007793e-08    8.3547765e-06   -5.7429592e-04   -2.9277718e-07    5.5552293e+01
  -1.4513982e+01    1.1729603e+00    2.8929942e-01    1.9804121e+02    0.0000000e+00    3.6201087e-05    8.1406143e+02    8.4683842e+02    7.7230241e+02    4.6000000e+02    4.6000000e+02    4.6000000e+02    5.5924818e+06    9.0017934e+02    2.6371440e+03    8.3070295e-03    1.9611903e+00    4.5273112e+04    2.4733898e-03    0.0000000e+00    1.4722141e-04   -2.2923544e-06    9.3603518e-03    3.2598218e-05   -4.7131619e+02    1.3313657e-08    8.3253450e-06   -5.7990919e-04   -5.9687595e-07    5.5519305e+01
  -1.4394299e+01    1.1619982e+00    2.8668971e-01    1.9526101e+02    0.0000000e+00    3.6055150e-05    8.1488866e+02    8.4792182e+02    7.7285480e+02    4.6000000e+02    4.6000000e+02    4.6000000e+02    5.6262869e+06    9.0095625e+02    2.6386075e+03    8.2844266e-03    2.0139681e+00    4.5422857e+04   -3.3309362e-03    0.0000000e+00    1.3711350e-04    6.3605295e-06    9.2361233e-03   -9.2816386e-05   -4.7158357e+02    7.0845220e-08    8.5030005e-06   -5.7208746e-04   -6.6546866e-08    5.5487170e+01
  -1.4244696e+01    1.1610975e+00    2.8332963e-01    1.9184038e+02    0.0000000e+00    3.5837443e-05    8.1593678e+02    8.4928084e+02    7.7376241e+02    4.6000000e+02    4.6000000e+02    4.6000000e+02    5.6650570e+06    9.0187906e+02    2.6404266e+03    8.2564443e-03    2.0800329e+00    4.5581362e+04    9.5643603e-03    0.0000000e+00    1.7174462e-04    2.0058772e-05    8.2453556e-03    1.2205487e-04   -4.7162299e+02   -1.2124634e-07    8.7159813e-06   -5.1066055e-04    9.5704954e-07    5.5441285e+01
  -1.4125013e+01    1.1566243e+00    2.8066850e-01    1.8897246e+02    0.0000000e+00    3.5690377e-05    8.1676955e+02    8.5035476e+02    7.7431668e+02    4.6000000e+02    4.6000000e+02    4.6000000e+02    5.6990692e+06    9.0257835e+02    2.6417621e+03    8.2342483e-03    2.1328741e+00    4.5731762e+04    2.5149349e-04    0.0000000e+00    2.0158136e-04   -2.5789122e-05    7.3502910e-03   -3.7788045e-05   -4.7190437e+02   -8.9934882e-09    9.1189671e-06   -4.5521760e-04   -2.1340986e-06    5.5402077e+01
  -1.3975410e+01    1.1496261e+00    2.7739423e-01    1.8566505e+02    0.0000000e+00    3.5473469e-05    8.1783841e+02    8.5169512e+02    7.7526264e+02    4.6000000e+02    4.6000000e+02    4.6000000e+02    5.7385824e+06    9.0355996e+02    2.6439994e+03    8.2067624e-03    2.1990248e+00    4.5895116e+04    3.8534279e-03    0.0000000e+00    1.9648821e-04   -4.1570817e-05    7.0312161e-03    6.1305955e-05   -4.7201884e+02    1.1019373e-08    8.8039587e-06   -4.3565242e-04   -3.2398449e-06    5.5358092e+01
  -1.3855727e+01    1.1441543e+00    2.7483333e-01    1.8296674e+02    0.0000000e+00    3.5326292e-05    8.1866509e+02    8.5276398e+02    7.7582037e+02    4.6000000e+02    4.6000000e+02    4.6000000e+02    5.7727730e+06    9.0426409e+02    2.6453689e+03    8.1849814e-03    2.2519353e+00    4.6046036e+04   -2.9268464e-03    0.0000000e+00    1.8289093e-04   -3.5892456e-05    6.8883784e-03   -7.8244175e-05   -4.7231705e+02    7.9138043e-08    7.8033719e-06   -4.2686099e-04   -2.8265916e-06    5.5320051e+01
  -1.3706124e+01    1.1399199e+00    2.7172109e-01    1.7987621e+02    0.0000000e+00    3.5116454e-05    8.1971845e+02    8.5410149e+02    7.7670628e+02    4.6000000e+02    4.6000000e+02    4.6000000e+02    5.8122671e+06    9.0527030e+02    2.6476236e+03    8.1579933e-03    2.3181730e+00    4.6208185e+04    3.0848607e-03    0.0000000e+00    1.9431546e-04   -4.1577954e-05    6.7799133e-03    5.0494133e-05   -4.7242069e+02    4.5039320e-08    7.2745336e-06   -4.2030528e-04   -3.1684976e-06    5.5280165e+01
  -1.3586441e+01    1.1321025e+00    2.6927614e-01    1.7733998e+02    0.0000000e+00    3.4974138e-05    8.2053393e+02    8.5516589e+02    7.7721308e+02    4.6000000e+02    4.6000000e+02    4.6000000e+02    5.8464263e+06    9.0598699e+02    2.6490081e+03    8.1366204e-03    2.3711539e+00    4.6357991e+04   -2.4021190e-03    0.0000000e+00    1.9291285e-04   -3.5944046e-05    6.6786644e-03   -6.8617943e-05   -4.7270665e+02    5.6452817e-08    7.1137685e-06   -4.1407523e-04   -2.8226390e-06    5.5244584e+01
  -1.3436837e+01    1.1251254e+00    2.6629942e-01    1.7443049e+02    0.0000000e+00    3.4770355e-05    8.2157486e+02    8.5649346e+02    7.7804944e+02    4.6000000e+02    4.6000000e+02    4.6000000e+02    5.8859049e+06    9.0700918e+02    2.6513050e+03    8.1101623e-03    2.4374795e+00    4.6519259e+04    3.0677690e-03    0.0000000e+00    2.0153098e-04   -2.8848743e-05    6.5716558e-03    5.1071461e-05   -4.7281054e+02    5.0498125e-08    7.4114732e-06   -4.0750434e-04   -2.3367193e-06    5.5207459e+01
  -1.3317155e+01    1.1170039e+00    2.6396457e-01    1.7204459e+02    0.0000000e+00    3.4632818e-05    8.2238497e+02    8.5755361e+02    7.7852080e+02    4.6000000e+02    4.6000000e+02    4.6000000e+02    5.9202501e+06    9.0775973e+02    2.6528154e+03    8.0891888e-03    2.4905341e+00    4.6669709e+04   -2.9380097e-03    0.0000000e+00    1.9587314e-04   -3.3656602e-05    6.4128801e-03   -7.6354998e-05   -4.7310965e+02    8.0808620e-08    7.7144970e-06   -3.9762027e-04   -2.6581463e-06    5.5175130e+01
  -1.3167551e+01    1.1090340e+00    2.6107406e-01    1.6929522e+02    0.0000000e+00    3.4426353e-05    8.2342720e+02    8.5887313e+02    7.7931818e+02    4.6000000e+02    4.6000000e+02    4.6000000e+02    5.9598441e+06    9.0875971e+02    2.6551688e+03    8.0632399e-03    2.5569541e+00    4.6831113e+04    3.2390654e-03    0.0000000e+00    2.0443987e-04   -2.8119182e-05    6.2983835e-03    5.3597931e-05   -4.7322632e+02    4.4436155e-08    7.9366361e-06   -3.9057128e-04   -2.2662646e-06    5.5135614e+01
  -1.3047869e+01    1.1007584e+00    2.5886917e-01    1.6706578e+02    0.0000000e+00    3.4296485e-05    8.2422592e+02    8.5993385e+02    7.8008064e+02    4.6000000e+02    4.6000000e+02    4.6000000e+02    5.9942855e+06    9.0956773e+02    2.6568245e+03    8.0426837e-03    2.6100880e+00    4.6981674e+04   -2.8205168e-03    0.0000000e+00    1.9635060e-04   -2.2987259e-05    6.1506492e-03   -7.5173763e-05   -4.7353483e+02    8.3815275e-08    7.7500294e-06   -3.8135232e-04   -1.9385852e-06    5.5109196e+01
  -1.2898265e+01    1.0935532e+00    2.5620659e-01    1.6455302e+02    0.0000000e+00    3.4107312e-05    8.2524731e+02    8.6124183e+02    7.8122492e+02    4.6000000e+02    4.6000000e+02    4.6000000e+02    6.0339215e+06    9.1072398e+02    2.6595140e+03    8.0172277e-03    2.6766111e+00    4.7142637e+04    3.3584734e-03    0.0000000e+00    2.0294398e-04   -1.2316888e-05    6.0510284e-03    5.5667761e-05   -4.7365666e+02    4.8386546e-08    7.8940143e-06   -3.7521681e-04   -1.2042638e-06    5.5084898e+01
  -1.2778583e+01    1.0841973e+00    2.5408317e-01    1.6243602e+02    0.0000000e+00    3.3980726e-05    8.2604511e+02    8.6228295e+02    7.8180497e+02    4.6000000e+02    4.6000000e+02    4.6000000e+02    6.0683574e+06    9.1152743e+02    2.6612361e+03    7.9970897e-03    2.7298300e+00    4.7292599e+04   -2.9335203e-03    0.0000000e+00    1.9628125e-04   -1.1814788e-05    5.9152629e-03   -7.6271600e-05   -4.7396650e+02    8.2927500e-08    7.8894841e-06   -3.6675617e-04   -1.1776272e-06    5.5057952e+01
  -1.2628979e+01    1.0760424e+00    2.5151726e-01    1.6004212e+02    0.0000000e+00    3.3796736e-05    8.2705373e+02    8.6358214e+02    7.8268707e+02    4.6000000e+02    4.6000000e+02    4.6000000e+02    6.1081592e+06    9.1268369e+02    2.6639269e+03    7.9721644e-03    2.7964609e+00    4.7454412e+04    3.0697528e-03    0.0000000e+00    2.0168589e-04   -2.3684118e-05    5.7936448e-03    5.3746415e-05   -4.7410832e+02    3.8004004e-08    7.9707949e-06   -3.5926225e-04   -1.8999623e-06    5.5035050e+01
  -1.2509297e+01    1.0670013e+00    2.4955401e-01    1.5813322e+02    0.0000000e+00    3.3676458e-05    8.2783541e+02    8.6460807e+02    7.8320946e+02    4.6000000e+02    4.6000000e+02    4.6000000e+02    6.1425055e+06    9.1357372e+02    2.6658692e+03    7.9524201e-03    2.8497645e+00    4.7603067e+04   -2.4450865e-03    0.0000000e+00    1.9719825e-04   -1.3978596e-05    5.6949214e-03   -6.9986519e-05   -4.7441576e+02    4.6571784e-08    8.0661127e-06   -3.5310525e-04   -1.2730968e-06    5.5016209e+01
  -1.2359693e+01    1.0580989e+00    2.4717909e-01    1.5598747e+02    0.0000000e+00    3.3500307e-05    8.2882164e+02    8.6589071e+02    7.8408889e+02    4.6000000e+02    4.6000000e+02    4.6000000e+02    6.1820360e+06    9.1480940e+02    2.6687317e+03    7.9280169e-03    2.9165015e+00    4.7762395e+04    3.1817644e-03    0.0000000e+00    2.0379159e-04   -1.3961210e-05    5.6594100e-03    5.3258451e-05   -4.7454413e+02    3.7951829e-08    7.9344281e-06   -3.5099902e-04   -1.2328733e-06    5.5001805e+01
  -1.2240010e+01    1.0481001e+00    2.4527678e-01    1.5415746e+02    0.0000000e+00    3.3382393e-05    8.2958904e+02    8.6691121e+02    7.8461073e+02    4.6000000e+02    4.6000000e+02    4.6000000e+02    6.2163522e+06    9.1569099e+02    2.6706098e+03    7.9086923e-03    2.9698959e+00    4.7910461e+04   -3.0429492e-03    0.0000000e+00    1.9485080e-04   -1.2945002e-05    5.5538735e-03   -7.7918380e-05   -4.7485171e+02    8.5819028e-08    8.0763830e-06   -3.4439096e-04   -1.1715821e-06    5.4984148e+01
  -1.2090407e+01    1.0394982e+00    2.4288139e-01    1.5197710e+02    0.0000000e+00    3.3206469e-05    8.3057155e+02    8.6819246e+02    7.8549493e+02    4.6000000e+02    4.6000000e+02    4.6000000e+02    6.2560938e+06    9.1683339e+02    2.6732233e+03    7.8847845e-03    3.0367466e+00    4.8070993e+04    2.9171227e-03    0.0000000e+00    1.9452361e-04   -2.7341837e-05    5.3699442e-03    4.9685941e-05   -4.7500325e+02    5.3362965e-08    8.2779029e-06   -3.3292471e-04   -2.0859763e-06    5.4963600e+01
  -1.1970724e+01    1.0486304e+00    2.4086613e-01    1.5000490e+02    0.0000000e+00    3.3086187e-05    8.3132250e+02    8.6922238e+02    7.8600093e+02    4.6000000e+02    4.6000000e+02    4.6000000e+02    6.2901864e+06    9.1752061e+02    2.6744351e+03    7.8658802e-03    3.0902210e+00    4.8217075e+04    3.9875915e-03    0.0000000e+00    2.2678952e-04   -4.0659410e-05    4.2543425e-03   -9.3205516e-06   -4.7529490e+02   -9.6057126e-08    9.4955600e-06   -2.6383721e-04   -2.9772544e-06    5.4933546e+01
  -1.1821121e+01    1.0525155e+00    2.3839785e-01    1.4770176e+02    0.0000000e+00    3.2910214e-05    8.3231540e+02    8.7049948e+02    7.8688165e+02    4.6000000e+02    4.6000000e+02    4.6000000e+02    6.3302628e+06    9.1858724e+02    2.6770015e+03    7.8424959e-03    3.1571663e+00    4.8380017e+04    5.9232604e-03    0.0000000e+00    2.1537009e-04   -1.4757982e-05    3.6712902e-03    8.1513086e-05   -4.7548330e+02   -2.1738313e-08    8.8969566e-06   -2.2802438e-04   -1.3027217e-06    5.4905546e+01
  -1.1701438e+01    1.0488232e+00    2.3644155e-01    1.4578919e+02    0.0000000e+00    3.2789794e-05    8.3308873e+02    8.7151477e+02    7.8741279e+02    4.6000000e+02    4.6000000e+02    4.6000000e+02    6.3651406e+06    9.1935047e+02    2.6786896e+03    7.8239875e-03    3.2107236e+00    4.8531778e+04   -2.3438454e-03    0.0000000e+00    2.0329461e-04   -1.3376613e-05    3.4162177e-03   -7.0509260e-05   -4.7585360e+02    3.7652686e-08    8.7331789e-06   -2.1212227e-04   -1.1836435e-06    5.4878563e+01
  -1.1551835e+01    1.0436041e+00    2.3403744e-01    1.4358507e+02    0.0000000e+00    3.2614051e-05    8.3406544e+02    8.7277734e+02    7.8829030e+02    4.6000000e+02    4.6000000e+02    4.6000000e+02    6.4050943e+06    9.2035789e+02    2.6810773e+03    7.8011379e-03    3.2777663e+00    4.8693779e+04    3.3297231e-03    0.0000000e+00    2.0634329e-04   -1.7230703e-06    3.3554439e-03    5.2823331e-05   -4.7605586e+02    1.6507698e-08    8.6854875e-06   -2.0839547e-04   -4.0607027e-07    5.4847940e+01
  -1.1432152e+01    1.0385243e+00    2.3214461e-01    1.4177341e+02    0.0000000e+00    3.2494017e-05    8.3481615e+02    8.7377892e+02    7.8879614e+02    4.6000000e+02    4.6000000e+02    4.6000000e+02    6.4396644e+06    9.2106155e+02    2.6825160e+03    7.7830512e-03    3.3313971e+00    4.8843096e+04   -3.1860334e-03    0.0000000e+00    2.0123035e-04    1.1134063e-05    3.2841409e-03   -8.0019051e-05   -4.7640775e+02    8.0616049e-08    8.5986392e-06   -2.0391047e-04    4.3876571e-07    5.4819143e+01
  -1.1282549e+01    1.0327705e+00    2.2983045e-01    1.3968750e+02    0.0000000e+00    3.2321996e-05    8.3576569e+02    8.7502191e+02    7.8960940e+02    4.6000000e+02    4.6000000e+02    4.6000000e+02    6.4792445e+06    9.2201527e+02    2.6846480e+03    7.7606996e-03    3.3985250e+00    4.9002162e+04    3.3031537e-03    0.0000000e+00    2.0765984e-04    1.7453419e-05    3.2743947e-03    5.2818688e-05   -4.7658815e+02    5.2159836e-08    8.5000193e-06   -2.0339006e-04    8.7388973e-07    5.4787777e+01
  -1.1162866e+01    1.0253850e+00    2.2800642e-01    1.3796870e+02    0.0000000e+00    3.2204959e-05    8.3649616e+02    8.7600355e+02    7.9006807e+02    4.6000000e+02    4.6000000e+02    4.6000000e+02    6.5134685e+06    9.2267934e+02    2.6859153e+03    7.7430353e-03    3.4522211e+00    4.9148880e+04   -2.3935165e-03    0.0000000e+00    2.0306517e-04    2.5453636e-05    3.1892641e-03   -6.6721960e-05   -4.7692351e+02    5.6618465e-08    8.4662823e-06   -1.9806947e-04    1.4062865e-06    5.4758432e+01
  -1.1013263e+01    1.0191018e+00    2.2577644e-01    1.3598957e+02    0.0000000e+00    3.2036796e-05    8.3742595e+02    8.7722408e+02    7.9059502e+02    4.6000000e+02    4.6000000e+02    4.6000000e+02    6.5527772e+06    9.2360251e+02    2.6879284e+03    7.7211996e-03    3.5194268e+00    4.9306046e+04    3.3360779e-03    0.0000000e+00    2.0907276e-04    2.7069632e-05    3.1076087e-03    5.3310759e-05   -4.7710116e+02    5.4394734e-08    8.4705046e-06   -1.9304190e-04    1.5351929e-06    5.4727051e+01
  -1.0893580e+01    1.0120850e+00    2.2402205e-01    1.3436020e+02    0.0000000e+00    3.1923035e-05    8.3814497e+02    8.7819228e+02    7.9077902e+02    4.6000000e+02    4.6000000e+02    4.6000000e+02    6.5869435e+06    9.2426231e+02    2.6891933e+03    7.7039413e-03    3.5731857e+00    4.9452355e+04   -3.0555158e-03    0.0000000e+00    2.0430453e-04    2.8879212e-05    2.9950469e-03   -7.5809092e-05   -4.7744410e+02    8.9742555e-08    8.5454681e-06   -1.8602524e-04    1.6638101e-06    5.4698678e+01
  -1.0743977e+01    1.0047419e+00    2.2187639e-01    1.3248459e+02    0.0000000e+00    3.1758820e-05    8.3905918e+02    8.7937276e+02    7.9119745e+02    4.6000000e+02    4.6000000e+02    4.6000000e+02    6.6261544e+06    9.2517552e+02    2.6911918e+03    7.6826447e-03    3.6404686e+00    4.9609209e+04    3.3530743e-03    0.0000000e+00    2.1050015e-04    2.5954911e-05    2.8965180e-03    5.3407923e-05   -4.7763699e+02    4.7170563e-08    8.6601502e-06   -1.7996139e-04    1.4951979e-06    5.4668288e+01
  -1.0624294e+01    9.9829737e-01    2.2019107e-01    1.3096614e+02    0.0000000e+00    3.1643333e-05    8.3976943e+02    8.8031353e+02    7.9137428e+02    4.6000000e+02    4.6000000e+02    4.6000000e+02    6.6603189e+06    9.2584458e+02    2.6925183e+03    7.6658018e-03    3.6942912e+00    4.9755681e+04   -3.0099532e-03    0.0000000e+00    2.0571920e-04    2.0700982e-05    2.7747354e-03   -7.4586932e-05   -4.7799395e+02    8.8093447e-08    8.7600751e-06   -1.7238669e-04    1.1593821e-06    5.4641588e+01
  -1.0474690e+01    9.9118182e-01    2.1812027e-01    1.2917902e+02    0.0000000e+00    3.1482973e-05    8.4068428e+02    8.8148199e+02    7.9307117e+02    4.6000000e+02    4.6000000e+02    4.6000000e+02    6.6994860e+06    9.2675912e+02    2.6946574e+03    7.6450138e-03    3.7616584e+00    4.9912549e+04    3.4925508e-03    0.0000000e+00    2.1185353e-04    1.4317332e-05    2.6697244e-03    5.5373707e-05   -4.7820345e+02    4.5253646e-08    8.8098801e-06   -1.6592574e-04    7.5958597e-07    5.4610865e+01
  -1.0351087e+01    9.8483651e-01    2.1646223e-01    1.2759160e+02    0.0000000e+00    3.1394867e-05    8.4140010e+02    8.8244765e+02    7.9365752e+02    4.6000000e+02    4.6000000e+02    4.6000000e+02    6.7364418e+06    9.2746118e+02    2.6960412e+03    7.6280606e-03    3.8172498e+00    5.0076589e+04   -3.8059851e-03    0.0000000e+00    1.9230664e-04    1.5594426e-05    2.4626453e-03   -2.7255182e-05   -4.7870597e+02    3.5194170e-07    9.0649051e-06   -1.5297712e-04    8.0711366e-07    5.4586098e+01
  -1.0280250e+01    9.8231877e-01    2.1553987e-01    1.2679179e+02    0.0000000e+00    3.1326419e-05    8.4182560e+02    8.8299826e+02    7.9410247e+02    4.6000000e+02    4.6000000e+02    4.6000000e+02    6.7558825e+06    9.2794128e+02    2.6971744e+03    7.6184256e-03    3.8491321e+00    5.0157661e+04    5.8042047e-03    0.0000000e+00    1.9732380e-04    1.9708795e-05    2.4010640e-03    1.1291053e-04   -4.7887895e+02    6.4725454e-08    9.2062050e-06   -1.4920799e-04    1.0678058e-06    5.4576138e+01
  -1.0169222e+01    9.7745111e-01    2.1408798e-01    1.2550796e+02    0.0000000e+00    3.1225494e-05    8.4249910e+02    8.8386614e+02    7.9478285e+02    4.6000000e+02    4.6000000e+02    4.6000000e+02    6.7864731e+06    9.2865948e+02    2.6989519e+03    7.6034675e-03    3.8991143e+00    5.0285850e+04    4.9051396e-03    0.0000000e+00    2.0761428e-04    2.2494921e-05    2.2810166e-03    6.0762237e-05   -4.7915991e+02   -4.5148464e-08    9.4120865e-06   -1.4185064e-04    1.2500328e-06    5.4556947e+01
  -1.0052763e+01    9.7683534e-01    2.1262040e-01    1.2424088e+02    0.0000000e+00    3.1116829e-05    8.4321374e+02    8.8480906e+02    7.9548967e+02    4.6000000e+02    4.6000000e+02    4.6000000e+02    6.8190788e+06    9.2953529e+02    2.7012680e+03    7.5879480e-03    3.9515857e+00    5.0424325e+04   -5.2587617e-04    0.0000000e+00    2.0997666e-04    2.7379570e-06    1.9897062e-03   -2.4118893e-05   -4.7948761e+02    2.0535459e-08    9.2901358e-06   -1.2383645e-04   -7.8310819e-08    5.4545170e+01
  -9.9938383e+00    9.8018205e-01    2.1191126e-01    1.2363046e+02    0.0000000e+00    3.1064573e-05    8.4359375e+02    8.8530969e+02    7.9585354e+02    4.6000000e+02    4.6000000e+02    4.6000000e+02    6.8361183e+06    9.3007685e+02    2.7028720e+03    7.5801489e-03    3.9781565e+00    5.0498370e+04   -1.1932093e-03    0.0000000e+00    2.1112728e-04   -1.2535992e-05    1.7328637e-03   -3.1047097e-05   -4.7968997e+02   -6.8686138e-09    9.0826284e-06   -1.0801169e-04   -1.1518960e-06    5.4544460e+01
  -9.8984529e+00    9.9051970e-01    2.1090778e-01    1.2278449e+02    0.0000000e+00    3.0991960e-05    8.4424166e+02    8.8615583e+02    7.9640166e+02    4.6000000e+02    4.6000000e+02    4.6000000e+02    6.8646762e+06    9.3124455e+02    2.7066218e+03    7.5676367e-03    4.0211982e+00    5.0625623e+04   -4.6827596e-04    0.0000000e+00    2.0962495e-04    1.7220503e-05    9.8279841e-04   -1.7462425e-05   -4.8009142e+02    2.9030662e-08    9.3013532e-06   -6.1663883e-05    7.2663882e-07    5.4560671e+01
  -9.7957921e+00    1.0149103e+00    2.0975949e-01    1.2180597e+02    0.0000000e+00    3.0906404e-05    8.4501240e+02    8.8712901e+02    7.9715700e+02    4.6000000e+02    4.6000000e+02    4.6000000e+02    6.8973576e+06    9.3260859e+02    2.7115180e+03    7.5543066e-03    4.0676099e+00    5.0777040e+04    4.6510908e-04    0.0000000e+00    2.1180057e-04   -6.6067271e-06    7.9874391e-05   -2.4830349e-06   -4.8067047e+02    3.1108630e-08    8.6379910e-06   -5.9712588e-06   -8.7500408e-07    5.4577946e+01
  -9.6854103e+00    1.0475268e+00    2.0877462e-01    1.2102239e+02    0.0000000e+00    3.0828689e-05    8.4591045e+02    8.8822859e+02    7.9797177e+02    4.6000000e+02    4.6000000e+02    4.6000000e+02    6.9347571e+06    9.3465168e+02    2.7190266e+03    7.5401302e-03    4.1176344e+00    5.0956563e+04    7.6558988e-04    0.0000000e+00    1.9085251e-04   -2.6414480e-06   -6.7924290e-04   -1.8694659e-06   -4.8147020e+02    3.7793957e-08    7.1914395e-06    4.0848800e-05   -6.4597919e-07    5.4631170e+01
  -9.5893804e+00    1.0668507e+00    2.0785972e-01    1.2025065e+02    0.0000000e+00    3.0761395e-05    8.4673049e+02    8.8920092e+02    7.9871591e+02    4.6000000e+02    4.6000000e+02    4.6000000e+02    6.9685043e+06    9.3648429e+02    2.7259906e+03    7.5279191e-03    4.1612693e+00    5.1121613e+04    2.5271903e-04    0.0000000e+00    1.8265436e-04   -5.0837035e-07   -1.1337317e-03   -1.0369410e-05   -4.8226634e+02    7.7973114e-08    6.9728364e-06    6.9104699e-05   -4.3956729e-07    5.4677465e+01
  -9.4817480e+00    1.0558866e+00    2.0689020e-01    1.1946840e+02    0.0000000e+00    3.0683865e-05    8.4764293e+02    8.9026712e+02    7.9954134e+02    4.6000000e+02    4.6000000e+02    4.6000000e+02    7.0062599e+06    9.3857940e+02    2.7339333e+03    7.5143806e-03    4.2103166e+00    5.1306154e+04    5.6140991e-04    0.0000000e+00    1.8101062e-04   -5.7078666e-06   -1.1239921e-03   -4.4062267e-06   -4.8316893e+02    5.4435662e-08    6.9607748e-06    6.8458570e-05   -7.7716162e-07    5.4732510e+01
  -9.3810907e+00    1.0189187e+00    2.0593814e-01    1.1868542e+02    0.0000000e+00    3.0611780e-05    8.4844422e+02    8.9121827e+02    8.0025433e+02    4.6000000e+02    4.6000000e+02    4.6000000e+02    7.0402251e+06    9.4029472e+02    2.7402907e+03    7.5018527e-03    4.2562993e+00    5.1468927e+04    1.7351204e-04    0.0000000e+00    1.8656246e-04   -4.4713020e-06   -6.2386139e-04   -1.0512183e-05   -4.8391887e+02    9.9765554e-08    7.5230612e-06    3.7322369e-05   -7.6720424e-07    5.4771874e+01
  -9.2800250e+00    9.7644185e-01    2.0489917e-01    1.1784237e+02    0.0000000e+00    3.0527647e-05    8.4916897e+02    8.9211839e+02    8.0087820e+02    4.6000000e+02    4.6000000e+02    4.6000000e+02    7.0721957e+06    9.4163304e+02    2.7449919e+03    7.4894066e-03    4.3025528e+00    5.1616876e+04    7.1704370e-04    0.0000000e+00    1.9533551e-04   -8.1025254e-06   -5.8325491e-05   -1.0136467e-06   -4.8451436e+02    4.8897322e-08    8.0711799e-06    2.4956456e-06   -9.5259207e-07    5.4792246e+01
  -9.1780569e+00    9.8692171e-01    2.0366432e-01    1.1676472e+02    0.0000000e+00    3.0438396e-05    8.4979522e+02    8.9297960e+02    8.0139181e+02    4.6000000e+02    4.6000000e+02    4.6000000e+02    7.1014618e+06    9.4241858e+02    2.7473295e+03    7.4769844e-03    4.3492713e+00    5.1744496e+04    9.0894663e-03    0.0000000e+00    1.8751839e-04   -2.4897074e-05    2.5735109e-04    7.1846383e-05   -4.8489283e+02   -1.4761421e-07    6.4642389e-06   -1.7063213e-05   -1.9814334e-06    5.4782798e+01
  -9.0843915e+00    9.7910995e-01    2.0249442e-01    1.1574945e+02    0.0000000e+00    3.0350085e-05    8.5033910e+02    8.9371654e+02    8.0180311e+02    4.6000000e+02    4.6000000e+02    4.6000000e+02    7.1275350e+06    9.4297504e+02    2.7488053e+03    7.4656896e-03    4.3922084e+00    5.1856033e+04    3.7741760e-03    0.0000000e+00    2.1035693e-04   -2.7994911e-05    3.4154715e-04    3.2548822e-05   -4.8517880e+02   -2.1050682e-08    7.1602809e-06   -2.2158918e-05   -2.1356291e-06    5.4765455e+01
  -8.9762750e+00    9.5917041e-01    2.0111754e-01    1.1456371e+02    0.0000000e+00    3.0244728e-05    8.5092503e+02    8.9452466e+02    8.0226766e+02    4.6000000e+02    4.6000000e+02    4.6000000e+02    7.1564598e+06    9.4341546e+02    2.7496362e+03    7.4528005e-03    4.4417929e+00    5.1976588e+04    3.3042631e-04    0.0000000e+00    2.1742208e-04   -7.6956284e-06    3.1682795e-04   -6.4494678e-06   -4.8546665e+02    2.3356907e-08    8.3351191e-06   -2.0493794e-05   -7.5768270e-07    5.4735460e+01
  -8.8572724e+00    9.4762159e-01    1.9959230e-01    1.1325096e+02    0.0000000e+00    3.0129119e-05    8.5153628e+02    8.9538331e+02    8.0285602e+02    4.6000000e+02    4.6000000e+02    4.6000000e+02    7.1873939e+06    9.4374888e+02    2.7499120e+03    7.4387902e-03    4.4963820e+00    5.2103128e+04    1.1706481e-04    0.0000000e+00    2.1721609e-04    4.2472143e-06    2.7509822e-04   -7.8911898e-06   -4.8573546e+02    3.9813250e-08    8.3690372e-06   -1.7871117e-05    1.0164205e-07    5.4695182e+01
  -8.7799493e+00    9.4148409e-01    1.9859783e-01    1.1241659e+02    0.0000000e+00    3.0049131e-05    8.5191783e+02    8.9592560e+02    8.0316865e+02    4.6000000e+02    4.6000000e+02    4.6000000e+02    7.2070543e+06    9.4389563e+02    2.7498024e+03    7.4297776e-03    4.5318599e+00    5.2182350e+04    8.5689635e-04    0.0000000e+00    2.1839159e-04    4.6305113e-07    2.8203651e-04    3.0735531e-06   -4.8588346e+02    2.0818481e-08    8.1958804e-06   -1.8331934e-05   -1.3647487e-07    5.4665622e+01
  -8.6407677e+00    9.2916152e-01    1.9681525e-01    1.1089102e+02    0.0000000e+00    2.9914561e-05    8.5257588e+02    8.9687422e+02    8.0365107e+02    4.6000000e+02    4.6000000e+02    4.6000000e+02    7.2417381e+06    9.4405260e+02    2.7491464e+03    7.4137665e-03    4.5957019e+00    5.2320483e+04    1.0290685e-03    0.0000000e+00    2.1776487e-04    1.6149156e-06    3.0837052e-04    3.0131811e-06   -4.8611705e+02    2.1704838e-08    8.1851650e-06   -1.9957123e-05   -2.9833074e-08    5.4607847e+01
  -8.5789092e+00    9.2519298e-01    1.9602858e-01    1.1019874e+02    0.0000000e+00    2.9860645e-05    8.5286030e+02    8.9728971e+02    8.0365805e+02    4.6000000e+02    4.6000000e+02    4.6000000e+02    7.2569742e+06    9.4409370e+02    2.7487342e+03    7.4067244e-03    4.6240661e+00    5.2380759e+04    4.7820078e-04    0.0000000e+00    2.1799154e-04    2.4145352e-06    2.8695621e-04   -6.8818361e-06   -4.8621288e+02    8.0660798e-08    8.0534488e-06   -1.8620601e-05    2.2571067e-08    5.4581008e+01
  -8.4397276e+00    9.1898667e-01    1.9428129e-01    1.0871697e+02    0.0000000e+00    2.9728061e-05    8.5349475e+02    8.9822270e+02    8.0399330e+02    4.6000000e+02    4.6000000e+02    4.6000000e+02    7.2910832e+06    9.4418055e+02    2.7478144e+03    7.3910779e-03    4.6878765e+00    5.2515785e+04    1.1949779e-04    0.0000000e+00    2.1846575e-04   -1.6043920e-05    1.6412580e-04   -9.1669339e-06   -4.8642918e+02    7.9318114e-08    7.5393409e-06   -1.1101583e-05   -1.1901643e-06    5.4520835e+01
  -8.3624045e+00    9.1907893e-01    1.9333224e-01    1.0793713e+02    0.0000000e+00    2.9650361e-05    8.5385361e+02    8.9874992e+02    8.0410491e+02    4.6000000e+02    4.6000000e+02    4.6000000e+02    7.3102267e+06    9.4426796e+02    2.7474961e+03    7.3824917e-03    4.7233227e+00    5.2592503e+04    4.4528034e-04    0.0000000e+00    2.1429451e-04   -1.2384511e-05    2.7477615e-05   -2.2032278e-06   -4.8656938e+02    5.4202189e-08    7.5384310e-06   -2.6517513e-06   -9.8054503e-07    5.4489615e+01
  -8.2232229e+00    9.2308676e-01    1.9167099e-01    1.0654114e+02    0.0000000e+00    2.9523721e-05    8.5452365e+02    8.9971783e+02    8.0432509e+02    4.6000000e+02    4.6000000e+02    4.6000000e+02    7.3454627e+06    9.4454770e+02    2.7475149e+03    7.3672303e-03    4.7871183e+00    5.2736759e+04    5.7284131e-04    0.0000000e+00    2.0878183e-04   -2.3762466e-05   -2.9237344e-04   -1.9711752e-06   -4.8688978e+02    5.0698614e-08    7.6609217e-06    1.7077028e-05   -1.8371118e-06    5.4439696e+01
  -8.1613644e+00    9.2466704e-01    1.9095069e-01    1.0591956e+02    0.0000000e+00    2.9473788e-05    8.5482930e+02    9.0014958e+02    8.0443272e+02    4.6000000e+02    4.6000000e+02    4.6000000e+02    7.3613941e+06    9.4471378e+02    2.7477278e+03    7.3605342e-03    4.8154708e+00    5.2803102e+04    3.8255638e-04    0.0000000e+00    2.0777230e-04   -3.2449963e-05   -4.3097816e-04   -7.3051046e-06   -4.8706012e+02    7.9537836e-08    7.6896345e-06    2.5600484e-05   -2.4452001e-06    5.4419702e+01
  -8.0840413e+00    9.2616771e-01    1.9006489e-01    1.0520246e+02    0.0000000e+00    2.9400253e-05    8.5521840e+02    9.0068984e+02    8.0458054e+02    4.6000000e+02    4.6000000e+02    4.6000000e+02    7.3814077e+06    9.4495782e+02    2.7481673e+03    7.3522229e-03    4.8509245e+00    5.2886873e+04    3.2689775e-04    0.0000000e+00    2.0727586e-04   -4.1517841e-05   -5.6511769e-04   -4.4001217e-06   -4.8728593e+02    5.4457220e-08    7.6737995e-06    3.3848641e-05   -3.0618201e-06    5.4396604e+01
  -7.9448596e+00    9.1997084e-01    1.8849032e-01    1.0390226e+02    0.0000000e+00    2.9277696e-05    8.5590879e+02    9.0164415e+02    8.0483419e+02    4.6000000e+02    4.6000000e+02    4.6000000e+02    7.4174131e+06    9.4537178e+02    2.7488800e+03    7.3374791e-03    4.9147470e+00    5.3038273e+04    4.7215911e-04    0.0000000e+00    2.0733072e-04   -3.9226624e-05   -6.3241886e-04   -2.2442937e-06   -4.8771127e+02    5.4056241e-08    7.7773976e-06    3.7969721e-05   -2.9240299e-06    5.4354300e+01
  -7.8482058e+00    9.1071053e-01    1.8739904e-01    1.0303111e+02    0.0000000e+00    2.9185394e-05    8.5636864e+02    9.0228749e+02    8.0499936e+02    4.6000000e+02    4.6000000e+02    4.6000000e+02    7.4417558e+06    9.4558373e+02    2.7490580e+03    7.3273845e-03    4.9590885e+00    5.3139128e+04    5.8998041e-04    0.0000000e+00    2.0852308e-04   -3.1912854e-05   -5.5322525e-04    1.3290676e-07   -4.8797237e+02    3.9241583e-08    7.9106619e-06    3.3093348e-05   -2.4164400e-06    5.4321621e+01
  -7.7708826e+00    9.0204800e-01    1.8652593e-01    1.0229415e+02    0.0000000e+00    2.9123081e-05    8.5672179e+02    9.0279160e+02    8.0511034e+02    4.6000000e+02    4.6000000e+02    4.6000000e+02    7.4610310e+06    9.4569617e+02    2.7489563e+03    7.3193939e-03    4.9945509e+00    5.3218668e+04    6.9283574e-04    0.0000000e+00    2.0873014e-04   -3.0730418e-05   -4.7336241e-04   -3.7039846e-06   -4.8817152e+02    6.9869616e-08    7.9279734e-06    2.8183027e-05   -2.2932640e-06    5.4292953e+01
  -7.6742287e+00    8.9095940e-01    1.8543088e-01    1.0142666e+02    0.0000000e+00    2.9029656e-05    8.5714371e+02    9.0340262e+02    8.0524294e+02    4.6000000e+02    4.6000000e+02    4.6000000e+02    7.4842585e+06    9.4575829e+02    2.7484960e+03    7.3095183e-03    5.0388821e+00    5.3312317e+04    3.0530557e-04    0.0000000e+00    2.1088576e-04   -3.1676239e-05   -3.5145371e-04   -3.1049645e-06   -4.8837121e+02    6.0303300e-08    7.8140308e-06    2.0632049e-05   -2.2853666e-06    5.4253608e+01
  -7.5969056e+00    8.8301481e-01    1.8455611e-01    1.0069227e+02    0.0000000e+00    2.8967053e-05    8.5746734e+02    9.0388216e+02    8.0532431e+02    4.6000000e+02    4.6000000e+02    4.6000000e+02    7.5028251e+06    9.4575535e+02    2.7479013e+03    7.3016961e-03    5.0743302e+00    5.3387381e+04    8.7898711e-04    0.0000000e+00    2.1184027e-04   -1.9145581e-05   -2.7314563e-04   -2.3634923e-06   -4.8853331e+02    6.4526447e-08    7.7909598e-06    1.5763121e-05   -1.4499779e-06    5.4219844e+01
  -7.4577240e+00    8.6940407e-01    1.8298557e-01    9.9421536e+01    0.0000000e+00    2.8842200e-05    8.5802548e+02    9.0471760e+02    8.0546524e+02    4.6000000e+02    4.6000000e+02    4.6000000e+02    7.5351175e+06    9.4565899e+02    2.7464663e+03    7.2878467e-03    5.1381054e+00    5.3515462e+04   -3.8019602e-05    0.0000000e+00    2.1532917e-04   -1.0687251e-05   -2.2605403e-04   -5.9868658e-06   -4.8877301e+02    6.3382257e-08    7.7285015e-06    1.2843506e-05   -8.7187064e-07    5.4155211e+01
  -7.3610701e+00    8.6401222e-01    1.8190517e-01    9.8574811e+01    0.0000000e+00    2.8749218e-05    8.5840361e+02    9.0528618e+02    8.0555625e+02    4.6000000e+02    4.6000000e+02    4.6000000e+02    7.5572673e+06    9.4556185e+02    2.7453603e+03    7.2783683e-03    5.1823838e+00    5.3602968e+04    3.9670169e-04    0.0000000e+00    2.1610641e-04   -1.0209639e-05   -2.6061401e-04   -1.5009023e-06   -4.8893210e+02    4.1018328e-08    7.7602553e-06    1.4974950e-05   -8.4033364e-07    5.4109219e+01
  -7.2837470e+00    8.6071513e-01    1.8105072e-01    9.7864169e+01    0.0000000e+00    2.8687936e-05    8.5870381e+02    9.0573818e+02    8.0562148e+02    4.6000000e+02    4.6000000e+02    4.6000000e+02    7.5751066e+06    9.4548308e+02    2.7444842e+03    7.2708674e-03    5.2177864e+00    5.3674130e+04    5.4788984e-04    0.0000000e+00    2.1553480e-04   -1.2451590e-05   -3.2552881e-04   -4.9567018e-06   -4.8907347e+02    7.3785531e-08    7.8520876e-06    1.8979663e-05   -9.9872918e-07    5.4072611e+01
  -7.1870931e+00    8.5675935e-01    1.7996523e-01    9.7027910e+01    0.0000000e+00    2.8591526e-05    8.5909114e+02    9.0629454e+02    8.0827880e+02    4.6000000e+02    4.6000000e+02    4.6000000e+02    7.5971790e+06    9.4533136e+02    2.7433799e+03    7.2616085e-03    5.2620328e+00    5.3761975e+04    4.0399002e-04    0.0000000e+00    2.1537501e-04   -1.6651767e-05   -4.2076141e-04   -2.2667073e-06   -4.8924928e+02    5.7715403e-08    7.9907751e-06    2.4851355e-05   -1.2926225e-06    5.4021294e+01
  -7.0131161e+00    8.4916782e-01    1.7811150e-01    9.5552721e+01    0.0000000e+00    2.8442203e-05    8.5975983e+02    9.0727752e+02    8.0849274e+02    4.6000000e+02    4.6000000e+02    4.6000000e+02    7.6369381e+06    9.4519276e+02    2.7416356e+03    7.2452541e-03    5.3416260e+00    5.3921619e+04    4.7143332e-04    0.0000000e+00    2.1578314e-04   -2.5847860e-05   -5.7448823e-04   -1.3013318e-06   -4.8959830e+02    5.7627365e-08    8.2006296e-06    3.4311184e-05   -1.9268659e-06    5.3942726e+01
  -6.9357930e+00    8.4486546e-01    1.7728533e-01    9.4872916e+01    0.0000000e+00    2.8382843e-05    8.6004770e+02    9.0770594e+02    8.0857872e+02    4.6000000e+02    4.6000000e+02    4.6000000e+02    7.6545741e+06    9.4509182e+02    2.7407347e+03    7.2381207e-03    5.3769797e+00    5.3992929e+04    5.1509476e-04    0.0000000e+00    2.1594723e-04   -2.8657932e-05   -6.3000966e-04   -4.7568237e-06   -4.8976367e+02    7.8625192e-08    8.2503117e-06    3.7728756e-05   -2.1203595e-06    5.3905908e+01
  -6.8391391e+00    8.4035533e-01    1.7627894e-01    9.4103776e+01    0.0000000e+00    2.8293764e-05    8.6041101e+02    9.0823608e+02    8.0869872e+02    4.6000000e+02    4.6000000e+02    4.6000000e+02    7.6761807e+06    9.4500139e+02    2.7397594e+03    7.2293054e-03    5.4211641e+00    5.4079390e+04   -7.8300651e-05    0.0000000e+00    2.1739502e-04   -3.0585045e-05   -6.8386830e-04   -5.7816111e-06   -4.8995165e+02    6.9584463e-08    8.2766000e-06    4.1039776e-05   -2.2525260e-06    5.3862258e+01
  -6.7183217e+00    8.3374460e-01    1.7503156e-01    9.3154513e+01    0.0000000e+00    2.8182833e-05    8.6085396e+02    9.0888410e+02    8.0883525e+02    4.6000000e+02    4.6000000e+02    4.6000000e+02    7.7029347e+06    9.4485398e+02    2.7384176e+03    7.2184523e-03    5.4763818e+00    5.4186405e+04    5.3671477e-04    0.0000000e+00    2.1834567e-04   -3.1271301e-05   -7.3139297e-04   -1.4083142e-07   -4.9018517e+02    4.3179888e-08    8.2994476e-06    4.3966104e-05   -2.2979970e-06    5.3806468e+01
  -6.6216678e+00    8.2680521e-01    1.7401970e-01    9.2332258e+01    0.0000000e+00    2.8109178e-05    8.6120287e+02    9.0938906e+02    8.0925654e+02    4.6000000e+02    4.6000000e+02    4.6000000e+02    7.7247308e+06    9.4463990e+02    2.7370933e+03    7.2099140e-03    5.5205224e+00    5.4275456e+04    1.7091954e-03    0.0000000e+00    2.1661908e-04   -3.2583328e-05   -7.7351957e-04    4.3193990e-06   -4.9040969e+02    4.0207575e-08    8.3147886e-06    4.6569835e-05   -2.3858766e-06    5.3755257e+01
  -6.5443447e+00    8.2102715e-01    1.7322969e-01    9.1693001e+01    0.0000000e+00    2.8051239e-05    8.6147038e+02    9.0976076e+02    8.0935380e+02    4.6000000e+02    4.6000000e+02    4.6000000e+02    7.7416702e+06    9.4448835e+02    2.7360246e+03    7.2031758e-03    5.5558123e+00    5.4343638e+04    3.6080800e-04    0.0000000e+00    2.1725685e-04   -3.5922209e-05   -8.1511910e-04   -4.5207104e-06   -4.9056773e+02    6.6853680e-08    8.3134508e-06    4.9134104e-05   -2.6093738e-06    5.3717246e+01
  -6.4476908e+00    8.1478766e-01    1.7224538e-01    9.0950795e+01    0.0000000e+00    2.7962828e-05    8.6179836e+02    9.1021582e+02    8.0947529e+02    4.6000000e+02    4.6000000e+02    4.6000000e+02    7.7623315e+06    9.4427430e+02    2.7346068e+03    7.1948574e-03    5.5999108e+00    5.4425747e+04   -6.4514130e-04    0.0000000e+00    2.1984542e-04   -3.6959159e-05   -8.4282941e-04   -9.1683971e-06   -4.9074240e+02    6.0273572e-08    8.2816773e-06    5.0833146e-05   -2.6769284e-06    5.3668706e+01
  -6.3268734e+00    8.0714335e-01    1.7101264e-01    9.0022752e+01    0.0000000e+00    2.7852111e-05    8.6219330e+02    9.1076912e+02    8.0960899e+02    4.6000000e+02    4.6000000e+02    4.6000000e+02    7.7877875e+06    9.4393867e+02    2.7325963e+03    7.1846286e-03    5.6550078e+00    5.4526603e+04    5.5329126e-05    0.0000000e+00    2.2148074e-04   -3.7763645e-05   -8.7475739e-04   -4.1732123e-06   -4.9095256e+02    4.0091664e-08    8.2526558e-06    5.2796151e-05   -2.7279278e-06    5.3604724e+01
  -6.2302195e+00    7.9976494e-01    1.7003681e-01    8.9240529e+01    0.0000000e+00    2.7779785e-05    8.6249585e+02    9.1120017e+02    8.0968875e+02    4.6000000e+02    4.6000000e+02    4.6000000e+02    7.8083113e+06    9.4363010e+02    2.7308230e+03    7.1765877e-03    5.6990437e+00    5.4609117e+04    1.3682807e-03    0.0000000e+00    2.2121864e-04   -4.0686493e-05   -9.0989482e-04    1.6442160e-06   -4.9114447e+02    1.1495973e-08    8.2233734e-06    5.4958729e-05   -2.9221269e-06    5.3552220e+01
  -6.1528964e+00    7.9400517e-01    1.6926034e-01    8.8619319e+01    0.0000000e+00    2.7722268e-05    8.6273294e+02    9.1153748e+02    8.0975002e+02    4.6000000e+02    4.6000000e+02    4.6000000e+02    7.8243665e+06    9.4336703e+02    2.7293531e+03    7.1702452e-03    5.7342458e+00    5.4673040e+04    5.5494321e-04    0.0000000e+00    2.2196835e-04   -4.4441456e-05   -9.4578119e-04   -4.2879477e-06   -4.9128472e+02    6.0627887e-08    8.1434528e-06    5.7156166e-05   -3.1735650e-06    5.3509624e+01
  -6.0562425e+00    7.8754611e-01    1.6838884e-01    8.7995105e+01    0.0000000e+00    2.7640339e-05    8.6302224e+02    9.1195082e+02    8.0982454e+02    4.6000000e+02    4.6000000e+02    4.6000000e+02    7.8440351e+06    9.4317451e+02    2.7279400e+03    7.1624245e-03    5.7782261e+00    5.4750692e+04   -7.3890184e-05    0.0000000e+00    2.2362082e-04   -4.7556306e-05   -9.9396940e-04   -4.8778185e-06   -4.9144585e+02    4.7520996e-08    8.0427598e-06    6.0113432e-05   -3.3781656e-06    5.3466398e+01
  -5.9354252e+00    7.8033723e-01    1.6715685e-01    8.7076034e+01    0.0000000e+00    2.7528689e-05    8.6338250e+02    9.1245385e+02    8.1255227e+02    4.6000000e+02    4.6000000e+02    4.6000000e+02    7.8680969e+06    9.4263967e+02    2.7253302e+03    7.1528208e-03    5.8331724e+00    5.4845004e+04   -2.3935698e-04    0.0000000e+00    2.2359176e-04   -5.0932974e-05   -1.0483399e-03   -6.0278588e-06   -4.9163203e+02    4.3759671e-08    7.9373358e-06    6.3450988e-05   -3.5935716e-06    5.3391936e+01
  -5.8387713e+00    7.7358043e-01    1.6619459e-01    8.6312077e+01    0.0000000e+00    2.7456637e-05    8.6365005e+02    9.1284302e+02    8.1276666e+02    4.6000000e+02    4.6000000e+02    4.6000000e+02    7.8876807e+06    9.4220139e+02    2.7231052e+03    7.1452779e-03    5.8770811e+00    5.4923536e+04    1.2199621e-03    0.0000000e+00    2.2031651e-04   -5.3214521e-05   -1.0982080e-03    1.7535609e-07   -4.9181635e+02    3.2865958e-08    7.8098957e-06    6.6511121e-05   -3.7371460e-06    5.3334116e+01
  -5.7179539e+00    7.6641961e-01    1.6509719e-01    8.5529456e+01    0.0000000e+00    2.7353319e-05    8.6397827e+02    9.1331809e+02    8.1293009e+02    4.6000000e+02    4.6000000e+02    4.6000000e+02    7.9111092e+06    9.4179596e+02    2.7207901e+03    7.1360156e-03    5.9319227e+00    5.5015264e+04    4.6545648e-05    0.0000000e+00    2.1981569e-04   -5.1730013e-05   -1.1834105e-03   -3.4762314e-06   -4.9199941e+02    6.8442688e-08    7.2427207e-06    7.1692971e-05   -3.6198939e-06    5.3272335e+01
  -5.6213000e+00    7.5925117e-01    1.6413906e-01    8.4771804e+01    0.0000000e+00    2.7281179e-05    8.6422780e+02    9.1368435e+02    8.1297070e+02    4.6000000e+02    4.6000000e+02    4.6000000e+02    7.9300394e+06    9.4128828e+02    2.7183325e+03    7.1287506e-03    5.9757528e+00    5.5090765e+04    3.3053670e-04    0.0000000e+00    2.1770127e-04   -5.1885582e-05   -1.2214922e-03   -8.1760054e-06   -4.9217288e+02    7.7898806e-08    7.2892606e-06    7.4033656e-05   -3.6177813e-06    5.3211617e+01
  -5.5439769e+00    7.5351465e-01    1.6336196e-01    8.4157927e+01    0.0000000e+00    2.7222824e-05    8.6442101e+02    9.1396901e+02    8.1299307e+02    4.6000000e+02    4.6000000e+02    4.6000000e+02    7.9450389e+06    9.4082513e+02    2.7162027e+03    7.1230313e-03    6.0107836e+00    5.5150687e+04    5.0637218e-04    0.0000000e+00    2.1541091e-04   -5.2314392e-05   -1.2552371e-03   -6.2784606e-06   -4.9231303e+02    9.8467341e-08    7.3117321e-06    7.6107292e-05   -3.6397852e-06    5.3159510e+01
  -5.4473230e+00    7.4866423e-01    1.6247338e-01    8.3514838e+01    0.0000000e+00    2.7139598e-05    8.6466287e+02    9.1432100e+02    8.1302702e+02    4.6000000e+02    4.6000000e+02    4.6000000e+02    7.9630094e+06    9.4040372e+02    2.7140470e+03    7.1159869e-03    6.0545379e+00    5.5220761e+04   -1.1938928e-03    0.0000000e+00    2.1592326e-04   -5.5265605e-05   -1.3134658e-03   -1.4205595e-05   -4.9245049e+02    1.0244087e-07    7.3421211e-06    7.9690985e-05   -3.8261607e-06    5.3105442e+01
  -5.3265056e+00    7.4234970e-01    1.6134299e-01    8.2695625e+01    0.0000000e+00    2.7033889e-05    8.6495562e+02    9.1474693e+02    8.1317559e+02    4.6000000e+02    4.6000000e+02    4.6000000e+02    7.9856027e+06    9.3978216e+02    2.7110703e+03    7.1073509e-03    6.1091824e+00    5.5310234e+04    3.4228753e-04    0.0000000e+00    2.1332612e-04   -4.5184281e-05   -1.3347805e-03   -1.7447555e-06   -4.9264930e+02    4.6665843e-08    7.4805445e-06    8.0919905e-05   -3.1833060e-06    5.3032184e+01
  -5.2298517e+00    7.3599078e-01    1.6039962e-01    8.1954232e+01    0.0000000e+00    2.6962920e-05    8.6517484e+02    9.1507350e+02    8.1316786e+02    4.6000000e+02    4.6000000e+02    4.6000000e+02    8.0037813e+06    9.3916537e+02    2.7082618e+03    7.1005847e-03    6.1528473e+00    5.5383370e+04    1.1277734e-03    0.0000000e+00    2.0978736e-04   -4.3863670e-05   -1.3546035e-03    2.3855554e-07   -4.9283136e+02    5.7116675e-08    7.6286318e-06    8.2088340e-05   -3.0965245e-06    5.2967124e+01
  -5.1090343e+00    7.2926532e-01    1.5925775e-01    8.1125360e+01    0.0000000e+00    2.6856224e-05    8.6545146e+02    9.1546979e+02    8.1312242e+02    4.6000000e+02    4.6000000e+02    4.6000000e+02    8.0250592e+06    9.3844038e+02    2.7049794e+03    7.0922908e-03    6.2073684e+00    5.5465738e+04   -8.1643573e-04    0.0000000e+00    2.1273893e-04   -4.4654562e-05   -1.3872832e-03   -1.0284750e-05   -4.9298919e+02    9.1822276e-08    7.7281427e-06    8.4059090e-05   -3.1440015e-06    5.2888688e+01
  -4.9595967e+00    7.4153277e-01    1.5774910e-01    8.0010390e+01    0.0000000e+00    2.6717882e-05    8.6575248e+02    9.1587060e+02    8.1301537e+02    4.6000000e+02    4.6000000e+02    4.6000000e+02    8.0508868e+06    9.3724610e+02    2.6998464e+03    7.0823198e-03    6.2746969e+00    5.5566016e+04    4.8360217e-03    0.0000000e+00    1.9891570e-04   -4.3355031e-05   -1.6127172e-03    3.3724053e-05   -4.9318531e+02   -6.3571904e-08    7.6664753e-06    9.8141547e-05   -3.0646440e-06    5.2775104e+01
  -4.8400466e+00    7.4122410e-01    1.5654267e-01    7.9052801e+01    0.0000000e+00    2.6626702e-05    8.6598045e+02    9.1615386e+02    8.1292189e+02    4.6000000e+02    4.6000000e+02    4.6000000e+02    8.0719318e+06    9.3622565e+02    2.6955411e+03    7.0745470e-03    6.3284587e+00    5.5650126e+04    3.3300908e-03    0.0000000e+00    1.9733814e-04   -4.1752014e-05   -1.6695858e-03    1.8740475e-05   -4.9338816e+02   -1.2826804e-08    7.9209152e-06    1.0161595e-04   -2.9612701e-06    5.2681064e+01
  -4.7444065e+00    7.3692737e-01    1.5557871e-01    7.8288247e+01    0.0000000e+00    2.6554132e-05    8.6615581e+02    9.1636144e+02    8.1283173e+02    4.6000000e+02    4.6000000e+02    4.6000000e+02    8.0882632e+06    9.3537415e+02    2.6919943e+03    7.0684652e-03    6.3714024e+00    5.5714781e+04    1.0238306e-03    0.0000000e+00    1.9951364e-04   -4.1537613e-05   -1.7036298e-03   -7.2945161e-07   -4.9353775e+02    5.5581242e-08    8.1261780e-06    1.0368623e-04   -2.9453706e-06    5.2604171e+01
  -4.6248564e+00    7.3255249e-01    1.5437830e-01    7.7401983e+01    0.0000000e+00    2.6443450e-05    8.6637129e+02    9.1660528e+02    8.1269236e+02    4.6000000e+02    4.6000000e+02    4.6000000e+02    8.1078128e+06    9.3429184e+02    2.6875459e+03    7.0610285e-03    6.4250024e+00    5.5790685e+04   -7.0575196e-04    0.0000000e+00    2.0479698e-04   -4.0108249e-05   -1.7349804e-03   -1.0727746e-05   -4.9369060e+02    6.4576469e-08    8.2946880e-06    1.0557435e-04   -2.8481535e-06    5.2507214e+01
  -4.5292163e+00    7.2789181e-01    1.5342114e-01    7.6649187e+01    0.0000000e+00    2.6370473e-05    8.6653133e+02    9.1678562e+02    8.1257568e+02    4.6000000e+02    4.6000000e+02    4.6000000e+02    8.1237371e+06    9.3337490e+02    2.6838101e+03    7.0552198e-03    6.4678140e+00    5.5854278e+04    8.9173608e-04    0.0000000e+00    2.0735440e-04   -3.7097186e-05   -1.7673171e-03    5.4940038e-07   -4.9384632e+02    1.4735285e-08    8.6513257e-06    1.0753184e-04   -2.6478423e-06    5.2427394e+01
  -4.4096662e+00    7.2400645e-01    1.5223332e-01    7.5778739e+01    0.0000000e+00    2.6260251e-05    8.6673356e+02    9.1699868e+02    8.1239405e+02    4.6000000e+02    4.6000000e+02    4.6000000e+02    8.1422601e+06    9.3223699e+02    2.6792341e+03    7.0481195e-03    6.5212461e+00    5.5925290e+04   -5.3359048e-04    0.0000000e+00    2.1452993e-04   -3.2298402e-05   -1.8149818e-03   -6.8079376e-06   -4.9397659e+02    6.1709096e-08    9.0399060e-06    1.1040438e-04   -2.3209807e-06    5.2328109e+01
  -4.2606911e+00    7.1370847e-01    1.5075726e-01    7.4699299e+01    0.0000000e+00    2.6123562e-05    8.6695095e+02    9.1723126e+02    8.1214375e+02    4.6000000e+02    4.6000000e+02    4.6000000e+02    8.1649843e+06    9.3069117e+02    2.6730391e+03    7.0395560e-03    6.5876877e+00    5.6013235e+04    9.0317851e-04    0.0000000e+00    2.1994169e-04   -2.8694496e-05   -1.8148634e-03    4.0992430e-06   -4.9415473e+02    1.5539192e-08    9.2818956e-06    1.1034689e-04   -2.0564832e-06    5.2198966e+01
  -4.1415110e+00    7.0399507e-01    1.4957898e-01    7.3784593e+01    0.0000000e+00    2.6032626e-05    8.6709665e+02    9.1738174e+02    8.1195911e+02    4.6000000e+02    4.6000000e+02    4.6000000e+02    8.1835499e+06    9.2934714e+02    2.6676680e+03    7.0329090e-03    6.6407214e+00    5.6087591e+04    2.1666885e-03    0.0000000e+00    2.2130834e-04   -2.5796629e-05   -1.7997787e-03    1.0167541e-05   -4.9434408e+02    1.1405608e-08    9.4386166e-06    1.0940140e-04   -1.8409914e-06    5.2090980e+01
  -4.0461670e+00    6.9710417e-01    1.4864235e-01    7.3060077e+01    0.0000000e+00    2.5960211e-05    8.6720657e+02    9.1749353e+02    8.1177935e+02    4.6000000e+02    4.6000000e+02    4.6000000e+02    8.1974483e+06    9.2825162e+02    2.6633180e+03    7.0277269e-03    6.6830713e+00    5.6141446e+04   -7.7165801e-05    0.0000000e+00    2.2571653e-04   -1.8681476e-05   -1.7909315e-03   -6.3995056e-06   -4.9445363e+02    7.1222886e-08    9.6378633e-06    1.0881154e-04   -1.3608484e-06    5.2003925e+01
  -3.9269869e+00    6.9271079e-01    1.4748221e-01    7.2224466e+01    0.0000000e+00    2.5850760e-05    8.6734581e+02    9.1763326e+02    8.1152045e+02    4.6000000e+02    4.6000000e+02    4.6000000e+02    8.2133462e+06    9.2689559e+02    2.6579912e+03    7.0214147e-03    6.7359104e+00    5.6199799e+04   -2.0363602e-03    0.0000000e+00    2.3325625e-04   -8.9953041e-06   -1.8219618e-03   -1.9799916e-05   -4.9452103e+02    9.3108455e-08    9.9713817e-06    1.1064013e-04   -7.1908352e-07    5.1895988e+01
  -3.7796949e+00    6.8673144e-01    1.4606134e-01    7.1204436e+01    0.0000000e+00    2.5716467e-05    8.6748444e+02    9.1775916e+02    8.1121667e+02    4.6000000e+02    4.6000000e+02    4.6000000e+02    8.2345174e+06    9.2511166e+02    2.6509870e+03    7.0138754e-03    6.8010511e+00    5.6284168e+04    2.0517201e-03    0.0000000e+00    2.3037857e-04   -9.0113363e-06   -1.9014709e-03    1.2137652e-05   -4.9473072e+02   -3.2461928e-09    1.0551246e-05    1.1549611e-04   -7.1168037e-07    5.1758303e+01
  -3.6618613e+00    6.8044297e-01    1.4493607e-01    7.0344392e+01    0.0000000e+00    2.5628645e-05    8.6758448e+02    9.1783856e+02    8.1094528e+02    4.6000000e+02    4.6000000e+02    4.6000000e+02    8.2507929e+06    9.2365164e+02    2.6452970e+03    7.0080577e-03    6.8530404e+00    5.6348634e+04    4.7229640e-04    0.0000000e+00    2.3096459e-04   -1.3157325e-05   -1.9655932e-03   -2.9084978e-06   -4.9488706e+02    6.9878856e-08    1.1163339e-05    1.1940015e-04   -9.8976771e-07    5.1647073e+01
  -3.5145693e+00    6.7463019e-01    1.4354539e-01    6.9356366e+01    0.0000000e+00    2.5495747e-05    8.6772340e+02    9.1795006e+02    8.1050834e+02    4.6000000e+02    4.6000000e+02    4.6000000e+02    8.2670468e+06    9.2188617e+02    2.6385301e+03    7.0010307e-03    6.9178709e+00    5.6403021e+04   -3.7794273e-03    0.0000000e+00    2.4232182e-04   -1.6378043e-05   -1.9945491e-03   -3.3649638e-05   -4.9486918e+02    1.4992223e-07    1.1272565e-05    1.2108817e-04   -1.2038168e-06    5.1511047e+01
  -3.3656560e+00    6.6189196e-01    1.4213980e-01    6.8335587e+01    0.0000000e+00    2.5369982e-05    8.6778055e+02    9.1799208e+02    8.1400915e+02    4.6000000e+02    4.6000000e+02    4.6000000e+02    8.2880731e+06    9.1980686e+02    2.6304400e+03    6.9942329e-03    6.9832121e+00    5.6491585e+04    5.3756915e-03    0.0000000e+00    2.3228619e-04   -1.6594902e-05   -1.9769841e-03    3.7197937e-05   -4.9516615e+02   -8.5847576e-08    1.1608609e-05    1.2003685e-04   -1.2019861e-06    5.1360930e+01
  -3.2465253e+00    6.5418163e-01    1.4102842e-01    6.7496819e+01    0.0000000e+00    2.5282518e-05    8.6783130e+02    9.1804203e+02    8.1385590e+02    4.6000000e+02    4.6000000e+02    4.6000000e+02    8.3018561e+06    9.1817279e+02    2.6241574e+03    6.9890025e-03    7.0353499e+00    5.6543204e+04   -1.1742025e-03    0.0000000e+00    2.3803034e-04   -2.0711800e-05   -1.9819626e-03   -1.2402764e-05   -4.9524784e+02    1.3664677e-07    1.1702271e-05    1.2028365e-04   -1.4616890e-06    5.1242604e+01
  -3.0976957e+00    6.4939532e-01    1.3965631e-01    6.6536019e+01    0.0000000e+00    2.5149440e-05    8.6788026e+02    9.1809009e+02    8.1364051e+02    4.6000000e+02    4.6000000e+02    4.6000000e+02    8.3189893e+06    9.1609479e+02    2.6162131e+03    6.9827157e-03    7.1002971e+00    5.6608931e+04   -5.1032778e-04    0.0000000e+00    2.4192899e-04   -2.3380846e-05   -2.0583802e-03   -7.3181299e-06   -4.9537506e+02    6.9254245e-08    1.1870536e-05    1.2491766e-04   -1.6380381e-06    5.1093672e+01
  -2.9786320e+00    6.4313141e-01    1.3856731e-01    6.5722507e+01    0.0000000e+00    2.5062638e-05    8.6789825e+02    9.1810512e+02    8.1342426e+02    4.6000000e+02    4.6000000e+02    4.6000000e+02    8.3330078e+06    9.1436182e+02    2.6096129e+03    6.9779194e-03    7.1521139e+00    5.6665377e+04    8.6635173e-04    0.0000000e+00    2.3996689e-04   -3.4348045e-05   -2.1325180e-03    5.5876672e-07   -4.9552808e+02    4.1668203e-08    1.2001269e-05    1.2946781e-04   -2.3786811e-06    5.0971685e+01
  -2.8357288e+00    6.3890886e-01    1.3727739e-01    6.4822300e+01    0.0000000e+00    2.4938281e-05    8.6793220e+02    9.1810396e+02    8.1328367e+02    4.6000000e+02    4.6000000e+02    4.6000000e+02    8.3464891e+06    9.1234034e+02    2.6020255e+03    6.9724037e-03    7.2141306e+00    5.6712181e+04   -2.7180194e-03    0.0000000e+00    2.4610480e-04   -4.3745842e-05   -2.1974615e-03   -2.4460245e-05   -4.9554604e+02    1.4052830e-07    1.1847727e-05    1.3342987e-04   -3.0156180e-06    5.0828304e+01
  -2.7001320e+00    6.3156466e-01    1.3606024e-01    6.3948590e+01    0.0000000e+00    2.4830527e-05    8.6791580e+02    9.1808271e+02    8.1298149e+02    4.6000000e+02    4.6000000e+02    4.6000000e+02    8.3622685e+06    9.1025764e+02    2.5941491e+03    6.9674014e-03    7.2727945e+00    5.6778645e+04    3.7859072e-03    0.0000000e+00    2.4002916e-04   -4.9273190e-05   -2.2381260e-03    2.4796564e-05   -4.9577113e+02   -4.4971357e-08    1.1773848e-05    1.3595745e-04   -3.3777951e-06    5.0685375e+01
  -2.5916545e+00    6.2357522e-01    1.3509371e-01    6.3235369e+01    0.0000000e+00    2.4752790e-05    8.6789533e+02    9.1800197e+02    8.1277981e+02    4.6000000e+02    4.6000000e+02    4.6000000e+02    8.3730572e+06    9.0857308e+02    2.5878189e+03    6.9635924e-03    7.3196040e+00    5.6820811e+04    1.2692128e-04    0.0000000e+00    2.4320439e-04   -5.6816321e-05   -2.2499035e-03   -1.9905715e-06   -4.9586984e+02    9.3233842e-08    1.1725646e-05    1.3665137e-04   -3.8642951e-06    5.0570543e+01
  -2.4560577e+00    6.1675205e-01    1.3389573e-01    6.2415068e+01    0.0000000e+00    2.4633953e-05    8.6786456e+02    9.1788603e+02    8.1257673e+02    4.6000000e+02    4.6000000e+02    4.6000000e+02    8.3844947e+06    9.0645861e+02    2.5799354e+03    6.9590559e-03    7.3779430e+00    5.6861357e+04   -2.3126736e-03    0.0000000e+00    2.5122102e-04   -6.4563950e-05   -2.2721467e-03   -2.1008789e-05   -4.9590006e+02    1.1767753e-07    1.1634362e-05    1.3796361e-04   -4.3697822e-06    5.0426957e+01
  -2.3072467e+00    6.0967670e-01    1.3259212e-01    6.1510684e+01    0.0000000e+00    2.4509846e-05    8.6780836e+02    9.1773618e+02    8.1232825e+02    4.6000000e+02    4.6000000e+02    4.6000000e+02    8.3965987e+06    9.0406913e+02    2.5710493e+03    6.9543339e-03    7.4417483e+00    5.6904808e+04   -4.6019485e-04    0.0000000e+00    2.5469597e-04   -7.1034578e-05   -2.3031601e-03   -7.9318599e-06   -4.9594171e+02    6.1555999e-08    1.1534323e-05    1.3983491e-04   -4.7910068e-06    5.0266744e+01
  -2.1584537e+00    5.9758304e-01    1.3129286e-01    6.0601628e+01    0.0000000e+00    2.4390028e-05    8.6769744e+02    9.1755173e+02    8.1195673e+02    4.6000000e+02    4.6000000e+02    4.6000000e+02    8.4096834e+06    9.0149618e+02    2.5614261e+03    6.9499300e-03    7.5053045e+00    5.6957398e+04    2.7292312e-03    0.0000000e+00    2.5271573e-04   -7.2213665e-05   -2.2850262e-03    1.7378728e-05   -4.9608716e+02   -5.5422371e-09    1.1545484e-05    1.3868836e-04   -4.8582489e-06    5.0098923e+01
  -2.0096456e+00    5.8959173e-01    1.3000785e-01    5.9705078e+01    0.0000000e+00    2.4271640e-05    8.6758167e+02    9.1734619e+02    8.1166069e+02    4.6000000e+02    4.6000000e+02    4.6000000e+02    8.4197985e+06    8.9892415e+02    2.5518810e+03    6.9457977e-03    7.5686280e+00    5.6991993e+04   -1.2227753e-03    0.0000000e+00    2.5906069e-04   -7.5320233e-05   -2.3020846e-03   -1.1442463e-05   -4.9609276e+02    1.0095119e-07    1.1481337e-05    1.3968851e-04   -5.0657623e-06    4.9931695e+01
  -1.8608827e+00    5.8224265e-01    1.2873413e-01    5.8821502e+01    0.0000000e+00    2.4153397e-05    8.6743618e+02    9.1712376e+02    8.1131328e+02    4.6000000e+02    4.6000000e+02    4.6000000e+02    8.4298943e+06    8.9626103e+02    2.5420210e+03    6.9419811e-03    7.6316852e+00    5.7028978e+04    1.9420661e-04    0.0000000e+00    2.6182490e-04   -7.8782081e-05   -2.3637981e-03   -2.5300407e-06   -4.9614045e+02    5.0327539e-08    1.1360186e-05    1.4345501e-04   -5.2969758e-06    4.9760913e+01
  -1.7121596e+00    5.7804878e-01    1.2747672e-01    5.7952797e+01    0.0000000e+00    2.4036398e-05    8.6727646e+02    9.1688857e+02    8.1095415e+02    4.6000000e+02    4.6000000e+02    4.6000000e+02    8.4395503e+06    8.9356767e+02    2.5321018e+03    6.9384406e-03    7.6944773e+00    5.7065183e+04    4.8211394e-04    0.0000000e+00    2.6192539e-04   -8.4217797e-05   -2.4572094e-03    7.8613651e-07   -4.9620103e+02    5.2376117e-08    1.1121698e-05    1.4918706e-04   -5.6612691e-06    4.9589349e+01
  -1.5634298e+00    5.7305081e-01    1.2623318e-01    5.7098176e+01    0.0000000e+00    2.3920046e-05    8.6709720e+02    9.1662885e+02    8.1057886e+02    4.6000000e+02    4.6000000e+02    4.6000000e+02    8.4485683e+06    8.9082379e+02    2.5220437e+03    6.9352109e-03    7.7570203e+00    5.7099568e+04    3.2600358e-04    0.0000000e+00    2.6321970e-04   -9.0155046e-05   -2.5482934e-03   -2.2224901e-07   -4.9626914e+02    5.6313129e-08    1.0842057e-05    1.5476599e-04   -6.0586546e-06    4.9416092e+01
  -1.4146805e+00    5.6919320e-01    1.2500481e-01    5.6257972e+01    0.0000000e+00    2.3804628e-05    8.6690396e+02    9.1635307e+02    8.1019691e+02    4.6000000e+02    4.6000000e+02    4.6000000e+02    8.4569770e+06    8.8805040e+02    2.5119310e+03    6.9322593e-03    7.8193184e+00    5.7132073e+04    4.2942635e-05    0.0000000e+00    2.6419696e-04   -9.8708152e-05   -2.6407842e-03   -2.4096642e-06   -4.9634026e+02    6.1610019e-08    1.0474219e-05    1.6043309e-04   -6.6314813e-06    4.9242062e+01
  -1.2659059e+00    5.6359853e-01    1.2378854e-01    5.5430438e+01    0.0000000e+00    2.3689673e-05    8.6668842e+02    9.1605303e+02    8.0979779e+02    4.6000000e+02    4.6000000e+02    4.6000000e+02    8.4646234e+06    8.8521846e+02    2.5016388e+03    6.9296150e-03    7.8813694e+00    5.7161916e+04    2.4137311e-05    0.0000000e+00    2.6880493e-04   -1.0149321e-04   -2.7412396e-03   -2.6362956e-06   -4.9641085e+02    6.1907568e-08    1.0547196e-05    1.6651069e-04   -6.8149516e-06    4.9066010e+01
  -1.1171207e+00    5.5792509e-01    1.2258469e-01    5.4615241e+01    0.0000000e+00    2.3575377e-05    8.6645356e+02    9.1573348e+02    8.0938573e+02    4.6000000e+02    4.6000000e+02    4.6000000e+02    8.4714792e+06    8.8233559e+02    2.4911991e+03    6.9272527e-03    7.9431636e+00    5.7188712e+04   -2.1382083e-05    0.0000000e+00    2.7206684e-04   -1.0809895e-04   -2.8155552e-03   -2.6866985e-06   -4.9647467e+02    6.1345554e-08    1.0056151e-05    1.7103225e-04   -7.2493731e-06    4.8888174e+01
  -9.6834078e-01    5.5046971e-01    1.2139077e-01    5.3810879e+01    0.0000000e+00    2.3461399e-05    8.6619197e+02    9.1538796e+02    8.0895354e+02    4.6000000e+02    4.6000000e+02    4.6000000e+02    8.4773619e+06    8.7937719e+02    2.4805044e+03    6.9251951e-03    8.0046880e+00    5.7211426e+04   -9.5811292e-06    0.0000000e+00    2.7391274e-04   -1.0537249e-04   -2.8744793e-03   -2.5146243e-06   -4.9652513e+02    6.2232676e-08    9.7586861e-06    1.7464710e-04   -7.0668708e-06    4.8707516e+01
  -8.1955251e-01    5.4339204e-01    1.2020732e-01    5.3017261e+01    0.0000000e+00    2.3347923e-05    8.6590611e+02    9.1502101e+02    8.0850462e+02    4.6000000e+02    4.6000000e+02    4.6000000e+02    8.4823100e+06    8.7635284e+02    2.4695917e+03    6.9234228e-03    8.0659429e+00    5.7230169e+04   -2.7313007e-05    0.0000000e+00    2.7602036e-04   -1.0509930e-04   -2.9204805e-03   -2.4310568e-06   -4.9656078e+02    6.1163008e-08    9.6453493e-06    1.7747230e-04   -7.0438630e-06    4.8524454e+01
  -6.7074533e-01    5.3604020e-01    1.1903386e-01    5.2234108e+01    0.0000000e+00    2.3234875e-05    8.6559462e+02    9.1460404e+02    8.0803522e+02    4.6000000e+02    4.6000000e+02    4.6000000e+02    8.4862753e+06    8.7326017e+02    2.4584548e+03    6.9219519e-03    8.1269269e+00    5.7244759e+04    2.1900297e-04    0.0000000e+00    2.7808994e-04   -1.0871655e-04   -2.9663479e-03   -5.5121581e-07   -4.9658193e+02    5.9466699e-08    9.5618407e-06    1.8029505e-04   -7.2728812e-06    4.8338908e+01
  -5.2190941e-01    5.3007972e-01    1.1787051e-01    5.1461441e+01    0.0000000e+00    2.3122263e-05    8.6525841e+02    9.1417987e+02    8.0755071e+02    4.6000000e+02    4.6000000e+02    4.6000000e+02    8.4893295e+06    8.7009960e+02    2.4470911e+03    6.9207694e-03    8.1876386e+00    5.7255577e+04   -3.4099393e-04    0.0000000e+00    2.8068314e-04   -1.1568735e-04   -3.0248133e-03   -4.3450288e-06   -4.9659040e+02    6.5654591e-08    9.4232312e-06    1.8389913e-04   -7.7250628e-06    4.8150856e+01
  -3.7307403e-01    5.2479650e-01    1.1671876e-01    5.0699907e+01    0.0000000e+00    2.3010339e-05    8.6489959e+02    9.1373114e+02    8.0705056e+02    4.6000000e+02    4.6000000e+02    4.6000000e+02    8.4915074e+06    8.6688222e+02    2.4355529e+03    6.9198856e-03    8.2480615e+00    5.7262953e+04   -1.9962275e-04    0.0000000e+00    2.8209840e-04   -1.2251893e-04   -3.0922328e-03   -3.5876939e-06   -4.9659064e+02    6.0937382e-08    9.2163228e-06    1.8807025e-04   -8.1673594e-06    4.7960822e+01
  -2.2423344e-01    5.2049745e-01    1.1557954e-01    4.9950240e+01    0.0000000e+00    2.2899150e-05    8.6452017e+02    9.1326305e+02    8.0653706e+02    4.6000000e+02    4.6000000e+02    4.6000000e+02    8.4928689e+06    8.6361824e+02    2.4238793e+03    6.9192937e-03    8.3081946e+00    5.7267235e+04   -1.1897717e-04    0.0000000e+00    2.8152827e-04   -1.2444189e-04   -3.1720151e-03   -2.8895717e-06   -4.9658499e+02    6.4741991e-08    8.9417346e-06    1.9302605e-04   -8.2874940e-06    4.7769318e+01
  -7.5396292e-02    5.1659307e-01    1.1445263e-01    4.9212306e+01    0.0000000e+00    2.2788642e-05    8.6411973e+02    9.1277513e+02    8.0600968e+02    4.6000000e+02    4.6000000e+02    4.6000000e+02    8.4934031e+06    8.6030679e+02    2.4120674e+03    6.9189973e-03    8.3680310e+00    5.7268385e+04   -4.5376717e-05    0.0000000e+00    2.8263754e-04   -1.3227301e-04   -3.2602443e-03   -1.8410938e-06   -4.9657363e+02    5.6486602e-08    8.4559141e-06    1.9847974e-04   -8.7949051e-06    4.7576289e+01
   7.3423213e-02    5.1301647e-01    1.1333845e-01    4.8486220e+01    0.0000000e+00    2.2678890e-05    8.6370028e+02    9.1226747e+02    8.0547306e+02    4.6000000e+02    4.6000000e+02    4.6000000e+02    8.4930080e+06    8.5695342e+02    2.4001451e+03    6.9189960e-03    8.4275625e+00    5.7265710e+04   -1.6293112e-04    0.0000000e+00    2.8377577e-04   -1.4026703e-04   -3.3429788e-03   -2.7310610e-06   -4.9655037e+02    6.2358118e-08    8.1002618e-06    2.0361347e-04   -9.3112622e-06    4.7381930e+01
   2.2221889e-01    5.0913991e-01    1.1223535e-01    4.7771104e+01    0.0000000e+00    2.2569610e-05    8.6325769e+02    9.1174357e+02    8.0491673e+02    4.6000000e+02    4.6000000e+02    4.6000000e+02    8.4919072e+06    8.5354496e+02    2.3880502e+03    6.9192870e-03    8.4867822e+00    5.7260696e+04   -2.1390978e-05    0.0000000e+00    2.8374272e-04   -1.4575007e-04   -3.4399631e-03   -1.5541390e-06   -4.9652807e+02    5.3928238e-08    7.8084850e-06    2.0968841e-04   -9.6629957e-06    4.7185672e+01
   3.7101928e-01    5.0486022e-01    1.1114466e-01    4.7067429e+01    0.0000000e+00    2.2461067e-05    8.6279070e+02    9.1119834e+02    8.0434389e+02    4.6000000e+02    4.6000000e+02    4.6000000e+02    8.4898654e+06    8.5008454e+02    2.3757842e+03    6.9198760e-03    8.5456974e+00    5.7251801e+04   -5.8656715e-05    0.0000000e+00    2.8300813e-04   -1.5229037e-04   -3.5190532e-03   -1.6460175e-06   -4.9649356e+02    5.5125758e-08    7.6080226e-06    2.1466199e-04   -1.0082664e-05    4.6987858e+01
   5.1982154e-01    5.0116346e-01    1.1006544e-01    4.6374505e+01    0.0000000e+00    2.2353177e-05    8.6230152e+02    9.1063414e+02    8.0376002e+02    4.6000000e+02    4.6000000e+02    4.6000000e+02    8.4869403e+06    8.4657401e+02    2.3633658e+03    6.9207542e-03    8.6043032e+00    5.7239338e+04   -1.0306902e-04    0.0000000e+00    2.8292206e-04   -1.4825703e-04   -3.5953129e-03   -1.7686131e-06   -4.9644842e+02    5.5095434e-08    7.6721575e-06    2.1944050e-04   -9.8193986e-06    4.6788362e+01
   6.6860041e-01    4.9758365e-01    1.0899761e-01    4.5692262e+01    0.0000000e+00    2.2245921e-05    8.6178885e+02    9.1004885e+02    8.0316415e+02    4.6000000e+02    4.6000000e+02    4.6000000e+02    8.4830747e+06    8.4300944e+02    2.3507801e+03    6.9219333e-03    8.6625856e+00    5.7223015e+04   -1.3226804e-04    0.0000000e+00    2.8282082e-04   -1.3272674e-04   -3.6357448e-03   -1.9397332e-06   -4.9639146e+02    5.5353756e-08    7.7497006e-06    2.2197083e-04   -8.8165275e-06    4.6587016e+01
   8.1730832e-01    4.9513943e-01    1.0794254e-01    4.5021364e+01    0.0000000e+00    2.2139503e-05    8.6125543e+02    9.0944550e+02    8.0255968e+02    4.6000000e+02    4.6000000e+02    4.6000000e+02    8.4783771e+06    8.3940496e+02    2.3380787e+03    6.9233975e-03    8.7205233e+00    5.7203424e+04   -1.1985128e-04    0.0000000e+00    2.8135756e-04   -1.1606135e-04   -3.7242422e-03   -1.6546646e-06   -4.9632618e+02    5.5675829e-08    7.5250765e-06    2.2754093e-04   -7.7465362e-06    4.6384526e+01
   9.6605973e-01    4.9264081e-01    1.0689833e-01    4.4360843e+01    0.0000000e+00    2.2033599e-05    8.6069721e+02    9.0882073e+02    8.0194272e+02    4.6000000e+02    4.6000000e+02    4.6000000e+02    8.4727700e+06    8.3574706e+02    2.3252066e+03    6.9251663e-03    8.7781566e+00    5.7180199e+04   -9.4189710e-05    0.0000000e+00    2.8152317e-04   -1.0607179e-04   -3.7986615e-03   -1.4695183e-06   -4.9625153e+02    5.4702322e-08    7.4203587e-06    2.3223426e-04   -7.1132453e-06    4.6180285e+01
   1.1148081e+00    4.9128302e-01    1.0586664e-01    4.3711337e+01    0.0000000e+00    2.1928532e-05    8.6012032e+02    9.0818002e+02    8.0131907e+02    4.6000000e+02    4.6000000e+02    4.6000000e+02    8.4663492e+06    8.3205430e+02    2.3122448e+03    6.9272173e-03    8.8354655e+00    5.7153788e+04   -1.5018242e-04    0.0000000e+00    2.7999200e-04   -9.2709006e-05   -3.8762680e-03   -1.6852126e-06   -4.9616895e+02    5.4727010e-08    7.3769355e-06    2.3714263e-04   -6.2615441e-06    4.5975024e+01
   1.2635602e+00    4.8947522e-01    1.0484643e-01    4.3072368e+01    0.0000000e+00    2.1824087e-05    8.5951941e+02    9.0751783e+02    8.0068292e+02    4.6000000e+02    4.6000000e+02    4.6000000e+02    8.4590069e+06    8.2831089e+02    2.2991267e+03    6.9295761e-03    8.8924485e+00    5.7123667e+04   -1.3387250e-04    0.0000000e+00    2.7903803e-04   -8.1096666e-05   -3.9439104e-03   -1.3654819e-06   -4.9607662e+02    5.4318491e-08    7.3095711e-06    2.4144935e-04   -5.5174934e-06    4.5768092e+01
   1.4123250e+00    4.8890230e-01    1.0383863e-01    4.2444232e+01    0.0000000e+00    2.1720456e-05    8.5889990e+02    9.0684098e+02    8.0004022e+02    4.6000000e+02    4.6000000e+02    4.6000000e+02    8.4508728e+06    8.2453566e+02    2.2859275e+03    6.9322139e-03    8.9491072e+00    5.7090461e+04   -1.6689049e-04    0.0000000e+00    2.7672309e-04   -6.9973402e-05   -4.0266326e-03   -1.6514055e-06   -4.9597668e+02    5.5548591e-08    7.0464190e-06    2.4668359e-04   -4.8019972e-06    4.5560298e+01
   1.5611015e+00    4.8799043e-01    1.0284224e-01    4.1826416e+01    0.0000000e+00    2.1617462e-05    8.5825645e+02    9.0614281e+02    7.9938322e+02    4.6000000e+02    4.6000000e+02    4.6000000e+02    8.4418228e+06    8.2071129e+02    2.2725784e+03    6.9351629e-03    9.0054372e+00    5.7053584e+04   -1.1562087e-04    0.0000000e+00    2.7227191e-04   -5.7312724e-05   -4.0752968e-03   -1.0373790e-06   -4.9586744e+02    5.4340074e-08    7.1573299e-06    2.4987846e-04   -3.9607049e-06    4.5350887e+01
   1.7098926e+00    4.8843458e-01    1.0185837e-01    4.1219293e+01    0.0000000e+00    2.1515327e-05    8.5759536e+02    9.0543136e+02    7.9872084e+02    4.6000000e+02    4.6000000e+02    4.6000000e+02    8.4320081e+06    8.1686045e+02    2.2591680e+03    6.9383879e-03    9.0614385e+00    5.7013752e+04   -1.7683474e-04    0.0000000e+00    2.6694649e-04   -4.7916710e-05   -4.1085534e-03   -1.2874633e-06   -4.9575128e+02    5.4869461e-08    7.3026467e-06    2.5208207e-04   -3.3279903e-06    4.5140859e+01
   1.8587062e+00    4.8830302e-01    1.0088573e-01    4.0622239e+01    0.0000000e+00    2.1413809e-05    8.5690952e+02    9.0469822e+02    7.9804452e+02    4.6000000e+02    4.6000000e+02    4.6000000e+02    8.4212831e+06    8.1296061e+02    2.2456050e+03    6.9419276e-03    9.1171096e+00    5.6970283e+04   -1.4603726e-04    0.0000000e+00    2.6221261e-04   -3.1903736e-05   -4.1175824e-03   -1.0356860e-06   -4.9562643e+02    5.1932930e-08    7.5376983e-06    2.5278728e-04   -2.2617946e-06    4.4929248e+01
   2.0075425e+00    4.8938699e-01    9.9925479e-02    4.0035615e+01    0.0000000e+00    2.1313158e-05    8.5620645e+02    9.0395259e+02    7.9736314e+02    4.6000000e+02    4.6000000e+02    4.6000000e+02    8.4098056e+06    8.0903683e+02    2.2319895e+03    6.9457404e-03    9.1724499e+00    5.6923886e+04   -1.4581437e-04    0.0000000e+00    2.5726991e-04   -1.8131972e-05   -4.1212601e-03   -7.6959559e-07   -4.9549442e+02    5.2648628e-08    7.6465221e-06    2.5312109e-04   -1.3574854e-06    4.4717124e+01
   2.1453030e+00    4.9048843e-01    9.9048184e-02    3.9495294e+01    0.0000000e+00    2.1224248e-05    8.5555064e+02    9.0323816e+02    7.9678485e+02    4.6000000e+02    4.6000000e+02    4.6000000e+02    8.3969463e+06    8.0541736e+02    2.2195024e+03    6.9495542e-03    9.2233854e+00    5.6868050e+04   -7.0008981e-04    0.0000000e+00    2.5380433e-04    4.1737679e-07   -4.0814770e-03   -1.8106379e-06   -4.9528045e+02    7.5196920e-08    8.0656299e-06    2.5077760e-04   -1.3027903e-07    4.4521788e+01
   2.2830902e+00    4.9232314e-01    9.8178729e-02    3.8969774e+01    0.0000000e+00    2.1131985e-05    8.5486202e+02    9.0251767e+02    7.9612892e+02    4.6000000e+02    4.6000000e+02    4.6000000e+02    8.3851210e+06    8.0171731e+02    2.2067033e+03    6.9536019e-03    9.2740355e+00    5.6821043e+04    3.9064759e-04    0.0000000e+00    2.4465464e-04    1.6778137e-05   -4.0724651e-03    5.5315947e-07   -4.9515889e+02    3.0913823e-08    8.0623480e-06    2.5032622e-04    9.7068082e-07    4.4323320e+01
   2.4209008e+00    4.9245340e-01    9.7318838e-02    3.8451978e+01    0.0000000e+00    2.1040575e-05    8.5415878e+02    9.0177051e+02    7.9549261e+02    4.6000000e+02    4.6000000e+02    4.6000000e+02    8.3717368e+06    7.9799832e+02    2.1938708e+03    6.9579112e-03    9.3243979e+00    5.6765501e+04   -6.0197516e-04    0.0000000e+00    2.4056835e-04    4.2943702e-05   -3.9923812e-03   -5.6754669e-06   -4.9498269e+02    6.9395355e-08    8.0217909e-06    2.4548332e-04    2.7172947e-06    4.4124470e+01
   2.5587359e+00    4.9251312e-01    9.6467001e-02    3.7941645e+01    0.0000000e+00    2.0949482e-05    8.5342212e+02    9.0100632e+02    7.9479922e+02    4.6000000e+02    4.6000000e+02    4.6000000e+02    8.3584224e+06    7.9420259e+02    2.1807421e+03    6.9624769e-03    9.3744663e+00    5.6712413e+04    9.3024405e-04    0.0000000e+00    2.2753706e-04    5.8260882e-05   -3.8608330e-03    9.6756103e-06   -4.9484456e+02    1.6370285e-08    8.2625922e-06    2.3754609e-04    3.7781821e-06    4.3922756e+01
   2.6966053e+00    4.9532468e-01    9.5626624e-02    3.7440022e+01    0.0000000e+00    2.0859471e-05    8.5267759e+02    9.0025564e+02    7.9412090e+02    4.6000000e+02    4.6000000e+02    4.6000000e+02    8.3440987e+06    7.9041156e+02    2.1676768e+03    6.9672771e-03    9.4242456e+00    5.6654256e+04   -4.4349595e-04    0.0000000e+00    2.2245287e-04    5.4106467e-05   -3.8244663e-03   -2.9963851e-06   -4.9467642e+02    6.4694150e-08    8.4342988e-06    2.3541758e-04    3.5114788e-06    4.3721682e+01
   2.8345098e+00    4.9900313e-01    9.4796392e-02    3.6946953e+01    0.0000000e+00    2.0770039e-05    8.5192199e+02    8.9948195e+02    7.9346326e+02    4.6000000e+02    4.6000000e+02    4.6000000e+02    8.3284443e+06    7.8661369e+02    2.1546369e+03    6.9723575e-03    9.4737364e+00    5.6589200e+04   -1.2231941e-03    0.0000000e+00    2.2081556e-04    4.5416168e-05   -3.7945532e-03   -1.0208043e-05   -4.9446847e+02    7.6966612e-08    8.3243065e-06    2.3364269e-04    2.9358345e-06    4.3520719e+01
   3.0378977e+00    4.9808474e-01    9.3584461e-02    3.6232352e+01    0.0000000e+00    2.0638186e-05    8.5074273e+02    8.9828618e+02    7.9241730e+02    4.6000000e+02    4.6000000e+02    4.6000000e+02    8.3043103e+06    7.8086647e+02    2.1348194e+03    6.9802926e-03    9.5462129e+00    5.6489441e+04    5.0945560e-03    0.0000000e+00    2.0534783e-04    6.6216826e-05   -3.3698787e-03    4.7530759e-05   -4.9416247e+02   -1.6624318e-07    9.3988404e-06    2.0764921e-04    4.3161857e-06    4.3218870e+01
   3.1758506e+00    4.9973116e-01    9.2774337e-02    3.5756066e+01    0.0000000e+00    2.0550285e-05    8.4992078e+02    8.9745451e+02    7.9170738e+02    4.6000000e+02    4.6000000e+02    4.6000000e+02    8.2865549e+06    7.7693874e+02    2.1212968e+03    6.9859833e-03    9.5949513e+00    5.6414609e+04   -2.2815700e-04    0.0000000e+00    1.9799478e-04    5.5298941e-05   -3.2278061e-03   -1.8912147e-06   -4.9390814e+02    9.3143885e-08    9.4780907e-06    1.9894860e-04    3.5971401e-06    4.3013421e+01
   3.3071438e+00    5.0655211e-01    9.2014318e-02    3.5308155e+01    0.0000000e+00    2.0469132e-05    8.4913508e+02    8.9666294e+02    7.9103467e+02    4.6000000e+02    4.6000000e+02    4.6000000e+02    8.2693204e+06    7.7321739e+02    2.1085452e+03    6.9916291e-03    9.6410583e+00    5.6342774e+04   -8.9996207e-04    0.0000000e+00    1.9365073e-04    5.5931172e-05   -3.3139867e-03   -6.5509718e-06   -4.9367392e+02    7.2837836e-08    8.8806709e-06    2.0430856e-04    3.6285386e-06    4.2818970e+01
   3.4227041e+00    5.1372727e-01    9.1352700e-02    3.4878825e+01    0.0000000e+00    2.0420628e-05    8.4844482e+02    8.9594188e+02    7.9049898e+02    4.6000000e+02    4.6000000e+02    4.6000000e+02    8.2522224e+06    7.6996619e+02    2.0974686e+03    6.9968017e-03    9.6814942e+00    5.6267876e+04    6.8871306e-04    0.0000000e+00    1.9073841e-04    4.8807365e-05   -3.2433783e-03    1.3394948e-05   -4.9338359e+02   -2.1166483e-07    8.3504684e-06    2.0003661e-04    3.1719690e-06    4.2649125e+01
   3.5239545e+00    5.1930581e-01    9.0775396e-02    3.4537049e+01    0.0000000e+00    2.0361022e-05    8.4781047e+02    8.9530007e+02    7.8996161e+02    4.6000000e+02    4.6000000e+02    4.6000000e+02    8.2382000e+06    7.6704127e+02    2.0874471e+03    7.0014733e-03    9.7167694e+00    5.6209776e+04    5.0540234e-03    0.0000000e+00    1.7924795e-04    4.4611446e-05   -3.0902854e-03    4.5870199e-05   -4.9320708e+02    8.8465675e-09    8.3364265e-06    1.9064884e-04    2.9009877e-06    4.2497188e+01
   3.6067644e+00    5.1937186e-01    9.0306127e-02    3.4264064e+01    0.0000000e+00    2.0310246e-05    8.4727745e+02    8.9475894e+02    7.8951348e+02    4.6000000e+02    4.6000000e+02    4.6000000e+02    8.2262263e+06    7.6462005e+02    2.0791295e+03    7.0053868e-03    9.7454985e+00    5.6159449e+04    4.2589112e-03    0.0000000e+00    1.6593710e-04    6.8494043e-05   -2.7797965e-03    4.3037531e-05   -4.9304719e+02    2.9407420e-08    8.5793029e-06    1.7150573e-04    4.4592893e-06    4.2371896e+01
   3.7021704e+00    5.1939048e-01    8.9767601e-02    3.3952605e+01    0.0000000e+00    2.0251331e-05    8.4663963e+02    8.9411200e+02    7.8897513e+02    4.6000000e+02    4.6000000e+02    4.6000000e+02    8.2116103e+06    7.6177674e+02    2.0693185e+03    7.0100146e-03    9.7784567e+00    5.6096694e+04   -3.8206743e-05    0.0000000e+00    1.4858217e-04    7.0162021e-05   -2.1771365e-03    6.4166479e-06   -4.9282680e+02    3.9423565e-08    8.5382551e-06    1.3426418e-04    4.5805835e-06    4.2225507e+01
   3.8059080e+00    5.2260035e-01    8.9184896e-02    3.3617287e+01    0.0000000e+00    2.0187073e-05    8.4591787e+02    8.9339387e+02    7.8836113e+02    4.6000000e+02    4.6000000e+02    4.6000000e+02    8.1947402e+06    7.5862335e+02    2.0583916e+03    7.0151887e-03    9.8141166e+00    5.6022767e+04   -3.3678962e-03    0.0000000e+00    1.2944565e-04    5.5013458e-05   -1.7124972e-03   -2.6559580e-05   -4.9253591e+02    7.5709812e-08    7.7676154e-06    1.0558099e-04    3.5552213e-06    4.2064001e+01
   3.9154496e+00    5.2997512e-01    8.8575293e-02    3.3268114e+01    0.0000000e+00    2.0119423e-05    8.4513866e+02    8.9262932e+02    7.8769055e+02    4.6000000e+02    4.6000000e+02    4.6000000e+02    8.1763212e+06    7.5526795e+02    2.0467598e+03    7.0208096e-03    9.8515681e+00    5.5941637e+04   -4.6643419e-04    0.0000000e+00    1.2757002e-04    6.4548514e-05   -1.6663009e-03   -6.3676585e-06   -4.9220182e+02    4.8624554e-08    7.3874874e-06    1.0273503e-04    4.1690096e-06    4.1892689e+01
   4.0132479e+00    5.3913847e-01    8.8038127e-02    3.2961652e+01    0.0000000e+00    2.0059535e-05    8.4444172e+02    8.9193783e+02    7.8710234e+02    4.6000000e+02    4.6000000e+02    4.6000000e+02    8.1597866e+06    7.5228703e+02    2.0364552e+03    7.0259567e-03    9.8848279e+00    5.5869440e+04    2.8234394e-03    0.0000000e+00    1.2971289e-04    5.5044113e-05   -1.8877443e-03    2.9695832e-05   -4.9192204e+02    2.4471988e-08    7.3488821e-06    1.1641995e-04    3.5748217e-06    4.1740637e+01
   4.1014886e+00    5.4692849e-01    8.7559436e-02    3.2689521e+01    0.0000000e+00    2.0005937e-05    8.4381447e+02    8.9130497e+02    7.8658831e+02    4.6000000e+02    4.6000000e+02    4.6000000e+02    8.1448747e+06    7.4961576e+02    2.0272504e+03    7.0307038e-03    9.9146956e+00    5.5805017e+04    1.5812821e-03    0.0000000e+00    1.3223485e-04    5.4568001e-05   -2.0551562e-03    2.2515797e-05   -4.9169352e+02    1.8143625e-08    7.1374096e-06    1.2675769e-04    3.5517260e-06    4.1604425e+01
   4.2080202e+00    5.5311134e-01    8.6987155e-02    3.2365390e+01    0.0000000e+00    1.9941561e-05    8.4304693e+02    8.9051903e+02    7.8596054e+02    4.6000000e+02    4.6000000e+02    4.6000000e+02    8.1264820e+06    7.4637999e+02    2.0161067e+03    7.0365842e-03    9.9505755e+00    5.5725566e+04   -1.4580766e-03    0.0000000e+00    1.2336178e-04    5.5175456e-05   -1.9160851e-03   -1.4224139e-05   -4.9141810e+02    5.3462078e-08    6.6519863e-06    1.1821857e-04    3.5714948e-06    4.1439789e+01
   4.3048409e+00    5.5781531e-01    8.6458585e-02    3.2067532e+01    0.0000000e+00    1.9881717e-05    8.4233690e+02    8.8978028e+02    7.8538503e+02    4.6000000e+02    4.6000000e+02    4.6000000e+02    8.1088747e+06    7.4334440e+02    2.0057195e+03    7.0420534e-03    9.9830127e+00    5.5648047e+04   -1.3878226e-03    0.0000000e+00    1.0553718e-04    7.7247126e-05   -1.4924359e-03   -9.9853793e-06   -4.9112562e+02   -7.4319613e-08    6.7948021e-06    9.2079908e-05    5.0018771e-06    4.1283870e+01
   4.4048646e+00    5.6564032e-01    8.5925640e-02    3.1767873e+01    0.0000000e+00    1.9821258e-05    8.4155839e+02    8.8900065e+02    7.8482472e+02    4.6000000e+02    4.6000000e+02    4.6000000e+02    8.0896290e+06    7.4018093e+02    1.9947269e+03    7.0478358e-03    1.0016345e+01    5.5561560e+04    1.1920403e-03    0.0000000e+00    8.6816296e-05    6.9828959e-05   -1.0274705e-03    1.6708966e-05   -4.9075756e+02   -1.2583973e-08    6.2728102e-06    6.3326765e-05    4.5116721e-06    4.1124409e+01
   4.5075019e+00    5.7160541e-01    8.5385934e-02    3.1465480e+01    0.0000000e+00    1.9759805e-05    8.4074452e+02    8.8820128e+02    7.8418388e+02    4.6000000e+02    4.6000000e+02    4.6000000e+02    8.0693521e+06    7.3692225e+02    1.9833955e+03    7.0539084e-03    1.0050358e+01    5.5470046e+04    1.7001880e-03    0.0000000e+00    8.3740074e-05    7.1817341e-05   -1.0447373e-03    1.9559184e-05   -4.9034812e+02    1.1489600e-08    6.2328572e-06    6.4419816e-05    4.6418876e-06    4.0960726e+01
   4.6067928e+00    5.8009796e-01    8.4869563e-02    3.1177490e+01    0.0000000e+00    1.9700613e-05    8.3995775e+02    8.8743003e+02    7.8348748e+02    4.6000000e+02    4.6000000e+02    4.6000000e+02    8.0498152e+06    7.3379270e+02    1.9725433e+03    7.0599138e-03    1.0083079e+01    5.5382855e+04   -1.8728450e-04    0.0000000e+00    9.5016873e-05    7.5186072e-05   -1.4577516e-03   -7.6650624e-07   -4.8998725e+02    5.7307845e-08    6.5429258e-06    8.9987083e-05    4.8737051e-06    4.0803692e+01
   4.7061803e+00    5.7525076e-01    8.4364462e-02    3.0896695e+01    0.0000000e+00    1.9642539e-05    8.3922390e+02    8.8680041e+02    7.8282017e+02    4.6000000e+02    4.6000000e+02    4.6000000e+02    8.0320236e+06    7.3082705e+02    1.9624769e+03    7.0660556e-03    1.0115656e+01    5.5308521e+04   -1.4802914e-03    0.0000000e+00    1.3275278e-04    4.7409480e-05   -2.5365030e-03   -1.0093052e-05   -4.8971265e+02    3.9065044e-08    6.8607231e-06    1.5666735e-04    3.0954886e-06    4.0653535e+01
   4.8054512e+00    7.6539830e-01    8.3893466e-02    3.0635338e+01    0.0000000e+00    1.9588436e-05    8.3866800e+02    8.8638269e+02    7.8222131e+02    4.6000000e+02    4.6000000e+02    4.6000000e+02    8.0200646e+06    7.2839067e+02    1.9548383e+03    7.0723205e-03    1.0148050e+01    5.5275135e+04   -9.9706762e-04    0.0000000e+00    8.3351058e-05   -8.2959233e-06   -5.3577794e-03   -1.5173328e-05   -4.8974539e+02    3.5191170e-08    5.5808033e-07    3.3085428e-04   -5.9949419e-07    4.0526021e+01
   4.9047609e+00    1.0487789e+00    8.3470111e-02    3.0400586e+01    0.0000000e+00    1.9539868e-05    8.3826520e+02    8.8587468e+02    7.8195270e+02    4.6000000e+02    4.6000000e+02    4.6000000e+02    8.0124062e+06    7.2640017e+02    1.9491442e+03    7.0787182e-03    1.0180349e+01    5.5272311e+04    2.8023610e-04    0.0000000e+00    6.2068474e-05   -1.3855298e-05   -5.4572607e-03   -4.1197666e-06   -4.9025498e+02    3.5154006e-08    1.6904452e-07    3.3704304e-04   -9.5005570e-07    4.0417963e+01
   5.0040779e+00    1.2482913e+00    8.3122024e-02    3.0208317e+01    0.0000000e+00    1.9499883e-05    8.3807426e+02    8.8575601e+02    7.8179345e+02    4.6000000e+02    4.6000000e+02    4.6000000e+02    8.0118906e+06    7.2517100e+02    1.9467226e+03    7.0852467e-03    1.0212582e+01    5.5319721e+04   -8.1387545e-04    0.0000000e+00    5.3814703e-05   -8.4717908e-06   -5.4500319e-03   -4.9654349e-07   -4.9109924e+02    4.1633127e-08    1.9124842e-07    3.3665514e-04   -6.1814466e-07    4.0345864e+01
   5.1033912e+00    1.5027997e+00    8.2856725e-02    3.0063086e+01    0.0000000e+00    1.9469129e-05    8.3802834e+02    8.8554893e+02    7.8177327e+02    4.6000000e+02    4.6000000e+02    4.6000000e+02    8.0158523e+06    7.2452028e+02    1.9466249e+03    7.0919053e-03    1.0244801e+01    5.5399098e+04    2.5015611e-04    0.0000000e+00    5.3329822e-05   -1.4463081e-05   -5.4670398e-03   -2.1999523e-05   -4.9230187e+02    3.9444675e-08    1.2363649e-07    3.3770293e-04   -9.8965710e-07    4.0303002e+01
   5.2026684e+00    1.3946083e+00    8.2594014e-02    2.9919908e+01    0.0000000e+00    1.9438096e-05    8.3795394e+02    8.8532436e+02    7.8203871e+02    4.6000000e+02    4.6000000e+02    4.6000000e+02    8.0185211e+06    7.2378346e+02    1.9460988e+03    7.0986916e-03    1.0277003e+01    5.5470569e+04   -6.5629609e-03    0.0000000e+00    5.1124191e-05   -1.3133111e-05   -5.4515225e-03   -1.9129734e-05   -4.9358981e+02    1.6219029e-07    1.4884949e-07    3.3676273e-04   -9.0194774e-07    4.0256900e+01
   5.3019647e+00    1.2606419e+00    8.2308507e-02    2.9765836e+01    0.0000000e+00    1.9404068e-05    8.3790585e+02    8.8537002e+02    7.8189782e+02    4.6000000e+02    4.6000000e+02    4.6000000e+02    8.0220139e+06    7.2303387e+02    1.9458693e+03    7.1056094e-03    1.0309205e+01    5.5548817e+04   -9.6922176e-04    0.0000000e+00    4.8446268e-05   -7.5552261e-06   -5.4250041e-03   -2.4892888e-05   -4.9465228e+02    4.9107309e-08    2.2217297e-07    3.3515974e-04   -5.5047814e-07    4.0206628e+01
   5.4012545e+00    1.2977953e+00    8.2006088e-02    2.9601477e+01    0.0000000e+00    1.9368399e-05    8.3775926e+02    8.8524122e+02    7.8178593e+02    4.6000000e+02    4.6000000e+02    4.6000000e+02    8.0224333e+06    7.2201016e+02    1.9443408e+03    7.1126570e-03    1.0341391e+01    5.5606824e+04    4.3860701e-03    0.0000000e+00    4.5691056e-05   -1.2726131e-05   -5.4281062e-03    3.7418299e-05   -4.9566075e+02   -2.3922366e-08    1.7542918e-07    3.3535375e-04   -8.6654785e-07    4.0145617e+01
   5.5005633e+00    1.2759091e+00    8.1702298e-02    2.9436201e+01    0.0000000e+00    1.9332678e-05    8.3760177e+02    8.8515364e+02    7.8169793e+02    4.6000000e+02    4.6000000e+02    4.6000000e+02    8.0224566e+06    7.2095452e+02    1.9427002e+03    7.1198360e-03    1.0373553e+01    5.5663103e+04   -9.5713015e-03    0.0000000e+00    4.2000839e-05   -9.2034996e-06   -5.4080050e-03   -2.4416071e-05   -4.9666233e+02    1.9695521e-07    2.1691294e-07    3.3415551e-04   -6.4879147e-07    4.0083216e+01
   5.6098197e+00    1.6003223e+00    8.1455355e-02    2.9303851e+01    0.0000000e+00    1.9303860e-05    8.3765470e+02    8.8550072e+02    7.8155594e+02    4.6000000e+02    4.6000000e+02    4.6000000e+02    8.0299714e+06    7.2060901e+02    1.9444747e+03    7.1278904e-03    1.0408934e+01    5.5778288e+04    1.7358856e-02    0.0000000e+00    3.6810626e-05   -1.1196813e-05   -5.4228542e-03    2.6714533e-05   -4.9801205e+02   -1.6425310e-07    1.8045149e-07    3.3509800e-04   -7.7739018e-07    4.0052786e+01
   5.7025722e+00    2.3990743e+00    8.1509383e-02    2.9340155e+01    0.0000000e+00    1.9310474e-05    8.3813861e+02    8.8622000e+02    7.8180112e+02    4.6000000e+02    4.6000000e+02    4.6000000e+02    8.0503066e+06    7.2214301e+02    1.9533430e+03    7.1348430e-03    1.0439054e+01    5.5974066e+04   -2.9240949e-02    0.0000000e+00    3.4529456e-05   -1.4618944e-05   -5.4635778e-03   -5.3325018e-05   -5.0005397e+02    5.5109723e-07    1.5276197e-07    3.3764366e-04   -1.0016512e-06    4.0119479e+01
   5.8060997e+00    3.4563890e+00    8.2156522e-02    2.9718732e+01    0.0000000e+00    1.9383855e-05    8.3931813e+02    8.8722829e+02    7.8283314e+02    4.6000000e+02    4.6000000e+02    4.6000000e+02    8.0930166e+06    7.2712322e+02    1.9756071e+03    7.1427439e-03    1.0472942e+01    5.6333323e+04    7.6048137e-03    0.0000000e+00    3.5806611e-05   -1.4834560e-05   -5.5449391e-03   -1.6893210e-04   -5.0388972e+02   -1.2564942e-07    1.6780255e-07    3.4270759e-04   -1.0095142e-06    4.0370836e+01
   5.9078069e+00    4.0483302e+00    8.3501765e-02    3.0515362e+01    0.0000000e+00    1.9532308e-05    8.4103723e+02    8.8855660e+02    7.8448779e+02    4.6000000e+02    4.6000000e+02    4.6000000e+02    8.1529548e+06    7.3548478e+02    2.0102761e+03    7.1506424e-03    1.0506731e+01    5.6813330e+04   -7.8765135e-03    0.0000000e+00    3.4948719e-05   -1.4482621e-05   -5.6710547e-03    4.0752752e-05   -5.0899163e+02    2.4217458e-07    1.9691208e-07    3.5050775e-04   -9.8671690e-07    4.0812934e+01
   6.0036435e+00    4.2070057e+00    8.5195137e-02    3.1554356e+01    0.0000000e+00    1.9709045e-05    8.4295893e+02    8.9024263e+02    7.8618837e+02    4.6000000e+02    4.6000000e+02    4.6000000e+02    8.2196232e+06    7.4532432e+02    2.0505162e+03    7.1582064e-03    1.0539183e+01    5.7338471e+04    1.9721733e-02    0.0000000e+00    3.3652023e-05   -1.4281914e-05   -5.8231355e-03    1.4549630e-04   -5.1434649e+02   -2.2764459e-07    2.2442074e-07    3.5996573e-04   -9.7070024e-07    4.1338833e+01
   6.1064819e+00    4.1020829e+00    8.7103279e-02    3.2758528e+01    0.0000000e+00    1.9902788e-05    8.4500479e+02    8.9213807e+02    7.8789736e+02    4.6000000e+02    4.6000000e+02    4.6000000e+02    8.2909929e+06    7.5603294e+02    2.0944674e+03    7.1664619e-03    1.0574738e+01    5.7903080e+04   -4.4037261e-02    0.0000000e+00    3.0789107e-05   -1.3922594e-05   -5.9940689e-03   -3.4843793e-04   -5.2015881e+02    5.3597061e-07    2.6317258e-07    3.7057517e-04   -9.4996917e-07    4.1913319e+01
   6.2021371e+00    3.7761295e+00    8.8706872e-02    3.3802215e+01    0.0000000e+00    2.0059503e-05    8.4675698e+02    8.9391349e+02    7.8928117e+02    4.6000000e+02    4.6000000e+02    4.6000000e+02    8.3530442e+06    7.6510050e+02    2.1324670e+03    7.1742617e-03    1.0608461e+01    5.8399875e+04   -1.7879183e-02    0.0000000e+00    2.7470114e-05   -1.4188009e-05   -6.1368578e-03   -2.3801953e-04   -5.2520610e+02    2.7853656e-07    2.8564366e-07    3.7942251e-04   -9.7177392e-07    4.2395946e+01
   6.3054654e+00    3.6904539e+00    9.0315910e-02    3.4880854e+01    0.0000000e+00    2.0211665e-05    8.4854707e+02    8.9578742e+02    7.9045680e+02    4.6000000e+02    4.6000000e+02    4.6000000e+02    8.4174243e+06    7.7427366e+02    2.1716922e+03    7.1828273e-03    1.0645553e+01    5.8920228e+04    2.7389164e-01    0.0000000e+00    3.2195329e-05   -1.3510921e-05   -6.2884373e-03    8.3873096e-04   -5.3034208e+02   -3.0104357e-06    3.1493028e-07    3.8883841e-04   -9.1504851e-07    4.2880229e+01
   6.4078466e+00    3.7772396e+00    9.1898565e-02    3.5955134e+01    0.0000000e+00    2.0360902e-05    8.5023107e+02    8.9749860e+02    7.9181911e+02    4.6000000e+02    4.6000000e+02    4.6000000e+02    8.4783621e+06    7.8307491e+02    2.2094320e+03    7.1914524e-03    1.0682957e+01    5.9418018e+04    1.7565603e-01    0.0000000e+00    3.5174046e-05   -1.4094709e-05   -6.4327165e-03    4.5320453e-03   -5.3550084e+02   -2.3236748e-06    3.1028464e-07    3.9770853e-04   -8.7222588e-07    4.3347343e+01
   6.5031446e+00    3.4556387e+00    9.3194852e-02    3.6849185e+01    0.0000000e+00    2.0480614e-05    8.5157877e+02    8.9827404e+02    7.9303070e+02    4.6000000e+02    4.6000000e+02    4.6000000e+02    8.5277814e+06    7.9017481e+02    2.2402132e+03    7.1996006e-03    1.0718324e+01    5.9832059e+04   -1.2057618e+00    0.0000000e+00    5.4257466e-05   -1.4952292e-05   -6.5501196e-03   -8.2538496e-03   -5.4011583e+02    1.4041949e-05    4.1982838e-07    4.0494346e-04   -1.0777495e-06    4.3725632e+01
   6.6004180e+00    3.1077859e+00    9.4272181e-02    3.7615397e+01    0.0000000e+00    2.0576118e-05    8.5289427e+02    8.9985285e+02    7.9385909e+02    4.6000000e+02    4.6000000e+02    4.6000000e+02    8.5772284e+06    7.9669401e+02    2.2699013e+03    7.2080421e-03    1.0754897e+01    6.0249910e+04    7.7571839e-01    0.0000000e+00    2.2563570e-05   -1.3549076e-05   -6.6524240e-03   -3.4670250e-03   -5.4422127e+02   -8.4332926e-06    3.7658120e-07    4.1126151e-04   -9.7561251e-07    4.4061725e+01
   6.7029836e+00    4.1650024e+00    9.6035615e-02    3.8862728e+01    0.0000000e+00    2.0741355e-05    8.5477335e+02    9.0266987e+02    7.9461330e+02    4.6000000e+02    4.6000000e+02    4.6000000e+02    8.6468586e+06    8.0657211e+02    2.3135834e+03    7.2170810e-03    1.0794079e+01    6.0814661e+04    2.8297795e-01    0.0000000e+00    2.8194514e-05   -1.3763191e-05   -6.8419293e-03    1.3521531e-02   -5.4929250e+02   -3.3717867e-06    4.0293183e-07    4.2330894e-04   -8.9733856e-07    4.4577589e+01
   6.8011539e+00    5.1035284e+00    9.8744815e-02    4.0788963e+01    0.0000000e+00    2.0990377e-05    8.5680480e+02    9.0353585e+02    7.9696696e+02    4.6000000e+02    4.6000000e+02    4.6000000e+02    8.7198653e+06    8.1915278e+02    2.3651899e+03    7.2258594e-03    1.0832395e+01    6.1402809e+04    7.2707214e-02    0.0000000e+00    5.3214660e-05   -1.4415461e-05   -7.0786738e-03   -3.0913268e-03   -5.5605117e+02   -1.0722199e-06    4.3706787e-07    4.3777021e-04   -9.1376783e-07    4.5275115e+01
   6.9022840e+00    3.1081078e+00    1.0056322e-01    4.2123127e+01    0.0000000e+00    2.1142023e-05    8.5802343e+02    9.0326388e+02    7.9908186e+02    4.6000000e+02    4.6000000e+02    4.6000000e+02    8.7647654e+06    8.2708129e+02    2.3977940e+03    7.2350368e-03    1.0872611e+01    6.1797642e+04   -7.7311665e-01    0.0000000e+00    4.1931636e-05   -1.2563644e-05   -7.2020385e-03   -8.8486573e-03   -5.6191834e+02    9.0161704e-06    5.2873917e-07    4.4506733e-04   -8.1873769e-07    4.5727029e+01
   7.0051516e+00    1.1325921e+00    1.0009010e-01    4.1835924e+01    0.0000000e+00    2.1084679e-05    8.5745036e+02    9.0299952e+02    7.9841889e+02    4.6000000e+02    4.6000000e+02    4.6000000e+02    8.7509666e+06    8.2462962e+02    2.3905063e+03    7.2445107e-03    1.0913694e+01    6.1781220e+04    1.6558924e-01    0.0000000e+00   -1.0391015e-04   -1.1891032e-05    3.6353600e-03    2.7624200e-03   -5.6236029e+02   -1.5853833e-06    2.5378675e-07   -2.2469232e-04   -9.6446757e-07    4.5604654e+01
   7.1050938e+00    1.9568437e+00    9.9191600e-02    4.1210927e+01    0.0000000e+00    2.1000052e-05    8.5581022e+02    9.0352850e+02    7.9564538e+02    4.6000000e+02    4.6000000e+02    4.6000000e+02    8.7025158e+06    8.1895302e+02    2.3687887e+03    7.2538465e-03    1.0953312e+01    6.1518120e+04    6.7517014e-01    0.0000000e+00   -7.9478196e-05   -6.2316009e-05    5.4940334e-03    6.8846618e-03   -5.5877497e+02   -8.0110361e-06   -4.1273882e-07   -3.4047599e-04   -4.0552130e-06    4.5337320e+01
   7.2007131e+00    1.0648657e+00    9.8422642e-02    4.0689443e+01    0.0000000e+00    2.0925507e-05    8.5479186e+02    9.0390093e+02    7.9367390e+02    4.6000000e+02    4.6000000e+02    4.6000000e+02    8.6747651e+06    8.1490490e+02    2.3549130e+03    7.2628986e-03    1.0990920e+01    6.1398179e+04   -1.7876940e-01    0.0000000e+00    6.7773149e-05   -6.1484448e-05   -6.0319353e-03   -9.7855445e-04   -5.5716131e+02    2.0437365e-06    6.6297238e-07    3.7279560e-04   -3.7745554e-06    4.5134410e+01
   7.3088461e+00    3.4679759e+00    9.8611673e-02    4.0799493e+01    0.0000000e+00    2.0951710e-05    8.5478526e+02    9.0231367e+02    7.9476832e+02    4.6000000e+02    4.6000000e+02    4.6000000e+02    8.6784131e+06    8.1534575e+02    2.3583637e+03    7.2732878e-03    1.1033365e+01    6.1512258e+04   -3.4713761e-01    0.0000000e+00    5.5616369e-05   -4.7288021e-06   -7.0160311e-03   -5.4730370e-03   -5.6041543e+02    4.1267876e-06    5.4308629e-07    4.3376279e-04   -2.2813807e-07    4.5174919e+01
   7.4085233e+00    1.9500576e+00    9.8885722e-02    4.1000035e+01    0.0000000e+00    2.0970746e-05    8.5480340e+02    9.0087275e+02    7.9608338e+02    4.6000000e+02    4.6000000e+02    4.6000000e+02    8.6822367e+06    8.1602946e+02    2.3623380e+03    7.2829958e-03    1.1072591e+01    6.1621659e+04   -7.3133400e-03    0.0000000e+00    2.3310268e-05    4.3777619e-06   -6.9163055e-03    1.2932310e-03   -5.6376352e+02    2.9461276e-07    5.6249855e-07    4.2784532e-04    3.1584694e-07    4.5231199e+01
   7.5081237e+00    8.1368523e-01    9.8349974e-02    4.0663836e+01    0.0000000e+00    2.0912349e-05    8.5442011e+02    9.0177906e+02    7.9491517e+02    4.6000000e+02    4.6000000e+02    4.6000000e+02    8.6759959e+06    8.1412992e+02    2.3586886e+03    7.2928264e-03    1.1111768e+01    6.1660306e+04    3.6225788e-01    0.0000000e+00   -1.0161515e-04   -3.9529833e-06    3.3924314e-05    3.7987394e-03   -5.6379522e+02   -4.2820404e-06    1.7578526e-06   -1.3115116e-06   -5.4172137e-08    4.5123673e+01
   7.6078445e+00    2.1240531e+00    9.8141591e-02    4.0548558e+01    0.0000000e+00    2.0891420e-05    8.5468162e+02    9.0436478e+02    7.9336880e+02    4.6000000e+02    4.6000000e+02    4.6000000e+02    8.6932907e+06    8.1502839e+02    2.3682555e+03    7.3027992e-03    1.1151016e+01    6.1867479e+04    2.1520421e-02    0.0000000e+00    1.1340708e-05   -4.1153212e-06   -7.0409227e-03   -3.4033177e-04   -5.6431346e+02   -2.0249960e-07    5.5836436e-07    4.3567229e-04   -1.8264179e-07    4.5146437e+01
   7.7053482e+00    6.2994177e+00    1.0077000e-01    4.2398118e+01    0.0000000e+00    2.1154758e-05    8.5666957e+02    9.0638417e+02    7.9498676e+02    4.6000000e+02    4.6000000e+02    4.6000000e+02    8.7660393e+06    8.2733915e+02    2.4206034e+03    7.3126750e-03    1.1189887e+01    6.2469652e+04   -1.3591291e-01    0.0000000e+00    3.8839012e-05   -1.0855538e-05   -7.3619377e-03   -2.0277627e-03   -5.7063410e+02    1.6950477e-06    5.4678744e-07    4.5534662e-04   -6.9373674e-07    4.5824282e+01
   7.8051352e+00    7.9381413e+00    1.0807396e-01    4.7847359e+01    0.0000000e+00    2.1807494e-05    8.6012755e+02    9.0799783e+02    7.9946746e+02    4.6000000e+02    4.6000000e+02    4.6000000e+02    8.8870399e+06    8.5502401e+02    2.5274436e+03    7.3229123e-03    1.1231071e+01    6.3420789e+04   -1.1687659e-01    0.0000000e+00    3.7895229e-05   -1.0157608e-05   -7.9655743e-03   -4.1909848e-04   -5.8223000e+02    1.4039387e-06    6.2528828e-07    4.9283492e-04   -6.7024155e-07    4.7450146e+01
   7.9054992e+00    5.6570304e+00    1.1496864e-01    5.3458935e+01    0.0000000e+00    2.2349087e-05    8.6331983e+02    9.0967508e+02    8.0315044e+02    4.6000000e+02    4.6000000e+02    4.6000000e+02    9.0012974e+06    8.8027998e+02    2.6274216e+03    7.3333407e-03    1.1274337e+01    6.4327615e+04    7.6863630e-02    0.0000000e+00    3.0085074e-05   -1.1980263e-05   -8.5361241e-03    6.6398063e-04   -5.9288755e+02   -8.9906199e-07    6.6610010e-07    5.2827793e-04   -7.8618023e-07    4.8923239e+01
   8.0060966e+00    2.2759514e+00    1.1704337e-01    5.5355249e+01    0.0000000e+00    2.2471435e-05    8.6472229e+02    9.1125523e+02    8.0415459e+02    4.6000000e+02    4.6000000e+02    4.6000000e+02    9.0564824e+06    8.8935758e+02    2.6687961e+03    7.3439257e-03    1.1318853e+01    6.4815284e+04    1.1539191e-01    0.0000000e+00    2.0193399e-05   -3.7624190e-05   -8.5737481e-03    9.3032576e-04   -5.9801973e+02   -1.3702144e-06    6.6298830e-07    5.3069924e-04   -2.3413125e-06    4.9419964e+01
   8.1130833e+00    8.5402561e-01    1.1651041e-01    5.5008109e+01    0.0000000e+00    2.2411600e-05    8.6446659e+02    9.1246985e+02    8.0296509e+02    4.6000000e+02    4.6000000e+02    4.6000000e+02    9.0556011e+06    8.8808446e+02    2.6689747e+03    7.3553316e-03    1.1366473e+01    6.4909696e+04    2.9427837e-02    0.0000000e+00    2.9554793e-06    9.2058260e-05   -3.0952980e-03    4.3137310e-04   -5.9853447e+02   -3.7561813e-07    6.2172626e-06    1.9222332e-04    6.5135872e-06    4.9342167e+01
   8.2047990e+00    1.1425629e+00    1.1576698e-01    5.4441326e+01    0.0000000e+00    2.2346179e-05    8.6385159e+02    9.1278971e+02    8.0183792e+02    4.6000000e+02    4.6000000e+02    4.6000000e+02    9.0405116e+06    8.8510558e+02    2.6603916e+03    7.3652209e-03    1.1407188e+01    6.4888707e+04   -1.0443287e-01    0.0000000e+00   -2.7455491e-05   -5.5969935e-05   -6.9832989e-03   -8.2283774e-04   -5.9835924e+02    1.2575634e-06    4.9276561e-07    4.3192912e-04   -3.3920356e-06    4.9183934e+01
   8.3055003e+00    2.1699579e+00    1.1537344e-01    5.4129099e+01    0.0000000e+00    2.2314686e-05    8.6350180e+02    9.1236624e+02    8.0172092e+02    4.6000000e+02    4.6000000e+02    4.6000000e+02    9.0339254e+06    8.8343098e+02    2.6569168e+03    7.3762111e-03    1.1451788e+01    6.4938121e+04   -9.9178838e-02    0.0000000e+00   -3.3281911e-05   -2.3157347e-05   -8.5255292e-03   -1.0892028e-03   -5.9983309e+02    1.2320716e-06    8.1535557e-07    5.2778113e-04   -1.3992107e-06    4.9099794e+01
   8.4078031e+00    2.3007940e+00    1.1534951e-01    5.4110440e+01    0.0000000e+00    2.2311622e-05    8.6339729e+02    9.1154238e+02    8.0232878e+02    4.6000000e+02    4.6000000e+02    4.6000000e+02    9.0351806e+06    8.8317364e+02    2.6588665e+03    7.3875126e-03    1.1497102e+01    6.5046632e+04    1.0055791e-01    0.0000000e+00   -2.0172398e-05   -2.1046293e-05   -8.5570315e-03    6.1877117e-04   -6.0244980e+02   -1.1000698e-06    8.0656584e-07    5.2960264e-04   -1.2572090e-06    4.9096542e+01
   8.5004379e+00    1.5715535e+00    1.1506506e-01    5.3906116e+01    0.0000000e+00    2.2281713e-05    8.6312755e+02    9.1106330e+02    8.0237066e+02    4.6000000e+02    4.6000000e+02    4.6000000e+02    9.0306938e+06    8.8192802e+02    2.6568307e+03    7.3978584e-03    1.1538136e+01    6.5105479e+04    1.0345985e-01    0.0000000e+00   -6.3702196e-05   -5.4282321e-05   -8.1855582e-03    1.4679430e-03   -6.0408910e+02   -1.2278786e-06    7.0387839e-07    5.0678871e-04   -3.2843844e-06    4.9035955e+01
   8.6095958e+00    1.2285319e+00    1.1440393e-01    5.3414644e+01    0.0000000e+00    2.2220391e-05    8.6265906e+02    9.1139254e+02    8.0114483e+02    4.6000000e+02    4.6000000e+02    4.6000000e+02    9.0214396e+06    8.7955277e+02    2.6517568e+03    7.4102039e-03    1.1586405e+01    6.5147368e+04   -2.5669532e-03    0.0000000e+00   -1.2044932e-04   -3.7453736e-05   -8.0743050e-03   -3.2163877e-04   -6.0481770e+02    9.6281110e-08    6.2720900e-07    5.0023785e-04   -2.1766405e-06    4.8906836e+01
   8.7099181e+00    2.5716478e+00    1.1434687e-01    5.3378695e+01    0.0000000e+00    2.2218390e-05    8.6287545e+02    9.1262244e+02    8.0038445e+02    4.6000000e+02    4.6000000e+02    4.6000000e+02    9.0360720e+06    8.8058326e+02    2.6616543e+03    7.4216825e-03    1.1630797e+01    6.5354036e+04   -1.7558731e-02    0.0000000e+00   -5.7191143e-05   -1.2368909e-05   -8.5785807e-03   -5.6246774e-04   -6.0675524e+02    2.7017724e-07    7.4593676e-07    5.3118776e-04   -7.0762719e-07    4.8949127e+01
   8.8094403e+00    4.9763157e+00    1.1644293e-01    5.5063312e+01    0.0000000e+00    2.2402774e-05    8.6435919e+02    9.1433500e+02    8.0127202e+02    4.6000000e+02    4.6000000e+02    4.6000000e+02    9.0941988e+06    8.9004971e+02    2.7054200e+03    7.4331988e-03    1.1675291e+01    6.5876394e+04    3.1852807e-02    0.0000000e+00   -7.5034933e-06   -1.1878056e-05   -8.8527007e-03    3.7784866e-04   -6.1242863e+02   -2.8300141e-07    7.1286376e-07    5.4800680e-04   -7.3108299e-07    4.9466886e+01
   8.9124280e+00    6.4378203e+00    1.2182207e-01    5.9552333e+01    0.0000000e+00    2.2843546e-05    8.6701356e+02    9.1603397e+02    8.0390622e+02    4.6000000e+02    4.6000000e+02    4.6000000e+02    9.1921858e+06    9.1011025e+02    2.7897561e+03    7.4452538e-03    1.1722497e+01    6.6694194e+04    2.7040243e-02    0.0000000e+00    9.8686166e-06   -1.1328230e-05   -9.3388805e-03    3.5499291e-04   -6.2205871e+02   -4.5681458e-07    7.4388511e-07    5.7808492e-04   -7.0101631e-07    5.0619083e+01
   9.0124322e+00    5.6086626e+00    1.2748886e-01    6.4571942e+01    0.0000000e+00    2.3261210e-05    8.6959082e+02    9.1763392e+02    8.0658605e+02    4.6000000e+02    4.6000000e+02    4.6000000e+02    9.2882420e+06    9.3039717e+02    2.8750509e+03    7.4570904e-03    1.1769827e+01    6.7498356e+04   -3.7848793e-02    0.0000000e+00    3.1657645e-06   -1.2172310e-05   -9.8352500e-03   -4.9559028e-04   -6.3170470e+02    5.1576900e-07    7.7688018e-07    6.0887230e-04   -7.4696715e-07    5.1792065e+01
   9.1058685e+00    3.7103513e+00    1.3030252e-01    6.7212725e+01    0.0000000e+00    2.3442848e-05    8.7114374e+02    9.1895931e+02    8.0781819e+02    4.6000000e+02    4.6000000e+02    4.6000000e+02    9.3494732e+06    9.4151131e+02    2.9255612e+03    7.4682638e-03    1.1815093e+01    6.8045177e+04    5.5743987e-02    0.0000000e+00   -4.9766167e-05   -1.4505181e-05   -1.0040021e-02    1.6987428e-04   -6.3798988e+02   -6.0838093e-07    8.2012536e-07    6.2173701e-04   -8.3447749e-07    5.2414730e+01
   9.2084330e+00    2.2247435e+00    1.3092305e-01    6.7864330e+01    0.0000000e+00    2.3468465e-05    8.7176098e+02    9.2021491e+02    8.0777439e+02    4.6000000e+02    4.6000000e+02    4.6000000e+02    9.3788038e+06    9.4531697e+02    2.9479047e+03    7.4806649e-03    1.1865352e+01    6.8371925e+04    1.0518885e-02    0.0000000e+00   -1.5460507e-04    1.1948049e-05   -9.3801538e-03    6.5671692e-04   -6.4148878e+02   -1.6112179e-07    3.5900550e-07    5.8143488e-04    1.1481407e-06    5.2611042e+01
   9.3009126e+00    1.9490859e+00    1.3065947e-01    6.7660035e+01    0.0000000e+00    2.3442000e-05    8.7173810e+02    9.2079803e+02    8.0732888e+02    4.6000000e+02    4.6000000e+02    4.6000000e+02    9.3844173e+06    9.4521121e+02    2.9526781e+03    7.4919583e-03    1.1910834e+01    6.8516042e+04   -6.1142487e-02    0.0000000e+00   -1.6752642e-04    3.9175559e-06   -8.8369243e-03   -4.8531172e-04   -6.4326845e+02    6.3362962e-07    8.1211010e-07    5.4768986e-04    7.1160194e-07    5.2598970e+01
   9.4156395e+00    2.0442139e+00    1.3016251e-01    6.7222134e+01    0.0000000e+00    2.3401736e-05    8.7141750e+02    9.2048291e+02    8.0707817e+02    4.6000000e+02    4.6000000e+02    4.6000000e+02    9.3793703e+06    9.4354146e+02    2.9507169e+03    7.5061365e-03    1.1967269e+01    6.8608769e+04   -8.8707025e-02    0.0000000e+00   -1.5472255e-04   -8.7998148e-06   -9.0771869e-03   -9.6532839e-04   -6.4540385e+02    1.0398394e-06    1.0078590e-06    5.6238785e-04   -1.7532665e-07    5.2512894e+01
   9.5156846e+00    1.6966682e+00    1.2954114e-01    6.6674263e+01    0.0000000e+00    2.3351205e-05    8.7086888e+02    9.1968500e+02    8.0684818e+02    4.6000000e+02    4.6000000e+02    4.6000000e+02    9.3648998e+06    9.4078004e+02    2.9426130e+03    7.5186331e-03    1.2016387e+01    6.8617050e+04   -1.4005245e-02    0.0000000e+00   -1.3318862e-04   -9.1699297e-06   -8.4416516e-03   -5.2802386e-06   -6.4686172e+02    2.1371811e-07    6.2739394e-07    5.2297970e-04   -3.3381194e-07    5.2375887e+01
   9.6149165e+00    1.2900541e+00    1.2864566e-01    6.5908768e+01    0.0000000e+00    2.3277358e-05    8.7012010e+02    9.1914501e+02    8.0603627e+02    4.6000000e+02    4.6000000e+02    4.6000000e+02    9.3436660e+06    9.3694361e+02    2.9302606e+03    7.5311561e-03    1.2064920e+01    6.8575635e+04    1.3456961e-01    0.0000000e+00   -1.6943413e-04   -3.0996454e-05   -8.0929467e-03    9.6367222e-04   -6.4738316e+02   -1.3969722e-06    6.2398613e-07    5.0165559e-04   -1.7194812e-06    5.2178715e+01
   9.7182445e+00    1.6522492e+00    1.2782186e-01    6.5195430e+01    0.0000000e+00    2.3213711e-05    8.6957569e+02    9.1930184e+02    8.0502462e+02    4.6000000e+02    4.6000000e+02    4.6000000e+02    9.3307504e+06    9.3407323e+02    2.9233100e+03    7.5443338e-03    1.2115282e+01    6.8600674e+04    1.1435733e-01    0.0000000e+00   -2.5824625e-04    1.8411532e-06   -9.0012096e-03    1.0467314e-03   -6.4808476e+02   -1.2072153e-06    9.3918972e-07    5.5817345e-04    4.5534039e-07    5.2023707e+01
   9.8077840e+00    2.8182522e+00    1.2783645e-01    6.5152359e+01    0.0000000e+00    2.3226799e-05    8.6976341e+02    9.1988425e+02    8.0489697e+02    4.6000000e+02    4.6000000e+02    4.6000000e+02    9.3432750e+06    9.3518458e+02    2.9332504e+03    7.5558589e-03    1.2158966e+01    6.8797623e+04    7.9526800e-02    0.0000000e+00   -1.8367042e-04   -2.1627071e-05   -9.8277876e-03    4.6020791e-04   -6.5054812e+02   -8.8178310e-07    9.4580584e-07    6.0913366e-04   -1.2195622e-06    5.2077613e+01
   9.9017080e+00    4.1939466e+00    1.2921045e-01    6.6219302e+01    0.0000000e+00    2.3357280e-05    8.7079413e+02    9.2084352e+02    8.0585022e+02    4.6000000e+02    4.6000000e+02    4.6000000e+02    9.3861686e+06    9.4186314e+02    2.9666917e+03    7.5680617e-03    1.2205168e+01    6.9225046e+04   -2.2844909e-03    0.0000000e+00   -1.1804673e-04   -1.3449688e-05   -1.0136217e-02   -1.2992845e-04   -6.5579012e+02    1.0018555e-07    8.8371959e-07    6.2798702e-04   -7.4082403e-07    5.2442113e+01
   1.0002666e+01    4.8938140e+00    1.3213427e-01    6.8649448e+01    0.0000000e+00    2.3602434e-05    8.7253439e+02    9.2201887e+02    8.0764167e+02    4.6000000e+02    4.6000000e+02    4.6000000e+02    9.4550319e+06    9.5415774e+02    3.0234563e+03    7.5813105e-03    1.2255652e+01    6.9854995e+04    4.1342276e-02    0.0000000e+00   -1.0612941e-04   -1.3077497e-05   -1.0448177e-02    1.0263568e-04   -6.6353766e+02   -4.4306171e-07    8.7498452e-07    6.4729853e-04   -7.2463154e-07    5.3131451e+01
   1.0101377e+01    4.5073128e+00    1.3503991e-01    7.1254325e+01    0.0000000e+00    2.3806220e-05    8.7421936e+02    9.2315020e+02    8.0938469e+02    4.6000000e+02    4.6000000e+02    4.6000000e+02    9.5223016e+06    9.6623188e+02    3.0795507e+03    7.5943907e-03    1.2305969e+01    7.0473364e+04    2.2909253e-02    0.0000000e+00   -1.2570541e-04   -1.3376406e-05   -1.0718430e-02    3.8458164e-04   -6.7116285e+02   -3.1639325e-07    9.0419509e-07    6.6414239e-04   -7.2214581e-07    5.3808901e+01
   1.0211028e+01    3.4059787e+00    1.3690689e-01    7.2975742e+01    0.0000000e+00    2.3928088e-05    8.7547758e+02    9.2423321e+02    8.1051531e+02    4.6000000e+02    4.6000000e+02    4.6000000e+02    9.5754605e+06    9.7483588e+02    3.1227379e+03    7.6090749e-03    1.2362745e+01    7.1003775e+04   -4.6871727e-02    0.0000000e+00   -1.8127472e-04   -1.4809715e-05   -1.0834929e-02   -2.9306659e-04   -6.7772596e+02    4.6057750e-07    9.7062185e-07    6.7157719e-04   -7.7638258e-07    5.4281966e+01
   1.0314377e+01    2.4499914e+00    1.3722332e-01    7.3300547e+01    0.0000000e+00    2.3938110e-05    8.7585183e+02    9.2482135e+02    8.1082286e+02    4.6000000e+02    4.6000000e+02    4.6000000e+02    9.5961194e+06    9.7731328e+02    3.1396317e+03    7.6230541e-03    1.2416727e+01    7.1287589e+04   -1.1366116e-01    0.0000000e+00   -2.3005936e-04   -1.6037832e-05   -1.0746970e-02   -8.7434486e-04   -6.8153054e+02    1.2145347e-06    9.7205041e-07    6.6634610e-04   -8.1768177e-07    5.4413712e+01
   1.0400419e+01    1.9273667e+00    1.3682202e-01    7.2960428e+01    0.0000000e+00    2.3900508e-05    8.7565611e+02    9.2482186e+02    8.1061301e+02    4.6000000e+02    4.6000000e+02    4.6000000e+02    9.5945102e+06    9.7631098e+02    3.1399686e+03    7.6347888e-03    1.2461749e+01    7.1385358e+04   -1.3249390e-01    0.0000000e+00   -2.4855504e-04   -1.0435252e-05   -1.0553855e-02   -9.8756055e-04   -6.8334177e+02    1.4572161e-06    9.4293280e-07    6.5445074e-04   -4.2812300e-07    5.4360855e+01
   1.0524858e+01    1.5537287e+00    1.3572244e-01    7.1985891e+01    0.0000000e+00    2.3812090e-05    8.7486902e+02    9.2424531e+02    8.0981159e+02    4.6000000e+02    4.6000000e+02    4.6000000e+02    9.5732477e+06    9.7208529e+02    3.1275422e+03    7.6519524e-03    1.2526703e+01    7.1387379e+04   -4.2331155e-02    0.0000000e+00   -2.6598525e-04    6.7478596e-07   -1.0147018e-02   -3.8782530e-04   -6.8470449e+02    5.7229908e-07    9.9279289e-07    6.2936144e-04    3.5523983e-07    5.4142602e+01
   1.0617996e+01    1.5129203e+00    1.3477815e-01    7.1130940e+01    0.0000000e+00    2.3741331e-05    8.7414649e+02    9.2370144e+02    8.0910426e+02    4.6000000e+02    4.6000000e+02    4.6000000e+02    9.5523509e+06    9.6823245e+02    3.1150185e+03    7.6649184e-03    1.2575103e+01    7.1352308e+04    5.0333697e-02    0.0000000e+00   -2.7113043e-04    2.8464436e-06   -9.9879706e-03    4.0218079e-04   -6.8536993e+02   -4.9914182e-07    8.8141619e-07    6.1962340e-04    5.3815567e-07    5.3944315e+01
   1.0710808e+01    1.7366793e+00    1.3396242e-01    7.0379326e+01    0.0000000e+00    2.3683308e-05    8.7355846e+02    9.2336543e+02    8.0848311e+02    4.6000000e+02    4.6000000e+02    4.6000000e+02    9.5365051e+06    9.6510957e+02    3.1059579e+03    7.6779498e-03    1.2623170e+01    7.1355095e+04    8.2793727e-02    0.0000000e+00   -2.7378728e-04   -7.2774116e-06   -1.0177731e-02    7.0500902e-04   -6.8635286e+02   -8.5045533e-07    9.0758093e-07    6.3131449e-04   -1.8496859e-07    5.3782665e+01
   1.0802736e+01    2.2322918e+00    1.3348914e-01    6.9912996e+01    0.0000000e+00    2.3655140e-05    8.7329038e+02    9.2330381e+02    8.0815240e+02    4.6000000e+02    4.6000000e+02    4.6000000e+02    9.5323784e+06    9.6374218e+02    3.1049483e+03    7.6909654e-03    1.2670718e+01    7.1445130e+04    5.6457570e-02    0.0000000e+00   -2.4710782e-04   -1.5132474e-05   -1.0428156e-02    4.7126308e-04   -6.8821789e+02   -5.8978440e-07    9.4731267e-07    6.4668428e-04   -7.5994118e-07    5.3711627e+01
   1.0925367e+01    3.0380805e+00    1.3364873e-01    6.9951312e+01    0.0000000e+00    2.3684192e-05    8.7354694e+02    9.2367991e+02    8.0854227e+02    4.6000000e+02    4.6000000e+02    4.6000000e+02    9.5491846e+06    9.6556214e+02    3.1199244e+03    7.7085143e-03    1.2734316e+01    7.1734387e+04    1.4518820e-02    0.0000000e+00   -2.0188262e-04   -1.4343009e-05   -1.0685844e-02   -7.2163220e-05   -6.9259312e+02   -1.1945752e-08    9.6784349e-07    6.6244023e-04   -7.6375390e-07    5.3811528e+01
   1.1025719e+01    3.4340016e+00    1.3439715e-01    7.0528997e+01    0.0000000e+00    2.3753177e-05    8.7414575e+02    9.2418958e+02    8.0933790e+02    4.6000000e+02    4.6000000e+02    4.6000000e+02    9.5769891e+06    9.6960802e+02    3.1433534e+03    7.7230109e-03    1.2786730e+01    7.2078504e+04    1.9622422e-02    0.0000000e+00   -1.8289795e-04   -1.3286249e-05   -1.0843138e-02    1.3103906e-04   -6.9745350e+02   -2.3309248e-07    9.5137869e-07    6.7213079e-04   -7.0301692e-07    5.4034467e+01
   1.1129633e+01    3.3857189e+00    1.3527431e-01    7.1258552e+01    0.0000000e+00    2.3822466e-05    8.7481533e+02    9.2470227e+02    8.1024529e+02    4.6000000e+02    4.6000000e+02    4.6000000e+02    9.6075817e+06    9.7417763e+02    3.1693458e+03    7.7381599e-03    1.2841450e+01    7.2450542e+04   -1.2085644e-02    0.0000000e+00   -1.8092812e-04   -1.3025676e-05   -1.0964334e-02   -1.2493682e-05   -7.0271883e+02    1.3489640e-07    9.4608608e-07    6.7964343e-04   -6.8529812e-07    5.4287065e+01
   1.1201562e+01    3.1161347e+00    1.3566081e-01    7.1593653e+01    0.0000000e+00    2.3848064e-05    8.7514320e+02    9.2494625e+02    8.1072819e+02    4.6000000e+02    4.6000000e+02    4.6000000e+02    9.6238342e+06    9.7643572e+02    3.1834568e+03    7.7487142e-03    1.2879558e+01    7.2672063e+04   -2.3529099e-02    0.0000000e+00   -1.8936888e-04   -1.3447856e-05   -1.1005849e-02   -1.8380669e-04   -7.0598093e+02    2.3011605e-07    9.5730087e-07    6.8224735e-04   -7.0214257e-07    5.4411937e+01
   1.1318960e+01    2.4923536e+00    1.3568611e-01    7.1622121e+01    0.0000000e+00    2.3840499e-05    8.7527067e+02    9.2500819e+02    8.1106928e+02    4.6000000e+02    4.6000000e+02    4.6000000e+02    9.6354927e+06    9.7752788e+02    3.1950749e+03    7.7661126e-03    1.2941989e+01    7.2923464e+04   -6.6051299e-02    0.0000000e+00   -2.1820152e-04   -1.3759686e-05   -1.0973824e-02   -4.2458985e-04   -7.1009989e+02    6.2782067e-07    9.8066869e-07    6.8037226e-04   -6.9794463e-07    5.4474753e+01
   1.1428523e+01    1.9455764e+00    1.3505785e-01    7.1069110e+01    0.0000000e+00    2.3786342e-05    8.7486076e+02    9.2466435e+02    8.1076338e+02    4.6000000e+02    4.6000000e+02    4.6000000e+02    9.6269014e+06    9.7544239e+02    3.1917740e+03    7.7825048e-03    1.3000282e+01    7.3012188e+04   -1.0060179e-01    0.0000000e+00   -2.3155352e-04   -1.4925776e-05   -1.0855126e-02   -7.8898551e-04   -7.1240435e+02    1.1204324e-06    9.5339711e-07    6.7309168e-04   -7.6693206e-07    5.4369316e+01
   1.1505844e+01    1.6979769e+00    1.3437666e-01    7.0472089e+01    0.0000000e+00    2.3730728e-05    8.7434956e+02    9.2426760e+02    8.1015720e+02    4.6000000e+02    4.6000000e+02    4.6000000e+02    9.6126654e+06    9.7275311e+02    3.1837969e+03    7.7941541e-03    1.3041318e+01    7.3013394e+04   -5.9428610e-02    0.0000000e+00   -2.3928471e-04   -1.5508583e-05   -1.0713858e-02   -5.4035031e-04   -7.1336970e+02    6.6009265e-07    9.2906280e-07    6.6436894e-04   -7.9265897e-07    5.4231770e+01
   1.1621513e+01    1.5947296e+00    1.3322941e-01    6.9447494e+01    0.0000000e+00    2.3643175e-05    8.7343490e+02    9.2357056e+02    8.0895931e+02    4.6000000e+02    4.6000000e+02    4.6000000e+02    9.5858073e+06    9.6797040e+02    3.1682480e+03    7.8117462e-03    1.3102469e+01    7.2973780e+04    6.7800053e-03    0.0000000e+00   -2.4450176e-04   -1.7735964e-05   -1.0557385e-02    6.6884537e-05   -7.1440161e+02    3.8829856e-10    9.0465063e-07    6.5472708e-04   -9.3009325e-07    5.3987722e+01
   1.1700882e+01    1.6869927e+00    1.3247905e-01    6.8768607e+01    0.0000000e+00    2.3588352e-05    8.7283380e+02    9.2309218e+02    8.0821017e+02    4.6000000e+02    4.6000000e+02    4.6000000e+02    9.5683484e+06    9.6485066e+02    3.1583095e+03    7.8239016e-03    1.3144257e+01    7.2954230e+04    3.0157934e-02    0.0000000e+00   -2.3594733e-04   -1.6218842e-05   -1.0568066e-02    2.9684835e-04   -7.1520626e+02   -3.1109590e-07    9.0955294e-07    6.5534883e-04   -8.3721501e-07    5.3828826e+01
   1.1819130e+01    2.0264833e+00    1.3158314e-01    6.7938773e+01    0.0000000e+00    2.3526984e-05    8.7216701e+02    9.2252698e+02    8.0739680e+02    4.6000000e+02    4.6000000e+02    4.6000000e+02    9.5505249e+06    9.6136462e+02    3.1490991e+03    7.8421859e-03    1.3206337e+01    7.2988540e+04    3.3070723e-02    0.0000000e+00   -2.1576564e-04   -1.4352461e-05   -1.0645436e-02    2.2442324e-04   -7.1709205e+02   -2.5042817e-07    9.3826753e-07    6.6003357e-04   -7.5005856e-07    5.3650370e+01
   1.1938907e+01    2.4452372e+00    1.3107197e-01    6.7425102e+01    0.0000000e+00    2.3498546e-05    8.7183450e+02    9.2222004e+02    8.0702312e+02    4.6000000e+02    4.6000000e+02    4.6000000e+02    9.5451621e+06    9.5980659e+02    3.1488140e+03    7.8608855e-03    1.3269154e+01    7.3121491e+04    5.4988767e-02    0.0000000e+00   -1.9378059e-04   -1.3796064e-05   -1.0719018e-02    3.7134141e-04   -7.2012444e+02   -5.8387697e-07    9.4763263e-07    6.6450504e-04   -7.2458334e-07    5.3573949e+01
   1.2020982e+01    2.6369306e+00    1.3091285e-01    6.7240343e+01    0.0000000e+00    2.3492661e-05    8.7176779e+02    9.2210224e+02    8.0697795e+02    4.6000000e+02    4.6000000e+02    4.6000000e+02    9.5469798e+06    9.5962301e+02    3.1527217e+03    7.8737968e-03    1.3312242e+01    7.3255513e+04    8.4502483e-03    0.0000000e+00   -1.8108518e-04   -1.2674568e-05   -1.0760701e-02    1.6705853e-04   -7.2272005e+02   -1.4111333e-07    9.4045770e-07    6.6704474e-04   -6.6115501e-07    5.3567922e+01
   1.2104082e+01    2.6940844e+00    1.3081743e-01    6.7117659e+01    0.0000000e+00    2.3489518e-05    8.7173799e+02    9.2199422e+02    8.0700163e+02    4.6000000e+02    4.6000000e+02    4.6000000e+02    9.5503187e+06    9.5972245e+02    3.1579187e+03    7.8869539e-03    1.3355938e+01    7.3403562e+04   -3.3012169e-02    0.0000000e+00   -1.7310506e-04   -1.2144225e-05   -1.0791258e-02   -2.4079289e-04   -7.2550928e+02    3.9740003e-07    9.3169268e-07    6.6890959e-04   -6.3997645e-07    5.3578158e+01
   1.2226869e+01    2.5425806e+00    1.3056590e-01    6.6862633e+01    0.0000000e+00    2.3470854e-05    8.7161174e+02    9.2176060e+02    8.0697091e+02    4.6000000e+02    4.6000000e+02    4.6000000e+02    9.5519477e+06    9.5935317e+02    3.1633500e+03    7.9065787e-03    1.3420610e+01    7.3598744e+04    6.1476483e-03    0.0000000e+00   -1.7691501e-04   -1.2699164e-05   -1.0795840e-02   -6.7950382e-05   -7.2939318e+02   -4.9402987e-08    9.3887377e-07    6.6920703e-04   -6.6792979e-07    5.3565086e+01
   1.2312795e+01    2.3315167e+00    1.3021552e-01    6.6543434e+01    0.0000000e+00    2.3442403e-05    8.7136377e+02    9.2149135e+02    8.0681035e+02    4.6000000e+02    4.6000000e+02    4.6000000e+02    9.5472427e+06    9.5821537e+02    3.1630683e+03    7.9204144e-03    1.3465888e+01    7.3691196e+04   -1.7964694e-02    0.0000000e+00   -1.7717629e-04   -1.3044571e-05   -1.0775589e-02   -1.2618138e-05   -7.3164235e+02    9.0113926e-08    9.3791180e-07    6.6795408e-04   -6.8011572e-07    5.3510022e+01
   1.2400411e+01    2.1005032e+00    1.2969440e-01    6.6084660e+01    0.0000000e+00    2.3399796e-05    8.7094597e+02    9.2110066e+02    8.0644221e+02    4.6000000e+02    4.6000000e+02    4.6000000e+02    9.5363936e+06    9.5617292e+02    3.1586485e+03    7.9346179e-03    1.3512005e+01    7.3739447e+04   -6.9889647e-02    0.0000000e+00   -1.7246312e-04   -1.3439349e-05   -1.0734175e-02   -4.3473773e-04   -7.3343609e+02    7.3959671e-07    9.2254626e-07    6.6536201e-04   -7.1357471e-07    5.3408183e+01
   1.2534974e+01    1.8508737e+00    1.2864724e-01    6.5174354e+01    0.0000000e+00    2.3316012e-05    8.7003768e+02    9.2030670e+02    8.0554370e+02    4.6000000e+02    4.6000000e+02    4.6000000e+02    9.5098841e+06    9.5164632e+02    3.1453027e+03    7.9566483e-03    1.3582613e+01    7.3738652e+04   -1.7119929e-02    0.0000000e+00   -1.6374584e-04   -1.5852497e-05   -1.0637740e-02   -2.4917071e-04   -7.3538223e+02    2.2944173e-07    9.0270470e-07    6.5933754e-04   -8.6723868e-07    5.3180293e+01
   1.2626869e+01    1.7968010e+00    1.2785647e-01    6.4486419e+01    0.0000000e+00    2.3254566e-05    8.6932203e+02    9.1966112e+02    8.0483266e+02    4.6000000e+02    4.6000000e+02    4.6000000e+02    9.4882525e+06    9.4808523e+02    3.1339256e+03    7.9718143e-03    1.3630626e+01    7.3711177e+04   -7.8290762e-03    0.0000000e+00   -1.5651436e-04   -1.6296836e-05   -1.0575899e-02    1.2103566e-05   -7.3642955e+02    5.4361289e-08    8.9309755e-07    6.5547191e-04   -8.9531340e-07    5.3000873e+01
   1.2720331e+01    1.8378374e+00    1.2707046e-01    6.3797189e+01    0.0000000e+00    2.3195359e-05    8.6860221e+02    9.1903480e+02    8.0411684e+02    4.6000000e+02    4.6000000e+02    4.6000000e+02    9.4665253e+06    9.4453241e+02    3.1226558e+03    7.9873491e-03    1.3679279e+01    7.3685725e+04    3.4013778e-03    0.0000000e+00   -1.5457626e-04   -1.5520094e-05   -1.0530946e-02    4.8678341e-05   -7.3753369e+02    4.1294873e-09    8.8971100e-07    6.5267995e-04   -8.5376766e-07    5.2822194e+01
   1.2814027e+01    1.9530185e+00    1.2635686e-01    6.3162757e+01    0.0000000e+00    2.3143658e-05    8.6794583e+02    9.1844742e+02    8.0350461e+02    4.6000000e+02    4.6000000e+02    4.6000000e+02    9.4471341e+06    9.4133974e+02    3.1130744e+03    8.0030343e-03    1.3727897e+01    7.3679206e+04    4.4237466e-02    0.0000000e+00   -1.5316671e-04   -1.4690047e-05   -1.0505094e-02    2.8027103e-04   -7.3886659e+02   -4.0439062e-07    8.9664696e-07    6.5107929e-04   -7.9411504e-07    5.2662428e+01
   1.2907702e+01    2.0892932e+00    1.2573986e-01    6.2606813e+01    0.0000000e+00    2.3100263e-05    8.6737504e+02    9.1790831e+02    8.0302377e+02    4.6000000e+02    4.6000000e+02    4.6000000e+02    9.4308240e+06    9.3862861e+02    3.1057157e+03    8.0188274e-03    1.3776380e+01    7.3697142e+04    3.4680411e-02    0.0000000e+00   -1.4891777e-04   -1.3802447e-05   -1.0487576e-02    3.1533081e-04   -7.4050003e+02   -3.8891090e-07    9.0031394e-07    6.4998441e-04   -7.3461150e-07    5.2528136e+01
   1.3001370e+01    2.1976247e+00    1.2520873e-01    6.2123038e+01    0.0000000e+00    2.3063426e-05    8.6687606e+02    9.1740746e+02    8.0260540e+02    4.6000000e+02    4.6000000e+02    4.6000000e+02    9.4171325e+06    9.3633831e+02    3.1002865e+03    8.0347308e-03    1.3824768e+01    7.3736085e+04    3.2057286e-03    0.0000000e+00   -1.4334379e-04   -1.3040477e-05   -1.0471715e-02    5.9475894e-05   -7.4239184e+02    7.4308079e-09    8.9834176e-07    6.4898174e-04   -6.9317116e-07    5.2416379e+01
   1.3141885e+01    2.2499774e+00    1.2448611e-01    6.1467752e+01    0.0000000e+00    2.3011861e-05    8.6618076e+02    9.1667659e+02    8.0210546e+02    4.6000000e+02    4.6000000e+02    4.6000000e+02    9.3984898e+06    9.3323552e+02    3.0936703e+03    8.0588172e-03    1.3897223e+01    7.3810708e+04    2.3271964e-02    0.0000000e+00   -1.3685536e-04   -1.3094762e-05   -1.0442521e-02    1.0297705e-04   -7.4544686e+02   -2.1018996e-07    8.9875575e-07    6.4714576e-04   -6.9216363e-07    5.2266805e+01
   1.3235607e+01    2.2019891e+00    1.2398411e-01    6.1022470e+01    0.0000000e+00    2.2973972e-05    8.6568201e+02    9.1615607e+02    8.0173557e+02    4.6000000e+02    4.6000000e+02    4.6000000e+02    9.3847580e+06    9.3101501e+02    3.0884985e+03    8.0750118e-03    1.3945456e+01    7.3850965e+04   -4.7847234e-03    0.0000000e+00   -1.3231800e-04   -1.3094224e-05   -1.0414789e-02    3.5074380e-05   -7.4740400e+02    3.3218341e-08    8.9450718e-07    6.4540732e-04   -6.8937478e-07    5.2159753e+01
   1.3329652e+01    2.1108011e+00    1.2342279e-01    6.0534575e+01    0.0000000e+00    2.2930203e-05    8.6511189e+02    9.1558202e+02    8.0129604e+02    4.6000000e+02    4.6000000e+02    4.6000000e+02    9.3684509e+06    9.2844404e+02    3.0816686e+03    8.0913739e-03    1.3993755e+01    7.3872015e+04   -4.3713033e-02    0.0000000e+00   -1.2689755e-04   -1.3236004e-05   -1.0376959e-02   -2.8872047e-04   -7.4916061e+02    4.4400818e-07    8.8466892e-07    6.4303631e-04   -7.0758972e-07    5.2034790e+01
   1.3423947e+01    2.0150977e+00    1.2279504e-01    5.9996180e+01    0.0000000e+00    2.2880740e-05    8.6446388e+02    9.1490856e+02    8.0077312e+02    4.6000000e+02    4.6000000e+02    4.6000000e+02    9.3492932e+06    9.2548478e+02    3.0730116e+03    8.1078919e-03    1.4042053e+01    7.3871452e+04   -2.6774001e-02    0.0000000e+00   -1.2140149e-04   -1.3865458e-05   -1.0328693e-02   -2.8284381e-04   -7.5068046e+02    3.2272555e-07    8.7613300e-07    6.4001551e-04   -7.5179558e-07    5.1889749e+01
   1.3518603e+01    1.9472125e+00    1.2211653e-01    5.9418513e+01    0.0000000e+00    2.2827358e-05    8.6374998e+02    9.1419223e+02    8.0017009e+02    4.6000000e+02    4.6000000e+02    4.6000000e+02    9.3277634e+06    9.2221028e+02    3.0628578e+03    8.1245866e-03    1.4090381e+01    7.3853096e+04   -2.0746535e-02    0.0000000e+00   -1.1460900e-04   -1.4369591e-05   -1.0276347e-02   -1.4748712e-04   -7.5201229e+02    2.2188419e-07    8.6633145e-07    6.3673900e-04   -7.8804960e-07    5.1728609e+01
   1.3613414e+01    1.9181863e+00    1.2141459e-01    5.8822294e+01    0.0000000e+00    2.2772617e-05    8.6299521e+02    9.1347209e+02    7.9952143e+02    4.6000000e+02    4.6000000e+02    4.6000000e+02    9.3047556e+06    9.1875873e+02    3.0518285e+03    8.1414222e-03    1.4138617e+01    7.3823594e+04   -2.5375240e-02    0.0000000e+00   -1.0699587e-04   -1.4461895e-05   -1.0225078e-02   -1.4292861e-04   -7.5323732e+02    2.6282641e-07    8.5849767e-07    6.3352618e-04   -8.0377734e-07    5.1558719e+01
   1.3708992e+01    1.9250563e+00    1.2071035e-01    5.8224905e+01    0.0000000e+00    2.2718064e-05    8.6222201e+02    9.1271878e+02    7.9886295e+02    4.6000000e+02    4.6000000e+02    4.6000000e+02    9.2811104e+06    9.1525058e+02    3.0405301e+03    8.1585094e-03    1.4187062e+01    7.3790549e+04   -2.7028713e-02    0.0000000e+00   -1.0065472e-04   -1.4105470e-05   -1.0177463e-02   -2.0831323e-04   -7.5445170e+02    3.1838924e-07    8.5488251e-07    6.3054545e-04   -7.9526140e-07    5.1386388e+01
   1.3805158e+01    1.9625825e+00    1.2002779e-01    5.7644540e+01    0.0000000e+00    2.2665838e-05    8.6145810e+02    9.1196549e+02    7.9821851e+02    4.6000000e+02    4.6000000e+02    4.6000000e+02    9.2578464e+06    9.1182716e+02    3.0296349e+03    8.1758187e-03    1.4235629e+01    7.3761759e+04   -7.6629478e-03    0.0000000e+00   -9.7496497e-05   -1.3452351e-05   -1.0134285e-02   -9.4616474e-05   -7.5573386e+02    1.3303788e-07    8.5496784e-07    6.2785577e-04   -7.6150027e-07    5.1218854e+01
   1.3901683e+01    2.0198386e+00    1.1938372e-01    5.7095036e+01    0.0000000e+00    2.2617125e-05    8.6072328e+02    9.1125429e+02    7.9744745e+02    4.6000000e+02    4.6000000e+02    4.6000000e+02    9.2356176e+06    9.0858395e+02    3.0195919e+03    8.1933103e-03    1.4284211e+01    7.3742088e+04    1.1519549e-02    0.0000000e+00   -9.6509607e-05   -1.2805088e-05   -1.0095669e-02    8.9640533e-05   -7.5713566e+02   -7.5230723e-08    8.5722729e-07    6.2546264e-04   -7.2135733e-07    5.1060983e+01
   1.4044870e+01    2.1054515e+00    1.1850801e-01    5.6344486e+01    0.0000000e+00    2.2551626e-05    8.5969390e+02    9.1023195e+02    7.9630611e+02    4.6000000e+02    4.6000000e+02    4.6000000e+02    9.2047994e+06    9.0414509e+02    3.0064027e+03    8.2194927e-03    1.4356009e+01    7.3730876e+04   -2.8506041e-03    0.0000000e+00   -9.4095834e-05   -1.1818338e-05   -1.0045129e-02    2.8313082e-05   -7.5944818e+02    4.2178533e-08    8.5931728e-07    6.2232906e-04   -6.6298070e-07    5.0846891e+01
   1.4141413e+01    2.1320807e+00    1.1794782e-01    5.5869355e+01    0.0000000e+00    2.2508629e-05    8.5902139e+02    9.0954069e+02    7.9563953e+02    4.6000000e+02    4.6000000e+02    4.6000000e+02    9.1846661e+06    9.0126690e+02    2.9980538e+03    8.2372820e-03    1.4404248e+01    7.3728820e+04   -3.6681208e-02    0.0000000e+00   -8.9040458e-05   -1.1340157e-05   -1.0012229e-02   -2.5924189e-04   -7.6109721e+02    4.0027051e-07    8.5623484e-07    6.2027068e-04   -6.4676706e-07    5.0708413e+01
   1.4238730e+01    2.1282895e+00    1.1737919e-01    5.5392425e+01    0.0000000e+00    2.2464341e-05    8.5833351e+02    9.0883117e+02    7.9496677e+02    4.6000000e+02    4.6000000e+02    4.6000000e+02    9.1640631e+06    8.9831372e+02    2.9894294e+03    8.2553332e-03    1.4452736e+01    7.3724636e+04   -3.5428218e-02    0.0000000e+00   -8.4112974e-05   -1.1074560e-05   -9.9751998e-03   -3.1593320e-04   -7.6274688e+02    4.1873681e-07    8.5621922e-07    6.1795069e-04   -6.4291314e-07    5.0565707e+01
   1.4337576e+01    2.0998769e+00    1.1678673e-01    5.4900731e+01    0.0000000e+00    2.2417182e-05    8.5760870e+02    9.0808811e+02    7.9420164e+02    4.6000000e+02    4.6000000e+02    4.6000000e+02    9.1421157e+06    8.9519354e+02    2.9800887e+03    8.2737905e-03    1.4501836e+01    7.3712508e+04   -1.7859388e-02    0.0000000e+00   -7.8759962e-05   -1.0995925e-05   -9.9335387e-03   -1.5743802e-04   -7.6434354e+02    2.3251537e-07    8.5394507e-07    6.1534288e-04   -6.4525081e-07    5.0414462e+01
   1.4436470e+01    2.0641081e+00    1.1618271e-01    5.4399782e+01    0.0000000e+00    2.2369266e-05    8.5684442e+02    9.0729576e+02    7.9340993e+02    4.6000000e+02    4.6000000e+02    4.6000000e+02    9.1188738e+06    8.9196185e+02    2.9700943e+03    8.2923800e-03    1.4550796e+01    7.3690309e+04   -1.2107692e-02    0.0000000e+00   -7.4374544e-05   -1.1032497e-05   -9.8881383e-03   -5.4868520e-05   -7.6583284e+02    1.4192486e-07    8.5307734e-07    6.1250806e-04   -6.5216071e-07    5.0258835e+01
   1.4532850e+01    2.0498491e+00    1.1557696e-01    5.3901684e+01    0.0000000e+00    2.2320678e-05    8.5607079e+02    9.0650864e+02    7.9261743e+02    4.6000000e+02    4.6000000e+02    4.6000000e+02    9.0948162e+06    8.8865142e+02    2.9596524e+03    8.3106150e-03    1.4598345e+01    7.3657511e+04   -1.8435001e-02    0.0000000e+00   -6.9711348e-05   -1.0868196e-05   -9.8447065e-03   -1.2750993e-04   -7.6715657e+02    2.0676853e-07    8.5508532e-07    6.0978922e-04   -6.5020374e-07    5.0097987e+01
   1.4630050e+01    2.0558371e+00    1.1498072e-01    5.3409653e+01    0.0000000e+00    2.2273589e-05    8.5527840e+02    9.0572011e+02    7.9181734e+02    4.6000000e+02    4.6000000e+02    4.6000000e+02    9.0703437e+06    8.8535313e+02    2.9491659e+03    8.3291238e-03    1.4646129e+01    7.3622923e+04   -2.7400191e-02    0.0000000e+00   -6.5600852e-05   -1.0668650e-05   -9.8009343e-03   -2.1383812e-04   -7.6848496e+02    3.1759687e-07    8.5555569e-07    6.0706186e-04   -6.4842284e-07    4.9939468e+01
   1.4728134e+01    2.0721795e+00    1.1439080e-01    5.2923237e+01    0.0000000e+00    2.2227062e-05    8.5447521e+02    9.0495295e+02    7.9103518e+02    4.6000000e+02    4.6000000e+02    4.6000000e+02    9.0454917e+06    8.8204334e+02    2.9386158e+03    8.3479214e-03    1.4694174e+01    7.3586907e+04   -2.0317718e-02    0.0000000e+00   -6.1643460e-05   -1.0374316e-05   -9.7587780e-03   -1.8811284e-04   -7.6983639e+02    2.5828182e-07    8.5751732e-07    6.0443670e-04   -6.3969845e-07    4.9780972e+01
   1.4827219e+01    2.0926133e+00    1.1381515e-01    5.2448751e+01    0.0000000e+00    2.2181809e-05    8.5366819e+02    9.0417753e+02    7.9026432e+02    4.6000000e+02    4.6000000e+02    4.6000000e+02    9.0205863e+06    8.7876906e+02    2.9282308e+03    8.3670341e-03    1.4742538e+01    7.3552314e+04   -1.5028478e-03    0.0000000e+00   -6.0950742e-05   -1.0081970e-05   -9.7170229e-03   -1.4962458e-05   -7.7123335e+02    4.5438922e-08    8.5967865e-07    6.0185131e-04   -6.2327399e-07    4.9625068e+01
   1.4924815e+01    2.1116804e+00    1.1326723e-01    5.1995831e+01    0.0000000e+00    2.2139203e-05    8.5287589e+02    9.0341429e+02    7.8951859e+02    4.6000000e+02    4.6000000e+02    4.6000000e+02    8.9962015e+06    8.7560443e+02    2.9182304e+03    8.3859797e-03    1.4790010e+01    7.3519579e+04   -8.6791928e-03    0.0000000e+00   -6.0644862e-05   -9.7142642e-06   -9.6766540e-03   -2.3682734e-05   -7.7263815e+02    1.1575146e-07    8.6188554e-07    5.9935252e-04   -6.0353368e-07    4.9475269e+01
   1.5022648e+01    2.1270414e+00    1.1273359e-01    5.1556593e+01    0.0000000e+00    2.2097406e-05    8.5208380e+02    9.0265040e+02    7.8880807e+02    4.6000000e+02    4.6000000e+02    4.6000000e+02    8.9718112e+06    8.7247664e+02    2.9083851e+03    8.4050914e-03    1.4837438e+01    7.3487350e+04   -1.9516964e-02    0.0000000e+00   -5.8425194e-05   -9.3248061e-06   -9.6395851e-03   -1.3532166e-04   -7.7406273e+02    2.4813911e-07    8.6441307e-07    5.9704854e-04   -5.8557631e-07    4.9327749e+01
   1.5120821e+01    2.1416134e+00    1.1221410e-01    5.1130951e+01    0.0000000e+00    2.2056405e-05    8.5129014e+02    9.0188458e+02    7.8812856e+02    4.6000000e+02    4.6000000e+02    4.6000000e+02    8.9473886e+06    8.6938618e+02    2.8986911e+03    8.4243902e-03    1.4884870e+01    7.3455578e+04   -1.8352519e-02    0.0000000e+00   -5.5406371e-05   -8.9809641e-06   -9.6038176e-03   -1.6535444e-04   -7.7550459e+02    3.0039122e-07    8.6776007e-07    5.9481844e-04   -5.7092351e-07    4.9182690e+01
   1.5209553e+01    2.1553508e+00    1.1175950e-01    5.0758114e+01    0.0000000e+00    2.2020768e-05    8.5057299e+02    9.0118855e+02    7.8751762e+02    4.6000000e+02    4.6000000e+02    4.6000000e+02    8.9253476e+06    8.6663380e+02    2.8900765e+03    8.4419328e-03    1.4927612e+01    7.3427212e+04    7.8397937e-03    0.0000000e+00   -5.4058610e-05   -8.9444492e-06   -9.5722403e-03    3.5876754e-05   -7.7681996e+02   -7.1010263e-08    8.7000881e-07    5.9285537e-04   -5.6608677e-07    4.9054190e+01
   1.5347900e+01    2.1695946e+00    1.1106936e-01    5.0194849e+01    0.0000000e+00    2.1966233e-05    8.4944853e+02    9.0010004e+02    7.8656689e+02    4.6000000e+02    4.6000000e+02    4.6000000e+02    8.8907098e+06    8.6237117e+02    2.8767129e+03    8.4694988e-03    1.4993996e+01    7.3381077e+04   -4.3929517e-02    0.0000000e+00   -4.8236491e-05   -8.5074423e-06   -9.5246751e-03   -2.3376779e-04   -7.7887464e+02    3.7634978e-07    8.7594420e-07    5.8988231e-04   -5.4959219e-07    4.8856033e+01
   1.5436537e+01    2.1702828e+00    1.1063735e-01    4.9841761e+01    0.0000000e+00    2.1932366e-05    8.4871833e+02    8.9938417e+02    7.8595543e+02    4.6000000e+02    4.6000000e+02    4.6000000e+02    8.8681870e+06    8.5964606e+02    2.8681054e+03    8.4872784e-03    1.5036368e+01    7.3348846e+04   -2.7594656e-02    0.0000000e+00   -4.4649949e-05   -8.3471047e-06   -9.4935806e-03   -3.1089915e-04   -7.8017169e+02    4.2765499e-07    8.8008194e-07    5.8793433e-04   -5.4993392e-07    4.8730091e+01
   1.5525361e+01    2.1669125e+00    1.1020717e-01    4.9483628e+01    0.0000000e+00    2.1900606e-05    8.4797454e+02    8.9865832e+02    7.8533202e+02    4.6000000e+02    4.6000000e+02    4.6000000e+02    8.8452171e+06    8.5688794e+02    2.8593099e+03    8.5051925e-03    1.5078699e+01    7.3313284e+04   -9.5543334e-04    0.0000000e+00   -4.3005803e-05   -8.2182017e-06   -9.4613262e-03   -7.5794290e-05   -7.8144235e+02    8.4618829e-08    8.8306875e-07    5.8592677e-04   -5.4347403e-07    4.8602809e+01
   1.5617905e+01    2.1707094e+00    1.0976562e-01    4.9125358e+01    0.0000000e+00    2.1865865e-05    8.4719448e+02    8.9789576e+02    7.8467347e+02    4.6000000e+02    4.6000000e+02    4.6000000e+02    8.8211186e+06    8.5402098e+02    2.8501517e+03    8.5239617e-03    1.5122684e+01    7.3274904e+04    3.0031679e-02    0.0000000e+00   -4.7090737e-05   -8.0286736e-06   -9.4266161e-03    3.2695566e-04   -7.8275041e+02   -4.6799633e-07    8.8223128e-07    5.8380067e-04   -5.2067694e-07    4.8470783e+01
   1.5713601e+01    2.1655402e+00    1.0930917e-01    4.8769132e+01    0.0000000e+00    2.1826452e-05    8.4636812e+02    8.9710273e+02    7.8398942e+02    4.6000000e+02    4.6000000e+02    4.6000000e+02    8.7954961e+06    8.5099784e+02    2.8403329e+03    8.5434837e-03    1.5167989e+01    7.3229343e+04   -8.8814796e-02    0.0000000e+00   -3.5097188e-05   -7.2438959e-06   -9.3960804e-03   -4.9744485e-04   -7.8406380e+02    9.2137605e-07    8.9565374e-07    5.8185993e-04   -4.9821248e-07    4.8331753e+01
   1.5812003e+01    2.1760322e+00    1.0885337e-01    4.8403639e+01    0.0000000e+00    2.1789978e-05    8.4552232e+02    8.9627893e+02    7.8327876e+02    4.6000000e+02    4.6000000e+02    4.6000000e+02    8.7693568e+06    8.4794403e+02    2.8304917e+03    8.5636779e-03    1.5214413e+01    7.3184320e+04   -1.5752749e-02    0.0000000e+00   -2.8668526e-05   -7.1958933e-06   -9.3632943e-03   -3.7869429e-04   -7.8541419e+02    4.0618336e-07    9.0162230e-07    5.7978042e-04   -5.0533175e-07    4.8191769e+01
   1.5911172e+01    2.1946225e+00    1.0840980e-01    4.8048755e+01    0.0000000e+00    2.1754475e-05    8.4466451e+02    8.9543970e+02    7.8256294e+02    4.6000000e+02    4.6000000e+02    4.6000000e+02    8.7428308e+06    8.4488827e+02    2.8205980e+03    8.5841520e-03    1.5261036e+01    7.3137410e+04    2.7801847e-02    0.0000000e+00   -3.2192506e-05   -7.0235998e-06   -9.3297229e-03    2.3703711e-04   -7.8678863e+02   -3.3190817e-07    9.0018705e-07    5.7771785e-04   -4.8263039e-07    4.8052571e+01
   1.6010868e+01    2.1906030e+00    1.0796870e-01    4.7697992e+01    0.0000000e+00    2.1718743e-05    8.4378097e+02    8.9456823e+02    7.8176038e+02    4.6000000e+02    4.6000000e+02    4.6000000e+02    8.7154155e+06    8.4176536e+02    2.8103135e+03    8.6048586e-03    1.5307737e+01    7.3083920e+04   -1.2024979e-02    0.0000000e+00   -3.0210554e-05   -6.7145810e-06   -9.2957940e-03    7.6469011e-05   -7.8813345e+02    1.5220296e-07    9.0577253e-07    5.7561844e-04   -4.6709648e-07    4.7910782e+01
   1.6109656e+01    2.1781662e+00    1.0753426e-01    4.7354553e+01    0.0000000e+00    2.1683290e-05    8.4289190e+02    8.9369893e+02    7.8086250e+02    4.6000000e+02    4.6000000e+02    4.6000000e+02    8.6877856e+06    8.3864548e+02    2.7999734e+03    8.6254983e-03    1.5353842e+01    7.3026967e+04   -2.3368960e-02    0.0000000e+00   -2.5785085e-05   -6.5373559e-06   -9.2614629e-03   -2.2361206e-04   -7.8940789e+02    2.9534617e-07    9.1455154e-07    5.7346901e-04   -4.6483183e-07    4.7769192e+01
   1.6206322e+01    2.1878114e+00    1.0710386e-01    4.7016883e+01    0.0000000e+00    2.1648636e-05    8.4202632e+02    8.9286217e+02    7.7982392e+02    4.6000000e+02    4.6000000e+02    4.6000000e+02    8.6608322e+06    8.3555040e+02    2.7898147e+03    8.6458108e-03    1.5398796e+01    7.2971852e+04   -1.7622415e-02    0.0000000e+00   -2.4295192e-05   -5.9899310e-06   -9.2285344e-03   -1.9112351e-04   -7.9064556e+02    2.6884706e-07    9.1762973e-07    5.7141920e-04   -4.3428512e-07    4.7626471e+01
   1.6305546e+01    2.2219118e+00    1.0669557e-01    4.6698360e+01    0.0000000e+00    2.1615268e-05    8.4114287e+02    8.9200898e+02    7.7887683e+02    4.6000000e+02    4.6000000e+02    4.6000000e+02    8.6335063e+06    8.3250822e+02    2.7798651e+03    8.6667832e-03    1.5444771e+01    7.2918072e+04   -1.0573841e-02    0.0000000e+00   -2.4168775e-05   -5.5463043e-06   -9.2000331e-03   -6.7552027e-05   -7.9196019e+02    1.3767120e-07    9.1817613e-07    5.6965802e-04   -4.0821078e-07    4.7488943e+01
   1.6403687e+01    2.2604603e+00    1.0630876e-01    4.6397136e+01    0.0000000e+00    2.1583850e-05    8.4028506e+02    8.9116199e+02    7.7799241e+02    4.6000000e+02    4.6000000e+02    4.6000000e+02    8.6069234e+06    8.2955077e+02    2.7703331e+03    8.6876461e-03    1.5490089e+01    7.2868543e+04   -1.2286871e-03    0.0000000e+00   -2.3112170e-05   -5.2575079e-06   -9.1740525e-03    7.2189580e-06   -7.9332677e+02    8.0482465e-08    9.2074163e-07    5.6804915e-04   -3.9039207e-07    4.7354712e+01
   1.6501980e+01    2.2908384e+00    1.0596085e-01    4.6122566e+01    0.0000000e+00    2.1555800e-05    8.3942843e+02    8.9032310e+02    7.7714423e+02    4.6000000e+02    4.6000000e+02    4.6000000e+02    8.5802464e+06    8.2672045e+02    2.7612154e+03    8.7086610e-03    1.5535324e+01    7.2818391e+04   -2.9358023e-03    0.0000000e+00   -2.1423308e-05   -5.3980041e-06   -9.1533128e-03   -2.2007715e-05   -7.9471114e+02    8.7002493e-08    9.1880456e-07    5.6675454e-04   -3.9747693e-07    4.7229454e+01
   1.6600268e+01    2.3078027e+00    1.0562919e-01    4.5859896e+01    0.0000000e+00    2.1529434e-05    8.3857273e+02    8.8945292e+02    7.7630291e+02    4.6000000e+02    4.6000000e+02    4.6000000e+02    8.5536614e+06    8.2393730e+02    2.7522800e+03    8.7297948e-03    1.5580410e+01    7.2768943e+04   -1.7688231e-02    0.0000000e+00   -1.8824763e-05   -4.9477089e-06   -9.1299132e-03   -1.3269220e-04   -7.9610959e+02    2.3880738e-07    9.2422961e-07    5.6529095e-04   -3.7255760e-07    4.7107098e+01
   1.6749338e+01    2.3024801e+00    1.0513907e-01    4.5478013e+01    0.0000000e+00    2.1488931e-05    8.3724517e+02    8.8813487e+02    7.7503515e+02    4.6000000e+02    4.6000000e+02    4.6000000e+02    8.5124078e+06    8.1967257e+02    2.7383831e+03    8.7620927e-03    1.5648505e+01    7.2685917e+04   -2.3681013e-02    0.0000000e+00   -1.6182437e-05   -4.7563673e-06   -9.0912137e-03   -1.9219045e-04   -7.9816553e+02    2.8531763e-07    9.3354889e-07    5.6288731e-04   -3.7016013e-07    4.6920545e+01
   1.6848240e+01    2.2905243e+00    1.0481801e-01    4.5229210e+01    0.0000000e+00    2.1462359e-05    8.3634266e+02    8.8724255e+02    7.7418621e+02    4.6000000e+02    4.6000000e+02    4.6000000e+02    8.4843542e+06    8.1680116e+02    2.7288868e+03    8.7836624e-03    1.5693489e+01    7.2624715e+04   -1.3023816e-02    0.0000000e+00   -1.5069898e-05   -4.2523782e-06   -9.0646474e-03   -1.0608835e-04   -7.9945565e+02    1.5915507e-07    9.4070108e-07    5.6123936e-04   -3.4258355e-07    4.6795218e+01
   1.6948491e+01    2.2864229e+00    1.0449712e-01    4.4983527e+01    0.0000000e+00    2.1435362e-05    8.3541096e+02    8.8631474e+02    7.7334116e+02    4.6000000e+02    4.6000000e+02    4.6000000e+02    8.4553883e+06    8.1385723e+02    2.7190433e+03    8.8056498e-03    1.5738923e+01    7.2557942e+04   -1.7498234e-02    0.0000000e+00   -1.2995761e-05   -3.5282006e-06   -9.0387899e-03   -1.0725524e-04   -8.0071168e+02    7.2166790e-08    9.4769020e-07    5.5962909e-04   -3.0151141e-07    4.6666915e+01
   1.7048890e+01    2.2952184e+00    1.0418897e-01    4.4747189e+01    0.0000000e+00    2.1409856e-05    8.3447209e+02    8.8537812e+02    7.7251859e+02    4.6000000e+02    4.6000000e+02    4.6000000e+02    8.4261786e+06    8.1092851e+02    2.7092239e+03    8.8277939e-03    1.5784260e+01    7.2489123e+04   -3.2818564e-03    0.0000000e+00   -1.1071705e-05   -3.2571763e-06   -9.0151062e-03   -4.1248014e-05   -8.0195051e+02    3.4724237e-08    9.5221662e-07    5.5815267e-04   -2.8620761e-07    4.6539958e+01
   1.7148436e+01    2.3126678e+00    1.0390197e-01    4.4527084e+01    0.0000000e+00    2.1386313e-05    8.3353877e+02    8.8444061e+02    7.7170854e+02    4.6000000e+02    4.6000000e+02    4.6000000e+02    8.3971857e+06    8.0806724e+02    2.6996151e+03    8.8498729e-03    1.5829051e+01    7.2420378e+04   -1.0775376e-02    0.0000000e+00   -9.5855877e-06   -2.9843081e-06   -8.9938085e-03   -4.9900518e-05   -8.0318742e+02    7.1770885e-08    9.5604688e-07    5.5682755e-04   -2.6989030e-07    4.6417065e+01
   1.7248171e+01    2.3339402e+00    1.0363584e-01    4.4322903e+01    0.0000000e+00    2.1364654e-05    8.3260846e+02    8.8350109e+02    7.7090644e+02    4.6000000e+02    4.6000000e+02    4.6000000e+02    8.3683141e+06    8.0526905e+02    2.6902590e+03    8.8721159e-03    1.5873771e+01    7.2352778e+04   -1.3934919e-02    0.0000000e+00   -9.3815422e-06   -2.1831582e-06   -8.9745086e-03   -1.0431809e-04   -8.0445121e+02    1.6115199e-07    9.5956177e-07    5.5563468e-04   -2.2218361e-07    4.6298126e+01
   1.7347513e+01    2.3544059e+00    1.0339356e-01    4.4136727e+01    0.0000000e+00    2.1345075e-05    8.3168397e+02    8.8256238e+02    7.7011618e+02    4.6000000e+02    4.6000000e+02    4.6000000e+02    8.3397054e+06    8.0255443e+02    2.6811967e+03    8.8943933e-03    1.5918163e+01    7.2286476e+04   -6.0104609e-03    0.0000000e+00   -8.8324036e-06   -1.8220414e-06   -8.9572429e-03   -6.1073864e-05   -8.0573422e+02    1.1010086e-07    9.6252921e-07    5.5456756e-04   -2.0035485e-07    4.6184447e+01
   1.7446739e+01    2.3704020e+00    1.0316983e-01    4.3965637e+01    0.0000000e+00    2.1326896e-05    8.3076109e+02    8.8162146e+02    7.6933079e+02    4.6000000e+02    4.6000000e+02    4.6000000e+02    8.3111958e+06    7.9989128e+02    2.6723178e+03    8.9167655e-03    1.5962355e+01    7.2220562e+04   -1.0995369e-02    0.0000000e+00   -7.7050275e-06   -1.7769076e-06   -8.9412596e-03   -6.8784240e-05   -8.0702903e+02    2.6905414e-07    9.6615311e-07    5.5357537e-04   -1.9940759e-07    4.6074041e+01
   1.7545982e+01    2.3795772e+00    1.0296107e-01    4.3807167e+01    0.0000000e+00    2.1309773e-05    8.2983347e+02    8.8067132e+02    7.6854433e+02    4.6000000e+02    4.6000000e+02    4.6000000e+02    8.2825519e+06    7.9725208e+02    2.6634950e+03    8.9392628e-03    1.6006410e+01    7.2153245e+04   -1.4762441e-02    0.0000000e+00   -5.8081918e-06   -1.5612867e-06   -8.9258704e-03   -1.0946889e-04   -8.0831763e+02    2.0224683e-07    9.7111673e-07    5.5261373e-04   -1.8951852e-07    4.5965476e+01
   1.7645418e+01    2.3852259e+00    1.0276428e-01    4.3659199e+01    0.0000000e+00    2.1293449e-05    8.2889941e+02    8.7971261e+02    7.6775124e+02    4.6000000e+02    4.6000000e+02    4.6000000e+02    8.2537055e+06    7.9462435e+02    2.6546910e+03    8.9619251e-03    1.6050404e+01    7.2084233e+04   -1.1854344e-02    0.0000000e+00   -4.7399020e-06   -1.2103915e-06   -8.9109055e-03   -8.9307115e-05   -8.0959508e+02    1.4968372e-07    9.7624372e-07    5.5168340e-04   -1.6971927e-07    4.5857968e+01
   1.7744404e+01    2.3878872e+00    1.0257900e-01    4.3520974e+01    0.0000000e+00    2.1278018e-05    8.2795990e+02    8.7876609e+02    7.6695532e+02    4.6000000e+02    4.6000000e+02    4.6000000e+02    8.2247023e+06    7.9200903e+02    2.6458681e+03    8.9846053e-03    1.6094053e+01    7.2012714e+04   -2.5679915e-02    0.0000000e+00   -2.7815525e-06   -6.4616289e-07   -8.8964294e-03   -1.8336392e-04   -8.1084117e+02    3.3858698e-07    9.8464838e-07    5.5077931e-04   -1.4040797e-07    4.5751522e+01
   1.7843658e+01    2.3917516e+00    1.0240485e-01    4.3656265e+01    0.0000000e+00    2.1229287e-05    8.2700797e+02    8.7779463e+02    7.6615042e+02    4.6000000e+02    4.6000000e+02    4.6000000e+02    8.1953750e+06    7.8974227e+02    2.6382502e+03    9.0074673e-03    1.6137679e+01    7.1938525e+04   -8.5514181e-03    0.0000000e+00   -1.3494991e-06   -3.8617177e-07   -8.8825651e-03   -9.1315413e-05   -8.1206532e+02    4.8055370e-07    9.9070215e-07    5.4991460e-04   -1.2654458e-07    4.5577547e+01
   1.7943375e+01    2.3988140e+00    1.0224400e-01    4.3543188e+01    0.0000000e+00    2.1215594e-05    8.2604495e+02    8.7680110e+02    7.6526888e+02    4.6000000e+02    4.6000000e+02    4.6000000e+02    8.1657343e+06    7.8713274e+02    2.6293431e+03    9.0305577e-03    1.6181376e+01    7.1862088e+04   -5.5095402e-03    0.0000000e+00   -5.8318577e-07    1.9667780e-07   -8.8698282e-03   -8.6277344e-06   -8.1327821e+02    1.0508875e-06    9.9525103e-07    5.4912455e-04   -9.0466485e-08    4.5472745e+01
   1.8043631e+01    2.4087589e+00    1.0207374e-01    4.3429465e+01    0.0000000e+00    2.1200582e-05    8.2507349e+02    8.7579297e+02    7.6398322e+02    4.6000000e+02    4.6000000e+02    4.6000000e+02    8.1357632e+06    7.8442803e+02    2.6201457e+03    9.0538953e-03    1.6225158e+01    7.1783358e+04   -2.1410833e-02    0.0000000e+00    5.5493404e-07    8.6672875e-07   -8.8561701e-03   -1.2489551e-04   -8.1448571e+02    1.2964033e-06    1.0010336e-06    5.4827817e-04   -5.2706736e-08    4.5361202e+01
   1.8142985e+01    2.4170007e+00    1.0191334e-01    4.3184535e+01    0.0000000e+00    2.1202969e-05    8.2410967e+02    8.7478345e+02    7.6301058e+02    4.6000000e+02    4.6000000e+02    4.6000000e+02    8.1059252e+06    7.8157283e+02    2.6104240e+03    9.0771443e-03    1.6268397e+01    7.1703742e+04   -1.9308602e-02    0.0000000e+00    2.3906610e-06    1.2382021e-06   -8.8431609e-03   -1.7485925e-04   -8.1567154e+02    1.3338008e-06    1.0068422e-06    5.4746633e-04   -3.3991645e-08    4.5284945e+01
   1.8242844e+01    2.4293475e+00    1.0177578e-01    4.3371725e+01    0.0000000e+00    2.1155934e-05    8.2314430e+02    8.7376759e+02    7.6204388e+02    4.6000000e+02    4.6000000e+02    4.6000000e+02    8.0759844e+06    7.7929045e+02    2.6027896e+03    9.1006325e-03    1.6311706e+01    7.1623754e+04   -6.3275015e-03    0.0000000e+00    2.6063073e-06    4.6467079e-06   -8.8310170e-03   -5.7983544e-05   -8.1686439e+02    1.4100776e-06    1.0147043e-06    5.4671267e-04    1.8155219e-07    4.5109536e+01
   1.8342575e+01    2.4526182e+00    1.0166772e-01    4.3308555e+01    0.0000000e+00    2.1145886e-05    8.2216706e+02    8.7275101e+02    7.6108918e+02    4.6000000e+02    4.6000000e+02    4.6000000e+02    8.0457494e+06    7.7674648e+02    2.5940564e+03    9.1242123e-03    1.6354822e+01    7.1540473e+04   -2.9585828e-02    0.0000000e+00    4.3583531e-06    7.7072370e-06   -8.8264818e-03   -2.2526491e-04   -8.1801853e+02    1.5701819e-06    1.0167485e-06    5.4641721e-04    3.7380021e-07    4.5009059e+01
   1.8442683e+01    2.4795120e+00    1.0158392e-01    4.3362568e+01    0.0000000e+00    2.1124688e-05    8.2119494e+02    8.7171725e+02    7.6014854e+02    4.6000000e+02    4.6000000e+02    4.6000000e+02    8.0158195e+06    7.7442069e+02    2.5861587e+03    9.1480033e-03    1.6397961e+01    7.1460206e+04   -2.3821278e-02    0.0000000e+00    5.1372609e-06    9.5100429e-06   -8.8195360e-03   -2.1735059e-04   -8.1922848e+02    4.9114626e-07    1.0264994e-06    5.4598672e-04    4.8359456e-07    4.4887330e+01
   1.8542458e+01    2.4989993e+00    1.0152032e-01    4.3448492e+01    0.0000000e+00    2.1104660e-05    8.2022578e+02    8.7068472e+02    7.5923647e+02    4.6000000e+02    4.6000000e+02    4.6000000e+02    7.9860874e+06    7.7216250e+02    2.5784775e+03    9.1718362e-03    1.6440831e+01    7.1380635e+04   -7.1709925e-03    0.0000000e+00    3.5096600e-06    1.0645979e-05   -8.8147573e-03   -5.3004987e-05   -8.2045831e+02    2.4269523e-07    1.0296619e-06    5.4571161e-04    5.5507090e-07    4.4768491e+01
   1.8642046e+01    2.5060683e+00    1.0146530e-01    4.3202400e+01    0.0000000e+00    2.1127012e-05    8.1925918e+02    8.6964669e+02    7.5833570e+02    4.6000000e+02    4.6000000e+02    4.6000000e+02    7.9563303e+06    7.6950308e+02    2.5693395e+03    9.1957452e-03    1.6483490e+01    7.1300039e+04   -7.2466995e-03    0.0000000e+00    2.6083582e-06    1.2046557e-05   -8.8095464e-03   -1.4943840e-05   -8.2168008e+02    1.0932760e-06    1.0376314e-06    5.4540343e-04    6.4293818e-07    4.4733116e+01
   1.8741070e+01    2.5066934e+00    1.0143014e-01    4.3333137e+01    0.0000000e+00    2.1106382e-05    8.1828665e+02    8.6868340e+02    7.5748097e+02    4.6000000e+02    4.6000000e+02    4.6000000e+02    7.9265053e+06    7.6732525e+02    2.5618784e+03    9.2196383e-03    1.6525757e+01    7.1217320e+04   -1.8596420e-02    0.0000000e+00    3.8620611e-06    1.3237082e-05   -8.8058314e-03   -1.1721367e-04   -8.2286459e+02    2.9814836e-07    1.0477339e-06    5.4516931e-04    7.1465457e-07    4.4611947e+01
   1.8840596e+01    2.5079851e+00    1.0140946e-01    4.3340242e+01    0.0000000e+00    2.1103625e-05    8.1729930e+02    8.6770505e+02    7.5661470e+02    4.6000000e+02    4.6000000e+02    4.6000000e+02    7.8962997e+06    7.6498336e+02    2.5537542e+03    9.2437723e-03    1.6568114e+01    7.1131644e+04   -1.9696963e-02    0.0000000e+00    5.4805854e-06    1.3473378e-05   -8.8030576e-03   -1.7819399e-04   -8.2402290e+02    4.8448214e-07    1.0566029e-06    5.4498785e-04    7.2450503e-07    4.4525711e+01
   1.8940122e+01    2.5156974e+00    1.0140173e-01    4.3357876e+01    0.0000000e+00    2.1101982e-05    8.1630820e+02    8.6672098e+02    7.5574466e+02    4.6000000e+02    4.6000000e+02    4.6000000e+02    7.8659962e+06    7.6266190e+02    2.5456811e+03    9.2680265e-03    1.6610337e+01    7.1044590e+04   -1.2357046e-02    0.0000000e+00    6.2474838e-06    1.3778540e-05   -8.8017793e-03   -1.1543233e-04   -8.2516601e+02    1.4868673e-07    1.0621548e-06    5.4490583e-04    7.4093953e-07    4.4441130e+01
   1.9039714e+01    2.5250154e+00    1.0141027e-01    4.3497423e+01    0.0000000e+00    2.1088094e-05    8.1530950e+02    8.6573011e+02    7.5487574e+02    4.6000000e+02    4.6000000e+02    4.6000000e+02    7.8354926e+06    7.6049938e+02    2.5381230e+03    9.2924169e-03    1.6652458e+01    7.0955322e+04   -2.1681810e-02    0.0000000e+00    8.0100381e-06    1.4491944e-05   -8.8020600e-03   -1.3369063e-04   -8.2629827e+02    1.0990280e-06    1.0713696e-06    5.4491852e-04    7.8203052e-07    4.4331826e+01
   1.9129386e+01    2.5317725e+00    1.0143084e-01    4.3423031e+01    0.0000000e+00    2.1103096e-05    8.1440574e+02    8.6481844e+02    7.5409254e+02    4.6000000e+02    4.6000000e+02    4.6000000e+02    7.8078764e+06    7.5830741e+02    2.5303970e+03    9.3144787e-03    1.6690278e+01    7.0873111e+04   -1.5651901e-02    0.0000000e+00    9.5691106e-06    1.5048673e-05   -8.8030180e-03   -1.6531455e-04   -8.2730106e+02    2.6679213e-07    1.0815627e-06    5.4497034e-04    8.1206338e-07    4.4285828e+01
   1.9224039e+01    2.5440714e+00    1.0146917e-01    4.3474179e+01    0.0000000e+00    2.1105847e-05    8.1345392e+02    8.6386583e+02    7.5326163e+02    4.6000000e+02    4.6000000e+02    4.6000000e+02    7.7788310e+06    7.5618227e+02    2.5229472e+03    9.3378721e-03    1.6730088e+01    7.0786818e+04    2.1139224e-02    0.0000000e+00    7.2678782e-06    1.5225791e-05   -8.8047530e-03    9.5568413e-05   -8.2836075e+02   -1.8438763e-07    1.0828496e-06    5.4509295e-04    8.2571980e-07    4.4211659e+01
   1.9342746e+01    2.5600532e+00    1.0153609e-01    4.3637192e+01    0.0000000e+00    2.1097544e-05    8.1225768e+02    8.6371100e+02    7.5222642e+02    4.6000000e+02    4.6000000e+02    4.6000000e+02    7.7423662e+06    7.5367826e+02    2.5141599e+03    9.3673687e-03    1.6779850e+01    7.0677514e+04   -3.8651806e-02    0.0000000e+00    7.1266433e-06    1.8147748e-05   -8.8105855e-03   -1.0510221e-04   -8.2969830e+02    9.8130280e-07    1.0939979e-06    5.4547341e-04    1.0101162e-06    4.4096850e+01
   1.9442741e+01    2.5754450e+00    1.0161303e-01    4.3720036e+01    0.0000000e+00    2.1103283e-05    8.1125656e+02    8.6408126e+02    7.5136289e+02    4.6000000e+02    4.6000000e+02    4.6000000e+02    7.7118975e+06    7.5152346e+02    2.5066322e+03    9.3923445e-03    1.6821618e+01    7.0587072e+04   -6.1125747e-02    0.0000000e+00    1.1760575e-05    1.9540565e-05   -8.8167831e-03   -5.5525170e-04   -8.3084239e+02    1.4778040e-06    1.1114528e-06    5.4583233e-04    1.0840215e-06    4.4024188e+01
   1.9532651e+01    2.5919165e+00    1.0169924e-01    4.3984570e+01    0.0000000e+00    2.1084442e-05    8.1036027e+02    8.6452055e+02    7.5058820e+02    4.6000000e+02    4.6000000e+02    4.6000000e+02    7.6846277e+06    7.4988842e+02    2.5009887e+03    9.4149027e-03    1.6859082e+01    7.0506428e+04    9.7246936e-03    0.0000000e+00    1.0778161e-05    1.9799015e-05   -8.8239291e-03   -7.5796057e-05   -8.3188463e+02   -2.9668275e-07    1.1097040e-06    5.4627792e-04    1.1030171e-06    4.3912811e+01
   1.9622760e+01    2.5987633e+00    1.0177888e-01    4.4079035e+01    0.0000000e+00    2.1089219e-05    8.0945471e+02    8.6505725e+02    7.4981099e+02    4.6000000e+02    4.6000000e+02    4.6000000e+02    7.6570349e+06    7.4792091e+02    2.4941202e+03    9.4376073e-03    1.6896536e+01    7.0422685e+04    7.6656281e-03    0.0000000e+00    1.0033044e-05    2.1155880e-05   -8.8290819e-03    1.4474488e-04   -8.3291460e+02   -2.4260651e-07    1.1152090e-06    5.4660838e-04    1.1903756e-06    4.3844924e+01
   1.9722816e+01    2.5944183e+00    1.0187837e-01    4.4187203e+01    0.0000000e+00    2.1096433e-05    8.0843556e+02    8.6575326e+02    7.4849130e+02    4.6000000e+02    4.6000000e+02    4.6000000e+02    7.6260586e+06    7.4574068e+02    2.4864117e+03    9.4629358e-03    1.6937995e+01    7.0326016e+04   -2.2155642e-02    0.0000000e+00    1.1130166e-05    2.3595491e-05   -8.8350575e-03   -5.8620545e-05   -8.3401779e+02    1.2775967e-07    1.1286106e-06    5.4698326e-04    1.3405729e-06    4.3770934e+01
   1.9812829e+01    2.5899411e+00    1.0196335e-01    4.4512625e+01    0.0000000e+00    2.1071937e-05    8.0751701e+02    8.6651322e+02    7.4756833e+02    4.6000000e+02    4.6000000e+02    4.6000000e+02    7.5980378e+06    7.4401516e+02    2.4803853e+03    9.4858208e-03    1.6975187e+01    7.0237063e+04   -2.9760417e-02    0.0000000e+00    1.2654464e-05    2.5413364e-05   -8.8390648e-03   -2.4620414e-04   -8.3497314e+02   -8.7699548e-07    1.1445403e-06    5.4722326e-04    1.4490181e-06    4.3643609e+01
   1.9902811e+01    2.5993022e+00    1.0207643e-01    4.4631927e+01    0.0000000e+00    2.1079616e-05    8.0659898e+02    8.6741785e+02    7.4664257e+02    4.6000000e+02    4.6000000e+02    4.6000000e+02    7.5698289e+06    7.4209164e+02    2.4736035e+03    9.5087939e-03    1.7012278e+01    7.0145763e+04   -2.3729020e-02    0.0000000e+00    1.3071312e-05    2.6552975e-05   -8.8512820e-03   -3.0743760e-04   -8.3588287e+02   -7.0303081e-07    1.1350215e-06    5.4797374e-04    1.5195487e-06    4.3579475e+01
   2.0042778e+01    2.6488506e+00    1.0228236e-01    4.4707190e+01    0.0000000e+00    2.1111575e-05    8.0518524e+02    8.6900333e+02    7.4522493e+02    4.6000000e+02    4.6000000e+02    4.6000000e+02    7.5265358e+06    7.3904204e+02    2.4629206e+03    9.5447422e-03    1.7069769e+01    7.0008274e+04   -2.0788343e-02    0.0000000e+00    1.3341004e-05    2.8912567e-05   -8.8688917e-03   -1.8408052e-04   -8.3737317e+02    3.1951814e-07    1.1442186e-06    5.4907367e-04    1.6645691e-06    4.3516958e+01
   2.0132752e+01    2.6792828e+00    1.0244263e-01    4.4963940e+01    0.0000000e+00    2.1110794e-05    8.0428947e+02    8.7015286e+02    7.4436097e+02    4.6000000e+02    4.6000000e+02    4.6000000e+02    7.4991238e+06    7.3740559e+02    2.4572761e+03    9.5679648e-03    1.7106602e+01    6.9923014e+04   -1.0932911e-02    0.0000000e+00    1.1573779e-05    3.0203671e-05   -8.8820052e-03   -2.1689869e-05   -8.3840011e+02    1.0681949e-07    1.1462166e-06    5.4991291e-04    1.7464477e-06    4.3436815e+01
   2.0222725e+01    2.6937797e+00    1.0261673e-01    4.5128864e+01    0.0000000e+00    2.1124218e-05    8.0339861e+02    8.7139372e+02    7.4351706e+02    4.6000000e+02    4.6000000e+02    4.6000000e+02    7.4718732e+06    7.3568302e+02    2.4513435e+03    9.5912828e-03    1.7143353e+01    6.9838710e+04   -1.4397372e-02    0.0000000e+00    1.0782374e-05    3.0217268e-05   -8.8951667e-03   -3.9858211e-05   -8.3944890e+02    7.5179514e-08    1.1539152e-06    5.5074481e-04    1.7457685e-06    4.3384627e+01
   2.0312748e+01    2.6937141e+00    1.0279804e-01    4.6096644e+01    0.0000000e+00    2.1054947e-05    8.0250139e+02    8.7270895e+02    7.4270763e+02    4.6000000e+02    4.6000000e+02    4.6000000e+02    7.4444624e+06    7.3471750e+02    2.4482159e+03    9.6147092e-03    1.7180037e+01    6.9752451e+04   -2.8754027e-02    0.0000000e+00    1.2618137e-05    3.1965465e-05   -8.9085581e-03   -2.4098323e-04   -8.4047606e+02   -5.4376551e-07    1.1699877e-06    5.5156671e-04    1.8500381e-06    4.3178901e+01
   2.0412780e+01    2.6889878e+00    1.0300394e-01    4.6461571e+01    0.0000000e+00    2.1046891e-05    8.0149034e+02    8.7421749e+02    7.4179620e+02    4.6000000e+02    4.6000000e+02    4.6000000e+02    7.4138264e+06    7.3303885e+02    2.4423278e+03    9.6408580e-03    1.7220740e+01    6.9654324e+04   -2.2583531e-02    0.0000000e+00    1.3276084e-05    3.0187812e-05   -8.9218439e-03   -2.1063847e-04   -8.4157914e+02   -1.4301629e-06    1.1773875e-06    5.5238051e-04    1.7312839e-06    4.3075234e+01
   2.0512832e+01    2.6865657e+00    1.0320440e-01    4.6468228e+01    0.0000000e+00    2.1087594e-05    8.0046478e+02    8.7648104e+02    7.4087477e+02    4.6000000e+02    4.6000000e+02    4.6000000e+02    7.3828817e+06    7.3083255e+02    2.4343988e+03    9.6671317e-03    1.7261334e+01    6.9552626e+04   -1.7671929e-02    0.0000000e+00    1.4492783e-05    3.2129744e-05   -8.9346532e-03   -1.3668764e-04   -8.4263666e+02   -6.3255927e-07    1.1974262e-06    5.5316443e-04    1.8494723e-06    4.3064966e+01
   2.0602888e+01    2.6911836e+00    1.0341014e-01    4.6657222e+01    0.0000000e+00    2.1103836e-05    7.9954460e+02    8.7855909e+02    7.4004266e+02    4.6000000e+02    4.6000000e+02    4.6000000e+02    7.3549879e+06    7.2911697e+02    2.4282929e+03    9.6908770e-03    1.7297773e+01    6.9460050e+04   -1.8735089e-03    0.0000000e+00    1.3893603e-05    3.3504370e-05   -8.9490671e-03    2.7935542e-05   -8.4357154e+02   -7.4836839e-07    1.2039746e-06    5.5406323e-04    1.9360430e-06    4.3015962e+01
   2.0714957e+01    2.7032128e+00    1.0367841e-01    4.7053101e+01    0.0000000e+00    2.1107296e-05    7.9839532e+02    8.8144237e+02    7.3900493e+02    4.6000000e+02    4.6000000e+02    4.6000000e+02    7.3201444e+06    7.2714537e+02    2.4212608e+03    9.7205737e-03    1.7343006e+01    6.9342829e+04   -1.8697453e-02    0.0000000e+00    1.4560105e-05    3.6580145e-05   -8.9686618e-03   -1.0635660e-04   -8.4472162e+02    2.7723334e-07    1.2209224e-06    5.5528026e-04    2.1267219e-06    4.2923773e+01
   2.0815078e+01    2.7228029e+00    1.0393427e-01    4.7276727e+01    0.0000000e+00    2.1129148e-05    7.9738238e+02    8.8449552e+02    7.3808739e+02    4.6000000e+02    4.6000000e+02    4.6000000e+02    7.2894250e+06    7.2530767e+02    2.4148035e+03    9.7472254e-03    1.7383290e+01    6.9241154e+04   -2.6682664e-02    0.0000000e+00    1.5088859e-05    3.9256872e-05   -8.9881031e-03   -2.3394325e-04   -8.4578259e+02    5.2020521e-07    1.2321918e-06    5.5648546e-04    2.2904620e-06    4.2873537e+01
   2.0915308e+01    2.7445720e+00    1.0420824e-01    4.7610575e+01    0.0000000e+00    2.1138977e-05    7.9637436e+02    8.8809913e+02    7.3718099e+02    4.6000000e+02    4.6000000e+02    4.6000000e+02    7.2588647e+06    7.2363402e+02    2.4089751e+03    9.7740253e-03    1.7423513e+01    6.9140445e+04   -1.5119200e-02    0.0000000e+00    1.6183812e-05    4.0814037e-05   -9.0091128e-03   -1.7039370e-04   -8.4687498e+02    1.3093388e-06    1.2427055e-06    5.5778372e-04    2.3846952e-06    4.2802625e+01
   2.1015601e+01    2.7610525e+00    1.0449930e-01    4.7952120e+01    0.0000000e+00    2.1150509e-05    7.9537051e+02    8.9166888e+02    7.3628362e+02    4.6000000e+02    4.6000000e+02    4.6000000e+02    7.2284532e+06    7.2200047e+02    2.4033012e+03    9.8009614e-03    1.7463666e+01    6.9040523e+04   -7.6467473e-03    0.0000000e+00    1.6409048e-05    4.2353229e-05   -9.0315192e-03   -2.8614244e-05   -8.4799079e+02    2.0507203e-06    1.2534800e-06    5.5917437e-04    2.4805041e-06    4.2734426e+01
   2.1115905e+01    2.7667880e+00    1.0480200e-01    4.8305645e+01    0.0000000e+00    2.1162788e-05    7.9436593e+02    8.9517278e+02    7.3538813e+02    4.6000000e+02    4.6000000e+02    4.6000000e+02    7.1979658e+06    7.2037860e+02    2.3976815e+03    9.8280196e-03    1.7503730e+01    6.8939122e+04   -3.1236811e-02    0.0000000e+00    1.7963562e-05    4.5927587e-05   -9.0524778e-03   -1.7022583e-04   -8.4909978e+02    2.8604893e-06    1.2811989e-06    5.6046735e-04    2.7009989e-06    4.2667626e+01
   2.1216178e+01    2.7686874e+00    1.0508087e-01    4.8567863e+01    0.0000000e+00    2.1184497e-05    7.9336685e+02    8.9871629e+02    7.3411182e+02    4.6000000e+02    4.6000000e+02    4.6000000e+02    7.1674858e+06    7.1852545e+02    2.3913904e+03    9.8551884e-03    1.7543686e+01    6.8836976e+04   -1.7047278e-02    0.0000000e+00    1.8537984e-05    4.7265326e-05   -9.0718819e-03   -1.5093347e-04   -8.5018644e+02    2.7872706e-06    1.2940322e-06    5.6166854e-04    2.7806198e-06    4.2613390e+01
   2.1316481e+01    2.7685952e+00    1.0537402e-01    4.8954316e+01    0.0000000e+00    2.1191736e-05    7.9235976e+02    9.0217749e+02    7.3307080e+02    4.6000000e+02    4.6000000e+02    4.6000000e+02    7.1367534e+06    7.1683039e+02    2.3856101e+03    9.8824841e-03    1.7583554e+01    6.8731652e+04   -2.6661798e-02    0.0000000e+00    2.0124221e-05    4.9163744e-05   -9.0914272e-03   -1.9471816e-04   -8.5123960e+02    2.4625832e-06    1.3190664e-06    5.6287089e-04    2.8942852e-06    4.2532222e+01
   2.1416897e+01    2.7730601e+00    1.0569885e-01    4.9231361e+01    0.0000000e+00    2.1219339e-05    7.9134611e+02    9.0559608e+02    7.3203092e+02    4.6000000e+02    4.6000000e+02    4.6000000e+02    7.1056064e+06    7.1503909e+02    2.3794053e+03    9.9099298e-03    1.7623366e+01    6.8621729e+04   -3.0901658e-02    0.0000000e+00    2.1456873e-05    4.8509256e-05   -9.1186443e-03   -3.2784801e-04   -8.5222639e+02    2.6406229e-06    1.3107688e-06    5.6454547e-04    2.8466034e-06    4.2489427e+01
   2.1517379e+01    2.7916388e+00    1.0603081e-01    4.9542070e+01    0.0000000e+00    2.1243936e-05    7.9033338e+02    9.0916061e+02    7.3099398e+02    4.6000000e+02    4.6000000e+02    4.6000000e+02    7.0745764e+06    7.1329468e+02    2.3733798e+03    9.9375122e-03    1.7663101e+01    6.8512224e+04   -3.6998035e-02    0.0000000e+00    2.2232722e-05    4.9706684e-05   -9.1428701e-03   -2.8804803e-04   -8.5322349e+02    2.6457343e-06    1.3279925e-06    5.6604453e-04    2.9174420e-06    4.2439662e+01
   2.1618907e+01    2.8114258e+00    1.0638406e-01    5.0942367e+01    0.0000000e+00    2.1172458e-05    7.8930785e+02    9.1270162e+02    7.2996864e+02    4.6000000e+02    4.6000000e+02    4.6000000e+02    7.0432322e+06    7.1238059e+02    2.3706053e+03    9.9655030e-03    1.7703179e+01    6.8400826e+04    7.6463586e-03    0.0000000e+00    2.0875764e-05    5.1417254e-05   -9.1660529e-03    1.4456498e-06   -8.5423511e+02    2.0228691e-06    1.3473680e-06    5.6749048e-04    3.0231507e-06    4.2229600e+01
   2.1738669e+01    2.8262989e+00    1.0679711e-01    5.1776851e+01    0.0000000e+00    2.1174691e-05    7.8808452e+02    9.1219399e+02    7.2878475e+02    4.6000000e+02    4.6000000e+02    4.6000000e+02    7.0065059e+06    7.1065223e+02    2.3646716e+03    9.9986812e-03    1.7750384e+01    6.8270682e+04   -1.7668672e-02    0.0000000e+00    1.8731011e-05    5.7134644e-05   -9.1927259e-03   -4.7714147e-06   -8.5545400e+02    1.6052325e-06    1.3802989e-06    5.6916670e-04    3.3850799e-06    4.2124184e+01
   2.1808985e+01    2.8356279e+00    1.0705009e-01    5.2106962e+01    0.0000000e+00    2.1177236e-05    7.8737144e+02    9.1098461e+02    7.2812321e+02    4.6000000e+02    4.6000000e+02    4.6000000e+02    6.9851378e+06    7.0960211e+02    2.3609230e+03    1.0018227e-02    1.7778037e+01    6.8195520e+04   -3.1762369e-02    0.0000000e+00    1.9989262e-05    5.6945222e-05   -9.2112486e-03   -2.1469616e-04   -8.5618049e+02    3.0732382e-06    1.3981299e-06    5.7030900e-04    3.3673231e-06    4.2075333e+01
   2.1904727e+01    2.8525003e+00    1.0740925e-01    5.2560828e+01    0.0000000e+00    2.1187410e-05    7.8640789e+02    9.0947277e+02    7.2722490e+02    4.6000000e+02    4.6000000e+02    4.6000000e+02    6.9562421e+06    7.0828668e+02    2.3562975e+03    1.0044945e-02    1.7815631e+01    6.8094539e+04    5.2052853e-03    0.0000000e+00    1.9516406e-05    5.6547702e-05   -9.2388097e-03   -1.6662109e-06   -8.5718781e+02    2.2174583e-06    1.4045972e-06    5.7201481e-04    3.3419461e-06    4.1999774e+01
   2.2004078e+01    2.8698923e+00    1.0779854e-01    5.3049581e+01    0.0000000e+00    2.1198587e-05    7.8541923e+02    9.0812445e+02    7.2630450e+02    4.6000000e+02    4.6000000e+02    4.6000000e+02    6.9265020e+06    7.0696554e+02    2.3517310e+03    1.0072785e-02    1.7854545e+01    6.7991328e+04   -2.5582732e-02    0.0000000e+00    2.0008481e-05    5.8290577e-05   -9.2683645e-03   -9.4765641e-05   -8.5826363e+02    1.5080145e-06    1.4219717e-06    5.7384662e-04    3.4480938e-06    4.1925581e+01
   2.2104829e+01    2.8836805e+00    1.0821010e-01    5.3805225e+01    0.0000000e+00    2.1191316e-05    7.8442221e+02    9.0670589e+02    7.2538128e+02    4.6000000e+02    4.6000000e+02    4.6000000e+02    6.8965236e+06    7.0580808e+02    2.3478375e+03    1.0101137e-02    1.7893931e+01    6.7887603e+04   -2.6751301e-02    0.0000000e+00    2.1348992e-05    5.8597472e-05   -9.2998385e-03   -1.9579544e-04   -8.5937052e+02    1.6735769e-06    1.4402174e-06    5.7578969e-04    3.4600852e-06    4.1822876e+01
   2.2205654e+01    2.8862710e+00    1.0863438e-01    5.4154218e+01    0.0000000e+00    2.1228813e-05    7.8341840e+02    9.0546533e+02    7.2445729e+02    4.6000000e+02    4.6000000e+02    4.6000000e+02    6.8663219e+06    7.0426254e+02    2.3424449e+03    1.0129628e-02    1.7933280e+01    6.7780948e+04   -3.0083256e-02    0.0000000e+00    2.3723139e-05    6.0782953e-05   -9.3316035e-03   -2.8110261e-04   -8.6045448e+02    1.6067033e-06    1.4581032e-06    5.7774262e-04    3.5894986e-06    4.1798575e+01
   2.2319105e+01    2.8795114e+00    1.0911269e-01    5.4894728e+01    0.0000000e+00    2.1224902e-05    7.8227372e+02    9.0426933e+02    7.2340405e+02    4.6000000e+02    4.6000000e+02    4.6000000e+02    6.8320144e+06    7.0285814e+02    2.3375057e+03    1.0161835e-02    1.7977479e+01    6.7656724e+04    5.9476022e-03    0.0000000e+00    2.4515364e-05    6.0132221e-05   -9.3650301e-03   -1.1812721e-05   -8.6161759e+02    4.2453014e-07    1.4902364e-06    5.7980053e-04    3.5417920e-06    4.1694177e+01
   2.2415224e+01    2.8745112e+00    1.0952204e-01    5.5615199e+01    0.0000000e+00    2.1227010e-05    7.8129715e+02    9.0341098e+02    7.2249740e+02    4.6000000e+02    4.6000000e+02    4.6000000e+02    6.8027981e+06    7.0160908e+02    2.3331506e+03    1.0189232e-02    1.8014854e+01    6.7549024e+04    4.0590361e-03    0.0000000e+00    2.3509612e-05    6.1486746e-05   -9.3938010e-03    1.4792489e-04   -8.6255950e+02   -1.1303723e-06    1.5081757e-06    5.8159048e-04    3.6259805e-06    4.1614101e+01
   2.2517645e+01    2.8773065e+00    1.0996568e-01    5.5997370e+01    0.0000000e+00    2.1266530e-05    7.8025199e+02    9.0621871e+02    7.2152766e+02    4.6000000e+02    4.6000000e+02    4.6000000e+02    6.7715390e+06    6.9998779e+02    2.3273352e+03    1.0218546e-02    1.8054589e+01    6.7432069e+04   -2.7427559e-02    0.0000000e+00    2.4813917e-05    6.4242602e-05   -9.4256686e-03   -1.1640868e-04   -8.6353367e+02   -6.4330663e-07    1.5272926e-06    5.8356130e-04    3.7933469e-06    4.1587036e+01
   2.2613763e+01    2.8904787e+00    1.1035488e-01    5.6445029e+01    0.0000000e+00    2.1286161e-05    7.7927562e+02    9.1249957e+02    7.2039936e+02    4.6000000e+02    4.6000000e+02    4.6000000e+02    6.7423797e+06    6.9851521e+02    2.3221801e+03    1.0246165e-02    1.8091796e+01    6.7323172e+04   -1.8703026e-02    0.0000000e+00    2.5859572e-05    6.4187197e-05   -9.4525767e-03   -2.1498367e-04   -8.6445428e+02   -8.2395792e-07    1.5530683e-06    5.8522044e-04    3.7832080e-06    4.1526176e+01
   2.2704936e+01    2.9118148e+00    1.1073907e-01    5.6874699e+01    0.0000000e+00    2.1307077e-05    7.7836300e+02    9.1871307e+02    7.1941480e+02    4.6000000e+02    4.6000000e+02    4.6000000e+02    6.7150493e+06    6.9716072e+02    2.3175354e+03    1.0272460e-02    1.8126997e+01    6.7222343e+04   -2.3833320e-02    0.0000000e+00    2.6384632e-05    6.5399366e-05   -9.4803444e-03   -1.8870252e-04   -8.6536598e+02   -6.4748804e-07    1.5636397e-06    5.8693749e-04    3.8556388e-06    4.1473311e+01
   2.2841740e+01    2.9443469e+00    1.1134753e-01    5.7428623e+01    0.0000000e+00    2.1356802e-05    7.7701395e+02    9.2819423e+02    7.1799762e+02    4.6000000e+02    4.6000000e+02    4.6000000e+02    6.6741772e+06    6.9504741e+02    2.3103982e+03    1.0312113e-02    1.8179687e+01    6.7071093e+04   -2.0107668e-02    0.0000000e+00    2.7541296e-05    6.3233585e-05   -9.5290481e-03   -2.2919789e-04   -8.6675049e+02   -5.5197830e-07    1.5554294e-06    5.8994343e-04    3.7116906e-06    4.1430219e+01
   2.2932984e+01    2.9635198e+00    1.1177906e-01    5.7835158e+01    0.0000000e+00    2.1392582e-05    7.7612425e+02    9.3428579e+02    7.1706923e+02    4.6000000e+02    4.6000000e+02    4.6000000e+02    6.6471743e+06    6.9370982e+02    2.3059212e+03    1.0338673e-02    1.8214753e+01    6.6971781e+04   -2.0851551e-02    0.0000000e+00    2.8250424e-05    6.4488390e-05   -9.5618458e-03   -1.8694049e-04   -8.6770083e+02    2.3970013e-07    1.5507325e-06    5.9197050e-04    3.7872678e-06    4.1408581e+01
   2.3023996e+01    2.9752971e+00    1.1221468e-01    5.8481059e+01    0.0000000e+00    2.1397653e-05    7.7523095e+02    9.4019401e+02    7.1616030e+02    4.6000000e+02    4.6000000e+02    4.6000000e+02    6.6202694e+06    6.9265702e+02    2.3024310e+03    1.0365259e-02    1.8249656e+01    6.6872244e+04   -1.4481278e-02    0.0000000e+00    2.8898322e-05    6.5835665e-05   -9.5908444e-03   -1.3406339e-04   -8.6865194e+02   -7.5758875e-07    1.5779887e-06    5.9376268e-04    3.8651020e-06    4.1333651e+01
   2.3115008e+01    2.9787983e+00    1.1266056e-01    5.8874587e+01    0.0000000e+00    2.1434633e-05    7.7434209e+02    9.4598611e+02    7.1526477e+02    4.6000000e+02    4.6000000e+02    4.6000000e+02    6.5933993e+06    6.9135872e+02    2.2980764e+03    1.0391941e-02    1.8284502e+01    6.6772271e+04    7.8289189e-03    0.0000000e+00    2.7368329e-05    6.6223103e-05   -9.6216264e-03    8.9582348e-05   -8.6959618e+02   -8.4591653e-07    1.5840160e-06    5.9567821e-04    3.8877596e-06    4.1313585e+01
   2.3216212e+01    2.9759476e+00    1.1316028e-01    5.9301400e+01    0.0000000e+00    2.1479177e-05    7.7334862e+02    9.5227027e+02    7.1429796e+02    4.6000000e+02    4.6000000e+02    4.6000000e+02    6.5633700e+06    6.8990069e+02    2.2931496e+03    1.0421727e-02    1.8323166e+01    6.6658658e+04   -1.6053648e-02    0.0000000e+00    2.8362728e-05    6.7882478e-05   -9.6560703e-03   -9.5010674e-06   -8.7061354e+02   -5.0031138e-07    1.6075643e-06    5.9780691e-04    3.9855030e-06    4.1290854e+01
   2.3315064e+01    2.9741402e+00    1.1364648e-01    6.1154134e+01    0.0000000e+00    2.1397910e-05    7.7236619e+02    9.5414531e+02    7.1334721e+02    4.6000000e+02    4.6000000e+02    4.6000000e+02    6.5339813e+06    6.8942877e+02    2.2922031e+03    1.0450934e-02    1.8360897e+01    6.6546158e+04   -1.3036763e-02    0.0000000e+00    2.9966114e-05    6.7836929e-05   -9.6901102e-03   -1.2043638e-04   -8.7157438e+02    4.1155276e-07    1.6324973e-06    5.9989667e-04    3.9735680e-06    4.1083970e+01
   2.3438629e+01    2.9894135e+00    1.1425739e-01    6.1575646e+01    0.0000000e+00    2.1468262e-05    7.7113900e+02    9.4940640e+02    7.1215687e+02    4.6000000e+02    4.6000000e+02    4.6000000e+02    6.4976033e+06    6.8757988e+02    2.2856702e+03    1.0487607e-02    1.8407974e+01    6.6407893e+04    7.7195629e-03    0.0000000e+00    2.8449791e-05    6.8125092e-05   -9.7348017e-03    6.7959401e-05   -8.7278748e+02   -8.1269196e-07    1.6414340e-06    6.0266382e-04    3.9895732e-06    4.1080949e+01
   2.3540031e+01    3.0104316e+00    1.1477742e-01    6.2021075e+01    0.0000000e+00    2.1512958e-05    7.7014825e+02    9.4542954e+02    7.1119962e+02    4.6000000e+02    4.6000000e+02    4.6000000e+02    6.4679737e+06    6.8619030e+02    2.2809011e+03    1.0517829e-02    1.8446505e+01    6.6295544e+04   -3.4046226e-02    0.0000000e+00    3.1433963e-05    6.9279506e-05   -9.7721351e-03   -1.9579883e-04   -8.7382076e+02   -3.8184478e-07    1.6784980e-06    6.0496265e-04    4.0515390e-06    4.1064303e+01
   2.3641468e+01    3.0328713e+00    1.1531431e-01    6.2731116e+01    0.0000000e+00    2.1524620e-05    7.6917954e+02    9.4160325e+02    7.1025990e+02    4.6000000e+02    4.6000000e+02    4.6000000e+02    6.4387649e+06    6.8516510e+02    2.2776076e+03    1.0548180e-02    1.8484981e+01    6.6186606e+04   -1.5597842e-02    0.0000000e+00    3.2029204e-05    6.8725488e-05   -9.8117378e-03   -1.3498862e-04   -8.7490300e+02   -6.1432711e-07    1.6993293e-06    6.0740550e-04    4.0091311e-06    4.0988484e+01
   2.3742920e+01    3.0406687e+00    1.1586142e-01    6.3353246e+01    0.0000000e+00    2.1549018e-05    7.6821105e+02    9.3796552e+02    7.0932526e+02    4.6000000e+02    4.6000000e+02    4.6000000e+02    6.4094513e+06    6.8403225e+02    2.2739199e+03    1.0578653e-02    1.8523405e+01    6.6075615e+04   -2.1117890e-02    0.0000000e+00    3.4442372e-05    6.9552059e-05   -9.8503918e-03   -1.6551988e-04   -8.7598052e+02    1.1089175e-06    1.7361655e-06    6.0977993e-04    4.0509554e-06    4.0934642e+01
   2.3844405e+01    3.0393124e+00    1.1641856e-01    6.3809973e+01    0.0000000e+00    2.1606503e-05    7.6724591e+02    9.3458533e+02    7.0838412e+02    4.6000000e+02    4.6000000e+02    4.6000000e+02    6.3801064e+06    6.8260208e+02    2.2692548e+03    1.0609254e-02    1.8561775e+01    6.5963366e+04   -4.8932757e-03    0.0000000e+00    3.4399057e-05    6.9668147e-05   -9.8910144e-03   -2.2218786e-05   -8.7703328e+02    6.1852517e-07    1.7458099e-06    6.1228592e-04    4.0520889e-06    4.0940723e+01
   2.3945427e+01    3.0324042e+00    1.1693781e-01    6.4562393e+01    0.0000000e+00    2.1612346e-05    7.6627385e+02    9.3568633e+02    7.0725481e+02    4.6000000e+02    4.6000000e+02    4.6000000e+02    6.3506827e+06    6.8146457e+02    2.2656156e+03    1.0639832e-02    1.8599898e+01    6.5848398e+04   -6.7853870e-03    0.0000000e+00    3.5170939e-05    6.9477485e-05   -9.9251781e-03    5.4946642e-06   -8.7803369e+02   -1.1474632e-07    1.7908834e-06    6.1439181e-04    4.0321970e-06    4.0850143e+01
   2.4046518e+01    3.0301725e+00    1.1745923e-01    6.5036062e+01    0.0000000e+00    2.1655910e-05    7.6530697e+02    9.3860715e+02    7.0615916e+02    4.6000000e+02    4.6000000e+02    4.6000000e+02    6.3211851e+06    6.7998359e+02    2.2608270e+03    1.0670548e-02    1.8637977e+01    6.5731761e+04   -6.4886956e-03    0.0000000e+00    3.5729357e-05    6.9426344e-05   -9.9599180e-03   -9.8936698e-06   -8.7899863e+02   -1.1391759e-07    1.8214568e-06    6.1653126e-04    4.0209307e-06    4.0823462e+01
   2.4147668e+01    3.0368759e+00    1.1798595e-01    6.5745170e+01    0.0000000e+00    2.1665600e-05    7.6433711e+02    9.4145901e+02    7.0508750e+02    4.6000000e+02    4.6000000e+02    4.6000000e+02    6.2914032e+06    6.7877697e+02    2.2570204e+03    1.0701398e-02    1.8675999e+01    6.5611192e+04   -4.5771826e-02    0.0000000e+00    3.8776923e-05    6.9135947e-05   -9.9977471e-03   -4.1717843e-04   -8.7990813e+02    1.9212765e-06    1.8359112e-06    6.1884826e-04    3.9913582e-06    4.0736920e+01
   2.4248870e+01    3.0622600e+00    1.1855169e-01    6.6250432e+01    0.0000000e+00    2.1713350e-05    7.6338204e+02    9.4462308e+02    7.0402674e+02    4.6000000e+02    4.6000000e+02    4.6000000e+02    6.2620282e+06    6.7740378e+02    2.2526713e+03    1.0732381e-02    1.8713978e+01    6.5493942e+04   -2.5994138e-02    0.0000000e+00    4.0158478e-05    6.8072978e-05   -1.0038079e-02   -3.3038056e-04   -8.8085288e+02    1.4844030e-06    1.8585290e-06    6.2132507e-04    3.9139370e-06    4.0717990e+01
   2.4350124e+01    3.0938932e+00    1.1911822e-01    6.7334142e+01    0.0000000e+00    2.1735669e-05    7.6243222e+02    9.4773041e+02    7.0300172e+02    4.6000000e+02    4.6000000e+02    4.6000000e+02    6.2330217e+06    6.7624266e+02    2.2495347e+03    1.0763497e-02    1.8751916e+01    6.5379577e+04    6.7191134e-04    0.0000000e+00    3.8857397e-05    6.7159323e-05   -1.0078144e-02    3.4689857e-05   -8.8186337e+02    1.0660035e-06    1.8584207e-06    6.2381414e-04    3.8528066e-06    4.0673944e+01
   2.4400615e+01    3.1048910e+00    1.1940903e-01    6.7682150e+01    0.0000000e+00    2.1748450e-05    7.6195930e+02    9.4926684e+02    7.0250852e+02    4.6000000e+02    4.6000000e+02    4.6000000e+02    6.2186843e+06    6.7569764e+02    2.2478390e+03    1.0779042e-02    1.8770812e+01    6.5323400e+04    5.7290723e-04    0.0000000e+00    3.8249133e-05    6.7883043e-05   -1.0098391e-02    1.1216527e-04   -8.8238707e+02    1.8335115e-06    1.8710891e-06    6.2507448e-04    3.8967342e-06    4.0647572e+01
   2.4501673e+01    3.1172798e+00    1.2000115e-01    6.8942649e+01    0.0000000e+00    2.1730635e-05    7.6101884e+02    9.5237935e+02    7.0154221e+02    4.6000000e+02    4.6000000e+02    4.6000000e+02    6.1900675e+06    6.7497204e+02    2.2460125e+03    1.0810272e-02    1.8808601e+01    6.5211179e+04   -8.9806840e-03    0.0000000e+00    3.8619252e-05    6.7623921e-05   -1.0139917e-02    3.8427644e-05   -8.8344269e+02    1.1303941e-06    1.9023845e-06    6.2764449e-04    3.8728719e-06    4.0525823e+01
   2.4602812e+01    3.1192824e+00    1.2060309e-01    6.9744138e+01    0.0000000e+00    2.1746471e-05    7.6008196e+02    9.5527365e+02    7.0059002e+02    4.6000000e+02    4.6000000e+02    4.6000000e+02    6.1615099e+06    6.7401397e+02    2.2431889e+03    1.0841643e-02    1.8846383e+01    6.5098693e+04   -1.5627280e-02    0.0000000e+00    3.9961464e-05    6.7060062e-05   -1.0181729e-02   -1.0361621e-04   -8.8449004e+02    1.8036446e-06    1.9433220e-06    6.3021596e-04    3.8272721e-06    4.0455839e+01
   2.4704015e+01    3.1186965e+00    1.2121426e-01    7.0277258e+01    0.0000000e+00    2.1798460e-05    7.5914837e+02    9.5765630e+02    6.9962990e+02    4.6000000e+02    4.6000000e+02    4.6000000e+02    6.1329441e+06    6.7276178e+02    2.2393345e+03    1.0873150e-02    1.8884135e+01    6.4985191e+04   -1.2719437e-02    0.0000000e+00    4.1206178e-05    6.6204723e-05   -1.0223928e-02   -1.0625592e-04   -8.8551519e+02    1.9239370e-06    1.9838970e-06    6.3280826e-04    3.7639327e-06    4.0447007e+01
   2.4805273e+01    3.1204195e+00    1.2183467e-01    7.1011547e+01    0.0000000e+00    2.1827632e-05    7.5821875e+02    9.6002893e+02    6.9866505e+02    4.6000000e+02    4.6000000e+02    4.6000000e+02    6.1043554e+06    6.7171159e+02    2.2363012e+03    1.0904790e-02    1.8921844e+01    6.4870482e+04   -1.0991426e-02    0.0000000e+00    4.2259278e-05    6.5455788e-05   -1.0266070e-02   -5.5150641e-05   -8.8651958e+02    1.2225355e-06    2.0267461e-06    6.3540062e-04    3.7072730e-06    4.0398857e+01
   2.4906585e+01    3.1263063e+00    1.2242722e-01    7.1508802e+01    0.0000000e+00    2.1877753e-05    7.5727631e+02    9.6240824e+02    6.9770095e+02    4.6000000e+02    4.6000000e+02    4.6000000e+02    6.0757895e+06    6.7042808e+02    2.2322545e+03    1.0936562e-02    1.8959515e+01    6.4755041e+04   -9.9876108e-03    0.0000000e+00    4.2777048e-05    6.5470640e-05   -1.0306504e-02   -2.8947478e-05   -8.8751452e+02    1.0295869e-07    2.0843379e-06    6.3789288e-04    3.7009147e-06    4.0386272e+01
   2.5014292e+01    3.1314102e+00    1.2310175e-01    7.2680113e+01    0.0000000e+00    2.1865202e-05    7.5628407e+02    9.6585633e+02    6.9667911e+02    4.6000000e+02    4.6000000e+02    4.6000000e+02    6.0453291e+06    6.6961128e+02    2.2301127e+03    1.0970470e-02    1.8999516e+01    6.4630149e+04   -3.3650934e-02    0.0000000e+00    4.5832361e-05    6.4367427e-05   -1.0351009e-02   -2.1474198e-04   -8.8855582e+02   -1.4816253e-06    2.1463765e-06    6.4062534e-04    3.6175192e-06    4.0270654e+01
   2.5116944e+01    3.1368574e+00    1.2376000e-01    7.3830130e+01    0.0000000e+00    2.1859113e-05    7.5534508e+02    9.7003983e+02    6.9570469e+02    4.6000000e+02    4.6000000e+02    4.6000000e+02    6.0164351e+06    6.6886110e+02    2.2282128e+03    1.1002906e-02    1.9037619e+01    6.4511433e+04    7.6901789e-03    0.0000000e+00    4.4954786e-05    6.1839107e-05   -1.0396340e-02   -1.2247796e-05   -8.8953874e+02   -2.3278447e-06    2.1844080e-06    6.4341856e-04    3.4499160e-06    4.0158702e+01
   2.5231001e+01    3.1490757e+00    1.2444933e-01    7.4723412e+01    0.0000000e+00    2.1891131e-05    7.5430414e+02    9.7462366e+02    6.9447437e+02    4.6000000e+02    4.6000000e+02    4.6000000e+02    5.9845019e+06    6.6756677e+02    2.2245843e+03    1.1039087e-02    1.9079912e+01    6.4380036e+04    7.4742622e-03    0.0000000e+00    4.4309171e-05    6.0664299e-05   -1.0442309e-02    2.2515993e-04   -8.9063792e+02   -3.4889767e-06    2.2397633e-06    6.4626386e-04    3.3729947e-06    4.0102350e+01
   2.5320108e+01    3.1637566e+00    1.2499144e-01    7.5505513e+01    0.0000000e+00    2.1907276e-05    7.5350706e+02    9.7816716e+02    6.9352674e+02    4.6000000e+02    4.6000000e+02    4.6000000e+02    5.9598219e+06    6.6669048e+02    2.2223224e+03    1.1067449e-02    1.9112893e+01    6.4279257e+04   -8.7445059e-03    0.0000000e+00    4.4693557e-05    6.0113426e-05   -1.0478294e-02    4.7262512e-05   -8.9152201e+02   -1.8442003e-06    2.2756986e-06    6.4848305e-04    3.3310392e-06    4.0026921e+01
   2.5421714e+01    3.1796733e+00    1.2563136e-01    7.6939976e+01    0.0000000e+00    2.1873082e-05    7.5261375e+02    9.8218157e+02    6.9248371e+02    4.6000000e+02    4.6000000e+02    4.6000000e+02    5.9318755e+06    6.6611277e+02    2.2214202e+03    1.1099902e-02    1.9150465e+01    6.4165436e+04   -2.9660260e-02    0.0000000e+00    4.7301979e-05    5.9874790e-05   -1.0520087e-02   -2.3822020e-04   -8.9255666e+02   -6.9021993e-07    2.3348434e-06    6.5104867e-04    3.3024812e-06    3.9866915e+01
   2.5523386e+01    3.1974221e+00    1.2629650e-01    7.7970563e+01    0.0000000e+00    2.1898534e-05    7.5172159e+02    9.8623512e+02    6.9145535e+02    4.6000000e+02    4.6000000e+02    4.6000000e+02    5.9038689e+06    6.6511542e+02    2.2190583e+03    1.1132491e-02    1.9188035e+01    6.4049986e+04   -3.5170478e-02    0.0000000e+00    5.0148782e-05    5.7522922e-05   -1.0567592e-02   -4.7897274e-04   -8.9355780e+02   -1.2337055e-06    2.3690171e-06    6.5395534e-04    3.1407173e-06    3.9813426e+01
   2.5625121e+01    3.2165921e+00    1.2697401e-01    7.8767028e+01    0.0000000e+00    2.1942387e-05    7.5084341e+02    9.9028497e+02    6.9044122e+02    4.6000000e+02    4.6000000e+02    4.6000000e+02    5.8762195e+06    6.6403278e+02    2.2164329e+03    1.1165217e-02    1.9225590e+01    6.3937439e+04   -9.4707678e-03    0.0000000e+00    5.0472047e-05    5.6176721e-05   -1.0613467e-02   -7.9778258e-05   -8.9461403e+02   -8.6494101e-07    2.4135042e-06    6.5678382e-04    3.0466590e-06    3.9790576e+01
   2.5726920e+01    3.2258517e+00    1.2766178e-01    7.9866888e+01    0.0000000e+00    2.1932328e-05    7.4997172e+02    9.9433298e+02    6.8945094e+02    4.6000000e+02    4.6000000e+02    4.6000000e+02    5.8486122e+06    6.6342615e+02    2.2154476e+03    1.1198079e-02    1.9263121e+01    6.3824352e+04    9.7633676e-04    0.0000000e+00    5.0198787e-05    5.4871257e-05   -1.0659532e-02    1.6547659e-04   -8.9567587e+02   -9.3184682e-07    2.4594496e-06    6.5963722e-04    2.9567725e-06    3.9671329e+01
   2.5828786e+01    3.2255898e+00    1.2835592e-01    8.1300912e+01    0.0000000e+00    2.1905007e-05    7.4909049e+02    9.9836520e+02    6.8849037e+02    4.6000000e+02    4.6000000e+02    4.6000000e+02    5.8210081e+06    6.6292088e+02    2.2148361e+03    1.1231078e-02    1.9300660e+01    6.3710299e+04   -1.4949876e-02    0.0000000e+00    5.1277876e-05    5.5148461e-05   -1.0703961e-02    2.9467740e-05   -8.9672373e+02   -4.0611765e-07    2.5270192e-06    6.6237573e-04    2.9649962e-06    3.9528253e+01
   2.5930720e+01    3.2228133e+00    1.2906100e-01    8.2700144e+01    0.0000000e+00    2.1880275e-05    7.4820529e+02    1.0024431e+03    6.8752262e+02    4.6000000e+02    4.6000000e+02    4.6000000e+02    5.7934208e+06    6.6241302e+02    2.2141517e+03    1.1264214e-02    1.9338222e+01    6.3595445e+04   -9.5563872e-03    0.0000000e+00    5.2459917e-05    5.3450314e-05   -1.0750813e-02   -1.0552642e-04   -8.9774310e+02   -1.2192939e-06    2.5863720e-06    6.6525534e-04    2.8456810e-06    3.9386165e+01
   2.6032723e+01    3.2236649e+00    1.2977907e-01    8.3403602e+01    0.0000000e+00    2.1939580e-05    7.4731832e+02    1.0065054e+03    6.8655067e+02    4.6000000e+02    4.6000000e+02    4.6000000e+02    5.7657731e+06    6.6124842e+02    2.2110506e+03    1.1297489e-02    1.9375790e+01    6.3478908e+04   -2.6711538e-02    0.0000000e+00    5.5074957e-05    5.3425842e-05   -1.0796692e-02   -1.7454632e-04   -8.9874358e+02   -6.6112242e-07    2.6573628e-06    6.6807229e-04    2.8303085e-06    3.9384614e+01
   2.6134793e+01    3.2303511e+00    1.3048000e-01    8.3690457e+01    0.0000000e+00    2.2044459e-05    7.4643089e+02    1.0106396e+03    6.8558047e+02    4.6000000e+02    4.6000000e+02    4.6000000e+02    5.7382314e+06    6.5968152e+02    2.2065032e+03    1.1330901e-02    1.9413337e+01    6.3362533e+04   -1.2196228e-02    0.0000000e+00    5.6007105e-05    5.2113441e-05   -1.0843188e-02   -1.0240008e-04   -8.9973705e+02   -8.0640471e-07    2.7252782e-06    6.7093243e-04    2.7369359e-06    3.9459654e+01
   2.6236594e+01    3.2425103e+00    1.3121505e-01    8.4597189e+01    0.0000000e+00    2.2080862e-05    7.4556431e+02    1.0148768e+03    6.8461883e+02    4.6000000e+02    4.6000000e+02    4.6000000e+02    5.7109290e+06    6.5873955e+02    2.2044154e+03    1.1364339e-02    1.9450707e+01    6.3247157e+04    1.5573084e-03    0.0000000e+00    5.5892680e-05    5.0477748e-05   -1.0891579e-02    6.3407669e-05   -9.0074203e+02   -1.0698559e-06    2.7781294e-06    6.7392034e-04    2.6274211e-06    3.9419024e+01
   2.6338497e+01    3.2577793e+00    1.3196970e-01    8.6041887e+01    0.0000000e+00    2.2061452e-05    7.4471755e+02    1.0202914e+03    6.8366702e+02    4.6000000e+02    4.6000000e+02    4.6000000e+02    5.6838673e+06    6.5827843e+02    2.2042175e+03    1.1397926e-02    1.9488090e+01    6.3133493e+04   -2.2921177e-03    0.0000000e+00    5.5581597e-05    4.7368849e-05   -1.0941048e-02    1.0885890e-04   -9.0177834e+02    7.5966360e-07    2.8391842e-06    6.7697781e-04    2.4229889e-06    3.9284125e+01
   2.6440473e+01    3.2665023e+00    1.3271797e-01    8.7260045e+01    0.0000000e+00    2.2073534e-05    7.4387004e+02    1.0257750e+03    6.8272377e+02    4.6000000e+02    4.6000000e+02    4.6000000e+02    5.6568189e+06    6.5749279e+02    2.2029314e+03    1.1431652e-02    1.9525493e+01    6.3018967e+04   -2.7121241e-02    0.0000000e+00    5.9209180e-05    4.7124600e-05   -1.0987345e-02   -2.0632359e-04   -9.0281603e+02    6.5976422e-07    2.9350451e-06    6.7981877e-04    2.3903898e-06    3.9200181e+01
   2.6542517e+01    3.2753523e+00    1.3346636e-01    8.9144722e+01    0.0000000e+00    2.2031170e-05    7.4303419e+02    1.0313264e+03    6.8159278e+02    4.6000000e+02    4.6000000e+02    4.6000000e+02    5.6299699e+06    6.5708167e+02    2.2032851e+03    1.1465516e-02    1.9562898e+01    6.2905657e+04   -5.0341006e-03    0.0000000e+00    5.9617063e-05    4.5662662e-05   -1.1035821e-02   -8.4703588e-05   -9.0386304e+02   -9.0866649e-08    3.0003575e-06    6.8280568e-04    2.2903091e-06    3.9029032e+01
   2.6644630e+01    3.2830183e+00    1.3422100e-01    9.0059966e+01    0.0000000e+00    2.2087438e-05    7.4219701e+02    1.0364122e+03    6.8056478e+02    4.6000000e+02    4.6000000e+02    4.6000000e+02    5.6032246e+06    6.5592844e+02    2.2008668e+03    1.1499516e-02    1.9600341e+01    6.2792477e+04   -6.4694450e-03    0.0000000e+00    6.0098925e-05    4.5558308e-05   -1.1083194e-02    5.4001216e-05   -9.0491622e+02    5.4241203e-07    3.0768464e-06    6.8572910e-04    2.2784610e-06    3.9021828e+01
   2.6746809e+01    3.2887104e+00    1.3501520e-01    9.1253581e+01    0.0000000e+00    2.2113711e-05    7.4135704e+02    1.0411075e+03    6.7953619e+02    4.6000000e+02    4.6000000e+02    4.6000000e+02    5.5762258e+06    6.5507923e+02    2.1994843e+03    1.1533654e-02    1.9637760e+01    6.2675415e+04   -4.2759912e-02    0.0000000e+00    6.3071443e-05    4.5493832e-05   -1.1133361e-02   -3.8515995e-04   -9.0590659e+02    2.1615473e-06    3.1859890e-06    6.8881719e-04    2.2582042e-06    3.8962837e+01
   2.6820390e+01    3.2968428e+00    1.3560187e-01    9.2527349e+01    0.0000000e+00    2.2084867e-05    7.4075705e+02    1.0445263e+03    6.7879909e+02    4.6000000e+02    4.6000000e+02    4.6000000e+02    5.5569650e+06    6.5482645e+02    2.1999092e+03    1.1558303e-02    1.9664709e+01    6.2592428e+04   -7.7498650e-03    0.0000000e+00    6.2782393e-05    4.3996589e-05   -1.1172269e-02   -2.0618920e-04   -9.0663206e+02    6.1322921e-07    3.2514225e-06    6.9121761e-04    2.1570714e-06    3.8857326e+01
   2.6920132e+01    3.3107257e+00    1.3641927e-01    9.3657674e+01    0.0000000e+00    2.2121881e-05    7.3994880e+02    1.0491610e+03    6.7781909e+02    4.6000000e+02    4.6000000e+02    4.6000000e+02    5.5309286e+06    6.5397654e+02    2.1985132e+03    1.1591817e-02    1.9701239e+01    6.2479803e+04    1.9999532e-02    0.0000000e+00    6.1231382e-05    4.3690539e-05   -1.1225163e-02    2.5840919e-04   -9.0762546e+02   -1.0352227e-06    3.3412711e-06    6.9449656e-04    2.1402673e-06    3.8821800e+01
   2.7011700e+01    3.3201235e+00    1.3718761e-01    9.4580997e+01    0.0000000e+00    2.2173252e-05    7.3921483e+02    1.0534703e+03    6.7695096e+02    4.6000000e+02    4.6000000e+02    4.6000000e+02    5.5071581e+06    6.5313973e+02    2.1971006e+03    1.1622677e-02    1.9734759e+01    6.2376897e+04   -1.4864259e-03    0.0000000e+00    6.2135756e-05    4.4282366e-05   -1.1273288e-02    2.2274762e-04   -9.0854744e+02   -3.1508405e-07    3.4567798e-06    6.9747397e-04    2.1727159e-06    3.8808890e+01
   2.7103676e+01    3.3327893e+00    1.3798291e-01    9.5538617e+01    0.0000000e+00    2.2230434e-05    7.3850179e+02    1.0578387e+03    6.7608590e+02    4.6000000e+02    4.6000000e+02    4.6000000e+02    5.4836626e+06    6.5236466e+02    2.1961420e+03    1.1653767e-02    1.9768399e+01    6.2276917e+04   -3.2887209e-03    0.0000000e+00    6.1952312e-05    4.3789225e-05   -1.1324771e-02    5.3649581e-05   -9.0950794e+02   -1.6779548e-07    3.5657699e-06    7.0065618e-04    2.1356529e-06    3.8796358e+01
   2.7206166e+01    3.3486902e+00    1.3888968e-01    9.6700703e+01    0.0000000e+00    2.2287308e-05    7.3772259e+02    1.0627665e+03    6.7513416e+02    4.6000000e+02    4.6000000e+02    4.6000000e+02    5.4576955e+06    6.5153076e+02    2.1953123e+03    1.1688525e-02    1.9805864e+01    6.2166864e+04   -3.4576636e-02    0.0000000e+00    6.5287366e-05    4.6387090e-05   -1.1381236e-02   -2.3892834e-04   -9.1061254e+02    7.9579249e-08    3.7230224e-06    7.0413074e-04    2.2888080e-06    3.8785662e+01
   2.7308714e+01    3.3594495e+00    1.3982171e-01    9.7777196e+01    0.0000000e+00    2.2358085e-05    7.3695692e+02    1.0679984e+03    6.7419345e+02    4.6000000e+02    4.6000000e+02    4.6000000e+02    5.4318796e+06    6.5063914e+02    2.1944130e+03    1.1723417e-02    1.9843339e+01    6.2057510e+04   -2.7680424e-02    0.0000000e+00    6.8303368e-05    4.7203350e-05   -1.1441303e-02   -3.1610346e-04   -9.1172931e+02    9.8128313e-08    3.8800121e-06    7.0782474e-04    2.3247426e-06    3.8796025e+01
   2.7411318e+01    3.3658983e+00    1.4077658e-01    9.9142486e+01    0.0000000e+00    2.2396107e-05    7.3620319e+02    1.0732477e+03    6.7325501e+02    4.6000000e+02    4.6000000e+02    4.6000000e+02    5.4061438e+06    6.5002458e+02    2.1946370e+03    1.1758442e-02    1.9880827e+01    6.1948020e+04   -2.0366612e-03    0.0000000e+00    6.8683192e-05    4.7460575e-05   -1.1502508e-02   -1.2997572e-05   -9.1284761e+02    3.8537116e-07    4.0365568e-06    7.1160468e-04    2.3348699e-06    3.8751261e+01
   2.7513968e+01    3.3677251e+00    1.4175040e-01    1.0081073e+02    0.0000000e+00    2.2411708e-05    7.3545710e+02    1.0784794e+03    6.7231566e+02    4.6000000e+02    4.6000000e+02    4.6000000e+02    5.3804098e+06    6.4957063e+02    2.1956432e+03    1.1793598e-02    1.9918341e+01    6.1837466e+04   -7.1006243e-03    0.0000000e+00    6.9707865e-05    5.0087362e-05   -1.1562218e-02    1.2053180e-04   -9.1395308e+02    7.7200870e-07    4.2113309e-06    7.1529542e-04    2.4956922e-06    3.8672878e+01
   2.7616638e+01    3.3675560e+00    1.4273505e-01    1.0223125e+02    0.0000000e+00    2.2459816e-05    7.3471677e+02    1.0837352e+03    6.7137475e+02    4.6000000e+02    4.6000000e+02    4.6000000e+02    5.3547082e+06    6.4882728e+02    2.1957539e+03    1.1828875e-02    1.9955879e+01    6.1726161e+04   -8.6643320e-03    0.0000000e+00    7.0856029e-05    5.0149174e-05   -1.1622895e-02    3.6264734e-05   -9.1503647e+02    1.6756515e-06    4.3921500e-06    7.1904726e-04    2.4887864e-06    3.8642662e+01
   2.7719342e+01    3.3655313e+00    1.4369680e-01    1.0379476e+02    0.0000000e+00    2.2493479e-05    7.3397710e+02    1.0896424e+03    6.7026835e+02    4.6000000e+02    4.6000000e+02    4.6000000e+02    5.3288668e+06    6.4805962e+02    2.1959345e+03    1.1864277e-02    1.9993430e+01    6.1612122e+04   -2.5131686e-02    0.0000000e+00    7.4710759e-05    5.1320423e-05   -1.1679857e-02   -2.2700137e-04   -9.1608084e+02    1.7424825e-06    4.5939234e-06    7.2255291e-04    2.5427790e-06    3.8583096e+01
   2.7822099e+01    3.3722299e+00    1.4470777e-01    1.0543011e+02    0.0000000e+00    2.2528887e-05    7.3325411e+02    1.0958203e+03    6.6923685e+02    4.6000000e+02    4.6000000e+02    4.6000000e+02    5.3032333e+06    6.4737715e+02    2.1965661e+03    1.1899812e-02    2.0031010e+01    6.1499403e+04   -6.0326648e-04    0.0000000e+00    7.4062280e-05    4.9199560e-05   -1.1745992e-02    7.1485425e-06   -9.1712882e+02    1.4842313e-06    4.7284576e-06    7.2664623e-04    2.3997771e-06    3.8527106e+01
   2.7924899e+01    3.3856024e+00    1.4576487e-01    1.0697204e+02    0.0000000e+00    2.2580946e-05    7.3253349e+02    1.1022445e+03    6.6820720e+02    4.6000000e+02    4.6000000e+02    4.6000000e+02    5.2774085e+06    6.4664102e+02    2.1970731e+03    1.1935476e-02    2.0068612e+01    6.1383332e+04   -2.3373600e-02    0.0000000e+00    7.7824616e-05    4.8243581e-05   -1.1811139e-02   -2.5899013e-04   -9.1812244e+02    3.1137423e-06    4.9297041e-06    7.3066174e-04    2.3173466e-06    3.8498954e+01
   2.8027770e+01    3.4120393e+00    1.4688058e-01    1.0864607e+02    0.0000000e+00    2.2635384e-05    7.3184677e+02    1.1095944e+03    6.6719768e+02    4.6000000e+02    4.6000000e+02    4.6000000e+02    5.2521367e+06    6.4601769e+02    2.1982872e+03    1.1971279e-02    2.0106261e+01    6.1272652e+04    1.0264124e-02    0.0000000e+00    7.7336191e-05    4.3435925e-05   -1.1884570e-02    8.0523400e-05   -9.1920062e+02    3.7633691e-06    5.0995924e-06    7.3522026e-04    1.9984204e-06    3.8472363e+01
   2.8130547e+01    3.4340699e+00    1.4802546e-01    1.1090606e+02    0.0000000e+00    2.2633795e-05    7.3117157e+02    1.1177959e+03    6.6623464e+02    4.6000000e+02    4.6000000e+02    4.6000000e+02    5.2271225e+06    6.4585908e+02    2.2014153e+03    1.2007162e-02    2.0143897e+01    6.1163609e+04   -5.8927022e-03    0.0000000e+00    7.9794055e-05    4.0306738e-05   -1.1951395e-02    1.0684143e-04   -9.2032947e+02    3.4064068e-06    5.3948219e-06    7.3937936e-04    1.7722716e-06    3.8363780e+01
   2.8233434e+01    3.4441245e+00    1.4921820e-01    1.1294268e+02    0.0000000e+00    2.2669396e-05    7.3050279e+02    1.1261154e+03    6.6529822e+02    4.6000000e+02    4.6000000e+02    4.6000000e+02    5.2022872e+06    6.4550243e+02    2.2037991e+03    1.2043197e-02    2.0181629e+01    6.1055695e+04   -1.0740646e-02    0.0000000e+00    8.1895985e-05    3.8811398e-05   -1.2016080e-02   -8.8640136e-05   -9.2147749e+02    2.8245456e-06    5.8165247e-06    7.4339760e-04    1.6589807e-06    3.8308897e+01
   2.8330214e+01    3.4454626e+00    1.5036085e-01    1.1479687e+02    0.0000000e+00    2.2718924e-05    7.2988016e+02    1.1339054e+03    6.6441779e+02    4.6000000e+02    4.6000000e+02    4.6000000e+02    5.1789758e+06    6.4503538e+02    2.2057033e+03    1.2077196e-02    2.0217165e+01    6.0953687e+04   -2.0602447e-02    0.0000000e+00    8.3786966e-05    4.2366051e-05   -1.2087471e-02   -1.2603802e-04   -9.2255370e+02    1.4082866e-06    6.0143484e-06    7.4780992e-04    1.8764385e-06    3.8289048e+01
   2.8433209e+01    3.4458823e+00    1.5161147e-01    1.1695968e+02    0.0000000e+00    2.2758788e-05    7.2923138e+02    1.1413928e+03    6.6347651e+02    4.6000000e+02    4.6000000e+02    4.6000000e+02    5.1543277e+06    6.4471588e+02    2.2085674e+03    1.2113490e-02    2.0255018e+01    6.0845908e+04    1.1246760e-02    0.0000000e+00    8.2717871e-05    3.9892745e-05   -1.2168603e-02    9.0706025e-05   -9.2368360e+02    9.6382887e-07    6.2110844e-06    7.5284120e-04    1.7118844e-06    3.8236310e+01
   2.8536231e+01    3.4476283e+00    1.5287621e-01    1.1882983e+02    0.0000000e+00    2.2839510e-05    7.2858503e+02    1.1487474e+03    6.6253370e+02    4.6000000e+02    4.6000000e+02    4.6000000e+02    5.1296692e+06    6.4405333e+02    2.2102851e+03    1.2149906e-02    2.0292931e+01    6.0736856e+04   -4.7149642e-03    0.0000000e+00    8.3472286e-05    4.1840139e-05   -1.2247711e-02    9.3008520e-05   -9.2479981e+02    8.2011644e-07    6.4015241e-06    7.5774504e-04    1.8284000e-06    3.8250774e+01
   2.8639317e+01    3.4511614e+00    1.5418072e-01    1.2107344e+02    0.0000000e+00    2.2889135e-05    7.2795221e+02    1.1560368e+03    6.6159316e+02    4.6000000e+02    4.6000000e+02    4.6000000e+02    5.1050497e+06    6.4365399e+02    2.2132396e+03    1.2186458e-02    2.0330906e+01    6.0627203e+04   -9.2453154e-03    0.0000000e+00    8.5097416e-05    4.4011527e-05   -1.2326830e-02   -7.5881844e-05   -9.2590091e+02    1.4409918e-06    6.6416942e-06    7.6264227e-04    1.9541247e-06    3.8215223e+01
   2.8742451e+01    3.4584425e+00    1.5551532e-01    1.2335050e+02    0.0000000e+00    2.2941394e-05    7.2732907e+02    1.1632113e+03    6.6065512e+02    4.6000000e+02    4.6000000e+02    4.6000000e+02    5.0805097e+06    6.4325625e+02    2.2162810e+03    1.2223141e-02    2.0368945e+01    6.0517388e+04   -4.5265700e-04    0.0000000e+00    8.5496736e-05    4.5045754e-05   -1.2409264e-02   -3.3274860e-05   -9.2700082e+02    8.0202589e-07    6.8601365e-06    7.6775033e-04    2.0109106e-06    3.8180152e+01
   2.8845642e+01    3.4690231e+00    1.5682946e-01    1.2569073e+02    0.0000000e+00    2.2997440e-05    7.2672365e+02    1.1702697e+03    6.5958854e+02    4.6000000e+02    4.6000000e+02    4.6000000e+02    5.0561118e+06    6.4268922e+02    2.2191190e+03    1.2259957e-02    2.0407059e+01    6.0408165e+04   -4.7734492e-03    0.0000000e+00    8.6132636e-05    4.8030964e-05   -1.2487827e-02    2.9627115e-05   -9.2811396e+02    1.1986076e-06    7.0683485e-06    7.7262606e-04    2.1947956e-06    3.8144801e+01
   2.8948877e+01    3.4792377e+00    1.5816885e-01    1.2800344e+02    0.0000000e+00    2.3057266e-05    7.2613431e+02    1.1778999e+03    6.5858689e+02    4.6000000e+02    4.6000000e+02    4.6000000e+02    5.0318640e+06    6.4210394e+02    2.2221144e+03    1.2296902e-02    2.0445244e+01    6.0299626e+04   -1.0320319e-02    0.0000000e+00    8.9779821e-05    4.4782508e-05   -1.2554795e-02   -2.5834764e-05   -9.2923871e+02    5.6643123e-07    7.4383016e-06    7.7677640e-04    1.9647763e-06    3.8114207e+01
   2.9000513e+01    3.4859671e+00    1.5887574e-01    1.2995139e+02    0.0000000e+00    2.3077569e-05    7.2584172e+02    1.1816529e+03    6.5808948e+02    4.6000000e+02    4.6000000e+02    4.6000000e+02    5.0196633e+06    6.4192367e+02    2.2242691e+03    1.2315410e-02    2.0464364e+01    6.0243948e+04   -2.4294173e-02    0.0000000e+00    9.2077271e-05    4.1109478e-05   -1.2596696e-02   -2.9887695e-04   -9.2977015e+02    8.3974972e-07    7.5236424e-06    7.7936605e-04    1.7151260e-06    3.8093362e+01
   2.9103687e+01    3.5034663e+00    1.6026279e-01    1.3387163e+02    0.0000000e+00    2.3033518e-05    7.2528742e+02    1.1890037e+03    6.5709570e+02    4.6000000e+02    4.6000000e+02    4.6000000e+02    4.9956576e+06    6.4217809e+02    2.2308024e+03    1.2352504e-02    2.0502641e+01    6.0136437e+04   -1.1668387e-02    0.0000000e+00    9.4132200e-05    4.2822837e-05   -1.2679732e-02   -1.5934874e-04   -9.3089764e+02   -1.2959055e-06    7.6489334e-06    7.8450460e-04    1.8117880e-06    3.7918919e+01
   2.9206867e+01    3.5207175e+00    1.6168750e-01    1.3619612e+02    0.0000000e+00    2.3111580e-05    7.2471933e+02    1.1961384e+03    6.5612853e+02    4.6000000e+02    4.6000000e+02    4.6000000e+02    4.9718456e+06    6.4167061e+02    2.2342193e+03    1.2389711e-02    2.0541013e+01    6.0030076e+04   -3.8651077e-03    0.0000000e+00    9.4549309e-05    4.5667880e-05   -1.2765220e-02    5.2628327e-05   -9.3205797e+02   -1.6255227e-06    7.7838464e-06    7.8981550e-04    1.9844993e-06    3.7921208e+01
   2.9310130e+01    3.5280962e+00    1.6314566e-01    1.3923655e+02    0.0000000e+00    2.3148562e-05    7.2416156e+02    1.2030843e+03    6.5519791e+02    4.6000000e+02    4.6000000e+02    4.6000000e+02    4.9480826e+06    6.4145135e+02    2.2389714e+03    1.2427062e-02    2.0579483e+01    5.9923261e+04   -1.5503509e-02    0.0000000e+00    9.5666704e-05    4.8917321e-05   -1.2849922e-02   -3.3565751e-06   -9.3322264e+02   -2.4297265e-07    7.9525150e-06    7.9507042e-04    2.1814701e-06    3.7862836e+01
   2.9413457e+01    3.5315875e+00    1.6464013e-01    1.4171262e+02    0.0000000e+00    2.3237404e-05    7.2361892e+02    1.2108205e+03    6.5426784e+02    4.6000000e+02    4.6000000e+02    4.6000000e+02    4.9245077e+06    6.4091641e+02    2.2427986e+03    1.2464548e-02    2.0618059e+01    5.9817659e+04    4.2347426e-03    0.0000000e+00    9.1285250e-05    3.2544445e-05   -1.2944503e-02    1.0815807e-04   -9.3439014e+02   -5.3700175e-07    8.1976058e-06    8.0094993e-04    1.1197031e-06    3.7880329e+01
   2.9516875e+01    3.5326708e+00    1.6617787e-01    1.4508660e+02    0.0000000e+00    2.3241104e-05    7.2309000e+02    1.2198107e+03    6.5333484e+02    4.6000000e+02    4.6000000e+02    4.6000000e+02    4.9009339e+06    6.4101683e+02    2.2492427e+03    1.2502179e-02    2.0656740e+01    5.9711033e+04   -9.0237748e-03    0.0000000e+00    9.2681845e-05    3.8243572e-05   -1.3036204e-02   -4.6622357e-06   -9.3554302e+02   -1.4202013e-06    8.4273305e-06    8.0663495e-04    1.4756825e-06    3.7769797e+01
   2.9620355e+01    3.5357127e+00    1.6776537e-01    1.4810184e+02    0.0000000e+00    2.3301306e-05    7.2256798e+02    1.2286939e+03    6.5240248e+02    4.6000000e+02    4.6000000e+02    4.6000000e+02    4.8774488e+06    6.4075626e+02    2.2545376e+03    1.2539945e-02    2.0695564e+01    5.9604410e+04   -1.2344188e-02    0.0000000e+00    9.4003763e-05    4.3241609e-05   -1.3130573e-02   -6.2524497e-05   -9.3668797e+02   -8.8164349e-07    8.6502879e-06    8.1248677e-04    1.7854661e-06    3.7740127e+01
   2.9723894e+01    3.5423620e+00    1.6939238e-01    1.5117908e+02    0.0000000e+00    2.3371444e-05    7.2205763e+02    1.2373365e+03    6.5147311e+02    4.6000000e+02    4.6000000e+02    4.6000000e+02    4.8540584e+06    6.4043653e+02    2.2599030e+03    1.2577845e-02    2.0734500e+01    5.9497851e+04   -8.9154828e-03    0.0000000e+00    9.4733291e-05    4.8167436e-05   -1.3226708e-02   -2.7661570e-05   -9.3783369e+02   -1.8193488e-07    8.8741196e-06    8.1845307e-04    2.0912041e-06    3.7725429e+01
   2.9827501e+01    3.5514458e+00    1.7105863e-01    1.5438730e+02    0.0000000e+00    2.3441998e-05    7.2156076e+02    1.2457389e+03    6.5054920e+02    4.6000000e+02    4.6000000e+02    4.6000000e+02    4.8307889e+06    6.4014018e+02    2.2655848e+03    1.2615882e-02    2.0773557e+01    5.9391695e+04   -4.9399746e-03    0.0000000e+00    9.5163880e-05    5.3049738e-05   -1.3324199e-02    2.2040764e-05   -9.3898805e+02   -1.2803811e-07    9.1009218e-06    8.2450775e-04    2.3951629e-06    3.7709290e+01
   2.9931164e+01    3.5655733e+00    1.7271348e-01    1.5748343e+02    0.0000000e+00    2.3532298e-05    7.2108395e+02    1.2536586e+03    6.4951798e+02    4.6000000e+02    4.6000000e+02    4.6000000e+02    4.8077834e+06    6.3959948e+02    2.2708306e+03    1.2654051e-02    2.0812738e+01    5.9287690e+04   -6.6137241e-04    0.0000000e+00    9.4123611e-05    5.5793371e-05   -1.3419733e-02    1.1493617e-04   -9.4017488e+02   -3.9389857e-07    9.2969943e-06    8.3045559e-04    2.5675014e-06    3.7716409e+01
   3.0034886e+01    3.5711294e+00    1.7435894e-01    1.6065739e+02    0.0000000e+00    2.3618198e-05    7.2062286e+02    1.2610980e+03    6.4853953e+02    4.6000000e+02    4.6000000e+02    4.6000000e+02    4.7846823e+06    6.3897106e+02    2.2761291e+03    1.2692354e-02    2.0852035e+01    5.9181397e+04   -5.8891582e-02    0.0000000e+00    9.9744985e-05    6.9386772e-05   -1.3506103e-02   -4.1631868e-04   -9.4135194e+02    1.0394075e-07    9.5785276e-06    8.3579083e-04    3.4132657e-06    3.7714449e+01
   3.0138649e+01    3.5836161e+00    1.7612871e-01    1.6444628e+02    0.0000000e+00    2.3655093e-05    7.2017397e+02    1.2681295e+03    6.4755911e+02    4.6000000e+02    4.6000000e+02    4.6000000e+02    4.7617089e+06    6.3895155e+02    2.2837293e+03    1.2730785e-02    2.0891454e+01    5.9075582e+04   -1.6184660e-02    0.0000000e+00    9.8121679e-05    6.8800143e-05   -1.3609917e-02   -3.2214517e-04   -9.4249085e+02    2.0794296e-06    9.7845741e-06    8.4223703e-04    3.3700551e-06    3.7641101e+01
   3.0242453e+01    3.5972239e+00    1.7795400e-01    1.6840931e+02    0.0000000e+00    2.3706066e-05    7.1973428e+02    1.2762176e+03    6.4658764e+02    4.6000000e+02    4.6000000e+02    4.6000000e+02    4.7388962e+06    6.3888057e+02    2.2914428e+03    1.2769341e-02    2.0931022e+01    5.8970630e+04    4.9802080e-03    0.0000000e+00    9.7414889e-05    7.2667785e-05   -1.3713274e-02    5.6996224e-05   -9.4366465e+02    2.1586275e-06    1.0020195e-05    8.4866754e-04    3.6123935e-06    3.7591931e+01
   3.0346288e+01    3.6077409e+00    1.7981955e-01    1.7214362e+02    0.0000000e+00    2.3786360e-05    7.1930319e+02    1.2832562e+03    6.4564800e+02    4.6000000e+02    4.6000000e+02    4.6000000e+02    4.7161752e+06    6.3862260e+02    2.2985311e+03    1.2808021e-02    2.0970733e+01    5.8865665e+04    3.8929753e-03    0.0000000e+00    9.6552218e-05    7.6847037e-05   -1.3817367e-02    2.0072225e-04   -9.4484649e+02    6.4959445e-07    1.0250851e-05    8.5515500e-04    3.8733013e-06    3.7583830e+01
   3.0450161e+01    3.6128692e+00    1.8172568e-01    1.7640681e+02    0.0000000e+00    2.3846042e-05    7.1887919e+02    1.2902412e+03    6.4472563e+02    4.6000000e+02    4.6000000e+02    4.6000000e+02    4.6935669e+06    6.3853268e+02    2.3065035e+03    1.2846827e-02    2.1010593e+01    5.8760967e+04   -5.5870125e-03    0.0000000e+00    9.6538505e-05    8.1308331e-05   -1.3923330e-02    6.2666600e-05   -9.4603003e+02    1.5602593e-07    1.0485236e-05    8.6174809e-04    4.1486819e-06    3.7545019e+01
   3.0544696e+01    3.6158629e+00    1.8349628e-01    1.8007530e+02    0.0000000e+00    2.3922862e-05    7.1850559e+02    1.2964767e+03    6.4388719e+02    4.6000000e+02    4.6000000e+02    4.6000000e+02    4.6730733e+06    6.3828855e+02    2.3132892e+03    1.2882241e-02    2.1046989e+01    5.8665663e+04   -2.5873069e-02    0.0000000e+00    9.7706755e-05    8.8086289e-05   -1.4020726e-02   -1.1885930e-04   -9.4710682e+02    1.2839099e-06    1.0711838e-05    8.6779839e-04    4.5701543e-06    3.7546851e+01
   3.0648641e+01    3.6211690e+00    1.8548593e-01    1.8427210e+02    0.0000000e+00    2.3998165e-05    7.1811124e+02    1.3041674e+03    6.4296679e+02    4.6000000e+02    4.6000000e+02    4.6000000e+02    4.6507336e+06    6.3821015e+02    2.3218347e+03    1.2921286e-02    2.1087137e+01    5.8562181e+04   -2.8237827e-03    0.0000000e+00    9.7301010e-05    9.0180629e-05   -1.4128647e-02   -7.2805187e-05   -9.4829096e+02    3.8411820e-07    1.0933668e-05    8.7450855e-04    4.6940112e-06    3.7520926e+01
   3.0700621e+01    3.6246237e+00    1.8649422e-01    1.8631519e+02    0.0000000e+00    2.4049532e-05    7.1791840e+02    1.3083342e+03    6.4251000e+02    4.6000000e+02    4.6000000e+02    4.6000000e+02    4.6396053e+06    6.3804916e+02    2.3256996e+03    1.2940840e-02    2.1107269e+01    5.8510467e+04    1.9173939e-03    0.0000000e+00    9.7051202e-05    9.1765382e-05   -1.4183256e-02    3.1124914e-05   -9.4888601e+02   -5.1946100e-08    1.1038982e-05    8.7790572e-04    4.7925493e-06    3.7530891e+01
   3.0804628e+01    3.6333391e+00    1.8853963e-01    1.9049622e+02    0.0000000e+00    2.4152889e-05    7.1754261e+02    1.3163124e+03    6.4159551e+02    4.6000000e+02    4.6000000e+02    4.6000000e+02    4.6174028e+06    6.3776723e+02    2.3339236e+03    1.2980078e-02    2.1147660e+01    5.8407028e+04   -1.5444406e-03    0.0000000e+00    9.6836587e-05    9.6275653e-05   -1.4292732e-02    7.1218422e-05   -9.5007835e+02   -5.4194668e-08    1.1259830e-05    8.8471974e-04    5.0724012e-06    3.7550470e+01
   3.0908685e+01    3.6449742e+00    1.9062650e-01    1.9479718e+02    0.0000000e+00    2.4257780e-05    7.1718433e+02    1.3237709e+03    6.4068861e+02    4.6000000e+02    4.6000000e+02    4.6000000e+02    4.5954242e+06    6.3750910e+02    2.3425365e+03    1.3019445e-02    2.1188217e+01    5.8305318e+04    1.1417872e-02    0.0000000e+00    9.4684097e-05    9.6026545e-05   -1.4404162e-02    1.4209832e-04   -9.5129199e+02   -2.7828390e-07    1.1455393e-05    8.9166552e-04    5.0498557e-06    3.7570508e+01
   3.1012807e+01    3.6542248e+00    1.9266193e-01    2.0082984e+02    0.0000000e+00    2.4226358e-05    7.1684308e+02    1.3307632e+03    6.3969369e+02    4.6000000e+02    4.6000000e+02    4.6000000e+02    4.5735009e+06    6.3791012e+02    2.3542494e+03    1.3058947e-02    2.1228960e+01    5.8203218e+04   -5.2874532e-03    0.0000000e+00    9.5795875e-05    1.0361942e-04   -1.4505818e-02   -3.7583011e-05   -9.5251306e+02    1.1218904e-06    1.1688664e-05    8.9799332e-04    5.5188474e-06    3.7389090e+01
   3.1116960e+01    3.6602596e+00    1.9478539e-01    2.0479315e+02    0.0000000e+00    2.4360156e-05    7.1650920e+02    1.3372487e+03    6.3873535e+02    4.6000000e+02    4.6000000e+02    4.6000000e+02    4.5516381e+06    6.3743066e+02    2.3625134e+03    1.3098572e-02    2.1269915e+01    5.8100738e+04   -3.4428461e-02    0.0000000e+00    9.9246921e-05    1.1438537e-04   -1.4612340e-02   -2.5575205e-04   -9.5373683e+02    1.3524167e-07    1.1954953e-05    9.0461491e-04    6.1863399e-06    3.7443741e+01
   3.1217680e+01    3.6675177e+00    1.9689054e-01    2.0967946e+02    0.0000000e+00    2.4420999e-05    7.1619332e+02    1.3430385e+03    6.3780530e+02    4.6000000e+02    4.6000000e+02    4.6000000e+02    4.5304693e+06    6.3741494e+02    2.3724251e+03    1.3136995e-02    2.1309660e+01    5.8000167e+04   -1.7841305e-02    0.0000000e+00    9.7658119e-05    1.1452575e-04   -1.4721330e-02   -3.1286068e-04   -9.5486309e+02   -6.6764780e-07    1.2161407e-05    9.1139326e-04    6.1789874e-06    3.7398444e+01
   3.1321768e+01    3.6797088e+00    1.9910335e-01    2.1446246e+02    0.0000000e+00    2.4527266e-05    7.1587585e+02    1.3485003e+03    6.3685108e+02    4.6000000e+02    4.6000000e+02    4.6000000e+02    4.5087904e+06    6.3714889e+02    2.3819503e+03    1.3176812e-02    2.1350911e+01    5.7897590e+04    7.9911632e-03    0.0000000e+00    9.4878856e-05    1.1370898e-04   -1.4836282e-02    1.1279092e-04   -9.5605954e+02   -9.2620765e-07    1.2380291e-05    9.1856417e-04    6.1170557e-06    3.7413681e+01
   3.1425933e+01    3.6903779e+00    2.0135723e-01    2.1972266e+02    0.0000000e+00    2.4601827e-05    7.1557081e+02    1.3535428e+03    6.3592456e+02    4.6000000e+02    4.6000000e+02    4.6000000e+02    4.4871884e+06    6.3710950e+02    2.3925456e+03    1.3216769e-02    2.1392365e+01    5.7794923e+04    4.0137600e-03    0.0000000e+00    9.2793438e-05    1.1609112e-04   -1.4952121e-02    2.0498176e-04   -9.5726342e+02   -9.8310012e-07    1.2621150e-05    9.2579646e-04    6.2571350e-06    3.7381884e+01
   3.1530166e+01    3.6974261e+00    2.0365534e-01    2.2504600e+02    0.0000000e+00    2.4674011e-05    7.1527770e+02    1.3602526e+03    6.3501489e+02    4.6000000e+02    4.6000000e+02    4.6000000e+02    4.4657218e+06    6.3714911e+02    2.4036630e+03    1.3256862e-02    2.1434036e+01    5.7692910e+04   -5.7067877e-03    0.0000000e+00    9.1603301e-05    1.1997702e-04   -1.5068346e-02    4.7737102e-05   -9.5847685e+02   -1.4898369e-06    1.2869121e-05    9.3304112e-04    6.4875630e-06    3.7346618e+01
   3.1634460e+01    3.7036872e+00    2.0599202e-01    2.3075497e+02    0.0000000e+00    2.4737171e-05    7.1499506e+02    1.3671181e+03    6.3410845e+02    4.6000000e+02    4.6000000e+02    4.6000000e+02    4.4443921e+06    6.3725783e+02    2.4152144e+03    1.3297088e-02    2.1475922e+01    5.7591573e+04   -7.2276412e-03    0.0000000e+00    9.0888423e-05    1.2375742e-04   -1.5185999e-02   -4.1451030e-05   -9.5969749e+02   -2.3495655e-06    1.3112732e-05    9.4036907e-04    6.7128888e-06    3.7297823e+01
   3.1738803e+01    3.7102012e+00    2.0835912e-01    2.3624956e+02    0.0000000e+00    2.4826457e-05    7.1472513e+02    1.3733027e+03    6.3320500e+02    4.6000000e+02    4.6000000e+02    4.6000000e+02    4.4231822e+06    6.3721476e+02    2.4265099e+03    1.3337443e-02    2.1518038e+01    5.7490678e+04   -3.2690969e-03    0.0000000e+00    8.9587982e-05    1.2782195e-04   -1.5304585e-02    1.6924855e-05   -9.6092277e+02   -1.7287900e-06    1.3347188e-05    9.4775387e-04    6.9562055e-06    3.7286016e+01
   3.1843183e+01    3.7196329e+00    2.1075093e-01    2.4178106e+02    0.0000000e+00    2.4918623e-05    7.1447107e+02    1.3782399e+03    6.3230579e+02    4.6000000e+02    4.6000000e+02    4.6000000e+02    4.4021759e+06    6.3716332e+02    2.4379731e+03    1.3377922e-02    2.1560367e+01    5.7391309e+04    1.5865518e-02    0.0000000e+00    8.6334605e-05    1.2644778e-04   -1.5425263e-02    1.8976374e-04   -9.6216341e+02   -2.1178309e-06    1.3552019e-05    9.5528300e-04    6.8577432e-06    3.7275264e+01
   3.1947599e+01    3.7255981e+00    2.1315663e-01    2.4832062e+02    0.0000000e+00    2.4966994e-05    7.1421745e+02    1.3832169e+03    6.3141271e+02    4.6000000e+02    4.6000000e+02    4.6000000e+02    4.3811376e+06    6.3734437e+02    2.4505538e+03    1.3418524e-02    2.1602916e+01    5.7290374e+04   -2.0231110e-02    0.0000000e+00    8.8037955e-05    1.4011875e-04   -1.5539270e-02   -1.3527753e-04   -9.6339759e+02   -1.4965859e-06    1.3837165e-05    9.6236897e-04    7.7035925e-06    3.7209447e+01
   3.2052065e+01    3.7327350e+00    2.1549784e-01    2.5403089e+02    0.0000000e+00    2.5044461e-05    7.1397940e+02    1.3875673e+03    6.3044622e+02    4.6000000e+02    4.6000000e+02    4.6000000e+02    4.3602494e+06    6.3717387e+02    2.4620818e+03    1.3459255e-02    2.1645701e+01    5.7190307e+04    5.9158251e-03    0.0000000e+00    8.5286509e-05    1.3917563e-04   -1.5648741e-02   -2.0544305e-05   -9.6463106e+02   -3.5705856e-07    1.4014461e-05    9.6919833e-04    7.6263614e-06    3.7167877e+01
   3.2104311e+01    3.7365774e+00    2.1670231e-01    2.5766515e+02    0.0000000e+00    2.5059768e-05    7.1386549e+02    1.3894856e+03    6.2997689e+02    4.6000000e+02    4.6000000e+02    4.6000000e+02    4.3498455e+06    6.3727332e+02    2.4687554e+03    1.3479656e-02    2.1667175e+01    5.7140326e+04    9.8636898e-03    0.0000000e+00    8.3056606e-05    1.3746209e-04   -1.5706971e-02    1.0211039e-04   -9.6525051e+02   -2.9964814e-07    1.4096471e-05    9.7283469e-04    7.5130563e-06    3.7123249e+01
   3.2208858e+01    3.7490093e+00    2.1912518e-01    2.6337091e+02    0.0000000e+00    2.5160146e-05    7.1362204e+02    1.3929209e+03    6.2902170e+02    4.6000000e+02    4.6000000e+02    4.6000000e+02    4.3289350e+06    6.3709069e+02    2.4800571e+03    1.3520585e-02    2.1710308e+01    5.7038298e+04   -7.5616298e-03    0.0000000e+00    8.1686130e-05    1.4183440e-04   -1.5820109e-02   -6.5358482e-05   -9.6643725e+02   -6.0475461e-07    1.4282437e-05    9.7987611e-04    7.7758283e-06    3.7120363e+01
   3.2313476e+01    3.7646668e+00    2.2157114e-01    2.6908468e+02    0.0000000e+00    2.5263192e-05    7.1339210e+02    1.3960645e+03    6.2807889e+02    4.6000000e+02    4.6000000e+02    4.6000000e+02    4.3082686e+06    6.3690674e+02    2.4914967e+03    1.3561650e-02    2.1753670e+01    5.6938417e+04   -2.7051933e-03    0.0000000e+00    8.0247793e-05    1.4604731e-04   -1.5931915e-02   -3.7644316e-05   -9.6767221e+02   -1.3834513e-06    1.4462505e-05    9.8684086e-04    8.0240028e-06    3.7120572e+01
   3.2418136e+01    3.7803607e+00    2.2405197e-01    2.7532958e+02    0.0000000e+00    2.5333350e-05    7.1317680e+02    1.3989742e+03    6.2716893e+02    4.6000000e+02    4.6000000e+02    4.6000000e+02    4.2878245e+06    6.3697459e+02    2.5040946e+03    1.3602841e-02    2.1797254e+01    5.6840351e+04    1.9573475e-02    0.0000000e+00    7.5863890e-05    1.4662381e-04   -1.6050925e-02    2.5482745e-04   -9.6894113e+02   -4.3905001e-07    1.4615535e-05    9.9428169e-04    8.0525921e-06    3.7078525e+01
   3.2522854e+01    3.7849075e+00    2.2655042e-01    2.8187300e+02    0.0000000e+00    2.5389333e-05    7.1296525e+02    1.4041549e+03    6.2627622e+02    4.6000000e+02    4.6000000e+02    4.6000000e+02    4.2673690e+06    6.3713574e+02    2.5170796e+03    1.3644164e-02    2.1841090e+01    5.6741024e+04   -1.9537438e-02    0.0000000e+00    7.7477379e-05    1.6246236e-04   -1.6161138e-02   -7.5062489e-05   -9.7020818e+02   -3.9067477e-07    1.4872885e-05    1.0011314e-03    9.0338147e-06    3.7013459e+01
[truncated: 249,901 more chars]
