# Supplementary material for: Research on combustion and emissions of heavy duty diesel engines under low-speed and low-load conditions in low temperature environments
Source: PLoS One. 2025 Feb 21;20(2):e0318933. doi: 10.1371/journal.pone.0318933 (PMC11844864; doi:10.1371/journal.pone.0318933)
Supplement: S1 File — (ZIP) [file pone.0318933.s001.zip › 1000rpm_30%/3-tigaojinqiwendu/Tin322K/bound3-wall.out]

# CONVERGE Release Build 2.3.20/  Jan 30, 2017        Run Date:Thu Aug 31 10:12:01 2023
# column       1                2                3                4                5                6                7                8                9               10               11               12               13               14               15               16               17               18               19               20               21               22               23               24               25               26               27               28               29               30 
#          Crank      Avg_Vel_Mag              TKE              EPS            OMEGA        Turb_Visc  Near_Wall_Avg_T  Near_Wall_Max_T  Near_Wall_Min_T       Wall_Avg_T       Wall_Max_T       Wall_Min_T         Avg_Pres          Avg_HTC     HT_xfer_Rate        Wall_Area      Tot_HT_xfer     Pres_Force_X     Pres_Force_Y     Pres_Force_Z     Visc_Force_X     Visc_Force_Y     Visc_Force_Z    Pres_Torque_X    Pres_Torque_Y    Pres_Torque_Z    Visc_Torque_X    Visc_Torque_Y    Visc_Torque_Z            Yplus 
#          (DEG)            (m/s)        (m^2/s^2)        (m^2/s^3)              1/s          (m^2/s)              (K)              (K)              (K)              (K)              (K)              (K)          (N/m^2)        (W/m^2-K)            (J/s)            (m^2)              (J)              (N)              (N)              (N)              (N)              (N)              (N)            (N m)            (N m)            (N m)            (N m)            (N m)            (N m)           (none) 
#
  -1.4600000e+02    2.5092163e-02    1.0800000e+01    1.1036913e+04    0.0000000e+00    8.9301055e-04    3.2200000e+02    3.2200000e+02    3.2200000e+02    4.9000000e+02    4.9000000e+02    4.9000000e+02    1.6847000e+05    1.9252798e+02   -4.0969385e+02    1.2666491e-02    0.0000000e+00   -3.5633267e-14    1.5898609e-13    2.1339237e+03    3.0252057e-10   -1.3497656e-09    0.0000000e+00    1.8001064e-07   -8.8027958e+01    6.2820040e-15    6.2668317e-26    1.4484114e-26   -5.3333173e-11    1.9807022e+02
  -1.4587230e+02    2.8524815e-02    1.0576321e+01    1.0713992e+04    0.0000000e+00    8.8221629e-04    3.2226692e+02    3.2242308e+02    3.2225295e+02    4.9000000e+02    4.9000000e+02    4.9000000e+02    1.6863556e+05    1.9096463e+02   -4.0572146e+02    1.2666491e-02   -8.6721339e-03   -3.5668294e-14    1.5914229e-13    2.1360208e+03   -4.8165709e-02   -4.3816257e-05   -3.6312089e-19    1.7031433e-07   -8.8115980e+01    6.2882838e-15   -1.3498603e-20   -2.2164859e-18   -1.2609955e-06    1.9592064e+02
  -1.4579372e+02    3.6866479e-02    1.0439546e+01    1.0516602e+04    0.0000000e+00    8.7568045e-04    3.2240977e+02    3.2264623e+02    3.2238720e+02    4.9000000e+02    4.9000000e+02    4.9000000e+02    1.6870076e+05    1.8996496e+02   -4.0325383e+02    1.2666491e-02   -1.3961382e-02   -3.5682088e-14    1.5920377e-13    2.1368467e+03   -5.4644183e-02   -1.2327867e-04   -5.9697898e-19    1.9603698e-07   -8.8150629e+01    6.2907541e-15   -4.3940874e-21   -2.5021841e-18   -2.5112423e-06    1.9457593e+02
  -1.4567094e+02    3.7775445e-02    1.0231925e+01    1.0219071e+04    0.0000000e+00    8.6569051e-04    3.2263763e+02    3.2300067e+02    3.2260176e+02    4.9000000e+02    4.9000000e+02    4.9000000e+02    1.6881502e+05    1.8844494e+02   -3.9948331e+02    1.2666491e-02   -2.2155234e-02   -3.5706240e-14    1.5931168e-13    2.1382939e+03   -6.2138963e-02   -3.4395927e-05   -9.3108097e-19    1.6591311e-07   -8.8210734e+01    6.2950481e-15    2.0428279e-22   -2.8289769e-18   -5.1251761e-07    1.9252666e+02
  -1.4558567e+02    3.9553649e-02    1.0091854e+01    1.0019588e+04    0.0000000e+00    8.5892039e-04    3.2279562e+02    3.2324640e+02    3.2275102e+02    4.9000000e+02    4.9000000e+02    4.9000000e+02    1.6889653e+05    1.8741211e+02   -3.9691880e+02    1.2666491e-02   -2.7795790e-02   -3.5723474e-14    1.5938866e-13    2.1393264e+03   -6.4326633e-02    1.4337396e-05   -1.1511352e-18    1.3733310e-07   -8.8253299e+01    6.2980880e-15    1.2866725e-21   -2.9186784e-18    1.7013700e-07    1.9113502e+02
  -1.4547909e+02    4.2326805e-02    9.9216219e+00    9.7786449e+03    0.0000000e+00    8.5064760e-04    3.2299124e+02    3.2355116e+02    3.2293694e+02    4.9000000e+02    4.9000000e+02    4.9000000e+02    1.6899799e+05    1.8614629e+02   -3.9377670e+02    1.2666491e-02   -3.4790669e-02   -3.5744935e-14    1.5948440e-13    2.1406115e+03   -6.4877363e-02   -1.3199656e-07   -1.2534544e-18    1.2106589e-07   -8.8305987e+01    6.3018468e-15    2.4201414e-21   -2.9403303e-18    5.8553806e-08    1.8943177e+02
  -1.4534587e+02    4.4885089e-02    9.7160134e+00    9.4898487e+03    0.0000000e+00    8.4058804e-04    3.2323403e+02    3.2393100e+02    3.2317008e+02    4.9000000e+02    4.9000000e+02    4.9000000e+02    1.6912433e+05    1.8460295e+02   -3.8994427e+02    1.2666491e-02   -4.3449171e-02   -3.5771667e-14    1.5960358e-13    2.1422118e+03   -6.3700023e-02    2.0045185e-06   -1.4228058e-18    2.5834351e-08   -8.8371277e+01    6.3065034e-15    3.1418825e-21   -2.8831419e-18    9.9392751e-08    1.8735749e+02
  -1.4517933e+02    4.5372167e-02    9.4696841e+00    9.1470602e+03    0.0000000e+00    8.2843915e-04    3.2353292e+02    3.2439808e+02    3.2346276e+02    4.9000000e+02    4.9000000e+02    4.9000000e+02    1.6928220e+05    1.8272969e+02   -3.8529561e+02    1.2666491e-02   -5.4143273e-02   -3.5805061e-14    1.5975252e-13    2.1442114e+03   -6.2022154e-02    1.2838848e-06   -1.5336113e-18    1.9718347e-07   -8.8452750e+01    6.3123164e-15    3.8354339e-21   -2.8027532e-18    7.1225296e-08    1.8484536e+02
  -1.4497117e+02    4.1608645e-02    9.1788061e+00    8.7464723e+03    0.0000000e+00    8.1398736e-04    3.2390077e+02    3.2497393e+02    3.2381914e+02    4.9000000e+02    4.9000000e+02    4.9000000e+02    1.6947891e+05    1.8048469e+02   -3.7972114e+02    1.2666491e-02   -6.7317496e-02   -3.5846668e-14    1.5993817e-13    2.1467031e+03   -6.0011606e-02    1.1370530e-06   -1.5696700e-18    1.8627046e-07   -8.8554569e+01    6.3195836e-15    4.1856038e-21   -2.7089514e-18    6.5435703e-08    1.8183991e+02
  -1.4471096e+02    3.4564548e-02    8.8386153e+00    8.2846241e+03    0.0000000e+00    7.9686380e-04    3.2435201e+02    3.2568283e+02    3.2424917e+02    4.9000000e+02    4.9000000e+02    4.9000000e+02    1.6972307e+05    1.7781120e+02   -3.7308042e+02    1.2666491e-02   -8.3497280e-02   -3.5898307e-14    1.6016862e-13    2.1497958e+03   -5.7628304e-02    1.8582501e-06   -1.1684263e-18    5.0262026e-08   -8.8681759e+01    6.3286620e-15   -1.2744441e-21   -2.6198498e-18    9.5455682e-08    1.7826930e+02
  -1.4438570e+02    2.7668829e-02    8.4454953e+00    7.7600251e+03    0.0000000e+00    7.7676630e-04    3.2490291e+02    3.2654932e+02    3.2477546e+02    4.9000000e+02    4.9000000e+02    4.9000000e+02    1.7002822e+05    1.7465276e+02   -3.6523529e+02    1.2666491e-02   -1.0329672e-01   -3.5962846e-14    1.6045660e-13    2.1536609e+03   -5.4517087e-02    1.1152486e-06   -1.1630954e-18    3.0921150e-07   -8.8841450e+01    6.3400583e-15   -1.4471780e-21   -2.4760331e-18    8.2380527e-08    1.7406441e+02
  -1.4397912e+02    2.5129983e-02    7.9986553e+00    7.1756681e+03    0.0000000e+00    7.5352162e-04    3.2557033e+02    3.2760660e+02    3.2540708e+02    4.9000000e+02    4.9000000e+02    4.9000000e+02    1.7039411e+05    1.7096344e+02   -3.5607584e+02    1.2666491e-02   -1.2742536e-01   -3.6040236e-14    1.6080192e-13    2.1582955e+03   -5.2112936e-02    4.5338494e-06   -1.0264029e-18   -4.2739003e-07   -8.9033286e+01    6.3537492e-15   -1.7162546e-21   -2.3709115e-18    1.9130908e-07    1.6917311e+02
  -1.4347090e+02    2.5010372e-02    7.4996258e+00    6.5388705e+03    0.0000000e+00    7.2699195e-04    3.2637886e+02    3.2888470e+02    3.2616850e+02    4.9000000e+02    4.9000000e+02    4.9000000e+02    1.7084797e+05    1.6671437e+02   -3.4552034e+02    1.2666491e-02   -1.5669207e-01   -3.6136235e-14    1.6123020e-13    2.1640443e+03   -4.9028707e-02    6.1472917e-06   -1.0310741e-18   -1.9523064e-08   -8.9270588e+01    6.3706826e-15   -6.0815003e-22   -2.2282972e-18    2.7742615e-07    1.6356303e+02
  -1.4287090e+02    2.7657621e-02    6.9814215e+00    5.8886045e+03    0.0000000e+00    6.9960867e-04    3.2730589e+02    3.3035534e+02    3.2703174e+02    4.9000000e+02    4.9000000e+02    4.9000000e+02    1.7137304e+05    1.6215202e+02   -3.3416327e+02    1.2666491e-02   -1.9010840e-01   -3.6247292e-14    1.6172572e-13    2.1706950e+03   -4.5826516e-02    1.2490268e-05   -1.1824071e-18   -7.0347104e-07   -8.9544959e+01    6.3902634e-15    2.2324732e-21   -2.0726228e-18    5.2972283e-07    1.5756253e+02
  -1.4227090e+02    2.7957958e-02    6.5257778e+00    5.3137578e+03    0.0000000e+00    6.7738921e-04    3.2822218e+02    3.3175798e+02    3.2790459e+02    4.9000000e+02    4.9000000e+02    4.9000000e+02    1.7197278e+05    1.5802309e+02   -3.2382357e+02    1.2666491e-02   -2.2249076e-01   -3.6374148e-14    1.6229161e-13    2.1782916e+03   -4.1697353e-02   -1.0728335e-06   -3.5801254e-19    1.8139143e-06   -8.9857983e+01    6.4125984e-15   -5.6247745e-21   -1.9092646e-18    1.3076896e-07    1.5213933e+02
  -1.4167090e+02    3.0967994e-02    6.1224729e+00    4.8225000e+03    0.0000000e+00    6.5698774e-04    3.2912353e+02    3.3311840e+02    3.2876457e+02    4.9000000e+02    4.9000000e+02    4.9000000e+02    1.7260683e+05    1.5426392e+02   -3.1436289e+02    1.2666491e-02   -2.5392705e-01   -3.6508252e-14    1.6289002e-13    2.1863228e+03   -3.3087214e-02    5.8897419e-05   -1.7857491e-19    1.0665698e-06   -9.0189331e+01    6.4362470e-15   -1.0616475e-20   -1.5247867e-18    1.9723993e-06    1.4721065e+02
  -1.4107090e+02    3.4899183e-02    5.7633308e+00    4.3992957e+03    0.0000000e+00    6.3818209e-04    3.3000724e+02    3.3443853e+02    3.2960792e+02    4.9000000e+02    4.9000000e+02    4.9000000e+02    1.7326111e+05    1.5082248e+02   -3.0566609e+02    1.2666491e-02   -2.8449365e-01   -3.6646637e-14    1.6350749e-13    2.1946102e+03   -3.0010670e-02   -1.8871315e-04   -1.3856507e-19    5.8595895e-07   -9.0531314e+01    6.4606531e-15    6.5109940e-22   -1.3848671e-18   -1.6157625e-06    1.4270834e+02
  -1.4047090e+02    3.8557581e-02    5.4417324e+00    4.0320407e+03    0.0000000e+00    6.2078274e-04    3.3087061e+02    3.3571795e+02    3.3043180e+02    4.9000000e+02    4.9000000e+02    4.9000000e+02    1.7392697e+05    1.4765571e+02   -2.9763841e+02    1.2666491e-02   -3.1425750e-01   -3.6787475e-14    1.6413586e-13    2.2030443e+03   -2.7800822e-02    2.6365218e-04   -6.3909680e-20    4.6886750e-07   -9.0879275e+01    6.4854848e-15   -2.0593880e-20   -1.2866952e-18    5.3847708e-06    1.3857637e+02
  -1.3987090e+02    4.1700409e-02    5.1523010e+00    3.7112136e+03    0.0000000e+00    6.0463141e-04    3.3171353e+02    3.3695800e+02    3.3123632e+02    4.9000000e+02    4.9000000e+02    4.9000000e+02    1.7459977e+05    1.4472951e+02   -2.9020018e+02    1.2666491e-02   -3.4327751e-01   -3.6929781e-14    1.6477079e-13    2.2115664e+03   -2.6116235e-02    2.0952604e-04   -7.1681321e-20    4.0482070e-07   -9.1230826e+01    6.5105727e-15   -1.7462020e-20   -1.2080140e-18    4.9973131e-06    1.3476868e+02
  -1.3927090e+02    4.4594173e-02    4.8907666e+00    3.4293583e+03    0.0000000e+00    5.8960837e-04    3.3254156e+02    3.3814995e+02    3.3203768e+02    4.9000000e+02    4.9000000e+02    4.9000000e+02    1.7530862e+05    1.4202369e+02   -2.8329113e+02    1.2666491e-02   -3.7160663e-01   -3.7079713e-14    1.6543971e-13    2.2205451e+03   -2.1110252e-02    2.7928682e-04   -7.9146418e-20    1.2762596e-06   -9.1601092e+01    6.5369951e-15   -2.1088680e-20   -9.7685614e-19    8.7610412e-06    1.3125259e+02
  -1.3867090e+02    4.7080363e-02    4.6532204e+00    3.1802313e+03    0.0000000e+00    5.7556454e-04    3.3334943e+02    3.3932323e+02    3.3280937e+02    4.9000000e+02    4.9000000e+02    4.9000000e+02    1.7599799e+05    1.3950409e+02   -2.7684425e+02    1.2666491e-02   -3.9929105e-01   -3.7225517e-14    1.6609034e-13    2.2292769e+03   -2.2761133e-02    1.1794776e-04   -9.0967980e-21   -4.7125383e-07   -9.1961514e+01    6.5627190e-15   -1.2879853e-20   -1.0560941e-18    1.5564154e-06    1.2798787e+02
  -1.3807090e+02    4.9645512e-02    4.4368462e+00    2.9590089e+03    0.0000000e+00    5.6243821e-04    3.3414326e+02    3.4046913e+02    3.3356690e+02    4.9000000e+02    4.9000000e+02    4.9000000e+02    1.7669345e+05    1.3716041e+02   -2.7082093e+02    1.2666491e-02   -4.2637314e-01   -3.7372617e-14    1.6674662e-13    2.2380860e+03   -2.0542444e-02   -7.2806017e-05   -7.4298133e-20   -1.0441109e-07   -9.2324885e+01    6.5886492e-15   -2.6831487e-21   -9.4827882e-19   -1.4335599e-05    1.2495454e+02
  -1.3747090e+02    5.2038885e-02    4.2391552e+00    2.7617710e+03    0.0000000e+00    5.5014124e-04    3.3492678e+02    3.4158958e+02    3.3431530e+02    4.9000000e+02    4.9000000e+02    4.9000000e+02    1.7740330e+05    1.3498002e+02   -2.6518333e+02    1.2666491e-02   -4.5289148e-01   -3.7522759e-14    1.6741649e-13    2.2470773e+03   -1.8703130e-02    1.8113255e-04   -4.8026442e-20    2.0872362e-07   -9.2695724e+01    6.6151131e-15   -1.3738046e-20   -8.6447155e-19    2.2969635e-06    1.2213235e+02
  -1.3687090e+02    5.4280401e-02    4.0579776e+00    2.5852015e+03    0.0000000e+00    5.3859584e-04    3.3570220e+02    3.4268945e+02    3.3505603e+02    4.9000000e+02    4.9000000e+02    4.9000000e+02    1.7812907e+05    1.3294976e+02   -2.5989630e+02    1.2666491e-02   -4.7888111e-01   -3.7676267e-14    1.6810141e-13    2.2562702e+03   -1.7340441e-02    1.8972809e-04    0.0000000e+00    2.4881011e-07   -9.3074934e+01    6.6421751e-15   -1.3764635e-20   -8.0407715e-19    3.5761450e-06    1.1950205e+02
  -1.3627090e+02    5.6365023e-02    3.8914335e+00    2.4265068e+03    0.0000000e+00    5.2773333e-04    3.3647094e+02    3.4377053e+02    3.3579076e+02    4.9000000e+02    4.9000000e+02    4.9000000e+02    1.7887211e+05    1.3105700e+02   -2.5492786e+02    1.2666491e-02   -5.0437389e-01   -3.7833429e-14    1.6880262e-13    2.2656820e+03   -1.6210742e-02    1.9778210e-04    0.0000000e+00    2.8475079e-07   -9.3463191e+01    6.6698826e-15   -1.3787119e-20   -7.5160109e-19    3.9026995e-06    1.1704600e+02
  -1.3567090e+02    5.8235199e-02    3.7378814e+00    2.2833239e+03    0.0000000e+00    5.1749087e-04    3.3723352e+02    3.4483364e+02    3.3652007e+02    4.9000000e+02    4.9000000e+02    4.9000000e+02    1.7963187e+05    1.2928936e+02   -2.5024865e+02    1.2666491e-02   -5.2939876e-01   -3.7994125e-14    1.6951961e-13    2.2753054e+03   -1.5213641e-02    2.0068782e-04    0.0000000e+00    3.0291273e-07   -9.3860180e+01    6.6982132e-15   -1.3593545e-20   -7.0531959e-19    3.8280119e-06    1.1474778e+02
  -1.3507090e+02    5.9872022e-02    3.5958920e+00    2.1536495e+03    0.0000000e+00    5.0781240e-04    3.3799011e+02    3.4588011e+02    3.3724413e+02    4.9000000e+02    4.9000000e+02    4.9000000e+02    1.8040720e+05    1.2763529e+02   -2.4583211e+02    1.2666491e-02   -5.5398197e-01   -3.8158117e-14    1.7025129e-13    2.2851262e+03   -1.4263680e-02    1.9724217e-04    0.0000000e+00    3.1577225e-07   -9.4265304e+01    6.7271244e-15   -1.3128496e-20   -6.6125294e-19    3.5536407e-06    1.1259249e+02
  -1.3447090e+02    6.1301833e-02    3.4642333e+00    2.0357909e+03    0.0000000e+00    4.9864937e-04    3.3874090e+02    3.4691030e+02    3.3796325e+02    4.9000000e+02    4.9000000e+02    4.9000000e+02    1.8119755e+05    1.2608468e+02   -2.4165491e+02    1.2666491e-02   -5.7814746e-01   -3.8325284e-14    1.7099715e-13    2.2951371e+03   -1.3284988e-02    1.9040537e-04    0.0000000e+00    3.3937630e-07   -9.4678271e+01    6.7565952e-15   -1.2537626e-20   -6.1587726e-19    3.2677879e-06    1.1056708e+02
  -1.3387090e+02    6.2556369e-02    3.3418363e+00    1.9283128e+03    0.0000000e+00    4.8995840e-04    3.3948608e+02    3.4792566e+02    3.3867703e+02    4.9000000e+02    4.9000000e+02    4.9000000e+02    1.8200085e+05    1.2462857e+02   -2.3769632e+02    1.2666491e-02   -6.0191709e-01   -3.8495190e-14    1.7175523e-13    2.3053121e+03   -1.2411063e-02    1.9792995e-04    0.0000000e+00    2.9261284e-07   -9.5098013e+01    6.7865496e-15   -1.2571875e-20   -5.7530088e-19    3.6519654e-06    1.0866001e+02
  -1.3327090e+02    6.3694772e-02    3.2277930e+00    1.8300060e+03    0.0000000e+00    4.8170392e-04    3.4022647e+02    3.4892666e+02    3.3938683e+02    4.9000000e+02    4.9000000e+02    4.9000000e+02    1.8281870e+05    1.2326004e+02   -2.3393893e+02    1.2666491e-02   -6.2531099e-01   -3.8668175e-14    1.7252704e-13    2.3156714e+03   -1.1344667e-02    2.4653811e-04    0.0000000e+00    3.3868506e-07   -9.5525348e+01    6.8170458e-15   -1.4575301e-20   -5.2584130e-19    5.7822203e-06    1.0686183e+02
  -1.3267090e+02    6.4753563e-02    3.1213092e+00    1.7398389e+03    0.0000000e+00    4.7385282e-04    3.4096270e+02    3.4991423e+02    3.4009335e+02    4.9000000e+02    4.9000000e+02    4.9000000e+02    1.8365187e+05    1.2197298e+02   -2.3036754e+02    1.2666491e-02   -6.4834774e-01   -3.8844399e-14    1.7331330e-13    2.3262247e+03   -9.7734067e-03    2.8296427e-04    0.0000000e+00    3.5249550e-07   -9.5960690e+01    6.8481134e-15   -1.6121398e-20   -4.5302120e-19    7.3773120e-06    1.0516427e+02
  -1.3207090e+02    6.5757164e-02    3.0216878e+00    1.6569232e+03    0.0000000e+00    4.6637547e-04    3.4169514e+02    3.5088928e+02    3.4079637e+02    4.9000000e+02    4.9000000e+02    4.9000000e+02    1.8450030e+05    1.2076193e+02   -2.2696882e+02    1.2666491e-02   -6.7104462e-01   -3.9023852e-14    1.7411397e-13    2.3369713e+03   -7.9075760e-03    5.1300872e-04    0.0000000e+00    3.3124593e-07   -9.6404014e+01    6.8797507e-15   -2.5924759e-20   -3.6657366e-19    1.8352937e-05    1.0356002e+02
  -1.3147090e+02    6.6709462e-02    2.9283129e+00    1.5804890e+03    0.0000000e+00    4.5924515e-04    3.4242543e+02    3.5185452e+02    3.4149760e+02    4.9000000e+02    4.9000000e+02    4.9000000e+02    1.8536492e+05    1.1962224e+02   -2.2372926e+02    1.2666491e-02   -6.9341755e-01   -3.9206728e-14    1.7492992e-13    2.3479230e+03   -6.4778949e-03    5.6723766e-04    0.0000000e+00    3.2073482e-07   -9.6855792e+01    6.9119913e-15   -2.7833258e-20   -3.0038698e-19    1.8312809e-05    1.0204221e+02
  -1.3087090e+02    6.7618230e-02    2.8406415e+00    1.5098684e+03    0.0000000e+00    4.5243801e-04    3.4315437e+02    3.5281120e+02    3.4219787e+02    4.9000000e+02    4.9000000e+02    4.9000000e+02    1.8624669e+05    1.1854964e+02   -2.2063768e+02    1.2666491e-02   -7.1548132e-01   -3.9393233e-14    1.7576205e-13    2.3590920e+03   -5.1043123e-03    5.8045713e-04    0.0000000e+00    3.2749911e-07   -9.7316530e+01    6.9448712e-15   -2.8164782e-20   -2.3680002e-19    1.7911814e-05    1.0060494e+02
  -1.3027090e+02    6.8483154e-02    2.7581854e+00    1.4444752e+03    0.0000000e+00    4.4593155e-04    3.4388257e+02    3.5375951e+02    3.4289822e+02    4.9000000e+02    4.9000000e+02    4.9000000e+02    1.8714716e+05    1.1754006e+02   -2.1768366e+02    1.2666491e-02   -7.3724968e-01   -3.9583693e-14    1.7661183e-13    2.3704978e+03   -3.6135236e-03    3.8965728e-04    0.0000000e+00    3.7314042e-07   -9.7787033e+01    6.9784480e-15   -1.8763167e-20   -1.6741771e-19    1.2575072e-05    9.9242673e+01
  -1.2967090e+02    6.9276739e-02    2.6804957e+00    1.3837872e+03    0.0000000e+00    4.3970364e-04    3.4461018e+02    3.5470069e+02    3.4359833e+02    4.9000000e+02    4.9000000e+02    4.9000000e+02    1.8806510e+05    1.1658908e+02   -2.1485710e+02    1.2666491e-02   -7.5873539e-01   -3.9777848e-14    1.7747810e-13    2.3821249e+03   -2.6056588e-03    3.8046592e-04    0.0000000e+00    3.4554240e-07   -9.8266676e+01    7.0126772e-15   -1.7975635e-20   -1.2079249e-19    1.0538522e-05    9.7949905e+01
  -1.2907090e+02    7.0000955e-02    2.6071739e+00    1.3273441e+03    0.0000000e+00    4.3373536e-04    3.4533733e+02    3.5563560e+02    3.4429809e+02    4.9000000e+02    4.9000000e+02    4.9000000e+02    1.8899964e+05    1.1569275e+02   -2.1214890e+02    1.2666491e-02   -7.7995028e-01   -3.9975513e-14    1.7836003e-13    2.3939622e+03   -1.7214925e-03    4.0474244e-04    0.0000000e+00    3.2170571e-07   -9.8754990e+01    7.0475251e-15   -1.8693945e-20   -7.9902907e-20    9.4875038e-06    9.6721687e+01
  -1.2847090e+02    7.0699715e-02    2.5378735e+00    1.2747472e+03    0.0000000e+00    4.2801084e-04    3.4606452e+02    3.5656372e+02    3.4499872e+02    4.9000000e+02    4.9000000e+02    4.9000000e+02    1.8995285e+05    1.1484802e+02   -2.0955124e+02    1.2666491e-02   -8.0090541e-01   -4.0177127e-14    1.7925957e-13    2.4060360e+03   -5.1326381e-04    4.2163660e-04    0.0000000e+00    3.8963685e-07   -9.9253048e+01    7.0830682e-15   -1.9125770e-20   -2.4123945e-20    8.7847335e-06    9.5553923e+01
  -1.2787090e+02    7.1377501e-02    2.4722786e+00    1.2256436e+03    0.0000000e+00    4.2251411e-04    3.4679214e+02    3.5748551e+02    3.4570063e+02    4.9000000e+02    4.9000000e+02    4.9000000e+02    1.9092527e+05    1.1405192e+02   -2.0705676e+02    1.2666491e-02   -8.2161108e-01   -4.0382804e-14    1.8017725e-13    2.4183532e+03    9.5590573e-04    3.0970169e-04    0.0000000e+00    4.1653979e-07   -9.9761147e+01    7.1193281e-15   -1.3799181e-20    4.3801731e-20    5.1526394e-06    9.4442732e+01
  -1.2727090e+02    7.2485253e-02    2.4101859e+00    1.1797639e+03    0.0000000e+00    4.1724326e-04    3.4752418e+02    3.5838512e+02    3.4641899e+02    4.9000000e+02    4.9000000e+02    4.9000000e+02    1.9194919e+05    1.1330694e+02   -2.0466281e+02    1.2666491e-02   -8.4207736e-01   -4.0599377e-14    1.8114350e-13    2.4313227e+03    7.2054690e-03    4.8965042e-04    0.0000000e+00    1.3867062e-06   -1.0029604e+02    7.1574990e-15   -2.2656882e-20    3.3317279e-19    2.2875200e-05    9.3388172e+01
  -1.2667090e+02    7.2736087e-02    2.3511332e+00    1.1367328e+03    0.0000000e+00    4.1214807e-04    3.4825355e+02    3.5929803e+02    3.4712321e+02    4.9000000e+02    4.9000000e+02    4.9000000e+02    1.9296048e+05    1.1259933e+02   -2.0235364e+02    1.2666491e-02   -8.6231273e-01   -4.0813272e-14    1.8209794e-13    2.4441322e+03    4.5179260e-03    7.6763815e-05    0.0000000e+00   -5.8947269e-07   -1.0082470e+02    7.1952290e-15   -2.3630220e-21    2.0864792e-19   -4.9073662e-07    9.2379005e+01
  -1.2607090e+02    7.2877070e-02    2.2949106e+00    1.0962727e+03    0.0000000e+00    4.0723427e-04    3.4898107e+02    3.6022566e+02    3.4781409e+02    4.9000000e+02    4.9000000e+02    4.9000000e+02    1.9395596e+05    1.1192761e+02   -2.0012429e+02    1.2666491e-02   -8.8232516e-01   -4.1023829e-14    1.8303738e-13    2.4567415e+03   -1.8619023e-03    8.6976299e-05    0.0000000e+00   -1.0555901e-06   -1.0134494e+02    7.2323550e-15   -2.3831783e-21   -8.5281196e-20   -3.7681397e-06    9.1412845e+01
  -1.2547090e+02    7.4176288e-02    2.2417031e+00    1.0583785e+03    0.0000000e+00    4.0255114e-04    3.4971906e+02    3.6111571e+02    3.4853935e+02    4.9000000e+02    4.9000000e+02    4.9000000e+02    1.9503903e+05    1.1130922e+02   -1.9798726e+02    1.2666491e-02   -9.0212388e-01   -4.1252917e-14    1.8405935e-13    2.4704601e+03    8.5776689e-03    6.4421586e-04    0.0000000e+00    2.2428963e-06   -1.0191043e+02    7.2727054e-15   -2.9056781e-20    3.9743268e-19    3.2104841e-05    9.0501219e+01
  -1.2487090e+02    7.4601503e-02    2.1908914e+00    1.0226987e+03    0.0000000e+00    3.9799328e-04    3.5045589e+02    3.6201944e+02    3.4925261e+02    4.9000000e+02    4.9000000e+02    4.9000000e+02    1.9611398e+05    1.1072230e+02   -1.9591908e+02    1.2666491e-02   -9.2171579e-01   -4.1480272e-14    1.8507390e-13    2.4840760e+03    1.0119555e-02    1.2787595e-04    0.0000000e+00   -2.1448213e-07   -1.0247236e+02    7.3128117e-15   -4.3897961e-21    4.6857178e-19    9.9230740e-06    8.9626937e+01
  -1.2427090e+02    7.5014492e-02    2.1424755e+00    9.8906270e+02    0.0000000e+00    3.9360938e-04    3.5119449e+02    3.6292211e+02    3.4996729e+02    4.9000000e+02    4.9000000e+02    4.9000000e+02    1.9720572e+05    1.1017125e+02   -1.9392241e+02    1.2666491e-02   -9.4110803e-01   -4.1711190e-14    1.8610416e-13    2.4979045e+03    8.5796889e-03    1.9016315e-04    0.0000000e+00    4.3469373e-08   -1.0304285e+02    7.3535231e-15   -6.9543061e-21    3.9752293e-19    9.6540227e-06    8.8792630e+01
  -1.2367090e+02    7.5548861e-02    2.0962452e+00    9.5731548e+02    0.0000000e+00    3.8937020e-04    3.5193508e+02    3.6382220e+02    3.5068479e+02    4.9000000e+02    4.9000000e+02    4.9000000e+02    1.9831894e+05    1.0965390e+02   -1.9199226e+02    1.2666491e-02   -9.6030726e-01   -4.1946649e-14    1.8715470e-13    2.5120051e+03    8.8204036e-03    1.5944064e-04    0.0000000e+00    3.1907825e-07   -1.0362447e+02    7.3950292e-15   -5.5644139e-21    4.0856385e-19    7.4804466e-06    8.7995662e+01
  -1.2307090e+02    7.6111345e-02    2.0520899e+00    9.2732104e+02    0.0000000e+00    3.8527657e-04    3.5267864e+02    3.6472142e+02    3.5140536e+02    4.9000000e+02    4.9000000e+02    4.9000000e+02    1.9945305e+05    1.0916951e+02   -1.9012500e+02    1.2666491e-02   -9.7931976e-01   -4.2186524e-14    1.8822496e-13    2.5263702e+03    9.6073543e-03    1.1838837e-04    0.0000000e+00    3.2134919e-07   -1.0421704e+02    7.4373171e-15   -3.6838897e-21    4.4483102e-19    5.6666556e-06    8.7234523e+01
  -1.2247090e+02    7.6704895e-02    2.0098852e+00    8.9895740e+02    0.0000000e+00    3.8132018e-04    3.5342585e+02    3.6562028e+02    3.5212979e+02    4.9000000e+02    4.9000000e+02    4.9000000e+02    2.0060955e+05    1.0871721e+02   -1.8831737e+02    1.2666491e-02   -9.9815149e-01   -4.2431136e-14    1.8931636e-13    2.5410190e+03    1.0385066e-02    1.6438509e-05    0.0000000e+00    3.4163291e-07   -1.0482133e+02    7.4804414e-15    1.0796013e-21    4.8080983e-19    4.7209567e-06    8.6507769e+01
  -1.2187090e+02    7.7323991e-02    1.9695153e+00    8.7210935e+02    0.0000000e+00    3.7749457e-04    3.5417717e+02    3.6651930e+02    3.5285868e+02    4.9000000e+02    4.9000000e+02    4.9000000e+02    2.0178945e+05    1.0829613e+02   -1.8656636e+02    1.2666491e-02   -1.0168081e+00   -4.2680699e-14    1.9042984e-13    2.5559643e+03    1.0730045e-02   -4.4027782e-05    0.0000000e+00    3.5147837e-07   -1.0543785e+02    7.5244385e-15    3.8571385e-21    4.9671513e-19    2.4414451e-06    8.5813999e+01
  -1.2127090e+02    7.7950576e-02    1.9308672e+00    8.4666847e+02    0.0000000e+00    3.7379277e-04    3.5493285e+02    3.6741885e+02    3.5359223e+02    4.9000000e+02    4.9000000e+02    4.9000000e+02    2.0299316e+05    1.0790507e+02   -1.8486875e+02    1.2666491e-02   -1.0352950e+00   -4.2935297e-14    1.9156579e-13    2.5712110e+03    1.0946434e-02   -7.1187311e-05    0.0000000e+00    3.7217924e-07   -1.0606680e+02    7.5693232e-15    5.0990903e-21    5.0670813e-19    1.3464798e-06    8.5151639e+01
  -1.2067611e+02    7.8553074e-02    1.8941576e+00    8.2269106e+02    0.0000000e+00    3.7026366e-04    3.5568668e+02    3.6830852e+02    3.5432611e+02    4.9000000e+02    4.9000000e+02    4.9000000e+02    2.0421490e+05    1.0754628e+02   -1.8323597e+02    1.2666491e-02   -1.0534596e+00   -4.3193709e-14    1.9271875e-13    2.5866862e+03    1.1312354e-02   -8.0799258e-05    0.0000000e+00    5.7332698e-07   -1.0670516e+02    7.6148785e-15    5.4693151e-21    5.2360199e-19    8.9527561e-07    8.4524845e+01
  -1.2008717e+02    7.9072604e-02    1.8592747e+00    8.0012391e+02    0.0000000e+00    3.6687741e-04    3.5643739e+02    3.6918878e+02    3.5505814e+02    4.9000000e+02    4.9000000e+02    4.9000000e+02    2.0544993e+05    1.0721755e+02   -1.8166506e+02    1.2666491e-02   -1.0712912e+00   -4.3454931e-14    1.9388425e-13    2.6023297e+03    1.1507573e-02   -9.4532380e-05    0.0000000e+00    5.1861046e-07   -1.0735048e+02    7.6609314e-15    6.1109364e-21    5.3261915e-19    3.1059557e-07    8.3931598e+01
  -1.1950389e+02    7.9507508e-02    1.8260754e+00    7.7885009e+02    0.0000000e+00    3.6362123e-04    3.5718499e+02    3.7006148e+02    3.5578747e+02    4.9000000e+02    4.9000000e+02    4.9000000e+02    2.0669566e+05    1.0691671e+02   -1.8015143e+02    1.2666491e-02   -1.0888042e+00   -4.3718415e-14    1.9505986e-13    2.6181086e+03    1.1500062e-02   -1.0492056e-04    0.0000000e+00    3.9746442e-07   -1.0800141e+02    7.7073841e-15    6.6434613e-21    5.3227528e-19   -1.5950147e-07    8.3369457e+01
  -1.1892610e+02    7.9925071e-02    1.7944440e+00    7.5876513e+02    0.0000000e+00    3.6048875e-04    3.5793007e+02    3.7092652e+02    3.5651341e+02    4.9000000e+02    4.9000000e+02    4.9000000e+02    2.0795263e+05    1.0664259e+02   -1.7869153e+02    1.2666491e-02   -1.1060119e+00   -4.3984278e-14    1.9624607e-13    2.6340300e+03    1.1430171e-02   -1.1156561e-04    0.0000000e+00    3.5242194e-07   -1.0865820e+02    7.7542551e-15    6.9968369e-21    5.2904631e-19   -5.0710556e-07    8.2836751e+01
  -1.1835364e+02    8.0348755e-02    1.7642761e+00    7.3977804e+02    0.0000000e+00    3.5747324e-04    3.5867310e+02    3.7178654e+02    3.5723318e+02    4.9000000e+02    4.9000000e+02    4.9000000e+02    2.0922155e+05    1.0639408e+02   -1.7728207e+02    1.2666491e-02   -1.1229264e+00   -4.4252669e-14    1.9744355e-13    2.6501028e+03    1.1361776e-02   -1.1614234e-04    0.0000000e+00    3.4835688e-07   -1.0932123e+02    7.8015713e-15    7.2465696e-21    5.2587897e-19   -8.0565902e-07    8.2331944e+01
  -1.1778632e+02    8.0769810e-02    1.7354889e+00    7.2181258e+02    0.0000000e+00    3.5457061e-04    3.5941444e+02    3.7264217e+02    3.5795227e+02    4.9000000e+02    4.9000000e+02    4.9000000e+02    2.1050234e+05    1.0617039e+02   -1.7592055e+02    1.2666491e-02   -1.1395604e+00   -4.4523571e-14    1.9865224e-13    2.6663259e+03    1.1283010e-02   -1.1932939e-04    0.0000000e+00    3.2242536e-07   -1.0999046e+02    7.8493301e-15    7.4320086e-21    5.2223042e-19   -1.0533344e-06    8.1853875e+01
  -1.1722396e+02    8.1191237e-02    1.7079559e+00    7.0477799e+02    0.0000000e+00    3.5176707e-04    3.6015432e+02    3.7349316e+02    3.5867116e+02    4.9000000e+02    4.9000000e+02    4.9000000e+02    2.1179497e+05    1.0596945e+02   -1.7460256e+02    1.2666491e-02   -1.1559251e+00   -4.4796976e-14    1.9987210e-13    2.6826990e+03    1.1194970e-02   -1.2091844e-04    0.0000000e+00    3.0845795e-07   -1.1066588e+02    7.8975306e-15    7.5399906e-21    5.1815251e-19   -1.2335357e-06    8.1400259e+01
  -1.1666646e+02    8.1601834e-02    1.6816125e+00    6.8860828e+02    0.0000000e+00    3.4906272e-04    3.6089286e+02    3.7433981e+02    3.5938995e+02    4.9000000e+02    4.9000000e+02    4.9000000e+02    2.1309912e+05    1.0579056e+02   -1.7332609e+02    1.2666491e-02   -1.1720300e+00   -4.5072820e-14    2.0110284e-13    2.6992181e+03    1.1096188e-02   -1.2149358e-04    0.0000000e+00    2.7520435e-07   -1.1134732e+02    7.9461608e-15    7.5967472e-21    5.1357939e-19   -1.3612015e-06    8.0970123e+01
  -1.1611365e+02    8.1505589e-02    1.6563317e+00    6.7321998e+02    0.0000000e+00    3.4644172e-04    3.6162665e+02    3.7519366e+02    3.6011363e+02    4.9000000e+02    4.9000000e+02    4.9000000e+02    2.1438163e+05    1.0562830e+02   -1.7208638e+02    1.2666491e-02   -1.1878852e+00   -4.5344082e-14    2.0231319e-13    2.7154629e+03    1.0018799e-02   -1.3499445e-04    0.0000000e+00   -8.4379051e-07   -1.1201759e+02    7.9939950e-15    8.5853144e-21    4.6405514e-19   -1.8513635e-06    8.0559451e+01
  -1.1556538e+02    8.3155248e-02    1.6322510e+00    6.5864190e+02    0.0000000e+00    3.4394145e-04    3.6236686e+02    3.7601942e+02    3.6082430e+02    4.9000000e+02    4.9000000e+02    4.9000000e+02    2.1574913e+05    1.0549711e+02   -1.7089119e+02    1.2666491e-02   -1.2035010e+00   -4.5633331e-14    2.0360357e-13    2.7327844e+03    1.1411097e-02   -6.8678466e-05    0.0000000e+00    2.8842263e-06   -1.1273168e+02    8.0449498e-15    4.8131255e-21    5.2794818e-19   -3.9606999e-07    8.0177336e+01
  -1.1502155e+02    8.2732314e-02    1.6089998e+00    6.4471877e+02    0.0000000e+00    3.4148299e-04    3.6309890e+02    3.7686400e+02    3.6155431e+02    4.9000000e+02    4.9000000e+02    4.9000000e+02    2.1706004e+05    1.0537460e+02   -1.6972341e+02    1.2666491e-02   -1.2188846e+00   -4.5910591e-14    2.0484087e-13    2.7493890e+03    1.0677689e-02   -1.3160042e-04    0.0000000e+00   -1.6698193e-06   -1.1341715e+02    8.0938750e-15    8.3180036e-21    4.9426917e-19   -1.9352165e-06    7.9808166e+01
  -1.1448200e+02    8.3487975e-02    1.5867656e+00    6.3146109e+02    0.0000000e+00    3.3913437e-04    3.6383415e+02    3.7769529e+02    3.6227354e+02    4.9000000e+02    4.9000000e+02    4.9000000e+02    2.1841613e+05    1.0527627e+02   -1.6859213e+02    1.2666491e-02   -1.2340453e+00   -4.6197429e-14    2.0612049e-13    2.7665660e+03    1.0828728e-02   -1.0824053e-04    0.0000000e+00    1.2277110e-06   -1.1412548e+02    8.1444188e-15    6.9332616e-21    5.0113843e-19   -1.3255763e-06    7.9461966e+01
  -1.1394661e+02    8.4280765e-02    1.5653920e+00    6.1882248e+02    0.0000000e+00    3.3685116e-04    3.6456959e+02    3.7852299e+02    3.6299126e+02    4.9000000e+02    4.9000000e+02    4.9000000e+02    2.1978952e+05    1.0519587e+02   -1.6749089e+02    1.2666491e-02   -1.2489905e+00   -4.6487912e-14    2.0741659e-13    2.7839619e+03    1.1006717e-02   -8.5112581e-05    0.0000000e+00    8.6488037e-07   -1.1484306e+02    8.1956289e-15    5.8026185e-21    5.0926540e-19   -1.0323340e-06    7.9133895e+01
  -1.1341530e+02    8.4889820e-02    1.5448298e+00    6.0674654e+02    0.0000000e+00    3.3463857e-04    3.6530485e+02    3.7935401e+02    3.6370668e+02    4.9000000e+02    4.9000000e+02    4.9000000e+02    2.2117646e+05    1.0513227e+02   -1.6641789e+02    1.2666491e-02   -1.2637273e+00   -4.6781265e-14    2.0872547e-13    2.8015296e+03    1.0983583e-02   -7.7336294e-05    0.0000000e+00    5.2344892e-07   -1.1556781e+02    8.2473508e-15    5.4600752e-21    5.0816559e-19   -9.4654443e-07    7.8822874e+01
  -1.1288790e+02    8.5394379e-02    1.5250301e+00    5.9519591e+02    0.0000000e+00    3.3249267e-04    3.6603997e+02    3.8018233e+02    3.6442278e+02    4.9000000e+02    4.9000000e+02    4.9000000e+02    2.2257630e+05    1.0508466e+02   -1.6537133e+02    1.2666491e-02   -1.2782633e+00   -4.7077347e-14    2.1004651e-13    2.8192607e+03    1.0889233e-02   -7.8534662e-05    0.0000000e+00    4.0539596e-07   -1.1629928e+02    8.2995511e-15    5.5249102e-21    5.0380049e-19   -9.9592594e-07    7.8527991e+01
  -1.1236435e+02    8.5898049e-02    1.5059536e+00    5.8413865e+02    0.0000000e+00    3.3041110e-04    3.6677512e+02    3.8100747e+02    3.6513963e+02    4.9000000e+02    4.9000000e+02    4.9000000e+02    2.2398950e+05    1.0505256e+02   -1.6434978e+02    1.2666491e-02   -1.2926044e+00   -4.7376254e-14    2.1138015e-13    2.8371609e+03    1.0799973e-02   -7.8717822e-05    0.0000000e+00    4.0031071e-07   -1.1703770e+02    8.3522471e-15    5.5330104e-21    4.9966980e-19   -1.0191174e-06    7.8248611e+01
  -1.1184453e+02    8.7180191e-02    1.4876094e+00    5.7356622e+02    0.0000000e+00    3.2839985e-04    3.6751410e+02    3.8182063e+02    3.6583817e+02    4.9000000e+02    4.9000000e+02    4.9000000e+02    2.2545201e+05    1.0503999e+02   -1.6335394e+02    1.2666491e-02   -1.3067567e+00   -4.7685595e-14    2.1276029e-13    2.8556859e+03    1.0965128e-02   -4.1775609e-05    0.0000000e+00    1.7190145e-06   -1.1780171e+02    8.4067682e-15    3.6318853e-21    5.0721344e-19   -2.2067676e-07    7.7986902e+01
  -1.1132833e+02    8.7007815e-02    1.4698332e+00    5.6340320e+02    0.0000000e+00    3.2642708e-04    3.6824991e+02    3.8264314e+02    3.6655689e+02    4.9000000e+02    4.9000000e+02    4.9000000e+02    2.2689309e+05    1.0503659e+02   -1.6237674e+02    1.2666491e-02   -1.3207265e+00   -4.7990393e-14    2.1412035e-13    2.8739393e+03    1.0666075e-02   -7.4156202e-05    0.0000000e+00   -1.0624952e-06   -1.1855502e+02    8.4605314e-15    5.4027840e-21    4.9345680e-19   -1.0427122e-06    7.7735808e+01
  -1.1081566e+02    8.6640083e-02    1.4526453e+00    5.5362594e+02    0.0000000e+00    3.2451239e-04    3.6898367e+02    3.8347376e+02    3.6729608e+02    4.9000000e+02    4.9000000e+02    4.9000000e+02    2.2831632e+05    1.0504425e+02   -1.6141930e+02    1.2666491e-02   -1.3345191e+00   -4.8291424e-14    2.1546344e-13    2.8919666e+03    9.8152983e-03   -1.1952069e-04    0.0000000e+00   -1.3904229e-06   -1.1929878e+02    8.5136086e-15    7.7524798e-21    4.5444399e-19   -1.6696878e-06    7.7496526e+01
  -1.1030642e+02    8.8378308e-02    1.4361770e+00    5.4428977e+02    0.0000000e+00    3.2268023e-04    3.6972585e+02    3.8428446e+02    3.6800209e+02    4.9000000e+02    4.9000000e+02    4.9000000e+02    2.2982310e+05    1.0507626e+02   -1.6048744e+02    1.2666491e-02   -1.3481402e+00   -4.8610134e-14    2.1688525e-13    2.9110522e+03    1.0598421e-02   -6.0052841e-05    0.0000000e+00    2.9130154e-06   -1.2008553e+02    8.5697474e-15    4.4936351e-21    4.9028887e-19   -6.5178978e-07    7.7277276e+01
  -1.0980052e+02    8.8753008e-02    1.4202002e+00    5.3531411e+02    0.0000000e+00    3.2087449e-04    3.7046583e+02    3.8510429e+02    3.6872499e+02    4.9000000e+02    4.9000000e+02    4.9000000e+02    2.3131496e+05    1.0511719e+02   -1.5957150e+02    1.2666491e-02   -1.3615945e+00   -4.8925668e-14    2.1829328e-13    2.9299489e+03    1.0513314e-02   -5.8821670e-05    0.0000000e+00   -4.7559614e-07   -1.2086536e+02    8.6254053e-15    4.6419086e-21    4.8634623e-19   -8.1233613e-07    7.7067732e+01
  -1.0929789e+02    8.9028297e-02    1.4047476e+00    5.2667149e+02    0.0000000e+00    3.1912310e-04    3.7120654e+02    3.8592314e+02    3.6944997e+02    4.9000000e+02    4.9000000e+02    4.9000000e+02    2.3282027e+05    1.0517079e+02   -1.5867285e+02    1.2666491e-02   -1.3748869e+00   -4.9244060e-14    2.1971382e-13    2.9490159e+03    1.0321193e-02   -7.7833289e-05    0.0000000e+00   -4.8067224e-08   -1.2165197e+02    8.6815398e-15    5.5696192e-21    4.7751073e-19   -1.2067453e-06    7.6870158e+01
  -1.0879844e+02    8.9473439e-02    1.3898004e+00    5.1835623e+02    0.0000000e+00    3.1741967e-04    3.7194794e+02    3.8674090e+02    3.7017645e+02    4.9000000e+02    4.9000000e+02    4.9000000e+02    2.3434082e+05    1.0523712e+02   -1.5779129e+02    1.2666491e-02   -1.3880219e+00   -4.9565675e-14    2.2114875e-13    2.9682759e+03    1.0216043e-02   -8.2187406e-05    0.0000000e+00    2.6742492e-07   -1.2244644e+02    8.7382348e-15    5.7559443e-21    4.7266181e-19   -1.2826589e-06    7.6684478e+01
  -1.0830207e+02    8.9467454e-02    1.3753049e+00    5.1033926e+02    0.0000000e+00    3.1575584e-04    3.7268737e+02    3.8756736e+02    3.7092105e+02    4.9000000e+02    4.9000000e+02    4.9000000e+02    2.3584557e+05    1.0531259e+02   -1.5692478e+02    1.2666491e-02   -1.4010038e+00   -4.9883944e-14    2.2256883e-13    2.9873358e+03    9.7524973e-03   -1.0579415e-04    0.0000000e+00   -9.4205057e-07   -1.2323281e+02    8.7943554e-15    7.0138772e-21    4.5140256e-19   -1.6346890e-06    7.6508309e+01
  -1.0780872e+02    9.1235688e-02    1.3613718e+00    5.0265502e+02    0.0000000e+00    3.1415922e-04    3.7343470e+02    3.8837658e+02    3.7163600e+02    4.9000000e+02    4.9000000e+02    4.9000000e+02    2.3742794e+05    1.0540900e+02   -1.5607708e+02    1.2666491e-02   -1.4138372e+00   -5.0218639e-14    2.2406198e-13    3.0073788e+03    1.0341183e-02   -4.7188204e-05    0.0000000e+00    2.8823817e-06   -1.2405916e+02    8.8533210e-15    3.9271487e-21    4.7833801e-19   -5.7770497e-07    7.6348711e+01
  -1.0731831e+02    9.1683084e-02    1.3478256e+00    4.9524515e+02    0.0000000e+00    3.1258461e-04    3.7418082e+02    3.8919452e+02    3.7236648e+02    4.9000000e+02    4.9000000e+02    4.9000000e+02    2.3899983e+05    1.0551340e+02   -1.5524097e+02    1.2666491e-02   -1.4265258e+00   -5.0551102e-14    2.2554553e-13    3.0272892e+03    1.0257515e-02   -4.6142063e-05    0.0000000e+00   -3.8053253e-07   -1.2488082e+02    8.9119634e-15    4.0385506e-21    4.7446951e-19   -6.5690034e-07    7.6197201e+01
  -1.0683077e+02    9.1446094e-02    1.3346584e+00    4.8807524e+02    0.0000000e+00    3.1104740e-04    3.7492567e+02    3.9002141e+02    3.7311649e+02    4.9000000e+02    4.9000000e+02    4.9000000e+02    2.4055574e+05    1.0562568e+02   -1.5441613e+02    1.2666491e-02   -1.4390733e+00   -5.0880194e-14    2.2701386e-13    3.0469971e+03    9.7616074e-03   -9.4789768e-05    0.0000000e+00   -1.2761604e-06   -1.2569403e+02    8.9699979e-15    6.4831796e-21    4.5173148e-19   -1.6044692e-06    7.6053640e+01
  -1.0634601e+02    9.2504018e-02    1.3219579e+00    4.8117843e+02    0.0000000e+00    3.0956646e-04    3.7567571e+02    3.9083901e+02    3.7385444e+02    4.9000000e+02    4.9000000e+02    4.9000000e+02    2.4215872e+05    1.0575446e+02   -1.5360604e+02    1.2666491e-02   -1.4514835e+00   -5.1219251e-14    2.2852649e-13    3.0673012e+03    9.9873618e-03   -6.9389768e-05    0.0000000e+00    1.6451349e-06   -1.2653126e+02    9.0297407e-15    5.0850400e-21    4.6204301e-19   -1.0599588e-06    7.5923350e+01
  -1.0586398e+02    9.3600496e-02    1.3096486e+00    4.7453498e+02    0.0000000e+00    3.0811840e-04    3.7642819e+02    3.9165677e+02    3.7459249e+02    4.9000000e+02    4.9000000e+02    4.9000000e+02    2.4378314e+05    1.0589525e+02   -1.5280750e+02    1.2666491e-02   -1.4637598e+00   -5.1562829e-14    2.3005950e-13    3.0878769e+03    1.0126160e-02   -4.2988413e-05    0.0000000e+00    1.0367702e-06   -1.2738001e+02    9.0903123e-15    3.8145356e-21    4.6837622e-19   -5.9703195e-07    7.5803209e+01
  -1.0538460e+02    9.4425629e-02    1.2977018e+00    4.6811890e+02    0.0000000e+00    3.0670494e-04    3.7718260e+02    3.9247498e+02    3.7533179e+02    4.9000000e+02    4.9000000e+02    4.9000000e+02    2.4542565e+05    1.0604692e+02   -1.5201926e+02    1.2666491e-02   -1.4759057e+00   -5.1910236e-14    2.3160957e-13    3.1086818e+03    1.0125948e-02   -3.6274355e-05    0.0000000e+00    6.2571107e-07   -1.2823833e+02    9.1515664e-15    3.5086807e-21    4.6834397e-19   -4.8166639e-07    7.5692336e+01
  -1.0490780e+02    9.5056153e-02    1.2860988e+00    4.6191620e+02    0.0000000e+00    3.0532515e-04    3.7793882e+02    3.9329407e+02    3.7607408e+02    4.9000000e+02    4.9000000e+02    4.9000000e+02    2.4708420e+05    1.0620902e+02   -1.5124048e+02    1.2666491e-02   -1.4879242e+00   -5.2261039e-14    2.3317476e-13    3.1296898e+03    1.0071390e-02   -3.7919388e-05    0.0000000e+00    4.3654053e-07   -1.2910501e+02    9.2134162e-15    3.5950767e-21    4.6582310e-19   -5.1422066e-07    7.5590282e+01
  -1.0443354e+02    9.5722946e-02    1.2748313e+00    4.5591890e+02    0.0000000e+00    3.0397947e-04    3.7869727e+02    3.9411369e+02    3.7681860e+02    4.9000000e+02    4.9000000e+02    4.9000000e+02    2.4876157e+05    1.0638187e+02   -1.5047073e+02    1.2666491e-02   -1.4998181e+00   -5.2615822e-14    2.3475769e-13    3.1509362e+03    1.0028128e-02   -3.8402707e-05    0.0000000e+00    4.7717238e-07   -1.2998145e+02    9.2759620e-15    3.6090751e-21    4.6382126e-19   -5.2104619e-07    7.5497118e+01
  -1.0396174e+02    9.6418677e-02    1.2638866e+00    4.5011880e+02    0.0000000e+00    3.0266634e-04    3.7945808e+02    3.9493435e+02    3.7756572e+02    4.9000000e+02    4.9000000e+02    4.9000000e+02    2.5045764e+05    1.0656537e+02   -1.4970938e+02    1.2666491e-02   -1.5115901e+00   -5.2974559e-14    2.3635828e-13    3.1724194e+03    9.9950022e-03   -3.7372419e-05    0.0000000e+00    4.7486666e-07   -1.3086767e+02    9.3392053e-15    3.5542631e-21    4.6228406e-19   -5.0530299e-07    7.5412642e+01
  -1.0349235e+02    9.7137438e-02    1.2532536e+00    4.4450778e+02    0.0000000e+00    3.0138491e-04    3.8022146e+02    3.9575639e+02    3.7831572e+02    4.9000000e+02    4.9000000e+02    4.9000000e+02    2.5217298e+05    1.0675955e+02   -1.4895587e+02    1.2666491e-02   -1.5232433e+00   -5.3337373e-14    2.3797706e-13    3.1941468e+03    9.9656343e-03   -3.6048955e-05    0.0000000e+00    4.3712942e-07   -1.3176395e+02    9.4031678e-15    3.4882754e-21    4.6091967e-19   -4.8721296e-07    7.5336737e+01
  -1.0302529e+02    9.7869313e-02    1.2429203e+00    4.3907783e+02    0.0000000e+00    3.0013408e-04    3.8098757e+02    3.9657994e+02    3.7906868e+02    4.9000000e+02    4.9000000e+02    4.9000000e+02    2.5390799e+05    1.0696430e+02   -1.4820952e+02    1.2666491e-02   -1.5347805e+00   -5.3704347e-14    2.3961440e-13    3.2161233e+03    9.9385706e-03   -3.4735287e-05    0.0000000e+00    4.3720771e-07   -1.3267052e+02    9.4678636e-15    3.4245621e-21    4.5966153e-19   -4.7068517e-07    7.5269201e+01
  -1.0256053e+02    9.8569948e-02    1.2328742e+00    4.3382061e+02    0.0000000e+00    2.9891259e-04    3.8175619e+02    3.9740542e+02    3.7982533e+02    4.9000000e+02    4.9000000e+02    4.9000000e+02    2.5566133e+05    1.0717929e+02   -1.4746983e+02    1.2666491e-02   -1.5462034e+00   -5.4075197e-14    2.4126904e-13    3.2383319e+03    9.9064974e-03   -3.4248267e-05    0.0000000e+00    3.7441563e-07   -1.3358667e+02    9.5332437e-15    3.4048236e-21    4.5817450e-19   -4.7118726e-07    7.5209736e+01
  -1.0209800e+02    9.9341728e-02    1.2231112e+00    4.2873131e+02    0.0000000e+00    2.9772100e-04    3.8252725e+02    3.9823251e+02    3.8058408e+02    4.9000000e+02    4.9000000e+02    4.9000000e+02    2.5743581e+05    1.0740505e+02   -1.4673736e+02    1.2666491e-02   -1.5575151e+00   -5.4450519e-14    2.4294362e-13    3.2608083e+03    9.8860163e-03   -3.2918165e-05    0.0000000e+00    4.9082742e-07   -1.3451385e+02    9.5994105e-15    3.3345388e-21    4.5721990e-19   -4.5352890e-07    7.5158702e+01
  -1.0163764e+02    1.0009738e-01    1.2136180e+00    4.2380272e+02    0.0000000e+00    2.9655724e-04    3.8330129e+02    3.9906171e+02    3.8134606e+02    4.9000000e+02    4.9000000e+02    4.9000000e+02    2.5923043e+05    1.0764121e+02   -1.4601050e+02    1.2666491e-02   -1.5687180e+00   -5.4830102e-14    2.4463722e-13    3.2835399e+03    9.8649534e-03   -3.1640638e-05    0.0000000e+00    4.2422194e-07   -1.3545157e+02    9.6663297e-15    3.2742855e-21    4.5623896e-19   -4.3991959e-07    7.5115592e+01
  -1.0117943e+02    1.0089064e-01    1.2043809e+00    4.1902606e+02    0.0000000e+00    2.9541986e-04    3.8407855e+02    3.9989255e+02    3.8211069e+02    4.9000000e+02    4.9000000e+02    4.9000000e+02    2.6104754e+05    1.0788758e+02   -1.4528832e+02    1.2666491e-02   -1.5798135e+00   -5.5214441e-14    2.4635203e-13    3.3065563e+03    9.8509219e-03   -3.0012331e-05    0.0000000e+00    5.2467395e-07   -1.3640102e+02    9.7340864e-15    3.1898184e-21    4.5558170e-19   -4.1547923e-07    7.5080120e+01
  -1.0072328e+02    1.0208957e-01    1.1953900e+00    4.1439479e+02    0.0000000e+00    2.9430811e-04    3.8485852e+02    4.0072254e+02    3.8287463e+02    4.9000000e+02    4.9000000e+02    4.9000000e+02    2.6288876e+05    1.0814356e+02   -1.4457042e+02    1.2666491e-02   -1.5908045e+00   -5.5603851e-14    2.4808975e-13    3.3298781e+03    9.9031153e-03   -1.7797396e-05    6.3844923e-21    1.7903734e-06   -1.3736292e+02    9.8027396e-15    2.7865532e-21    4.5754069e-19   -2.4235765e-07    7.5051993e+01
  -1.0026915e+02    1.0238620e-01    1.1866216e+00    4.0989600e+02    0.0000000e+00    2.9321878e-04    3.8564060e+02    4.0155606e+02    3.8364468e+02    4.9000000e+02    4.9000000e+02    4.9000000e+02    2.6474367e+05    1.0840797e+02   -1.4385573e+02    1.2666491e-02   -1.6016925e+00   -5.5996247e-14    2.4983989e-13    3.3533732e+03    9.8254568e-03   -2.5148392e-05    0.0000000e+00   -1.2277406e-06   -1.3833246e+02    9.8719094e-15    2.9186223e-21    4.5439292e-19   -2.9844896e-07    7.5030237e+01
  -9.9817011e+01    1.0281608e-01    1.1780725e+00    4.0552530e+02    0.0000000e+00    2.9215276e-04    3.8642621e+02    4.0239095e+02    3.8441828e+02    4.9000000e+02    4.9000000e+02    4.9000000e+02    2.6662199e+05    1.0868202e+02   -1.4314359e+02    1.2666491e-02   -1.6124794e+00   -5.6393508e-14    2.5161263e-13    3.3771651e+03    9.7293312e-03   -3.8103461e-05    0.0000000e+00   -1.5159274e-07   -1.3931390e+02    9.9419572e-15    3.4272703e-21    4.4998716e-19   -5.2793232e-07    7.5015395e+01
  -9.9366792e+01    1.0357035e-01    1.1697554e+00    4.0128630e+02    0.0000000e+00    2.9111335e-04    3.8721584e+02    4.0322864e+02    3.8519633e+02    4.9000000e+02    4.9000000e+02    4.9000000e+02    2.6852422e+05    1.0896672e+02   -1.4243435e+02    1.2666491e-02   -1.6231672e+00   -5.6795842e-14    2.5340782e-13    3.4012596e+03    9.7071547e-03   -3.9438649e-05    0.0000000e+00    3.3091913e-07   -1.4030772e+02    1.0012883e-14    3.4649743e-21    4.4896019e-19   -5.8842304e-07    7.5008297e+01
  -9.8918464e+01    1.0445659e-01    1.1616741e+00    3.9718064e+02    0.0000000e+00    2.9010074e-04    3.8800979e+02    4.0407007e+02    3.8597909e+02    4.9000000e+02    4.9000000e+02    4.9000000e+02    2.7045084e+05    1.0926267e+02   -1.4172800e+02    1.2666491e-02   -1.6337573e+00   -5.7203341e-14    2.5522598e-13    3.4256631e+03    9.7118317e-03   -3.6485714e-05    0.0000000e+00    3.7563856e-07   -1.4131436e+02    1.0084721e-14    3.3283813e-21    4.4916181e-19   -5.7933673e-07    7.5009256e+01
  -9.8471966e+01    1.0534344e-01    1.1538112e+00    3.9320102e+02    0.0000000e+00    2.8911100e-04    3.8880800e+02    4.0491472e+02    3.8676580e+02    4.9000000e+02    4.9000000e+02    4.9000000e+02    2.7240291e+05    1.0956933e+02   -1.4102357e+02    1.2666491e-02   -1.6442517e+00   -5.7616227e-14    2.5706816e-13    3.4503890e+03    9.7151529e-03   -3.4368133e-05    0.0000000e+00    4.2357042e-07   -1.4233435e+02    1.0157511e-14    3.2260180e-21    4.4930308e-19   -5.7324242e-07    7.5017833e+01
  -9.8027267e+01    1.0670679e-01    1.1461682e+00    3.8934491e+02    0.0000000e+00    2.8814620e-04    3.8961264e+02    4.0575477e+02    3.8754243e+02    4.9000000e+02    4.9000000e+02    4.9000000e+02    2.7440874e+05    1.0988887e+02   -1.4032034e+02    1.2666491e-02   -1.6546518e+00   -5.8040492e-14    2.5896098e-13    3.4757958e+03    9.7928186e-03   -2.5791451e-05    1.9069884e-20    1.4040595e-06   -1.4338231e+02    1.0232293e-14    2.6556573e-21    4.5276121e-19   -4.0508345e-07    7.5034894e+01
  -9.7584316e+01    1.0637431e-01    1.1386483e+00    3.8557499e+02    0.0000000e+00    2.8718497e-04    3.9041519e+02    4.0661274e+02    3.8835049e+02    4.9000000e+02    4.9000000e+02    4.9000000e+02    2.7637776e+05    1.1021041e+02   -1.3961621e+02    1.2666491e-02   -1.6649590e+00   -5.8456923e-14    2.6081949e-13    3.5007364e+03    9.5784635e-03   -4.2467529e-05    0.0000000e+00   -1.6848337e-06   -1.4441155e+02    1.0305759e-14    3.8155878e-21    4.4301283e-19   -8.1915893e-07    7.5054018e+01
  -9.7143069e+01    1.0728502e-01    1.1313461e+00    3.8191208e+02    0.0000000e+00    2.8625850e-04    3.9122382e+02    4.0746528e+02    3.8914926e+02    4.9000000e+02    4.9000000e+02    4.9000000e+02    2.7839841e+05    1.1054471e+02   -1.3891293e+02    1.2666491e-02   -1.6751748e+00   -5.8884354e-14    2.6272604e-13    3.5263309e+03    9.6224009e-03   -4.2434901e-05    0.0000000e+00    1.1126307e-06   -1.4546709e+02    1.0381069e-14    3.6424026e-21    4.4502622e-19   -7.8500290e-07    7.5081703e+01
  -9.6703497e+01    1.0887241e-01    1.1242472e+00    3.7836486e+02    0.0000000e+00    2.8535341e-04    3.9203884e+02    4.0831303e+02    3.8993718e+02    4.9000000e+02    4.9000000e+02    4.9000000e+02    2.8047527e+05    1.1089186e+02   -1.3820974e+02    1.2666491e-02   -1.6853003e+00   -5.9323636e-14    2.6468596e-13    3.5526374e+03    9.7575056e-03   -2.6311197e-05    1.8885106e-20    1.7901961e-06   -1.4655208e+02    1.0458497e-14    2.6737422e-21    4.5111924e-19   -4.5617036e-07    7.5117565e+01
  -9.6265535e+01    1.0874457e-01    1.1172629e+00    3.7489659e+02    0.0000000e+00    2.8445178e-04    3.9285169e+02    4.0917899e+02    3.9075486e+02    4.9000000e+02    4.9000000e+02    4.9000000e+02    2.8251768e+05    1.1124160e+02   -1.3750591e+02    1.2666491e-02   -1.6953374e+00   -5.9755582e-14    2.6661376e-13    3.5785076e+03    9.5844318e-03   -3.7553756e-05    0.0000000e+00   -1.6059925e-06   -1.4761969e+02    1.0534705e-14    3.5618882e-21    4.4326338e-19   -7.5556338e-07    7.5155770e+01
  -9.5829177e+01    1.0971895e-01    1.1104965e+00    3.7153217e+02    0.0000000e+00    2.8358644e-04    3.9367116e+02    4.1004070e+02    3.9156457e+02    4.9000000e+02    4.9000000e+02    4.9000000e+02    2.8461269e+05    1.1160512e+02   -1.3680226e+02    1.2666491e-02   -1.7052865e+00   -6.0198743e-14    2.6859050e-13    3.6050441e+03    9.6232978e-03   -3.7858308e-05    2.0397210e-20    1.1265299e-06   -1.4871414e+02    1.0612791e-14    3.4068320e-21    4.4494042e-19   -7.3150582e-07    7.5202755e+01
  -9.5394356e+01    1.1079529e-01    1.1039006e+00    3.6826859e+02    0.0000000e+00    2.8273579e-04    3.9449530e+02    4.1090477e+02    3.9237828e+02    4.9000000e+02    4.9000000e+02    4.9000000e+02    2.8673634e+05    1.1197896e+02   -1.3609699e+02    1.2666491e-02   -1.7151495e+00   -6.0647911e-14    2.7059467e-13    3.6319433e+03    9.6689686e-03   -3.1638081e-05    1.9827767e-20    7.9169370e-07   -1.4982372e+02    1.0691979e-14    3.0667055e-21    4.4703154e-19   -6.1582632e-07    7.5256245e+01
  -9.4961038e+01    1.1177350e-01    1.0974680e+00    3.6509567e+02    0.0000000e+00    2.8190330e-04    3.9532405e+02    4.1177284e+02    3.9319650e+02    4.9000000e+02    4.9000000e+02    4.9000000e+02    2.8888744e+05    1.1236292e+02   -1.3538955e+02    1.2666491e-02   -1.7249273e+00   -6.1102886e-14    2.7262471e-13    3.6591901e+03    9.6846346e-03   -2.8726560e-05    1.9589820e-20    5.4410730e-07   -1.5094773e+02    1.0772194e-14    2.9316905e-21    4.4774555e-19   -5.7032093e-07    7.5316036e+01
  -9.4529204e+01    1.1257138e-01    1.0911884e+00    3.6200795e+02    0.0000000e+00    2.8108757e-04    3.9615693e+02    4.1264556e+02    3.9402104e+02    4.9000000e+02    4.9000000e+02    4.9000000e+02    2.9106173e+05    1.1275632e+02   -1.3467944e+02    1.2666491e-02   -1.7346205e+00   -6.1562771e-14    2.7467662e-13    3.6867308e+03    9.6729676e-03   -2.9188118e-05    1.9631016e-20    3.3027921e-07   -1.5208389e+02    1.0853275e-14    2.9778296e-21    4.4720581e-19   -5.8869610e-07    7.5381673e+01
  -9.4098795e+01    1.1346503e-01    1.0850570e+00    3.5900163e+02    0.0000000e+00    2.8028869e-04    3.9699455e+02    4.1352090e+02    3.9484843e+02    4.9000000e+02    4.9000000e+02    4.9000000e+02    2.9326742e+05    1.1315965e+02   -1.3396596e+02    1.2666491e-02   -1.7442305e+00   -6.2029302e-14    2.7675810e-13    3.7146690e+03    9.6825776e-03   -2.8488741e-05    1.9331695e-20    6.2448195e-07   -1.5323636e+02    1.0935518e-14    2.9218742e-21    4.4764563e-19   -5.7520622e-07    7.5453292e+01
  -9.3669779e+01    1.1440454e-01    1.0790735e+00    3.5607575e+02    0.0000000e+00    2.7950709e-04    3.9783682e+02    4.1439946e+02    3.9567948e+02    4.9000000e+02    4.9000000e+02    4.9000000e+02    2.9550339e+05    1.1357294e+02   -1.3324887e+02    1.2666491e-02   -1.7537581e+00   -6.2502235e-14    2.7886820e-13    3.7429910e+03    9.6983513e-03   -2.6894159e-05    1.9026552e-20    6.3608283e-07   -1.5440467e+02    1.1018893e-14    2.8286250e-21    4.4836818e-19   -5.4776133e-07    7.5531135e+01
  -9.3242139e+01    1.1523646e-01    1.0732291e+00    3.5322645e+02    0.0000000e+00    2.7874095e-04    3.9868337e+02    4.1528293e+02    3.9651699e+02    4.9000000e+02    4.9000000e+02    4.9000000e+02    2.9776436e+05    1.1399563e+02   -1.3252774e+02    1.2666491e-02   -1.7632038e+00   -6.2980452e-14    2.8100192e-13    3.7716296e+03    9.6963654e-03   -2.6816642e-05    1.9010880e-20    3.8608638e-07   -1.5558609e+02    1.1103205e-14    2.8416703e-21    4.4827437e-19   -5.5539239e-07    7.5614676e+01
  -9.2815820e+01    1.1610747e-01    1.0675288e+00    3.5045387e+02    0.0000000e+00    2.7799237e-04    3.9953476e+02    4.1616990e+02    3.9735852e+02    4.9000000e+02    4.9000000e+02    4.9000000e+02    3.0005489e+05    1.1442846e+02   -1.3180217e+02    1.2666491e-02   -1.7725688e+00   -6.3464926e-14    2.8316349e-13    3.8006425e+03    9.7018612e-03   -2.6559105e-05    1.8871866e-20    5.0343009e-07   -1.5678292e+02    1.1188615e-14    2.8269689e-21    4.4852555e-19   -5.5481031e-07    7.5704882e+01
  -9.2390790e+01    1.1698058e-01    1.0619616e+00    3.4775408e+02    0.0000000e+00    2.7725855e-04    4.0039090e+02    4.1706098e+02    3.9820497e+02    4.9000000e+02    4.9000000e+02    4.9000000e+02    3.0237574e+05    1.1487103e+02   -1.3107146e+02    1.2666491e-02   -1.7818537e+00   -6.3955810e-14    2.8535368e-13    3.8300395e+03    9.7097033e-03   -2.6173940e-05    1.8738892e-20    5.0027986e-07   -1.5799559e+02    1.1275155e-14    2.8069607e-21    4.4888452e-19   -5.5371856e-07    7.5801374e+01
  -9.1967022e+01    1.1785991e-01    1.0565248e+00    3.4512438e+02    0.0000000e+00    2.7654001e-04    4.0125197e+02    4.1795632e+02    3.9905646e+02    4.9000000e+02    4.9000000e+02    4.9000000e+02    3.0472690e+05    1.1532358e+02   -1.3033519e+02    1.2666491e-02   -1.7910590e+00   -6.4453107e-14    2.8757249e-13    3.8598205e+03    9.7174460e-03   -2.5983617e-05    1.8616390e-20    5.0451593e-07   -1.5922411e+02    1.1362827e-14    2.7975442e-21    4.4923934e-19   -5.5610760e-07    7.5903876e+01
  -9.1544487e+01    1.1875963e-01    1.0512179e+00    3.4256381e+02    0.0000000e+00    2.7583699e-04    4.0211798e+02    4.1885607e+02    3.9991317e+02    4.9000000e+02    4.9000000e+02    4.9000000e+02    3.0710900e+05    1.1578586e+02   -1.2959271e+02    1.2666491e-02   -1.8001852e+00   -6.4956948e-14    2.8982050e-13    3.8899934e+03    9.7261288e-03   -2.5776378e-05    1.8505770e-20    4.9744114e-07   -1.6046879e+02    1.1451652e-14    2.7879335e-21    4.4963785e-19   -5.5744497e-07    7.6014317e+01
  -9.1123141e+01    1.1968057e-01    1.0460318e+00    3.4006865e+02    0.0000000e+00    2.7514747e-04    4.0298841e+02    4.1976032e+02    4.0077411e+02    4.9000000e+02    4.9000000e+02    4.9000000e+02    3.0952254e+05    1.1625559e+02   -1.2884185e+02    1.2666491e-02   -1.8092331e+00   -6.5467438e-14    2.9209816e-13    3.9205644e+03    9.7361195e-03   -2.5576730e-05    1.8399508e-20    5.0448830e-07   -1.6172990e+02    1.1541650e-14    2.7783412e-21    4.5009678e-19   -5.5939045e-07    7.6140971e+01
  -9.0702955e+01    1.2060085e-01    1.0409665e+00    3.3763728e+02    0.0000000e+00    2.7447255e-04    4.0386408e+02    4.2066823e+02    4.0164026e+02    4.9000000e+02    4.9000000e+02    4.9000000e+02    3.1196815e+05    1.1673556e+02   -1.2808411e+02    1.2666491e-02   -1.8182029e+00   -6.5984713e-14    2.9440611e-13    3.9515418e+03    9.7478975e-03   -2.5297595e-05    1.8293509e-20    5.1314400e-07   -1.6300776e+02    1.1632843e-14    2.7651695e-21    4.5063817e-19   -5.5898696e-07    7.6273439e+01
  -9.0283896e+01    1.2153576e-01    1.0360192e+00    3.3526839e+02    0.0000000e+00    2.7381170e-04    4.0474521e+02    4.2158054e+02    4.0251187e+02    4.9000000e+02    4.9000000e+02    4.9000000e+02    3.1444686e+05    1.1722597e+02   -1.2731896e+02    1.2666491e-02   -1.8270953e+00   -6.6508987e-14    2.9674528e-13    3.9829383e+03    9.7614847e-03   -2.4976500e-05    0.0000000e+00    5.2301675e-07   -1.6430292e+02    1.1725270e-14    2.7686543e-21    4.5135699e-19   -5.5742832e-07    7.6411723e+01
  -8.9865945e+01    1.2247597e-01    1.0311931e+00    3.3296241e+02    0.0000000e+00    2.7316596e-04    4.0563185e+02    4.2249777e+02    4.0338912e+02    4.9000000e+02    4.9000000e+02    4.9000000e+02    3.1695905e+05    1.1772717e+02   -1.2654623e+02    1.2666491e-02   -1.8359103e+00   -6.7040343e-14    2.9911605e-13    4.0147590e+03    9.7761601e-03   -2.4655470e-05    0.0000000e+00    5.2181141e-07   -1.6561558e+02    1.1818946e-14    2.7543529e-21    4.5203160e-19   -5.5636769e-07    7.6556013e+01
  -8.9449062e+01    1.2341569e-01    1.0264770e+00    3.3071534e+02    0.0000000e+00    2.7253257e-04    4.0652401e+02    4.2341995e+02    4.0427207e+02    4.9000000e+02    4.9000000e+02    4.9000000e+02    3.1950515e+05    1.1823880e+02   -1.2576505e+02    1.2666491e-02   -1.8446485e+00   -6.7578871e-14    3.0151881e-13    4.0470091e+03    9.7915498e-03   -2.4381164e-05    0.0000000e+00    5.2194752e-07   -1.6694595e+02    1.1913886e-14    2.7432870e-21    4.5273943e-19   -5.5637309e-07    7.6705984e+01
  -8.9033215e+01    1.2433762e-01    1.0218693e+00    3.2852490e+02    0.0000000e+00    2.7191229e-04    4.0742175e+02    4.2434736e+02    4.0516111e+02    4.9000000e+02    4.9000000e+02    4.9000000e+02    3.2208513e+05    1.1876098e+02   -1.2497501e+02    1.2666491e-02   -1.8533103e+00   -6.8124564e-14    3.0395355e-13    4.0796883e+03    9.8068435e-03   -2.4263454e-05    0.0000000e+00    5.0383797e-07   -1.6829403e+02    1.2010090e-14    2.7405380e-21    4.5344330e-19   -5.5982702e-07    7.6861642e+01
  -8.8618375e+01    1.2529281e-01    1.0173646e+00    3.2638862e+02    0.0000000e+00    2.7130412e-04    4.0832523e+02    4.2527968e+02    4.0605564e+02    4.9000000e+02    4.9000000e+02    4.9000000e+02    3.2470110e+05    1.1929375e+02   -1.2417541e+02    1.2666491e-02   -1.8618958e+00   -6.8677872e-14    3.0642225e-13    4.1128235e+03    9.8264369e-03   -2.3933149e-05    0.0000000e+00    5.6698633e-07   -1.6966090e+02    1.2107635e-14    2.7213683e-21    4.5434507e-19   -5.5761923e-07    7.7022920e+01
  -8.8204513e+01    1.2624091e-01    1.0129626e+00    3.2430551e+02    0.0000000e+00    2.7070861e-04    4.0923439e+02    4.2621711e+02    4.0695596e+02    4.9000000e+02    4.9000000e+02    4.9000000e+02    3.2735265e+05    1.1983717e+02   -1.2336598e+02    1.2666491e-02   -1.8704052e+00   -6.9238704e-14    3.0892454e-13    4.1464094e+03    9.8459960e-03   -2.3654312e-05    0.0000000e+00    5.5814775e-07   -1.7104637e+02    1.2206508e-14    2.7084561e-21    4.5524559e-19   -5.5678387e-07    7.7189840e+01
  -8.7791601e+01    1.2778635e-01    1.0086779e+00    3.2228070e+02    0.0000000e+00    2.7012917e-04    4.1015214e+02    4.2715239e+02    4.0784825e+02    4.9000000e+02    4.9000000e+02    4.9000000e+02    3.3007509e+05    1.2039472e+02   -1.2254520e+02    1.2666491e-02   -1.8788386e+00   -6.9814545e-14    3.1149361e-13    4.1808932e+03    9.9235204e-03   -1.9280846e-05    0.0000000e+00    1.7498723e-06   -1.7246873e+02    1.2308007e-14    2.3909046e-21    4.5880901e-19   -4.5948412e-07    7.7364196e+01
  -8.7616208e+01    1.2826070e-01    1.0069260e+00    3.2116992e+02    0.0000000e+00    2.7014318e-04    4.1054626e+02    4.2753884e+02    4.0820830e+02    4.9000000e+02    4.9000000e+02    4.9000000e+02    3.3128761e+05    1.2063951e+02   -1.2219391e+02    1.2666491e-02   -1.8824106e+00   -7.0071098e-14    3.1263706e-13    4.1962515e+03    1.0024504e-02   -8.8706110e-06    2.0980392e-20    1.2023166e-05   -1.7310158e+02    1.2353129e-14    1.4627446e-21    4.6325996e-19   -9.7309486e-08    7.7442854e+01
  -8.7396966e+01    1.2645415e-01    1.0046705e+00    3.2017283e+02    0.0000000e+00    2.6977993e-04    4.1103453e+02    4.2804383e+02    4.0869382e+02    4.9000000e+02    4.9000000e+02    4.9000000e+02    3.3273374e+05    1.2093842e+02   -1.2175139e+02    1.2666491e-02   -1.8868594e+00   -7.0376744e-14    3.1400373e-13    4.2145689e+03    9.9723309e-03   -1.5659181e-05    0.0000000e+00   -9.1527627e-06   -1.7385834e+02    1.2407231e-14    2.3343276e-21    4.6104322e-19   -4.7865393e-07    7.7536660e+01
  -8.7122914e+01    1.2547229e-01    1.0018944e+00    3.1893379e+02    0.0000000e+00    2.6934289e-04    4.1164855e+02    4.2868206e+02    4.0931053e+02    4.9000000e+02    4.9000000e+02    4.9000000e+02    3.3455082e+05    1.2131759e+02   -1.2119292e+02    1.2666491e-02   -1.8923949e+00   -7.0761140e-14    3.1571795e-13    4.2375849e+03    9.7959650e-03   -2.7997513e-05    0.0000000e+00   -4.3981123e-06   -1.7480826e+02    1.2474993e-14    3.2051822e-21    4.5295122e-19   -7.1264194e-07    7.7656706e+01
  -8.6780350e+01    1.2592117e-01    9.9850283e-01    3.1742021e+02    0.0000000e+00    2.6880999e-04    4.1242334e+02    4.2948842e+02    4.1009414e+02    4.9000000e+02    4.9000000e+02    4.9000000e+02    3.3685170e+05    1.2180245e+02   -1.2048610e+02    1.2666491e-02   -1.8992740e+00   -7.1247864e-14    3.1788882e-13    4.2667290e+03    9.6759047e-03   -5.0957660e-05    0.0000000e+00   -4.9763229e-07   -1.7601022e+02    1.2560745e-14    4.2703311e-21    4.4746129e-19   -1.1914597e-06    7.7812352e+01
  -8.6370577e+01    1.2747280e-01    9.9453456e-01    3.1563656e+02    0.0000000e+00    2.6819961e-04    4.1335834e+02    4.3046355e+02    4.1104536e+02    4.9000000e+02    4.9000000e+02    4.9000000e+02    3.3963640e+05    1.2239531e+02   -1.1962811e+02    1.2666491e-02   -1.9074440e+00   -7.1836862e-14    3.2051673e-13    4.3020014e+03    9.6970612e-03   -5.2492275e-05    0.0000000e+00    1.3092092e-07   -1.7746487e+02    1.2664553e-14    4.3070770e-21    4.4843468e-19   -1.2421999e-06    7.8004963e+01
  -8.5961561e+01    1.3013853e-01    9.9070589e-01    3.1384011e+02    0.0000000e+00    2.6768021e-04    4.1430526e+02    4.3142454e+02    4.1196787e+02    4.9000000e+02    4.9000000e+02    4.9000000e+02    3.4253758e+05    1.2300709e+02   -1.1875546e+02    1.2666491e-02   -1.9155395e+00   -7.2450504e-14    3.2325440e-13    4.3387492e+03    9.9216813e-03   -2.2819860e-05    0.0000000e+00    6.0723682e-06   -1.7898029e+02    1.2772690e-14    2.6750020e-21    4.5875113e-19   -6.2362085e-07    7.8207463e+01
  -8.5553342e+01    1.3082787e-01    9.8689091e-01    3.1206841e+02    0.0000000e+00    2.6714908e-04    4.1525045e+02    4.3240510e+02    4.1292138e+02    4.9000000e+02    4.9000000e+02    4.9000000e+02    3.4540466e+05    1.2361936e+02   -1.1787167e+02    1.2666491e-02   -1.9235591e+00   -7.3056888e-14    3.2596048e-13    4.3750649e+03    9.9117590e-03   -2.5335956e-05    0.0000000e+00   -2.6157687e-06   -1.8047885e+02    1.2879652e-14    2.9579106e-21    4.5828877e-19   -6.9205018e-07    7.8409541e+01
  -8.5145894e+01    1.3210081e-01    9.8318260e-01    3.1033803e+02    0.0000000e+00    2.6664130e-04    4.1620383e+02    4.3338210e+02    4.1386664e+02    4.9000000e+02    4.9000000e+02    4.9000000e+02    3.4834316e+05    1.2424587e+02   -1.1697356e+02    1.2666491e-02   -1.9315025e+00   -7.3678435e-14    3.2873333e-13    4.4122855e+03    9.9573830e-03   -2.2974724e-05    0.0000000e+00    2.4442304e-06   -1.8201420e+02    1.2989209e-14    2.7680436e-21    4.6039571e-19   -6.3693002e-07    7.8618851e+01
  -8.4739189e+01    1.3337952e-01    9.7956367e-01    3.0865520e+02    0.0000000e+00    2.6614282e-04    4.1716406e+02    4.3436566e+02    4.1481904e+02    4.9000000e+02    4.9000000e+02    4.9000000e+02    3.5132417e+05    1.2488462e+02   -1.1606088e+02    1.2666491e-02   -1.9393696e+00   -7.4308946e-14    3.3154658e-13    4.4500444e+03    9.9977777e-03   -2.1042063e-05    0.0000000e+00    1.3788068e-06   -1.8357181e+02    1.3100369e-14    2.6556738e-21    4.6225760e-19   -6.0171835e-07    7.8834204e+01
  -8.4333202e+01    1.3465030e-01    9.7603895e-01    3.0701870e+02    0.0000000e+00    2.6565694e-04    4.1813215e+02    4.3535642e+02    4.1577900e+02    4.9000000e+02    4.9000000e+02    4.9000000e+02    3.5435235e+05    1.2553693e+02   -1.1513259e+02    1.2666491e-02   -1.9471600e+00   -7.4949438e-14    3.3440431e-13    4.4884008e+03    1.0031820e-02   -1.9838078e-05    0.0000000e+00    9.1017833e-07   -1.8515409e+02    1.3213287e-14    2.5957631e-21    4.6382757e-19   -5.8084353e-07    7.9056239e+01
  -8.3927907e+01    1.3586639e-01    9.7260405e-01    3.0542734e+02    0.0000000e+00    2.6518219e-04    4.1910814e+02    4.3635465e+02    4.1674701e+02    4.9000000e+02    4.9000000e+02    4.9000000e+02    3.5742781e+05    1.2620277e+02   -1.1418795e+02    1.2666491e-02   -1.9548733e+00   -7.5599931e-14    3.3730664e-13    4.5273561e+03    1.0062900e-02   -1.9236006e-05    0.0000000e+00    8.0554870e-07   -1.8676107e+02    1.3327967e-14    2.5692321e-21    4.6526183e-19   -5.7198953e-07    7.9284860e+01
  -8.3523277e+01    1.3700732e-01    9.6925299e-01    3.0387825e+02    0.0000000e+00    2.6471771e-04    4.2009157e+02    4.3735990e+02    4.1772266e+02    4.9000000e+02    4.9000000e+02    4.9000000e+02    3.6054994e+05    1.2688168e+02   -1.1322654e+02    1.2666491e-02   -1.9625091e+00   -7.6260298e-14    3.4025301e-13    4.5669026e+03    1.0094142e-02   -1.8870828e-05    0.0000000e+00    8.0268525e-07   -1.8839243e+02    1.3444387e-14    2.5536131e-21    4.6670398e-19   -5.6832742e-07    7.9519751e+01
  -8.3119287e+01    1.3804285e-01    9.6597464e-01    3.0236656e+02    0.0000000e+00    2.6426150e-04    4.2108200e+02    4.3837166e+02    4.1870540e+02    4.9000000e+02    4.9000000e+02    4.9000000e+02    3.6371764e+05    1.2757274e+02   -1.1224761e+02    1.2666491e-02   -1.9700669e+00   -7.6930299e-14    3.4324238e-13    4.6070261e+03    1.0124590e-02   -1.8847852e-05    0.0000000e+00    8.1282929e-07   -1.9004761e+02    1.3562507e-14    2.5536364e-21    4.6811013e-19   -5.7166955e-07    7.9760294e+01
  -8.2715911e+01    1.3904700e-01    9.6276866e-01    3.0089072e+02    0.0000000e+00    2.6381464e-04    4.2207923e+02    4.3938981e+02    4.1969517e+02    4.9000000e+02    4.9000000e+02    4.9000000e+02    3.6693112e+05    1.2827603e+02   -1.1125092e+02    1.2666491e-02   -1.9775462e+00   -7.7609987e-14    3.4627496e-13    4.6477297e+03    1.0155191e-02   -1.8974696e-05    0.0000000e+00    8.1096284e-07   -1.9172670e+02    1.3682333e-14    2.5595998e-21    4.6952386e-19   -5.7718422e-07    8.0006521e+01
  -8.2313124e+01    1.4010593e-01    9.5963874e-01    2.9945196e+02    0.0000000e+00    2.6337800e-04    4.2308301e+02    4.4041408e+02    4.2069125e+02    4.9000000e+02    4.9000000e+02    4.9000000e+02    3.7019267e+05    1.2899251e+02   -1.1023715e+02    1.2666491e-02   -1.9849466e+00   -7.8299840e-14    3.4935290e-13    4.6890420e+03    1.0187972e-02   -1.8995467e-05    0.0000000e+00    8.5621548e-07   -1.9343090e+02    1.3803951e-14    2.5589660e-21    4.7103817e-19   -5.8098078e-07    8.0259051e+01
  -8.1910901e+01    1.4118922e-01    9.5658486e-01    2.9805052e+02    0.0000000e+00    2.6295132e-04    4.2409421e+02    4.4144458e+02    4.2169467e+02    4.9000000e+02    4.9000000e+02    4.9000000e+02    3.7350324e+05    1.2972236e+02   -1.0920425e+02    1.2666491e-02   -1.9922673e+00   -7.9000063e-14    3.5247711e-13    4.7309754e+03    1.0222819e-02   -1.8952645e-05    0.0000000e+00    7.9872230e-07   -1.9516072e+02    1.3927398e-14    2.5581656e-21    4.7264732e-19   -5.8462124e-07    8.0517802e+01
  -8.1509217e+01    1.4229007e-01    9.5360399e-01    2.9668515e+02    0.0000000e+00    2.6253390e-04    4.2511329e+02    4.4248247e+02    4.2270601e+02    4.9000000e+02    4.9000000e+02    4.9000000e+02    3.7686463e+05    1.3046580e+02   -1.0815093e+02    1.2666491e-02   -1.9995078e+00   -7.9711034e-14    3.5564927e-13    4.7735524e+03    1.0259734e-02   -1.8868648e-05    0.0000000e+00    8.5199154e-07   -1.9691709e+02    1.4052738e-14    2.5548862e-21    4.7435177e-19   -5.8778084e-07    8.0782767e+01
  -8.1108046e+01    1.4340426e-01    9.5069511e-01    2.9535501e+02    0.0000000e+00    2.6212584e-04    4.2614036e+02    4.4352791e+02    4.2372549e+02    4.9000000e+02    4.9000000e+02    4.9000000e+02    3.8027796e+05    1.3122310e+02   -1.0707644e+02    1.2666491e-02   -2.0066671e+00   -8.0432991e-14    3.5887045e-13    4.8167873e+03    1.0298292e-02   -1.8773558e-05    0.0000000e+00    8.3495761e-07   -1.9870060e+02    1.4180017e-14    2.5523336e-21    4.7613185e-19   -5.9123708e-07    8.1054027e+01
  -8.0707365e+01    1.4448630e-01    9.4785580e-01    2.9405899e+02    0.0000000e+00    2.6172674e-04    4.2717534e+02    4.4458085e+02    4.2475302e+02    4.9000000e+02    4.9000000e+02    4.9000000e+02    3.8374359e+05    1.3199422e+02   -1.0598015e+02    1.2666491e-02   -2.0137445e+00   -8.1166009e-14    3.6214098e-13    4.8606846e+03    1.0337228e-02   -1.8809212e-05    0.0000000e+00    8.4460720e-07   -2.0051144e+02    1.4309245e-14    2.5553501e-21    4.7792991e-19   -5.9699617e-07    8.1331503e+01
  -8.0307148e+01    1.4555628e-01    9.4508154e-01    2.9279511e+02    0.0000000e+00    2.6133575e-04    4.2821838e+02    4.4564124e+02    4.2578871e+02    4.9000000e+02    4.9000000e+02    4.9000000e+02    3.8726274e+05    1.3277921e+02   -1.0486104e+02    1.2666491e-02   -2.0207390e+00   -8.1910350e-14    3.6546203e-13    4.9052600e+03    1.0376568e-02   -1.8955810e-05    0.0000000e+00    8.7278482e-07   -2.0235025e+02    1.4440469e-14    2.5625413e-21    4.7974712e-19   -6.0427598e-07    8.1615111e+01
  -7.9907371e+01    1.4665878e-01    9.4237721e-01    2.9156445e+02    0.0000000e+00    2.6095458e-04    4.2926975e+02    4.4670831e+02    4.2683193e+02    4.9000000e+02    4.9000000e+02    4.9000000e+02    3.9083882e+05    1.3357885e+02   -1.0371847e+02    1.2666491e-02   -2.0276497e+00   -8.2666730e-14    3.6883679e-13    4.9505564e+03    1.0418592e-02   -1.8917079e-05    0.0000000e+00    1.0084346e-06   -2.0421880e+02    1.4573816e-14    2.5574322e-21    4.8168822e-19   -6.0740666e-07    8.1905266e+01
  -7.9508010e+01    1.4772850e-01    9.3973820e-01    2.9036584e+02    0.0000000e+00    2.6058161e-04    4.3032956e+02    4.4778382e+02    4.2788438e+02    4.9000000e+02    4.9000000e+02    4.9000000e+02    3.9447012e+05    1.3439313e+02   -1.0255142e+02    1.2666491e-02   -2.0344755e+00   -8.3434790e-14    3.7226368e-13    4.9965522e+03    1.0457627e-02   -1.9372065e-05    0.0000000e+00    8.1026612e-07   -2.0611622e+02    1.4709223e-14    2.5834306e-21    4.8349239e-19   -6.1992333e-07    8.2201846e+01
  -7.9109040e+01    1.4872834e-01    9.3716072e-01    2.8919726e+02    0.0000000e+00    2.6021650e-04    4.3139758e+02    4.4886781e+02    4.2894631e+02    4.9000000e+02    4.9000000e+02    4.9000000e+02    3.9815589e+05    1.3522176e+02   -1.0135923e+02    1.2666491e-02   -2.0412154e+00   -8.4214371e-14    3.7574196e-13    5.0432380e+03    1.0494526e-02   -2.0295349e-05    0.0000000e+00    7.3960387e-07   -2.0804211e+02    1.4846662e-14    2.6323763e-21    4.8519907e-19   -6.4069149e-07    8.2504642e+01
  -7.8710437e+01    1.4985025e-01    9.3464972e-01    2.8805998e+02    0.0000000e+00    2.5986078e-04    4.3247436e+02    4.4995923e+02    4.3001559e+02    4.9000000e+02    4.9000000e+02    4.9000000e+02    4.0190446e+05    1.3606607e+02   -1.0014111e+02    1.2666491e-02   -2.0478682e+00   -8.5007236e-14    3.7927949e-13    5.0907192e+03    1.0540118e-02   -2.0289297e-05    0.0000000e+00    1.1730933e-06   -2.1000076e+02    1.4986438e-14    2.6229414e-21    4.8730585e-19   -6.4303445e-07    8.2814333e+01
  -7.8312177e+01    1.5098192e-01    9.3220420e-01    2.8695424e+02    0.0000000e+00    2.5951367e-04    4.3355918e+02    4.5105812e+02    4.3109316e+02    4.9000000e+02    4.9000000e+02    4.9000000e+02    4.0571172e+05    1.3692624e+02   -9.8897624e+01    1.2666491e-02   -2.0544327e+00   -8.5812512e-14    3.8287244e-13    5.1389438e+03    1.0583498e-02   -2.0782416e-05    0.0000000e+00    8.5412688e-07   -2.1199011e+02    1.5128406e-14    2.6495913e-21    4.8931080e-19   -6.5681820e-07    8.3131082e+01
  -7.7914235e+01    1.5264018e-01    9.2983656e-01    2.8588416e+02    0.0000000e+00    2.5917829e-04    4.3465661e+02    4.5215744e+02    4.3216417e+02    4.9000000e+02    4.9000000e+02    4.9000000e+02    4.0962536e+05    1.3780650e+02   -9.7622534e+01    1.2666491e-02   -2.0609074e+00   -8.6640297e-14    3.8656566e-13    5.1885159e+03    1.0670704e-02   -1.6248360e-05    0.0000000e+00    3.3158558e-06   -2.1403488e+02    1.5274324e-14    2.3642420e-21    4.9333020e-19   -5.7948592e-07    8.3456681e+01
  -7.7516588e+01    1.5272023e-01    9.2747298e-01    2.8482523e+02    0.0000000e+00    2.5883575e-04    4.3575605e+02    4.5328243e+02    4.3327590e+02    4.9000000e+02    4.9000000e+02    4.9000000e+02    4.1351169e+05    1.3869245e+02   -9.6323851e+01    1.2666491e-02   -2.0672912e+00   -8.7462273e-14    3.9023354e-13    5.2377421e+03    1.0624703e-02   -2.8659904e-05    0.0000000e+00   -4.5913760e-06   -2.1606601e+02    1.5419289e-14    3.1321376e-21    4.9122718e-19   -8.2757228e-07    8.3783669e+01
  -7.7119212e+01    1.5458274e-01    9.2522667e-01    2.8380765e+02    0.0000000e+00    2.5852120e-04    4.3687222e+02    4.5439736e+02    4.3436336e+02    4.9000000e+02    4.9000000e+02    4.9000000e+02    4.1755923e+05    1.3960536e+02   -9.4988747e+01    1.2666491e-02   -2.0735822e+00   -8.8318411e-14    3.9405276e-13    5.2890102e+03    1.0739903e-02   -1.9174765e-05    0.0000000e+00    6.0509915e-06   -2.1818040e+02    1.5570157e-14    2.5088667e-21    4.9653924e-19   -6.2370437e-07    8.4123094e+01
  -7.6877416e+01    1.5527753e-01    9.2391078e-01    2.8311849e+02    0.0000000e+00    2.5842911e-04    4.3755706e+02    4.5507048e+02    4.3500871e+02    4.9000000e+02    4.9000000e+02    4.9000000e+02    4.2008840e+05    1.4017224e+02   -9.4161065e+01    1.2666491e-02   -2.0773768e+00   -8.8853359e-14    3.9643948e-13    5.3210459e+03    1.0851622e-02   -1.0101295e-05    0.0000000e+00    8.9084871e-06   -2.1950155e+02    1.5664435e-14    1.9246923e-21    5.0168127e-19   -4.8275455e-07    8.4335060e+01
  -7.6575170e+01    1.5473264e-01    9.2222129e-01    2.8240659e+02    0.0000000e+00    2.5814249e-04    4.3841245e+02    4.5594228e+02    4.3587168e+02    4.9000000e+02    4.9000000e+02    4.9000000e+02    4.2318743e+05    1.4087888e+02   -9.3113196e+01    1.2666491e-02   -2.0820674e+00   -8.9508773e-14    3.9936489e-13    5.3602997e+03    1.0806452e-02   -2.3345724e-05    0.0000000e+00   -1.1189953e-05   -2.2112176e+02    1.5780101e-14    2.8651502e-21    4.9960229e-19   -7.6863807e-07    8.4597611e+01
  -7.6197363e+01    1.5486398e-01    9.2015744e-01    2.8152754e+02    0.0000000e+00    2.5780090e-04    4.3949086e+02    4.5704897e+02    4.3697083e+02    4.9000000e+02    4.9000000e+02    4.9000000e+02    4.2709035e+05    1.4177679e+02   -9.1774847e+01    1.2666491e-02   -2.0878462e+00   -9.0334324e-14    4.0304772e-13    5.4097360e+03    1.0695597e-02   -5.0606820e-05    0.0000000e+00   -6.2656838e-06   -2.2316130e+02    1.5925631e-14    4.2694679e-21    4.9453538e-19   -1.3259510e-06    8.4931722e+01
  -7.5800717e+01    1.5656713e-01    9.1808928e-01    2.8060705e+02    0.0000000e+00    2.5749800e-04    4.4063869e+02    4.5820461e+02    4.3810847e+02    4.9000000e+02    4.9000000e+02    4.9000000e+02    4.3133145e+05    1.4274486e+02   -9.0330814e+01    1.2666491e-02   -2.0938178e+00   -9.1231377e-14    4.0704973e-13    5.4634559e+03    1.0770563e-02   -3.6592494e-05    0.0000000e+00    1.0687811e-05   -2.2537677e+02    1.6083719e-14    3.4492528e-21    4.9800602e-19   -9.3485233e-07    8.5293786e+01
  -7.5404234e+01    1.5787659e-01    9.1604997e-01    2.7969793e+02    0.0000000e+00    2.5720235e-04    4.4179352e+02    4.5937044e+02    4.3925738e+02    4.9000000e+02    4.9000000e+02    4.9000000e+02    4.3562556e+05    1.4372607e+02   -8.8854059e+01    1.2666491e-02   -2.0996893e+00   -9.2139621e-14    4.1110228e-13    5.5178471e+03    1.0856145e-02   -3.0967485e-05    0.0000000e+00    1.4282685e-06   -2.2762041e+02    1.6243842e-14    3.1815901e-21    5.0194669e-19   -8.3752600e-07    8.5660688e+01
  -7.5007895e+01    1.5906910e-01    9.1405404e-01    2.7880741e+02    0.0000000e+00    2.5691419e-04    4.4295652e+02    4.6054397e+02    4.4041433e+02    4.9000000e+02    4.9000000e+02    4.9000000e+02    4.3998725e+05    1.4472342e+02   -8.7343508e+01    1.2666491e-02   -2.1054589e+00   -9.3062165e-14    4.1521846e-13    5.5730945e+03    1.0916369e-02   -2.9803916e-05    0.0000000e+00    6.1998580e-07   -2.2989953e+02    1.6406490e-14    3.1381396e-21    5.0472700e-19   -8.1790620e-07    8.6034062e+01
  -7.4611674e+01    1.6026502e-01    9.1211491e-01    2.7794202e+02    0.0000000e+00    2.5663517e-04    4.4412945e+02    4.6172629e+02    4.4158039e+02    4.9000000e+02    4.9000000e+02    4.9000000e+02    4.4442425e+05    1.4573954e+02   -8.5796396e+01    1.2666491e-02   -2.1111246e+00   -9.4000640e-14    4.1940568e-13    5.6292958e+03    1.0958877e-02   -3.0832107e-05    0.0000000e+00    1.1176883e-06   -2.3221800e+02    1.6571944e-14    3.1873800e-21    5.0669858e-19   -8.2387772e-07    8.6415194e+01
  -7.4215549e+01    1.6102280e-01    9.1021946e-01    2.7709866e+02    0.0000000e+00    2.5636075e-04    4.4530989e+02    4.6292954e+02    4.4277699e+02    4.9000000e+02    4.9000000e+02    4.9000000e+02    4.4888519e+05    1.4677072e+02   -8.4213992e+01    1.2666491e-02   -2.1166845e+00   -9.4944179e-14    4.2361556e-13    5.6858002e+03    1.0949692e-02   -4.6128138e-05    0.0000000e+00   -4.3315236e-06   -2.3454903e+02    1.6738298e-14    3.9733236e-21    5.0629664e-19   -1.1554176e-06    8.6802172e+01
  -7.3819493e+01    1.6321056e-01    9.0844094e-01    2.7630023e+02    0.0000000e+00    2.5611073e-04    4.4650958e+02    4.6412357e+02    4.4394820e+02    4.9000000e+02    4.9000000e+02    4.9000000e+02    4.5353633e+05    1.4783370e+02   -8.2582074e+01    1.2666491e-02   -2.1221357e+00   -9.5927949e-14    4.2800460e-13    5.7447138e+03    1.1087614e-02   -1.9441839e-05    0.0000000e+00    1.3980119e-05   -2.3697895e+02    1.6911694e-14    2.5471854e-21    5.1265505e-19   -5.1220000e-07    8.7203271e+01
  -7.3423484e+01    1.6424945e-01    9.0667653e-01    2.7552178e+02    0.0000000e+00    2.5585091e-04    4.4771677e+02    4.6533923e+02    4.4514847e+02    4.9000000e+02    4.9000000e+02    4.9000000e+02    4.5821576e+05    1.4891030e+02   -8.0911371e+01    1.2666491e-02   -2.1274760e+00   -9.6917693e-14    4.3242089e-13    5.8039857e+03    1.1127750e-02   -2.6540006e-05    0.0000000e+00   -4.1741256e-06   -2.3942425e+02    1.7086213e-14    2.9602043e-21    5.1451530e-19   -6.7936126e-07    8.7608938e+01
  -7.3027497e+01    1.6480091e-01    9.0494622e-01    2.7475617e+02    0.0000000e+00    2.5559838e-04    4.4893132e+02    4.6657568e+02    4.4637987e+02    4.9000000e+02    4.9000000e+02    4.9000000e+02    4.6292022e+05    1.5000200e+02   -7.9201939e+01    1.2666491e-02   -2.1327031e+00   -9.7912741e-14    4.3686053e-13    5.8635747e+03    1.1101241e-02   -4.7650594e-05    0.0000000e+00   -6.1541465e-06   -2.4188257e+02    1.7261648e-14    4.0402954e-21    5.1332176e-19   -1.1293149e-06    8.8020189e+01
  -7.2631508e+01    1.6680630e-01    9.0332173e-01    2.7403027e+02    0.0000000e+00    2.5536869e-04    4.5016486e+02    4.6780217e+02    4.4758502e+02    4.9000000e+02    4.9000000e+02    4.9000000e+02    4.6782193e+05    1.5112565e+02   -7.7438476e+01    1.2666491e-02   -2.1378139e+00   -9.8949511e-14    4.4148598e-13    5.9256622e+03    1.1231785e-02   -1.7639466e-05    0.0000000e+00    1.4476863e-05   -2.4444342e+02    1.7444386e-14    2.4566248e-21    5.1934422e-19   -3.7272984e-07    8.8445265e+01
  -7.2235491e+01    1.6766748e-01    9.0170173e-01    2.7331957e+02    0.0000000e+00    2.5512806e-04    4.5140556e+02    4.6905020e+02    4.4881932e+02    4.9000000e+02    4.9000000e+02    4.9000000e+02    4.7275228e+05    1.5226262e+02   -7.5633021e+01    1.2666491e-02   -2.1428059e+00   -9.9992329e-14    4.4613910e-13    5.9881125e+03    1.1255914e-02   -2.7311640e-05    0.0000000e+00   -4.2190237e-06   -2.4701984e+02    1.7628263e-14    2.9843055e-21    5.2047561e-19   -5.6530355e-07    8.8874486e+01
  -7.1839423e+01    1.6819430e-01    9.0011387e-01    2.7261983e+02    0.0000000e+00    2.5489526e-04    4.5265370e+02    4.7031760e+02    4.5008300e+02    4.9000000e+02    4.9000000e+02    4.9000000e+02    4.7771593e+05    1.5341582e+02   -7.3785450e+01    1.2666491e-02   -2.1476766e+00   -1.0104220e-13    4.5082331e-13    6.0509845e+03    1.1205888e-02   -5.0768030e-05    0.0000000e+00   -5.5811137e-06   -2.4961357e+02    1.7813361e-14    4.1577651e-21    5.1821137e-19   -1.0019944e-06    8.9309669e+01
  -7.1443279e+01    1.7022917e-01    8.9863523e-01    2.7196080e+02    0.0000000e+00    2.5468625e-04    4.5392090e+02    4.7157574e+02    4.5131975e+02    4.9000000e+02    4.9000000e+02    4.9000000e+02    4.8288344e+05    1.5460363e+02   -7.1879899e+01    1.2666491e-02   -2.1524224e+00   -1.0213519e-13    4.5569962e-13    6.1164387e+03    1.1334811e-02   -9.1016741e-06    0.0000000e+00    1.4177335e-05   -2.5231330e+02    1.8006010e-14    2.0340718e-21    5.2416046e-19    8.7782560e-08    8.9759872e+01
  -7.1047033e+01    1.7125074e-01    8.9716800e-01    2.7131957e+02    0.0000000e+00    2.5446767e-04    4.5519687e+02    4.7285714e+02    4.5258615e+02    4.9000000e+02    4.9000000e+02    4.9000000e+02    4.8808832e+05    1.5580760e+02   -6.9926469e+01    1.2666491e-02   -2.1570404e+00   -1.0323607e-13    4.6061180e-13    6.1823663e+03    1.1357292e-02   -2.1016904e-05    0.0000000e+00   -4.4764589e-06   -2.5503312e+02    1.8200121e-14    2.6687782e-21    5.2522039e-19   -1.4380362e-07    9.0215383e+01
  -7.0650661e+01    1.7234668e-01    8.9575032e-01    2.7069590e+02    0.0000000e+00    2.5426058e-04    4.5648575e+02    4.7414974e+02    4.5386374e+02    4.9000000e+02    4.9000000e+02    4.9000000e+02    4.9339340e+05    1.5703501e+02   -6.7918557e+01    1.2666491e-02   -2.1615272e+00   -1.0435816e-13    4.6561815e-13    6.2495630e+03    1.1368058e-02   -2.1724424e-05    0.0000000e+00    5.4367113e-08   -2.5780512e+02    1.8397937e-14    2.7108175e-21    5.2574885e-19   -2.0683641e-08    9.0679887e+01
  -7.0254137e+01    1.7343435e-01    8.9437711e-01    2.7009314e+02    0.0000000e+00    2.5405924e-04    4.5778706e+02    4.7545535e+02    4.5515776e+02    4.9000000e+02    4.9000000e+02    4.9000000e+02    4.9879261e+05    1.5828535e+02   -6.5855193e+01    1.2666491e-02   -2.1658794e+00   -1.0550015e-13    4.7071339e-13    6.3179521e+03    1.1376012e-02   -1.9456752e-05    0.0000000e+00    8.7336151e-07   -2.6062628e+02    1.8599265e-14    2.6008114e-21    5.2614913e-19    1.9684904e-07    9.1153030e+01
  -6.9857437e+01    1.7457300e-01    8.9304935e-01    2.6951092e+02    0.0000000e+00    2.5386446e-04    4.5910117e+02    4.7677339e+02    4.5646498e+02    4.9000000e+02    4.9000000e+02    4.9000000e+02    5.0429222e+05    1.5955949e+02   -6.3734263e+01    1.2666491e-02   -2.1700933e+00   -1.0666338e-13    4.7590340e-13    6.3876129e+03    1.1387431e-02   -7.5224394e-06    0.0000000e+00    1.4062262e-06   -2.6349989e+02    1.8804336e-14    2.0319616e-21    5.2670780e-19    6.6341438e-07    9.1635138e+01
  -6.9460533e+01    1.7567700e-01    8.9176579e-01    2.6894889e+02    0.0000000e+00    2.5367588e-04    4.6042815e+02    4.7810396e+02    4.5778521e+02    4.9000000e+02    4.9000000e+02    4.9000000e+02    5.0989399e+05    1.6085767e+02   -6.1553938e+01    1.2666491e-02   -2.1741652e+00   -1.0784821e-13    4.8118982e-13    6.4585676e+03    1.1323640e-02    8.4602385e-05    0.0000000e+00    1.5392104e-06   -2.6642691e+02    1.9013219e-14   -2.2963189e-21    5.2375790e-19    2.6709007e-06    9.2126226e+01
  -6.9063401e+01    1.7682267e-01    8.9052857e-01    2.6840766e+02    0.0000000e+00    2.5349409e-04    4.6176887e+02    4.7944746e+02    4.5911804e+02    4.9000000e+02    4.9000000e+02    4.9000000e+02    5.1560449e+05    1.6218133e+02   -5.9311091e+01    1.2666491e-02   -2.1780909e+00   -1.0905605e-13    4.8657885e-13    6.5308996e+03    1.1169193e-02    4.0375145e-05    0.0000000e+00    1.8123663e-06   -2.6941075e+02    1.9226157e-14   -2.4711359e-22    5.1658029e-19    5.0918480e-07    9.2626863e+01
  -6.8666014e+01    1.7803349e-01    8.8934014e-01    2.6788837e+02    0.0000000e+00    2.5331940e-04    4.6312277e+02    4.8080331e+02    4.6046477e+02    4.9000000e+02    4.9000000e+02    4.9000000e+02    5.2142476e+05    1.6353149e+02   -5.7005386e+01    1.2666491e-02   -2.1818664e+00   -1.1028710e-13    4.9207148e-13    6.6046219e+03    1.1136209e-02    3.4333982e-05    0.0000000e+00    1.5566405e-06   -2.7245192e+02    1.9443186e-14    1.4921589e-23    5.1509307e-19    4.9101473e-07    9.3137590e+01
  -6.8268346e+01    1.7928987e-01    8.8819984e-01    2.6739100e+02    0.0000000e+00    2.5315146e-04    4.6449027e+02    4.8217217e+02    4.6182492e+02    4.9000000e+02    4.9000000e+02    4.9000000e+02    5.2735805e+05    1.6490881e+02   -5.4634107e+01    1.2666491e-02   -2.1854874e+00   -1.1154206e-13    4.9767076e-13    6.6797759e+03    1.1106561e-02    3.2039310e-05    0.0000000e+00    1.5984403e-06   -2.7555214e+02    1.9664429e-14    9.9887804e-23    5.1375813e-19    5.5234121e-07    9.3658580e+01
  -6.7870371e+01    1.8055469e-01    8.8710349e-01    2.6691394e+02    0.0000000e+00    2.5298939e-04    4.6587207e+02    4.8355492e+02    4.6319971e+02    4.9000000e+02    4.9000000e+02    4.9000000e+02    5.3340663e+05    1.6631313e+02   -5.2193486e+01    1.2666491e-02   -2.1889494e+00   -1.1282140e-13    5.0337884e-13    6.7563903e+03    1.1083166e-02    2.9085956e-05    0.0000000e+00    1.7324694e-06   -2.7871259e+02    1.9889971e-14    2.1605012e-22    5.1270868e-19    5.5904787e-07    9.4189483e+01
  -6.7472061e+01    1.8175623e-01    8.8604833e-01    2.6645572e+02    0.0000000e+00    2.5283297e-04    4.6726797e+02    4.8495178e+02    4.6459008e+02    4.9000000e+02    4.9000000e+02    4.9000000e+02    5.3957086e+05    1.6774449e+02   -4.9681747e+01    1.2666491e-02   -2.1922475e+00   -1.1412520e-13    5.0919605e-13    6.8344694e+03    1.1036989e-02    2.3014286e-05    0.0000000e+00    1.6202208e-06   -2.8193351e+02    2.0119828e-14    4.7636037e-22    5.1061070e-19    4.6250915e-07    9.4730201e+01
  -6.7073389e+01    1.8297380e-01    8.8503641e-01    2.6601672e+02    0.0000000e+00    2.5268297e-04    4.6867873e+02    4.8636283e+02    4.6599468e+02    4.9000000e+02    4.9000000e+02    4.9000000e+02    5.4585786e+05    1.6920429e+02   -4.7095475e+01    1.2666491e-02   -2.1953768e+00   -1.1545497e-13    5.1512912e-13    6.9141036e+03    1.0964899e-02    1.4661015e-05    0.0000000e+00    1.9930770e-06   -2.8521857e+02    2.0354262e-14    8.3677941e-22    5.0732231e-19    2.9790330e-07    9.5281263e+01
  -6.6674328e+01    1.8416823e-01    8.8406693e-01    2.6559685e+02    0.0000000e+00    2.5253902e-04    4.7010460e+02    4.8778811e+02    4.6741274e+02    4.9000000e+02    4.9000000e+02    4.9000000e+02    5.5227201e+05    1.7069319e+02   -4.4431886e+01    1.2666491e-02   -2.1983320e+00   -1.1681163e-13    5.2118220e-13    6.9953484e+03    1.0863482e-02    6.7473257e-06    0.0000000e+00    2.2451262e-06   -2.8857009e+02    2.0593439e-14    1.1745974e-21    5.0268963e-19    1.6400157e-07    9.5842837e+01
  -6.6274850e+01    1.8538606e-01    8.8314221e-01    2.6519682e+02    0.0000000e+00    2.5240171e-04    4.7154677e+02    4.8922911e+02    4.6884723e+02    4.9000000e+02    4.9000000e+02    4.9000000e+02    5.5881877e+05    1.7221301e+02   -4.1686496e+01    1.2666491e-02   -2.2011074e+00   -1.1819634e-13    5.2736041e-13    7.0782728e+03    1.0716120e-02    6.7225321e-06    0.0000000e+00    2.1185284e-06   -2.9199091e+02    2.0837561e-14    1.1480381e-21    4.9595167e-19    3.2253689e-07    9.6415610e+01
  -6.5874927e+01    1.8664330e-01    8.8226062e-01    2.6481640e+02    0.0000000e+00    2.5227036e-04    4.7300399e+02    4.9068461e+02    4.7029876e+02    4.9000000e+02    4.9000000e+02    4.9000000e+02    5.6549656e+05    1.7376373e+02   -3.8859512e+01    1.2666491e-02   -2.2036976e+00   -1.1960877e-13    5.3366229e-13    7.1628571e+03    1.0596746e-02    2.1796108e-05    0.0000000e+00    1.7500037e-06   -2.9548011e+02    2.1086564e-14    4.2975452e-22    4.9050247e-19    9.4596051e-07    9.6999598e+01
  -6.5474530e+01    1.8795616e-01    8.8142311e-01    2.6445565e+02    0.0000000e+00    2.5214543e-04    4.7447633e+02    4.9215452e+02    4.7176480e+02    4.9000000e+02    4.9000000e+02    4.9000000e+02    5.7231067e+05    1.7534649e+02   -3.5948455e+01    1.2666491e-02   -2.2060965e+00   -1.2105003e-13    5.4009279e-13    7.2491678e+03    1.0481926e-02    6.0610182e-05    0.0000000e+00    2.0675545e-06   -2.9904056e+02    2.1340651e-14   -1.4010617e-21    4.8525850e-19    2.3130115e-06    9.7595259e+01
  -6.5073630e+01    1.8929424e-01    8.8062697e-01    2.6411369e+02    0.0000000e+00    2.5202624e-04    4.7596535e+02    4.9364026e+02    4.7324620e+02    4.9000000e+02    4.9000000e+02    4.9000000e+02    5.7926765e+05    1.7696178e+02   -3.2947069e+01    1.2666491e-02   -2.2082979e+00   -1.2252151e-13    5.4665813e-13    7.3372884e+03    1.0323497e-02    1.5476784e-04    0.0000000e+00    2.4311106e-06   -3.0267568e+02    2.1600066e-14   -5.8390994e-21    4.7796399e-19    5.2869341e-06    9.8202444e+01
  -6.4672199e+01    1.9053247e-01    8.7986789e-01    2.6378870e+02    0.0000000e+00    2.5191199e-04    4.7747055e+02    4.9514272e+02    4.7474739e+02    4.9000000e+02    4.9000000e+02    4.9000000e+02    5.8636349e+05    1.7860926e+02   -2.9853532e+01    1.2666491e-02   -2.2102953e+00   -1.2402236e-13    5.5335453e-13    7.4271678e+03    9.9483980e-03    2.0856333e-04    0.0000000e+00    1.7927101e-06   -3.0638341e+02    2.1864664e-14   -8.3510302e-21    4.6051082e-19    5.9072825e-06    9.8820854e+01
  -6.4270205e+01    1.9179869e-01    8.7914977e-01    2.6348145e+02    0.0000000e+00    2.5180414e-04    4.7899276e+02    4.9666134e+02    4.7626451e+02    4.9000000e+02    4.9000000e+02    4.9000000e+02    5.9360955e+05    1.8029084e+02   -2.6663275e+01    1.2666491e-02   -2.2120817e+00   -1.2555498e-13    5.6019266e-13    7.5189499e+03    9.6920070e-03    1.8215343e-04    0.0000000e+00    2.5434341e-06   -3.1016959e+02    2.2134860e-14   -7.1043158e-21    4.4870565e-19    4.7007659e-06    9.9451225e+01
  -6.3867619e+01    1.9310149e-01    8.7847307e-01    2.6319252e+02    0.0000000e+00    2.5170238e-04    4.8053299e+02    4.9819510e+02    4.7779091e+02    4.9000000e+02    4.9000000e+02    4.9000000e+02    6.0102086e+05    1.8200809e+02   -2.3371143e+01    1.2666491e-02   -2.2136499e+00   -1.2712255e-13    5.6718674e-13    7.6128253e+03    9.1317356e-03    2.6702999e-04    0.0000000e+00    3.8521320e-06   -3.1404214e+02    2.2411218e-14   -1.1063806e-20    4.2294613e-19    6.8025886e-06    1.0009407e+02
  -6.3464411e+01    1.9436277e-01    8.7783307e-01    2.6292058e+02    0.0000000e+00    2.5160534e-04    4.8209099e+02    4.9974805e+02    4.7934242e+02    4.9000000e+02    4.9000000e+02    4.9000000e+02    6.0858286e+05    1.8376098e+02   -1.9974600e+01    1.2666491e-02   -2.2149922e+00   -1.2872200e-13    5.7432308e-13    7.7086092e+03    8.7929316e-03    3.6343025e-04    0.0000000e+00    1.4583756e-06   -3.1799343e+02    2.2693199e-14   -1.5551009e-20    4.0739949e-19    9.8849516e-06    1.0074920e+02
  -6.3060549e+01    1.9567945e-01    8.7723533e-01    2.6266686e+02    0.0000000e+00    2.5151495e-04    4.8366600e+02    5.0131880e+02    4.8091956e+02    4.9000000e+02    4.9000000e+02    4.9000000e+02    6.1629855e+05    1.8555153e+02   -1.6472559e+01    1.2666491e-02   -2.2161009e+00   -1.3035395e-13    5.8160442e-13    7.8063399e+03    8.4117369e-03    4.0973570e-04    0.0000000e+00    1.0434839e-06   -3.2202498e+02    2.2980906e-14   -1.7776705e-20    3.8986339e-19    1.0929058e-05    1.0141780e+02
  -6.2656001e+01    1.9722708e-01    8.7668697e-01    2.6243421e+02    0.0000000e+00    2.5143258e-04    4.8526056e+02    5.0290444e+02    4.8250096e+02    4.9000000e+02    4.9000000e+02    4.9000000e+02    6.2420495e+05    1.8738259e+02   -1.2855477e+01    1.2666491e-02   -2.2169677e+00   -1.3202625e-13    5.8906568e-13    7.9064864e+03    8.1751893e-03    3.7421636e-04    0.0000000e+00    4.9715851e-06   -3.2615608e+02    2.3275713e-14   -1.6289697e-20    3.7893159e-19    8.9720515e-06    1.0210118e+02
  -6.2250735e+01    1.9855046e-01    8.7616819e-01    2.6221694e+02    0.0000000e+00    2.5135241e-04    4.8687311e+02    5.0451009e+02    4.8410860e+02    4.9000000e+02    4.9000000e+02    4.9000000e+02    6.3227073e+05    1.8925053e+02   -9.1231647e+00    1.2666491e-02   -2.2175839e+00   -1.3373224e-13    5.9667745e-13    8.0086514e+03    7.7810734e-03    2.0786387e-04    1.2925014e-22    1.6857306e-06   -3.3037065e+02    2.3576484e-14   -8.7514255e-21    3.6073623e-19    2.8619665e-06    1.0279732e+02
  -6.1844719e+01    1.9984868e-01    8.7568478e-01    2.6201448e+02    0.0000000e+00    2.5127815e-04    4.8850466e+02    5.0613441e+02    4.8573650e+02    4.9000000e+02    4.9000000e+02    4.9000000e+02    6.4051220e+05    1.9115776e+02   -5.2696555e+00    1.2666491e-02   -2.2179405e+00   -1.3547541e-13    6.0445497e-13    8.1130420e+03    6.7031944e-03    1.0582324e-04    4.7196521e-21    2.4277155e-06   -3.3467702e+02    2.3883802e-14   -4.1443621e-21    3.1106663e-19    2.3565709e-06    1.0350712e+02
  -6.1437919e+01    2.0111439e-01    8.7523471e-01    2.6182684e+02    0.0000000e+00    2.5120863e-04    4.9015543e+02    5.0777747e+02    4.8738420e+02    4.9000000e+02    4.9000000e+02    4.9000000e+02    6.4893475e+05    1.9310509e+02   -1.2905508e+00    1.2666491e-02   -2.2180280e+00   -1.3725687e-13    6.1240336e-13    8.2197260e+03    5.6784306e-03    1.9819006e-04    4.7151627e-21    3.0023106e-06   -3.3907799e+02    2.4197871e-14   -8.3464630e-21    2.6418678e-19    8.0084376e-06    1.0423064e+02
  -6.1030301e+01    2.0302539e-01    8.7484650e-01    2.6166351e+02    0.0000000e+00    2.5115109e-04    4.9183239e+02    5.0942762e+02    4.8899069e+02    4.9000000e+02    4.9000000e+02    4.9000000e+02    6.5764935e+05    1.9510407e+02    2.8358538e+00    1.2666491e-02   -2.2178354e+00   -1.3910010e-13    6.2062726e-13    8.3301096e+03    5.3894790e-03    2.6474397e-05    1.0766560e-20    1.1960651e-05   -3.4363128e+02    2.4522805e-14   -7.1695134e-22    2.5051197e-19    1.5888746e-06    1.0497239e+02
  -6.0826066e+01    2.0415045e-01    8.7471780e-01    2.6158788e+02    0.0000000e+00    2.5115891e-04    4.9268263e+02    5.1023339e+02    4.8969675e+02    4.9000000e+02    4.9000000e+02    4.9000000e+02    6.6223112e+05    1.9613214e+02    4.9615981e+00    1.2666491e-02   -2.2176665e+00   -1.4006917e-13    6.2495049e-13    8.3881444e+03    5.7750276e-03    4.0109961e-05    1.0715014e-20    6.7832338e-05   -3.4602457e+02    2.4693570e-14   -1.8014767e-21    2.6823680e-19    1.3231854e-06    1.0535517e+02
  -6.0570772e+01    2.0278262e-01    8.7446781e-01    2.6150108e+02    0.0000000e+00    2.5110322e-04    4.9373928e+02    5.1129114e+02    4.9077616e+02    4.9000000e+02    4.9000000e+02    4.9000000e+02    6.6774320e+05    1.9740771e+02    7.6324613e+00    1.2666491e-02   -2.2173417e+00   -1.4123503e-13    6.3015412e-13    8.4579631e+03    4.6613065e-03    1.2878629e-05    1.0779803e-20   -6.2102800e-05   -3.4890675e+02    2.4899339e-14   -7.6705126e-23    2.1682256e-19    8.9657518e-07    1.0582703e+02
  -6.0251654e+01    2.0311523e-01    8.7419542e-01    2.6139392e+02    0.0000000e+00    2.5105447e-04    4.9507344e+02    5.1262683e+02    4.9216029e+02    4.9000000e+02    4.9000000e+02    4.9000000e+02    6.7473692e+05    1.9902968e+02    1.1054483e+01    1.2666491e-02   -2.2167538e+00   -1.4271432e-13    6.3675330e-13    8.5465491e+03    3.4769514e-03   -8.1908193e-05    1.0827077e-20   -1.9151377e-05   -3.5256095e+02    2.5160079e-14    4.3282184e-21    1.6225134e-19   -2.2994887e-06    1.0642629e+02
  -5.9852757e+01    2.0407163e-01    8.7384403e-01    2.6126040e+02    0.0000000e+00    2.5098690e-04    4.9675109e+02    5.1432361e+02    4.9395358e+02    4.9000000e+02    4.9000000e+02    4.9000000e+02    6.8351518e+05    2.0108067e+02    1.5436175e+01    1.2666491e-02   -2.2157275e+00   -1.4457102e-13    6.4503718e-13    8.6577388e+03    2.1463129e-03    7.4865942e-05    1.0825426e-20   -3.5293720e-06   -3.5714737e+02    2.5487373e-14   -2.8307290e-21    1.0115402e-19    2.4934551e-06    1.0718159e+02
  -5.9441619e+01    2.0687057e-01    8.7358414e-01    2.6114864e+02    0.0000000e+00    2.5095230e-04    4.9850708e+02    5.1605715e+02    4.9570134e+02    4.9000000e+02    4.9000000e+02    4.9000000e+02    6.9298491e+05    2.0325329e+02    2.0119182e+01    1.2666491e-02   -2.2143489e+00   -1.4657402e-13    6.5397311e-13    8.7776871e+03    3.9999625e-03   -5.2486807e-05    4.6983532e-21    1.8114282e-05   -3.6209305e+02    2.5840281e-14    2.6843320e-21    1.8668208e-19   -1.8396829e-06    1.0798253e+02
  -5.9029500e+01    2.0864692e-01    8.7332722e-01    2.6104938e+02    0.0000000e+00    2.5090797e-04    5.0028146e+02    5.1782042e+02    4.9747032e+02    4.9000000e+02    4.9000000e+02    4.9000000e+02    7.0261631e+05    2.0546604e+02    2.4950940e+01    1.2666491e-02   -2.2126351e+00   -1.4861111e-13    6.6306302e-13    8.8996831e+03    3.9250334e-03   -4.6213636e-05    4.6933083e-21    1.2256839e-06   -3.6712704e+02    2.6199558e-14    2.4032725e-21    1.8327592e-19   -1.4101068e-06    1.0879691e+02
  -5.8616349e+01    2.1040390e-01    8.7311436e-01    2.6096471e+02    0.0000000e+00    2.5087449e-04    5.0208024e+02    5.1960657e+02    4.9926718e+02    4.9000000e+02    4.9000000e+02    4.9000000e+02    7.1248525e+05    2.0773099e+02    2.9953974e+01    1.2666491e-02   -2.2105725e+00   -1.5069850e-13    6.7237638e-13    9.0246879e+03    3.2181485e-03    9.1318039e-06    4.6969774e-21    1.9713477e-06   -3.7228433e+02    2.6567601e-14   -2.0357148e-22    1.5081344e-19    1.5391494e-06    1.0963088e+02
  -5.8202128e+01    2.1225426e-01    8.7295052e-01    2.6090129e+02    0.0000000e+00    2.5084860e-04    5.0390304e+02    5.2141435e+02    5.0108677e+02    4.9000000e+02    4.9000000e+02    4.9000000e+02    7.2260123e+05    2.1004693e+02    3.5132511e+01    1.2666491e-02   -2.2081471e+00   -1.5283815e-13    6.8192282e-13    9.1528218e+03    2.7248938e-03   -4.6197680e-05    4.7006823e-21    2.7150928e-06   -3.7757007e+02    2.6944808e-14    2.2259118e-21    1.2810534e-19   -3.5053922e-07    1.1050108e+02
  -5.7786795e+01    2.1402657e-01    8.7282225e-01    2.6085503e+02    0.0000000e+00    2.5082654e-04    5.0574947e+02    5.2324519e+02    5.0293004e+02    4.9000000e+02    4.9000000e+02    4.9000000e+02    7.3296115e+05    2.1241470e+02    4.0491453e+01    1.2666491e-02   -2.2053442e+00   -1.5502939e-13    6.9169954e-13    9.2840458e+03    2.4409987e-03   -1.0220579e-04    4.6996051e-21    2.6789737e-06   -3.8298310e+02    2.7331102e-14    4.7100374e-21    1.1500280e-19   -2.6008367e-06    1.1139574e+02
  -5.7370302e+01    2.1580223e-01    8.7272915e-01    2.6082412e+02    0.0000000e+00    2.5080975e-04    5.0762102e+02    5.2510083e+02    5.0479867e+02    4.9000000e+02    4.9000000e+02    4.9000000e+02    7.4357596e+05    2.1483805e+02    4.6041447e+01    1.2666491e-02   -2.2021482e+00   -1.5727453e-13    7.0171680e-13    9.4184981e+03    2.1916597e-03   -1.5586168e-04    4.6981005e-21    2.9524028e-06   -3.8852948e+02    2.7726913e-14    7.0841963e-21    1.0348079e-19   -4.8707697e-06    1.1230904e+02
  -5.6952613e+01    2.1762563e-01    8.7267154e-01    2.6080861e+02    0.0000000e+00    2.5079831e-04    5.0951835e+02    5.2697983e+02    5.0669227e+02    4.9000000e+02    4.9000000e+02    4.9000000e+02    7.5446708e+05    2.1731912e+02    5.1791168e+01    1.2666491e-02   -2.1985428e+00   -1.5957813e-13    7.1199480e-13    9.5564504e+03    1.9824709e-03   -2.0314037e-04    4.6957156e-21    3.9655482e-06   -3.9422022e+02    2.8133024e-14    9.1211441e-21    9.3807774e-20   -6.8923486e-06    1.1324165e+02
  -5.6533686e+01    2.1935339e-01    8.7263600e-01    2.6080419e+02    0.0000000e+00    2.5078871e-04    5.1143996e+02    5.2888710e+02    5.0861314e+02    4.9000000e+02    4.9000000e+02    4.9000000e+02    7.6559649e+05    2.1985542e+02    5.7742122e+01    1.2666491e-02   -2.1945112e+00   -1.6193211e-13    7.2249777e-13    9.6974210e+03    1.5377099e-03   -2.6661113e-04    6.1209355e-21    1.5094430e-06   -4.0003583e+02    2.8548052e-14    1.1957974e-20    7.3224972e-20   -8.5511787e-06    1.1419215e+02
  -5.6113479e+01    2.2138744e-01    8.7264752e-01    2.6081749e+02    0.0000000e+00    2.5078879e-04    5.1338873e+02    5.3081622e+02    5.1055947e+02    4.9000000e+02    4.9000000e+02    4.9000000e+02    7.7703672e+05    2.2245623e+02    6.3911515e+01    1.2666491e-02   -2.1900351e+00   -1.6435186e-13    7.3329385e-13    9.8423286e+03    1.2588765e-03   -2.5355185e-04    0.0000000e+00    4.7550962e-06   -4.0601329e+02    2.8974620e-14    1.1183379e-20    6.0767224e-20   -7.0937985e-06    1.1516461e+02
  -5.5691946e+01    2.2343652e-01    8.7269559e-01    2.6084826e+02    0.0000000e+00    2.5079296e-04    5.1536381e+02    5.3277092e+02    5.1253156e+02    4.9000000e+02    4.9000000e+02    4.9000000e+02    7.8876734e+05    2.2512113e+02    7.0303998e+01    1.2666491e-02   -2.1850959e+00   -1.6683301e-13    7.4436416e-13    9.9909144e+03    9.2431585e-04   -2.0779832e-04    0.0000000e+00    3.4047454e-06   -4.1214280e+02    2.9412047e-14    8.9262076e-21    4.5348186e-20   -4.4734598e-06    1.1615846e+02
  -5.5269035e+01    2.2557767e-01    8.7278087e-01    2.6089512e+02    0.0000000e+00    2.5080285e-04    5.1736863e+02    5.3473357e+02    5.1452713e+02    4.9000000e+02    4.9000000e+02    4.9000000e+02    8.0081010e+05    2.2785355e+02    7.6938621e+01    1.2666491e-02   -2.1796729e+00   -1.6938019e-13    7.5572898e-13    1.0143454e+04    5.1674190e-04   -1.6319443e-04    0.0000000e+00    3.5671515e-06   -4.1843548e+02    2.9861117e-14    6.7565892e-21    2.6502977e-20   -2.8618776e-06    1.1717454e+02
  -5.4844693e+01    2.2764574e-01    8.7289318e-01    2.6095482e+02    0.0000000e+00    2.5081568e-04    5.1940190e+02    5.3672495e+02    5.1655043e+02    4.9000000e+02    4.9000000e+02    4.9000000e+02    8.1316358e+05    2.3065231e+02    8.3819466e+01    1.2666491e-02   -2.1737448e+00   -1.7199308e-13    7.6738704e-13    1.0299929e+04    1.5600907e-04   -1.4854629e-04    0.0000000e+00    3.6209746e-06   -4.2489032e+02    3.0321758e-14    6.0273620e-21    9.8208295e-21   -3.4208436e-06    1.1821198e+02
  -5.4418882e+01    2.3004576e-01    8.7306139e-01    2.6103603e+02    0.0000000e+00    2.5083969e-04    5.2147077e+02    5.3873246e+02    5.1861094e+02    4.9000000e+02    4.9000000e+02    4.9000000e+02    8.2598105e+05    2.3353089e+02    9.0981159e+01    1.2666491e-02   -2.1672880e+00   -1.7470413e-13    7.7948275e-13    1.0462281e+04    5.0699826e-04   -1.2697115e-04    0.0000000e+00    1.0403222e-05   -4.3158684e+02    3.0799637e-14    4.8295045e-21    2.5893048e-20   -3.1288316e-06    1.1927614e+02
  -5.4078233e+01    2.3154986e-01    8.7323435e-01    2.6112343e+02    0.0000000e+00    2.5086055e-04    5.2313773e+02    5.4035129e+02    5.2023385e+02    4.9000000e+02    4.9000000e+02    4.9000000e+02    8.3643617e+05    2.3587719e+02    9.6872233e+01    1.2666491e-02   -2.1617881e+00   -1.7691549e-13    7.8934950e-13    1.0594711e+04    3.5960953e-04   -1.5642060e-04    0.0000000e+00    6.9456466e-06   -4.3705047e+02    3.1189550e-14    6.1151192e-21    1.9089444e-20   -4.3860226e-06    1.2014220e+02
  -5.3652421e+01    2.3376670e-01    8.7339610e-01    2.6120850e+02    0.0000000e+00    2.5087584e-04    5.2523771e+02    5.4241989e+02    5.2236694e+02    4.9000000e+02    4.9000000e+02    4.9000000e+02    8.4957325e+05    2.3885128e+02    1.0444163e+02    1.2666491e-02   -2.1543761e+00   -1.7969410e-13    8.0174755e-13    1.0761112e+04   -1.3513903e-03   -6.4274942e-05    0.0000000e+00   -1.1707250e-05   -4.4391625e+02    3.1679544e-14    2.1050997e-21   -5.9237424e-20   -5.7447633e-06    1.2123419e+02
  -5.3311773e+01    2.3574920e-01    8.7361520e-01    2.6130874e+02    0.0000000e+00    2.5091001e-04    5.2693700e+02    5.4406806e+02    5.2403593e+02    4.9000000e+02    4.9000000e+02    4.9000000e+02    8.6046614e+05    2.4129036e+02    1.1069857e+02    1.2666491e-02   -2.1480912e+00   -1.8199813e-13    8.1202621e-13    1.0899086e+04   -1.1223663e-03   -8.2074869e-05    0.0000000e+00    1.9037499e-05   -4.4960641e+02    3.2085565e-14    2.6540908e-21   -4.8890617e-20   -6.7664864e-06    1.2212948e+02
  -5.2885961e+01    2.3811322e-01    8.7382341e-01    2.6141345e+02    0.0000000e+00    2.5093280e-04    5.2907902e+02    5.4617715e+02    5.2619278e+02    4.9000000e+02    4.9000000e+02    4.9000000e+02    8.7416062e+05    2.4437979e+02    1.1874165e+02    1.2666491e-02   -2.1396643e+00   -1.8489461e-13    8.2495066e-13    1.1072548e+04   -2.4235586e-03   -1.8631812e-05    0.0000000e+00   -6.7072048e-06   -4.5676300e+02    3.2596330e-14   -3.4508356e-22   -1.0834858e-19   -2.1865534e-06    1.2325685e+02
  -5.2545312e+01    2.4019887e-01    8.7408297e-01    2.6153193e+02    0.0000000e+00    2.5097217e-04    5.3081315e+02    5.4785792e+02    5.2790739e+02    4.9000000e+02    4.9000000e+02    4.9000000e+02    8.8552810e+05    2.4691499e+02    1.2539426e+02    1.2666491e-02   -2.1325450e+00   -1.8729902e-13    8.3567730e-13    1.1216534e+04   -2.3297692e-03    9.5045427e-05    0.0000000e+00    1.9988444e-05   -4.6270133e+02    3.3020066e-14   -5.8486884e-21   -1.0422268e-19   -1.8438550e-07    1.2418167e+02
  -5.2119501e+01    2.4284240e-01    8.7434106e-01    2.6165722e+02    0.0000000e+00    2.5100349e-04    5.3299861e+02    5.5001118e+02    5.3009561e+02    4.9000000e+02    4.9000000e+02    4.9000000e+02    8.9980632e+05    2.5012666e+02    1.3394456e+02    1.2666491e-02   -2.1230392e+00   -1.9031895e-13    8.4915270e-13    1.1397389e+04   -3.1680243e-03   -6.1634010e-05    0.0000000e+00   -1.0016192e-05   -4.7016327e+02    3.3552626e-14    1.3230527e-21   -1.4273273e-19   -3.7091420e-06    1.2534641e+02
  -5.1778852e+01    2.4505967e-01    8.7466381e-01    2.6180235e+02    0.0000000e+00    2.5105315e-04    5.3477172e+02    5.5171353e+02    5.3178934e+02    4.9000000e+02    4.9000000e+02    4.9000000e+02    9.1178945e+05    2.5277394e+02    1.4103642e+02    1.2666491e-02   -2.1150319e+00   -1.9285360e-13    8.6046005e-13    1.1549173e+04   -2.4657811e-03    1.3339749e-05    0.0000000e+00    2.5315716e-05   -4.7642240e+02    3.3999241e-14   -2.4058911e-21   -1.1079999e-19   -3.1332225e-06    1.2630684e+02
  -5.1353041e+01    2.4832489e-01    8.7493595e-01    2.6193881e+02    0.0000000e+00    2.5108169e-04    5.3699531e+02    5.5391875e+02    5.3407411e+02    4.9000000e+02    4.9000000e+02    4.9000000e+02    9.2656923e+05    2.5610376e+02    1.5010208e+02    1.2666491e-02   -2.1043793e+00   -1.9597956e-13    8.7440954e-13    1.1736381e+04   -4.0318029e-03   -8.8449847e-05    0.0000000e+00   -2.2655660e-05   -4.8414890e+02    3.4550718e-14    2.3814191e-21   -1.8265382e-19   -4.7781472e-06    1.2750614e+02
  -5.1012392e+01    2.5068817e-01    8.7528955e-01    2.6209445e+02    0.0000000e+00    2.5113828e-04    5.3880375e+02    5.5565508e+02    5.3582200e+02    4.9000000e+02    4.9000000e+02    4.9000000e+02    9.3906087e+05    2.5885398e+02    1.5764134e+02    1.2666491e-02   -2.0954293e+00   -1.9862183e-13    8.8619589e-13    1.1894606e+04   -3.7541768e-03   -4.0501726e-05    0.0000000e+00    3.6903423e-05   -4.9067223e+02    3.5016146e-14   -2.1555891e-22   -1.7006527e-19   -4.1140033e-06    1.2849716e+02
  -5.0586581e+01    2.5445121e-01    8.7559557e-01    2.6224447e+02    0.0000000e+00    2.5117286e-04    5.4107118e+02    5.5790445e+02    5.3813105e+02    4.9000000e+02    4.9000000e+02    4.9000000e+02    9.5446747e+05    2.6231254e+02    1.6727639e+02    1.2666491e-02   -2.0835579e+00   -2.0188035e-13    9.0073720e-13    1.2089754e+04   -4.7985694e-03   -1.6598747e-04    0.0000000e+00   -2.0027822e-05   -4.9872612e+02    3.5590999e-14    6.0117838e-21   -2.1827217e-19   -9.2932464e-06    1.2973427e+02
  -5.0245932e+01    2.5682903e-01    8.7598707e-01    2.6241612e+02    0.0000000e+00    2.5123532e-04    5.4291661e+02    5.5967456e+02    5.3993320e+02    4.9000000e+02    4.9000000e+02    4.9000000e+02    9.6751869e+05    2.6517298e+02    1.7529707e+02    1.2666491e-02   -2.0736055e+00   -2.0464098e-13    9.1305160e-13    1.2255067e+04   -4.3718847e-03   -1.3491169e-04    0.0000000e+00    3.9595061e-05   -5.0554157e+02    3.6077272e-14    4.0884146e-21   -1.9866834e-19   -7.7485545e-06    1.3075811e+02
  -4.9820121e+01    2.6104923e-01    8.7633898e-01    2.6258517e+02    0.0000000e+00    2.5127766e-04    5.4522742e+02    5.6196679e+02    5.4226862e+02    4.9000000e+02    4.9000000e+02    4.9000000e+02    9.8359448e+05    2.6877141e+02    1.8553731e+02    1.2666491e-02   -2.0604381e+00   -2.0804103e-13    9.2822460e-13    1.2458691e+04   -5.2395968e-03   -2.2350626e-04    0.0000000e+00   -2.2651962e-05   -5.1394552e+02    3.6677117e-14    8.6920445e-21   -2.3859835e-19   -1.2010194e-05    1.3203703e+02
  -4.9479472e+01    2.6347914e-01    8.7677255e-01    2.6277561e+02    0.0000000e+00    2.5134582e-04    5.4711019e+02    5.6376885e+02    5.4411566e+02    4.9000000e+02    4.9000000e+02    4.9000000e+02    9.9724459e+05    2.7175043e+02    1.9407277e+02    1.2666491e-02   -2.0494197e+00   -2.1092835e-13    9.4110398e-13    1.2631590e+04   -4.8061702e-03   -2.0293708e-04    0.0000000e+00    4.2460263e-05   -5.2107378e+02    3.7185703e-14    7.1818836e-21   -2.1868022e-19   -1.0364062e-05    1.3309636e+02
  -4.9053661e+01    2.6836405e-01    8.7715720e-01    2.6295938e+02    0.0000000e+00    2.5139254e-04    5.4946885e+02    5.6611011e+02    5.4649092e+02    4.9000000e+02    4.9000000e+02    4.9000000e+02    1.0140207e+06    2.7549295e+02    2.0497139e+02    1.2666491e-02   -2.0348732e+00   -2.1447650e-13    9.5693804e-13    1.2844084e+04   -5.8362892e-03   -2.9359819e-04    0.0000000e+00   -2.4705901e-05   -5.2984412e+02    3.7811703e-14    1.1885169e-20   -2.6628661e-19   -1.7446405e-05    1.3441681e+02
  -4.8713012e+01    2.7075105e-01    8.7762113e-01    2.6316309e+02    0.0000000e+00    2.5146484e-04    5.5139056e+02    5.6794925e+02    5.4839569e+02    4.9000000e+02    4.9000000e+02    4.9000000e+02    1.0282793e+06    2.7859174e+02    2.1405705e+02    1.2666491e-02   -2.0227201e+00   -2.1749252e-13    9.7039155e-13    1.3024690e+04   -5.4632889e-03   -3.1382771e-04    0.0000000e+00    4.5838838e-05   -5.3728972e+02    3.8342931e-14    1.2293842e-20   -2.4932604e-19   -1.8902081e-05    1.3551070e+02
  -4.8287201e+01    2.7600381e-01    8.7804267e-01    2.6336174e+02    0.0000000e+00    2.5151812e-04    5.5379615e+02    5.7033649e+02    5.5080023e+02    4.9000000e+02    4.9000000e+02    4.9000000e+02    1.0458091e+06    2.8248543e+02    2.2565136e+02    1.2666491e-02   -2.0067060e+00   -2.2120010e-13    9.8693701e-13    1.3246731e+04   -6.5159013e-03   -1.9837250e-04   -1.7974961e-20   -2.6980654e-05   -5.4645396e+02    3.8997046e-14    7.2500867e-21   -2.9725963e-19   -1.5243266e-05    1.3687471e+02
  -4.7946552e+01    2.7873797e-01    8.7853396e-01    2.6357831e+02    0.0000000e+00    2.5159338e-04    5.5575397e+02    5.7221428e+02    5.5275833e+02    4.9000000e+02    4.9000000e+02    4.9000000e+02    1.0606880e+06    2.8570882e+02    2.3530989e+02    1.2666491e-02   -1.9933463e+00   -2.2434734e-13    1.0009758e-12    1.3435195e+04   -6.1819605e-03   -1.3589210e-04   -1.7898084e-20    4.3724245e-05   -5.5422413e+02    3.9551432e-14    3.6859279e-21   -2.8204604e-19   -1.2280242e-05    1.3800453e+02
  -4.7520741e+01    2.8528912e-01    8.7897584e-01    2.6378554e+02    0.0000000e+00    2.5164978e-04    5.5820530e+02    5.7469622e+02    5.5518713e+02    4.9000000e+02    4.9000000e+02    4.9000000e+02    1.0789624e+06    2.8975588e+02    2.4763521e+02    1.2666491e-02   -1.9757720e+00   -2.2821238e-13    1.0182240e-12    1.3666667e+04   -7.8497225e-03    1.1176110e-04   -1.3531500e-19   -2.8096627e-05   -5.6377790e+02    4.0233350e-14   -7.0452306e-21   -3.5577619e-19    3.6679335e-09    1.3941154e+02
  -4.7180092e+01    2.8813185e-01    8.7949897e-01    2.6401437e+02    0.0000000e+00    2.5173097e-04    5.6020454e+02    5.7664112e+02    5.5718913e+02    4.9000000e+02    4.9000000e+02    4.9000000e+02    1.0945427e+06    2.9311217e+02    2.5792566e+02    1.2666491e-02   -1.9611283e+00   -2.3150799e-13    1.0329244e-12    1.3864015e+04   -7.4080882e-03    1.2102365e-04   -1.4736689e-19    5.1538997e-05   -5.7191354e+02    4.0813803e-14   -8.0827944e-21   -3.3543837e-19    4.8272035e-07    1.4057903e+02
  -4.6754280e+01    2.9486993e-01    8.7997378e-01    2.6423544e+02    0.0000000e+00    2.5179266e-04    5.6270738e+02    5.7917273e+02    5.5967058e+02    4.9000000e+02    4.9000000e+02    4.9000000e+02    1.1136666e+06    2.9732549e+02    2.7105484e+02    1.2666491e-02   -1.9418919e+00   -2.3555270e-13    1.0509747e-12    1.4106248e+04   -8.8791103e-03    5.1352986e-05   -2.2921080e-19   -2.8749805e-05   -5.8191119e+02    4.1527413e-14   -3.7311622e-21   -4.0049052e-19    3.9096806e-07    1.4203254e+02
  -4.6413632e+01    2.9789275e-01    8.8052360e-01    2.6447674e+02    0.0000000e+00    2.5187680e-04    5.6474644e+02    5.8115711e+02    5.6170733e+02    4.9000000e+02    4.9000000e+02    4.9000000e+02    1.1299571e+06    3.0082145e+02    2.8201043e+02    1.2666491e-02   -1.9258809e+00   -2.3899854e-13    1.0663452e-12    1.4312592e+04   -8.5873967e-03    2.7393464e-05   -2.6886672e-19    5.1475196e-05   -5.9041836e+02    4.2134375e-14   -2.9620029e-21   -3.8593225e-19    1.0541397e-06    1.4323952e+02
  -4.5987820e+01    3.0565890e-01    8.8102142e-01    2.6470750e+02    0.0000000e+00    2.5194212e-04    5.6729878e+02    5.8373873e+02    5.6424071e+02    4.9000000e+02    4.9000000e+02    4.9000000e+02    1.1499451e+06    3.0520922e+02    2.9598648e+02    1.2666491e-02   -1.9048751e+00   -2.4322600e-13    1.0852109e-12    1.4565769e+04   -9.9316662e-03   -4.1385853e-05   -2.9631954e-19   -2.9926944e-05   -6.0086786e+02    4.2880235e-14    5.1240964e-22   -4.4678439e-19   -1.7655077e-06    1.4474153e+02
  -4.5647171e+01    3.0854511e-01    8.8158591e-01    2.6495565e+02    0.0000000e+00    2.5202761e-04    5.6937969e+02    5.8576196e+02    5.6631568e+02    4.9000000e+02    4.9000000e+02    4.9000000e+02    1.1669829e+06    3.0884678e+02    3.0765469e+02    1.2666491e-02   -1.8874081e+00   -2.4682990e-13    1.1012867e-12    1.4781578e+04   -9.4786258e-03   -6.6602200e-05   -3.0607399e-19    5.4166221e-05   -6.0976468e+02    4.3515001e-14    1.2030991e-21   -4.2594928e-19   -2.5557680e-06    1.4598698e+02
  -4.5221360e+01    3.1675625e-01    8.8209768e-01    2.6519168e+02    0.0000000e+00    2.5209552e-04    5.7198378e+02    5.8839630e+02    5.6890518e+02    4.9000000e+02    4.9000000e+02    4.9000000e+02    1.1878783e+06    3.1341100e+02    3.2253526e+02    1.2666491e-02   -1.8645182e+00   -2.5124930e-13    1.1210088e-12    1.5046250e+04   -1.0810936e-02   -2.0075398e-05   -2.7874436e-19   -3.2756272e-05   -6.2068849e+02    4.4294711e-14   -7.0156305e-22   -4.8816922e-19   -1.3286442e-06    1.4753628e+02
  -4.4880711e+01    3.2018158e-01    8.8267787e-01    2.6544609e+02    0.0000000e+00    2.5218355e-04    5.7410510e+02    5.9046096e+02    5.7101689e+02    4.9000000e+02    4.9000000e+02    4.9000000e+02    1.2056871e+06    3.1719651e+02    3.3495374e+02    1.2666491e-02   -1.8455013e+00   -2.5501627e-13    1.1378119e-12    1.5271825e+04   -1.0309750e-02   -5.1674157e-05   -2.6047664e-19    5.8291889e-05   -6.2998856e+02    4.4958247e-14    4.4240836e-23   -4.6606032e-19   -2.3650817e-06    1.4882185e+02
  -4.4454900e+01    3.3017544e-01    8.8319964e-01    2.6568594e+02    0.0000000e+00    2.5225322e-04    5.7675786e+02    5.9314505e+02    5.7365594e+02    4.9000000e+02    4.9000000e+02    4.9000000e+02    1.2275176e+06    3.2194582e+02    3.5078234e+02    1.2666491e-02   -1.8206068e+00   -2.5963343e-13    1.1584167e-12    1.5548341e+04   -1.1617427e-02   -3.1071413e-05   -2.3571083e-19   -3.3475338e-05   -6.4140166e+02    4.5772884e-14   -3.7424658e-22   -5.2707844e-19   -2.7963323e-06    1.5042079e+02
  -4.4114251e+01    3.3392512e-01    8.8380080e-01    2.6594796e+02    0.0000000e+00    2.5234545e-04    5.7892373e+02    5.9524633e+02    5.7580940e+02    4.9000000e+02    4.9000000e+02    4.9000000e+02    1.2461968e+06    3.2589127e+02    3.6402253e+02    1.2666491e-02   -1.7999395e+00   -2.6358453e-13    1.1760409e-12    1.5784940e+04   -1.1074509e-02   -5.3774664e-05   -1.9687300e-19    6.3972419e-05   -6.5115551e+02    4.6468787e-14   -1.3468303e-22   -5.0371191e-19   -3.2108566e-06    1.5174949e+02
  -4.3688440e+01    3.4306632e-01    8.8436379e-01    2.6620335e+02    0.0000000e+00    2.5242358e-04    5.8164060e+02    5.9797014e+02    5.7851263e+02    4.9000000e+02    4.9000000e+02    4.9000000e+02    1.2692948e+06    3.3085532e+02    3.8095057e+02    1.2666491e-02   -1.7729040e+00   -2.6846979e-13    1.1978418e-12    1.6077511e+04   -1.1992326e-02   -4.3243723e-05   -2.1758668e-19   -2.8314136e-05   -6.6322978e+02    4.7330608e-14    4.5966097e-23   -5.4550966e-19   -3.3904417e-06    1.5340664e+02
  -4.3347791e+01    3.4966745e-01    8.8492048e-01    2.6645511e+02    0.0000000e+00    2.5249995e-04    5.8384394e+02    6.0013516e+02    5.8070432e+02    4.9000000e+02    4.9000000e+02    4.9000000e+02    1.2886154e+06    3.3494460e+02    3.9500661e+02    1.2666491e-02   -1.7504775e+00   -2.7255648e-13    1.2160725e-12    1.6322235e+04   -1.1980752e-02   -4.8277306e-05   -2.1505905e-19    3.2259105e-05   -6.7332317e+02    4.8050800e-14    6.0241663e-23   -5.4511813e-19   -3.4220769e-06    1.5477015e+02
  -4.2921980e+01    3.5958761e-01    8.8547835e-01    2.6670192e+02    0.0000000e+00    2.5258260e-04    5.8661350e+02    6.0291087e+02    5.8345882e+02    4.9000000e+02    4.9000000e+02    4.9000000e+02    1.3127719e+06    3.4011297e+02    4.1303044e+02    1.2666491e-02   -1.7211654e+00   -2.7766573e-13    1.2388710e-12    1.6628214e+04   -1.2586951e-02   -2.9206087e-05   -2.0236634e-19   -2.1581637e-05   -6.8594737e+02    4.8951799e-14   -5.9266923e-22   -5.7325268e-19   -2.4837502e-06    1.5648139e+02
  -4.2581331e+01    3.6512500e-01    8.8603324e-01    2.6695187e+02    0.0000000e+00    2.5265921e-04    5.8886056e+02    6.0511520e+02    5.8569326e+02    4.9000000e+02    4.9000000e+02    4.9000000e+02    1.3330043e+06    3.4436931e+02    4.2800143e+02    1.2666491e-02   -1.6968657e+00   -2.8194521e-13    1.2579627e-12    1.6884487e+04   -1.2504973e-02   -3.5837256e-05   -2.0327336e-19    4.0058881e-05   -6.9651595e+02    4.9705929e-14   -5.3179080e-22   -5.6954447e-19   -2.7083602e-06    1.5788973e+02
  -4.2155520e+01    3.7485305e-01    8.8658518e-01    2.6719520e+02    0.0000000e+00    2.5274144e-04    5.9168655e+02    6.0794750e+02    5.8850515e+02    4.9000000e+02    4.9000000e+02    4.9000000e+02    1.3582958e+06    3.4974719e+02    4.4720299e+02    1.2666491e-02   -1.6651283e+00   -2.8729448e-13    1.2818324e-12    1.7204841e+04   -1.3060665e-02   -2.0411269e-05   -1.9285053e-19   -1.2255868e-05   -7.0973386e+02    5.0649305e-14   -1.0228384e-21   -5.9527558e-19   -1.8827196e-06    1.5965533e+02
  -4.1814871e+01    3.8122651e-01    8.8713854e-01    2.6744346e+02    0.0000000e+00    2.5281829e-04    5.9397745e+02    6.1019715e+02    5.9078410e+02    4.9000000e+02    4.9000000e+02    4.9000000e+02    1.3794745e+06    3.5417759e+02    4.6314571e+02    1.2666491e-02   -1.6388333e+00   -2.9177419e-13    1.3018165e-12    1.7473101e+04   -1.3018148e-02   -2.5299674e-05   -1.9262004e-19    4.4684362e-05   -7.2079772e+02    5.1438746e-14   -1.1296479e-21   -5.9338394e-19   -2.1216823e-06    1.6110826e+02
  -4.1389060e+01    3.9399242e-01    8.8768251e-01    2.6768246e+02    0.0000000e+00    2.5289976e-04    5.9685693e+02    6.1308465e+02    5.9364833e+02    4.9000000e+02    4.9000000e+02    4.9000000e+02    1.4059316e+06    3.5977681e+02    4.8358732e+02    1.2666491e-02   -1.6045138e+00   -2.9737001e-13    1.3267864e-12    1.7808220e+04   -1.3711227e-02   -2.2614965e-05   -2.4155402e-19   -1.7391092e-05   -7.3462605e+02    5.2425696e-14   -7.8388915e-22   -6.2377863e-19   -1.7511250e-06    1.6293118e+02
  -4.1048411e+01    4.0108337e-01    8.8823299e-01    2.6792836e+02    0.0000000e+00    2.5297668e-04    5.9919399e+02    6.1537408e+02    5.9597233e+02    4.9000000e+02    4.9000000e+02    4.9000000e+02    1.4281384e+06    3.6439107e+02    5.0057787e+02    1.2666491e-02   -1.5760936e+00   -3.0206716e-13    1.3477406e-12    1.8089501e+04   -1.3799903e-02   -5.8477842e-05   -2.4180475e-19    4.7775460e-05   -7.4622571e+02    5.3253372e-14    4.5883187e-22   -6.2788085e-19   -3.8069953e-06    1.6443368e+02
  -4.0622600e+01    4.1376832e-01    8.8876121e-01    2.6816060e+02    0.0000000e+00    2.5305528e-04    6.0213301e+02    6.1831990e+02    5.9889680e+02    4.9000000e+02    4.9000000e+02    4.9000000e+02    1.4558656e+06    3.7021873e+02    5.2236469e+02    1.2666491e-02   -1.5390222e+00   -3.0793160e-13    1.3739095e-12    1.8440709e+04   -1.5049716e-02   -3.0073174e-05   -2.9955959e-19   -1.8323983e-05   -7.6071710e+02    5.4287654e-14   -2.3868575e-22   -6.8273516e-19   -2.3656579e-06    1.6631859e+02
  -4.0281951e+01    4.2062672e-01    8.8930277e-01    2.6840138e+02    0.0000000e+00    2.5313146e-04    6.0451641e+02    6.2065320e+02    6.0126730e+02    4.9000000e+02    4.9000000e+02    4.9000000e+02    1.4791610e+06    3.7501725e+02    5.4045827e+02    1.2666491e-02   -1.5083377e+00   -3.1285900e-13    1.3958911e-12    1.8735780e+04   -1.5271321e-02   -1.9403949e-05   -3.2433590e-19    5.2896198e-05   -7.7288560e+02    5.5155925e-14   -7.7538936e-22   -6.9218731e-19   -2.0967204e-06    1.6789383e+02
  -3.9856140e+01    4.3496304e-01    8.8981812e-01    2.6862691e+02    0.0000000e+00    2.5320876e-04    6.0751585e+02    6.2365442e+02    6.0424705e+02    4.9000000e+02    4.9000000e+02    4.9000000e+02    1.5081950e+06    3.8108266e+02    5.6367542e+02    1.2666491e-02   -1.4683345e+00   -3.1899977e-13    1.4232933e-12    1.9103538e+04   -1.6979932e-02    7.4350439e-05   -3.7742178e-19   -3.0743742e-05   -7.8806086e+02    5.6239021e-14   -4.1903662e-21   -7.6930509e-19    3.0530127e-06    1.6987973e+02
  -3.9515491e+01    4.4074727e-01    8.9035128e-01    2.6886378e+02    0.0000000e+00    2.5328350e-04    6.0995570e+02    6.2602576e+02    6.0667611e+02    4.9000000e+02    4.9000000e+02    4.9000000e+02    1.5328623e+06    3.8609404e+02    5.8302432e+02    1.2666491e-02   -1.4352334e+00   -3.2421759e-13    1.4465678e-12    1.9415986e+04   -1.7068935e-02    1.5494217e-04   -3.8026926e-19    1.0036544e-04   -8.0094433e+02    5.7158228e-14   -8.8490718e-21   -7.7352085e-19    8.6625509e-06    1.7151773e+02
  -3.9089679e+01    4.5867068e-01    8.9077314e-01    2.6905541e+02    0.0000000e+00    2.5333945e-04    6.1300662e+02    6.2910116e+02    6.0971064e+02    4.9000000e+02    4.9000000e+02    4.9000000e+02    1.5630642e+06    3.9237850e+02    6.0767606e+02    1.2666491e-02   -1.3921076e+00   -3.3060508e-13    1.4750752e-12    1.9798538e+04   -1.8367704e-02    6.5162344e-05   -3.7839917e-19   -6.3430950e-05   -8.1673334e+02    5.8285277e-14   -4.4974410e-21   -8.3358032e-19    4.9426148e-06    1.7355292e+02
  -3.8749030e+01    4.6433847e-01    8.9127701e-01    2.6927050e+02    0.0000000e+00    2.5341722e-04    6.1549094e+02    6.3151256e+02    6.1218361e+02    4.9000000e+02    4.9000000e+02    4.9000000e+02    1.5889249e+06    3.9759282e+02    6.2826738e+02    1.2666491e-02   -1.3564378e+00   -3.3607546e-13    1.4994741e-12    2.0126102e+04   -1.8284995e-02    1.2092391e-04   -3.8125542e-19    1.0662177e-04   -8.3023734e+02    5.9248675e-14   -7.9571992e-21   -8.2980297e-19    8.7425044e-06    1.7524076e+02
  -3.8323219e+01    4.8397191e-01    8.9166734e-01    2.6944691e+02    0.0000000e+00    2.5346942e-04    6.1859928e+02    6.3464764e+02    6.1527414e+02    4.9000000e+02    4.9000000e+02    4.9000000e+02    1.6205431e+06    4.0413715e+02    6.5451877e+02    1.2666491e-02   -1.3099876e+00   -3.4276256e-13    1.5293180e-12    2.0526594e+04   -1.9540665e-02    1.1538001e-04   -3.5820044e-19   -6.6498249e-05   -8.4676765e+02    6.0428616e-14   -7.4393974e-21   -8.8906701e-19    5.5576068e-06    1.7733961e+02
  -3.7982570e+01    4.9108899e-01    8.9213999e-01    2.6964708e+02    0.0000000e+00    2.5354306e-04    6.2113388e+02    6.3710678e+02    6.1779767e+02    4.9000000e+02    4.9000000e+02    4.9000000e+02    1.6476583e+06    4.0956448e+02    6.7646399e+02    1.2666491e-02   -1.2715814e+00   -3.4849825e-13    1.5549008e-12    2.0870048e+04   -1.9475595e-02    1.1930253e-04   -4.1118355e-19    1.1403348e-04   -8.6092751e+02    6.1438822e-14   -7.7184249e-21   -8.8394561e-19    6.1835783e-06    1.7907827e+02
  -3.7556759e+01    5.1198007e-01    8.9247633e-01    2.6980045e+02    0.0000000e+00    2.5358594e-04    6.2430095e+02    6.4030325e+02    6.2094783e+02    4.9000000e+02    4.9000000e+02    4.9000000e+02    1.6807764e+06    4.1637128e+02    7.0440852e+02    1.2666491e-02   -1.2215906e+00   -3.5550254e-13    1.5861607e-12    2.1289539e+04   -2.0415958e-02   -2.8381125e-05   -3.8888017e-19   -6.9870322e-05   -8.7824120e+02    6.2674698e-14   -2.0486163e-22   -9.2820916e-19   -2.3435114e-06    1.8123862e+02
  -3.7216110e+01    5.1894184e-01    8.9292569e-01    2.6998652e+02    0.0000000e+00    2.5365915e-04    6.2688514e+02    6.4280460e+02    6.2352013e+02    4.9000000e+02    4.9000000e+02    4.9000000e+02    1.7092689e+06    4.2202947e+02    7.2780205e+02    1.2666491e-02   -1.1802698e+00   -3.6152959e-13    1.6130428e-12    2.1650439e+04   -2.0421946e-02   -9.0614806e-07   -3.8980987e-19    1.2537144e-04   -8.9311967e+02    6.3736164e-14   -2.5035176e-21   -9.2859507e-19   -6.8832414e-07    1.8303332e+02
  -3.6790299e+01    5.4005055e-01    8.9321421e-01    2.7012001e+02    0.0000000e+00    2.5369349e-04    6.3011430e+02    6.4605859e+02    6.2673141e+02    4.9000000e+02    4.9000000e+02    4.9000000e+02    1.7440274e+06    4.2911780e+02    7.5757839e+02    1.2666491e-02   -1.1265055e+00   -3.6888080e-13    1.6458512e-12    2.2090707e+04   -2.1327094e-02   -8.9229006e-05   -4.4599750e-19   -7.3009576e-05   -9.1129089e+02    6.5033254e-14    2.4296736e-21   -9.6799944e-19   -3.5571030e-06    1.8525950e+02
  -3.6449650e+01    5.4861160e-01    8.9360378e-01    2.7028000e+02    0.0000000e+00    2.5375687e-04    6.3274985e+02    6.4861318e+02    6.2935618e+02    4.9000000e+02    4.9000000e+02    4.9000000e+02    1.7738859e+06    4.3500218e+02    7.8249715e+02    1.2666491e-02   -1.0820794e+00   -3.7519683e-13    1.6740216e-12    2.2468909e+04   -2.1566703e-02    2.4155615e-06   -4.4453553e-19    1.4673238e-04   -9.2688441e+02    6.6145707e-14   -2.7511209e-21   -9.7944950e-19    7.3181467e-07    1.8710504e+02
  -3.6023839e+01    5.7168382e-01    8.9381753e-01    2.7038011e+02    0.0000000e+00    2.5377977e-04    6.3604029e+02    6.5192919e+02    6.3262861e+02    4.9000000e+02    4.9000000e+02    4.9000000e+02    1.8103424e+06    4.4237997e+02    8.1420614e+02    1.2666491e-02   -1.0242964e+00   -3.8290719e-13    1.7084329e-12    2.2930685e+04   -2.2680667e-02    6.8126457e-05   -4.7942334e-19   -7.9649483e-05   -9.4594268e+02    6.7506129e-14   -4.8896566e-21   -1.0297798e-18    4.0417919e-06    1.8939692e+02
  -3.5683190e+01    5.7925210e-01    8.9415758e-01    2.7051465e+02    0.0000000e+00    2.5383848e-04    6.3872555e+02    6.5452895e+02    6.3530229e+02    4.9000000e+02    4.9000000e+02    4.9000000e+02    1.8416757e+06    4.4850776e+02    8.4074919e+02    1.2666491e-02   -9.7656300e-01   -3.8953504e-13    1.7379966e-12    2.3327569e+04   -2.2662389e-02    5.8285010e-05   -4.6369166e-19    1.1079231e-04   -9.6230471e+02    6.8673506e-14   -5.1102836e-21   -1.0292814e-18    3.0805197e-06    1.9129822e+02
  -3.5257379e+01    6.0227962e-01    8.9429236e-01    2.7058072e+02    0.0000000e+00    2.5384838e-04    6.4207844e+02    6.5790679e+02    6.3863793e+02    4.9000000e+02    4.9000000e+02    4.9000000e+02    1.8798837e+06    4.5617707e+02    8.7450169e+02    1.2666491e-02   -9.1450090e-01   -3.9761580e-13    1.7740604e-12    2.3811530e+04   -2.3520662e-02    6.5412449e-05   -4.5920739e-19   -7.1796798e-05   -9.8227897e+02    7.0099274e-14   -4.6810530e-21   -1.0694479e-18    3.4807367e-06    1.9365342e+02
  -3.4916730e+01    6.1130764e-01    8.9458548e-01    2.7068984e+02    0.0000000e+00    2.5390385e-04    6.4481406e+02    6.6055540e+02    6.4136346e+02    4.9000000e+02    4.9000000e+02    4.9000000e+02    1.9127948e+06    4.6255652e+02    9.0276942e+02    1.2666491e-02   -8.6324633e-01   -4.0457773e-13    1.8051102e-12    2.4228398e+04   -2.3466965e-02    5.8737407e-05   -4.8451577e-19    1.3010392e-04   -9.9946625e+02    7.1325393e-14   -4.7817320e-21   -1.0653848e-18    2.6991654e-06    1.9561133e+02
  -3.4490919e+01    6.3720976e-01    8.9466905e-01    2.7073195e+02    0.0000000e+00    2.5390714e-04    6.4823496e+02    6.6398026e+02    6.4476665e+02    4.9000000e+02    4.9000000e+02    4.9000000e+02    1.9531889e+06    4.7055901e+02    9.3878152e+02    1.2666491e-02   -7.9662239e-01   -4.1312082e-13    1.8432379e-12    2.4740050e+04   -2.4192330e-02    7.1300525e-05   -5.2332930e-19   -7.6482863e-05   -1.0205837e+03    7.2832787e-14   -4.3301315e-21   -1.0976364e-18    3.3777582e-06    1.9804228e+02
  -3.4150270e+01    6.5212994e-01    8.9484500e-01    2.7079517e+02    0.0000000e+00    2.5393903e-04    6.5101393e+02    6.6669193e+02    6.4753393e+02    4.9000000e+02    4.9000000e+02    4.9000000e+02    1.9873403e+06    4.7716332e+02    9.6876436e+02    1.2666491e-02   -7.4162096e-01   -4.2034469e-13    1.8754612e-12    2.5172627e+04   -2.4387694e-02    5.7307748e-05   -5.1530940e-19    9.7190650e-05   -1.0384226e+03    7.4105562e-14   -4.2608765e-21   -1.1070794e-18    2.1676308e-06    2.0004372e+02
  -3.3724459e+01    6.7707674e-01    8.9483740e-01    2.7079124e+02    0.0000000e+00    2.5393322e-04    6.5449807e+02    6.7017965e+02    6.5100211e+02    4.9000000e+02    4.9000000e+02    4.9000000e+02    2.0297129e+06    4.8548460e+02    1.0070902e+03    1.2666491e-02   -6.7014925e-01   -4.2930644e-13    1.9154538e-12    2.5709340e+04   -2.5001452e-02    7.2964593e-05   -5.7526014e-19   -3.7098652e-05   -1.0605679e+03    7.5686197e-14   -4.4524091e-21   -1.1333635e-18    2.9366573e-06    2.0254186e+02
  -3.3383810e+01    6.9035291e-01    8.9495119e-01    2.7082304e+02    0.0000000e+00    2.5395899e-04    6.5732840e+02    6.7293616e+02    6.5382003e+02    4.9000000e+02    4.9000000e+02    4.9000000e+02    2.0656044e+06    4.9236124e+02    1.0390182e+03    1.2666491e-02   -6.1115918e-01   -4.3689840e-13    1.9493194e-12    2.6163960e+04   -2.5208949e-02    3.2068072e-05   -5.9663033e-19    1.1838869e-04   -1.0793154e+03    7.7023819e-14   -3.0792384e-21   -1.1426001e-18    3.2926497e-07    2.0460222e+02
  -3.2957999e+01    7.1548975e-01    8.9483848e-01    2.7077526e+02    0.0000000e+00    2.5393471e-04    6.6087617e+02    6.7648236e+02    6.5735134e+02    4.9000000e+02    4.9000000e+02    4.9000000e+02    2.1100813e+06    5.0101108e+02    1.0797949e+03    1.2666491e-02   -5.3452772e-01   -4.4630529e-13    1.9912979e-12    2.6727326e+04   -2.5832963e-02    2.0113210e-05   -5.7348612e-19   -4.5874378e-05   -1.1025618e+03    7.8683038e-14   -2.4720906e-21   -1.1721884e-18   -4.6429002e-07    2.0716753e+02
  -3.2617350e+01    7.3220887e-01    8.9485034e-01    2.7076035e+02    0.0000000e+00    2.5394610e-04    6.6375968e+02    6.7929614e+02    6.6022481e+02    4.9000000e+02    4.9000000e+02    4.9000000e+02    2.1477200e+06    5.0815604e+02    1.1137673e+03    1.2666491e-02   -4.7129378e-01   -4.5426707e-13    2.0268106e-12    2.7204076e+04   -2.6189890e-02   -8.1865807e-05   -6.2433744e-19    8.7350861e-05   -1.1222248e+03    8.0085901e-14    1.8821727e-21   -1.1864455e-18   -5.2708236e-06    2.0928115e+02
  -3.2191538e+01    7.5849671e-01    8.9460556e-01    2.7065540e+02    0.0000000e+00    2.5390027e-04    6.6737057e+02    6.8290205e+02    6.6381844e+02    4.9000000e+02    4.9000000e+02    4.9000000e+02    2.1944009e+06    5.1714514e+02    1.1571315e+03    1.2666491e-02   -3.8917386e-01   -4.6413973e-13    2.0708711e-12    2.7795359e+04   -2.6993046e-02   -1.3176617e-04   -6.1867314e-19   -3.6339572e-05   -1.1466209e+03    8.1827276e-14    4.3499358e-21   -1.2239237e-18   -6.0909201e-06    2.1191376e+02
  -3.1850889e+01    7.7422360e-01    8.9451097e-01    2.7058901e+02    0.0000000e+00    2.5389917e-04    6.7030418e+02    6.8576071e+02    6.6674087e+02    4.9000000e+02    4.9000000e+02    4.9000000e+02    2.2338733e+06    5.2456421e+02    1.1932401e+03    1.2666491e-02   -3.2142786e-01   -4.7248899e-13    2.1081176e-12    2.8295336e+04   -2.7284774e-02   -1.4524310e-04   -6.1500390e-19    5.1476276e-05   -1.1672404e+03    8.3298590e-14    4.7396727e-21   -1.2377536e-18   -6.9924875e-06    2.1408061e+02
  -3.1425078e+01    8.0111959e-01    8.9413941e-01    2.7042729e+02    0.0000000e+00    2.5383461e-04    6.7397759e+02    6.8943201e+02    6.7040068e+02    4.9000000e+02    4.9000000e+02    4.9000000e+02    2.2827973e+06    5.3389456e+02    1.2393182e+03    1.2666491e-02   -2.3347527e-01   -4.8283634e-13    2.1542918e-12    2.8915032e+04   -2.8024160e-02   -1.4771892e-04   -6.4980119e-19    1.6140128e-05   -1.1928097e+03    8.5123513e-14    5.8582576e-21   -1.2699249e-18   -5.5075083e-06    2.1677813e+02
  -3.1084429e+01    8.1756173e-01    8.9396703e-01    2.7032000e+02    0.0000000e+00    2.5382754e-04    6.7696198e+02    6.9233701e+02    6.7337418e+02    4.9000000e+02    4.9000000e+02    4.9000000e+02    2.3242884e+06    5.4161076e+02    1.2777206e+03    1.2666491e-02   -1.6093291e-01   -4.9161352e-13    2.1934379e-12    2.9440578e+04   -2.8181434e-02   -1.5592485e-04   -6.5103715e-19    7.2484878e-05   -1.2144841e+03    8.6669790e-14    5.5095461e-21   -1.2773306e-18   -6.7086942e-06    2.1900470e+02
  -3.0871524e+01    8.2878341e-01    8.9389323e-01    2.7028114e+02    0.0000000e+00    2.5381471e-04    6.7884285e+02    6.9414345e+02    6.7524953e+02    4.9000000e+02    4.9000000e+02    4.9000000e+02    2.3510918e+06    5.4653282e+02    1.3023665e+03    1.2666491e-02   -1.1471939e-01   -4.9728256e-13    2.2187333e-12    2.9780083e+04   -2.8255293e-02   -1.6037104e-04   -6.5033276e-19    1.0448268e-04   -1.2284902e+03    8.7669356e-14    5.2412264e-21   -1.2809661e-18   -7.5096834e-06    2.2042259e+02
  -3.0605392e+01    8.5642793e-01    8.9361857e-01    2.7016376e+02    0.0000000e+00    2.5376596e-04    6.8118512e+02    6.9646642e+02    6.7758273e+02    4.9000000e+02    4.9000000e+02    4.9000000e+02    2.3837910e+06    5.5265577e+02    1.3333640e+03    1.2666491e-02   -5.5577592e-02   -5.0419735e-13    2.2496035e-12    3.0194267e+04   -2.8922472e-02   -1.5031164e-04   -6.7618399e-19   -9.0903513e-05   -1.2455938e+03    8.8890542e-14    5.2999657e-21   -1.3113930e-18   -5.7579465e-06    2.2217114e+02
  -3.0272727e+01    8.8894512e-01    8.9317536e-01    2.6995976e+02    0.0000000e+00    2.5370099e-04    6.8412278e+02    6.9940673e+02    6.8050998e+02    4.9000000e+02    4.9000000e+02    4.9000000e+02    2.4248983e+06    5.6037849e+02    1.3728606e+03    1.2666491e-02    2.0539515e-02   -5.1289265e-13    2.2883912e-12    3.0714952e+04   -2.9578222e-02   -1.5628212e-04   -6.5450334e-19   -2.4063647e-05   -1.2670701e+03    9.0422903e-14    5.6281101e-21   -1.3423813e-18   -5.1589163e-06    2.2436158e+02
  -2.9856896e+01    9.1161377e-01    8.9252928e-01    2.6966171e+02    0.0000000e+00    2.5360809e-04    6.8782784e+02    7.0310356e+02    6.8419943e+02    4.9000000e+02    4.9000000e+02    4.9000000e+02    2.4774588e+06    5.7020130e+02    1.4237029e+03    1.2666491e-02    1.1920953e-01   -5.2400999e-13    2.3379903e-12    3.1380710e+04   -3.0075523e-02   -1.7161237e-04   -6.5401572e-19    5.9010739e-05   -1.2945205e+03    9.2381744e-14    6.1518454e-21   -1.3653389e-18   -5.6312115e-06    2.2712769e+02
  -2.9524231e+01    9.2376730e-01    8.9213395e-01    2.6944783e+02    0.0000000e+00    2.5357461e-04    6.9084026e+02    7.0603141e+02    6.8720266e+02    4.9000000e+02    4.9000000e+02    4.9000000e+02    2.5220638e+06    5.7831822e+02    1.4660602e+03    1.2666491e-02    2.0049402e-01   -5.3344474e-13    2.3800809e-12    3.1945698e+04   -3.0247562e-02   -2.1286940e-04   -6.6690914e-19    1.8409187e-04   -1.3178212e+03    9.4044401e-14    7.6788219e-21   -1.3729936e-18   -8.5419871e-06    2.2941063e+02
  -2.9108399e+01    9.5386500e-01    8.9137114e-01    2.6911723e+02    0.0000000e+00    2.5344751e-04    6.9461024e+02    7.0979582e+02    6.9096160e+02    4.9000000e+02    4.9000000e+02    4.9000000e+02    2.5772811e+06    5.8851475e+02    1.5200311e+03    1.2666491e-02    3.0584008e-01   -5.4512317e-13    2.4321974e-12    3.2645108e+04   -3.0999415e-02   -2.2889379e-04   -6.9107738e-19   -5.4583653e-05   -1.3466851e+03    9.6104605e-14    8.8370884e-21   -1.4066972e-18   -8.6156260e-06    2.3224919e+02
  -2.8775734e+01    9.7938321e-01    8.9085242e-01    2.6884829e+02    0.0000000e+00    2.5339572e-04    6.9767273e+02    7.1277054e+02    6.9401488e+02    4.9000000e+02    4.9000000e+02    4.9000000e+02    2.6240721e+06    5.9693279e+02    1.5649542e+03    1.2666491e-02    3.9260766e-01   -5.5502061e-13    2.4763475e-12    3.3237785e+04   -3.1658634e-02   -3.3793478e-04   -7.1994560e-19    1.3070915e-04   -1.3711340e+03    9.7849036e-14    1.3643565e-20   -1.4358504e-18   -1.4338739e-05    2.3458990e+02
  -2.8359903e+01    1.0153601e+00    8.8988019e-01    2.6843237e+02    0.0000000e+00    2.5323007e-04    7.0150109e+02    7.1658733e+02    6.9783142e+02    4.9000000e+02    4.9000000e+02    4.9000000e+02    2.6818774e+06    6.0747045e+02    1.6220626e+03    1.2666491e-02    5.0502504e-01   -5.6724704e-13    2.5309018e-12    3.3969976e+04   -3.2905966e-02   -3.5472970e-04   -7.5370740e-19   -7.8419427e-05   -1.4013424e+03    1.0000494e-13    1.4789168e-20   -1.4908859e-18   -1.1767433e-05    2.3748968e+02
  -2.8027238e+01    1.0330512e+00    8.8919309e-01    2.6808413e+02    0.0000000e+00    2.5315707e-04    7.0460359e+02    7.1960300e+02    7.0092754e+02    4.9000000e+02    4.9000000e+02    4.9000000e+02    2.7307219e+06    6.1614273e+02    1.6694622e+03    1.2666491e-02    5.9758697e-01   -5.7757827e-13    2.5769930e-12    3.4588664e+04   -3.3474318e-02   -3.6375394e-04   -7.5224553e-19    1.4519885e-04   -1.4268531e+03    1.0182534e-13    1.4640292e-20   -1.5171765e-18   -1.1680208e-05    2.3989948e+02
  -2.7611407e+01    1.0700201e+00    8.8806420e-01    2.6759499e+02    0.0000000e+00    2.5297165e-04    7.0848758e+02    7.2347696e+02    7.0479968e+02    4.9000000e+02    4.9000000e+02    4.9000000e+02    2.7911675e+06    6.2702948e+02    1.7298344e+03    1.2666491e-02    7.1747350e-01   -5.9036185e-13    2.6340484e-12    3.5354297e+04   -3.4807067e-02   -5.8503873e-04   -6.9894284e-19   -1.1922791e-04   -1.4584492e+03    1.0408081e-13    2.5288706e-20   -1.5818807e-18   -2.4672622e-05    2.4291768e+02
  -2.7278742e+01    1.0887538e+00    8.8726826e-01    2.6719145e+02    0.0000000e+00    2.5288934e-04    7.1163574e+02    7.2652869e+02    7.0794194e+02    4.9000000e+02    4.9000000e+02    4.9000000e+02    2.8423691e+06    6.3599907e+02    1.7799774e+03    1.2666491e-02    8.1616286e-01   -6.0119266e-13    2.6823581e-12    3.6002842e+04   -3.5063589e-02   -6.0947790e-04   -7.0683861e-19    6.9243529e-05   -1.4851913e+03    1.0598874e-13    2.6291256e-20   -1.5935918e-18   -2.6113907e-05    2.4539824e+02
  -2.6862911e+01    1.1264187e+00    8.8600173e-01    2.6664255e+02    0.0000000e+00    2.5268279e-04    7.1556989e+02    7.3045729e+02    7.1186779e+02    4.9000000e+02    4.9000000e+02    4.9000000e+02    2.9055404e+06    6.4725325e+02    1.8437606e+03    1.2666491e-02    9.4394506e-01   -6.1455372e-13    2.7419770e-12    3.6803001e+04   -3.6057929e-02   -6.4764332e-04   -7.6806796e-19   -6.0186649e-05   -1.5182113e+03    1.0834533e-13    2.8806882e-20   -1.6372652e-18   -2.8826228e-05    2.4847855e+02
  -2.6530246e+01    1.1505852e+00    8.8510559e-01    2.6618995e+02    0.0000000e+00    2.5258976e-04    7.1876260e+02    7.3354963e+02    7.1505554e+02    4.9000000e+02    4.9000000e+02    4.9000000e+02    2.9591661e+06    6.5654313e+02    1.8968149e+03    1.2666491e-02    1.0491124e+00   -6.2589701e-13    2.7925755e-12    3.7482250e+04   -3.6553030e-02   -6.6813706e-04   -7.3969591e-19    1.4342765e-04   -1.5462249e+03    1.1034406e-13    2.8752900e-20   -1.6614141e-18   -3.0214036e-05    2.5101569e+02
  -2.6114415e+01    1.1953057e+00    8.8367537e-01    2.6557403e+02    0.0000000e+00    2.5235432e-04    7.2274769e+02    7.3752632e+02    7.1903275e+02    4.9000000e+02    4.9000000e+02    4.9000000e+02    3.0250952e+06    6.6816029e+02    1.9641447e+03    1.2666491e-02    1.1852378e+00   -6.3984074e-13    2.8548023e-12    3.8317340e+04   -3.7662329e-02   -5.7175978e-04   -8.2064895e-19   -6.2909364e-05   -1.5806862e+03    1.1280381e-13    2.5199075e-20   -1.7092001e-18   -2.5660360e-05    2.5415192e+02
  -2.5781750e+01    1.2198505e+00    8.8264441e-01    2.6505866e+02    0.0000000e+00    2.5224459e-04    7.2597705e+02    7.4065498e+02    7.2225798e+02    4.9000000e+02    4.9000000e+02    4.9000000e+02    3.0810983e+06    6.7774398e+02    2.0200859e+03    1.2666491e-02    1.2972398e+00   -6.5168684e-13    2.9076438e-12    3.9026703e+04   -3.8124383e-02   -5.9266067e-04   -8.5364435e-19    1.9908812e-04   -1.6099363e+03    1.1489077e-13    2.6022119e-20   -1.7293897e-18   -2.6301371e-05    2.5673440e+02
  -2.5365918e+01    1.2621984e+00    8.8105538e-01    2.6437487e+02    0.0000000e+00    2.5198403e-04    7.3000937e+02    7.4467338e+02    7.2628298e+02    4.9000000e+02    4.9000000e+02    4.9000000e+02    3.1499738e+06    6.8973490e+02    2.0911009e+03    1.2666491e-02    1.4421640e+00   -6.6625385e-13    2.9726511e-12    3.9899114e+04   -3.9136574e-02   -6.8786634e-04   -8.2949436e-19   -2.1344524e-05   -1.6459355e+03    1.1746025e-13    3.0565588e-20   -1.7771960e-18   -3.2073602e-05    2.5992837e+02
  -2.5033253e+01    1.2860933e+00    8.7990224e-01    2.6380235e+02    0.0000000e+00    2.5185987e-04    7.3328261e+02    7.4783516e+02    7.2955449e+02    4.9000000e+02    4.9000000e+02    4.9000000e+02    3.2085953e+06    6.9963285e+02    2.1501708e+03    1.2666491e-02    1.5613784e+00   -6.7865378e-13    3.0279643e-12    4.0641643e+04   -3.9694606e-02   -7.5020010e-04   -8.2694136e-19    1.8617672e-04   -1.6765551e+03    1.1964498e-13    3.3193649e-20   -1.8033006e-18   -3.5153103e-05    2.6255881e+02
  -2.4617422e+01    1.3292433e+00    8.7815061e-01    2.6305149e+02    0.0000000e+00    2.5157155e-04    7.3736114e+02    7.5189638e+02    7.3362706e+02    4.9000000e+02    4.9000000e+02    4.9000000e+02    3.2806145e+06    7.1200139e+02    2.2250181e+03    1.2666491e-02    1.7155837e+00   -6.9388579e-13    3.0959380e-12    4.1553873e+04   -4.1146436e-02   -6.6879078e-04   -8.1355061e-19   -5.7984690e-05   -1.7141985e+03    1.2233178e-13    2.9583808e-20   -1.8719518e-18   -3.3448169e-05    2.6580871e+02
  -2.4284757e+01    1.3536958e+00    8.7684722e-01    2.6241310e+02    0.0000000e+00    2.5142582e-04    7.4067013e+02    7.5509118e+02    7.3693355e+02    4.9000000e+02    4.9000000e+02    4.9000000e+02    3.3417994e+06    7.2219537e+02    2.2872057e+03    1.2666491e-02    1.8423959e+00   -7.0682777e-13    3.1536696e-12    4.2328871e+04   -4.1759330e-02   -4.5267457e-04   -8.0453147e-19    2.6933180e-04   -1.7461573e+03    1.2461203e-13    1.8749471e-20   -1.9010094e-18   -2.2369266e-05    2.6847950e+02
  -2.3868926e+01    1.4042858e+00    8.7487321e-01    2.6157290e+02    0.0000000e+00    2.5109729e-04    7.4479501e+02    7.5919625e+02    7.4103371e+02    4.9000000e+02    4.9000000e+02    4.9000000e+02    3.4168995e+06    7.3491535e+02    2.3659499e+03    1.2666491e-02    2.0063686e+00   -7.2271177e-13    3.2245496e-12    4.3280126e+04   -4.2819250e-02   -1.9166850e-04   -7.8517971e-19   -5.9975846e-05   -1.7854161e+03    1.2741406e-13    6.5291570e-21   -1.9508792e-18   -7.1382712e-06    2.7177060e+02
  -2.3536261e+01    1.4281103e+00    8.7337096e-01    2.6084682e+02    0.0000000e+00    2.5092322e-04    7.4813536e+02    7.6241443e+02    7.4436823e+02    4.9000000e+02    4.9000000e+02    4.9000000e+02    3.4807207e+06    7.4538058e+02    2.4312470e+03    1.2666491e-02    2.1411670e+00   -7.3621278e-13    3.2847593e-12    4.4088517e+04   -4.2989632e-02   -1.1741962e-04   -7.9100790e-19    2.5286528e-04   -1.8187452e+03    1.2979155e-13    1.4094823e-21   -1.9587516e-18   -4.3883322e-06    2.7447039e+02
  -2.3120430e+01    1.4738057e+00    8.7120352e-01    2.5992230e+02    0.0000000e+00    2.5056690e-04    7.5229927e+02    7.6654447e+02    7.4847700e+02    4.9000000e+02    4.9000000e+02    4.9000000e+02    3.5589344e+06    7.5844765e+02    2.5139447e+03    1.2666491e-02    2.3153965e+00   -7.5275338e-13    3.3585920e-12    4.5079210e+04   -4.4016994e-02   -9.0650192e-05   -8.5364200e-19   -1.0371455e-04   -1.8596275e+03    1.3271025e-13    2.0632871e-21   -2.0035460e-18   -1.7763614e-06    2.7780106e+02
  -2.2787765e+01    1.4962295e+00    8.6963247e-01    2.5915234e+02    0.0000000e+00    2.5039806e-04    7.5568192e+02    7.6977519e+02    7.5184505e+02    4.9000000e+02    4.9000000e+02    4.9000000e+02    3.6261002e+06    7.6926951e+02    2.5828583e+03    1.2666491e-02    2.4586009e+00   -7.6695896e-13    3.4219768e-12    4.5929965e+04   -4.4601525e-02   -6.9545411e-05   -8.6258020e-19    2.4906307e-04   -1.8947065e+03    1.3521371e-13    1.8299924e-21   -2.0303700e-18    7.7142254e-07    2.8055740e+02
  -2.2521633e+01    1.5261064e+00    8.6833602e-01    2.5854353e+02    0.0000000e+00    2.5023601e-04    7.5837348e+02    7.7239389e+02    7.5450295e+02    4.9000000e+02    4.9000000e+02    4.9000000e+02    3.6793965e+06    7.7795796e+02    2.6386162e+03    1.2666491e-02    2.5756376e+00   -7.7823290e-13    3.4722723e-12    4.6605042e+04   -4.4988809e-02   -9.3301590e-05   -8.9517660e-19   -2.7020349e-04   -1.9225712e+03    1.3720211e-13    3.3639129e-21   -2.0466205e-18   -2.0557266e-07    2.8276007e+02
  -2.2188968e+01    1.5745806e+00    8.6659709e-01    2.5778984e+02    0.0000000e+00    2.4996328e-04    7.6173382e+02    7.7571931e+02    7.5786405e+02    4.9000000e+02    4.9000000e+02    4.9000000e+02    3.7455450e+06    7.8884427e+02    2.7091924e+03    1.2666491e-02    2.7258465e+00   -7.9222309e-13    3.5347002e-12    4.7442911e+04   -4.5724531e-02   -8.7368001e-05   -8.7623914e-19   -9.8026050e-05   -1.9571476e+03    1.3966980e-13    3.4410440e-21   -2.0817582e-18    9.0194248e-07    2.8549744e+02
  -2.1773137e+01    1.6164907e+00    8.6433581e-01    2.5680706e+02    0.0000000e+00    2.4961182e-04    7.6595181e+02    7.7989610e+02    7.6201553e+02    4.9000000e+02    4.9000000e+02    4.9000000e+02    3.8294961e+06    8.0262062e+02    2.7994901e+03    1.2666491e-02    2.9198657e+00   -8.0998103e-13    3.6139146e-12    4.8506278e+04   -4.6449374e-02   -6.0432728e-05   -9.0004284e-19    2.9396910e-05   -2.0009971e+03    1.4279851e-13    2.3647592e-21   -2.1142930e-18    2.8234368e-06    2.8893415e+02
  -2.1440472e+01    1.6387143e+00    8.6267642e-01    2.5600423e+02    0.0000000e+00    2.4942844e-04    7.6936535e+02    7.8316285e+02    7.6543223e+02    4.9000000e+02    4.9000000e+02    4.9000000e+02    3.9009118e+06    8.1397124e+02    2.8743818e+03    1.2666491e-02    3.0792334e+00   -8.2508720e-13    3.6812989e-12    4.9410864e+04   -4.6754495e-02   -5.0184267e-05   -9.0339686e-19    3.2968806e-04   -2.0383003e+03    1.4546004e-13    1.0311727e-21   -2.1286758e-18    3.4943682e-06    2.9176191e+02
  -2.1024640e+01    1.6837663e+00    8.6034092e-01    2.5501588e+02    0.0000000e+00    2.4904603e-04    7.7364095e+02    7.8728575e+02    7.6967406e+02    4.9000000e+02    4.9000000e+02    4.9000000e+02    3.9897421e+06    8.2822299e+02    2.9697039e+03    1.2666491e-02    3.2850493e+00   -8.4387438e-13    3.7651439e-12    5.0536032e+04   -4.7546285e-02   -3.4989661e-05   -9.2074515e-19   -2.8314073e-05   -2.0847319e+03    1.4877432e-13    4.9088837e-22   -2.1644721e-18    4.6973087e-06    2.9527051e+02
  -2.0691975e+01    1.7274090e+00    8.5857953e-01    2.5417529e+02    0.0000000e+00    2.4884462e-04    7.7705033e+02    7.9062352e+02    7.7306175e+02    4.9000000e+02    4.9000000e+02    4.9000000e+02    4.0631584e+06    8.3977706e+02    3.0475040e+03    1.2666491e-02    3.4540156e+00   -8.5940303e-13    3.8344235e-12    5.1465959e+04   -4.8189686e-02   -2.3188665e-05   -9.0743379e-19    7.3044509e-05   -2.1231011e+03    1.5151231e-13   -2.3862148e-22   -2.1949348e-18    5.7293543e-06    2.9810990e+02
  -2.0425843e+01    1.7699627e+00    8.5718917e-01    2.5352807e+02    0.0000000e+00    2.4867299e-04    7.7978015e+02    7.9327396e+02    7.7576938e+02    4.9000000e+02    4.9000000e+02    4.9000000e+02    4.1220040e+06    8.4912510e+02    3.1108820e+03    1.2666491e-02    3.5919998e+00   -8.7184932e-13    3.8899588e-12    5.2211326e+04   -4.8814613e-02   -2.2133707e-05   -9.0190847e-19    2.8130054e-05   -2.1538595e+03    1.5370746e-13   -1.9269504e-22   -2.2243953e-18    6.2780750e-06    3.0039914e+02
  -2.0093179e+01    1.8153057e+00    8.5536925e-01    2.5275373e+02    0.0000000e+00    2.4838392e-04    7.8318276e+02    7.9661793e+02    7.7912623e+02    4.9000000e+02    4.9000000e+02    4.9000000e+02    4.1951392e+06    8.6082870e+02    3.1909769e+03    1.2666491e-02    3.7689209e+00   -8.8731807e-13    3.9589797e-12    5.3137692e+04   -4.9622801e-02   -4.2806308e-05   -8.8570321e-19   -9.6791226e-05   -2.1920655e+03    1.5643413e-13    7.4302456e-22   -2.2626037e-18    5.2804267e-06    3.0324394e+02
  -1.9885263e+01    1.8247608e+00    8.5433832e-01    1.0087195e+03    0.0000000e+00    6.2087484e-05    7.8534588e+02    7.9862501e+02    7.8125821e+02    4.9000000e+02    4.9000000e+02    4.9000000e+02    4.2449068e+06    1.0856956e+03    4.0546940e+03    1.2666491e-02    3.8812967e+00   -8.9784621e-13    4.0059245e-12    5.3768073e+04   -4.9779665e-02   -3.6861151e-05   -9.3554979e-19    5.4464346e-04   -2.2180304e+03    1.5833600e-13    3.9269898e-22   -2.2675863e-18    6.1011437e-06    7.6346714e+01
  -1.9739068e+01    1.8337675e+00    8.3599963e-01    9.7614238e+02    0.0000000e+00    6.1426923e-05    7.8665563e+02    8.0008290e+02    7.8252230e+02    4.9000000e+02    4.9000000e+02    4.9000000e+02    4.2787253e+06    1.0830451e+03    4.0628195e+03    1.2666491e-02    3.9802421e+00   -9.0499592e-13    4.0378649e-12    5.4196435e+04   -4.9540547e-02   -2.2351399e-04   -9.2937891e-19    3.1735457e-05   -2.2357846e+03    1.5960491e-13    7.5352094e-21   -2.2565121e-18   -3.3065020e-06    7.5917928e+01
  -1.9657849e+01    1.8559190e+00    8.2619658e-01    9.5888528e+02    0.0000000e+00    6.1070576e-05    7.8737531e+02    8.0085549e+02    7.8322753e+02    4.9000000e+02    4.9000000e+02    4.9000000e+02    4.2972788e+06    1.0816403e+03    4.0674558e+03    1.2666491e-02    4.0353014e+00   -9.0892016e-13    4.0553815e-12    5.4431443e+04   -4.8717154e-02   -2.2144756e-04   -9.0659351e-19   -1.8794372e-04   -2.2454891e+03    1.6029797e-13    7.5735079e-21   -2.2187771e-18   -4.5730054e-06    7.5687504e+01
  -1.9592874e+01    1.8694731e+00    8.1855445e-01    9.4550696e+02    0.0000000e+00    6.0791230e-05    7.8795026e+02    8.0147576e+02    7.8379635e+02    4.9000000e+02    4.9000000e+02    4.9000000e+02    4.3121415e+06    1.0805697e+03    4.0713331e+03    1.2666491e-02    4.0793908e+00   -9.1206510e-13    4.0693992e-12    5.4619700e+04   -4.7877220e-02   -2.8886299e-04   -9.0580799e-19   -1.8383261e-04   -2.2532434e+03    1.6085108e-13    1.0983969e-20   -2.1801764e-18   -8.0061593e-06    7.5508303e+01
  -1.9446679e+01    1.8858255e+00    8.0196004e-01    9.1668376e+02    0.0000000e+00    6.0179860e-05    7.8924551e+02    8.0288317e+02    7.8506855e+02    4.9000000e+02    4.9000000e+02    4.9000000e+02    4.3457049e+06    1.0783332e+03    4.0806622e+03    1.2666491e-02    4.1787618e+00   -9.1916528e-13    4.1010609e-12    5.5044832e+04   -4.6692951e-02   -2.2620658e-04   -9.0381154e-19    6.3318854e-05   -2.2707424e+03    1.6209955e-13    8.2696811e-21   -2.1256427e-18   -5.0436984e-06    7.5121190e+01
  -1.9394699e+01    1.8899626e+00    7.9625231e-01    9.0684241e+02    0.0000000e+00    5.9968023e-05    7.8970789e+02    8.0338905e+02    7.8551746e+02    4.9000000e+02    4.9000000e+02    4.9000000e+02    4.3576949e+06    1.0776005e+03    4.0842218e+03    1.2666491e-02    4.2141450e+00   -9.2170115e-13    4.1123761e-12    5.5196703e+04   -4.6430544e-02   -2.2177378e-04   -9.1720016e-19    1.0905016e-04   -2.2770021e+03    1.6254641e-13    8.1319261e-21   -2.1126634e-18   -4.5687456e-06    7.4989085e+01
  -1.9248504e+01    1.9028934e+00    7.8069887e-01    8.8021833e+02    0.0000000e+00    5.9386534e-05    7.9101419e+02    8.0481280e+02    7.8678888e+02    4.9000000e+02    4.9000000e+02    4.9000000e+02    4.3916956e+06    1.0757006e+03    4.0948826e+03    1.2666491e-02    4.3138546e+00   -9.2889227e-13    4.1444663e-12    5.5627372e+04   -4.6167028e-02   -1.9578565e-04   -8.8494832e-19    6.5437869e-05   -2.2947648e+03    1.6381461e-13    6.6861080e-21   -2.1017708e-18   -4.5211250e-06    7.4631604e+01
  -1.9183528e+01    1.9092376e+00    7.7401938e-01    8.6887175e+02    0.0000000e+00    5.9134874e-05    7.9159748e+02    8.0544596e+02    7.8735959e+02    4.9000000e+02    4.9000000e+02    4.9000000e+02    4.4069028e+06    1.0749350e+03    4.0999399e+03    1.2666491e-02    4.3582538e+00   -9.3210866e-13    4.1588188e-12    5.5819995e+04   -4.6077393e-02   -1.8170020e-04   -8.7486108e-19    2.6457005e-05   -2.3027139e+03    1.6438213e-13    6.0504747e-21   -2.0979809e-18   -4.6718961e-06    7.4479549e+01
  -1.9066573e+01    1.9210140e+00    7.6234148e-01    8.4916098e+02    0.0000000e+00    5.8692037e-05    7.9264918e+02    8.0658315e+02    7.8839247e+02    4.9000000e+02    4.9000000e+02    4.9000000e+02    4.4343844e+06    1.0736660e+03    4.1094586e+03    1.2666491e-02    4.4383116e+00   -9.3792128e-13    4.1847542e-12    5.6168090e+04   -4.5678772e-02   -1.5219673e-04   -8.7261957e-19   -7.6991969e-06   -2.3170769e+03    1.6540749e-13    4.8568764e-21   -2.0795778e-18   -3.3352786e-06    7.4215603e+01
  -1.8985353e+01    1.9278109e+00    7.5447916e-01    8.3598153e+02    0.0000000e+00    5.8391810e-05    7.9337989e+02    8.0737030e+02    7.8911217e+02    4.9000000e+02    4.9000000e+02    4.9000000e+02    4.4534944e+06    1.0728585e+03    4.1163369e+03    1.2666491e-02    4.4940326e+00   -9.4196315e-13    4.2027888e-12    5.6410146e+04   -4.5320042e-02   -1.4548720e-04   -8.6760273e-19    9.9057329e-06   -2.3270564e+03    1.6611991e-13    4.6139891e-21   -2.0631548e-18   -2.8853195e-06    7.4039118e+01
  -1.8883829e+01    1.9424120e+00    7.4494551e-01    8.2009939e+02    0.0000000e+00    5.8025471e-05    7.9428755e+02    8.0835343e+02    7.9000355e+02    4.9000000e+02    4.9000000e+02    4.9000000e+02    4.4768927e+06    1.0719191e+03    4.1251047e+03    1.2666491e-02    4.5638322e+00   -9.4691283e-13    4.2248667e-12    5.6706521e+04   -4.5032924e-02   -1.4535668e-04   -8.7059992e-19   -2.7355192e-05   -2.3393095e+03    1.6699455e-13    4.6808208e-21   -2.0502179e-18   -2.0927489e-06    7.3825990e+01
  -1.8756924e+01    1.9555570e+00    7.3345753e-01    8.0110517e+02    0.0000000e+00    5.7580661e-05    7.9542507e+02    8.0958667e+02    7.9110783e+02    4.9000000e+02    4.9000000e+02    4.9000000e+02    4.5062825e+06    1.0708915e+03    4.1366366e+03    1.2666491e-02    4.6513256e+00   -9.5312855e-13    4.2526038e-12    5.7078786e+04   -4.4407104e-02   -1.3045387e-04   -8.6577964e-19    2.9518147e-05   -2.3546450e+03    1.6808928e-13    4.0424076e-21   -2.0216272e-18   -6.1917397e-07    7.3572613e+01
  -1.8655400e+01    1.9525983e+00    7.2458035e-01    7.8653498e+02    0.0000000e+00    5.7234393e-05    7.9634456e+02    8.1055894e+02    7.9200078e+02    4.9000000e+02    4.9000000e+02    4.9000000e+02    4.5311481e+06    1.0702043e+03    4.1464898e+03    1.2666491e-02    4.7214870e+00   -9.5838769e-13    4.2760673e-12    5.7393747e+04   -4.3719227e-02   -1.4997301e-04   -8.3696294e-19    1.8687636e-04   -2.3675760e+03    1.6901212e-13    4.7572671e-21   -1.9906946e-18   -1.5641390e-06    7.3380640e+01
  -1.8528495e+01    1.9558358e+00    7.1383670e-01    7.6903195e+02    0.0000000e+00    5.6812164e-05    7.9748744e+02    8.1178956e+02    7.9311654e+02    4.9000000e+02    4.9000000e+02    4.9000000e+02    4.5609007e+06    1.0694218e+03    4.1590008e+03    1.2666491e-02    4.8094534e+00   -9.6468122e-13    4.3041473e-12    5.7770607e+04   -4.3342922e-02   -1.2708282e-04   -8.2706550e-19   -5.1450416e-05   -2.3831495e+03    1.7012418e-13    3.7235941e-21   -1.9735842e-18   -3.6220220e-07    7.3148862e+01
  -1.8373095e+01    1.9591624e+00    7.0121733e-01    7.4865214e+02    0.0000000e+00    5.6311821e-05    7.9889424e+02    8.1330155e+02    7.9448780e+02    4.9000000e+02    4.9000000e+02    4.9000000e+02    4.5980875e+06    1.0686638e+03    4.1751714e+03    1.2666491e-02    4.9175285e+00   -9.7254710e-13    4.3392413e-12    5.8241633e+04   -4.2769670e-02   -1.4505535e-04   -8.3272154e-19   -1.8828252e-04   -2.4025965e+03    1.7151250e-13    4.7315104e-21   -1.9465838e-18   -4.7161325e-07    7.2882042e+01
  -1.8225223e+01    1.9723960e+00    6.8973381e-01    7.3027874e+02    0.0000000e+00    5.5852194e-05    8.0023521e+02    8.1474034e+02    7.9579396e+02    4.9000000e+02    4.9000000e+02    4.9000000e+02    4.6334892e+06    1.0681187e+03    4.1912574e+03    1.2666491e-02    5.0208236e+00   -9.8003427e-13    4.3726495e-12    5.8690049e+04   -4.2285106e-02   -1.3742526e-04   -8.4300780e-19    2.2463874e-05   -2.4211042e+03    1.7283360e-13    4.5409870e-21   -1.9235074e-18   -3.4077601e-07    7.2644043e+01
  -1.8106925e+01    1.9744929e+00    6.8090839e-01    7.1626849e+02    0.0000000e+00    5.5496147e-05    8.0131797e+02    8.1589168e+02    7.9684750e+02    4.9000000e+02    4.9000000e+02    4.9000000e+02    4.6632607e+06    1.0678470e+03    4.2048922e+03    1.2666491e-02    5.1037286e+00   -9.8633114e-13    4.4007425e-12    5.9067149e+04   -4.1794411e-02   -1.5015391e-04   -8.2295767e-19    1.5654514e-04   -2.4366258e+03    1.7394137e-13    4.9836852e-21   -1.9017162e-18   -6.3342549e-07    7.2466866e+01
  -1.7959291e+01    1.9919847e+00    6.7029770e-01    6.9955865e+02    0.0000000e+00    5.5064584e-05    8.0266190e+02    8.1733724e+02    7.9815559e+02    4.9000000e+02    4.9000000e+02    4.9000000e+02    4.6987115e+06    1.0676086e+03    4.2222035e+03    1.2666491e-02    5.2076182e+00   -9.9382920e-13    4.4342043e-12    5.9516186e+04   -4.1508658e-02   -1.4816469e-04   -8.2060498e-19   -9.8864339e-05   -2.4551952e+03    1.7526747e-13    5.0728090e-21   -1.8885018e-18   -5.5946801e-07    7.2256465e+01
  -1.7841185e+01    2.0001665e+00    6.6213971e-01    6.8680765e+02    0.0000000e+00    5.4730236e-05    8.0374361e+02    8.1848598e+02    7.9921024e+02    4.9000000e+02    4.9000000e+02    4.9000000e+02    4.7286626e+06    1.0675630e+03    4.2367092e+03    1.2666491e-02    5.2910154e+00   -1.0001640e-12    4.4624661e-12    5.9895561e+04   -4.1029751e-02   -1.4913859e-04   -8.0586015e-19    1.0199261e-04   -2.4708213e+03    1.7638267e-13    5.0557666e-21   -1.8670879e-18   -1.3939816e-06    7.2100844e+01
  -1.7693795e+01    2.0189263e+00    6.5233631e-01    6.7160096e+02    0.0000000e+00    5.4325326e-05    8.0508385e+02    8.1992094e+02    8.0051822e+02    4.9000000e+02    4.9000000e+02    4.9000000e+02    4.7643124e+06    1.0675988e+03    4.2550531e+03    1.2666491e-02    5.3955408e+00   -1.0077050e-12    4.4961084e-12    6.0347120e+04   -4.1018108e-02   -1.2969647e-04   -7.9634261e-19   -6.6089278e-05   -2.4894785e+03    1.7771462e-13    4.1885876e-21   -1.8666561e-18   -9.5671129e-07    7.1918198e+01
  -1.7575883e+01    2.0266844e+00    6.4478854e-01    6.5997624e+02    0.0000000e+00    5.4011316e-05    8.0616403e+02    8.2106283e+02    8.0156894e+02    4.9000000e+02    4.9000000e+02    4.9000000e+02    4.7944838e+06    1.0677680e+03    4.2703954e+03    1.2666491e-02    5.4794626e+00   -1.0140862e-12    4.5245794e-12    6.0729286e+04   -4.1053909e-02   -1.3334466e-04   -7.8165998e-19    1.2603086e-04   -2.5052136e+03    1.7883767e-13    4.2588338e-21   -1.8686921e-18   -2.2707981e-06    7.1783522e+01
  -1.7454482e+01    2.0383376e+00    6.3726120e-01    6.4845846e+02    0.0000000e+00    5.3696065e-05    8.0727183e+02    8.2224093e+02    8.0264762e+02    4.9000000e+02    4.9000000e+02    4.9000000e+02    4.8246250e+06    1.0680110e+03    4.2864190e+03    1.2666491e-02    5.5661915e+00   -1.0204617e-12    4.5530260e-12    6.1111068e+04   -4.1301835e-02   -1.1339152e-04   -7.7939568e-19   -3.3540434e-05   -2.5209780e+03    1.7996324e-13    3.3652847e-21   -1.8800386e-18   -1.3671247e-06    7.1651518e+01
  -1.7347546e+01    2.0465287e+00    6.3084072e-01    6.3869276e+02    0.0000000e+00    5.3425531e-05    8.0825245e+02    8.2327829e+02    8.0360214e+02    4.9000000e+02    4.9000000e+02    4.9000000e+02    4.8519762e+06    1.0683239e+03    4.3010013e+03    1.2666491e-02    5.6428472e+00   -1.0262465e-12    4.5788371e-12    6.1457513e+04   -4.1206313e-02   -1.2712237e-04   -7.7239337e-19    5.7124608e-05   -2.5352588e+03    1.8098261e-13    3.9863993e-21   -1.8757593e-18   -1.5620050e-06    7.1543032e+01
  -1.7253433e+01    2.0541236e+00    6.2533922e-01    6.3036845e+02    0.0000000e+00    5.3192482e-05    8.0911556e+02    8.2419227e+02    8.0444331e+02    4.9000000e+02    4.9000000e+02    4.9000000e+02    4.8760283e+06    1.0686550e+03    4.3140691e+03    1.2666491e-02    5.7105155e+00   -1.0313340e-12    4.6015348e-12    6.1762169e+04   -4.1175316e-02   -1.0904582e-04   -7.8298734e-19    1.7409524e-05   -2.5478278e+03    1.8187986e-13    3.2205337e-21   -1.8740181e-18   -1.5639338e-06    7.1452349e+01
  -1.7161683e+01    2.0646953e+00    6.2010715e-01    6.2248975e+02    0.0000000e+00    5.2969757e-05    8.0995576e+02    8.2508382e+02    8.0526248e+02    4.9000000e+02    4.9000000e+02    4.9000000e+02    4.8993181e+06    1.0690227e+03    4.3269825e+03    1.2666491e-02    5.7766820e+00   -1.0362601e-12    4.6235141e-12    6.2057168e+04   -4.1150430e-02   -1.1808485e-04   -7.9049949e-19   -3.1252135e-05   -2.5600129e+03    1.8274979e-13    3.6564111e-21   -1.8728447e-18   -1.5725075e-06    7.1367974e+01
  -1.7067498e+01    2.0799603e+00    6.1487279e-01    6.1464468e+02    0.0000000e+00    5.2745855e-05    8.1081699e+02    8.2599863e+02    8.0610024e+02    4.9000000e+02    4.9000000e+02    4.9000000e+02    4.9230870e+06    1.0694487e+03    4.3404270e+03    1.2666491e-02    5.8448161e+00   -1.0412875e-12    4.6459451e-12    6.2358236e+04   -4.1029801e-02   -1.1352276e-04   -7.9842281e-19   -4.0596222e-05   -2.5724541e+03    1.8363795e-13    3.5568324e-21   -1.8669149e-18   -1.5356147e-06    7.1285702e+01
  -1.6899734e+01    2.1085405e+00    6.0588069e-01    6.0125502e+02    0.0000000e+00    5.2358640e-05    8.1235177e+02    8.2762562e+02    8.0719772e+02    4.9000000e+02    4.9000000e+02    4.9000000e+02    4.9655038e+06    1.0703442e+03    4.3649650e+03    1.2666491e-02    5.9666991e+00   -1.0502597e-12    4.6859724e-12    6.2895508e+04   -4.0765844e-02   -1.1596975e-04   -8.1120642e-19   -1.3390291e-04   -2.5946426e+03    1.8522191e-13    3.8386914e-21   -1.8540183e-18   -1.4180101e-06    7.1150661e+01
  -1.6794897e+01    2.1321063e+00    6.0048413e-01    5.9327410e+02    0.0000000e+00    5.2124610e-05    8.1330999e+02    8.2863588e+02    8.0763243e+02    4.9000000e+02    4.9000000e+02    4.9000000e+02    4.9919131e+06    1.0709871e+03    4.3806460e+03    1.2666491e-02    6.0432417e+00   -1.0558449e-12    4.7108958e-12    6.3230022e+04   -4.0643060e-02   -1.1461768e-04   -8.1048294e-19    1.7074750e-05   -2.6084437e+03    1.8620703e-13    3.8561650e-21   -1.8482863e-18   -1.2864627e-06    7.1073436e+01
  -1.6683578e+01    2.1463340e+00    5.9492735e-01    5.8509965e+02    0.0000000e+00    5.1882312e-05    8.1433725e+02    8.2969852e+02    8.0809664e+02    4.9000000e+02    4.9000000e+02    4.9000000e+02    5.0203655e+06    1.0717451e+03    4.3977671e+03    1.2666491e-02    6.1248344e+00   -1.0618626e-12    4.7377469e-12    6.3590413e+04   -4.0510750e-02   -1.0918609e-04   -8.1529483e-19    8.0889396e-05   -2.6232653e+03    1.8726503e-13    3.5542185e-21   -1.8423020e-18   -9.2408613e-07    7.0996322e+01
  -1.6564927e+01    2.1592512e+00    5.8917297e-01    5.7668156e+02    0.0000000e+00    5.1629958e-05    8.1542851e+02    8.3082755e+02    8.0857849e+02    4.9000000e+02    4.9000000e+02    4.9000000e+02    5.0501943e+06    1.0725988e+03    4.4161812e+03    1.2666491e-02    6.2121647e+00   -1.0681721e-12    4.7658962e-12    6.3968240e+04   -4.0341933e-02   -9.9981854e-05   -8.2396795e-19   -6.9752482e-06   -2.6388438e+03    1.8837719e-13    3.1474296e-21   -1.8344505e-18   -3.7245227e-07    7.0918529e+01
  -1.6463546e+01    2.1511501e+00    5.8439041e-01    5.6971855e+02    0.0000000e+00    5.1419194e-05    8.1637246e+02    8.3178930e+02    8.0904636e+02    4.9000000e+02    4.9000000e+02    4.9000000e+02    5.0776267e+06    1.0734302e+03    4.4325103e+03    1.2666491e-02    6.2870603e+00   -1.0739733e-12    4.7917855e-12    6.4315712e+04   -4.0128594e-02   -1.0467493e-04   -8.2076702e-19    2.3424406e-04   -2.6530930e+03    1.8939426e-13    3.3401991e-21   -1.8248370e-18   -6.8627882e-07    7.0858918e+01
  -1.6336819e+01    2.1460039e+00    5.7855374e-01    5.6126547e+02    0.0000000e+00    5.1160592e-05    8.1754491e+02    8.3300595e+02    8.0959843e+02    4.9000000e+02    4.9000000e+02    4.9000000e+02    5.1098880e+06    1.0744906e+03    4.4529482e+03    1.2666491e-02    6.3811114e+00   -1.0807982e-12    4.8222312e-12    6.4724350e+04   -3.9844911e-02   -1.0012223e-04   -8.1928073e-19   -1.2999770e-04   -2.6699721e+03    1.9059943e-13    3.1748982e-21   -1.8117731e-18   -3.9548715e-07    7.0787197e+01
  -1.6235438e+01    2.1534476e+00    5.7402336e-01    5.5473861e+02    0.0000000e+00    5.0958792e-05    8.1848660e+02    8.3399284e+02    8.1007444e+02    4.9000000e+02    4.9000000e+02    4.9000000e+02    5.1364464e+06    1.0754197e+03    4.4697078e+03    1.2666491e-02    6.4566355e+00   -1.0864149e-12    4.8472964e-12    6.5060752e+04   -3.9622734e-02   -1.0419106e-04   -8.1551483e-19   -5.7489426e-05   -2.6839005e+03    1.9159390e-13    3.4238315e-21   -1.8016537e-18   -6.4555558e-07    7.0735969e+01
  -1.6154333e+01    2.1608639e+00    5.7048434e-01    5.4966049e+02    0.0000000e+00    5.0800493e-05    8.1924457e+02    8.3478224e+02    8.1043396e+02    4.9000000e+02    4.9000000e+02    4.9000000e+02    5.1582458e+06    1.0762198e+03    4.4834294e+03    1.2666491e-02    6.5172403e+00   -1.0910259e-12    4.8678653e-12    6.5336874e+04   -3.9405205e-02   -1.0695990e-04   -8.1473248e-19    4.3439287e-05   -2.6952989e+03    1.9240734e-13    3.5801532e-21   -1.7917256e-18   -8.5536358e-07    7.0699027e+01
  -1.6052952e+01    2.1734634e+00    5.6615401e-01    5.4347286e+02    0.0000000e+00    5.0605959e-05    8.2018338e+02    8.3575677e+02    8.1089471e+02    4.9000000e+02    4.9000000e+02    4.9000000e+02    5.1848028e+06    1.0772233e+03    4.5005017e+03    1.2666491e-02    6.5932847e+00   -1.0966430e-12    4.8929288e-12    6.5673258e+04   -3.9228837e-02   -1.0468577e-04   -8.0375706e-19   -5.3946757e-06   -2.7091901e+03    1.9339902e-13    3.4816498e-21   -1.7838003e-18   -7.0274594e-07    7.0654332e+01
  -1.5971847e+01    2.1846445e+00    5.6277169e-01    5.3865921e+02    0.0000000e+00    5.0453382e-05    8.2093379e+02    8.3653407e+02    8.1127157e+02    4.9000000e+02    4.9000000e+02    4.9000000e+02    5.2062828e+06    1.0780613e+03    4.5143158e+03    1.2666491e-02    6.6543069e+00   -1.1011864e-12    4.9131982e-12    6.5945334e+04   -3.9123272e-02   -1.0237151e-04   -8.0817952e-19    1.3142979e-05   -2.7204188e+03    1.9420051e-13    3.4335863e-21   -1.7787040e-18   -5.4333663e-07    7.0621550e+01
  -1.5855056e+01    2.2039091e+00    5.5801975e-01    5.3192518e+02    0.0000000e+00    5.0238071e-05    8.2200945e+02    8.3765304e+02    8.1180666e+02    4.9000000e+02    4.9000000e+02    4.9000000e+02    5.2370060e+06    1.0793146e+03    4.5343621e+03    1.2666491e-02    6.7424728e+00   -1.1076848e-12    4.9421927e-12    6.6334488e+04   -3.9045409e-02   -9.4840569e-05   -8.0825201e-19   -5.5231828e-05   -2.7364883e+03    1.9534771e-13    3.0835763e-21   -1.7752007e-18   -2.5034380e-09    7.0578833e+01
  -1.5790172e+01    2.2165105e+00    5.5544243e-01    5.2828740e+02    0.0000000e+00    5.0120806e-05    8.2260658e+02    8.3827304e+02    8.1209900e+02    4.9000000e+02    4.9000000e+02    4.9000000e+02    5.2539832e+06    1.0800384e+03    4.5456245e+03    1.2666491e-02    6.7916291e+00   -1.1112755e-12    4.9582153e-12    6.6549531e+04   -3.9026667e-02   -8.6048314e-05   -8.0811998e-19   -4.5800778e-05   -2.7453667e+03    1.9598156e-13    2.6446545e-21   -1.7742782e-18    5.4442707e-07    7.0557394e+01
  -1.5607686e+01    2.2463107e+00    5.4842865e-01    5.1843959e+02    0.0000000e+00    4.9799929e-05    8.2429037e+02    8.4001147e+02    8.1287215e+02    4.9000000e+02    4.9000000e+02    4.9000000e+02    5.3007594e+06    1.0821867e+03    4.5779004e+03    1.2666491e-02    6.9306193e+00   -1.1211688e-12    5.0023604e-12    6.7142021e+04   -3.8949728e-02   -4.8049284e-05   -7.9683744e-19   -4.0275030e-05   -2.7697856e+03    1.9772482e-13    8.0666243e-22   -1.7711139e-18    2.7269218e-06    7.0505577e+01
  -1.5480959e+01    2.2520193e+00    5.4373814e-01    5.1189779e+02    0.0000000e+00    4.9583841e-05    8.2545677e+02    8.4119491e+02    8.1348250e+02    4.9000000e+02    4.9000000e+02    4.9000000e+02    5.3355008e+06    1.0837437e+03    4.6006072e+03    1.2666491e-02    7.0277891e+00   -1.1285187e-12    5.0351286e-12    6.7582072e+04   -3.8698692e-02   -4.2607786e-05   -8.0039526e-19    2.5112615e-04   -2.7878957e+03    1.9901684e-13    4.3499338e-22   -1.7596000e-18    3.6501301e-06    7.0475236e+01
  -1.5379578e+01    2.2589363e+00    5.4007521e-01    5.0681157e+02    0.0000000e+00    4.9414319e-05    8.2638794e+02    8.4215409e+02    8.1389974e+02    4.9000000e+02    4.9000000e+02    4.9000000e+02    5.3611550e+06    1.0850266e+03    4.6189419e+03    1.2666491e-02    7.1058348e+00   -1.1339425e-12    5.0593632e-12    6.7907021e+04   -3.8698559e-02   -2.6061583e-05   -8.0035091e-19   -1.7594820e-04   -2.8013058e+03    1.9997523e-13   -1.8030966e-22   -1.7594539e-18    4.0119022e-06    7.0454189e+01
  -1.5252851e+01    2.2615058e+00    5.3561324e-01    5.0064270e+02    0.0000000e+00    4.9206880e-05    8.2755551e+02    8.4335237e+02    8.1444614e+02    4.9000000e+02    4.9000000e+02    4.9000000e+02    5.3938833e+06    1.0866943e+03    4.6422288e+03    1.2666491e-02    7.2038837e+00   -1.1408657e-12    5.0902405e-12    6.8321573e+04   -3.8487333e-02   -3.3651849e-05   -7.9341636e-19   -1.7918384e-05   -2.8183872e+03    2.0119425e-13    1.9493931e-22   -1.7497914e-18    3.5933309e-06    7.0432462e+01
  -1.5094443e+01    2.2618913e+00    5.3019830e-01    4.9319575e+02    0.0000000e+00    4.8953748e-05    8.2901603e+02    8.4485907e+02    8.1511255e+02    4.9000000e+02    4.9000000e+02    4.9000000e+02    5.4339992e+06    1.0888581e+03    4.6717660e+03    1.2666491e-02    7.3272247e+00   -1.1493509e-12    5.1280966e-12    6.8829702e+04   -3.8242270e-02   -4.8763227e-05   -7.8705130e-19   -1.0981374e-05   -2.8393390e+03    2.0268984e-13    9.2018520e-22   -1.7385838e-18    2.7699087e-06    7.0411403e+01
  -1.4998697e+01    2.2641944e+00    5.2702912e-01    4.8886087e+02    0.0000000e+00    4.8804772e-05    8.2990043e+02    8.4575611e+02    8.1568045e+02    4.9000000e+02    4.9000000e+02    4.9000000e+02    5.4632018e+06    1.0902234e+03    4.6899278e+03    1.2666491e-02    7.4020652e+00   -1.1555315e-12    5.1556139e-12    6.9199596e+04   -3.7628425e-02   -4.8993260e-05   -7.7353774e-19    6.9788532e-04   -2.8546051e+03    2.0377774e-13    6.8606646e-22   -1.7109907e-18    2.4934387e-06    7.0403002e+01
  -1.4879014e+01    2.2781242e+00    5.2314654e-01    4.8357346e+02    0.0000000e+00    4.8621414e-05    8.3099418e+02    8.4687232e+02    8.1625627e+02    4.9000000e+02    4.9000000e+02    4.9000000e+02    5.4955531e+06    1.0919177e+03    4.7124618e+03    1.2666491e-02    7.4960652e+00   -1.1623693e-12    5.1861941e-12    6.9609373e+04   -3.7733162e-02   -2.4509522e-05   -7.7193584e-19   -1.6090444e-04   -2.8715522e+03    2.0498981e-13   -3.8399935e-22   -1.7155972e-18    4.4314213e-06    7.0393023e+01
  -1.4783268e+01    2.2893951e+00    5.2011701e-01    4.7946397e+02    0.0000000e+00    4.8477749e-05    8.3187091e+02    8.4776496e+02    8.1670775e+02    4.9000000e+02    4.9000000e+02    4.9000000e+02    5.5215045e+06    1.0933206e+03    4.7307548e+03    1.2666491e-02    7.5715571e+00   -1.1678574e-12    5.2106916e-12    6.9938086e+04   -3.7881421e-02   -2.1274660e-05   -7.7208487e-19   -2.2805836e-04   -2.8851128e+03    2.0595818e-13   -4.1753470e-22   -1.7221945e-18    4.7246917e-06    7.0388515e+01
  -1.4663585e+01    2.3032131e+00    5.1641891e-01    4.7446681e+02    0.0000000e+00    4.8301669e-05    8.3296728e+02    8.4888474e+02    8.1724830e+02    4.9000000e+02    4.9000000e+02    4.9000000e+02    5.5531927e+06    1.0951179e+03    4.7538636e+03    1.2666491e-02    7.6663830e+00   -1.1745612e-12    5.2405855e-12    7.0339465e+04   -3.7905331e-02   -1.3575503e-05   -7.7581183e-19   -1.5011683e-04   -2.9016728e+03    2.0713987e-13   -6.7891372e-22   -1.7231211e-18    5.0492618e-06    7.0386179e+01
  -1.4513982e+01    2.3170517e+00    5.1193334e-01    4.6843373e+02    0.0000000e+00    4.8087044e-05    8.3433998e+02    8.5029010e+02    8.1790751e+02    4.9000000e+02    4.9000000e+02    4.9000000e+02    5.5921955e+06    1.0974451e+03    4.7832030e+03    1.2666491e-02    7.7856469e+00   -1.1828112e-12    5.2773871e-12    7.0833494e+04   -3.7839423e-02   -7.7156633e-06   -7.7263204e-19   -2.1288911e-05   -2.9220415e+03    2.0859364e-13   -9.1958964e-22   -1.7200809e-18    5.2917578e-06    7.0389211e+01
  -1.4394299e+01    2.3237783e+00    5.0844572e-01    4.6376668e+02    0.0000000e+00    4.7919279e-05    8.3543192e+02    8.5141037e+02    8.1851878e+02    4.9000000e+02    4.9000000e+02    4.9000000e+02    5.6260639e+06    1.0993347e+03    4.8067669e+03    1.2666491e-02    7.8815280e+00   -1.1899758e-12    5.3093357e-12    7.1262487e+04   -3.7437426e-02   -1.2117007e-05   -7.7321783e-19    2.7276795e-04   -2.9397209e+03    2.0985521e-13   -7.5653989e-22   -1.7017575e-18    4.7315774e-06    7.0394584e+01
  -1.4244696e+01    2.3408019e+00    5.0422129e-01    4.5814500e+02    0.0000000e+00    4.7714904e-05    8.3679634e+02    8.5279519e+02    8.1919068e+02    4.9000000e+02    4.9000000e+02    4.9000000e+02    5.6653315e+06    1.1017667e+03    4.8366055e+03    1.2666491e-02    8.0021235e+00   -1.1982790e-12    5.3464168e-12    7.1759870e+04   -3.7494021e-02   -1.1469161e-05   -7.6889311e-19   -1.6687449e-04   -2.9602610e+03    2.1132249e-13   -7.3500430e-22   -1.7044912e-18    5.1617598e-06    7.0406692e+01
  -1.4125013e+01    2.3515149e+00    5.0094302e-01    4.5380459e+02    0.0000000e+00    4.7555455e-05    8.3788086e+02    8.5389876e+02    8.1980096e+02    4.9000000e+02    4.9000000e+02    4.9000000e+02    5.6992447e+06    1.1037432e+03    4.8605768e+03    1.2666491e-02    8.0990780e+00   -1.2054533e-12    5.3784059e-12    7.2189431e+04   -3.7064145e-02   -6.7195716e-06   -7.6491256e-19    1.4967062e-04   -2.9779714e+03    2.1258620e-13   -8.8228903e-22   -1.6849552e-18    4.6245588e-06    7.0419599e+01
  -1.3975410e+01    2.3648308e+00    4.9694704e-01    4.4853674e+02    0.0000000e+00    4.7360209e-05    8.3923293e+02    8.5526344e+02    8.2046613e+02    4.9000000e+02    4.9000000e+02    4.9000000e+02    5.7384918e+06    1.1062531e+03    4.8907454e+03    1.2666491e-02    8.2210233e+00   -1.2137541e-12    5.4154523e-12    7.2686554e+04   -3.7162486e-02   -1.5351319e-05   -7.6930003e-19   -1.3050170e-04   -2.9984796e+03    2.1405044e-13   -4.4793215e-22   -1.6892192e-18    5.0307296e-06    7.0439056e+01
  -1.3855727e+01    2.3714251e+00    4.9383633e-01    4.4445406e+02    0.0000000e+00    4.7207504e-05    8.4031154e+02    8.5636036e+02    8.2108095e+02    4.9000000e+02    4.9000000e+02    4.9000000e+02    5.7725698e+06    1.1082972e+03    4.9150598e+03    1.2666491e-02    8.3190646e+00   -1.2209629e-12    5.4475986e-12    7.3118203e+04   -3.6794596e-02   -6.4613201e-06   -7.6450005e-19    1.9162536e-04   -3.0162699e+03    2.1531993e-13   -8.6983931e-22   -1.6725190e-18    4.7306089e-06    7.0457714e+01
  -1.3706124e+01    2.3828762e+00    4.9003513e-01    4.3948518e+02    0.0000000e+00    4.7020102e-05    8.4165774e+02    8.5772053e+02    8.2175342e+02    4.9000000e+02    4.9000000e+02    4.9000000e+02    5.8119954e+06    1.1108894e+03    4.9456725e+03    1.2666491e-02    8.4423795e+00   -1.2293011e-12    5.4848173e-12    7.3617587e+04   -3.6918268e-02    1.2255026e-05   -7.6927837e-19   -1.3019245e-04   -3.0368802e+03    2.1679166e-13   -1.7054807e-21   -1.6780213e-18    5.3041764e-06    7.0483965e+01
  -1.3586441e+01    2.3890689e+00    4.8707110e-01    4.3562703e+02    0.0000000e+00    4.6873314e-05    8.4273072e+02    8.5881152e+02    8.2237151e+02    4.9000000e+02    4.9000000e+02    4.9000000e+02    5.8462205e+06    1.1129913e+03    4.9702957e+03    1.2666491e-02    8.5415225e+00   -1.2365407e-12    5.5171043e-12    7.4051098e+04   -3.6593021e-02    4.3197309e-06   -7.5230128e-19    1.8981885e-04   -3.0547508e+03    2.1806700e-13   -1.4143559e-21   -1.6635429e-18    5.0457698e-06    7.0507520e+01
  -1.3436837e+01    2.3981024e+00    4.8343623e-01    4.3091324e+02    0.0000000e+00    4.6692580e-05    8.4406709e+02    8.6018154e+02    8.2304179e+02    4.9000000e+02    4.9000000e+02    4.9000000e+02    5.8857235e+06    1.1156324e+03    5.0011543e+03    1.2666491e-02    8.6662208e+00   -1.2448953e-12    5.5543952e-12    7.4551463e+04   -3.6653993e-02    1.3964439e-05   -7.6209216e-19   -1.3523607e-04   -3.0753966e+03    2.1954122e-13   -1.8274293e-21   -1.6662513e-18    5.3965773e-06    7.0538409e+01
  -1.3317155e+01    2.4043716e+00    4.8060379e-01    4.2725560e+02    0.0000000e+00    4.6551112e-05    8.4513315e+02    8.6126320e+02    8.2366268e+02    4.9000000e+02    4.9000000e+02    4.9000000e+02    5.9200933e+06    1.1177803e+03    5.0260206e+03    1.2666491e-02    8.7664754e+00   -1.2521657e-12    5.5868183e-12    7.4986808e+04   -3.6378959e-02   -2.3852198e-06   -7.4572852e-19    1.9014792e-04   -3.0933505e+03    2.2082249e-13   -1.1446552e-21   -1.6539274e-18    5.0742550e-06    7.0566067e+01
  -1.3167551e+01    2.4143870e+00    4.7712308e-01    4.2277632e+02    0.0000000e+00    4.6376610e-05    8.4645796e+02    8.6259640e+02    8.2433142e+02    4.9000000e+02    4.9000000e+02    4.9000000e+02    5.9596408e+06    1.1204630e+03    5.0570712e+03    1.2666491e-02    8.8925679e+00   -1.2605298e-12    5.6241507e-12    7.5487736e+04   -3.6453321e-02    1.6560575e-05   -7.4786624e-19   -1.4249751e-04   -3.1140229e+03    2.2229857e-13   -2.0199317e-21   -1.6574204e-18    5.5131210e-06    7.0601245e+01
  -1.3047869e+01    2.4212234e+00    4.7440905e-01    4.1929781e+02    0.0000000e+00    4.6239956e-05    8.4751470e+02    8.6366840e+02    8.2495035e+02    4.9000000e+02    4.9000000e+02    4.9000000e+02    5.9940785e+06    1.1226409e+03    5.0820752e+03    1.2666491e-02    8.9939407e+00   -1.2678141e-12    5.6566403e-12    7.5923941e+04   -3.6196207e-02    2.1443264e-05   -7.3819487e-19    2.0305687e-04   -3.1320104e+03    2.2358235e-13   -2.2960414e-21   -1.6460371e-18    5.1412781e-06    7.0632088e+01
  -1.2898265e+01    2.4331000e+00    4.7107275e-01    4.1503635e+02    0.0000000e+00    4.6071344e-05    8.4882818e+02    8.6499022e+02    8.2561617e+02    4.9000000e+02    4.9000000e+02    4.9000000e+02    6.0336486e+06    1.1253614e+03    5.1133026e+03    1.2666491e-02    9.1214353e+00   -1.2761833e-12    5.6939921e-12    7.6425155e+04   -3.6304373e-02   -4.1456777e-06   -7.3828014e-19   -1.4307912e-04   -3.1526990e+03    2.2505951e-13   -1.0867021e-21   -1.6509052e-18    5.0012475e-06    7.0671198e+01
  -1.2778583e+01    2.4397351e+00    4.6846727e-01    4.1172098e+02    0.0000000e+00    4.5939128e-05    8.4987520e+02    8.6605076e+02    8.2622335e+02    4.9000000e+02    4.9000000e+02    4.9000000e+02    6.0681372e+06    1.1275626e+03    5.1384066e+03    1.2666491e-02    9.2239317e+00   -1.2834783e-12    5.7265296e-12    7.6862004e+04   -3.6040090e-02    2.6519069e-05   -7.3854624e-19    1.9945522e-04   -3.1707051e+03    2.2634460e-13   -2.4796177e-21   -1.6389009e-18    4.8110190e-06    7.0704714e+01
  -1.2628979e+01    2.4569173e+00    4.6527080e-01    4.0766873e+02    0.0000000e+00    4.5776276e-05    8.5117703e+02    8.6736074e+02    8.2688244e+02    4.9000000e+02    4.9000000e+02    4.9000000e+02    6.1077839e+06    1.1303213e+03    5.1698093e+03    1.2666491e-02    9.3528352e+00   -1.2918637e-12    5.7639547e-12    7.7364189e+04   -3.6214229e-02    1.7644843e-05   -7.3364808e-19   -1.7470779e-04   -3.1914511e+03    2.2782592e-13   -2.0963743e-21   -1.6471416e-18    5.2153900e-06    7.0747790e+01
  -1.2509297e+01    2.4617321e+00    4.6276202e-01    4.0449846e+02    0.0000000e+00    4.5648009e-05    8.5221126e+02    8.6840324e+02    8.2747753e+02    4.9000000e+02    4.9000000e+02    4.9000000e+02    6.1422402e+06    1.1325274e+03    5.1948844e+03    1.2666491e-02    9.4564581e+00   -1.2991520e-12    5.7964604e-12    7.7800629e+04   -3.5981688e-02    5.2537673e-06   -7.3259920e-19    1.9507306e-04   -3.2094174e+03    2.2910810e-13   -1.5358879e-21   -1.6365561e-18    4.7411532e-06    7.0782950e+01
  -1.2359693e+01    2.4677203e+00    4.5966576e-01    4.0059726e+02    0.0000000e+00    4.5489196e-05    8.5350090e+02    8.6969392e+02    8.2812238e+02    4.9000000e+02    4.9000000e+02    4.9000000e+02    6.1818346e+06    1.1352794e+03    5.2262447e+03    1.2666491e-02    9.5867688e+00   -1.3075262e-12    5.8338363e-12    7.8302152e+04   -3.6074749e-02    2.6606375e-05   -7.3370174e-19   -1.4574532e-04   -3.2301080e+03    2.3058546e-13   -2.4698263e-21   -1.6406846e-18    5.0915328e-06    7.0826613e+01
  -1.2240010e+01    2.4649071e+00    4.5723166e-01    3.9753933e+02    0.0000000e+00    4.5363944e-05    8.5452916e+02    8.7074957e+02    8.2871727e+02    4.9000000e+02    4.9000000e+02    4.9000000e+02    6.2163372e+06    1.1374915e+03    5.2513940e+03    1.2666491e-02    9.6915189e+00   -1.3148242e-12    5.8663872e-12    7.8739179e+04   -3.5891527e-02    5.6114693e-07   -7.2435026e-19    2.0758799e-04   -3.2481020e+03    2.3186968e-13   -1.3351712e-21   -1.6325751e-18    4.7591392e-06    7.0862612e+01
  -1.2090407e+01    2.4625465e+00    4.5422254e-01    3.9376956e+02    0.0000000e+00    4.5208627e-05    8.5581368e+02    8.7203258e+02    8.2936731e+02    4.9000000e+02    4.9000000e+02    4.9000000e+02    6.2561106e+06    1.1402637e+03    5.2829412e+03    1.2666491e-02    9.8232433e+00   -1.3232365e-12    5.9039308e-12    7.9242968e+04   -3.5895494e-02    1.2106920e-05   -7.2465538e-19   -1.4875660e-04   -3.2688896e+03    2.3335391e-13   -1.8454555e-21   -1.6327194e-18    5.1810199e-06    7.0907952e+01
  -1.1970724e+01    2.4611582e+00    4.5187464e-01    3.9084088e+02    0.0000000e+00    4.5086913e-05    8.5684102e+02    8.7309255e+02    8.2997892e+02    4.9000000e+02    4.9000000e+02    4.9000000e+02    6.2909030e+06    1.1425200e+03    5.3084211e+03    1.2666491e-02    9.9291310e+00   -1.3305943e-12    5.9367659e-12    7.9683665e+04   -3.5755813e-02    3.1189291e-06   -7.1123468e-19    1.3085237e-04   -3.2870644e+03    2.3465162e-13   -1.4157203e-21   -1.6268072e-18    5.1722592e-06    7.0947016e+01
  -1.1821121e+01    2.4698423e+00    4.4897115e-01    3.8723042e+02    0.0000000e+00    4.4935902e-05    8.5811100e+02    8.7439210e+02    8.3064719e+02    4.9000000e+02    4.9000000e+02    4.9000000e+02    6.3306266e+06    1.1452967e+03    5.3399538e+03    1.2666491e-02    1.0062277e+01   -1.3389969e-12    5.9742562e-12    8.0186825e+04   -3.5632148e-02    2.1494649e-05   -7.1604818e-19   -1.7449493e-04   -3.3078618e+03    2.3613624e-13   -2.1421287e-21   -1.6208015e-18    6.0049852e-06    7.0994085e+01
  -1.1701438e+01    2.4736302e+00    4.4668984e-01    3.8440013e+02    0.0000000e+00    4.4816946e-05    8.5912271e+02    8.7540911e+02    8.3125892e+02    4.9000000e+02    4.9000000e+02    4.9000000e+02    6.3652531e+06    1.1475267e+03    5.3652168e+03    1.2666491e-02    1.0169297e+01   -1.3463217e-12    6.0069189e-12    8.0625421e+04   -3.5508056e-02    1.2179873e-05   -7.1108177e-19    2.1337355e-04   -3.3259397e+03    2.3742619e-13   -1.7403457e-21   -1.6152566e-18    5.7406458e-06    7.1032765e+01
  -1.1551835e+01    2.4842397e+00    4.4385628e-01    3.8089172e+02    0.0000000e+00    4.4668858e-05    8.6037637e+02    8.7666199e+02    8.3192773e+02    4.9000000e+02    4.9000000e+02    4.9000000e+02    6.4048350e+06    1.1502717e+03    5.3965217e+03    1.2666491e-02    1.0303854e+01   -1.3546934e-12    6.0442824e-12    8.1126784e+04   -3.5532332e-02    2.4868355e-05   -7.2155925e-19   -1.5243215e-04   -3.3466450e+03    2.3890458e-13   -2.3088523e-21   -1.6162541e-18    5.9932462e-06    7.1079007e+01
  -1.1432152e+01    2.4878425e+00    4.4162768e-01    3.7813845e+02    0.0000000e+00    4.4552097e-05    8.6137548e+02    8.7768916e+02    8.3254141e+02    4.9000000e+02    4.9000000e+02    4.9000000e+02    6.4394229e+06    1.1524776e+03    5.4216137e+03    1.2666491e-02    1.0411999e+01   -1.3620095e-12    6.0769128e-12    8.1564892e+04   -3.5472969e-02    1.3604304e-05   -7.0904406e-19    2.1254346e-04   -3.3646906e+03    2.4019243e-13   -1.8553205e-21   -1.6137625e-18    5.4938864e-06    7.1117081e+01
  -1.1282549e+01    2.4999149e+00    4.3885646e-01    3.7472254e+02    0.0000000e+00    4.4406539e-05    8.6261129e+02    8.7892816e+02    8.3320502e+02    4.9000000e+02    4.9000000e+02    4.9000000e+02    6.4788974e+06    1.1551838e+03    5.4526339e+03    1.2666491e-02    1.0547955e+01   -1.3703584e-12    6.1141754e-12    8.2064894e+04   -3.5499352e-02    2.0657174e-05   -7.1159733e-19   -1.5062609e-04   -3.3853465e+03    2.4166734e-13   -2.1793294e-21   -1.6150636e-18    5.5907437e-06    7.1162203e+01
  -1.1162866e+01    2.5026601e+00    4.3667133e-01    3.7203394e+02    0.0000000e+00    4.4291526e-05    8.6359440e+02    8.7993044e+02    8.3380910e+02    4.9000000e+02    4.9000000e+02    4.9000000e+02    6.5133074e+06    1.1573454e+03    5.4774046e+03    1.2666491e-02    1.0657213e+01   -1.3776367e-12    6.1466392e-12    8.2500748e+04   -3.5431097e-02    1.1865804e-05   -7.0626732e-19    2.0920793e-04   -3.4032914e+03    2.4294805e-13   -1.7854825e-21   -1.6120468e-18    4.9765660e-06    7.1198624e+01
  -1.1013263e+01    2.5085296e+00    4.3394919e-01    3.6869111e+02    0.0000000e+00    4.4147932e-05    8.6481286e+02    8.8117937e+02    8.3446432e+02    4.9000000e+02    4.9000000e+02    4.9000000e+02    6.5526159e+06    1.1600005e+03    5.5080761e+03    1.2666491e-02    1.0794551e+01   -1.3859506e-12    6.1837443e-12    8.2998649e+04   -3.5450064e-02    1.4278420e-05   -7.0517256e-19   -1.5282722e-04   -3.4238438e+03    2.4441552e-13   -1.9226776e-21   -1.6131125e-18    5.0360207e-06    7.1241668e+01
  -1.0893580e+01    2.5048011e+00    4.3179903e-01    3.6605490e+02    0.0000000e+00    4.4034300e-05    8.6578409e+02    8.8213832e+02    8.3506739e+02    4.9000000e+02    4.9000000e+02    4.9000000e+02    6.5870047e+06    1.1621271e+03    5.5326261e+03    1.2666491e-02    1.0904911e+01   -1.3932244e-12    6.2161886e-12    8.3434235e+04   -3.5367364e-02    7.3228067e-06   -7.0125881e-19    2.1291408e-04   -3.4417700e+03    2.4569493e-13   -1.5302989e-21   -1.6092183e-18    4.3592417e-06    7.1276603e+01
  -1.0743977e+01    2.5037823e+00    4.2909854e-01    3.6274906e+02    0.0000000e+00    4.3891333e-05    8.6698331e+02    8.8336901e+02    8.3572064e+02    4.9000000e+02    4.9000000e+02    4.9000000e+02    6.6261734e+06    1.1646990e+03    5.5627658e+03    1.2666491e-02    1.1043612e+01   -1.4015090e-12    6.2531601e-12    8.3930365e+04   -3.5340952e-02    1.3441912e-05   -6.9920609e-19   -1.5074270e-04   -3.4622552e+03    2.4715754e-13   -1.8525107e-21   -1.6082495e-18    4.7559275e-06    7.1315432e+01
  -1.0624294e+01    2.4997549e+00    4.2696411e-01    3.6014038e+02    0.0000000e+00    4.3778130e-05    8.6794047e+02    8.8434489e+02    8.3632509e+02    4.9000000e+02    4.9000000e+02    4.9000000e+02    6.6604557e+06    1.1667631e+03    5.5869274e+03    1.2666491e-02    1.1155055e+01   -1.4087601e-12    6.2855045e-12    8.4364601e+04   -3.5168333e-02   -4.7222929e-06   -6.9486210e-19    2.0887856e-04   -3.4801483e+03    2.4843460e-13   -1.0369863e-21   -1.6004694e-18    4.2644498e-06    7.1347156e+01
  -1.0474690e+01    2.4881893e+00    4.2429198e-01    3.5687724e+02    0.0000000e+00    4.3636262e-05    8.6913225e+02    8.8556245e+02    8.3698003e+02    4.9000000e+02    4.9000000e+02    4.9000000e+02    6.6996719e+06    1.1693066e+03    5.6169516e+03    1.2666491e-02    1.1295108e+01   -1.4170544e-12    6.3225232e-12    8.4861333e+04   -3.5255233e-02    9.3813019e-06   -6.9662529e-19   -1.5337841e-04   -3.5006200e+03    2.4989630e-13   -1.5851630e-21   -1.6040955e-18    4.6450003e-06    7.1384456e+01
  -1.0351087e+01    2.4462439e+00    4.2213779e-01    3.5424827e+02    0.0000000e+00    4.3521801e-05    8.7012859e+02    8.8655734e+02    8.3765911e+02    4.9000000e+02    4.9000000e+02    4.9000000e+02    6.7373254e+06    1.1714990e+03    5.6423975e+03    1.2666491e-02    1.1411217e+01   -1.4250192e-12    6.3580573e-12    8.5338271e+04   -3.5042508e-02    8.0841419e-06   -6.3446497e-19   -2.8838338e-04   -3.5201022e+03    2.5128695e-13   -1.4228760e-21   -1.5952371e-18    4.7170161e-06    7.1420529e+01
  -1.0280250e+01    2.4155596e+00    4.2088952e-01    3.5272711e+02    0.0000000e+00    4.3455377e-05    8.7069921e+02    8.8712808e+02    8.3799491e+02    4.9000000e+02    4.9000000e+02    4.9000000e+02    6.7569996e+06    1.1727356e+03    5.6569151e+03    1.2666491e-02    1.1478004e+01   -1.4291784e-12    6.3766374e-12    8.5587474e+04   -3.4349670e-02    3.5264280e-05   -5.9527316e-19   -3.8550900e-04   -3.5303414e+03    2.5201840e-13   -2.4835934e-21   -1.5639922e-18    5.2604423e-06    7.1439610e+01
  -1.0169222e+01    2.3575032e+00    4.1896406e-01    3.5037107e+02    0.0000000e+00    4.3353345e-05    8.7162817e+02    8.8802895e+02    8.3853706e+02    4.9000000e+02    4.9000000e+02    4.9000000e+02    6.7890653e+06    1.1748495e+03    5.6810364e+03    1.2666491e-02    1.1583015e+01   -1.4359589e-12    6.4069033e-12    8.5993634e+04   -3.2880276e-02    3.1298688e-06   -5.6793191e-19   -1.1179174e-04   -3.5468092e+03    2.5319387e-13   -9.9338139e-22   -1.4972006e-18    4.9400407e-06    7.1478136e+01
  -1.0052763e+01    2.2626596e+00    4.1690234e-01    3.4783906e+02    0.0000000e+00    4.3244530e-05    8.7263054e+02    8.8898714e+02    8.3914536e+02    4.9000000e+02    4.9000000e+02    4.9000000e+02    6.8235971e+06    1.1771439e+03    5.7071987e+03    1.2666491e-02    1.1693665e+01   -1.4432657e-12    6.4394708e-12    8.6431030e+04   -3.0825704e-02    2.6837794e-05   -5.4162558e-19    5.8968967e-05   -3.5646502e+03    2.5446702e-13   -2.0788197e-21   -1.4028710e-18    6.3277818e-06    7.1520282e+01
  -9.9938383e+00    2.2040958e+00    4.1582161e-01    3.4650963e+02    0.0000000e+00    4.3187604e-05    8.7314589e+02    8.8949888e+02    8.3948202e+02    4.9000000e+02    4.9000000e+02    4.9000000e+02    6.8413756e+06    1.1783012e+03    5.7205890e+03    1.2666491e-02    1.1749846e+01   -1.4470256e-12    6.4562503e-12    8.6656221e+04   -2.9609992e-02    1.5946072e-05   -5.3073505e-19    7.0496659e-05   -3.5739601e+03    2.5513173e-13   -1.5837366e-21   -1.3468770e-18    5.8776846e-06    7.1540024e+01
  -9.8984529e+00    2.1074689e+00    4.1404156e-01    3.4431086e+02    0.0000000e+00    4.3094268e-05    8.7400238e+02    8.9033391e+02    8.4007205e+02    4.9000000e+02    4.9000000e+02    4.9000000e+02    6.8709590e+06    1.1802401e+03    5.7429507e+03    1.2666491e-02    1.1841056e+01   -1.4532816e-12    6.4841742e-12    8.7030939e+04   -2.8368085e-02   -4.6849911e-05   -5.1920077e-19    5.0454792e-05   -3.5894543e+03    2.5623800e-13    1.1187342e-21   -1.2894090e-18    2.1973822e-06    7.1573770e+01
  -9.7957921e+00    1.9974478e+00    4.1203367e-01    3.4182724e+02    0.0000000e+00    4.2989178e-05    8.7493186e+02    8.9128237e+02    8.4078509e+02    4.9000000e+02    4.9000000e+02    4.9000000e+02    6.9031658e+06    1.1822661e+03    5.7669275e+03    1.2666491e-02    1.1939625e+01   -1.4600957e-12    6.5145603e-12    8.7438886e+04   -2.7462249e-02    3.5655174e-05   -5.2964501e-19   -5.4116915e-05   -3.6065747e+03    2.5746005e-13   -2.4847272e-21   -1.2469808e-18    3.9303583e-06    7.1604125e+01
  -9.6854103e+00    1.9304896e+00    4.0985166e-01    3.3911854e+02    0.0000000e+00    4.2875438e-05    8.7595448e+02    8.9235030e+02    8.4163431e+02    4.9000000e+02    4.9000000e+02    4.9000000e+02    6.9386702e+06    1.1845149e+03    5.7934296e+03    1.2666491e-02    1.2046083e+01   -1.4676044e-12    6.5480698e-12    8.7888603e+04   -2.7756248e-02   -2.8453916e-05   -5.5588436e-19    3.4346766e-06   -3.6253690e+03    2.5880163e-13    4.7730530e-22   -1.2589696e-18    2.5414319e-06    7.1638888e+01
  -9.5893804e+00    1.9103676e+00    4.0795097e-01    3.3676016e+02    0.0000000e+00    4.2776329e-05    8.7684169e+02    8.9329358e+02    8.4240899e+02    4.9000000e+02    4.9000000e+02    4.9000000e+02    6.9696351e+06    1.1864508e+03    5.8163814e+03    1.2666491e-02    1.2139084e+01   -1.4741573e-12    6.5772686e-12    8.8280820e+04   -2.7639465e-02   -7.6622387e-06   -5.6943892e-19    1.3590225e-05   -3.6417638e+03    2.5997165e-13   -4.8229760e-22   -1.2526950e-18    3.3167885e-06    7.1667868e+01
  -9.4817480e+00    1.9340911e+00    4.0581819e-01    3.3412608e+02    0.0000000e+00    4.2664569e-05    8.7780931e+02    8.9432858e+02    8.4325968e+02    4.9000000e+02    4.9000000e+02    4.9000000e+02    7.0036489e+06    1.1884903e+03    5.8411212e+03    1.2666491e-02    1.2243756e+01   -1.4813503e-12    6.6093740e-12    8.8711656e+04   -2.7861159e-02    2.2725061e-05   -5.5253928e-19    3.3312895e-05   -3.6598253e+03    2.6126105e-13   -1.7722610e-21   -1.2638974e-18    3.4629622e-06    7.1694037e+01
  -9.3810907e+00    1.9982042e+00    4.0385971e-01    3.3172143e+02    0.0000000e+00    4.2561287e-05    8.7869039e+02    8.9525573e+02    8.4400043e+02    4.9000000e+02    4.9000000e+02    4.9000000e+02    7.0348628e+06    1.1903197e+03    5.8635552e+03    1.2666491e-02    1.2342032e+01   -1.4879533e-12    6.6388305e-12    8.9107025e+04   -2.8558242e-02    3.3709133e-05   -5.3906924e-19   -7.8894605e-05   -3.6763498e+03    2.6244055e-13   -2.1415039e-21   -1.2968791e-18    3.6742703e-06    7.1715815e+01
  -9.2800250e+00    2.0892714e+00    4.0197101e-01    3.2941450e+02    0.0000000e+00    4.2461108e-05    8.7955943e+02    8.9613556e+02    8.4466783e+02    4.9000000e+02    4.9000000e+02    4.9000000e+02    7.0658113e+06    1.1921575e+03    5.8858588e+03    1.2666491e-02    1.2441082e+01   -1.4944976e-12    6.6680416e-12    8.9499035e+04   -3.0186034e-02   -3.0946569e-05   -5.5408532e-19    1.8679393e-05   -3.6925561e+03    2.6359775e-13    7.8949570e-22   -1.3718388e-18    1.8114555e-06    7.1739939e+01
  -9.1780569e+00    2.1898690e+00    4.0015397e-01    3.2721718e+02    0.0000000e+00    4.2363760e-05    8.8040983e+02    8.9698823e+02    8.4528346e+02    4.9000000e+02    4.9000000e+02    4.9000000e+02    7.0962943e+06    1.1939780e+03    5.9078498e+03    1.2666491e-02    1.2541395e+01   -1.5009432e-12    6.6968262e-12    8.9885147e+04   -3.1395882e-02    4.2799568e-06   -5.3148574e-19   -1.4131825e-04   -3.7085296e+03    2.6473915e-13   -6.9341839e-22   -1.4288400e-18    4.8290122e-06    7.1765111e+01
  -9.0843915e+00    2.2818914e+00    3.9854824e-01    3.2529204e+02    0.0000000e+00    4.2276981e-05    8.8115397e+02    8.9772780e+02    8.4580236e+02    4.9000000e+02    4.9000000e+02    4.9000000e+02    7.1232091e+06    1.1955492e+03    5.9270187e+03    1.2666491e-02    1.2633847e+01   -1.5066374e-12    6.7222084e-12    9.0226063e+04   -3.3116277e-02   -1.6118684e-05   -5.4168712e-19    8.1566556e-05   -3.7225752e+03    2.6574093e-13    2.8013975e-22   -1.5082953e-18    3.4962138e-06    7.1785551e+01
  -8.9762750e+00    2.3813364e+00    3.9674530e-01    3.2314550e+02    0.0000000e+00    4.2178825e-05    8.8197070e+02    8.9853191e+02    8.4634013e+02    4.9000000e+02    4.9000000e+02    4.9000000e+02    7.1530498e+06    1.1972268e+03    5.9478613e+03    1.2666491e-02    1.2740931e+01   -1.5129514e-12    6.7503615e-12    9.0604040e+04   -3.4470885e-02   -7.7588600e-06   -6.1988359e-19   -3.3456685e-05   -3.7381168e+03    2.6684986e-13   -4.1806093e-22   -1.5696196e-18    2.4598136e-06    7.1804580e+01
  -8.8572724e+00    2.4656499e+00    3.9481885e-01    3.2086052e+02    0.0000000e+00    4.2073510e-05    8.8283533e+02    8.9938133e+02    8.4687389e+02    4.9000000e+02    4.9000000e+02    4.9000000e+02    7.1849393e+06    1.1989790e+03    5.9698165e+03    1.2666491e-02    1.2859228e+01   -1.5196955e-12    6.7804566e-12    9.1007968e+04   -3.4682046e-02   -1.3329259e-05   -6.5460517e-19    3.6492956e-05   -3.7546173e+03    2.6802786e-13   -3.4981335e-22   -1.5786538e-18    2.0050638e-06    7.1823137e+01
  -8.7799493e+00    2.5037765e+00    3.9358425e-01    3.1940076e+02    0.0000000e+00    4.2005789e-05    8.8337847e+02    8.9991803e+02    8.4720170e+02    4.9000000e+02    4.9000000e+02    4.9000000e+02    7.2050764e+06    1.2000511e+03    5.9834819e+03    1.2666491e-02    1.2936338e+01   -1.5239544e-12    6.7994654e-12    9.1263034e+04   -3.4738010e-02   -2.8886082e-05   -6.5981706e-19   -2.9028737e-05   -3.7650385e+03    2.6877192e-13    2.2649592e-22   -1.5813403e-18    9.9461258e-07    7.1832724e+01
  -8.6407677e+00    2.5269778e+00    3.9137742e-01    3.1679620e+02    0.0000000e+00    4.1884489e-05    8.8433749e+02    9.0085464e+02    8.4776759e+02    4.9000000e+02    4.9000000e+02    4.9000000e+02    7.2409737e+06    1.2019092e+03    6.0074614e+03    1.2666491e-02    1.3075558e+01   -1.5315468e-12    6.8333424e-12    9.1717728e+04   -3.4825210e-02   -2.0504757e-05   -6.6088240e-19   -2.9063153e-06   -3.7835437e+03    2.7009293e-13   -3.6434046e-22   -1.5854256e-18    1.2862777e-06    7.1847099e+01
  -8.5789092e+00    2.5214200e+00    3.9039272e-01    3.1563569e+02    0.0000000e+00    4.1830280e-05    8.8475950e+02    9.0126493e+02    8.4801502e+02    4.9000000e+02    4.9000000e+02    4.9000000e+02    7.2568960e+06    1.2027085e+03    6.0179404e+03    1.2666491e-02    1.3137602e+01   -1.5349139e-12    6.8483726e-12    9.1919407e+04   -3.4816510e-02   -2.4489550e-05   -6.5835538e-19    3.8451502e-06   -3.7917563e+03    2.7067922e-13   -2.0394701e-22   -1.5852661e-18    7.6216619e-07    7.1852045e+01
  -8.4397276e+00    2.4865944e+00    3.8812104e-01    3.1295877e+02    0.0000000e+00    4.1705195e-05    8.8569578e+02    9.0218231e+02    8.4856860e+02    4.9000000e+02    4.9000000e+02    4.9000000e+02    7.2922979e+06    1.2043816e+03    6.0407419e+03    1.2666491e-02    1.3277599e+01   -1.5424017e-12    6.8817816e-12    9.2367825e+04   -3.4517784e-02   -3.8086611e-05   -6.4031887e-19    1.0930612e-05   -3.8101475e+03    2.7199212e-13    3.9502016e-22   -1.5717991e-18    9.2697448e-07    7.1855528e+01
  -8.3624045e+00    2.4614406e+00    3.8682316e-01    3.1142753e+02    0.0000000e+00    4.1633812e-05    8.8621288e+02    9.0269746e+02    8.4888744e+02    4.9000000e+02    4.9000000e+02    4.9000000e+02    7.3119140e+06    1.2052546e+03    6.0531061e+03    1.2666491e-02    1.3355606e+01   -1.5465512e-12    6.9002916e-12    9.2616292e+04   -3.4329407e-02   -3.2298505e-05   -6.4521806e-19   -5.7302326e-06   -3.8203992e+03    2.7272394e-13    2.8313207e-22   -1.5630131e-18    7.0989954e-07    7.1853636e+01
  -8.2232229e+00    2.4186269e+00    3.8444071e-01    3.0861254e+02    0.0000000e+00    4.1502964e-05    8.8714041e+02    9.0363743e+02    8.4949496e+02    4.9000000e+02    4.9000000e+02    4.9000000e+02    7.3473372e+06    1.2067527e+03    6.0749696e+03    1.2666491e-02    1.3496404e+01   -1.5540437e-12    6.9337196e-12    9.3064980e+04   -3.3993405e-02   -9.9195188e-06   -6.4320099e-19    6.1613122e-06   -3.8389408e+03    2.7404753e-13   -6.0730137e-22   -1.5476329e-18    1.9675004e-06    7.1845269e+01
  -8.1613644e+00    2.4028532e+00    3.8336604e-01    3.0734134e+02    0.0000000e+00    4.1444006e-05    8.8754997e+02    9.0405649e+02    8.4977480e+02    4.9000000e+02    4.9000000e+02    4.9000000e+02    7.3631045e+06    1.2073856e+03    6.0844859e+03    1.2666491e-02    1.3559134e+01   -1.5573780e-12    6.9486033e-12    9.3264696e+04   -3.3876493e-02   -5.7421752e-06   -6.3405471e-19    1.2994598e-05   -3.8471832e+03    2.7463598e-13   -8.2506845e-22   -1.5426022e-18    2.3177980e-06    7.1839507e+01
  -8.0840413e+00    2.3946634e+00    3.8200675e-01    3.0573466e+02    0.0000000e+00    4.1369378e-05    8.8805417e+02    9.0458014e+02    8.5012769e+02    4.9000000e+02    4.9000000e+02    4.9000000e+02    7.3824139e+06    1.2081229e+03    6.0960101e+03    1.2666491e-02    1.3637694e+01   -1.5614628e-12    6.9668220e-12    9.3509278e+04   -3.3751958e-02   -3.4111358e-06   -6.3699927e-19   -9.1025130e-06   -3.8573595e+03    2.7536240e-13   -8.9826426e-22   -1.5368822e-18    2.5182085e-06    7.1829325e+01
  -7.9448596e+00    2.3870633e+00    3.7955824e-01    3.0284220e+02    0.0000000e+00    4.1234862e-05    8.8895225e+02    9.0550584e+02    8.5075745e+02    4.9000000e+02    4.9000000e+02    4.9000000e+02    7.4172893e+06    1.2093939e+03    6.1163262e+03    1.2666491e-02    1.3779460e+01   -1.5688393e-12    6.9997344e-12    9.3951027e+04   -3.3658492e-02   -2.9011072e-06   -6.3046465e-19   -6.9182063e-06   -3.8756223e+03    2.7666612e-13   -9.1715212e-22   -1.5327458e-18    2.4696326e-06    7.1808322e+01
  -7.8482058e+00    2.3972075e+00    3.7785515e-01    3.0083579e+02    0.0000000e+00    4.1141036e-05    8.8956073e+02    9.0613071e+02    8.5117130e+02    4.9000000e+02    4.9000000e+02    4.9000000e+02    7.4409163e+06    1.2101983e+03    6.1298272e+03    1.2666491e-02    1.3878205e+01   -1.5738363e-12    7.0220332e-12    9.4250298e+04   -3.3667765e-02   -8.1369645e-06   -6.3723305e-19   -4.1320238e-06   -3.8880310e+03    2.7755198e-13   -6.8323312e-22   -1.5329171e-18    1.9921528e-06    7.1790020e+01
  -7.7708826e+00    2.4033426e+00    3.7650764e-01    2.9925035e+02    0.0000000e+00    4.1066696e-05    8.9004543e+02    9.0662167e+02    8.5149524e+02    4.9000000e+02    4.9000000e+02    4.9000000e+02    7.4600581e+06    1.2108433e+03    6.1406010e+03    1.2666491e-02    1.3957341e+01   -1.5778846e-12    7.0400992e-12    9.4492759e+04   -3.3694334e-02   -1.9593983e-05   -6.2740342e-19    3.7991963e-05   -3.8980086e+03    2.7826422e-13   -2.4144407e-22   -1.5345686e-18    1.2531516e-06    7.1775857e+01
  -7.6742287e+00    2.4162018e+00    3.7482049e-01    2.9727097e+02    0.0000000e+00    4.0973345e-05    8.9063501e+02    9.0721664e+02    8.5186925e+02    4.9000000e+02    4.9000000e+02    4.9000000e+02    7.4831236e+06    1.2115702e+03    6.1534359e+03    1.2666491e-02    1.4056466e+01   -1.5827638e-12    7.0618636e-12    9.4784917e+04   -3.3749943e-02   -5.3111464e-05   -6.3701988e-19   -1.2667337e-05   -3.9100968e+03    2.7912716e-13    1.3309109e-21   -1.5367216e-18   -7.1830798e-07    7.1754516e+01
  -7.5969056e+00    2.4182516e+00    3.7348705e-01    2.9570851e+02    0.0000000e+00    4.0899469e-05    8.9110749e+02    9.0768522e+02    8.5216621e+02    4.9000000e+02    4.9000000e+02    4.9000000e+02    7.5020829e+06    1.2121660e+03    6.1637830e+03    1.2666491e-02    1.4135900e+01   -1.5867732e-12    7.0797582e-12    9.5025065e+04   -3.3839863e-02   -4.6414926e-05   -6.3392552e-19    5.6298605e-05   -3.9199326e+03    2.7982926e-13    9.3547720e-22   -1.5408417e-18   -3.7789116e-07    7.1738510e+01
  -7.4577240e+00    2.4166164e+00    3.7106507e-01    2.9287842e+02    0.0000000e+00    4.0764903e-05    8.9192977e+02    9.0849996e+02    8.5265896e+02    4.9000000e+02    4.9000000e+02    4.9000000e+02    7.5348768e+06    1.2130819e+03    6.1812123e+03    1.2666491e-02    1.4279187e+01   -1.5937103e-12    7.1107031e-12    9.5440448e+04   -3.3786482e-02   -1.6519912e-05   -6.3733271e-19   -3.1413647e-05   -3.9370650e+03    2.8105232e-13   -5.5133738e-22   -1.5382142e-18    1.0958340e-06    7.1701919e+01
  -7.3610701e+00    2.4126621e+00    3.6937457e-01    2.9090571e+02    0.0000000e+00    4.0670853e-05    8.9249313e+02    9.0905664e+02    8.5299266e+02    4.9000000e+02    4.9000000e+02    4.9000000e+02    7.5574333e+06    1.2136655e+03    6.1929401e+03    1.2666491e-02    1.4378949e+01   -1.5984808e-12    7.1319923e-12    9.5726161e+04   -3.3753295e-02   -1.4096965e-05   -6.4287579e-19   -5.0686779e-07   -3.9488394e+03    2.8189289e-13   -6.5917586e-22   -1.5365079e-18    1.1886201e-06    7.1673770e+01
  -7.2837470e+00    2.4020163e+00    3.6802404e-01    2.8933045e+02    0.0000000e+00    4.0595681e-05    8.9294288e+02    9.0949995e+02    8.5326498e+02    4.9000000e+02    4.9000000e+02    4.9000000e+02    7.5757129e+06    1.2141238e+03    6.2022583e+03    1.2666491e-02    1.4458878e+01   -1.6023469e-12    7.1492428e-12    9.5957698e+04   -3.3700085e-02   -2.3989559e-05   -6.3293292e-19    4.6113990e-05   -3.9583302e+03    2.8257034e-13   -2.3793336e-22   -1.5343802e-18    8.6683164e-07    7.1650825e+01
  -7.1870931e+00    2.3883150e+00    3.6631219e-01    2.8733664e+02    0.0000000e+00    4.0500259e-05    8.9349171e+02    9.1004527e+02    8.5359763e+02    4.9000000e+02    4.9000000e+02    4.9000000e+02    7.5978851e+06    1.2146050e+03    6.2132482e+03    1.2666491e-02    1.4558967e+01   -1.6070372e-12    7.1701644e-12    9.6238542e+04   -3.3520056e-02   -3.2338166e-05   -6.3198454e-19   -5.3269783e-06   -3.9699164e+03    2.8339743e-13    2.1051104e-22   -1.5261268e-18    2.9439092e-07    7.1617225e+01
  -7.0131161e+00    2.3566542e+00    3.6320473e-01    2.8372226e+02    0.0000000e+00    4.0326814e-05    8.9446424e+02    9.1101004e+02    8.5420168e+02    4.9000000e+02    4.9000000e+02    4.9000000e+02    7.6377061e+06    1.2153533e+03    6.2321977e+03    1.2666491e-02    1.4739544e+01   -1.6154596e-12    7.2077447e-12    9.6742935e+04   -3.3204874e-02   -5.1448328e-05   -6.1720327e-19   -8.4965257e-06   -3.9906979e+03    2.8488096e-13    1.1133500e-21   -1.5121781e-18   -2.9273287e-07    7.1550333e+01
  -6.9357930e+00    2.3395377e+00    3.6181176e-01    2.8210426e+02    0.0000000e+00    4.0248962e-05    8.9489025e+02    9.1143183e+02    8.5447148e+02    4.9000000e+02    4.9000000e+02    4.9000000e+02    7.6554099e+06    1.2156357e+03    6.2402681e+03    1.2666491e-02    1.4819964e+01   -1.6192038e-12    7.2244534e-12    9.6967180e+04   -3.3112663e-02   -5.1663263e-05   -6.1097320e-19    1.4503097e-05   -3.9999191e+03    2.8553923e-13    1.1348454e-21   -1.5081006e-18   -3.3199820e-07    7.1517848e+01
  -6.8391391e+00    2.3285620e+00    3.6004984e-01    2.8006128e+02    0.0000000e+00    4.0150320e-05    8.9541052e+02    9.1195435e+02    8.5479879e+02    4.9000000e+02    4.9000000e+02    4.9000000e+02    7.6767039e+06    1.2159063e+03    6.2497634e+03    1.2666491e-02    1.4920641e+01   -1.6237083e-12    7.2445463e-12    9.7236900e+04   -3.2901996e-02   -5.7355978e-05   -6.0621088e-19   -4.6318590e-05   -4.0111168e+03    2.8633861e-13    1.3600330e-21   -1.4988189e-18   -4.4456904e-07    7.1472829e+01
  -6.7183217e+00    2.3209132e+00    3.5784418e-01    2.7750731e+02    0.0000000e+00    4.0026668e-05    8.9605215e+02    9.1259472e+02    8.5520233e+02    4.9000000e+02    4.9000000e+02    4.9000000e+02    7.7031713e+06    1.2161910e+03    6.2612134e+03    1.2666491e-02    1.5046718e+01   -1.6293060e-12    7.2695258e-12    9.7572150e+04   -3.2843319e-02   -5.8444122e-05   -6.0692689e-19   -5.1563562e-06   -4.0249756e+03    2.8732795e-13    1.4224361e-21   -1.4959384e-18   -2.8657951e-07    7.1413935e+01
  -6.6216678e+00    2.3015468e+00    3.5608462e-01    2.7547264e+02    0.0000000e+00    3.9927890e-05    8.9656290e+02    9.1309642e+02    8.5553535e+02    4.9000000e+02    4.9000000e+02    4.9000000e+02    7.7252331e+06    1.2164008e+03    6.2702240e+03    1.2666491e-02    1.5147725e+01   -1.6339718e-12    7.2903458e-12    9.7851595e+04   -3.2804126e-02   -4.5782614e-05   -5.9938745e-19    1.0456395e-04   -4.0364059e+03    2.8814383e-13    8.1728639e-22   -1.4943229e-18    6.5354271e-08    7.1366000e+01
  -6.5443447e+00    2.2852931e+00    3.5465264e-01    2.7381954e+02    0.0000000e+00    3.9847391e-05    8.9695210e+02    9.1347082e+02    8.5579186e+02    4.9000000e+02    4.9000000e+02    4.9000000e+02    7.7421886e+06    1.2164874e+03    6.2767152e+03    1.2666491e-02    1.5228615e+01   -1.6375588e-12    7.3063453e-12    9.8066361e+04   -3.2671122e-02   -2.7096159e-05   -6.0130769e-19   -4.7869892e-05   -4.0452650e+03    2.8877632e-13   -4.8952608e-23   -1.4881647e-18    8.7082879e-07    7.1324253e+01
  -6.4476908e+00    2.2780565e+00    3.5285028e-01    2.7174366e+02    0.0000000e+00    3.9745841e-05    8.9742583e+02    9.1392821e+02    8.5609894e+02    4.9000000e+02    4.9000000e+02    4.9000000e+02    7.7625754e+06    1.2165185e+03    6.2842506e+03    1.2666491e-02    1.5329847e+01   -1.6418710e-12    7.3255852e-12    9.8324591e+04   -3.2592886e-02   -1.5537704e-05   -6.1370878e-19   -8.4055945e-05   -4.0560087e+03    2.8954336e-13   -5.7889117e-22   -1.4843399e-18    1.1275921e-06    7.1268101e+01
  -6.3268734e+00    2.2727569e+00    3.5060392e-01    2.6916061e+02    0.0000000e+00    3.9619072e-05    8.9801091e+02    9.1448875e+02    8.5647508e+02    4.9000000e+02    4.9000000e+02    4.9000000e+02    7.7879242e+06    1.2165185e+03    6.2933428e+03    1.2666491e-02    1.5456572e+01   -1.6472320e-12    7.3495085e-12    9.8645671e+04   -3.2504073e-02   -1.7391798e-05   -6.1229064e-19   -1.1008246e-05   -4.0692776e+03    2.9049055e-13   -4.7518446e-22   -1.4802612e-18    1.0370167e-06    7.1196180e+01
  -6.2302195e+00    2.2556645e+00    3.4881302e-01    2.6710462e+02    0.0000000e+00    3.9517845e-05    8.9847366e+02    9.1492682e+02    8.5677938e+02    4.9000000e+02    4.9000000e+02    4.9000000e+02    7.8087679e+06    1.2164897e+03    6.3003649e+03    1.2666491e-02    1.5558064e+01   -1.6516405e-12    7.3691772e-12    9.8909688e+04   -3.2454597e-02   -2.7598177e-05   -5.9813609e-19    1.0177886e-04   -4.0800788e+03    2.9126145e-13   -2.9024210e-23   -1.4783917e-18    3.6411914e-07    7.1137393e+01
  -6.1528964e+00    2.2388579e+00    3.4737443e-01    2.6545702e+02    0.0000000e+00    3.9436334e-05    8.9883469e+02    9.1527003e+02    8.5701379e+02    4.9000000e+02    4.9000000e+02    4.9000000e+02    7.8249733e+06    1.2164133e+03    6.3055711e+03    1.2666491e-02    1.5639325e+01   -1.6550686e-12    7.3844697e-12    9.9114953e+04   -3.2349692e-02   -3.1010807e-05   -5.9882870e-19    2.6091777e-05   -4.0885168e+03    2.9186387e-13    1.6093838e-22   -1.4735712e-18   -1.3174007e-07    7.1087715e+01
  -6.0562425e+00    2.2235359e+00    3.4556135e-01    2.6338538e+02    0.0000000e+00    3.9333367e-05    8.9927535e+02    9.1569127e+02    8.5729689e+02    4.9000000e+02    4.9000000e+02    4.9000000e+02    7.8445927e+06    1.2162449e+03    6.3115492e+03    1.2666491e-02    1.5740998e+01   -1.6592183e-12    7.4029859e-12    9.9363462e+04   -3.2232373e-02   -3.2743252e-05   -6.0257727e-19   -3.8887041e-05   -4.0988102e+03    2.9259879e-13    2.7626764e-22   -1.4680288e-18   -5.2473370e-07    7.1021712e+01
  -5.9354252e+00    2.2116393e+00    3.4328720e-01    2.6079220e+02    0.0000000e+00    3.9203952e-05    8.9981430e+02    9.1620577e+02    8.5763763e+02    4.9000000e+02    4.9000000e+02    4.9000000e+02    7.8685161e+06    1.2159573e+03    6.3184299e+03    1.2666491e-02    1.5868227e+01   -1.6642780e-12    7.4255645e-12    9.9666487e+04   -3.2080371e-02   -5.3868089e-05   -6.0425603e-19   -2.8702980e-05   -4.1113559e+03    2.9349446e-13    1.3089678e-21   -1.4609712e-18   -1.7291552e-06    7.0935280e+01
  -5.8387713e+00    2.1893202e+00    3.4147095e-01    2.5872403e+02    0.0000000e+00    3.9100455e-05    9.0024196e+02    9.1660794e+02    8.5791820e+02    4.9000000e+02    4.9000000e+02    4.9000000e+02    7.8884304e+06    1.2157011e+03    6.3237194e+03    1.2666491e-02    1.5970096e+01   -1.6684900e-12    7.4443544e-12    9.9918732e+04   -3.1967074e-02   -5.9235791e-05   -5.9439622e-19    1.2428671e-04   -4.1216739e+03    2.9423074e-13    1.5790008e-21   -1.4559628e-18   -1.9220084e-06    7.0864906e+01
  -5.7179539e+00    2.1693838e+00    3.3917838e-01    2.5612178e+02    0.0000000e+00    3.8969399e-05    9.0075676e+02    9.1709857e+02    8.5824439e+02    4.9000000e+02    4.9000000e+02    4.9000000e+02    7.9117343e+06    1.2152541e+03    6.3293849e+03    1.2666491e-02    1.6097546e+01   -1.6734197e-12    7.4663463e-12    1.0021391e+05   -3.1794977e-02   -5.9019093e-05   -5.9601144e-19   -3.5750080e-05   -4.1338913e+03    2.9510302e-13    1.5629414e-21   -1.4480606e-18   -2.0011498e-06    7.0770336e+01
  -5.6213000e+00    2.1462032e+00    3.3734153e-01    2.5404042e+02    0.0000000e+00    3.8864217e-05    9.0116209e+02    9.1748078e+02    8.5850953e+02    4.9000000e+02    4.9000000e+02    4.9000000e+02    7.9308524e+06    1.2148509e+03    6.3335605e+03    1.2666491e-02    1.6199573e+01   -1.6774626e-12    7.4843912e-12    1.0045607e+05   -3.1674429e-02   -5.7710704e-05   -5.9372255e-19    6.5869485e-05   -4.1438341e+03    2.9581285e-13    1.5590138e-21   -1.4422902e-18   -1.9171732e-06    7.0692376e+01
  -5.5439769e+00    2.1195211e+00    3.3586610e-01    2.5237129e+02    0.0000000e+00    3.8779597e-05    9.0148230e+02    9.1778027e+02    8.5871907e+02    4.9000000e+02    4.9000000e+02    4.9000000e+02    7.9461679e+06    1.2144948e+03    6.3366568e+03    1.2666491e-02    1.6281235e+01   -1.6807026e-12    7.4988398e-12    1.0065006e+05   -3.1566795e-02   -5.6691428e-05   -5.8464786e-19    6.9476519e-05   -4.1517686e+03    2.9637900e-13    1.5333392e-21   -1.4374713e-18   -1.8473057e-06    7.0628187e+01
  -5.4473230e+00    2.1002448e+00    3.3399836e-01    2.5026408e+02    0.0000000e+00    3.8672188e-05    9.0186744e+02    9.1814992e+02    8.5896607e+02    4.9000000e+02    4.9000000e+02    4.9000000e+02    7.9639308e+06    1.2139477e+03    6.3397855e+03    1.2666491e-02    1.6383362e+01   -1.6844602e-12    7.5156035e-12    1.0087506e+05   -3.1387162e-02   -6.3264295e-05   -5.8114063e-19   -9.2989302e-05   -4.1611513e+03    2.9704902e-13    1.7859959e-21   -1.4294070e-18   -2.1591033e-06    7.0542496e+01
  -5.3265056e+00    2.0801371e+00    3.3165847e-01    2.4762868e+02    0.0000000e+00    3.8537407e-05    9.0234251e+02    9.1860162e+02    8.5924015e+02    4.9000000e+02    4.9000000e+02    4.9000000e+02    7.9863785e+06    1.2132101e+03    6.3432885e+03    1.2666491e-02    1.6511092e+01   -1.6892074e-12    7.5367907e-12    1.0115939e+05   -3.1194689e-02   -7.1998899e-05   -5.7146729e-19    1.5769566e-05   -4.1729040e+03    2.9788802e-13    2.1612246e-21   -1.4209738e-18   -2.5797235e-06    7.0432556e+01
  -5.2298517e+00    2.0541808e+00    3.2978394e-01    2.4552155e+02    0.0000000e+00    3.8429226e-05    9.0271558e+02    9.1895162e+02    8.5945978e+02    4.9000000e+02    4.9000000e+02    4.9000000e+02    8.0047393e+06    1.2125710e+03    6.3457019e+03    1.2666491e-02    1.6613315e+01   -1.6930912e-12    7.5541136e-12    1.0139196e+05   -3.1052451e-02   -7.5863347e-05   -5.5905071e-19    1.0540372e-04   -4.1824268e+03    2.9856755e-13    2.3076665e-21   -1.4148177e-18   -2.8043729e-06    7.0342145e+01
  -5.1090343e+00    2.0397696e+00    3.2742232e-01    2.4287601e+02    0.0000000e+00    3.8292467e-05    9.0315848e+02    9.1937554e+02    8.5969773e+02    4.9000000e+02    4.9000000e+02    4.9000000e+02    8.0255631e+06    1.2116358e+03    6.3476624e+03    1.2666491e-02    1.6741133e+01   -1.6974958e-12    7.5737681e-12    1.0165572e+05   -3.0879915e-02   -7.4050327e-05   -5.6707042e-19   -8.2248411e-05   -4.1934012e+03    2.9935129e-13    2.2797919e-21   -1.4066002e-18   -2.7070985e-06    7.0222308e+01
  -4.9595967e+00    2.0244742e+00    3.2454130e-01    2.3966273e+02    0.0000000e+00    3.8125019e-05    9.0369401e+02    9.1987799e+02    8.6002371e+02    4.9000000e+02    4.9000000e+02    4.9000000e+02    8.0516644e+06    1.2104464e+03    6.3496933e+03    1.2666491e-02    1.6899280e+01   -1.7030135e-12    7.5984209e-12    1.0198633e+05   -3.0689674e-02   -5.7822410e-05   -5.6304116e-19   -5.8028391e-05   -4.2070382e+03    3.0032577e-13    1.5852961e-21   -1.3980206e-18   -1.8124301e-06    7.0073558e+01
  -4.8400466e+00    1.9924985e+00    3.2223950e-01    2.3710235e+02    0.0000000e+00    3.7990909e-05    9.0410771e+02    9.2025313e+02    8.6029942e+02    4.9000000e+02    4.9000000e+02    4.9000000e+02    8.0730466e+06    1.2094150e+03    6.3506428e+03    1.2666491e-02    1.7025817e+01   -1.7075376e-12    7.6185839e-12    1.0225717e+05   -3.0429485e-02   -5.9220736e-05   -5.4279920e-19    9.5395675e-05   -4.2181078e+03    3.0111516e-13    1.6433500e-21   -1.3866885e-18   -1.8828930e-06    6.9950873e+01
  -4.7444065e+00    1.9591582e+00    3.2038640e-01    2.3504590e+02    0.0000000e+00    3.7882703e-05    9.0442806e+02    9.2054307e+02    8.6052104e+02    4.9000000e+02    4.9000000e+02    4.9000000e+02    8.0896122e+06    1.2085178e+03    6.3508605e+03    1.2666491e-02    1.7127050e+01   -1.7110422e-12    7.6342123e-12    1.0246700e+05   -3.0088342e-02   -5.5065809e-05   -5.3367710e-19    2.5353008e-05   -4.2267178e+03    3.0172959e-13    1.5579093e-21   -1.3711578e-18   -2.1107985e-06    6.9848958e+01
  -4.6248564e+00    1.9286422e+00    3.1804428e-01    2.3245249e+02    0.0000000e+00    3.7745657e-05    9.0481330e+02    9.2090034e+02    8.6079549e+02    4.9000000e+02    4.9000000e+02    4.9000000e+02    8.1090155e+06    1.2072869e+03    6.3503321e+03    1.2666491e-02    1.7253580e+01   -1.7151468e-12    7.6525230e-12    1.0271277e+05   -2.9652117e-02   -7.7498842e-05   -5.2782716e-19   -7.7197832e-05   -4.2369304e+03    3.0245867e-13    2.5881602e-21   -1.3513354e-18   -2.8804498e-06    6.9715692e+01
  -4.5292163e+00    1.8972199e+00    3.1616459e-01    2.3037377e+02    0.0000000e+00    3.7635551e-05    9.0511688e+02    9.2117752e+02    8.6102998e+02    4.9000000e+02    4.9000000e+02    4.9000000e+02    8.1251343e+06    1.2062593e+03    6.3495819e+03    1.2666491e-02    1.7354792e+01   -1.7185556e-12    7.6677342e-12    1.0291694e+05   -2.9507678e-02   -4.1493876e-05   -5.1901478e-19    7.2532066e-05   -4.2453086e+03    3.0305661e-13    9.4779008e-22   -1.3449751e-18   -9.0923185e-07    6.9606790e+01
  -4.4096662e+00    1.8756340e+00    3.1379478e-01    2.2776022e+02    0.0000000e+00    3.7496365e-05    9.0547598e+02    9.2151503e+02    8.6130099e+02    4.9000000e+02    4.9000000e+02    4.9000000e+02    8.1432232e+06    1.2048473e+03    6.3476671e+03    1.2666491e-02    1.7481270e+01   -1.7223823e-12    7.6848039e-12    1.0314606e+05   -2.9177908e-02   -2.0439977e-05   -5.2319656e-19   -8.1638097e-05   -4.2548537e+03    3.0373812e-13    5.2514971e-23   -1.3296377e-18    2.4134483e-07    6.9464159e+01
  -4.2606911e+00    1.8478492e+00    3.1082753e-01    2.2449752e+02    0.0000000e+00    3.7321584e-05    9.0590049e+02    9.2190179e+02    8.6171872e+02    4.9000000e+02    4.9000000e+02    4.9000000e+02    8.1656200e+06    1.2029415e+03    6.3441095e+03    1.2666491e-02    1.7638789e+01   -1.7271189e-12    7.7059409e-12    1.0342975e+05   -2.9009544e-02   -2.3574236e-05   -5.2259336e-19    3.1594960e-05   -4.2665439e+03    3.0457259e-13    2.0068075e-22   -1.3218561e-18    1.2740750e-07    6.9279205e+01
  -4.1415110e+00    1.8036580e+00    3.0844455e-01    2.2188558e+02    0.0000000e+00    3.7180784e-05    9.0623062e+02    9.2219128e+02    8.6205980e+02    4.9000000e+02    4.9000000e+02    4.9000000e+02    8.1846676e+06    1.2013371e+03    6.3406626e+03    1.2666491e-02    1.7764736e+01   -1.7311475e-12    7.7239145e-12    1.0367102e+05   -2.8749901e-02   -2.7005129e-05   -5.1007977e-19    1.6329182e-04   -4.2763704e+03    3.0527391e-13    4.1116149e-22   -1.3100098e-18    1.0845133e-07    6.9127003e+01
  -4.0461670e+00    1.7655895e+00    3.0652042e-01    2.1978333e+02    0.0000000e+00    3.7066736e-05    9.0648118e+02    9.2241309e+02    8.6231345e+02    4.9000000e+02    4.9000000e+02    4.9000000e+02    8.1988517e+06    1.1999600e+03    6.3372119e+03    1.2666491e-02    1.7865438e+01   -1.7341480e-12    7.7373016e-12    1.0385068e+05   -2.8479840e-02   -1.7498665e-05   -5.0161439e-19   -1.2633882e-05   -4.2837676e+03    3.0580215e-13   -1.0321762e-22   -1.2979733e-18    4.0976331e-07    6.9000274e+01
  -3.9269869e+00    1.7368578e+00    3.0409170e-01    2.1713766e+02    0.0000000e+00    3.6922367e-05    9.0677738e+02    9.2268430e+02    8.6260412e+02    4.9000000e+02    4.9000000e+02    4.9000000e+02    8.2145721e+06    1.1981209e+03    6.3320255e+03    1.2666491e-02    1.7991213e+01   -1.7374732e-12    7.7521389e-12    1.0404980e+05   -2.8126901e-02    9.4523262e-07   -5.0938590e-19   -1.4942175e-04   -4.2921000e+03    3.0639711e-13   -8.9929131e-22   -1.2813161e-18    1.6698904e-06    6.8835615e+01
  -3.7796949e+00    1.6892758e+00    3.0107681e-01    2.1386308e+02    0.0000000e+00    3.6742656e-05    9.0713361e+02    9.2299730e+02    8.6299859e+02    4.9000000e+02    4.9000000e+02    4.9000000e+02    8.2358879e+06    1.1957507e+03    6.3248826e+03    1.2666491e-02    1.8146481e+01   -1.7419812e-12    7.7722522e-12    1.0431980e+05   -2.7767615e-02    2.1802665e-05   -4.9888889e-19    1.2500693e-04   -4.3031812e+03    3.0718789e-13   -1.8722142e-21   -1.2648684e-18    2.9512103e-06    6.8626885e+01
  -3.6618613e+00    1.6427164e+00    2.9864693e-01    2.1123392e+02    0.0000000e+00    3.6597284e-05    9.0740025e+02    9.2322918e+02    8.6329604e+02    4.9000000e+02    4.9000000e+02    4.9000000e+02    8.2523763e+06    1.1937271e+03    6.3181960e+03    1.2666491e-02    1.8270564e+01   -1.7454689e-12    7.7878127e-12    1.0452865e+05   -2.7465844e-02    2.0842604e-05   -4.9915662e-19    5.7521355e-05   -4.3117463e+03    3.0779939e-13   -1.7985873e-21   -1.2506961e-18    2.6894746e-06    6.8453273e+01
  -3.5145693e+00    1.6209848e+00    2.9558845e-01    2.0793912e+02    0.0000000e+00    3.6413524e-05    9.0769883e+02    9.2350580e+02    8.6357969e+02    4.9000000e+02    4.9000000e+02    4.9000000e+02    8.2679178e+06    1.1910062e+03    6.3083220e+03    1.2666491e-02    1.8425424e+01   -1.7487565e-12    7.8024826e-12    1.0472551e+05   -2.7116168e-02    1.7938142e-05   -5.1488259e-19   -2.3244204e-04   -4.3200333e+03    3.0839124e-13   -1.6748130e-21   -1.2341801e-18    2.5144064e-06    6.8226878e+01
  -3.3656560e+00    1.5582170e+00    2.9248887e-01    2.0461259e+02    0.0000000e+00    3.6226621e-05    9.0799426e+02    9.2375944e+02    8.6394909e+02    4.9000000e+02    4.9000000e+02    4.9000000e+02    8.2893911e+06    1.1881648e+03    6.2976570e+03    1.2666491e-02    1.8581725e+01   -1.7532972e-12    7.8227416e-12    1.0499750e+05   -2.6896007e-02    1.4591771e-05   -4.8556639e-19    3.5610049e-04   -4.3310629e+03    3.0917811e-13   -1.5243013e-21   -1.2246478e-18    2.4190571e-06    6.7993049e+01
  -3.2465253e+00    1.5099928e+00    2.8998473e-01    2.0193888e+02    0.0000000e+00    3.6074858e-05    9.0820548e+02    9.2394838e+02    8.6417293e+02    4.9000000e+02    4.9000000e+02    4.9000000e+02    8.3034172e+06    1.1857323e+03    6.2879241e+03    1.2666491e-02    1.8706573e+01   -1.7562649e-12    7.8359819e-12    1.0517516e+05   -2.6569119e-02    7.9843140e-06   -4.8637249e-19   -9.1380731e-05   -4.3384068e+03    3.0970274e-13   -1.3013654e-21   -1.2097829e-18    2.4776719e-06    6.7797705e+01
  -3.0976957e+00    1.4578945e+00    2.8684072e-01    1.9859637e+02    0.0000000e+00    3.5883531e-05    9.0845495e+02    9.2417803e+02    8.6445632e+02    4.9000000e+02    4.9000000e+02    4.9000000e+02    8.3206164e+06    1.1825770e+03    6.2749097e+03    1.2666491e-02    1.8862221e+01   -1.7599023e-12    7.8522138e-12    1.0539301e+05   -2.6076245e-02    2.0031503e-05   -4.7386553e-19   -2.7806961e-05   -4.3474384e+03    3.1034745e-13   -1.9199083e-21   -1.1874372e-18    2.9128059e-06    6.7547431e+01
  -2.9786320e+00    1.4027928e+00    2.8431329e-01    1.9592033e+02    0.0000000e+00    3.5729129e-05    9.0863952e+02    9.2434872e+02    8.6468185e+02    4.9000000e+02    4.9000000e+02    4.9000000e+02    8.3349587e+06    1.1799414e+03    6.2636427e+03    1.2666491e-02    1.8986517e+01   -1.7629357e-12    7.8657470e-12    1.0557468e+05   -2.5755222e-02    2.6624992e-05   -4.6600389e-19    1.0168745e-04   -4.3548608e+03    3.1087717e-13   -2.1992097e-21   -1.1727647e-18    3.2041806e-06    6.7341424e+01
  -2.8357288e+00    1.3629798e+00    2.8126080e-01    1.9270445e+02    0.0000000e+00    3.5541751e-05    9.0883103e+02    9.2451373e+02    8.6488141e+02    4.9000000e+02    4.9000000e+02    4.9000000e+02    8.3479618e+06    1.1766041e+03    6.2487682e+03    1.2666491e-02    1.9135345e+01   -1.7656868e-12    7.8780191e-12    1.0573938e+05   -2.5286851e-02    8.8516566e-06   -4.8482881e-19   -1.7776691e-04   -4.3617774e+03    3.1137112e-13   -1.4060716e-21   -1.1505292e-18    3.0019288e-06    6.7085475e+01
  -2.7001320e+00    1.3074644e+00    2.7836903e-01    1.8967164e+02    0.0000000e+00    3.5363473e-05    9.0900592e+02    9.2468398e+02    8.6511844e+02    4.9000000e+02    4.9000000e+02    4.9000000e+02    8.3638570e+06    1.1733705e+03    6.2341278e+03    1.2666491e-02    1.9276233e+01   -1.7690476e-12    7.8930174e-12    1.0594072e+05   -2.5014515e-02    2.4608823e-05   -4.6498537e-19    2.6226729e-04   -4.3699862e+03    3.1195683e-13   -2.1140929e-21   -1.1383231e-18    3.2965459e-06    6.6839192e+01
  -2.5916545e+00    1.2574216e+00    2.7604226e-01    1.8724344e+02    0.0000000e+00    3.5219335e-05    9.0912528e+02    9.2478859e+02    8.6510323e+02    4.9000000e+02    4.9000000e+02    4.9000000e+02    8.3748114e+06    1.1706573e+03    6.2214415e+03    1.2666491e-02    1.9388714e+01   -1.7713652e-12    7.9033570e-12    1.0607947e+05   -2.4666483e-02    2.5714855e-05   -4.4925112e-19   -1.0045865e-05   -4.3756741e+03    3.1236307e-13   -2.2841565e-21   -1.1228378e-18    3.3133429e-06    6.6635759e+01
  -2.4560577e+00    1.2138771e+00    2.7312145e-01    1.8421028e+02    0.0000000e+00    3.5037537e-05    9.0925211e+02    9.2489304e+02    8.6514192e+02    4.9000000e+02    4.9000000e+02    4.9000000e+02    8.3859976e+06    1.1671298e+03    6.2045407e+03    1.2666491e-02    1.9528933e+01   -1.7737315e-12    7.9139144e-12    1.0622116e+05   -2.4233447e-02    2.5544396e-05   -4.6824760e-19   -1.4740779e-04   -4.3816221e+03    3.1278777e-13   -2.2499277e-21   -1.1019967e-18    3.2281771e-06    6.6374578e+01
  -2.3072467e+00    1.1788772e+00    2.6992511e-01    1.8090881e+02    0.0000000e+00    3.4837562e-05    9.0936876e+02    9.2498069e+02    8.6538199e+02    4.9000000e+02    4.9000000e+02    4.9000000e+02    8.3977142e+06    1.1631402e+03    6.1849956e+03    1.2666491e-02    1.9682333e+01   -1.7762095e-12    7.9249697e-12    1.0636957e+05   -2.3911972e-02    1.1754220e-05   -4.6663100e-19   -4.1442529e-06   -4.3878002e+03    3.1322866e-13   -1.6474787e-21   -1.0871142e-18    3.0516072e-06    6.6082585e+01
  -2.1584537e+00    1.1179580e+00    2.6672809e-01    1.7762610e+02    0.0000000e+00    3.4636398e-05    9.0946356e+02    9.2504947e+02    8.6545215e+02    4.9000000e+02    4.9000000e+02    4.9000000e+02    8.4110981e+06    1.1590087e+03    6.1643243e+03    1.2666491e-02    1.9835201e+01   -1.7790397e-12    7.9376002e-12    1.0653910e+05   -2.3607865e-02    1.7774242e-05   -4.4079797e-19    1.8176963e-04   -4.3946656e+03    3.1371867e-13   -1.9165653e-21   -1.0739091e-18    3.1779418e-06    6.5783588e+01
  -2.0096456e+00    1.0594642e+00    2.6352722e-01    1.7436111e+02    0.0000000e+00    3.4433694e-05    9.0953199e+02    9.2507985e+02    8.6538410e+02    4.9000000e+02    4.9000000e+02    4.9000000e+02    8.4214606e+06    1.1547294e+03    6.1425045e+03    1.2666491e-02    1.9987543e+01   -1.7812322e-12    7.9473808e-12    1.0667035e+05   -2.3048923e-02    3.1957878e-05   -4.4452630e-19   -8.4718878e-05   -4.4000930e+03    3.1410629e-13   -2.5498875e-21   -1.0478504e-18    3.2647983e-06    6.5477308e+01
  -1.8608827e+00    9.9681278e-01    2.6032762e-01    1.7111733e+02    0.0000000e+00    3.4229880e-05    9.0957661e+02    9.2509307e+02    8.6546072e+02    4.9000000e+02    4.9000000e+02    4.9000000e+02    8.4317842e+06    1.1503103e+03    6.1195697e+03    1.2666491e-02    2.0139270e+01   -1.7834155e-12    7.9571221e-12    1.0680112e+05   -2.2466498e-02    3.4800475e-05   -4.3915191e-19    4.2360024e-05   -4.4054769e+03    3.1449054e-13   -2.7151795e-21   -1.0210859e-18    3.3224767e-06    6.5164241e+01
  -1.7121596e+00    9.3169889e-01    2.5713808e-01    1.6790429e+02    0.0000000e+00    3.4025459e-05    9.0960302e+02    9.2509278e+02    8.6551637e+02    4.9000000e+02    4.9000000e+02    4.9000000e+02    8.4416343e+06    1.1457888e+03    6.0958171e+03    1.2666491e-02    2.0290369e+01   -1.7854989e-12    7.9664176e-12    1.0692588e+05   -2.1613558e-02    1.4258434e-05   -3.9944959e-19    4.0152188e-05   -4.4106085e+03    3.1485686e-13   -1.9324180e-21   -9.8380403e-19    2.2103983e-06    6.4846328e+01
  -1.5634298e+00    8.6352506e-01    2.5395421e-01    1.6471792e+02    0.0000000e+00    3.3820113e-05    9.0960456e+02    9.2507045e+02    8.6554120e+02    4.9000000e+02    4.9000000e+02    4.9000000e+02    8.4507336e+06    1.1411338e+03    6.0709879e+03    1.2666491e-02    2.0440858e+01   -1.7874235e-12    7.9750053e-12    1.0704114e+05   -2.0945341e-02    2.1535852e-05   -3.8874123e-19    2.9070724e-05   -4.4153456e+03    3.1519505e-13   -2.1952880e-21   -9.5324238e-19    2.7042038e-06    6.4522107e+01
  -1.4146805e+00    7.9795749e-01    2.5078497e-01    1.6156738e+02    0.0000000e+00    3.3614388e-05    9.0958659e+02    9.2503313e+02    8.6555054e+02    4.9000000e+02    4.9000000e+02    4.9000000e+02    8.4591351e+06    1.1363813e+03    6.0453601e+03    1.2666491e-02    2.0590732e+01   -1.7892006e-12    7.9829337e-12    1.0714756e+05   -2.0284527e-02    3.2942360e-05   -3.6337177e-19    1.5460285e-05   -4.4197431e+03    3.1550896e-13   -3.0271097e-21   -9.2370202e-19    3.2992225e-06    6.4193450e+01
  -1.2659059e+00    7.3477941e-01    2.4763019e-01    1.5845258e+02    0.0000000e+00    3.3408248e-05    9.0954385e+02    9.2504489e+02    8.6552761e+02    4.9000000e+02    4.9000000e+02    4.9000000e+02    8.4666667e+06    1.1315080e+03    6.0187329e+03    1.2666491e-02    2.0739971e+01   -1.7907936e-12    7.9900412e-12    1.0724296e+05   -1.9472221e-02    5.2662396e-05   -3.5933479e-19    1.4220514e-05   -4.4236880e+03    3.1579057e-13   -3.9462603e-21   -8.8600738e-19    4.5299709e-06    6.3859345e+01
  -1.1171207e+00    6.7642984e-01    2.4449793e-01    1.5538152e+02    0.0000000e+00    3.3202197e-05    9.0947937e+02    9.2495437e+02    8.6547847e+02    4.9000000e+02    4.9000000e+02    4.9000000e+02    8.4733859e+06    1.1265413e+03    5.9913028e+03    1.2666491e-02    2.0888541e+01   -1.7922148e-12    7.9963821e-12    1.0732807e+05   -1.8672579e-02    3.9278804e-05   -3.6186290e-19    2.1219321e-05   -4.4272154e+03    3.1604238e-13   -3.3878756e-21   -8.4852997e-19    4.1875016e-06    6.3521320e+01
  -9.6834078e-01    6.2000332e-01    2.4138836e-01    1.5235423e+02    0.0000000e+00    3.2996232e-05    9.0938930e+02    9.2483685e+02    8.6538943e+02    4.9000000e+02    4.9000000e+02    4.9000000e+02    8.4791614e+06    1.1214658e+03    5.9629334e+03    1.2666491e-02    2.1036401e+01   -1.7934364e-12    8.0018326e-12    1.0740122e+05   -1.7844212e-02    4.8417052e-05   -3.4513062e-19    1.1026336e-05   -4.4302364e+03    3.1625805e-13   -4.1133750e-21   -8.1064327e-19    4.5338314e-06    6.3178724e+01
  -8.1955251e-01    5.6667029e-01    2.3830701e-01    1.4937594e+02    0.0000000e+00    3.2790708e-05    9.0927649e+02    9.2469635e+02    8.6526600e+02    4.9000000e+02    4.9000000e+02    4.9000000e+02    8.4840884e+06    1.1163035e+03    5.9337918e+03    1.2666491e-02    2.1183548e+01   -1.7944785e-12    8.0064821e-12    1.0746363e+05   -1.6630597e-02    3.9226378e-05   -3.2313218e-19    1.2631511e-05   -4.4328134e+03    3.1644201e-13   -3.9101949e-21   -7.5538729e-19    4.1875179e-06    6.2832747e+01
  -6.7074533e-01    5.1564845e-01    2.3525486e-01    1.4644729e+02    0.0000000e+00    3.2585689e-05    9.0913876e+02    9.2453801e+02    8.6510218e+02    4.9000000e+02    4.9000000e+02    4.9000000e+02    8.4880849e+06    1.1110481e+03    5.9038166e+03    1.2666491e-02    2.1329969e+01   -1.7953237e-12    8.0102539e-12    1.0751425e+05   -1.4971295e-02   -1.2153317e-06   -2.4361624e-19    2.7491706e-05   -4.4348957e+03    3.1659067e-13   -2.4562989e-21   -6.8226269e-19    2.5804942e-06    6.2483180e+01
  -5.2190941e-01    4.6970073e-01    2.3223410e-01    1.4357000e+02    0.0000000e+00    3.2381327e-05    9.0897885e+02    9.2434644e+02    8.6490652e+02    4.9000000e+02    4.9000000e+02    4.9000000e+02    8.4912370e+06    1.1057153e+03    5.8731364e+03    1.2666491e-02    2.1475658e+01   -1.7959905e-12    8.0132284e-12    1.0755418e+05   -1.2211633e-02    1.9864552e-05   -1.9346848e-19   -2.3354134e-06   -4.4365361e+03    3.1670775e-13   -3.6647852e-21   -5.5598562e-19    4.0598996e-06    6.2130768e+01
  -3.7307403e-01    4.3239974e-01    2.2925188e-01    1.4075048e+02    0.0000000e+00    3.2178108e-05    9.0879567e+02    9.2413132e+02    8.6467773e+02    4.9000000e+02    4.9000000e+02    4.9000000e+02    8.4935076e+06    1.1003146e+03    5.8417924e+03    1.2666491e-02    2.1620569e+01   -1.7964707e-12    8.0153713e-12    1.0758294e+05   -7.9471802e-03    1.3191879e-04   -1.2766926e-19    1.1807388e-05   -4.4377132e+03    3.1679178e-13   -9.2967090e-21   -3.6130699e-19    8.9397835e-06    6.1776280e+01
  -2.2423344e-01    4.1055111e-01    2.2631646e-01    1.3799602e+02    0.0000000e+00    3.1976609e-05    9.0859049e+02    9.2390718e+02    8.6436898e+02    4.9000000e+02    4.9000000e+02    4.9000000e+02    8.4949317e+06    1.0948679e+03    5.8099249e+03    1.2666491e-02    2.1764695e+01   -1.7967719e-12    8.0167151e-12    1.0760097e+05   -1.9185428e-03    4.3167775e-05   -3.6311054e-20    1.7247800e-05   -4.4384538e+03    3.1684466e-13   -4.3466226e-21   -8.6224241e-20    3.8520966e-06    6.1421065e+01
  -7.5396292e-02    4.0264151e-01    2.2342824e-01    1.3530620e+02    0.0000000e+00    3.1776889e-05    9.0836277e+02    9.2371703e+02    8.6397679e+02    4.9000000e+02    4.9000000e+02    4.9000000e+02    8.4954818e+06    1.0893760e+03    5.7775353e+03    1.2666491e-02    2.1908013e+01   -1.7968883e-12    8.0172344e-12    1.0760794e+05    1.2945436e-04    7.4253220e-05    6.2025281e-20    1.4688384e-05   -4.4387399e+03    3.1686509e-13   -5.1611122e-21    4.1733383e-21    4.9532394e-06    6.1065210e+01
   7.3423213e-02    4.0248248e-01    2.2059117e-01    1.3268413e+02    0.0000000e+00    3.1579240e-05    9.0811247e+02    9.2343669e+02    8.6354717e+02    4.9000000e+02    4.9000000e+02    4.9000000e+02    8.4950872e+06    1.0838490e+03    5.7446822e+03    1.2666491e-02    2.2050500e+01   -1.7968048e-12    8.0168618e-12    1.0760294e+05    8.1848043e-04    6.0816210e-05    9.2189756e-20    1.2776352e-05   -4.4385340e+03    3.1685038e-13   -4.5654788e-21    3.4541926e-20    4.1425110e-06    6.0709375e+01
   2.2221889e-01    4.0638842e-01    2.1780511e-01    1.3012889e+02    0.0000000e+00    3.1383683e-05    9.0783944e+02    9.2313401e+02    8.6300114e+02    4.9000000e+02    4.9000000e+02    4.9000000e+02    8.4939017e+06    1.0782879e+03    5.7113748e+03    1.2666491e-02    2.2192138e+01   -1.7965541e-12    8.0157431e-12    1.0758793e+05    1.4833785e-03    3.9203666e-05    1.4778351e-19    1.9296329e-05   -4.4379214e+03    3.1680665e-13   -3.5695059e-21    6.3119864e-20    3.3530133e-06    6.0353643e+01
   3.7101928e-01    4.1492745e-01    2.1507462e-01    1.2764403e+02    0.0000000e+00    3.1190563e-05    9.0754285e+02    9.2282237e+02    8.6243240e+02    4.9000000e+02    4.9000000e+02    4.9000000e+02    8.4918168e+06    1.0727007e+03    5.6776478e+03    1.2666491e-02    2.2332944e+01   -1.7961131e-12    8.0137756e-12    1.0756152e+05    3.1287835e-03    9.3016900e-05    1.9719678e-19    1.7977602e-05   -4.4368325e+03    3.1672892e-13   -5.9871863e-21    1.3713954e-19    6.4042352e-06    5.9998612e+01
   5.1982154e-01    4.3315800e-01    2.1240306e-01    1.2523177e+02    0.0000000e+00    3.1000155e-05    9.0722394e+02    9.2252809e+02    8.6184302e+02    4.9000000e+02    4.9000000e+02    4.9000000e+02    8.4888813e+06    1.0671015e+03    5.6435999e+03    1.2666491e-02    2.2472908e+01   -1.7954922e-12    8.0110053e-12    1.0752434e+05    6.6259329e-03    4.9331155e-05    2.6662750e-19    1.6535212e-05   -4.4353005e+03    3.1661955e-13   -4.0722035e-21    2.9604403e-19    4.7949381e-06    5.9645098e+01
   6.6860041e-01    4.6376441e-01    2.0979240e-01    1.2289301e+02    0.0000000e+00    3.0812641e-05    9.0688073e+02    9.2215256e+02    8.6123040e+02    4.9000000e+02    4.9000000e+02    4.9000000e+02    8.4850233e+06    1.0614902e+03    5.6092069e+03    1.2666491e-02    2.2611996e+01   -1.7946762e-12    8.0073646e-12    1.0747547e+05    1.0295892e-02    4.7935442e-05    3.5075106e-19    1.4038958e-05   -4.4332821e+03    3.1647547e-13   -4.0364574e-21    4.6232036e-19    3.2494169e-06    5.9293272e+01
   8.1730832e-01    5.0542283e-01    2.0724956e-01    1.2063298e+02    0.0000000e+00    3.0628569e-05    9.0651610e+02    9.2177251e+02    8.6059850e+02    4.9000000e+02    4.9000000e+02    4.9000000e+02    8.4803387e+06    1.0558925e+03    5.5746515e+03    1.2666491e-02    2.2750162e+01   -1.7936854e-12    8.0029436e-12    1.0741613e+05    1.2465237e-02   -2.4931263e-06    3.4725503e-19    1.8882911e-05   -4.4308367e+03    3.1630090e-13   -1.3643062e-21    5.6324508e-19    1.3180759e-06    5.8944592e+01
   9.6605973e-01    5.5353597e-01    2.0476908e-01    1.1844584e+02    0.0000000e+00    3.0447598e-05    9.0612664e+02    9.2139897e+02    8.5994274e+02    4.9000000e+02    4.9000000e+02    4.9000000e+02    8.4747359e+06    1.0502898e+03    5.5397913e+03    1.2666491e-02    2.2887504e+01   -1.7925003e-12    7.9976563e-12    1.0734516e+05    1.3488755e-02    5.2278384e-05    3.2948277e-19    1.3645217e-05   -4.4279053e+03    3.1609164e-13   -3.5999353e-21    6.1137484e-19    3.1558405e-06    5.8598083e+01
   1.1148081e+00    6.0402360e-01    2.0235761e-01    1.1633659e+02    0.0000000e+00    3.0270259e-05    9.0571574e+02    9.2096046e+02    8.5926707e+02    4.9000000e+02    4.9000000e+02    4.9000000e+02    8.4683059e+06    1.0447103e+03    5.5048286e+03    1.2666491e-02    2.3023976e+01   -1.7911403e-12    7.9915881e-12    1.0726372e+05    1.3999743e-02    4.8307775e-05    3.4625495e-19    1.2213466e-05   -4.4245514e+03    3.1585222e-13   -3.2482492e-21    6.3451512e-19    2.9117862e-06    5.8255309e+01
   1.2635602e+00    6.5648319e-01    2.0001528e-01    1.1430439e+02    0.0000000e+00    3.0096617e-05    9.0528013e+02    9.2054885e+02    8.5855693e+02    4.9000000e+02    4.9000000e+02    4.9000000e+02    8.4609428e+06    1.0391441e+03    5.4696694e+03    1.2666491e-02    2.3159580e+01   -1.7895829e-12    7.9846396e-12    1.0717045e+05    1.4458507e-02    2.8255625e-05    3.7732857e-19    1.7377195e-05   -4.4206994e+03    3.1557723e-13   -2.4253609e-21    6.5454182e-19    2.7651153e-06    5.7915911e+01
   1.4123250e+00    7.0966902e-01    1.9774593e-01    1.1235161e+02    0.0000000e+00    2.9927014e-05    9.0482441e+02    9.2006167e+02    8.5787278e+02    4.9000000e+02    4.9000000e+02    4.9000000e+02    8.4528046e+06    1.0336188e+03    5.4345264e+03    1.2666491e-02    2.3294325e+01   -1.7878615e-12    7.9769598e-12    1.0706737e+05    1.4943424e-02    3.2074595e-05    3.8546540e-19    1.6830662e-05   -4.4164520e+03    3.1527404e-13   -2.5429554e-21    6.7656975e-19    2.6087592e-06    5.7581276e+01
   1.5611015e+00    7.6506597e-01    1.9554932e-01    1.1047712e+02    0.0000000e+00    2.9761486e-05    9.0434362e+02    9.1957224e+02    8.5716219e+02    4.9000000e+02    4.9000000e+02    4.9000000e+02    8.4437370e+06    1.0281184e+03    5.3992534e+03    1.2666491e-02    2.3428205e+01   -1.7859437e-12    7.9684024e-12    1.0695252e+05    1.5373964e-02    3.8852855e-05    3.8880793e-19    1.7490796e-05   -4.4117106e+03    3.1493557e-13   -2.6350815e-21    6.9645758e-19    2.8233132e-06    5.7250799e+01
   1.7098926e+00    8.2021268e-01    1.9342922e-01    1.0868315e+02    0.0000000e+00    2.9600382e-05    9.0384382e+02    9.1906899e+02    8.5643341e+02    4.9000000e+02    4.9000000e+02    4.9000000e+02    8.4339083e+06    1.0226743e+03    5.3640999e+03    1.2666491e-02    2.3561227e+01   -1.7838649e-12    7.9591268e-12    1.0682802e+05    1.5766824e-02    1.7189806e-05    3.9899704e-19    9.6922731e-06   -4.4065823e+03    3.1456946e-13   -1.6630854e-21    7.1411399e-19    2.0148271e-06    5.6926000e+01
   1.8587062e+00    8.7705894e-01    1.9138435e-01    1.0696772e+02    0.0000000e+00    2.9443661e-05    9.0331831e+02    9.1853718e+02    8.5567712e+02    4.9000000e+02    4.9000000e+02    4.9000000e+02    8.4231443e+06    1.0172639e+03    5.3288620e+03    1.2666491e-02    2.3693395e+01   -1.7815881e-12    7.9489692e-12    1.0669168e+05    1.6121353e-02    1.6527141e-05    4.0949693e-19    8.9052388e-06   -4.4009553e+03    3.1416779e-13   -1.6203814e-21    7.3014256e-19    2.2659832e-06    5.6605988e+01
   2.0075425e+00    9.3284329e-01    1.8941783e-01    1.0533246e+02    0.0000000e+00    2.9291630e-05    9.0277387e+02    9.1798982e+02    8.5490286e+02    4.9000000e+02    4.9000000e+02    4.9000000e+02    8.4116298e+06    1.0119195e+03    5.2938033e+03    1.2666491e-02    2.3824713e+01   -1.7791526e-12    7.9381028e-12    1.0654583e+05    1.6536284e-02    9.0384401e-06    4.2692427e-19    2.0700633e-05   -4.3949492e+03    3.1373904e-13   -1.2608053e-21    7.4868698e-19    2.3258856e-06    5.6292276e+01
   2.1453030e+00    9.9292456e-01    1.8766899e-01    1.0389087e+02    0.0000000e+00    2.9155260e-05    9.0225063e+02    9.1746952e+02    8.5414365e+02    4.9000000e+02    4.9000000e+02    4.9000000e+02    8.3987779e+06    1.0070293e+03    5.2614726e+03    1.2666491e-02    2.3945517e+01   -1.7764338e-12    7.9259802e-12    1.0638304e+05    1.6244865e-02   -3.8312123e-06    4.1436513e-19   -7.3276462e-05   -4.3882506e+03    3.1326109e-13   -5.1015841e-22    7.3579711e-19    2.0968326e-06    5.6007578e+01
   2.2830902e+00    1.0408895e+00    1.8598520e-01    1.0251465e+02    0.0000000e+00    2.9022861e-05    9.0170996e+02    9.1691989e+02    8.5339214e+02    4.9000000e+02    4.9000000e+02    4.9000000e+02    8.3868440e+06    1.0021885e+03    5.2292391e+03    1.2666491e-02    2.4065604e+01   -1.7739108e-12    7.9147063e-12    1.0623188e+05    1.6812843e-02   -4.9267258e-06    4.2645846e-19    9.7843266e-05   -4.3820037e+03    3.1281465e-13   -4.7331418e-22    7.6163137e-19    1.8004155e-06    5.5727893e+01
   2.4209008e+00    1.0884793e+00    1.8436014e-01    1.0119777e+02    0.0000000e+00    2.8894001e-05    9.0114227e+02    9.1635213e+02    8.5260323e+02    4.9000000e+02    4.9000000e+02    4.9000000e+02    8.3732599e+06    9.9735810e+02    5.1967924e+03    1.2666491e-02    2.4184966e+01   -1.7710378e-12    7.9018880e-12    1.0605982e+05    1.7688595e-02   -4.1714954e-05    4.4768241e-19    6.6578370e-06   -4.3749112e+03    3.1230842e-13    1.1672003e-21    8.0110748e-19    7.6244139e-07    5.5451375e+01
   2.5587359e+00    1.1424696e+00    1.8280302e-01    9.9947224e+01    0.0000000e+00    2.8769445e-05    9.0056126e+02    9.1576061e+02    8.5180238e+02    4.9000000e+02    4.9000000e+02    4.9000000e+02    8.3600576e+06    9.9260127e+02    5.1646277e+03    1.2666491e-02    2.4303611e+01   -1.7682441e-12    7.8894360e-12    1.0589259e+05    1.8784059e-02   -5.0936505e-05    4.8806239e-19    5.8588844e-05   -4.3679863e+03    3.1181430e-13    1.6733520e-21    8.4986626e-19    1.0344481e-06    5.5181068e+01
   2.6966053e+00    1.2015726e+00    1.8131865e-01    9.8766876e+01    0.0000000e+00    2.8649566e-05    8.9996604e+02    9.1515907e+02    8.5098448e+02    4.9000000e+02    4.9000000e+02    4.9000000e+02    8.3459410e+06    9.8792991e+02    5.1328089e+03    1.2666491e-02    2.4421554e+01   -1.7652587e-12    7.8761127e-12    1.0571379e+05    1.9322957e-02   -1.1246545e-05    4.9275434e-19    1.9718430e-06   -4.3606135e+03    3.1128797e-13   -9.3450823e-23    8.7423500e-19    1.9167252e-06    5.4917840e+01
   2.8345098e+00    1.2559255e+00    1.7990194e-01    9.7651954e+01    0.0000000e+00    2.8534010e-05    8.9934273e+02    9.1453659e+02    8.5013584e+02    4.9000000e+02    4.9000000e+02    4.9000000e+02    8.3301235e+06    9.8328876e+02    5.1008737e+03    1.2666491e-02    2.4538792e+01   -1.7619137e-12    7.8611828e-12    1.0551343e+05    1.9216810e-02   -7.4663813e-06    4.9076771e-19   -3.4201372e-05   -4.3523890e+03    3.1070079e-13   -2.8931390e-22    8.6936953e-19    1.7974317e-06    5.4659194e+01
   3.0378977e+00    1.2952561e+00    1.7788851e-01    9.6083297e+01    0.0000000e+00    2.8368177e-05    8.9837035e+02    9.1355882e+02    8.4882519e+02    4.9000000e+02    4.9000000e+02    4.9000000e+02    8.3051337e+06    9.7639827e+02    5.0530011e+03    1.2666491e-02    2.4710427e+01   -1.7566231e-12    7.8376216e-12    1.0519690e+05    1.8399705e-02   -4.9538779e-05    5.0757570e-19    3.4545817e-04   -4.3393430e+03    3.0976990e-13    1.6568488e-21    8.3148381e-19    9.0930269e-07    5.4279312e+01
   3.1758506e+00    1.3697299e+00    1.7661671e-01    9.5106363e+01    0.0000000e+00    2.8262030e-05    8.9771055e+02    9.1287647e+02    8.4795298e+02    4.9000000e+02    4.9000000e+02    4.9000000e+02    8.2885650e+06    9.7190099e+02    5.0215374e+03    1.2666491e-02    2.4825883e+01   -1.7531226e-12    7.8219691e-12    1.0498703e+05    1.9385124e-02    1.8255845e-05    5.0104137e-19    3.3524848e-05   -4.3305362e+03    3.0914094e-13   -1.3825875e-21    8.7648041e-19    1.9819901e-06    5.4033645e+01
   3.3071438e+00    1.4388025e+00    1.7548392e-01    9.4248520e+01    0.0000000e+00    2.8166245e-05    8.9706285e+02    9.1222376e+02    8.4712202e+02    4.9000000e+02    4.9000000e+02    4.9000000e+02    8.2716491e+06    9.6770870e+02    4.9918943e+03    1.2666491e-02    2.4935117e+01   -1.7495460e-12    7.8059983e-12    1.0477277e+05    1.9331044e-02    2.1887952e-05    4.8719095e-19   -4.1973002e-05   -4.3217503e+03    3.0851355e-13   -1.5324105e-21    8.7437807e-19    1.9379912e-06    5.3807627e+01
   3.4227041e+00    1.4484008e+00    1.7450696e-01    9.3515550e+01    0.0000000e+00    2.8082924e-05    8.9643680e+02    9.1162973e+02    8.4634400e+02    4.9000000e+02    4.9000000e+02    4.9000000e+02    8.2524255e+06    9.6387498e+02    4.9644607e+03    1.2666491e-02    2.5030858e+01   -1.7454791e-12    7.7878593e-12    1.0452927e+05    1.7095391e-02   -2.3012867e-05    4.5088753e-19    2.4273598e-05   -4.3121252e+03    3.0782631e-13    3.1449602e-22    7.7279063e-19    1.1959956e-06    5.3603859e+01
   3.5239545e+00    1.4677173e+00    1.7368347e-01    9.2901396e+01    0.0000000e+00    2.8012313e-05    8.9590072e+02    9.1108880e+02    8.4565710e+02    4.9000000e+02    4.9000000e+02    4.9000000e+02    8.2382238e+06    9.6060819e+02    4.9410388e+03    1.2666491e-02    2.5114370e+01   -1.7424719e-12    7.7744732e-12    1.0434939e+05    1.4870525e-02   -2.2689642e-05    4.6382154e-19    3.7563341e-04   -4.3045748e+03    3.0728794e-13    5.1870594e-22    6.7026540e-19    1.3740497e-06    5.3430672e+01
   3.6067644e+00    1.5082954e+00    1.7301993e-01    9.2408704e+01    0.0000000e+00    2.7955178e-05    8.9544221e+02    9.1062965e+02    8.4506419e+02    4.9000000e+02    4.9000000e+02    4.9000000e+02    8.2258989e+06    9.5789668e+02    4.9214881e+03    1.2666491e-02    2.5182384e+01   -1.7398692e-12    7.7628216e-12    1.0419327e+05    1.4869193e-02    1.7789655e-06    4.2588459e-19    1.0152671e-04   -4.2981126e+03    3.0682629e-13   -6.2863988e-22    6.7080457e-19    1.9689276e-06    5.3287965e+01
   3.7021704e+00    1.5488443e+00    1.7227472e-01    9.1857847e+01    0.0000000e+00    2.7890737e-05    8.9489814e+02    9.1008008e+02    8.4433831e+02    4.9000000e+02    4.9000000e+02    4.9000000e+02    8.2111357e+06    9.5476757e+02    4.8987994e+03    1.2666491e-02    2.5260415e+01   -1.7367460e-12    7.7488975e-12    1.0400628e+05    1.4538249e-02   -1.4386851e-05    4.1707601e-19   -1.1549388e-04   -4.2904174e+03    3.0627701e-13    8.2164113e-23    6.5557921e-19    1.3330672e-06    5.3124467e+01
   3.8059080e+00    1.6048826e+00    1.7150778e-01    9.1294970e+01    0.0000000e+00    2.7824001e-05    8.9429808e+02    9.0947191e+02    8.4353432e+02    4.9000000e+02    4.9000000e+02    4.9000000e+02    8.1947446e+06    9.5143022e+02    4.8744062e+03    1.2666491e-02    2.5344858e+01   -1.7332797e-12    7.7334226e-12    1.0379866e+05    1.3867446e-02   -1.5317584e-05    3.8916307e-19   -3.6792384e-05   -4.2819268e+03    3.0567050e-13    1.5161131e-22    6.2567561e-19    9.0347771e-07    5.2951818e+01
   3.9154496e+00    1.6786511e+00    1.7076387e-01    9.0754122e+01    0.0000000e+00    2.7758751e-05    8.9365577e+02    9.0882241e+02    8.4268487e+02    4.9000000e+02    4.9000000e+02    4.9000000e+02    8.1770630e+06    9.4801994e+02    4.8491755e+03    1.2666491e-02    2.5433580e+01   -1.7295390e-12    7.7167410e-12    1.0357469e+05    1.3218614e-02   -2.8316199e-05    3.4640831e-19    5.2906257e-05   -4.2727261e+03    3.0501391e-13    7.8034590e-22    5.9699584e-19    1.3367198e-07    5.2777997e+01
   4.0132479e+00    1.7390904e+00    1.7015987e-01    9.0319788e+01    0.0000000e+00    2.7705284e-05    8.9306764e+02    9.0822899e+02    8.4191581e+02    4.9000000e+02    4.9000000e+02    4.9000000e+02    8.1606578e+06    9.4505252e+02    4.8269075e+03    1.2666491e-02    2.5512408e+01   -1.7260683e-12    7.7012620e-12    1.0336690e+05    1.2928802e-02   -2.3370182e-05    3.3266351e-19    6.4046139e-05   -4.2641632e+03    3.0440284e-13    5.3377624e-22    5.8415003e-19    1.4720614e-07    5.2629381e+01
   4.1014886e+00    1.7872441e+00    1.6966287e-01    8.9966103e+01    0.0000000e+00    2.7660888e-05    8.9252192e+02    9.0767990e+02    8.4120886e+02    4.9000000e+02    4.9000000e+02    4.9000000e+02    8.1452610e+06    9.4242857e+02    4.8069416e+03    1.2666491e-02    2.5583224e+01   -1.7228120e-12    7.6867288e-12    1.0317187e+05    1.2943519e-02   -3.8100260e-05    3.3870043e-19    4.0228474e-05   -4.2560890e+03    3.0382652e-13    1.2397407e-21    5.8468303e-19   -4.8313488e-07    5.2500263e+01
   4.2080202e+00    1.8716393e+00    1.6911366e-01    8.9579667e+01    0.0000000e+00    2.7611330e-05    8.9182809e+02    9.0699172e+02    8.4033777e+02    4.9000000e+02    4.9000000e+02    4.9000000e+02    8.1253975e+06    9.3926091e+02    4.7824762e+03    1.2666491e-02    2.5668327e+01   -1.7186113e-12    7.6679795e-12    1.0292027e+05    1.2960174e-02   -4.2113147e-05    3.4901811e-19    3.1877913e-05   -4.2458838e+03    3.0309778e-13    1.4999675e-21    5.8515316e-19   -8.7199929e-07    5.2347433e+01
   4.3048409e+00    1.9598208e+00    1.6869536e-01    8.9290751e+01    0.0000000e+00    2.7572996e-05    8.9120447e+02    9.0634837e+02    8.3952969e+02    4.9000000e+02    4.9000000e+02    4.9000000e+02    8.1075651e+06    9.3659328e+02    4.7614592e+03    1.2666491e-02    2.5745306e+01   -1.7148291e-12    7.6512101e-12    1.0269440e+05    1.2551757e-02   -1.8895764e-05    3.3600197e-19    1.2896420e-04   -4.2365280e+03    3.0243092e-13    4.3400505e-22    5.6666292e-19    3.4658595e-07    5.2222169e+01
   4.4048646e+00    2.1067323e+00    1.6852740e-01    8.9186241e+01    0.0000000e+00    2.7556487e-05    8.9072766e+02    9.0568123e+02    8.3869528e+02    4.9000000e+02    4.9000000e+02    4.9000000e+02    8.0946259e+06    9.3492784e+02    4.7471222e+03    1.2666491e-02    2.5824548e+01   -1.7121297e-12    7.6387840e-12    1.0253050e+05    1.4816433e-02    1.3785491e-05    4.0233372e-19   -2.8431671e-04   -4.2280743e+03    3.0182411e-13   -9.3208048e-22    6.6908130e-19    1.1075917e-06    5.2153127e+01
   4.5075019e+00    2.1893594e+00    1.6823774e-01    8.9008236e+01    0.0000000e+00    2.7527587e-05    8.9001568e+02    9.0500040e+02    8.3784854e+02    4.9000000e+02    4.9000000e+02    4.9000000e+02    8.0738359e+06    9.3227790e+02    4.7253146e+03    1.2666491e-02    2.5905545e+01   -1.7076911e-12    7.6194352e-12    1.0226717e+05    1.4170070e-02    3.2511452e-05    3.9248827e-19   -2.5431497e-04   -4.2181795e+03    3.0112278e-13   -1.6662536e-21    6.3965550e-19    1.3041451e-06    5.2036679e+01
   4.6067928e+00    2.4601733e+00    1.6822528e-01    8.9134309e+01    0.0000000e+00    2.7505497e-05    8.8951338e+02    9.0465682e+02    8.3701305e+02    4.9000000e+02    4.9000000e+02    4.9000000e+02    8.0599700e+06    9.3104538e+02    4.7130828e+03    1.2666491e-02    2.5983608e+01   -1.7047355e-12    7.6064496e-12    1.0209154e+05    1.4210458e-02    2.5349618e-05    4.0085109e-19    4.5984125e-04   -4.2106648e+03    3.0058747e-13   -1.2821608e-21    6.4138190e-19    1.3468818e-06    5.1955753e+01
   4.7061803e+00    2.8580536e+00    1.6868421e-01    8.9556667e+01    0.0000000e+00    2.7537308e-05    8.8914195e+02    9.0540291e+02    8.3629516e+02    4.9000000e+02    4.9000000e+02    4.9000000e+02    8.0504356e+06    9.3103161e+02    4.7085156e+03    1.2666491e-02    2.6061637e+01   -1.7027788e-12    7.5971031e-12    1.0197077e+05    1.4285991e-02   -5.7970540e-06    3.8678901e-19   -2.0599725e-04   -4.2050109e+03    3.0017670e-13    2.1695952e-22    6.4536998e-19   -2.6146412e-07    5.1991141e+01
   4.8054512e+00    3.0530809e+00    1.6935719e-01    9.0175382e+01    0.0000000e+00    2.7583878e-05    8.8873096e+02    9.0605221e+02    8.3587216e+02    4.9000000e+02    4.9000000e+02    4.9000000e+02    8.0395137e+06    9.3130605e+02    4.7050662e+03    1.2666491e-02    2.6139502e+01   -1.7004319e-12    7.5870345e-12    1.0183243e+05    1.4033543e-02    1.8008964e-05    3.7431152e-19   -8.6839448e-05   -4.1994147e+03    2.9978291e-13   -6.3389676e-22    6.3474589e-19    6.1538953e-07    5.2050302e+01
   4.9047609e+00    3.3075183e+00    1.7040665e-01    9.1191117e+01    0.0000000e+00    2.7648092e-05    8.8839585e+02    9.0605242e+02    8.3537037e+02    4.9000000e+02    4.9000000e+02    4.9000000e+02    8.0310136e+06    9.3257816e+02    4.7075721e+03    1.2666491e-02    2.6217394e+01   -1.6986120e-12    7.5791201e-12    1.0172476e+05    1.3847786e-02    1.4390569e-05    3.8451996e-19    2.6360904e-04   -4.1957336e+03    2.9952224e-13   -5.4036767e-22    6.2565502e-19    3.8347771e-07    5.2150786e+01
   5.0040779e+00    3.7080112e+00    1.7198160e-01    9.2513956e+01    0.0000000e+00    2.7777780e-05    8.8814089e+02    9.0625366e+02    8.3532978e+02    4.9000000e+02    4.9000000e+02    4.9000000e+02    8.0245978e+06    9.3478175e+02    4.7154414e+03    1.2666491e-02    2.6295379e+01   -1.6972677e-12    7.5730052e-12    1.0164350e+05    1.3380982e-02    1.6507771e-05    3.8267539e-19   -2.4624545e-05   -4.1928544e+03    2.9931907e-13   -5.2864460e-22    6.0418209e-19    3.7448707e-07    5.2376379e+01
   5.1033912e+00    3.8964360e+00    1.7398631e-01    9.4305577e+01    0.0000000e+00    2.7922715e-05    8.8794687e+02    9.0724299e+02    8.3529586e+02    4.9000000e+02    4.9000000e+02    4.9000000e+02    8.0200129e+06    9.3825748e+02    4.7306960e+03    1.2666491e-02    2.6373558e+01   -1.6962759e-12    7.5687676e-12    1.0158542e+05    1.3033328e-02    1.3633557e-05    3.8513634e-19    1.3696863e-03   -4.1903293e+03    2.9914080e-13   -3.5877788e-22    5.8787465e-19    3.2231258e-07    5.2640004e+01
   5.2026684e+00    3.9411801e+00    1.7629516e-01    9.6765533e+01    0.0000000e+00    2.8039289e-05    8.8788590e+02    9.0816766e+02    8.3523257e+02    4.9000000e+02    4.9000000e+02    4.9000000e+02    8.0199025e+06    9.4316495e+02    4.7547490e+03    1.2666491e-02    2.6452062e+01   -1.6962692e-12    7.5686346e-12    1.0158402e+05    1.2896386e-02    1.3409658e-05    4.0053759e-19   -2.3714353e-04   -4.1900239e+03    2.9911919e-13   -1.3765733e-22    5.8108833e-19    3.6280780e-07    5.2867472e+01
   5.3019647e+00    3.9577588e+00    1.7867963e-01    9.8885487e+01    0.0000000e+00    2.8217774e-05    8.8787601e+02    9.0894326e+02    8.3541114e+02    4.9000000e+02    4.9000000e+02    4.9000000e+02    8.0211752e+06    9.4768720e+02    4.7771640e+03    1.2666491e-02    2.6530948e+01   -1.6965049e-12    7.5699988e-12    1.0160014e+05    1.3126548e-02    1.7694029e-05    4.2047965e-19   -2.9076772e-04   -4.1907166e+03    2.9917402e-13   -1.5621434e-22    5.9107181e-19    3.9025141e-07    5.3210922e+01
   5.4012545e+00    4.1216910e+00    1.8129157e-01    1.0133415e+02    0.0000000e+00    2.8394479e-05    8.8805639e+02    9.1040924e+02    8.3539840e+02    4.9000000e+02    4.9000000e+02    4.9000000e+02    8.0286300e+06    9.5345524e+02    4.8082910e+03    1.2666491e-02    2.6610268e+01   -1.6980725e-12    7.5770955e-12    1.0169457e+05    1.3325418e-02    1.1686410e-05    4.3856386e-19    1.2859170e-03   -4.1941265e+03    2.9941993e-13    1.6999633e-22    5.9951011e-19    3.3203822e-07    5.3575845e+01
   5.5005633e+00    4.5542537e+00    1.8455633e-01    1.0430295e+02    0.0000000e+00    2.8627825e-05    8.8849727e+02    9.1151330e+02    8.3540935e+02    4.9000000e+02    4.9000000e+02    4.9000000e+02    8.0445450e+06    9.6123077e+02    4.8528828e+03    1.2666491e-02    2.6690235e+01   -1.7014617e-12    7.5920788e-12    1.0189616e+05    1.3324032e-02    1.1865560e-05    4.3993190e-19   -2.8252511e-03   -4.2017310e+03    2.9996282e-13    3.7155208e-22    5.9932643e-19    2.6171174e-07    5.4080278e+01
   5.6098197e+00    5.3500760e+00    1.8971864e-01    1.0914986e+02    0.0000000e+00    2.8982345e-05    8.8927980e+02    9.1260576e+02    8.3596075e+02    4.9000000e+02    4.9000000e+02    4.9000000e+02    8.0717209e+06    9.7367394e+02    4.9253211e+03    1.2666491e-02    2.6779276e+01   -1.7072759e-12    7.6173027e-12    1.0224038e+05    1.3167981e-02    1.8076735e-05    4.3135978e-19   -3.0901330e-03   -4.2154607e+03    3.0092279e-13    6.1717490e-23    5.9247650e-19    4.1058734e-07    5.4854204e+01
   5.7025722e+00    6.1445776e+00    1.9603998e-01    1.1506323e+02    0.0000000e+00    2.9423946e-05    8.9022590e+02    9.1593455e+02    8.3692432e+02    4.9000000e+02    4.9000000e+02    4.9000000e+02    8.1041738e+06    9.8855207e+02    5.0122115e+03    1.2666491e-02    2.6856119e+01   -1.7140507e-12    7.6482260e-12    1.0265144e+05    1.3503969e-02    1.3697436e-05    4.3363656e-19    6.9140655e-03   -4.2315678e+03    3.0208233e-13    2.8189552e-22    6.0788234e-19    2.7328768e-07    5.5809806e+01
   5.8060997e+00    6.9407223e+00    2.0543151e-01    1.2415445e+02    0.0000000e+00    3.0054928e-05    8.9140187e+02    9.2049808e+02    8.3934684e+02    4.9000000e+02    4.9000000e+02    4.9000000e+02    8.1439867e+06    1.0096875e+03    5.1344486e+03    1.2666491e-02    2.6943710e+01   -1.7226189e-12    7.6851861e-12    1.0315573e+05    1.4339391e-02    1.8915422e-05    4.2856142e-19   -2.7739157e-03   -4.2518967e+03    3.0351781e-13   -8.9636235e-23    6.4658732e-19    5.1052591e-07    5.7156927e+01
   5.9078069e+00    7.4068920e+00    2.1705398e-01    1.3588702e+02    0.0000000e+00    3.0801074e-05    8.9263610e+02    9.2434994e+02    8.4252677e+02    4.9000000e+02    4.9000000e+02    4.9000000e+02    8.1855910e+06    1.0344666e+03    5.2766908e+03    1.2666491e-02    2.7032004e+01   -1.7312791e-12    7.7254734e-12    1.0368271e+05    1.5380769e-02    1.6188366e-05    4.7029833e-19   -7.2392551e-03   -4.2743573e+03    3.0515439e-13    1.6526453e-22    6.9319203e-19    3.2052665e-07    5.8733446e+01
   6.0036435e+00    7.7654084e+00    2.2989364e-01    1.4924933e+02    0.0000000e+00    3.1609016e-05    8.9395093e+02    9.2782423e+02    8.4601973e+02    4.9000000e+02    4.9000000e+02    4.9000000e+02    8.2298706e+06    1.0608106e+03    5.4284977e+03    1.2666491e-02    2.7117596e+01   -1.7406708e-12    7.7665189e-12    1.0424358e+05    1.6629809e-02    9.2100935e-06    4.9536930e-19    8.4299749e-03   -4.2988746e+03    3.0688783e-13    6.1329065e-22    7.4982348e-19    1.2190043e-07    6.0439997e+01
   6.1064819e+00    7.9409593e+00    2.4503251e-01    1.6609136e+02    0.0000000e+00    3.2481955e-05    8.9549261e+02    9.2788000e+02    8.4967840e+02    4.9000000e+02    4.9000000e+02    4.9000000e+02    8.2823936e+06    1.0916374e+03    5.6080609e+03    1.2666491e-02    2.7212296e+01   -1.7519305e-12    7.8158354e-12    1.0490886e+05    1.7980923e-02    2.8298232e-05    5.0385996e-19   -2.3973118e-02   -4.3282763e+03    3.0896877e-13   -8.6184339e-23    8.1174647e-19    5.7499809e-07    6.2325374e+01
   6.2021371e+00    8.0431313e+00    2.5991383e-01    1.8274061e+02    0.0000000e+00    3.3357455e-05    8.9717963e+02    9.2617409e+02    8.5294104e+02    4.9000000e+02    4.9000000e+02    4.9000000e+02    8.3403441e+06    1.1215746e+03    5.7860500e+03    1.2666491e-02    2.7303246e+01   -1.7636333e-12    7.8701727e-12    1.0564289e+05    1.9083054e-02   -9.7670290e-05    5.9971256e-19    1.5023465e-01   -4.3596020e+03    3.1119039e-13    5.3083521e-21    8.5926290e-19   -2.3085382e-06    6.4244851e+01
   6.3054654e+00    7.9126491e+00    2.7586199e-01    2.0139488e+02    0.0000000e+00    3.4241764e-05    8.9895956e+02    9.2696088e+02    8.5648279e+02    4.9000000e+02    4.9000000e+02    4.9000000e+02    8.4018371e+06    1.1533536e+03    5.9757402e+03    1.2666491e-02    2.7404694e+01   -1.7778481e-12    7.9263001e-12    1.0642179e+05    2.1285797e-02   -4.6597422e-06    4.4241679e-19   -9.9447099e-02   -4.3915888e+03    3.1338947e-13    1.8984495e-22    9.6578574e-19   -4.5195991e-07    6.6202606e+01
   6.4078466e+00    7.6358984e+00    2.9067483e-01    2.1871467e+02    0.0000000e+00    3.5089360e-05    9.0091763e+02    9.2728181e+02    8.5944418e+02    4.9000000e+02    4.9000000e+02    4.9000000e+02    8.4697202e+06    1.1836260e+03    6.1614745e+03    1.2666491e-02    2.7508363e+01   -1.7911984e-12    7.9944482e-12    1.0728163e+05    2.2660864e-02   -5.5904085e-05    5.5443156e-19   -2.2504911e-02   -4.4248330e+03    3.1593218e-13    2.8447066e-21    1.0259940e-18   -1.9725435e-06    6.8128111e+01
   6.5031446e+00    7.8791744e+00    3.0462619e-01    2.3554130e+02    0.0000000e+00    3.5851607e-05    9.0306484e+02    9.2731640e+02    8.6162930e+02    4.9000000e+02    4.9000000e+02    4.9000000e+02    8.5449058e+06    1.2136365e+03    6.3510368e+03    1.2666491e-02    2.7607852e+01   -1.8073732e-12    8.0628324e-12    1.0823397e+05    2.4714749e-02   -9.2581003e-06    5.4507771e-19    4.3855333e-02   -4.4609829e+03    3.1843428e-13    4.4582777e-22    1.1204046e-18   -2.5549883e-07    6.9948726e+01
   6.6004180e+00    8.2769920e+00    3.2059185e-01    2.5547571e+02    0.0000000e+00    3.6706145e-05    9.0490693e+02    9.2922143e+02    8.6467044e+02    4.9000000e+02    4.9000000e+02    4.9000000e+02    8.6107337e+06    1.2443761e+03    6.5413164e+03    1.2666491e-02    2.7712543e+01   -1.8215903e-12    8.1234147e-12    1.0906778e+05    2.7766806e-02   -1.4803411e-05    5.3114650e-19    2.0166338e-02   -4.4955350e+03    3.2080241e-13   -1.9884734e-22    1.2616064e-18   -4.4968956e-07    7.1920108e+01
   6.7029836e+00    7.4424769e+00    3.3630626e-01    2.7629339e+02    0.0000000e+00    3.7489752e-05    9.0553474e+02    9.2803184e+02    8.6824073e+02    4.9000000e+02    4.9000000e+02    4.9000000e+02    8.6357351e+06    1.2688999e+03    6.6806335e+03    1.2666491e-02    2.7825795e+01   -1.8265800e-12    8.1495418e-12    1.0938446e+05    3.2493041e-02   -1.7436304e-05    6.1474660e-19   -6.0203011e-03   -4.5144137e+03    3.2225654e-13   -6.5787836e-22    1.4767746e-18   -5.6422982e-07    7.3578253e+01
   6.8011539e+00    5.6945829e+00    3.4506471e-01    2.8784435e+02    0.0000000e+00    3.7931417e-05    9.0529514e+02    9.2350836e+02    8.7074659e+02    4.9000000e+02    4.9000000e+02    4.9000000e+02    8.6293759e+06    1.2800104e+03    6.7355461e+03    1.2666491e-02    2.7935649e+01   -1.8251933e-12    8.1439399e-12    1.0930391e+05    3.5718954e-02   -2.9224537e-05    7.2051394e-19   -1.7468416e-02   -4.5175563e+03    3.2251598e-13   -3.3220695e-22    1.6227275e-18   -1.0386651e-06    7.4423723e+01
   6.9022840e+00    4.7714000e+00    3.4900245e-01    2.9260150e+02    0.0000000e+00    3.8140984e-05    9.0558467e+02    9.2064576e+02    8.7077501e+02    4.9000000e+02    4.9000000e+02    4.9000000e+02    8.6417803e+06    1.2875568e+03    6.7801603e+03    1.2666491e-02    2.8049560e+01   -1.8276297e-12    8.1561183e-12    1.0946103e+05    3.1675780e-02   -3.9159306e-05    6.0217735e-19    2.6816063e-02   -4.5229186e+03    3.2291529e-13    2.4089906e-22    1.4389377e-18   -1.0295351e-06    7.4905395e+01
   7.0051516e+00    5.1649654e+00    3.5236581e-01    2.9745555e+02    0.0000000e+00    3.8261127e-05    9.0655213e+02    9.2168284e+02    8.7039047e+02    4.9000000e+02    4.9000000e+02    4.9000000e+02    8.6779293e+06    1.2983365e+03    6.8534223e+03    1.2666491e-02    2.8166434e+01   -1.8355894e-12    8.1886382e-12    1.0991891e+05    2.8932631e-02   -5.5465648e-05    5.6511481e-19    1.7583100e-03   -4.5376038e+03    3.2389367e-13    8.0406714e-22    1.3134645e-18   -1.5137941e-06    7.5328363e+01
   7.1050938e+00    5.0890302e+00    3.5606952e-01    3.0214596e+02    0.0000000e+00    3.8454790e-05    9.0731923e+02    9.2216375e+02    8.7088382e+02    4.9000000e+02    4.9000000e+02    4.9000000e+02    8.7080816e+06    1.3078868e+03    6.9164170e+03    1.2666491e-02    2.8281202e+01   -1.8420400e-12    8.2167016e-12    1.1030084e+05    2.7015569e-02   -8.6669084e-05    4.6341152e-19   -6.2989948e-03   -4.5524482e+03    3.2493030e-13    1.4282450e-21    1.2290423e-18   -2.2924077e-06    7.5858468e+01
   7.2007131e+00    3.8663299e+00    3.5743175e-01    3.0392303e+02    0.0000000e+00    3.8522114e-05    9.0745471e+02    9.2165872e+02    8.7105249e+02    4.9000000e+02    4.9000000e+02    4.9000000e+02    8.7159181e+06    1.3109222e+03    6.9330001e+03    1.2666491e-02    2.8391635e+01   -1.8434400e-12    8.2256483e-12    1.1040010e+05    2.8453622e-02   -1.2786827e-04    3.6944261e-19    9.3558064e-03   -4.5547455e+03    3.2516100e-13    2.3173803e-21    1.2999247e-18   -4.2097696e-06    7.6014678e+01
   7.3088461e+00    3.1662505e+00    3.5609215e-01    3.0166532e+02    0.0000000e+00    3.8474368e-05    9.0714950e+02    9.1955860e+02    8.6970832e+02    4.9000000e+02    4.9000000e+02    4.9000000e+02    8.7082342e+06    1.3087434e+03    6.9158269e+03    1.2666491e-02    2.8516420e+01   -1.8417488e-12    8.2186036e-12    1.1030277e+05    3.2757445e-02   -1.2172640e-04    5.8224733e-19    1.2019540e-02   -4.5455017e+03    3.2451921e-13    2.4077781e-21    1.4896896e-18   -3.7228940e-06    7.5888897e+01
   7.4085233e+00    4.4670943e+00    3.5607812e-01    3.0131837e+02    0.0000000e+00    3.8478344e-05    9.0727271e+02    9.1859786e+02    8.6816359e+02    4.9000000e+02    4.9000000e+02    4.9000000e+02    8.7153741e+06    1.3106000e+03    6.9291992e+03    1.2666491e-02    2.8631355e+01   -1.8433396e-12    8.2254080e-12    1.1039321e+05    3.2221606e-02   -7.5131134e-05    6.3200153e-19   -1.3634869e-02   -4.5459554e+03    3.2455667e-13    1.1709008e-21    1.4625989e-18   -2.4300284e-06    7.5960093e+01
   7.5081237e+00    6.7081765e+00    3.6249845e-01    3.1016453e+02    0.0000000e+00    3.8773492e-05    9.0823049e+02    9.1948663e+02    8.6912314e+02    4.9000000e+02    4.9000000e+02    4.9000000e+02    8.7519282e+06    1.3240568e+03    7.0169255e+03    1.2666491e-02    2.8747061e+01   -1.8510204e-12    8.2595444e-12    1.1085622e+05    3.1383759e-02   -7.5478030e-05    6.3240803e-19    1.5419891e-02   -4.5666364e+03    3.2601304e-13    1.7033784e-21    1.4243878e-18   -2.5263712e-06    7.6728552e+01
   7.6078445e+00    8.0424160e+00    3.7658880e-01    3.2952048e+02    0.0000000e+00    3.9455722e-05    9.0969887e+02    9.2471346e+02    8.7188483e+02    4.9000000e+02    4.9000000e+02    4.9000000e+02    8.8060836e+06    1.3490177e+03    7.1737906e+03    1.2666491e-02    2.8865055e+01   -1.8625460e-12    8.3102346e-12    1.1154218e+05    3.2851240e-02   -6.2756737e-05    6.6694064e-19    1.7037188e-02   -4.5982471e+03    3.2824958e-13    1.3399882e-21    1.4911095e-18   -2.2397983e-06    7.8331979e+01
   7.7053482e+00    8.0798698e+00    3.9251940e-01    3.5276251e+02    0.0000000e+00    4.0152516e-05    9.1094689e+02    9.3157386e+02    8.7435620e+02    4.9000000e+02    4.9000000e+02    4.9000000e+02    8.8520345e+06    1.3763731e+03    7.3414647e+03    1.2666491e-02    2.8983150e+01   -1.8722435e-12    8.3539295e-12    1.1212421e+05    3.5579091e-02   -5.5503312e-05    7.3386134e-19    4.6992065e-03   -4.6240300e+03    3.3010315e-13    1.1097526e-21    1.6146093e-18   -2.1623366e-06    7.9940034e+01
   7.8051352e+00    7.7463178e+00    4.0759519e-01    3.7414260e+02    0.0000000e+00    4.0862775e-05    9.1176228e+02    9.4185678e+02    8.7614985e+02    4.9000000e+02    4.9000000e+02    4.9000000e+02    8.8819943e+06    1.4001922e+03    7.4833055e+03    1.2666491e-02    2.9106587e+01   -1.8786807e-12    8.3817763e-12    1.1250370e+05    3.8856043e-02   -6.3900810e-05    8.0546608e-19   -6.3648490e-03   -4.6400525e+03    3.3123227e-13    1.1591732e-21    1.7629726e-18   -2.7638752e-06    8.1500907e+01
   7.9054992e+00    7.4070337e+00    4.2131056e-01    3.9401955e+02    0.0000000e+00    4.1491843e-05    9.1234835e+02    9.5388643e+02    8.7822997e+02    4.9000000e+02    4.9000000e+02    4.9000000e+02    8.9038641e+06    1.4206104e+03    7.6030098e+03    1.2666491e-02    2.9232893e+01   -1.8832386e-12    8.4027779e-12    1.1278071e+05    4.1380152e-02   -5.4685427e-05    8.7199685e-19    6.2701750e-04   -4.6534598e+03    3.3220365e-13    5.9242697e-22    1.8767079e-18   -2.7159374e-06    8.2861597e+01
   8.0060966e+00    6.7043391e+00    4.3262965e-01    4.1086130e+02    0.0000000e+00    4.1989152e-05    9.1320568e+02    9.6573152e+02    8.7996288e+02    4.9000000e+02    4.9000000e+02    4.9000000e+02    8.9365975e+06    1.4389338e+03    7.7177068e+03    1.2666491e-02    2.9361451e+01   -1.8900951e-12    8.4340265e-12    1.1319533e+05    4.1725020e-02   -5.9691226e-05    9.2306997e-19    4.7557007e-03   -4.6744044e+03    3.3371603e-13    8.6588887e-22    1.8904105e-18   -2.8390460e-06    8.4034120e+01
   8.1130833e+00    5.5909494e+00    4.4032572e-01    4.2270634e+02    0.0000000e+00    4.2297688e-05    9.1448088e+02    9.7972020e+02    8.8090167e+02    4.9000000e+02    4.9000000e+02    4.9000000e+02    8.9858377e+06    1.4553347e+03    7.8306450e+03    1.2666491e-02    2.9500240e+01   -1.9006187e-12    8.4799235e-12    1.1381903e+05    4.1223839e-02   -6.0673387e-05    9.4548321e-19   -2.6518875e-03   -4.7019600e+03    3.3565470e-13    7.3280790e-22    1.8659765e-18   -2.5222255e-06    8.4926504e+01
   8.2047990e+00    4.6028351e+00    4.4291159e-01    4.2761102e+02    0.0000000e+00    4.2348194e-05    9.1535571e+02    9.9398999e+02    8.8090377e+02    4.9000000e+02    4.9000000e+02    4.9000000e+02    9.0206786e+06    1.4640075e+03    7.8938888e+03    1.2666491e-02    2.9620545e+01   -1.9080631e-12    8.5124264e-12    1.1426034e+05    4.0862323e-02   -1.3069358e-04    8.9399764e-19   -7.5613603e-03   -4.7184987e+03    3.3681424e-13    3.4517076e-21    1.8510401e-18   -5.3995036e-06    8.5217212e+01
   8.3055003e+00    3.7895474e+00    4.4260991e-01    4.2743662e+02    0.0000000e+00    4.2305635e-05    9.1571450e+02    1.0111758e+03    8.8014239e+02    4.9000000e+02    4.9000000e+02    4.9000000e+02    9.0368534e+06    1.4663275e+03    7.9125600e+03    1.2666491e-02    2.9753262e+01   -1.9114224e-12    8.5279458e-12    1.1446522e+05    4.1207419e-02   -2.5978352e-04    8.4125175e-19   -1.6925745e-04   -4.7231467e+03    3.3716010e-13    8.5320697e-21    1.8690923e-18   -9.6391004e-06    8.5212567e+01
   8.4078031e+00    3.5840487e+00    4.4095210e-01    4.2567660e+02    0.0000000e+00    4.2174103e-05    9.1570273e+02    1.0291174e+03    8.7903470e+02    4.9000000e+02    4.9000000e+02    4.9000000e+02    9.0393823e+06    1.4653326e+03    7.9063967e+03    1.2666491e-02    2.9888112e+01   -1.9118271e-12    8.5311727e-12    1.1449725e+05    4.2999459e-02   -2.8468556e-04    9.3230186e-19    1.0547386e-03   -4.7204597e+03    3.3701198e-13    9.5811296e-21    1.9480066e-18   -1.0211215e-05    8.4957639e+01
   8.5004379e+00    4.0977690e+00    4.4032412e-01    4.2497350e+02    0.0000000e+00    4.2124713e-05    9.1592827e+02    1.0465181e+03    8.7821972e+02    4.9000000e+02    4.9000000e+02    4.9000000e+02    9.0504198e+06    1.4663330e+03    7.9161251e+03    1.2666491e-02    3.0010222e+01   -1.9140937e-12    8.5419710e-12    1.1463706e+05    4.4505359e-02   -2.1342113e-04    1.0730383e-18    1.3881600e-03   -4.7237636e+03    3.3726599e-13    7.5039286e-21    2.0126416e-18   -7.4762070e-06    8.4918527e+01
   8.6095958e+00    5.2293324e+00    4.4322241e-01    4.3029132e+02    0.0000000e+00    4.2187848e-05    9.1683801e+02    1.0705464e+03    8.7820399e+02    4.9000000e+02    4.9000000e+02    4.9000000e+02    9.0874252e+06    1.4753378e+03    7.9826757e+03    1.2666491e-02    3.0154823e+01   -1.9219379e-12    8.5767903e-12    1.1510579e+05    4.5723749e-02   -1.1228907e-04    1.2009626e-18    4.7652697e-03   -4.7420813e+03    3.3856800e-13    3.7836851e-21    2.0644449e-18   -4.5385399e-06    8.5249083e+01
   8.7099181e+00    6.2713589e+00    4.5062277e-01    4.4401898e+02    0.0000000e+00    4.2390158e-05    9.1799669e+02    1.0946530e+03    8.7932070e+02    4.9000000e+02    4.9000000e+02    4.9000000e+02    9.1326667e+06    1.4911250e+03    8.0910091e+03    1.2666491e-02    3.0289279e+01   -1.9315770e-12    8.6189738e-12    1.1567884e+05    4.8094767e-02   -7.0010495e-05    1.3056551e-18    6.3733151e-03   -4.7667366e+03    3.4030406e-13    2.3098252e-21    2.1707048e-18   -3.4710476e-06    8.5900732e+01
   8.8094403e+00    6.9507264e+00    4.6145380e-01    4.6266686e+02    0.0000000e+00    4.2776749e-05    9.1899956e+02    1.1177031e+03    8.8109464e+02    4.9000000e+02    4.9000000e+02    4.9000000e+02    9.1723091e+06    1.5098147e+03    8.2123540e+03    1.2666491e-02    3.0424607e+01   -1.9400163e-12    8.6562890e-12    1.1618097e+05    5.3016764e-02   -3.3548251e-05    1.5416780e-18   -1.5466770e-03   -4.7894627e+03    3.4191838e-13    1.1574577e-21    2.3914077e-18   -2.3264719e-06    8.6895695e+01
   8.9124280e+00    7.2933226e+00    4.7410968e-01    4.8532573e+02    0.0000000e+00    4.3217744e-05    9.1980378e+02    1.1397016e+03    8.8295545e+02    4.9000000e+02    4.9000000e+02    4.9000000e+02    9.2042944e+06    1.5299743e+03    8.3381879e+03    1.2666491e-02    3.0566802e+01   -1.9467595e-12    8.6864506e-12    1.1658611e+05    5.6928809e-02    2.5951050e-06    1.6192018e-18    2.5502422e-03   -4.8081492e+03    3.4325169e-13   -4.0270792e-22    2.5674079e-18   -2.1089372e-06    8.7962878e+01
   9.0124322e+00    7.1361043e+00    4.8603986e-01    5.0952729e+02    0.0000000e+00    4.3534328e-05    9.2051383e+02    1.1604827e+03    8.8461599e+02    4.9000000e+02    4.9000000e+02    4.9000000e+02    9.2335219e+06    1.5496972e+03    8.4605979e+03    1.2666491e-02    3.0706927e+01   -1.9528944e-12    8.7142350e-12    1.1695632e+05    5.7914695e-02    1.1733619e-05    1.6876901e-18    8.5267498e-03   -4.8263002e+03    3.4455912e-13   -3.9163612e-22    2.6099099e-18   -1.9867031e-06    8.8775224e+01
   9.1058685e+00    6.6315444e+00    4.9584021e-01    5.3130994e+02    0.0000000e+00    4.3765234e-05    9.2131211e+02    1.1806795e+03    8.8606797e+02    4.9000000e+02    4.9000000e+02    4.9000000e+02    9.2669087e+06    1.5670441e+03    8.5725975e+03    1.2666491e-02    3.0839706e+01   -1.9600244e-12    8.7456710e-12    1.1737922e+05    5.5982371e-02   -2.3759471e-06    1.6757429e-18   -4.8106333e-03   -4.8461261e+03    3.4597192e-13    7.0959319e-22    2.5203987e-18   -1.8726665e-06    8.9445495e+01
   9.2084330e+00    5.7673702e+00    5.0360193e-01    5.5204476e+02    0.0000000e+00    4.3863630e-05    9.2221260e+02    1.2034417e+03    8.8718584e+02    4.9000000e+02    4.9000000e+02    4.9000000e+02    9.3052483e+06    1.5827823e+03    8.6781879e+03    1.2666491e-02    3.0987311e+01   -1.9681980e-12    8.7815834e-12    1.1786484e+05    5.5393437e-02   -1.0563024e-05    1.6687487e-18   -1.4612079e-02   -4.8679492e+03    3.4751049e-13    1.0084176e-21    2.4909629e-18   -2.5140026e-06    8.9874882e+01
   9.3009126e+00    4.8193461e+00    5.0677625e-01    5.6404894e+02    0.0000000e+00    4.3797116e-05    9.2281562e+02    1.2255496e+03    8.8746043e+02    4.9000000e+02    4.9000000e+02    4.9000000e+02    9.3323634e+06    1.5915075e+03    8.7386284e+03    1.2666491e-02    3.1121632e+01   -1.9739829e-12    8.8065051e-12    1.1820830e+05    5.5397255e-02   -2.0664052e-04    1.7504582e-18   -2.7937358e-03   -4.8816567e+03    3.4845687e-13    9.9514027e-21    2.4871894e-18   -1.0951973e-05    8.9899901e+01
   9.4156395e+00    3.9519936e+00    5.0615549e-01    5.6646259e+02    0.0000000e+00    4.3707978e-05    9.2311402e+02    1.2523359e+03    8.8676688e+02    4.9000000e+02    4.9000000e+02    4.9000000e+02    9.3490484e+06    1.5934291e+03    8.7548807e+03    1.2666491e-02    3.1288976e+01   -1.9775314e-12    8.8222188e-12    1.1841964e+05    5.4640931e-02   -2.6678453e-04    1.9574474e-18   -5.7483723e-03   -4.8871918e+03    3.4885098e-13    1.2330056e-20    2.4448639e-18   -1.2649475e-05    8.9812587e+01
   9.5156846e+00    3.8034395e+00    5.0384422e-01    5.6721235e+02    0.0000000e+00    4.3498906e-05    9.2316923e+02    1.2743486e+03    8.8569010e+02    4.9000000e+02    4.9000000e+02    4.9000000e+02    9.3561697e+06    1.5927579e+03    8.7525125e+03    1.2666491e-02    3.1434919e+01   -1.9788340e-12    8.8298833e-12    1.1850984e+05    5.4350501e-02   -2.5800483e-04    2.1055605e-18    6.6722962e-03   -4.8876390e+03    3.4893179e-13    1.2075589e-20    2.4252299e-18   -1.2967943e-05    8.9431391e+01
   9.6149165e+00    4.2149214e+00    5.0236802e-01    5.6933038e+02    0.0000000e+00    4.3326681e-05    9.2337471e+02    1.2959598e+03    8.8492909e+02    4.9000000e+02    4.9000000e+02    4.9000000e+02    9.3685558e+06    1.5936701e+03    8.7622640e+03    1.2666491e-02    3.1579711e+01   -1.9814233e-12    8.8419269e-12    1.1866673e+05    5.4822660e-02   -2.0075838e-04    2.0157407e-18    3.3402533e-03   -4.8918326e+03    3.4925323e-13    1.0658090e-20    2.4505288e-18   -1.0628060e-05    8.9154521e+01
   9.7182445e+00    4.9811859e+00    5.0370416e-01    5.8135649e+02    0.0000000e+00    4.3159014e-05    9.2386873e+02    1.3189676e+03    8.8475589e+02    4.9000000e+02    4.9000000e+02    4.9000000e+02    9.3915500e+06    1.5999460e+03    8.8078877e+03    1.2666491e-02    3.1730996e+01   -1.9862462e-12    8.8637215e-12    1.1895798e+05    5.5836699e-02   -1.9863238e-04    2.0392291e-18    1.2348627e-02   -4.9028897e+03    3.5004612e-13    1.0522716e-20    2.4958671e-18   -1.1910461e-05    8.8942040e+01
   9.8077840e+00    5.6746558e+00    5.0787900e-01    5.9533412e+02    0.0000000e+00    4.3189424e-05    9.2445247e+02    1.3387534e+03    8.8516930e+02    4.9000000e+02    4.9000000e+02    4.9000000e+02    9.4159852e+06    1.6088233e+03    8.8701659e+03    1.2666491e-02    3.1862956e+01   -1.9914559e-12    8.8866979e-12    1.1926749e+05    5.7176677e-02   -8.5067864e-05    2.0545648e-18    1.3038621e-03   -4.9159583e+03    3.5097406e-13    5.3127209e-21    2.5570485e-18   -7.2434287e-06    8.9137161e+01
   9.9017080e+00    6.2481711e+00    5.1497539e-01    6.1817333e+02    0.0000000e+00    4.3250044e-05    9.2510306e+02    1.3593836e+03    8.8604934e+02    4.9000000e+02    4.9000000e+02    4.9000000e+02    9.4413975e+06    1.6217576e+03    8.9571566e+03    1.2666491e-02    3.2002624e+01   -1.9968581e-12    8.9102866e-12    1.1958937e+05    5.8964435e-02   -3.5112215e-05    2.1065418e-18    1.1812407e-02   -4.9303963e+03    3.5198552e-13    3.1110970e-21    2.6373480e-18   -5.8510339e-06    8.9398189e+01
   1.0002666e+01    6.5409433e+00    5.2450176e-01    6.5257499e+02    0.0000000e+00    4.3305939e-05    9.2582944e+02    1.3801628e+03    8.8732037e+02    4.9000000e+02    4.9000000e+02    4.9000000e+02    9.4667707e+06    1.6380295e+03    9.0660080e+03    1.2666491e-02    3.2154404e+01   -2.0022802e-12    8.9341329e-12    1.1991076e+05    6.0864790e-02    1.3201518e-05    2.1767679e-18    1.1557429e-03   -4.9454790e+03    3.5305593e-13    1.1087643e-21    2.7221304e-18   -4.4015263e-06    8.9640593e+01
   1.0101377e+01    6.4523780e+00    5.3444389e-01    6.8672985e+02    0.0000000e+00    4.3441765e-05    9.2660652e+02    1.3989750e+03    8.8857214e+02    4.9000000e+02    4.9000000e+02    4.9000000e+02    9.4922895e+06    1.6539050e+03    9.1753539e+03    1.2666491e-02    3.2304653e+01   -2.0076957e-12    8.9581501e-12    1.2023400e+05    6.2134655e-02    1.7455170e-05    2.2895574e-18   -3.9023688e-04   -4.9607789e+03    3.5414341e-13    9.7069667e-22    2.7754865e-18   -4.9815155e-06    9.0047678e+01
   1.0211028e+01    5.9884720e+00    5.4359895e-01    7.2090888e+02    0.0000000e+00    4.3528722e-05    9.2756141e+02    1.4187579e+03    8.8958512e+02    4.9000000e+02    4.9000000e+02    4.9000000e+02    9.5199498e+06    1.6690771e+03    9.2877954e+03    1.2666491e-02    3.2473592e+01   -2.0137421e-12    8.9831308e-12    1.2058436e+05    6.2520121e-02   -2.4456389e-05    2.3868708e-18   -7.0605132e-03   -4.9768836e+03    3.5523753e-13    2.8540131e-21    2.7883378e-18   -7.0389525e-06    9.0350021e+01
   1.0314377e+01    5.3342792e+00    5.4882251e-01    7.5022132e+02    0.0000000e+00    4.3383284e-05    9.2841868e+02    1.4357491e+03    8.8989863e+02    4.9000000e+02    4.9000000e+02    4.9000000e+02    9.5393188e+06    1.6794835e+03    9.3751113e+03    1.2666491e-02    3.2634486e+01   -2.0178114e-12    9.0015830e-12    1.2082969e+05    6.2234057e-02    2.0036757e-04    2.4808488e-18   -8.7433329e-03   -4.9877989e+03    3.5602046e-13   -7.3318301e-21    2.7710658e-18    3.2966112e-06    9.0111275e+01
   1.0400419e+01    4.8110073e+00    5.5091252e-01    7.7041498e+02    0.0000000e+00    4.3215203e-05    9.2905830e+02    1.4481655e+03    8.8966082e+02    4.9000000e+02    4.9000000e+02    4.9000000e+02    9.5495194e+06    1.6843197e+03    9.4273912e+03    1.2666491e-02    3.2769402e+01   -2.0199657e-12    9.0113979e-12    1.2095890e+05    6.1616296e-02    3.9950188e-04    2.5385698e-18   -1.5118304e-02   -4.9927801e+03    3.5638626e-13   -1.6204438e-20    2.7400100e-18    1.3130220e-05    8.9771109e+01
   1.0524858e+01    4.3834565e+00    5.5188494e-01    7.8800524e+02    0.0000000e+00    4.3061217e-05    9.2993675e+02    1.4633469e+03    8.8880633e+02    4.9000000e+02    4.9000000e+02    4.9000000e+02    9.5561539e+06    1.6862524e+03    9.4784442e+03    1.2666491e-02    3.2965569e+01   -2.0212959e-12    9.0178548e-12    1.2104294e+05    6.0154010e-02    2.9295003e-04    2.5749476e-18   -2.2615283e-03   -4.9942325e+03    3.5650058e-13   -1.1420832e-20    2.6711010e-18    8.5682579e-06    8.9382159e+01
   1.0617996e+01    4.4212150e+00    5.5266027e-01    8.0243115e+02    0.0000000e+00    4.2940777e-05    9.3076334e+02    1.4728873e+03    8.8805314e+02    4.9000000e+02    4.9000000e+02    4.9000000e+02    9.5599268e+06    1.6872201e+03    9.5240421e+03    1.2666491e-02    3.3113135e+01   -2.0219971e-12    9.0218552e-12    1.2109073e+05    5.9541417e-02    2.4485225e-04    2.6331369e-18    3.8676924e-03   -4.9943167e+03    3.5653096e-13   -9.4079130e-21    2.6402561e-18    6.6750682e-06    8.9046637e+01
   1.0710808e+01    4.7225575e+00    5.5482642e-01    8.2625142e+02    0.0000000e+00    4.2752465e-05    9.3182049e+02    1.5274948e+03    8.8746076e+02    4.9000000e+02    4.9000000e+02    4.9000000e+02    9.5646938e+06    1.6904218e+03    9.5945785e+03    1.2666491e-02    3.3261115e+01   -2.0229593e-12    9.0266292e-12    1.2115111e+05    6.0044479e-02    2.3100907e-04    2.6602808e-18    6.7210084e-03   -4.9953530e+03    3.5662057e-13   -8.9155703e-21    2.6620039e-18    6.0920740e-06    8.8546081e+01
   1.0802736e+01    5.1547709e+00    5.5919689e-01    8.6191624e+02    0.0000000e+00    4.2577953e-05    9.3311571e+02    1.6547596e+03    8.8714494e+02    4.9000000e+02    4.9000000e+02    4.9000000e+02    9.5708038e+06    1.6960896e+03    9.6927020e+03    1.2666491e-02    3.3409053e+01   -2.0242802e-12    9.0324578e-12    1.2122850e+05    6.1178280e-02    3.5456380e-04    2.7086178e-18   -3.3691345e-03   -4.9980076e+03    3.5681325e-13   -1.4823052e-20    2.7116999e-18    1.1182933e-05    8.8063744e+01
   1.0925367e+01    5.6952452e+00    5.6879610e-01    9.2066659e+02    0.0000000e+00    4.2543026e-05    9.3531722e+02    1.8801326e+03    8.8720474e+02    4.9000000e+02    4.9000000e+02    4.9000000e+02    9.5806833e+06    1.7065211e+03    9.8690124e+03    1.2666491e-02    3.3609263e+01   -2.0263825e-12    9.0415434e-12    1.2135364e+05    6.2553091e-02    3.7608512e-04    2.6903623e-18    3.3417375e-03   -5.0038492e+03    3.5721806e-13   -1.5746699e-20    2.7749326e-18    1.1483331e-05    8.7790114e+01
   1.1025719e+01    5.9223931e+00    5.7939505e-01    9.9111347e+02    0.0000000e+00    4.2371582e-05    9.3749684e+02    2.0756814e+03    8.8747217e+02    4.9000000e+02    4.9000000e+02    4.9000000e+02    9.5884492e+06    1.7189579e+03    1.0063409e+04    1.2666491e-02    3.3776349e+01   -2.0280555e-12    9.0487493e-12    1.2145200e+05    6.3397366e-02    4.6566083e-04    2.6788349e-18    7.9759976e-04   -5.0092279e+03    3.5759388e-13   -1.9776483e-20    2.8135631e-18    1.5254423e-05    8.7233307e+01
   1.1129633e+01    5.9021178e+00    5.9173683e-01    1.0657118e+03    0.0000000e+00    4.2435758e-05    9.4011303e+02    2.2823179e+03    8.8772740e+02    4.9000000e+02    4.9000000e+02    4.9000000e+02    9.5957769e+06    1.7304912e+03    1.0285720e+04    1.2666491e-02    3.3953155e+01   -2.0296563e-12    9.0552732e-12    1.2154482e+05    6.3928574e-02    5.7050069e-04    2.7322836e-18    3.4454800e-04   -5.0143712e+03    3.5793967e-13   -2.4619320e-20    2.8351999e-18    2.0082847e-05    8.7119315e+01
   1.1201562e+01    5.7599983e+00    6.0033018e-01    1.1315978e+03    0.0000000e+00    4.2232769e-05    9.4212990e+02    2.4136657e+03    8.8728990e+02    4.9000000e+02    4.9000000e+02    4.9000000e+02    9.5993791e+06    1.7397442e+03    1.0464624e+04    1.2666491e-02    3.4077959e+01   -2.0304591e-12    9.0584864e-12    1.2159045e+05    6.3868192e-02    7.1612506e-04    2.7746829e-18   -1.4807082e-03   -5.0169460e+03    3.5811226e-13   -3.1339855e-20    2.8302052e-18    2.7385978e-05    8.6505092e+01
   1.1318960e+01    5.4303482e+00    6.1450355e-01    1.2333438e+03    0.0000000e+00    4.2273784e-05    9.4570457e+02    2.5116767e+03    8.8670470e+02    4.9000000e+02    4.9000000e+02    4.9000000e+02    9.6030809e+06    1.7503120e+03    1.0758079e+04    1.2666491e-02    3.4286328e+01   -2.0313513e-12    9.0615652e-12    1.2163734e+05    6.2825416e-02    6.3149462e-04    2.7982792e-18   -1.2899847e-02   -5.0191770e+03    3.5824711e-13   -2.7382977e-20    2.7813567e-18    2.4189501e-05    8.6229467e+01
   1.1428523e+01    5.1225109e+00    6.2685799e-01    1.3342702e+03    0.0000000e+00    4.2325310e-05    9.4916716e+02    2.5125507e+03    8.8599010e+02    4.9000000e+02    4.9000000e+02    4.9000000e+02    9.5992259e+06    1.7566966e+03    1.1035783e+04    1.2666491e-02    3.4486120e+01   -2.0303890e-12    9.0586243e-12    1.2158851e+05    6.1794106e-02    6.3307739e-04    2.8246576e-18   -4.5671344e-03   -5.0172193e+03    3.5814258e-13   -2.7741436e-20    2.7322363e-18    2.4140735e-05    8.5950732e+01
   1.1505844e+01    4.9720350e+00    6.3583393e-01    1.4153885e+03    0.0000000e+00    4.2219302e-05    9.5161198e+02    2.4760472e+03    8.8528166e+02    4.9000000e+02    4.9000000e+02    4.9000000e+02    9.5942562e+06    1.7614862e+03    1.1239208e+04    1.2666491e-02    3.4630233e+01   -2.0293492e-12    9.0538626e-12    1.2152556e+05    6.0921803e-02    4.6431444e-04    2.8379370e-18   -4.7858060e-03   -5.0140459e+03    3.5791337e-13   -2.0183451e-20    2.6913620e-18    1.5905485e-05    8.5421112e+01
   1.1621513e+01    4.9391056e+00    6.5004275e-01    1.5475412e+03    0.0000000e+00    4.2118749e-05    9.5541565e+02    2.4950656e+03    8.8426723e+02    4.9000000e+02    4.9000000e+02    4.9000000e+02    9.5855450e+06    1.7680222e+03    1.1552953e+04    1.2666491e-02    3.4850820e+01   -2.0274766e-12    9.0457521e-12    1.2141522e+05    6.0013938e-02    2.6925798e-04    2.7748470e-18    2.0922106e-03   -5.0082681e+03    3.5750799e-13   -1.1256008e-20    2.6524081e-18    6.6875257e-06    8.4731345e+01
   1.1700882e+01    5.0516740e+00    6.6102835e-01    1.6496798e+03    0.0000000e+00    4.2056692e-05    9.5801585e+02    2.4906808e+03    8.8344442e+02    4.9000000e+02    4.9000000e+02    4.9000000e+02    9.5792829e+06    1.7731979e+03    1.1776653e+04    1.2666491e-02    3.5005800e+01   -2.0261286e-12    9.0400371e-12    1.2133590e+05    5.9993150e-02    2.7710907e-04    2.7044156e-18   -1.0658747e-03   -5.0042978e+03    3.5723537e-13   -1.1542045e-20    2.6546595e-18    6.6502876e-06    8.4256948e+01
   1.1819130e+01    5.3376248e+00    6.8007899e-01    1.8244533e+03    0.0000000e+00    4.2030341e-05    9.6178414e+02    2.4821327e+03    8.8221779e+02    4.9000000e+02    4.9000000e+02    4.9000000e+02    9.5704988e+06    1.7824494e+03    1.2114135e+04    1.2666491e-02    3.5242234e+01   -2.0242441e-12    9.0317484e-12    1.2122464e+05    6.0614438e-02    2.0794952e-04    2.5682795e-18    5.0409335e-03   -4.9991724e+03    3.5687068e-13   -7.9590699e-21    2.6894847e-18    3.2479367e-06    8.3677070e+01
   1.1938907e+01    5.6347199e+00    7.0188143e-01    2.0186981e+03    0.0000000e+00    4.2083512e-05    9.6556613e+02    2.4749355e+03    8.8089331e+02    4.9000000e+02    4.9000000e+02    4.9000000e+02    9.5623245e+06    1.7939361e+03    1.2465307e+04    1.2666491e-02    3.5488684e+01   -2.0225172e-12    9.0240527e-12    1.2112110e+05    6.1352206e-02    2.4865449e-04    2.2430103e-18    5.3319126e-03   -4.9951439e+03    3.5658363e-13   -8.7910462e-21    2.7389131e-18    5.0339935e-06    8.3259609e+01
   1.2020982e+01    5.7684656e+00    7.1795877e-01    2.1580387e+03    0.0000000e+00    4.2213454e-05    9.6804885e+02    2.4617430e+03    8.7993407e+02    4.9000000e+02    4.9000000e+02    4.9000000e+02    9.5568143e+06    1.8021403e+03    1.2700280e+04    1.2666491e-02    3.5661579e+01   -2.0213802e-12    9.0188069e-12    1.2105130e+05    6.1717721e-02    3.5859372e-04    2.0573754e-18   -1.9300737e-03   -4.9927395e+03    3.5640883e-13   -1.3187139e-20    2.7646226e-18    9.9150683e-06    8.3168224e+01
   1.2104082e+01    5.8237032e+00    7.3427910e-01    2.2975952e+03    0.0000000e+00    4.2357185e-05    9.7045740e+02    2.4763713e+03    8.7897373e+02    4.9000000e+02    4.9000000e+02    4.9000000e+02    9.5509654e+06    1.8106443e+03    1.2931299e+04    1.2666491e-02    3.5839876e+01   -2.0201531e-12    9.0131844e-12    1.2097722e+05    6.1904664e-02    3.8701324e-04    2.0392380e-18   -9.4688618e-04   -4.9902368e+03    3.5622416e-13   -1.4436185e-20    2.7740741e-18    1.1162702e-05    8.3104316e+01
   1.2226869e+01    5.7711456e+00    7.5705650e-01    2.4949186e+03    0.0000000e+00    4.2470450e-05    9.7390291e+02    2.4626815e+03    8.7778784e+02    4.9000000e+02    4.9000000e+02    4.9000000e+02    9.5409551e+06    1.8232677e+03    1.3259608e+04    1.2666491e-02    3.6109046e+01   -2.0180647e-12    9.0036047e-12    1.2085042e+05    6.1554628e-02    4.3247007e-04    1.8486907e-18   -3.1170233e-04   -4.9856998e+03    3.5589224e-13   -1.5898532e-20    2.7671041e-18    1.3630469e-05    8.2826865e+01
   1.2312795e+01    5.6611885e+00    7.7128286e-01    2.6188087e+03    0.0000000e+00    4.2533765e-05    9.7617691e+02    2.4664607e+03    8.7718668e+02    4.9000000e+02    4.9000000e+02    4.9000000e+02    9.5318750e+06    1.8308059e+03    1.3468367e+04    1.2666491e-02    3.6301158e+01   -2.0161529e-12    8.9950434e-12    1.2073541e+05    6.1146667e-02    6.3913154e-04    1.8121854e-18   -5.3024265e-03   -4.9812870e+03    3.5557630e-13   -2.5307234e-20    2.7500995e-18    2.3921449e-05    8.2608288e+01
   1.2400411e+01    5.5346828e+00    7.8421246e-01    2.7317021e+03    0.0000000e+00    4.2551905e-05    9.7834721e+02    2.4552893e+03    8.7658129e+02    4.9000000e+02    4.9000000e+02    4.9000000e+02    9.5208189e+06    1.8377248e+03    1.3661441e+04    1.2666491e-02    3.6499931e+01   -2.0138064e-12    8.9845428e-12    1.2059537e+05    6.0797090e-02    6.8213617e-04    1.7713679e-18   -1.9599893e-03   -4.9755554e+03    3.5516368e-13   -2.7362784e-20    2.7360208e-18    2.5938521e-05    8.2293108e+01
   1.2534974e+01    5.4009936e+00    8.0074669e-01    2.8748643e+03    0.0000000e+00    4.2410777e-05    9.8141789e+02    2.4632891e+03    8.7544646e+02    4.9000000e+02    4.9000000e+02    4.9000000e+02    9.5010804e+06    1.8474119e+03    1.3926711e+04    1.2666491e-02    3.6810223e+01   -2.0096127e-12    8.9660188e-12    1.2034535e+05    6.0184132e-02    7.6609561e-04    1.6053259e-18    3.6408181e-04   -4.9648062e+03    3.5440266e-13   -3.0958248e-20    2.7159150e-18    2.9779845e-05    8.1488456e+01
   1.2626869e+01    5.3889129e+00    8.1024974e-01    2.9527365e+03    0.0000000e+00    4.2300605e-05    9.8338285e+02    2.4443452e+03    8.7431557e+02    4.9000000e+02    4.9000000e+02    4.9000000e+02    9.4859977e+06    1.8532535e+03    1.4089582e+04    1.2666491e-02    3.7025333e+01   -2.0064091e-12    8.9519688e-12    1.2015430e+05    5.9800988e-02    9.8664881e-04    1.4540414e-18   -2.7626255e-03   -4.9565128e+03    3.5382058e-13   -4.0686175e-20    2.7058179e-18    4.1103194e-05    8.0920430e+01
   1.2720331e+01    5.4398037e+00    8.1898316e-01    3.0184460e+03    0.0000000e+00    4.2240626e-05    9.8528664e+02    2.4425420e+03    8.7319133e+02    4.9000000e+02    4.9000000e+02    4.9000000e+02    9.4702467e+06    1.8584509e+03    1.4239944e+04    1.2666491e-02    3.7246536e+01   -2.0030563e-12    8.9371306e-12    1.1995479e+05    5.9795771e-02    1.2222317e-03    1.3855870e-18    1.8662673e-03   -4.9479284e+03    3.5320990e-13   -5.1239801e-20    2.7089563e-18    5.2528797e-05    8.0464842e+01
   1.2814027e+01    5.5308392e+00    8.2688138e-01    3.0711702e+03    0.0000000e+00    4.2239978e-05    9.8718311e+02    2.4456799e+03    8.7208286e+02    4.9000000e+02    4.9000000e+02    4.9000000e+02    9.4542647e+06    1.8631880e+03    1.4382602e+04    1.2666491e-02    3.7470538e+01   -1.9996654e-12    8.9221238e-12    1.1975236e+05    5.9714814e-02    1.5277844e-03    1.2798643e-18    2.4962455e-03   -4.9393488e+03    3.5260178e-13   -6.4914108e-20    2.7104966e-18    6.8019433e-05    8.0150258e+01
   1.2907702e+01    5.6384535e+00    8.3458329e-01    3.1138812e+03    0.0000000e+00    4.2336089e-05    9.8906972e+02    2.4245941e+03    8.7100090e+02    4.9000000e+02    4.9000000e+02    4.9000000e+02    9.4384628e+06    1.8677406e+03    1.4516694e+04    1.2666491e-02    3.7696612e+01   -1.9963338e-12    8.9071440e-12    1.1955220e+05    5.9966169e-02    1.6699586e-03    1.2432478e-18    1.7082367e-03   -4.9310462e+03    3.5200503e-13   -7.1281147e-20    2.7235062e-18    7.3649029e-05    8.0030603e+01
   1.3001370e+01    5.7221682e+00    8.4160167e-01    3.1488422e+03    0.0000000e+00    4.2324070e-05    9.9086140e+02    2.4420794e+03    8.6989406e+02    4.9000000e+02    4.9000000e+02    4.9000000e+02    9.4222903e+06    1.8732299e+03    1.4649329e+04    1.2666491e-02    3.7924725e+01   -1.9929174e-12    8.8918511e-12    1.1934735e+05    6.0002994e-02    1.6561133e-03    1.3535423e-18    7.3082115e-04   -4.9227915e+03    3.5141556e-13   -7.1110309e-20    2.7196323e-18    7.2220224e-05    7.9696403e+01
   1.3141885e+01    5.7660467e+00    8.5087168e-01    3.1883608e+03    0.0000000e+00    4.2229577e-05    9.9344909e+02    2.4284792e+03    8.6790249e+02    4.9000000e+02    4.9000000e+02    4.9000000e+02    9.3975611e+06    1.8818222e+03    1.4837011e+04    1.2666491e-02    3.8270664e+01   -1.9876914e-12    8.8684551e-12    1.1903412e+05    6.0223308e-02    1.7349515e-03    1.6269135e-18    1.5237893e-03   -4.9102725e+03    3.5051914e-13   -7.5775645e-20    2.7160140e-18    7.5209649e-05    7.9073973e+01
   1.3235607e+01    5.7449866e+00    8.5585048e-01    3.2016261e+03    0.0000000e+00    4.2259151e-05    9.9513308e+02    2.4238579e+03    8.6656439e+02    4.9000000e+02    4.9000000e+02    4.9000000e+02    9.3803287e+06    1.8859454e+03    1.4945291e+04    1.2666491e-02    3.8503651e+01   -1.9840607e-12    8.8521417e-12    1.1881585e+05    6.0256947e-02    1.7620729e-03    1.7020749e-18   -1.1186574e-03   -4.9014895e+03    3.4988911e-13   -7.7479582e-20    2.7137860e-18    7.6788724e-05    7.8862631e+01
   1.3329652e+01    5.7022874e+00    8.5980554e-01    3.2030959e+03    0.0000000e+00    4.2390196e-05    9.9678549e+02    2.4267280e+03    8.6545228e+02    4.9000000e+02    4.9000000e+02    4.9000000e+02    9.3621712e+06    1.8884574e+03    1.5037273e+04    1.2666491e-02    3.8739006e+01   -1.9802255e-12    8.8350450e-12    1.1858586e+05    6.0229781e-02    1.8556751e-03    1.8105024e-18   -3.7374111e-03   -4.8921199e+03    3.4922206e-13   -8.2337818e-20    2.7070339e-18    8.1469103e-05    7.8863671e+01
   1.3423947e+01    5.6523524e+00    8.6287095e-01    3.1996507e+03    0.0000000e+00    4.2366068e-05    9.9834873e+02    2.4126941e+03    8.6453937e+02    4.9000000e+02    4.9000000e+02    4.9000000e+02    9.3431990e+06    1.8915925e+03    1.5125584e+04    1.2666491e-02    3.8976323e+01   -1.9762144e-12    8.8171460e-12    1.1834555e+05    6.0177815e-02    1.9336366e-03    1.9145673e-18   -3.0728009e-03   -4.8822352e+03    3.4851682e-13   -8.6299286e-20    2.6993642e-18    8.4302562e-05    7.8554701e+01
   1.3518603e+01    5.6117688e+00    8.6526749e-01    3.1915956e+03    0.0000000e+00    4.2351678e-05    9.9986567e+02    2.4179596e+03    8.6368798e+02    4.9000000e+02    4.9000000e+02    4.9000000e+02    9.3232702e+06    1.8940319e+03    1.5204628e+04    1.2666491e-02    3.9215851e+01   -1.9719936e-12    8.7983513e-12    1.1809312e+05    5.9815711e-02    1.9248404e-03    2.1049295e-18   -3.0545902e-03   -4.8717348e+03    3.4776791e-13   -8.6668403e-20    2.6733113e-18    8.3428920e-05    7.8262870e+01
   1.3613414e+01    5.5949776e+00    8.6715652e-01    3.1803898e+03    0.0000000e+00    4.2303678e-05    1.0013141e+03    2.4118403e+03    8.6249139e+02    4.9000000e+02    4.9000000e+02    4.9000000e+02    9.3026481e+06    1.8962657e+03    1.5275699e+04    1.2666491e-02    3.9456890e+01   -1.9676344e-12    8.7788950e-12    1.1783191e+05    5.9648620e-02    1.9623782e-03    2.1177085e-18   -3.7980638e-03   -4.8607964e+03    3.4698749e-13   -8.8589338e-20    2.6649042e-18    8.5284004e-05    7.7908471e+01
   1.3708992e+01    5.6054943e+00    8.6875027e-01    3.1685305e+03    0.0000000e+00    4.2153939e-05    1.0027705e+03    2.4430663e+03    8.6131556e+02    4.9000000e+02    4.9000000e+02    4.9000000e+02    9.2813636e+06    1.8992228e+03    1.5349400e+04    1.2666491e-02    3.9701017e+01   -1.9631252e-12    8.7588213e-12    1.1756231e+05    5.9719420e-02    1.9792984e-03    2.1150226e-18   -2.2818985e-03   -4.8495178e+03    3.4618330e-13   -8.9532197e-20    2.6681270e-18    8.5484119e-05    7.7349815e+01
   1.3805158e+01    5.6394069e+00    8.7020565e-01    3.1537290e+03    0.0000000e+00    4.2090821e-05    1.0042105e+03    2.4221088e+03    8.6061011e+02    4.9000000e+02    4.9000000e+02    4.9000000e+02    9.2598465e+06    1.9014802e+03    1.5414843e+04    1.2666491e-02    3.9947764e+01   -1.9585589e-12    8.7385771e-12    1.1728976e+05    6.0084838e-02    1.9812049e-03    2.1737551e-18   -1.4753459e-04   -4.8381541e+03    3.4537764e-13   -8.9923391e-20    2.6816486e-18    8.4998045e-05    7.6970015e+01
   1.3901683e+01    5.6798827e+00    8.7145513e-01    3.1341007e+03    0.0000000e+00    4.2080913e-05    1.0055754e+03    2.4036430e+03    8.5993529e+02    4.9000000e+02    4.9000000e+02    4.9000000e+02    9.2383369e+06    1.9032783e+03    1.5472659e+04    1.2666491e-02    4.0196383e+01   -1.9540103e-12    8.7182553e-12    1.1701731e+05    6.0543509e-02    1.9484718e-03    2.2157141e-18    4.3721311e-04   -4.8268965e+03    3.4457298e-13   -8.8772398e-20    2.7004422e-18    8.2775221e-05    7.6710976e+01
   1.4044870e+01    5.7299885e+00    8.7309215e-01    3.1021940e+03    0.0000000e+00    4.2083198e-05    1.0076060e+03    2.3854179e+03    8.5919426e+02    4.9000000e+02    4.9000000e+02    4.9000000e+02    9.2065414e+06    1.9058166e+03    1.5555030e+04    1.2666491e-02    4.0566917e+01   -1.9472941e-12    8.6882299e-12    1.1661457e+05    6.1167852e-02    1.9056996e-03    2.3108424e-18   -1.9498812e-03   -4.8103464e+03    3.4339028e-13   -8.7391746e-20    2.7242129e-18    8.0508189e-05    7.6370808e+01
   1.4141413e+01    5.7472028e+00    8.7398878e-01    3.0779026e+03    0.0000000e+00    4.2151274e-05    1.0089124e+03    2.3785071e+03    8.5858071e+02    4.9000000e+02    4.9000000e+02    4.9000000e+02    9.1847484e+06    1.9067555e+03    1.5600942e+04    1.2666491e-02    4.0817750e+01   -1.9426919e-12    8.6676608e-12    1.1633853e+05    6.1562363e-02    1.9752243e-03    2.3390039e-18   -3.2292982e-03   -4.7990689e+03    3.4258462e-13   -9.0794177e-20    2.7406559e-18    8.3170628e-05    7.6279004e+01
   1.4238730e+01    5.7406763e+00    8.7440120e-01    3.0546997e+03    0.0000000e+00    4.2038946e-05    1.0102494e+03    2.3832092e+03    8.5839070e+02    4.9000000e+02    4.9000000e+02    4.9000000e+02    9.1624052e+06    1.9088075e+03    1.5652091e+04    1.2666491e-02    4.1071331e+01   -1.9379682e-12    8.6465517e-12    1.1605552e+05    6.1923998e-02    2.0107116e-03    2.3850488e-18   -2.8088716e-03   -4.7875325e+03    3.4175995e-13   -9.2796996e-20    2.7548502e-18    8.4397011e-05    7.5835170e+01
   1.4337576e+01    5.7251640e+00    8.7488395e-01    3.0254771e+03    0.0000000e+00    4.2199294e-05    1.0116620e+03    2.3646365e+03    8.5788684e+02    4.9000000e+02    4.9000000e+02    4.9000000e+02    9.1394646e+06    1.9086870e+03    1.5689638e+04    1.2666491e-02    4.1329636e+01   -1.9331061e-12    8.6249240e-12    1.1576495e+05    6.2152994e-02    2.0417297e-03    2.4585722e-18   -1.4198801e-03   -4.7755921e+03    3.4090900e-13   -9.4594218e-20    2.7615982e-18    8.5439956e-05    7.5929417e+01
   1.4436470e+01    5.7038809e+00    8.7485715e-01    2.9966154e+03    0.0000000e+00    4.2179368e-05    1.0129117e+03    2.3594190e+03    8.5676802e+02    4.9000000e+02    4.9000000e+02    4.9000000e+02    9.1160985e+06    1.9094983e+03    1.5725498e+04    1.2666491e-02    4.1588639e+01   -1.9281593e-12    8.6028995e-12    1.1546898e+05    6.2400713e-02    2.0713030e-03    2.4928226e-18   -1.3708446e-03   -4.7634045e+03    3.4004022e-13   -9.6228682e-20    2.7711053e-18    8.6148903e-05    7.5672734e+01
   1.4532850e+01    5.6853979e+00    8.7469775e-01    2.9662297e+03    0.0000000e+00    4.2265488e-05    1.0141231e+03    2.3711908e+03    8.5564784e+02    4.9000000e+02    4.9000000e+02    4.9000000e+02    9.0931027e+06    1.9090796e+03    1.5752286e+04    1.2666491e-02    4.1841570e+01   -1.9233002e-12    8.5811711e-12    1.1517770e+05    6.2573585e-02    2.0533736e-03    2.5326835e-18   -1.7554495e-03   -4.7513676e+03    3.3917960e-13   -9.5619679e-20    2.7767834e-18    8.4767763e-05    7.5635086e+01
   1.4630050e+01    5.6758906e+00    8.7418703e-01    2.9364292e+03    0.0000000e+00    4.2234563e-05    1.0153086e+03    2.3775073e+03    8.5427405e+02    4.9000000e+02    4.9000000e+02    4.9000000e+02    9.0693359e+06    1.9093281e+03    1.5779401e+04    1.2666491e-02    4.2097049e+01   -1.9182778e-12    8.5587308e-12    1.1487666e+05    6.2805319e-02    2.0722425e-03    2.5313522e-18   -1.9565915e-03   -4.7389033e+03    3.3829011e-13   -9.6690421e-20    2.7873393e-18    8.5271054e-05    7.5364433e+01
   1.4728134e+01    5.6744367e+00    8.7369778e-01    2.9044285e+03    0.0000000e+00    4.2303450e-05    1.0164735e+03    2.3670272e+03    8.5296984e+02    4.9000000e+02    4.9000000e+02    4.9000000e+02    9.0452045e+06    1.9085800e+03    1.5797678e+04    1.2666491e-02    4.2355219e+01   -1.9131645e-12    8.5359626e-12    1.1457100e+05    6.3191073e-02    2.0719899e-03    2.5590552e-18    2.8184342e-04   -4.7262522e+03    3.3738734e-13   -9.7048798e-20    2.8034016e-18    8.4814992e-05    7.5288021e+01
   1.4827219e+01    5.6809680e+00    8.7314030e-01    2.8770794e+03    0.0000000e+00    4.2220978e-05    1.0177153e+03    2.3569051e+03    8.5160173e+02    4.9000000e+02    4.9000000e+02    4.9000000e+02    9.0206079e+06    1.9089749e+03    1.5822195e+04    1.2666491e-02    4.2616308e+01   -1.9079590e-12    8.5127928e-12    1.1425945e+05    6.3608371e-02    2.0785958e-03    2.5578930e-18   -2.4217227e-04   -4.7133662e+03    3.3647079e-13   -9.7529981e-20    2.8222966e-18    8.4637644e-05    7.4910913e+01
   1.4924815e+01    5.6899470e+00    8.7252139e-01    2.8469876e+03    0.0000000e+00    4.2238605e-05    1.0188172e+03    2.3458452e+03    8.5063151e+02    4.9000000e+02    4.9000000e+02    4.9000000e+02    8.9962450e+06    1.9084090e+03    1.5837260e+04    1.2666491e-02    4.2873829e+01   -1.9028051e-12    8.4897993e-12    1.1395086e+05    6.4006543e-02    1.9783681e-03    2.5880394e-18   -5.8095765e-04   -4.7006047e+03    3.3555947e-13   -9.3072702e-20    2.8387620e-18    7.9214571e-05    7.4747023e+01
   1.5022648e+01    5.6986789e+00    8.7182842e-01    2.8189823e+03    0.0000000e+00    4.2172732e-05    1.0199210e+03    2.3307820e+03    8.4948267e+02    4.9000000e+02    4.9000000e+02    4.9000000e+02    8.9717865e+06    1.9083904e+03    1.5853338e+04    1.2666491e-02    4.3132197e+01   -1.8976401e-12    8.4667007e-12    1.1364105e+05    6.4462247e-02    1.8814814e-03    2.5925365e-18   -1.9309350e-03   -4.6878352e+03    3.3464714e-13   -8.8774539e-20    2.8592945e-18    7.4335902e-05    7.4415616e+01
   1.5120821e+01    5.7053167e+00    8.7111115e-01    2.7964943e+03    0.0000000e+00    4.1863365e-05    1.0209791e+03    2.3227286e+03    8.4902258e+02    4.9000000e+02    4.9000000e+02    4.9000000e+02    8.9472664e+06    1.9105348e+03    1.5878332e+04    1.2666491e-02    4.3391757e+01   -1.8924456e-12    8.4435739e-12    1.1333047e+05    6.4904378e-02    1.8466147e-03    2.6339887e-18    4.2171866e-06   -4.6750509e+03    3.3373592e-13   -8.7459360e-20    2.8773022e-18    7.2639082e-05    7.3615598e+01
   1.5209553e+01    5.7105015e+00    8.7046979e-01    2.7737330e+03    0.0000000e+00    4.1746169e-05    1.0218951e+03    2.3224559e+03    8.4818247e+02    4.9000000e+02    4.9000000e+02    4.9000000e+02    8.9248026e+06    1.9109234e+03    1.5890708e+04    1.2666491e-02    4.3626672e+01   -1.8877155e-12    8.4223303e-12    1.1304593e+05    6.5136757e-02    1.8023252e-03    2.6457925e-18   -1.8230947e-03   -4.6633372e+03    3.3289668e-13   -8.5587585e-20    2.8872854e-18    7.0757506e-05    7.3214243e+01
   1.5347900e+01    5.6993694e+00    8.6914499e-01    2.7307450e+03    0.0000000e+00    4.1856277e-05    1.0233257e+03    2.3236431e+03    8.4734427e+02    4.9000000e+02    4.9000000e+02    4.9000000e+02    8.8894095e+06    1.9085261e+03    1.5888944e+04    1.2666491e-02    4.3993017e+01   -1.8802435e-12    8.3888436e-12    1.1259762e+05    6.5648086e-02    1.6864727e-03    2.6584623e-18   -5.4286182e-03   -4.6449462e+03    3.3157994e-13   -8.0633476e-20    2.9099500e-18    6.5647297e-05    7.3174438e+01
   1.5436537e+01    5.6901437e+00    8.6832681e-01    2.7063364e+03    0.0000000e+00    4.1819068e-05    1.0241547e+03    2.3279855e+03    8.4702851e+02    4.9000000e+02    4.9000000e+02    4.9000000e+02    8.8667155e+06    1.9077649e+03    1.5888922e+04    1.2666491e-02    4.4227729e+01   -1.8754183e-12    8.3675400e-12    1.1231017e+05    6.5661303e-02    1.5739869e-03    2.6881130e-18   -4.3469428e-04   -4.6330971e+03    3.3073980e-13   -7.5628828e-20    2.9089361e-18    6.0719609e-05    7.2939578e+01
   1.5525361e+01    5.6754480e+00    8.6737366e-01    2.6817793e+03    0.0000000e+00    4.1726163e-05    1.0250277e+03    2.3293049e+03    8.4603842e+02    4.9000000e+02    4.9000000e+02    4.9000000e+02    8.8438381e+06    1.9073246e+03    1.5891628e+04    1.2666491e-02    4.4462897e+01   -1.8705404e-12    8.3460486e-12    1.1202039e+05    6.5728613e-02    1.4104920e-03    2.7559476e-18    3.5924713e-03   -4.6211253e+03    3.2989154e-13   -6.8428957e-20    2.9083812e-18    5.3208352e-05    7.2593314e+01
   1.5617905e+01    5.6834586e+00    8.6648874e-01    2.6572383e+03    0.0000000e+00    4.1694599e-05    1.0258918e+03    2.3308010e+03    8.4527229e+02    4.9000000e+02    4.9000000e+02    4.9000000e+02    8.8204116e+06    1.9062476e+03    1.5887272e+04    1.2666491e-02    4.4707959e+01   -1.8656537e-12    8.3237526e-12    1.1172366e+05    6.5914282e-02    1.2882670e-03    2.7105348e-18   -4.6536633e-03   -4.6086918e+03    3.2899092e-13   -6.2813704e-20    2.9190061e-18    4.7391296e-05    7.2373759e+01
   1.5713601e+01    5.6723097e+00    8.6514448e-01    2.6288138e+03    0.0000000e+00    4.1796886e-05    1.0267420e+03    2.3284438e+03    8.4369648e+02    4.9000000e+02    4.9000000e+02    4.9000000e+02    8.7943837e+06    1.9032374e+03    1.5867656e+04    1.2666491e-02    4.4961081e+01   -1.8601467e-12    8.2991288e-12    1.1139398e+05    6.6623371e-02    1.1484327e-03    2.6939248e-18   -5.8481387e-03   -4.5953642e+03    3.2803826e-13   -5.6939944e-20    2.9523764e-18    4.0723328e-05    7.2400863e+01
   1.5812003e+01    5.6492188e+00    8.6372426e-01    2.6044271e+03    0.0000000e+00    4.1665378e-05    1.0275631e+03    2.3443007e+03    8.4245496e+02    4.9000000e+02    4.9000000e+02    4.9000000e+02    8.7680598e+06    1.9020693e+03    1.5857771e+04    1.2666491e-02    4.5221126e+01   -1.8545261e-12    8.2744981e-12    1.1106055e+05    6.6693226e-02    9.5737412e-04    2.7367383e-18    3.2713447e-03   -4.5816300e+03    3.2706922e-13   -4.8423910e-20    2.9532664e-18    3.2340338e-05    7.1968313e+01
   1.5911172e+01    5.6270706e+00    8.6233251e-01    2.5794815e+03    0.0000000e+00    4.1578965e-05    1.0283170e+03    2.3343275e+03    8.4137296e+02    4.9000000e+02    4.9000000e+02    4.9000000e+02    8.7412767e+06    1.9003164e+03    1.5840228e+04    1.2666491e-02    4.5482964e+01   -1.8488718e-12    8.2492084e-12    1.1072130e+05    6.6571250e-02    7.9805567e-04    2.7411332e-18    7.3186123e-04   -4.5675522e+03    3.2606324e-13   -4.1161384e-20    2.9472458e-18    2.5629599e-05    7.1627242e+01
   1.6010868e+01    5.6174015e+00    8.6075079e-01    2.5524996e+03    0.0000000e+00    4.1544390e-05    1.0290465e+03    2.3289274e+03    8.4039464e+02    4.9000000e+02    4.9000000e+02    4.9000000e+02    8.7140353e+06    1.8978869e+03    1.5817420e+04    1.2666491e-02    4.5745838e+01   -1.8431273e-12    8.2234061e-12    1.1037625e+05    6.6635131e-02    6.5380243e-04    2.7443357e-18   -1.4079915e-03   -4.5532475e+03    3.2503666e-13   -3.4662460e-20    2.9499066e-18    2.0440073e-05    7.1393695e+01
   1.6109656e+01    5.6229261e+00    8.5921365e-01    2.5261190e+03    0.0000000e+00    4.1548277e-05    1.0297010e+03    2.3267115e+03    8.3964601e+02    4.9000000e+02    4.9000000e+02    4.9000000e+02    8.6872319e+06    1.8950047e+03    1.5789251e+04    1.2666491e-02    4.6005894e+01   -1.8374477e-12    8.1981511e-12    1.1003674e+05    6.7066494e-02    4.9602008e-04    2.7660373e-18    2.9984324e-04   -4.5391925e+03    3.2403637e-13   -2.7646507e-20    2.9684650e-18    1.3113974e-05    7.1235354e+01
   1.6206322e+01    5.6349890e+00    8.5784445e-01    2.5046003e+03    0.0000000e+00    4.1493231e-05    1.0303848e+03    2.3199884e+03    8.3849570e+02    4.9000000e+02    4.9000000e+02    4.9000000e+02    8.6610011e+06    1.8927118e+03    1.5765228e+04    1.2666491e-02    4.6259882e+01   -1.8318924e-12    8.1734756e-12    1.0970449e+05    6.7443262e-02    3.8627550e-04    2.8022949e-18   -4.6399758e-04   -4.5254535e+03    3.2306104e-13   -2.2807438e-20    2.9838711e-18    7.9391106e-06    7.0967879e+01
   1.6305546e+01    5.6408281e+00    8.5635368e-01    2.4805693e+03    0.0000000e+00    4.1464029e-05    1.0308915e+03    2.3155769e+03    8.3760948e+02    4.9000000e+02    4.9000000e+02    4.9000000e+02    8.6338722e+06    1.8899095e+03    1.5731123e+04    1.2666491e-02    4.6520138e+01   -1.8261649e-12    8.1478213e-12    1.0936086e+05    6.7745721e-02    2.7156677e-04    2.7976121e-18   -1.2550195e-03   -4.5113350e+03    3.2204980e-13   -1.7585343e-20    2.9979625e-18    2.2241165e-06    7.0747477e+01
   1.6403687e+01    5.6417205e+00    8.5490049e-01    2.4624867e+03    0.0000000e+00    4.1264157e-05    1.0313930e+03    2.3108786e+03    8.3676751e+02    4.9000000e+02    4.9000000e+02    4.9000000e+02    8.6070387e+06    1.8884966e+03    1.5705404e+04    1.2666491e-02    4.6777012e+01   -1.8204827e-12    8.1224928e-12    1.0902098e+05    6.7887521e-02    1.4512740e-04    2.7846593e-18    5.0351059e-04   -4.4973452e+03    3.2105047e-13   -1.1851016e-20    3.0050641e-18   -3.8589865e-06    7.0217390e+01
   1.6501980e+01    5.6334094e+00    8.5348617e-01    2.4427708e+03    0.0000000e+00    4.1187423e-05    1.0318592e+03    2.3040080e+03    8.3605681e+02    4.9000000e+02    4.9000000e+02    4.9000000e+02    8.5799151e+06    1.8859254e+03    1.5671199e+04    1.2666491e-02    4.7033858e+01   -1.8147473e-12    8.0969082e-12    1.0867742e+05    6.7891394e-02    3.6127189e-05    2.7619092e-18    1.5603715e-04   -4.4832346e+03    3.2004358e-13   -6.8837169e-21    3.0063497e-18   -9.0728295e-06    6.9914477e+01
   1.6600268e+01    5.6200936e+00    8.5201546e-01    2.4308802e+03    0.0000000e+00    4.0837778e-05    1.0322988e+03    2.3168429e+03    8.3552698e+02    4.9000000e+02    4.9000000e+02    4.9000000e+02    8.5525793e+06    1.8854491e+03    1.5647109e+04    1.2666491e-02    4.7290091e+01   -1.8089699e-12    8.0710811e-12    1.0833117e+05    6.7813945e-02   -8.3483347e-05    2.7308227e-18   -4.5318082e-04   -4.4689707e+03    3.1902332e-13   -1.3694812e-21    3.0043659e-18   -1.4414936e-05    6.9107024e+01
   1.6749338e+01    5.5985361e+00    8.4979588e-01    2.4058352e+03    0.0000000e+00    4.0588793e-05    1.0328644e+03    2.3003569e+03    8.3512585e+02    4.9000000e+02    4.9000000e+02    4.9000000e+02    8.5107382e+06    1.8821692e+03    1.5591258e+04    1.2666491e-02    4.7677773e+01   -1.8001192e-12    8.0316159e-12    1.0780119e+05    6.7680535e-02   -3.2574227e-04    2.6788723e-18   -1.0333122e-03   -4.4471185e+03    3.1746391e-13    9.7949817e-21    3.0009209e-18   -2.3916865e-05    6.8434336e+01
   1.6848240e+01    5.5841996e+00    8.4825995e-01    2.3867594e+03    0.0000000e+00    4.0452321e-05    1.0331275e+03    2.3012947e+03    8.3510376e+02    4.9000000e+02    4.9000000e+02    4.9000000e+02    8.4827826e+06    1.8796683e+03    1.5548396e+04    1.2666491e-02    4.7934163e+01   -1.7942032e-12    8.0052509e-12    1.0744709e+05    6.7589795e-02   -4.1661022e-04    2.6575729e-18   -6.1182890e-04   -4.4324930e+03    3.1642091e-13    1.3994203e-20    2.9978032e-18   -2.8009301e-05    6.8033979e+01
   1.6948491e+01    5.5718237e+00    8.4668384e-01    2.3683313e+03    0.0000000e+00    4.0324774e-05    1.0333358e+03    2.2802597e+03    8.3527405e+02    4.9000000e+02    4.9000000e+02    4.9000000e+02    8.4541113e+06    1.8767995e+03    1.5500831e+04    1.2666491e-02    4.8193294e+01   -1.7881447e-12    7.9781633e-12    1.0708392e+05    6.7556662e-02   -4.5445694e-04    2.6184803e-18   -1.1648124e-03   -4.4175004e+03    3.1534866e-13    1.5800200e-20    2.9983084e-18   -2.9714899e-05    6.7651396e+01
   1.7048890e+01    5.5632464e+00    8.4509871e-01    2.3527231e+03    0.0000000e+00    4.0167941e-05    1.0335041e+03    2.2720447e+03    8.3475878e+02    4.9000000e+02    4.9000000e+02    4.9000000e+02    8.4254762e+06    1.8738178e+03    1.5448175e+04    1.2666491e-02    4.8451931e+01   -1.7820849e-12    7.9511155e-12    1.0672122e+05    6.7503569e-02   -5.2696065e-04    2.5759047e-18    8.8216846e-04   -4.4025111e+03    3.1427750e-13    1.9265626e-20    2.9979555e-18   -3.3188908e-05    6.7225338e+01
   1.7148436e+01    5.5620295e+00    8.4363881e-01    2.3302283e+03    0.0000000e+00    4.0344796e-05    1.0337900e+03    2.2632526e+03    8.3389598e+02    4.9000000e+02    4.9000000e+02    4.9000000e+02    8.3967476e+06    1.8683765e+03    1.5386855e+04    1.2666491e-02    4.8707508e+01   -1.7760109e-12    7.9240466e-12    1.0635733e+05    6.7510433e-02   -5.5843403e-04    2.5612959e-18   -1.2859192e-03   -4.3874837e+03    3.1320664e-13    2.0649926e-20    2.9989711e-18   -3.4719162e-05    6.7435832e+01
   1.7248171e+01    5.5606574e+00    8.4194859e-01    2.3101409e+03    0.0000000e+00    4.0296437e-05    1.0339210e+03    2.2526007e+03    8.3327475e+02    4.9000000e+02    4.9000000e+02    4.9000000e+02    8.3681078e+06    1.8644701e+03    1.5329651e+04    1.2666491e-02    4.8962521e+01   -1.7699478e-12    7.8970140e-12    1.0599456e+05    6.7481835e-02   -6.0839759e-04    2.5372900e-18   -3.7562000e-05   -4.3725086e+03    3.1213770e-13    2.2965394e-20    2.9988566e-18   -3.6509530e-05    6.7216706e+01
   1.7347513e+01    5.5580411e+00    8.4026435e-01    2.2970910e+03    0.0000000e+00    4.0123951e-05    1.0340108e+03    2.2488155e+03    8.3293874e+02    4.9000000e+02    4.9000000e+02    4.9000000e+02    8.3393936e+06    1.8615095e+03    1.5278656e+04    1.2666491e-02    4.9215655e+01   -1.7638753e-12    7.8699054e-12    1.0563085e+05    6.7437319e-02   -6.1317228e-04    2.5071879e-18    4.7962013e-04   -4.3575111e+03    3.1106643e-13    2.3253989e-20    2.9983671e-18   -3.6363587e-05    6.6781023e+01
   1.7446739e+01    5.5533725e+00    8.3878642e-01    2.2835803e+03    0.0000000e+00    3.9953623e-05    1.0340633e+03    2.2417411e+03    8.3278332e+02    4.9000000e+02    4.9000000e+02    4.9000000e+02    8.3106328e+06    1.8585691e+03    1.5224627e+04    1.2666491e-02    4.9467602e+01   -1.7577919e-12    7.8427768e-12    1.0526655e+05    6.7411495e-02   -6.2305589e-04    2.4808399e-18   -3.4583443e-04   -4.3425034e+03    3.0999560e-13    2.3741455e-20    2.9985443e-18   -3.6820423e-05    6.6330424e+01
   1.7545982e+01    5.5432644e+00    8.3724255e-01    2.2675629e+03    0.0000000e+00    3.9813391e-05    1.0340617e+03    2.2489160e+03    8.3281990e+02    4.9000000e+02    4.9000000e+02    4.9000000e+02    8.2816996e+06    1.8550399e+03    1.5161393e+04    1.2666491e-02    4.9718593e+01   -1.7516678e-12    7.8154874e-12    1.0490007e+05    6.7314087e-02   -6.4809238e-04    2.4431250e-18    4.3469630e-04   -4.3274114e+03    3.0891922e-13    2.4955984e-20    2.9961192e-18   -3.7939810e-05    6.5940421e+01
   1.7645418e+01    5.5333187e+00    8.3568898e-01    2.2548217e+03    0.0000000e+00    3.9690253e-05    1.0340744e+03    2.2488523e+03    8.3253173e+02    4.9000000e+02    4.9000000e+02    4.9000000e+02    8.2526927e+06    1.8513535e+03    1.5101575e+04    1.2666491e-02    4.9969056e+01   -1.7455399e-12    7.7880885e-12    1.0453266e+05    6.7169893e-02   -6.4926018e-04    2.4192529e-18   -3.2694316e-04   -4.3122536e+03    3.0783502e-13    2.4976524e-20    2.9906676e-18   -3.7888062e-05    6.5601665e+01
   1.7744404e+01    5.5208456e+00    8.3402559e-01    2.2430474e+03    0.0000000e+00    3.9456491e-05    1.0339251e+03    2.2602798e+03    8.3073274e+02    4.9000000e+02    4.9000000e+02    4.9000000e+02    8.2236169e+06    1.8483251e+03    1.5039493e+04    1.2666491e-02    5.0217328e+01   -1.7393882e-12    7.7606520e-12    1.0416437e+05    6.7019595e-02   -6.7052039e-04    2.3964249e-18   -3.6991664e-04   -4.2970663e+03    3.0675089e-13    2.5979829e-20    2.9848884e-18   -3.8835059e-05    6.5055594e+01
   1.7843658e+01    5.5059336e+00    8.3229087e-01    2.2303450e+03    0.0000000e+00    3.9251210e-05    1.0337233e+03    2.2674989e+03    8.2899566e+02    4.9000000e+02    4.9000000e+02    4.9000000e+02    8.1942812e+06    1.8451364e+03    1.4978606e+04    1.2666491e-02    5.0465277e+01   -1.7331799e-12    7.7329850e-12    1.0379279e+05    6.6867384e-02   -6.9814407e-04    2.3642151e-18    3.2160156e-04   -4.2817586e+03    3.0565950e-13    2.7327009e-20    2.9796427e-18   -3.9883113e-05    6.4557685e+01
   1.7943375e+01    5.4892856e+00    8.3061871e-01    2.2196373e+03    0.0000000e+00    3.9032836e-05    1.0334828e+03    2.2671964e+03    8.2736776e+02    4.9000000e+02    4.9000000e+02    4.9000000e+02    8.1647151e+06    1.8418911e+03    1.4917097e+04    1.2666491e-02    5.0713388e+01   -1.7269280e-12    7.7050938e-12    1.0341829e+05    6.6686041e-02   -7.1577646e-04    2.3406360e-18   -4.3512308e-04   -4.2663104e+03    3.0455677e-13    2.8213849e-20    2.9725561e-18   -4.0092507e-05    6.4048088e+01
   1.8043631e+01    5.4750150e+00    8.2889579e-01    2.2085526e+03    0.0000000e+00    3.8839044e-05    1.0331784e+03    2.2715277e+03    8.2656804e+02    4.9000000e+02    4.9000000e+02    4.9000000e+02    8.1348984e+06    1.8382812e+03    1.4851330e+04    1.2666491e-02    5.0961778e+01   -1.7206276e-12    7.6769288e-12    1.0304062e+05    6.6553630e-02   -7.1454307e-04    2.3166139e-18   -1.3368663e-03   -4.2506980e+03    3.0344088e-13    2.8194917e-20    2.9677460e-18   -3.9349961e-05    6.3604402e+01
   1.8142985e+01    5.4683374e+00    8.2724297e-01    2.1946519e+03    0.0000000e+00    3.8855647e-05    1.0329272e+03    2.2701855e+03    8.2519675e+02    4.9000000e+02    4.9000000e+02    4.9000000e+02    8.1052484e+06    1.8327059e+03    1.4774427e+04    1.2666491e-02    5.1206784e+01   -1.7143516e-12    7.6489581e-12    1.0266506e+05    6.6450378e-02   -7.0792668e-04    2.2966332e-18   -5.5416686e-04   -4.2351845e+03    3.0233387e-13    2.7882515e-20    2.9640922e-18   -3.8749252e-05    6.3535646e+01
   1.8242844e+01    5.4616347e+00    8.2554122e-01    2.1858208e+03    0.0000000e+00    3.8619403e-05    1.0325663e+03    2.2645304e+03    8.2393945e+02    4.9000000e+02    4.9000000e+02    4.9000000e+02    8.0755902e+06    1.8290229e+03    1.4702727e+04    1.2666491e-02    5.1451687e+01   -1.7080752e-12    7.6209972e-12    1.0228939e+05    6.6341761e-02   -7.0526948e-04    2.2746292e-18   -3.6720114e-05   -4.2196725e+03    3.0122834e-13    2.7888909e-20    2.9602276e-18   -3.8316324e-05    6.3001696e+01
   1.8342575e+01    5.4542880e+00    8.2384100e-01    2.1699180e+03    0.0000000e+00    3.8626408e-05    1.0321945e+03    2.2669499e+03    8.2283481e+02    4.9000000e+02    4.9000000e+02    4.9000000e+02    8.0456219e+06    1.8234820e+03    1.4623760e+04    1.2666491e-02    5.1695089e+01   -1.7017466e-12    7.5926574e-12    1.0190980e+05    6.6272978e-02   -7.0288249e-04    2.2455204e-18   -1.6102841e-03   -4.2040188e+03    3.0010762e-13    2.7780965e-20    2.9586147e-18   -3.7991769e-05    6.2916641e+01
   1.8442683e+01    5.4443547e+00    8.2199129e-01    2.1594904e+03    0.0000000e+00    3.8468178e-05    1.0317994e+03    2.2649324e+03    8.2184981e+02    4.9000000e+02    4.9000000e+02    4.9000000e+02    8.0154897e+06    1.8189304e+03    1.4549228e+04    1.2666491e-02    5.1938075e+01   -1.6953663e-12    7.5642514e-12    1.0152813e+05    6.6144306e-02   -6.9682143e-04    2.2328746e-18   -4.9021312e-04   -4.1883066e+03    2.9898763e-13    2.7452611e-20    2.9533170e-18   -3.7487602e-05    6.2540115e+01
   1.8542458e+01    5.4319028e+00    8.2023862e-01    2.1508258e+03    0.0000000e+00    3.8230842e-05    1.0313886e+03    2.2593782e+03    8.2104586e+02    4.9000000e+02    4.9000000e+02    4.9000000e+02    7.9854788e+06    1.8151139e+03    1.4477892e+04    1.2666491e-02    5.2179049e+01   -1.6890187e-12    7.5359408e-12    1.0114799e+05    6.6003556e-02   -6.8481672e-04    2.2124591e-18   -3.7257906e-04   -4.1726266e+03    2.9786888e-13    2.6971403e-20    2.9479314e-18   -3.6666168e-05    6.1999384e+01
   1.8642046e+01    5.4203730e+00    8.1873764e-01    2.1444296e+03    0.0000000e+00    3.8019324e-05    1.0310523e+03    2.2591336e+03    8.2041224e+02    4.9000000e+02    4.9000000e+02    4.9000000e+02    7.9554718e+06    1.8109574e+03    1.4402752e+04    1.2666491e-02    5.2418383e+01   -1.6826711e-12    7.5076156e-12    1.0076791e+05    6.5862686e-02   -6.8024031e-04    2.1986321e-18   -2.9171288e-04   -4.1569453e+03    2.9674927e-13    2.6734646e-20    2.9421553e-18   -3.6443805e-05    6.1512832e+01
   1.8741070e+01    5.4058299e+00    8.1707190e-01    2.1377997e+03    0.0000000e+00    3.7767497e-05    1.0305789e+03    2.2540448e+03    8.1956448e+02    4.9000000e+02    4.9000000e+02    4.9000000e+02    7.9255156e+06    1.8071507e+03    1.4330591e+04    1.2666491e-02    5.2655120e+01   -1.6763390e-12    7.4793346e-12    1.0038847e+05    6.5724856e-02   -6.6408183e-04    2.1772646e-18   -9.8029021e-04   -4.1413014e+03    2.9563165e-13    2.6032844e-20    2.9368936e-18   -3.5556262e-05    6.0956359e+01
   1.8840596e+01    5.3903959e+00    8.1539332e-01    2.1258909e+03    0.0000000e+00    3.7687555e-05    1.0300657e+03    2.2521613e+03    8.1850871e+02    4.9000000e+02    4.9000000e+02    4.9000000e+02    7.8953471e+06    1.8017619e+03    1.4248046e+04    1.2666491e-02    5.2891791e+01   -1.6699557e-12    7.4508637e-12    1.0000634e+05    6.5526056e-02   -6.6866954e-04    2.1576617e-18   -1.2876636e-04   -4.1255453e+03    2.9450677e-13    2.6266582e-20    2.9287791e-18   -3.4859890e-05    6.0722628e+01
   1.8940122e+01    5.3761137e+00    8.1355841e-01    2.1155363e+03    0.0000000e+00    3.7528700e-05    1.0295075e+03    2.2461895e+03    8.1759546e+02    4.9000000e+02    4.9000000e+02    4.9000000e+02    7.8653287e+06    1.7970267e+03    1.4170174e+04    1.2666491e-02    5.3127110e+01   -1.6636021e-12    7.4225433e-12    9.9626114e+04    6.5342989e-02   -6.4885068e-04    2.1365972e-18    6.4657057e-04   -4.1098406e+03    2.9338644e-13    2.5418437e-20    2.9214938e-18   -3.3860133e-05    6.0341345e+01
   1.9039714e+01    5.3619493e+00    8.1175987e-01    2.1055800e+03    0.0000000e+00    3.7408929e-05    1.0289394e+03    2.2396951e+03    8.1682287e+02    4.9000000e+02    4.9000000e+02    4.9000000e+02    7.8348071e+06    1.7916178e+03    1.4087128e+04    1.2666491e-02    5.3361261e+01   -1.6571505e-12    7.3937405e-12    9.9239513e+04    6.5206777e-02   -6.3572638e-04    2.1171976e-18   -8.2469772e-04   -4.0939002e+03    2.9224832e-13    2.4794204e-20    2.9163490e-18   -3.2887799e-05    6.0026373e+01
   1.9129386e+01    5.3502620e+00    8.1021365e-01    2.0939421e+03    0.0000000e+00    3.7425360e-05    1.0285142e+03    2.2406202e+03    8.1627463e+02    4.9000000e+02    4.9000000e+02    4.9000000e+02    7.8072494e+06    1.7858824e+03    1.4010328e+04    1.2666491e-02    5.3570929e+01   -1.6513071e-12    7.3677572e-12    9.8890454e+04    6.5033538e-02   -6.4338669e-04    2.1142783e-18    1.8825889e-03   -4.0794915e+03    2.9122154e-13    2.5129494e-20    2.9084199e-18   -3.3287493e-05    5.9971670e+01
   1.9224039e+01    5.3409649e+00    8.0846093e-01    2.0844683e+03    0.0000000e+00    3.7293754e-05    1.0279735e+03    2.2383449e+03    8.1586601e+02    4.9000000e+02    4.9000000e+02    4.9000000e+02    7.7787723e+06    1.7807440e+03    1.3929672e+04    1.2666491e-02    5.3791013e+01   -1.6452749e-12    7.3409221e-12    9.8529749e+04    6.4781568e-02   -6.6353853e-04    2.1095221e-18    3.3810766e-03   -4.0644768e+03    2.9015200e-13    2.6099480e-20    2.8969312e-18   -3.4015831e-05    5.9635842e+01
   1.9342746e+01    5.3331658e+00    8.0634247e-01    2.0783105e+03    0.0000000e+00    3.7022274e-05    1.0271539e+03    2.2321950e+03    8.1535510e+02    4.9000000e+02    4.9000000e+02    4.9000000e+02    7.7421207e+06    1.7751462e+03    1.3835261e+04    1.2666491e-02    5.4065257e+01   -1.6375624e-12    7.3062297e-12    9.8065502e+04    6.4713179e-02   -6.4052097e-04    2.0584832e-18   -3.5328732e-03   -4.0454739e+03    2.8878874e-13    2.5179360e-20    2.8967758e-18   -3.2580607e-05    5.9062852e+01
   1.9442741e+01    5.3180692e+00    8.0466564e-01    2.0701158e+03    0.0000000e+00    3.6923914e-05    1.0264618e+03    2.2299199e+03    8.1390261e+02    4.9000000e+02    4.9000000e+02    4.9000000e+02    7.7112392e+06    1.7695358e+03    1.3752288e+04    1.2666491e-02    5.4294765e+01   -1.6310223e-12    7.2770812e-12    9.7674341e+04    6.4623979e-02   -6.2922068e-04    2.0354006e-18   -2.2075006e-03   -4.0293717e+03    2.8763944e-13    2.4655047e-20    2.8938554e-18   -3.1802549e-05    5.8802686e+01
   1.9532651e+01    5.3027388e+00    8.0326128e-01    2.0613438e+03    0.0000000e+00    3.6934776e-05    1.0259373e+03    2.2274237e+03    8.1350367e+02    4.9000000e+02    4.9000000e+02    4.9000000e+02    7.6836429e+06    1.7637915e+03    1.3676298e+04    1.2666491e-02    5.4500000e+01   -1.6251642e-12    7.2511461e-12    9.7324793e+04    6.4364436e-02   -6.3561005e-04    2.0351393e-18    1.9334915e-03   -4.0149673e+03    2.8661630e-13    2.5037933e-20    2.8819477e-18   -3.1967979e-05    5.8740456e+01
   1.9622760e+01    5.2832203e+00    8.0179751e-01    2.0540619e+03    0.0000000e+00    3.6843079e-05    1.0253576e+03    2.2234547e+03    8.1271414e+02    4.9000000e+02    4.9000000e+02    4.9000000e+02    7.6560234e+06    1.7587398e+03    1.3602352e+04    1.2666491e-02    5.4704533e+01   -1.6193259e-12    7.2250210e-12    9.6974951e+04    6.4097648e-02   -6.3494078e-04    2.0265434e-18    1.4387873e-03   -4.0004781e+03    2.8558020e-13    2.5012444e-20    2.8699476e-18   -3.1678165e-05    5.8484520e+01
   1.9722816e+01    5.2648402e+00    8.0021827e-01    2.0460128e+03    0.0000000e+00    3.6742150e-05    1.0246470e+03    2.2180951e+03    8.1176655e+02    4.9000000e+02    4.9000000e+02    4.9000000e+02    7.6249244e+06    1.7527930e+03    1.3514858e+04    1.2666491e-02    5.4930255e+01   -1.6127683e-12    7.1956340e-12    9.6581035e+04    6.3930551e-02   -6.2491917e-04    2.0001114e-18   -1.6555293e-03   -3.9842397e+03    2.8441790e-13    2.4559583e-20    2.8636748e-18   -3.0984474e-05    5.8209224e+01
   1.9812829e+01    5.2579032e+00    7.9881049e-01    2.0386339e+03    0.0000000e+00    3.6644503e-05    1.0240261e+03    2.2143196e+03    8.1109032e+02    4.9000000e+02    4.9000000e+02    4.9000000e+02    7.5972511e+06    1.7478340e+03    1.3442088e+04    1.2666491e-02    5.5132178e+01   -1.6069065e-12    7.1695708e-12    9.6230512e+04    6.3791719e-02   -6.1093823e-04    1.9878195e-18   -1.1010935e-03   -3.9697531e+03    2.8338583e-13    2.3920073e-20    2.8579415e-18   -3.0084043e-05    5.7944841e+01
   1.9902811e+01    5.2550323e+00    7.9742008e-01    2.0337598e+03    0.0000000e+00    3.6491960e-05    1.0234019e+03    2.2130067e+03    8.1012978e+02    4.9000000e+02    4.9000000e+02    4.9000000e+02    7.5700384e+06    1.7430751e+03    1.3368461e+04    1.2666491e-02    5.5332887e+01   -1.6011383e-12    7.1439223e-12    9.5885823e+04    6.3651599e-02   -5.9140564e-04    1.9777788e-18    8.2975751e-04   -3.9555016e+03    2.8237074e-13    2.3014848e-20    2.8519828e-18   -2.8993745e-05    5.7581791e+01
   2.0042778e+01    5.2425922e+00    7.9545207e-01    2.0279773e+03    0.0000000e+00    3.6230484e-05    1.0224546e+03    2.2092885e+03    8.0888243e+02    4.9000000e+02    4.9000000e+02    4.9000000e+02    7.5265873e+06    1.7359743e+03    1.3258389e+04    1.2666491e-02    5.5642909e+01   -1.5919565e-12    7.1029050e-12    9.5335449e+04    6.3433124e-02   -5.8262973e-04    1.9557464e-18   -7.4678875e-04   -3.9328406e+03    2.8075193e-13    2.2672344e-20    2.8431315e-18   -2.8025534e-05    5.6963184e+01
   2.0132752e+01    5.2318141e+00    7.9435040e-01    2.0232863e+03    0.0000000e+00    3.6099449e-05    1.0218148e+03    2.2045359e+03    8.0835698e+02    4.9000000e+02    4.9000000e+02    4.9000000e+02    7.4988479e+06    1.7312996e+03    1.3188280e+04    1.2666491e-02    5.5840900e+01   -1.5860926e-12    7.0767056e-12    9.4984088e+04    6.3280771e-02   -5.8713177e-04    1.9403338e-18   -7.1590645e-04   -3.9183656e+03    2.7971750e-13    2.2925702e-20    2.8369750e-18   -2.7805878e-05    5.6645568e+01
   2.0222725e+01    5.2208637e+00    7.9333488e-01    2.0239510e+03    0.0000000e+00    3.5880597e-05    1.0211747e+03    2.2005207e+03    8.0726953e+02    4.9000000e+02    4.9000000e+02    4.9000000e+02    7.4713363e+06    1.7270432e+03    1.3119337e+04    1.2666491e-02    5.6037858e+01   -1.5802721e-12    7.0507461e-12    9.4635613e+04    6.3132463e-02   -5.8798828e-04    1.9287849e-18   -6.0326447e-04   -3.9039787e+03    2.7869059e-13    2.2977878e-20    2.8307531e-18   -2.7555076e-05    5.6177270e+01
   2.0312748e+01    5.2084747e+00    7.9244525e-01    2.0183720e+03    0.0000000e+00    3.5829261e-05    1.0205681e+03    2.1976523e+03    8.0594905e+02    4.9000000e+02    4.9000000e+02    4.9000000e+02    7.4437119e+06    1.7219459e+03    1.3049117e+04    1.2666491e-02    5.6233883e+01   -1.5744257e-12    7.0246392e-12    9.4285709e+04    6.2995463e-02   -5.8888254e-04    1.9243551e-18    3.3344411e-04   -3.8895152e+03    2.7765734e-13    2.2942596e-20    2.8246671e-18   -2.7336114e-05    5.5986007e+01
   2.0412780e+01    5.1910588e+00    7.9142548e-01    2.0137516e+03    0.0000000e+00    3.5754758e-05    1.0198322e+03    2.1883503e+03    8.0465220e+02    4.9000000e+02    4.9000000e+02    4.9000000e+02    7.4128022e+06    1.7156644e+03    1.2961478e+04    1.2666491e-02    5.6450309e+01   -1.5678942e-12    6.9954761e-12    9.3894191e+04    6.2823535e-02   -5.8014632e-04    1.9079400e-18   -6.1600271e-04   -3.8734043e+03    2.7650717e-13    2.2590627e-20    2.8176708e-18   -2.6597071e-05    5.5753925e+01
   2.0512832e+01    5.1729735e+00    7.9048658e-01    2.0109562e+03    0.0000000e+00    3.5672178e-05    1.0191968e+03    2.1795446e+03    8.0289623e+02    4.9000000e+02    4.9000000e+02    4.9000000e+02    7.3817915e+06    1.7100019e+03    1.2886198e+04    1.2666491e-02    5.6665468e+01   -1.5613318e-12    6.9662191e-12    9.3501395e+04    6.2594194e-02   -5.9456173e-04    1.8953129e-18   -5.1030530e-05   -3.8572246e+03    2.7535168e-13    2.3297112e-20    2.8077925e-18   -2.7001417e-05    5.5492357e+01
   2.0602888e+01    5.1590492e+00    7.8967676e-01    2.0083437e+03    0.0000000e+00    3.5576137e-05    1.0185931e+03    2.1832330e+03    8.0161887e+02    4.9000000e+02    4.9000000e+02    4.9000000e+02    7.3542553e+06    1.7049859e+03    1.2817843e+04    1.2666491e-02    5.6858088e+01   -1.5555010e-12    6.9402932e-12    9.3152608e+04    6.2398337e-02   -6.0202936e-04    1.8898265e-18    6.6893181e-05   -3.8428142e+03    2.7432583e-13    2.3718592e-20    2.7989822e-18   -2.7081216e-05    5.5215606e+01
   2.0714957e+01    5.1488014e+00    7.8884537e-01    2.0065691e+03    0.0000000e+00    3.5416493e-05    1.0178957e+03    2.1843866e+03    8.0043822e+02    4.9000000e+02    4.9000000e+02    4.9000000e+02    7.3198845e+06    1.6991853e+03    1.2735857e+04    1.2666491e-02    5.7096472e+01   -1.5482317e-12    6.9078313e-12    9.2717250e+04    6.2216439e-02   -6.0689126e-04    1.8685435e-18    6.1879558e-04   -3.8248088e+03    2.7303932e-13    2.3970070e-20    2.7918099e-18   -2.6848785e-05    5.4792605e+01
   2.0815078e+01    5.1381982e+00    7.8819463e-01    2.0035332e+03    0.0000000e+00    3.5386154e-05    1.0172132e+03    2.1728366e+03    7.9872983e+02    4.9000000e+02    4.9000000e+02    4.9000000e+02    7.2895303e+06    1.6930628e+03    1.2658085e+04    1.2666491e-02    5.7307996e+01   -1.5418143e-12    6.8791550e-12    9.2332770e+04    6.2116732e-02   -5.8920798e-04    1.8506047e-18    3.6695358e-04   -3.8089485e+03    2.7190642e-13    2.3181918e-20    2.7882097e-18   -2.5498434e-05    5.4621579e+01
   2.0915308e+01    5.1281845e+00    7.8767628e-01    2.0043527e+03    0.0000000e+00    3.5274373e-05    1.0166208e+03    2.1911509e+03    7.9735559e+02    4.9000000e+02    4.9000000e+02    4.9000000e+02    7.2588289e+06    1.6876825e+03    1.2587655e+04    1.2666491e-02    5.7518521e+01   -1.5353164e-12    6.8502106e-12    9.1943890e+04    6.1959380e-02   -5.8752033e-04    1.8443860e-18    7.4958763e-04   -3.7929116e+03    2.7076285e-13    2.3050003e-20    2.7813812e-18   -2.4810309e-05    5.4306871e+01
   2.1015601e+01    5.1141588e+00    7.8733740e-01    2.0021169e+03    0.0000000e+00    3.5270688e-05    1.0159781e+03    2.1795822e+03    7.9638342e+02    4.9000000e+02    4.9000000e+02    4.9000000e+02    7.2280973e+06    1.6814599e+03    1.2510625e+04    1.2666491e-02    5.7727943e+01   -1.5288194e-12    6.8212012e-12    9.1554628e+04    6.1783809e-02   -5.7870564e-04    1.8331563e-18    5.7617764e-04   -3.7768650e+03    2.6961681e-13    2.2674742e-20    2.7738847e-18   -2.3975020e-05    5.4169178e+01
   2.1115905e+01    5.0988042e+00    7.8713041e-01    2.0013883e+03    0.0000000e+00    3.5246797e-05    1.0153710e+03    2.1723966e+03    7.9535093e+02    4.9000000e+02    4.9000000e+02    4.9000000e+02    7.1971655e+06    1.6755032e+03    1.2437815e+04    1.2666491e-02    5.7936176e+01   -1.5222896e-12    6.7919803e-12    9.1162831e+04    6.1617504e-02   -5.6182240e-04    1.8191523e-18   -1.9493934e-03   -3.7607197e+03    2.6846218e-13    2.1883450e-20    2.7670567e-18   -2.2743660e-05    5.3991101e+01
   2.1216178e+01    5.0831884e+00    7.8705618e-01    2.0036713e+03    0.0000000e+00    3.5148488e-05    1.0148069e+03    2.1665006e+03    7.9403131e+02    4.9000000e+02    4.9000000e+02    4.9000000e+02    7.1667305e+06    1.6702172e+03    1.2370024e+04    1.2666491e-02    5.8143162e+01   -1.5158438e-12    6.7632690e-12    9.0777326e+04    6.1451532e-02   -5.6764650e-04    1.8090807e-18    2.7122401e-05   -3.7448089e+03    2.6732742e-13    2.2195631e-20    2.7599661e-18   -2.2713069e-05    5.3671067e+01
   2.1316481e+01    5.0653239e+00    7.8713484e-01    2.0079066e+03    0.0000000e+00    3.4997243e-05    1.0142743e+03    2.1612190e+03    7.9318960e+02    4.9000000e+02    4.9000000e+02    4.9000000e+02    7.1358178e+06    1.6654842e+03    1.2307808e+04    1.2666491e-02    5.8349123e+01   -1.5093093e-12    6.7340922e-12    9.0385772e+04    6.1290054e-02   -5.6964045e-04    1.7975879e-18   -1.0143315e-03   -3.7286783e+03    2.6617517e-13    2.2275796e-20    2.7532550e-18   -2.2347633e-05    5.3253576e+01
   2.1416897e+01    5.0469577e+00    7.8742830e-01    2.0106475e+03    0.0000000e+00    3.5015971e-05    1.0138498e+03    2.1554404e+03    7.9207134e+02    4.9000000e+02    4.9000000e+02    4.9000000e+02    7.1050500e+06    1.6592551e+03    1.2237557e+04    1.2666491e-02    5.8554248e+01   -1.5027947e-12    6.7050740e-12    8.9996051e+04    6.1095593e-02   -5.8314688e-04    1.7897679e-18    3.6275015e-04   -3.7126134e+03    2.6502996e-13    2.2952685e-20    2.7447350e-18   -2.2550990e-05    5.3131188e+01
   2.1517379e+01    5.0253204e+00    7.8780129e-01    2.0133099e+03    0.0000000e+00    3.4985892e-05    1.0133467e+03    2.1494406e+03    7.9078496e+02    4.9000000e+02    4.9000000e+02    4.9000000e+02    7.0738443e+06    1.6537339e+03    1.2174150e+04    1.2666491e-02    5.8758369e+01   -1.4962081e-12    6.6755870e-12    8.9600784e+04    6.0918320e-02   -5.7900723e-04    1.7718134e-18   -2.2794562e-03   -3.6963256e+03    2.6386455e-13    2.2840448e-20    2.7375714e-18   -2.1992618e-05    5.2924000e+01
   2.1618907e+01    5.0173659e+00    7.8840597e-01    2.0198541e+03    0.0000000e+00    3.4871594e-05    1.0129519e+03    2.1429217e+03    7.9049012e+02    4.9000000e+02    4.9000000e+02    4.9000000e+02    7.0431829e+06    1.6485364e+03    1.2109800e+04    1.2666491e-02    5.8963655e+01   -1.4896936e-12    6.6467512e-12    8.9212412e+04    6.0721968e-02   -5.8447543e-04    1.7824223e-18    2.2779843e-03   -3.6801795e+03    2.6271772e-13    2.3047786e-20    2.7279325e-18   -2.1943385e-05    5.2557676e+01
   2.1738669e+01    5.0043158e+00    7.8925249e-01    2.0275846e+03    0.0000000e+00    3.4721625e-05    1.0124001e+03    2.1414417e+03    7.8889528e+02    4.9000000e+02    4.9000000e+02    4.9000000e+02    7.0063665e+06    1.6430978e+03    1.2043799e+04    1.2666491e-02    5.9204436e+01   -1.4819283e-12    6.6119419e-12    8.8746078e+04    6.0629881e-02   -5.8542145e-04    1.7598992e-18   -1.0221461e-03   -3.6610147e+03    2.6134603e-13    2.3183990e-20    2.7250978e-18   -2.1465479e-05    5.2101371e+01
   2.1808985e+01    5.0015394e+00    7.9006933e-01    2.0323880e+03    0.0000000e+00    3.4722906e-05    1.0122322e+03    2.1382443e+03    7.8826348e+02    4.9000000e+02    4.9000000e+02    4.9000000e+02    6.9852862e+06    1.6396584e+03    1.2007590e+04    1.2666491e-02    5.9345218e+01   -1.4774866e-12    6.5919741e-12    8.8479064e+04    6.0602347e-02   -5.8056241e-04    1.7556907e-18   -2.4550725e-03   -3.6498976e+03    2.6055024e-13    2.2895082e-20    2.7239482e-18   -2.0829068e-05    5.1975610e+01
   2.1904727e+01    4.9955921e+00    7.9113759e-01    2.0431050e+03    0.0000000e+00    3.4562267e-05    1.0118876e+03    2.1467199e+03    7.8755303e+02    4.9000000e+02    4.9000000e+02    4.9000000e+02    6.9560680e+06    1.6355414e+03    1.1957648e+04    1.2666491e-02    5.9536248e+01   -1.4712827e-12    6.5645076e-12    8.8108973e+04    6.0457173e-02   -5.9316108e-04    1.7528072e-18    7.3997010e-04   -3.6347078e+03    2.5946961e-13    2.3549595e-20    2.7176530e-18   -2.1210534e-05    5.1524657e+01
   2.2004078e+01    4.9840235e+00    7.9252285e-01    2.0516766e+03    0.0000000e+00    3.4518106e-05    1.0115655e+03    2.1369812e+03    7.8638801e+02    4.9000000e+02    4.9000000e+02    4.9000000e+02    6.9262697e+06    1.6307029e+03    1.1905314e+04    1.2666491e-02    5.9733570e+01   -1.4649925e-12    6.5363286e-12    8.7731532e+04    6.0374669e-02   -5.8910195e-04    1.7422431e-18   -2.1428358e-03   -3.6191422e+03    2.5835578e-13    2.3331721e-20    2.7144717e-18   -2.0567366e-05    5.1259803e+01
   2.2104829e+01    4.9713511e+00    7.9417656e-01    2.0620421e+03    0.0000000e+00    3.4471678e-05    1.0113234e+03    2.1307157e+03    7.8589849e+02    4.9000000e+02    4.9000000e+02    4.9000000e+02    6.8961487e+06    1.6257429e+03    1.1852833e+04    1.2666491e-02    5.9932799e+01   -1.4586179e-12    6.5079242e-12    8.7350005e+04    6.0265394e-02   -5.9585175e-04    1.7377390e-18   -1.4692463e-03   -3.6034107e+03    2.5723378e-13    2.3631081e-20    2.7097503e-18   -2.0438866e-05    5.0983661e+01
   2.2205654e+01    4.9518836e+00    7.9606741e-01    2.0725605e+03    0.0000000e+00    3.4566335e-05    1.0112274e+03    2.1307487e+03    7.8436488e+02    4.9000000e+02    4.9000000e+02    4.9000000e+02    6.8654406e+06    1.6200774e+03    1.1805198e+04    1.2666491e-02    6.0131397e+01   -1.4521174e-12    6.4789414e-12    8.6961041e+04    6.0127075e-02   -6.0052354e-04    1.7277133e-18    7.7224815e-05   -3.5874148e+03    2.5609203e-13    2.3861038e-20    2.7040518e-18   -2.0149818e-05    5.0946356e+01
   2.2319105e+01    4.9295717e+00    7.9839981e-01    2.0894972e+03    0.0000000e+00    3.4431090e-05    1.0111210e+03    2.1309607e+03    7.8319585e+02    4.9000000e+02    4.9000000e+02    4.9000000e+02    6.8308851e+06    1.6156917e+03    1.1763263e+04    1.2666491e-02    6.0354103e+01   -1.4447978e-12    6.4463710e-12    8.6523344e+04    5.9913508e-02   -6.3350281e-04    1.7318636e-18    1.9260683e-03   -3.5693724e+03    2.5480594e-13    2.5365766e-20    2.6940860e-18   -2.1216517e-05    5.0483209e+01
   2.2415224e+01    4.9099930e+00    8.0060120e-01    2.1033340e+03    0.0000000e+00    3.4403385e-05    1.0110446e+03    2.1283655e+03    7.8269227e+02    4.9000000e+02    4.9000000e+02    4.9000000e+02    6.8020531e+06    1.6111059e+03    1.1720716e+04    1.2666491e-02    6.0542072e+01   -1.4387056e-12    6.4191252e-12    8.6158144e+04    5.9758239e-02   -6.6887793e-04    1.7351072e-18    6.3757062e-04   -3.5542461e+03    2.5372474e-13    2.6955204e-20    2.6867706e-18   -2.2467080e-05    5.0228035e+01
   2.2517645e+01    4.8958440e+00    8.0325057e-01    2.1195200e+03    0.0000000e+00    3.4389460e-05    1.0110212e+03    2.1260964e+03    7.8151133e+02    4.9000000e+02    4.9000000e+02    4.9000000e+02    6.7711602e+06    1.6064685e+03    1.1682021e+04    1.2666491e-02    6.0741679e+01   -1.4321876e-12    6.3899586e-12    8.5766839e+04    5.9685657e-02   -6.6594330e-04    1.7272436e-18   -1.9198657e-03   -3.5380893e+03    2.5257032e-13    2.6819758e-20    2.6839962e-18   -2.1712427e-05    4.9968808e+01
   2.2613763e+01    4.8877929e+00    8.0598444e-01    2.1424551e+03    0.0000000e+00    3.4115473e-05    1.0109909e+03    2.1329626e+03    7.8087105e+02    4.9000000e+02    4.9000000e+02    4.9000000e+02    6.7423406e+06    1.6039259e+03    1.1653747e+04    1.2666491e-02    6.0928456e+01   -1.4260794e-12    6.3627922e-12    8.5401795e+04    5.9617775e-02   -6.7561035e-04    1.7239161e-18   -7.9635463e-05   -3.5230259e+03    2.5149644e-13    2.7255757e-20    2.6812884e-18   -2.1788643e-05    4.9300556e+01
   2.2704936e+01    4.8789636e+00    8.0889357e-01    2.1608688e+03    0.0000000e+00    3.4053724e-05    1.0109695e+03    2.1312537e+03    7.7975352e+02    4.9000000e+02    4.9000000e+02    4.9000000e+02    6.7150737e+06    1.6003890e+03    1.1623852e+04    1.2666491e-02    6.1105168e+01   -1.4203211e-12    6.3370255e-12    8.5056420e+04    5.9603732e-02   -6.8499901e-04    1.7151344e-18   -1.4948308e-03   -3.5087793e+03    2.5047762e-13    2.7711593e-20    2.6812185e-18   -2.1766987e-05    4.8979040e+01
   2.2841740e+01    4.8637289e+00    8.1364633e-01    2.1890281e+03    0.0000000e+00    3.4066091e-05    1.0110665e+03    2.1310157e+03    7.7847810e+02    4.9000000e+02    4.9000000e+02    4.9000000e+02    6.6743058e+06    1.5945657e+03    1.1581540e+04    1.2666491e-02    6.1369528e+01   -1.4116839e-12    6.2985991e-12    8.4540034e+04    5.9461896e-02   -7.1284416e-04    1.7236273e-18    4.6186636e-04   -3.4874853e+03    2.4895999e-13    2.8932440e-20    2.6744587e-18   -2.1748495e-05    4.8669436e+01
   2.2932984e+01    4.8540768e+00    8.1716646e-01    2.2082289e+03    0.0000000e+00    3.4191339e-05    1.0112744e+03    2.1264335e+03    7.7812717e+02    4.9000000e+02    4.9000000e+02    4.9000000e+02    6.6470108e+06    1.5900019e+03    1.1554641e+04    1.2666491e-02    6.1545377e+01   -1.4059167e-12    6.2728130e-12    8.4194301e+04    5.9396430e-02   -7.2405022e-04    1.7196083e-18   -4.3224425e-04   -3.4732399e+03    2.4794120e-13    2.9457726e-20    2.6717619e-18   -2.1726266e-05    4.8652107e+01
   2.3023996e+01    4.8407567e+00    8.2084818e-01    2.2307238e+03    0.0000000e+00    3.4172154e-05    1.0114522e+03    2.1253896e+03    7.7735076e+02    4.9000000e+02    4.9000000e+02    4.9000000e+02    6.6198866e+06    1.5863771e+03    1.1530313e+04    1.2666491e-02    6.1720335e+01   -1.4001762e-12    6.2472213e-12    8.3850733e+04    5.9326280e-02   -7.4840006e-04    1.7186131e-18    6.9965769e-04   -3.4590627e+03    2.4692984e-13    3.0595971e-20    2.6686852e-18   -2.2190606e-05    4.8386359e+01
   2.3115008e+01    4.8277971e+00    8.2475554e-01    2.2534699e+03    0.0000000e+00    3.4197721e-05    1.0116792e+03    2.1206381e+03    7.7652831e+02    4.9000000e+02    4.9000000e+02    4.9000000e+02    6.5929191e+06    1.5828367e+03    1.1511784e+04    1.2666491e-02    6.1895003e+01   -1.3944735e-12    6.2217699e-12    8.3509150e+04    5.9247937e-02   -7.8281889e-04    1.7235137e-18    1.0063510e-03   -3.4449497e+03    2.4592254e-13    3.2183967e-20    2.6649164e-18   -2.3350641e-05    4.8187919e+01
   2.3216212e+01    4.8145370e+00    8.2933711e-01    2.2811772e+03    0.0000000e+00    3.4135580e-05    1.0119640e+03    2.1131184e+03    7.7595377e+02    4.9000000e+02    4.9000000e+02    4.9000000e+02    6.5626867e+06    1.5795493e+03    1.1494518e+04    1.2666491e-02    6.2088914e+01   -1.3880854e-12    6.1932343e-12    8.3126211e+04    5.9188954e-02   -7.9529050e-04    1.7180460e-18   -1.1260245e-03   -3.4291828e+03    2.4479623e-13    3.2802658e-20    2.6627116e-18   -2.3215362e-05    4.7800282e+01
   2.3315064e+01    4.8096884e+00    8.3421248e-01    2.3120233e+03    0.0000000e+00    3.4126724e-05    1.0123623e+03    2.1109277e+03    7.7487046e+02    4.9000000e+02    4.9000000e+02    4.9000000e+02    6.5336947e+06    1.5757578e+03    1.1474710e+04    1.2666491e-02    6.2278071e+01   -1.3819479e-12    6.1658830e-12    8.2758984e+04    5.9161690e-02   -8.1275345e-04    1.7191862e-18    4.0258864e-04   -3.4139738e+03    2.4371150e-13    3.3559107e-20    2.6614753e-18   -2.3127246e-05    4.7523685e+01
   2.3438629e+01    4.8015686e+00    8.4064881e-01    2.3495820e+03    0.0000000e+00    3.4097439e-05    1.0128762e+03    2.0982655e+03    7.7399020e+02    4.9000000e+02    4.9000000e+02    4.9000000e+02    6.4978006e+06    1.5715062e+03    1.1454212e+04    1.2666491e-02    6.2514114e+01   -1.3743507e-12    6.1320281e-12    8.2304332e+04    5.9161145e-02   -8.4236824e-04    1.7209997e-18    1.2134415e-03   -3.3952351e+03    2.4237449e-13    3.4972330e-20    2.6616511e-18   -2.3627415e-05    4.7106703e+01
   2.3540031e+01    4.7934172e+00    8.4623703e-01    2.3824592e+03    0.0000000e+00    3.4088132e-05    1.0133866e+03    2.0918130e+03    7.7330004e+02    4.9000000e+02    4.9000000e+02    4.9000000e+02    6.4679972e+06    1.5687054e+03    1.1452447e+04    1.2666491e-02    6.2707613e+01   -1.3680587e-12    6.1038823e-12    8.1926827e+04    5.9221577e-02   -8.3963530e-04    1.7123090e-18   -1.9419019e-03   -3.3796829e+03    2.4126270e-13    3.4808490e-20    2.6651324e-18   -2.2390930e-05    4.6803223e+01
   2.3641468e+01    4.7822456e+00    8.5207427e-01    2.4177536e+03    0.0000000e+00    3.4096819e-05    1.0139670e+03    2.0872284e+03    7.7230428e+02    4.9000000e+02    4.9000000e+02    4.9000000e+02    6.4386541e+06    1.5654146e+03    1.1446696e+04    1.2666491e-02    6.2901121e+01   -1.3618483e-12    6.0761899e-12    8.1555154e+04    5.9194787e-02   -8.6086596e-04    1.7148337e-18   -5.3804116e-04   -3.3643569e+03    2.4016882e-13    3.5739456e-20    2.6639839e-18   -2.2602529e-05    4.6519810e+01
   2.3742920e+01    4.7646135e+00    8.5803669e-01    2.4536944e+03    0.0000000e+00    3.4099642e-05    1.0145843e+03    2.0782336e+03    7.7039006e+02    4.9000000e+02    4.9000000e+02    4.9000000e+02    6.4087887e+06    1.5622260e+03    1.1443142e+04    1.2666491e-02    6.3094587e+01   -1.3555294e-12    6.0480152e-12    8.1176864e+04    5.9157530e-02   -8.8465665e-04    1.7122684e-18   -2.7436355e-04   -3.3487960e+03    2.3905851e-13    3.6810260e-20    2.6625863e-18   -2.2895415e-05    4.6216192e+01
   2.3844405e+01    4.7465162e+00    8.6429289e-01    2.4892383e+03    0.0000000e+00    3.4214914e-05    1.0153586e+03    2.0702934e+03    7.6956513e+02    4.9000000e+02    4.9000000e+02    4.9000000e+02    6.3792133e+06    1.5584632e+03    1.1440925e+04    1.2666491e-02    6.3288123e+01   -1.3492709e-12    6.0201080e-12    8.0802247e+04    5.9078192e-02   -9.1547685e-04    1.7225826e-18    4.8515991e-04   -3.3333473e+03    2.3795607e-13    3.8186714e-20    2.6585646e-18   -2.3539362e-05    4.6091600e+01
   2.3945427e+01    4.7292777e+00    8.7064341e-01    2.5289695e+03    0.0000000e+00    3.4175836e-05    1.0160898e+03    2.0630437e+03    7.6901927e+02    4.9000000e+02    4.9000000e+02    4.9000000e+02    6.3498195e+06    1.5555366e+03    1.1440792e+04    1.2666491e-02    6.3480692e+01   -1.3430545e-12    5.9923705e-12    8.0429930e+04    5.9020912e-02   -9.4052199e-04    1.7226564e-18    8.5337581e-05   -3.3179697e+03    2.3685871e-13    3.9361181e-20    2.6561287e-18   -2.3891455e-05    4.5715609e+01
   2.4046518e+01    4.7174592e+00    8.7720855e-01    2.5692212e+03    0.0000000e+00    3.4175785e-05    1.0168893e+03    2.0575970e+03    7.6806864e+02    4.9000000e+02    4.9000000e+02    4.9000000e+02    6.3207639e+06    1.5524651e+03    1.1444374e+04    1.2666491e-02    6.3673460e+01   -1.3369103e-12    5.9649430e-12    8.0061899e+04    5.8991277e-02   -9.6144555e-04    1.7234204e-18    1.2040747e-04   -3.3027481e+03    2.3577211e-13    4.0315988e-20    2.6548990e-18   -2.4056455e-05    4.5420254e+01
   2.4147668e+01    4.7078303e+00    8.8389142e-01    2.6138290e+03    0.0000000e+00    3.4017933e-05    1.0177399e+03    2.0497404e+03    7.6708055e+02    4.9000000e+02    4.9000000e+02    4.9000000e+02    6.2913527e+06    1.5506424e+03    1.1455616e+04    1.2666491e-02    6.3866495e+01   -1.3306954e-12    5.9371701e-12    7.9689361e+04    5.9009254e-02   -9.7092951e-04    1.7193211e-18   -1.3188225e-03   -3.2873784e+03    2.3467345e-13    4.0726331e-20    2.6562247e-18   -2.3598096e-05    4.4828011e+01
   2.4248870e+01    4.6981691e+00    8.9062913e-01    2.6534212e+03    0.0000000e+00    3.4094025e-05    1.0186221e+03    2.0439789e+03    7.6532862e+02    4.9000000e+02    4.9000000e+02    4.9000000e+02    6.2622513e+06    1.5469986e+03    1.1458803e+04    1.2666491e-02    6.4059747e+01   -1.3245318e-12    5.9097209e-12    7.9320749e+04    5.8998857e-02   -9.7963351e-04    1.7241540e-18    4.9658024e-04   -3.2721737e+03    2.3358937e-13    4.1059753e-20    2.6556779e-18   -2.3395759e-05    4.4623077e+01
   2.4350124e+01    4.6908635e+00    8.9765497e-01    2.6944686e+03    0.0000000e+00    3.4218971e-05    1.0196374e+03    2.0388734e+03    7.6440778e+02    4.9000000e+02    4.9000000e+02    4.9000000e+02    6.2331825e+06    1.5431920e+03    1.1464033e+04    1.2666491e-02    6.4253180e+01   -1.3183805e-12    5.8822990e-12    7.8952549e+04    5.8984413e-02   -9.9150312e-04    1.7251599e-18    8.0100978e-04   -3.2569821e+03    2.3250534e-13    4.1602227e-20    2.6551281e-18   -2.3274202e-05    4.4492726e+01
   2.4400615e+01    4.6869665e+00    9.0116503e-01    2.7153005e+03    0.0000000e+00    3.4241503e-05    1.0201210e+03    2.0312693e+03    7.6401723e+02    4.9000000e+02    4.9000000e+02    4.9000000e+02    6.2187220e+06    1.5419054e+03    1.1473442e+04    1.2666491e-02    6.4349726e+01   -1.3153280e-12    5.8686516e-12    7.8769386e+04    5.8973404e-02   -1.0098052e-03    1.7243400e-18    1.3537889e-04   -3.2494258e+03    2.3196565e-13    4.2446839e-20    2.6546805e-18   -2.3712237e-05    4.4362844e+01
   2.4501673e+01    4.6789214e+00    9.0831494e-01    2.7583893e+03    0.0000000e+00    3.4273943e-05    1.0211252e+03    2.0281333e+03    7.6296378e+02    4.9000000e+02    4.9000000e+02    4.9000000e+02    6.1898768e+06    1.5390787e+03    1.1488194e+04    1.2666491e-02    6.4543169e+01   -1.3092296e-12    5.8414246e-12    7.8404018e+04    5.8959860e-02   -1.0264442e-03    1.7243468e-18   -8.5595359e-04   -3.2343568e+03    2.3088960e-13    4.3186186e-20    2.6542649e-18   -2.3837820e-05    4.4073652e+01
   2.4602812e+01    4.6700223e+00    9.1560241e-01    2.8013803e+03    0.0000000e+00    3.4342978e-05    1.0222039e+03    2.0196547e+03    7.6163627e+02    4.9000000e+02    4.9000000e+02    4.9000000e+02    6.1611374e+06    1.5356919e+03    1.1499364e+04    1.2666491e-02    6.4736983e+01   -1.3031498e-12    5.8143030e-12    7.8039991e+04    5.8939883e-02   -1.0377782e-03    1.7229940e-18   -2.6718441e-04   -3.2193412e+03    2.2981761e-13    4.3695131e-20    2.6535749e-18   -2.3797269e-05    4.3838626e+01
   2.4704015e+01    4.6592853e+00    9.2292663e-01    2.8482036e+03    0.0000000e+00    3.4342390e-05    1.0233179e+03    2.0117222e+03    7.5906255e+02    4.9000000e+02    4.9000000e+02    4.9000000e+02    6.1324706e+06    1.5331550e+03    1.1520103e+04    1.2666491e-02    6.4931222e+01   -1.2970880e-12    5.7872487e-12    7.7676883e+04    5.8902716e-02   -1.0481677e-03    1.7242510e-18   -4.2851330e-04   -3.2043698e+03    2.2874884e-13    4.4151675e-20    2.6519082e-18   -2.3802738e-05    4.3507102e+01
   2.4805273e+01    4.6461996e+00    9.3022502e-01    2.8923353e+03    0.0000000e+00    3.4377983e-05    1.0244677e+03    2.0083908e+03    7.5682607e+02    4.9000000e+02    4.9000000e+02    4.9000000e+02    6.1038743e+06    1.5301696e+03    1.1537024e+04    1.2666491e-02    6.5125826e+01   -1.2910374e-12    5.7602609e-12    7.7314669e+04    5.8837295e-02   -1.0581563e-03    1.7276840e-18   -9.7454110e-05   -3.1894393e+03    2.2768305e-13    4.4553021e-20    2.6487999e-18   -2.3805698e-05    4.3218113e+01
   2.4906585e+01    4.6340419e+00    9.3765742e-01    2.9365406e+03    0.0000000e+00    3.4494231e-05    1.0257351e+03    1.9999827e+03    7.5494009e+02    4.9000000e+02    4.9000000e+02    4.9000000e+02    6.0753690e+06    1.5268624e+03    1.1557839e+04    1.2666491e-02    6.5320894e+01   -1.2850090e-12    5.7333685e-12    7.6953606e+04    5.8756262e-02   -1.0731073e-03    1.7306243e-18   -4.8034838e-04   -3.1745446e+03    2.2662039e-13    4.5195601e-20    2.6450113e-18   -2.4029989e-05    4.3058386e+01
   2.5014292e+01    4.6214604e+00    9.4563041e-01    2.9863993e+03    0.0000000e+00    3.4560985e-05    1.0270944e+03    1.9961983e+03    7.5332705e+02    4.9000000e+02    4.9000000e+02    4.9000000e+02    6.0448917e+06    1.5234341e+03    1.1578295e+04    1.2666491e-02    6.5528611e+01   -1.2785582e-12    5.7045910e-12    7.6567566e+04    5.8694399e-02   -1.0646933e-03    1.7275831e-18   -1.6800579e-05   -3.1586190e+03    2.2548283e-13    4.4760482e-20    2.6424493e-18   -2.3185683e-05    4.2813598e+01
   2.5116944e+01    4.6109096e+00    9.5321669e-01    3.0352721e+03    0.0000000e+00    3.4529680e-05    1.0283949e+03    1.9911861e+03    7.5219977e+02    4.9000000e+02    4.9000000e+02    4.9000000e+02    6.0160777e+06    1.5211159e+03    1.1606943e+04    1.2666491e-02    6.5726960e+01   -1.2724620e-12    5.6773991e-12    7.6202593e+04    5.8599980e-02   -1.0771627e-03    1.7360992e-18    1.5529833e-03   -3.1435682e+03    2.2440901e-13    4.5295386e-20    2.6376841e-18   -2.3611129e-05    4.2439988e+01
   2.5231001e+01    4.6000092e+00    9.6159687e-01    3.0914303e+03    0.0000000e+00    3.4470060e-05    1.0298490e+03    1.9823787e+03    7.5164566e+02    4.9000000e+02    4.9000000e+02    4.9000000e+02    5.9843432e+06    1.5185620e+03    1.1637496e+04    1.2666491e-02    6.5947930e+01   -1.2657494e-12    5.6474762e-12    7.5800629e+04    5.8527846e-02   -1.0748745e-03    1.7406401e-18    2.5994626e-04   -3.1269623e+03    2.2322447e-13    4.5152343e-20    2.6341511e-18   -2.3179195e-05    4.1988988e+01
   2.5320108e+01    4.5904715e+00    9.6803777e-01    3.1280882e+03    0.0000000e+00    3.4522146e-05    1.0309336e+03    1.9767533e+03    7.5061783e+02    4.9000000e+02    4.9000000e+02    4.9000000e+02    5.9598215e+06    1.5161622e+03    1.1660030e+04    1.2666491e-02    6.6121008e+01   -1.2605675e-12    5.6243147e-12    7.5490024e+04    5.8464099e-02   -1.0711614e-03    1.7389121e-18    1.7359234e-05   -3.1141462e+03    2.2230855e-13    4.4975514e-20    2.6313597e-18   -2.2962662e-05    4.1752259e+01
   2.5421714e+01    4.5820259e+00    9.7544140e-01    3.1750753e+03    0.0000000e+00    3.4490691e-05    1.0322440e+03    1.9735671e+03    7.4892824e+02    4.9000000e+02    4.9000000e+02    4.9000000e+02    5.9318634e+06    1.5140441e+03    1.1691319e+04    1.2666491e-02    6.6318824e+01   -1.2546581e-12    5.5979286e-12    7.5135894e+04    5.8420061e-02   -1.0664451e-03    1.7345759e-18   -1.1334690e-03   -3.0995282e+03    2.2126458e-13    4.4721026e-20    2.6296056e-18   -2.2547034e-05    4.1368907e+01
   2.5523386e+01    4.5720188e+00    9.8287774e-01    3.2199698e+03    0.0000000e+00    3.4542989e-05    1.0335964e+03    1.9663611e+03    7.4780224e+02    4.9000000e+02    4.9000000e+02    4.9000000e+02    5.9039345e+06    1.5109934e+03    1.1715199e+04    1.2666491e-02    6.6517231e+01   -1.2487461e-12    5.5715729e-12    7.4782133e+04    5.8349353e-02   -1.0606565e-03    1.7309470e-18    1.0845692e-04   -3.0849508e+03    2.2022423e-13    4.4427340e-20    2.6265517e-18   -2.2256680e-05    4.1102964e+01
   2.5625121e+01    4.5605131e+00    9.9029697e-01    3.2657956e+03    0.0000000e+00    3.4595984e-05    1.0350415e+03    1.9589390e+03    7.4655532e+02    4.9000000e+02    4.9000000e+02    4.9000000e+02    5.8760329e+06    1.5079642e+03    1.1740519e+04    1.2666491e-02    6.6716184e+01   -1.2428432e-12    5.5452505e-12    7.4428717e+04    5.8240675e-02   -1.0665365e-03    1.7321568e-18    4.1337945e-04   -3.0703828e+03    2.1918440e-13    4.4643225e-20    2.6213845e-18   -2.2446329e-05    4.0837699e+01
   2.5726920e+01    4.5458650e+00    9.9759959e-01    3.3092607e+03    0.0000000e+00    3.4661755e-05    1.0364606e+03    1.9561838e+03    7.4469253e+02    4.9000000e+02    4.9000000e+02    4.9000000e+02    5.8482173e+06    1.5051041e+03    1.1769491e+04    1.2666491e-02    6.6915748e+01   -1.2369606e-12    5.5190012e-12    7.4076391e+04    5.8122878e-02   -1.0612770e-03    1.7346989e-18    1.5184098e-04   -3.0558538e+03    2.1814716e-13    4.4361224e-20    2.6158250e-18   -2.2321610e-05    4.0590403e+01
   2.5828786e+01    4.5323528e+00    1.0048464e+00    3.3530305e+03    0.0000000e+00    3.4710799e-05    1.0379030e+03    1.9486035e+03    7.4337152e+02    4.9000000e+02    4.9000000e+02    4.9000000e+02    5.8204886e+06    1.5024584e+03    1.1801700e+04    1.2666491e-02    6.7115971e+01   -1.2311027e-12    5.4928226e-12    7.3725166e+04    5.8010359e-02   -1.0561713e-03    1.7304902e-18   -1.5052798e-03   -3.0413603e+03    2.1711170e-13    4.4099734e-20    2.6107934e-18   -2.2166487e-05    4.0316381e+01
   2.5930720e+01    4.5216407e+00    1.0120534e+00    3.3964802e+03    0.0000000e+00    3.4736552e-05    1.0393946e+03    1.9399819e+03    7.4264298e+02    4.9000000e+02    4.9000000e+02    4.9000000e+02    5.7931149e+06    1.4999835e+03    1.1835772e+04    1.2666491e-02    6.7316879e+01   -1.2253031e-12    5.4670071e-12    7.3378438e+04    5.7897005e-02   -1.0445605e-03    1.7329128e-18    7.2629491e-04   -3.0270399e+03    2.1609086e-13    4.3509745e-20    2.6053070e-18   -2.1910818e-05    4.0001095e+01
   2.6032723e+01    4.5110558e+00    1.0192272e+00    3.4394090e+03    0.0000000e+00    3.4787300e-05    1.0409218e+03    1.9349948e+03    7.4258837e+02    4.9000000e+02    4.9000000e+02    4.9000000e+02    5.7654099e+06    1.4970943e+03    1.1866698e+04    1.2666491e-02    6.7518496e+01   -1.2194524e-12    5.4408375e-12    7.3027512e+04    5.7792274e-02   -1.0289791e-03    1.7253474e-18   -1.1645974e-03   -3.0125685e+03    2.1505622e-13    4.2786374e-20    2.6008768e-18   -2.1392270e-05    3.9726841e+01
   2.6134793e+01    4.5008038e+00    1.0263409e+00    3.4801929e+03    0.0000000e+00    3.4928343e-05    1.0425026e+03    1.9344100e+03    7.4212053e+02    4.9000000e+02    4.9000000e+02    4.9000000e+02    5.7380330e+06    1.4936810e+03    1.1896313e+04    1.2666491e-02    6.7720771e+01   -1.2136534e-12    5.4150171e-12    7.2680742e+04    5.7661907e-02   -1.0225099e-03    1.7248436e-18    6.2318174e-04   -2.9982669e+03    2.1403630e-13    4.2466487e-20    2.5947551e-18   -2.1314995e-05    3.9597716e+01
   2.6236594e+01    4.4895597e+00    1.0333398e+00    3.5215784e+03    0.0000000e+00    3.4958576e-05    1.0440776e+03    1.9302111e+03    7.4085552e+02    4.9000000e+02    4.9000000e+02    4.9000000e+02    5.7107992e+06    1.4909100e+03    1.1928189e+04    1.2666491e-02    6.7923006e+01   -1.2078976e-12    5.3893181e-12    7.2335786e+04    5.7518733e-02   -1.0094610e-03    1.7236333e-18   -1.6265939e-04   -2.9840316e+03    2.1302012e-13    4.1845660e-20    2.5880986e-18   -2.1034526e-05    3.9293834e+01
   2.6338497e+01    4.4814360e+00    1.0403185e+00    3.5640273e+03    0.0000000e+00    3.4920762e-05    1.0456640e+03    1.9222537e+03    7.3975796e+02    4.9000000e+02    4.9000000e+02    4.9000000e+02    5.6838816e+06    1.4884888e+03    1.1959250e+04    1.2666491e-02    6.8125954e+01   -1.2022032e-12    5.3639156e-12    7.1994835e+04    5.7387197e-02   -9.9365845e-04    1.7217550e-18   -9.0085130e-05   -2.9699455e+03    2.1201429e-13    4.1091479e-20    2.5820756e-18   -2.0694207e-05    3.8882123e+01
   2.6440473e+01    4.4702305e+00    1.0471437e+00    3.6068828e+03    0.0000000e+00    3.4910046e-05    1.0472754e+03    1.9187770e+03    7.3802973e+02    4.9000000e+02    4.9000000e+02    4.9000000e+02    5.6566805e+06    1.4862847e+03    1.1997642e+04    1.2666491e-02    6.8329662e+01   -1.1964508e-12    5.3382370e-12    7.1650292e+04    5.7275788e-02   -9.6558301e-04    1.7135657e-18   -2.8400046e-04   -2.9557510e+03    2.1100077e-13    3.9746662e-20    2.5772678e-18   -1.9819493e-05    3.8540205e+01
   2.6542517e+01    4.4579950e+00    1.0536391e+00    3.6448117e+03    0.0000000e+00    3.4950854e-05    1.0488632e+03    1.9142995e+03    7.3637224e+02    4.9000000e+02    4.9000000e+02    4.9000000e+02    5.6297648e+06    1.4835383e+03    1.2030893e+04    1.2666491e-02    6.8534135e+01   -1.1907543e-12    5.3128473e-12    7.1309365e+04    5.7106306e-02   -9.5011860e-04    1.7102989e-18    5.1980760e-04   -2.9416896e+03    2.0999754e-13    3.9009784e-20    2.5694783e-18   -1.9578064e-05    3.8270454e+01
   2.6644630e+01    4.4496526e+00    1.0602217e+00    3.6853648e+03    0.0000000e+00    3.5032354e-05    1.0505700e+03    1.9060983e+03    7.3511896e+02    4.9000000e+02    4.9000000e+02    4.9000000e+02    5.6029664e+06    1.4804580e+03    1.2064770e+04    1.2666491e-02    6.8739284e+01   -1.1850902e-12    5.2875489e-12    7.0969923e+04    5.6950743e-02   -9.2410748e-04    1.7027701e-18   -5.2926369e-04   -2.9276778e+03    2.0899704e-13    3.7789199e-20    2.5625343e-18   -1.8942583e-05    3.8096600e+01
   2.6746809e+01    4.4332902e+00    1.0664713e+00    3.7232097e+03    0.0000000e+00    3.5023915e-05    1.0521642e+03    1.8995577e+03    7.3442625e+02    4.9000000e+02    4.9000000e+02    4.9000000e+02    5.5758634e+06    1.4773090e+03    1.2089058e+04    1.2666491e-02    6.8945033e+01   -1.1793593e-12    5.2619674e-12    7.0626623e+04    5.6770264e-02   -8.9961760e-04    1.6907130e-18   -1.0100524e-03   -2.9135608e+03    2.0798896e-13    3.6680880e-20    2.5547760e-18   -1.8141248e-05    3.7756144e+01
   2.6820390e+01    4.4246161e+00    1.0708809e+00    3.7511243e+03    0.0000000e+00    3.5023744e-05    1.0533392e+03    1.8964216e+03    7.3437528e+02    4.9000000e+02    4.9000000e+02    4.9000000e+02    5.5568597e+06    1.4754971e+03    1.2114025e+04    1.2666491e-02    6.9093504e+01   -1.1753300e-12    5.2440563e-12    7.0385913e+04    5.6609379e-02   -8.8695021e-04    1.6871528e-18    1.4460751e-03   -2.9035909e+03    2.0727870e-13    3.6085783e-20    2.5473538e-18   -1.7891539e-05    3.7531763e+01
   2.6920132e+01    4.4167245e+00    1.0767708e+00    3.7850541e+03    0.0000000e+00    3.5081351e-05    1.0548992e+03    1.8914787e+03    7.3380198e+02    4.9000000e+02    4.9000000e+02    4.9000000e+02    5.5309246e+06    1.4719625e+03    1.2135243e+04    1.2666491e-02    6.9295105e+01   -1.1698474e-12    5.2195802e-12    7.0057406e+04    5.6414560e-02   -8.5375400e-04    1.6735617e-18    8.6342364e-04   -2.8900099e+03    2.0630890e-13    3.4615526e-20    2.5389135e-18   -1.7054160e-05    3.7303506e+01
   2.7011700e+01    4.4136670e+00    1.0822259e+00    3.8139043e+03    0.0000000e+00    3.5205128e-05    1.0564143e+03    1.8911259e+03    7.3241543e+02    4.9000000e+02    4.9000000e+02    4.9000000e+02    5.5072191e+06    1.4685002e+03    1.2156514e+04    1.2666491e-02    6.9480543e+01   -1.1648359e-12    5.1972031e-12    6.9757140e+04    5.6296326e-02   -8.2022252e-04    1.6651111e-18   -1.9691250e-04   -2.8776280e+03    2.0542497e-13    3.3055310e-20    2.5337965e-18   -1.6253730e-05    3.7193659e+01
   2.7103676e+01    4.4084287e+00    1.0875392e+00    3.8458562e+03    0.0000000e+00    3.5064668e-05    1.0578562e+03    1.8888276e+03    7.3148750e+02    4.9000000e+02    4.9000000e+02    4.9000000e+02    5.4838779e+06    1.4664032e+03    1.2178045e+04    1.2666491e-02    6.9667065e+01   -1.1599007e-12    5.1751645e-12    6.9461489e+04    5.6165293e-02   -7.9200294e-04    1.6536385e-18    1.7257237e-04   -2.8654282e+03    2.0455369e-13    3.1760825e-20    2.5281881e-18   -1.5656550e-05    3.6697813e+01
   2.7206166e+01    4.4009306e+00    1.0934811e+00    3.8791191e+03    0.0000000e+00    3.5089363e-05    1.0594849e+03    1.8835363e+03    7.3108516e+02    4.9000000e+02    4.9000000e+02    4.9000000e+02    5.4577290e+06    1.4635346e+03    1.2208060e+04    1.2666491e-02    6.9875469e+01   -1.1543774e-12    5.1504804e-12    6.9130275e+04    5.6040338e-02   -7.5044991e-04    1.6362904e-18   -2.1432963e-03   -2.8517745e+03    2.0357819e-13    2.9853410e-20    2.5231842e-18   -1.4366877e-05    3.6411693e+01
   2.7308714e+01    4.3894830e+00    1.0993356e+00    3.9135564e+03    0.0000000e+00    3.5075509e-05    1.0611485e+03    1.8760313e+03    7.3066283e+02    4.9000000e+02    4.9000000e+02    4.9000000e+02    5.4317383e+06    1.4610851e+03    1.2241227e+04    1.2666491e-02    7.0084543e+01   -1.1488712e-12    5.1259668e-12    6.8801064e+04    5.5874881e-02   -7.1019523e-04    1.6205565e-18   -1.0769550e-04   -2.8382173e+03    2.0261140e-13    2.7993734e-20    2.5161796e-18   -1.3196300e-05    3.6070841e+01
   2.7411318e+01    4.3751756e+00    1.1049247e+00    3.9491675e+03    0.0000000e+00    3.5018661e-05    1.0627951e+03    1.8793693e+03    7.2932503e+02    4.9000000e+02    4.9000000e+02    4.9000000e+02    5.4057794e+06    1.4578539e+03    1.2260719e+04    1.2666491e-02    7.0294063e+01   -1.1433794e-12    5.1014758e-12    6.8472255e+04    5.5646003e-02   -6.7389415e-04    1.6044513e-18    4.2933912e-04   -2.8246646e+03    2.0164417e-13    2.6368743e-20    2.5063086e-18   -1.2345407e-05    3.5690378e+01
   2.7513968e+01    4.3601424e+00    1.1101533e+00    3.9801927e+03    0.0000000e+00    3.5062850e-05    1.0644483e+03    1.8940421e+03    7.2813361e+02    4.9000000e+02    4.9000000e+02    4.9000000e+02    5.3798914e+06    1.4539324e+03    1.2278283e+04    1.2666491e-02    7.0504053e+01   -1.1379075e-12    5.0770282e-12    6.8144346e+04    5.5407171e-02   -6.2836734e-04    1.5865384e-18   -3.9126807e-04   -2.8111385e+03    2.0067790e-13    2.4288887e-20    2.4959909e-18   -1.1266936e-05    3.5467216e+01
   2.7616638e+01    4.3440189e+00    1.1150994e+00    4.0070656e+03    0.0000000e+00    3.5126428e-05    1.0660660e+03    1.8998958e+03    7.2683153e+02    4.9000000e+02    4.9000000e+02    4.9000000e+02    5.3542986e+06    1.4502201e+03    1.2299233e+04    1.2666491e-02    7.0714435e+01   -1.1324928e-12    5.0528826e-12    6.7820175e+04    5.5164184e-02   -5.9077988e-04    1.5712256e-18   -2.0381752e-04   -2.7977615e+03    1.9972337e-13    2.2578265e-20    2.4853749e-18   -1.0545446e-05    3.5258105e+01
   2.7719342e+01    4.3277664e+00    1.1199513e+00    4.0384690e+03    0.0000000e+00    3.5079876e-05    1.0677060e+03    1.9078755e+03    7.2557680e+02    4.9000000e+02    4.9000000e+02    4.9000000e+02    5.3284716e+06    1.4470002e+03    1.2322341e+04    1.2666491e-02    7.0925233e+01   -1.1270317e-12    5.0285049e-12    6.7493037e+04    5.4939690e-02   -5.4439224e-04    1.5497038e-18   -3.5523064e-04   -2.7842672e+03    1.9875987e-13    2.0442968e-20    2.4759049e-18   -9.3988880e-06    3.4928593e+01
   2.7822099e+01    4.3173424e+00    1.1245864e+00    4.0634598e+03    0.0000000e+00    3.5124803e-05    1.0692967e+03    1.9092696e+03    7.2434755e+02    4.9000000e+02    4.9000000e+02    4.9000000e+02    5.3031110e+06    1.4432051e+03    1.2339979e+04    1.2666491e-02    7.1136452e+01   -1.1216642e-12    5.0045856e-12    6.7171807e+04    5.4687711e-02   -5.1031031e-04    1.5333404e-18    3.2670863e-04   -2.7709904e+03    1.9781264e-13    1.8937934e-20    2.4649750e-18   -8.8068857e-06    3.4697980e+01
   2.7924899e+01    4.3058063e+00    1.1292032e+00    4.0885028e+03    0.0000000e+00    3.5165611e-05    1.0709204e+03    1.9208466e+03    7.2308951e+02    4.9000000e+02    4.9000000e+02    4.9000000e+02    5.2775263e+06    1.4393181e+03    1.2356029e+04    1.2666491e-02    7.1348074e+01   -1.1162549e-12    4.9804269e-12    6.6847738e+04    5.4472598e-02   -4.5673370e-04    1.5138948e-18    2.1145277e-06   -2.7576298e+03    1.9685834e-13    1.6496171e-20    2.4558855e-18   -7.3359179e-06    3.4466160e+01
   2.8027770e+01    4.2995393e+00    1.1337352e+00    4.1115687e+03    0.0000000e+00    3.5237458e-05    1.0725743e+03    1.9210256e+03    7.2183790e+02    4.9000000e+02    4.9000000e+02    4.9000000e+02    5.2524748e+06    1.4352217e+03    1.2368661e+04    1.2666491e-02    7.1560099e+01   -1.1109497e-12    4.9568020e-12    6.6530424e+04    5.4241197e-02   -4.1582497e-04    1.5007781e-18    1.5520032e-03   -2.7445204e+03    1.9592322e-13    1.4664908e-20    2.4456636e-18   -6.4360948e-06    3.4281823e+01
   2.8130547e+01    4.2923481e+00    1.1382229e+00    4.1345763e+03    0.0000000e+00    3.5284955e-05    1.0742120e+03    1.9320988e+03    7.2060073e+02    4.9000000e+02    4.9000000e+02    4.9000000e+02    5.2273102e+06    1.4318511e+03    1.2391488e+04    1.2666491e-02    7.1772266e+01   -1.1056369e-12    4.9330437e-12    6.6211677e+04    5.4044242e-02   -3.6128409e-04    1.4784325e-18   -7.5512706e-04   -2.7313679e+03    1.9498345e-13    1.2207492e-20    2.4374975e-18   -5.0483537e-06    3.4058163e+01
   2.8233434e+01    4.2817832e+00    1.1426224e+00    4.1577506e+03    0.0000000e+00    3.5287147e-05    1.0758718e+03    1.9327541e+03    7.1937637e+02    4.9000000e+02    4.9000000e+02    4.9000000e+02    5.2023179e+06    1.4287449e+03    1.2414499e+04    1.2666491e-02    7.1985040e+01   -1.1003437e-12    4.9094659e-12    6.5895112e+04    5.3835349e-02   -3.1393238e-04    1.4610426e-18    5.0497023e-04   -2.7183214e+03    1.9405288e-13    1.0061671e-20    2.4285377e-18   -3.9897898e-06    3.3769737e+01
   2.8330214e+01    4.2706864e+00    1.1467130e+00    4.1805732e+03    0.0000000e+00    3.5242550e-05    1.0774351e+03    1.9384577e+03    7.1836601e+02    4.9000000e+02    4.9000000e+02    4.9000000e+02    5.1786447e+06    1.4258785e+03    1.2433488e+04    1.2666491e-02    7.2185495e+01   -1.0953440e-12    4.8871198e-12    6.5595257e+04    5.3630697e-02   -2.6665669e-04    1.4415701e-18   -1.2234423e-03   -2.7059659e+03    1.9317016e-13    7.9214639e-21    2.4199352e-18   -2.8689684e-06    3.3448967e+01
   2.8433209e+01    4.2590215e+00    1.1507686e+00    4.2039320e+03    0.0000000e+00    3.5201598e-05    1.0790621e+03    1.9474166e+03    7.1729928e+02    4.9000000e+02    4.9000000e+02    4.9000000e+02    5.1541325e+06    1.4227547e+03    1.2453978e+04    1.2666491e-02    7.2399176e+01   -1.0901489e-12    4.8639965e-12    6.5284773e+04    5.3375518e-02   -2.2048569e-04    1.4253345e-18    1.6088263e-03   -2.6931495e+03    1.9225613e-13    5.8848294e-21    2.4087784e-18   -1.9621473e-06    3.3123827e+01
   2.8536231e+01    4.2471639e+00    1.1546891e+00    4.2225870e+03    0.0000000e+00    3.5285974e-05    1.0806894e+03    1.9517713e+03    7.1624154e+02    4.9000000e+02    4.9000000e+02    4.9000000e+02    5.1294408e+06    1.4180212e+03    1.2457346e+04    1.2666491e-02    7.2613067e+01   -1.0849350e-12    4.8406867e-12    6.4972015e+04    5.3127512e-02   -1.7461885e-04    1.4029374e-18   -7.2766572e-04   -2.6802483e+03    1.9133435e-13    3.8328222e-21    2.3982882e-18   -1.0048375e-06    3.2969025e+01
   2.8639317e+01    4.2327521e+00    1.1585018e+00    4.2409452e+03    0.0000000e+00    3.5326754e-05    1.0823243e+03    1.9638155e+03    7.1508362e+02    4.9000000e+02    4.9000000e+02    4.9000000e+02    5.1048914e+06    1.4142155e+03    1.2471326e+04    1.2666491e-02    7.2827262e+01   -1.0797377e-12    4.8175153e-12    6.4661061e+04    5.2881588e-02   -1.2164922e-04    1.3862024e-18    7.0773782e-04   -2.6674284e+03    1.9041947e-13    1.4206366e-21    2.3875828e-18    2.3109849e-07    3.2748301e+01
   2.8742451e+01    4.2189562e+00    1.1622093e+00    4.2579977e+03    0.0000000e+00    3.5383681e-05    1.0839741e+03    1.9668649e+03    7.1388594e+02    4.9000000e+02    4.9000000e+02    4.9000000e+02    5.0804381e+06    1.4103450e+03    1.2485303e+04    1.2666491e-02    7.3041804e+01   -1.0745635e-12    4.7944461e-12    6.4351323e+04    5.2621618e-02   -7.7345982e-05    1.3684727e-18    1.0721845e-03   -2.6546447e+03    1.8950706e-13   -5.9791370e-22    2.3762637e-18    1.1608668e-06    3.2552400e+01
   2.8845642e+01    4.2086144e+00    1.1658885e+00    4.2767282e+03    0.0000000e+00    3.5378202e-05    1.0856269e+03    1.9740572e+03    7.1269335e+02    4.9000000e+02    4.9000000e+02    4.9000000e+02    5.0560563e+06    1.4064423e+03    1.2494969e+04    1.2666491e-02    7.3256669e+01   -1.0694118e-12    4.7714338e-12    6.4042491e+04    5.2377488e-02   -2.9834563e-05    1.3503293e-18   -2.3479150e-04   -2.6418986e+03    1.8859676e-13   -2.7564335e-21    2.3656804e-18    2.2298823e-06    3.2277197e+01
   2.8948877e+01    4.1982263e+00    1.1694676e+00    4.2943208e+03    0.0000000e+00    3.5377724e-05    1.0873060e+03    1.9792848e+03    7.1150779e+02    4.9000000e+02    4.9000000e+02    4.9000000e+02    5.0318472e+06    1.4030027e+03    1.2511170e+04    1.2666491e-02    7.3471845e+01   -1.0642911e-12    4.7485778e-12    6.3735847e+04    5.2144425e-02    2.4006278e-05    1.3343112e-18    4.0096773e-05   -2.6292456e+03    1.8769318e-13   -5.1995698e-21    2.3555713e-18    3.6347013e-06    3.2007543e+01
   2.9000513e+01    4.1926856e+00    1.1712117e+00    4.3026113e+03    0.0000000e+00    3.5373928e-05    1.0881428e+03    1.9798357e+03    7.1091764e+02    4.9000000e+02    4.9000000e+02    4.9000000e+02    5.0197597e+06    1.4010472e+03    1.2515398e+04    1.2666491e-02    7.3579546e+01   -1.0617354e-12    4.7371774e-12    6.3582741e+04    5.2024111e-02    5.0820438e-05    1.3259580e-18   -3.4749438e-04   -2.6229344e+03    1.8724295e-13   -6.4384844e-21    2.3502910e-18    4.3011247e-06    3.1865683e+01
   2.9103687e+01    4.1813481e+00    1.1747166e+00    4.3174008e+03    0.0000000e+00    3.5467474e-05    1.0898739e+03    1.9794051e+03    7.0974550e+02    4.9000000e+02    4.9000000e+02    4.9000000e+02    4.9957449e+06    1.3966938e+03    1.2523260e+04    1.2666491e-02    7.3794882e+01   -1.0566522e-12    4.7145162e-12    6.3278557e+04    5.1782515e-02    1.0235726e-04    1.3136421e-18    4.1322024e-04   -2.6103913e+03    1.8634772e-13   -8.7986772e-21    2.3395111e-18    5.5963468e-06    3.1725444e+01
   2.9206867e+01    4.1701947e+00    1.1781481e+00    4.3332337e+03    0.0000000e+00    3.5499037e-05    1.0915619e+03    1.9841192e+03    7.0857715e+02    4.9000000e+02    4.9000000e+02    4.9000000e+02    4.9718396e+06    1.3930916e+03    1.2537413e+04    1.2666491e-02    7.4010391e+01   -1.0515962e-12    4.6919568e-12    6.2975762e+04    5.1535107e-02    1.5411727e-04    1.2945687e-18    3.8759139e-04   -2.5978979e+03    1.8545583e-13   -1.1128772e-20    2.3288532e-18    6.9458692e-06    3.1509423e+01
   2.9310130e+01    4.1581571e+00    1.1814449e+00    4.3479852e+03    0.0000000e+00    3.5505557e-05    1.0932506e+03    1.9843617e+03    7.0741305e+02    4.9000000e+02    4.9000000e+02    4.9000000e+02    4.9478582e+06    1.3889630e+03    1.2541506e+04    1.2666491e-02    7.4226188e+01   -1.0465284e-12    4.6693280e-12    6.2672000e+04    5.1285038e-02    2.0184827e-04    1.2734478e-18   -9.1478581e-04   -2.5853757e+03    1.8456174e-13   -1.3283787e-20    2.3181965e-18    8.1819901e-06    3.1252621e+01
   2.9413457e+01    4.1481023e+00    1.1846197e+00    4.3625479e+03    0.0000000e+00    3.5490123e-05    1.0949260e+03    1.9895904e+03    7.0625298e+02    4.9000000e+02    4.9000000e+02    4.9000000e+02    4.9243524e+06    1.3856467e+03    1.2556532e+04    1.2666491e-02    7.4442335e+01   -1.0415514e-12    4.6471484e-12    6.2374265e+04    5.1024208e-02    2.4942860e-04    1.2604068e-18    5.5046464e-04   -2.5730818e+03    1.8368453e-13   -1.5429278e-20    2.3066263e-18    9.3039043e-06    3.0979289e+01
   2.9516875e+01    4.1377957e+00    1.1877202e+00    4.3792446e+03    0.0000000e+00    3.5405767e-05    1.0965921e+03    1.9922384e+03    7.0509979e+02    4.9000000e+02    4.9000000e+02    4.9000000e+02    4.9007767e+06    1.3829448e+03    1.2576119e+04    1.2666491e-02    7.4658995e+01   -1.0365676e-12    4.6248988e-12    6.2075644e+04    5.0784362e-02    3.0043912e-04    1.2416712e-18   -1.3293967e-04   -2.5607580e+03    1.8280482e-13   -1.7736068e-20    2.2963020e-18    1.0706913e-05    3.0611298e+01
   2.9620355e+01    4.1276873e+00    1.1907199e+00    4.3913119e+03    0.0000000e+00    3.5451201e-05    1.0982737e+03    1.9910682e+03    7.0395498e+02    4.9000000e+02    4.9000000e+02    4.9000000e+02    4.8773138e+06    1.3789979e+03    1.2585757e+04    1.2666491e-02    7.4876029e+01   -1.0316061e-12    4.6027523e-12    6.1778451e+04    5.0536847e-02    3.4911402e-04    1.2249332e-18   -3.0763917e-04   -2.5485032e+03    1.8192987e-13   -1.9929867e-20    2.2855458e-18    1.2020653e-05    3.0417151e+01
   2.9723894e+01    4.1155336e+00    1.1936473e+00    4.4036280e+03    0.0000000e+00    3.5479652e-05    1.0999392e+03    1.9966979e+03    7.0281610e+02    4.9000000e+02    4.9000000e+02    4.9000000e+02    4.8539609e+06    1.3754872e+03    1.2600717e+04    1.2666491e-02    7.5093408e+01   -1.0266662e-12    4.5807132e-12    6.1482651e+04    5.0283923e-02    3.9997020e-04    1.2080076e-18   -7.7574354e-05   -2.5363043e+03    1.8105901e-13   -2.2234557e-20    2.2745052e-18    1.3422278e-05    3.0202693e+01
   2.9827501e+01    4.1036752e+00    1.1964856e+00    4.4145328e+03    0.0000000e+00    3.5529031e-05    1.1015946e+03    1.9945969e+03    7.0168178e+02    4.9000000e+02    4.9000000e+02    4.9000000e+02    4.8307205e+06    1.3719218e+03    1.2614706e+04    1.2666491e-02    7.5311192e+01   -1.0217503e-12    4.5587890e-12    6.1188277e+04    5.0029412e-02    4.4549622e-04    1.1933364e-18   -3.3602198e-04   -2.5241600e+03    1.8019234e-13   -2.4304058e-20    2.2632963e-18    1.4571990e-05    3.0014762e+01
   2.9931164e+01    4.0957194e+00    1.1993263e+00    4.4261325e+03    0.0000000e+00    3.5534643e-05    1.1032443e+03    1.9978291e+03    7.0055201e+02    4.9000000e+02    4.9000000e+02    4.9000000e+02    4.8078402e+06    1.3686166e+03    1.2628879e+04    1.2666491e-02    7.5529306e+01   -1.0169103e-12    4.5371845e-12    6.0898464e+04    4.9776083e-02    4.8962801e-04    1.1822969e-18    2.8173067e-04   -2.5121886e+03    1.7933726e-13   -2.6312928e-20    2.2519738e-18    1.5615193e-05    2.9766636e+01
   3.0034886e+01    4.0804466e+00    1.2022468e+00    4.4387604e+03    0.0000000e+00    3.5533365e-05    1.1049448e+03    2.0047894e+03    6.9942965e+02    4.9000000e+02    4.9000000e+02    4.9000000e+02    4.7843265e+06    1.3655352e+03    1.2646740e+04    1.2666491e-02    7.5747832e+01   -1.0119475e-12    4.5149839e-12    6.0600628e+04    4.9555728e-02    5.4718943e-04    1.1583928e-18   -2.8663629e-03   -2.4999370e+03    1.7846164e-13   -2.8938127e-20    2.2428728e-18    1.7450605e-05    2.9512135e+01
   3.0138649e+01    4.0684247e+00    1.2048005e+00    4.4520628e+03    0.0000000e+00    3.5507912e-05    1.1065881e+03    2.0043949e+03    6.9830962e+02    4.9000000e+02    4.9000000e+02    4.9000000e+02    4.7616604e+06    1.3623064e+03    1.2661532e+04    1.2666491e-02    7.5966713e+01   -1.0071419e-12    4.4936074e-12    6.0313528e+04    4.9270329e-02    5.8550618e-04    1.1467603e-18    5.0018866e-04   -2.4880836e+03    1.7761612e-13   -3.0663085e-20    2.2299907e-18    1.8206297e-05    2.9261154e+01
   3.0242453e+01    4.0536160e+00    1.2071374e+00    4.4619081e+03    0.0000000e+00    3.5508959e-05    1.1082065e+03    2.0082878e+03    6.9718702e+02    4.9000000e+02    4.9000000e+02    4.9000000e+02    4.7388196e+06    1.3587679e+03    1.2672010e+04    1.2666491e-02    7.6185891e+01   -1.0023103e-12    4.4720548e-12    6.0024216e+04    4.8984661e-02    6.2588776e-04    1.1338257e-18    4.4371301e-04   -2.4761477e+03    1.7676427e-13   -3.2490274e-20    2.2172454e-18    1.9171948e-05    2.9032141e+01
   3.0346288e+01    4.0417790e+00    1.2092870e+00    4.4735092e+03    0.0000000e+00    3.5473793e-05    1.1098076e+03    2.0185488e+03    6.9600868e+02    4.9000000e+02    4.9000000e+02    4.9000000e+02    4.7161109e+06    1.3554313e+03    1.2684489e+04    1.2666491e-02    7.6405355e+01   -9.9750861e-13    4.4506303e-12    5.9736576e+04    4.8707390e-02    6.6816334e-04    1.1195254e-18   -1.3612076e-04   -2.4642709e+03    1.7591653e-13   -3.4411505e-20    2.2049192e-18    2.0150207e-05    2.8781681e+01
   3.0450161e+01    4.0317876e+00    1.2113591e+00    4.4815974e+03    0.0000000e+00    3.5447268e-05    1.1113622e+03    2.0209318e+03    6.9484194e+02    4.9000000e+02    4.9000000e+02    4.9000000e+02    4.6935117e+06    1.3520907e+03    1.2694523e+04    1.2666491e-02    7.6625067e+01   -9.9272897e-13    4.4292974e-12    5.9450324e+04    4.8444783e-02    7.1186797e-04    1.1048393e-18   -3.6424786e-05   -2.4524560e+03    1.7507293e-13   -3.6393131e-20    2.1933149e-18    2.1225390e-05    2.8521393e+01
   3.0544696e+01    4.0219520e+00    1.2132632e+00    4.4888726e+03    0.0000000e+00    3.5458899e-05    1.1127937e+03    2.0188180e+03    6.9379221e+02    4.9000000e+02    4.9000000e+02    4.9000000e+02    4.6728879e+06    1.3484742e+03    1.2698454e+04    1.2666491e-02    7.6825122e+01   -9.8837073e-13    4.4098326e-12    5.9189092e+04    4.8220005e-02    7.5283443e-04    1.0899527e-18   -1.2984392e-03   -2.4416863e+03    1.7430372e-13   -3.8210925e-20    2.1835514e-18    2.2251606e-05    2.8337619e+01
   3.0648641e+01    4.0137287e+00    1.2151880e+00    4.4946315e+03    0.0000000e+00    3.5524453e-05    1.1143176e+03    2.0237822e+03    6.9264369e+02    4.9000000e+02    4.9000000e+02    4.9000000e+02    4.6507067e+06    1.3445422e+03    1.2703341e+04    1.2666491e-02    7.7045164e+01   -9.8367300e-13    4.3889032e-12    5.8908135e+04    4.7963253e-02    7.9227844e-04    1.0764550e-18    6.5426651e-04   -2.4300878e+03    1.7347654e-13   -4.0004150e-20    2.1720908e-18    2.3034982e-05    2.8201070e+01
   3.0700621e+01    4.0088601e+00    1.2160973e+00    4.4977346e+03    0.0000000e+00    3.5495985e-05    1.1151061e+03    2.0278623e+03    6.9207406e+02    4.9000000e+02    4.9000000e+02    4.9000000e+02    4.6395557e+06    1.3427243e+03    1.2705284e+04    1.2666491e-02    7.7155226e+01   -9.8131623e-13    4.3783790e-12    5.8766890e+04    4.7825901e-02    8.1429997e-04    1.0698910e-18    1.5912275e-04   -2.4242651e+03    1.7306082e-13   -4.0996234e-20    2.1659751e-18    2.3529286e-05    2.8042442e+01
   3.0804628e+01    3.9979008e+00    1.2180296e+00    4.5036516e+03    0.0000000e+00    3.5520801e-05    1.1166381e+03    2.0322366e+03    6.9094202e+02    4.9000000e+02    4.9000000e+02    4.9000000e+02    4.6173593e+06    1.3389918e+03    1.2711090e+04    1.2666491e-02    7.7375523e+01   -9.7662274e-13    4.3574333e-12    5.8485740e+04    4.7561611e-02    8.5230519e-04    1.0565106e-18   -2.1604227e-04   -2.4126686e+03    1.7223301e-13   -4.2728594e-20    2.1542038e-18    2.4335808e-05    2.7847252e+01
   3.0908685e+01    3.9883061e+00    1.2197928e+00    4.5125139e+03    0.0000000e+00    3.5499302e-05    1.1181447e+03    2.0307059e+03    6.8981600e+02    4.9000000e+02    4.9000000e+02    4.9000000e+02    4.5955432e+06    1.3355879e+03    1.2719060e+04    1.2666491e-02    7.7596054e+01   -9.7200395e-13    4.3368509e-12    5.8209406e+04    4.7288953e-02    8.8758949e-04    1.0458505e-18    9.3656821e-04   -2.4012595e+03    1.7141896e-13   -4.4319062e-20    2.1419226e-18    2.4987944e-05    2.7632944e+01
   3.1012807e+01    3.9762337e+00    1.2215223e+00    4.5173416e+03    0.0000000e+00    3.5521748e-05    1.1196410e+03    2.0305920e+03    6.8869992e+02    4.9000000e+02    4.9000000e+02    4.9000000e+02    4.5735414e+06    1.3319199e+03    1.2723730e+04    1.2666491e-02    7.7816845e+01   -9.6735163e-13    4.3160859e-12    5.7930720e+04    4.7033515e-02    9.2727609e-04    1.0309756e-18    3.6018062e-04   -2.3897670e+03    1.7059839e-13   -4.6124567e-20    2.1306912e-18    2.5974479e-05    2.7440725e+01
   3.1116960e+01    3.9617991e+00    1.2232214e+00    4.5204182e+03    0.0000000e+00    3.5641705e-05    1.1211709e+03    2.0339696e+03    6.8976063e+02    4.9000000e+02    4.9000000e+02    4.9000000e+02    4.5513563e+06    1.3273505e+03    1.2722251e+04    1.2666491e-02    7.8037700e+01   -9.6266813e-13    4.2951362e-12    5.7649713e+04    4.6766044e-02    9.7303807e-04    1.0132842e-18   -1.7428542e-03   -2.3781996e+03    1.6977165e-13   -4.8212470e-20    2.1190537e-18    2.7275095e-05    2.7382640e+01
   3.1217680e+01    3.9472395e+00    1.2247411e+00    4.5264111e+03    0.0000000e+00    3.5600814e-05    1.1226011e+03    2.0352260e+03    6.8869931e+02    4.9000000e+02    4.9000000e+02    4.9000000e+02    4.5303780e+06    1.3239806e+03    1.2725797e+04    1.2666491e-02    7.8251307e+01   -9.5822407e-13    4.2753403e-12    5.7383992e+04    4.6474777e-02    1.0090031e-03    1.0017383e-18    3.9021111e-04   -2.3672353e+03    1.6898940e-13   -4.9847674e-20    2.1059863e-18    2.8137739e-05    2.7136816e+01
   3.1321768e+01    3.9341180e+00    1.2260370e+00    4.5292023e+03    0.0000000e+00    3.5593593e-05    1.1240670e+03    2.0356068e+03    6.8760315e+02    4.9000000e+02    4.9000000e+02    4.9000000e+02    4.5087520e+06    1.3204093e+03    1.2729264e+04    1.2666491e-02    7.8472111e+01   -9.5364857e-13    4.2549371e-12    5.7110066e+04    4.6170733e-02    1.0447129e-03    9.9044576e-19    5.8139062e-04   -2.3559268e+03    1.6818240e-13   -5.1470984e-20    2.0922782e-18    2.8968421e-05    2.6918623e+01
   3.1425933e+01    3.9236481e+00    1.2273431e+00    4.5311654e+03    0.0000000e+00    3.5628107e-05    1.1255213e+03    2.0316409e+03    6.8651138e+02    4.9000000e+02    4.9000000e+02    4.9000000e+02    4.4871875e+06    1.3166799e+03    1.2732000e+04    1.2666491e-02    7.8693133e+01   -9.4908964e-13    4.2345857e-12    5.6836919e+04    4.5893167e-02    1.0759653e-03    9.7646526e-19   -6.5748432e-05   -2.3446471e+03    1.6737700e-13   -5.2873264e-20    2.0799341e-18    2.9571784e-05    2.6753133e+01
   3.1530166e+01    3.9141840e+00    1.2286468e+00    4.5329503e+03    0.0000000e+00    3.5663431e-05    1.1269769e+03    2.0266850e+03    6.8542690e+02    4.9000000e+02    4.9000000e+02    4.9000000e+02    4.4657210e+06    1.3126431e+03    1.2730413e+04    1.2666491e-02    7.8914296e+01   -9.4454822e-13    4.2143341e-12    5.6565014e+04    4.5633430e-02    1.1118710e-03    9.6417736e-19   -1.9832133e-04   -2.3334271e+03    1.6657632e-13   -5.4488866e-20    2.0683463e-18    3.0446738e-05    2.6589307e+01
   3.1634460e+01    3.9055635e+00    1.2299367e+00    4.5358964e+03    0.0000000e+00    3.5684614e-05    1.1284402e+03    2.0289764e+03    6.8434843e+02    4.9000000e+02    4.9000000e+02    4.9000000e+02    4.4443917e+06    1.3086242e+03    1.2728593e+04    1.2666491e-02    7.9135551e+01   -9.4003631e-13    4.1941957e-12    5.6294848e+04    4.5373167e-02    1.1499699e-03    9.5027017e-19    4.5193536e-04   -2.3222812e+03    1.6578025e-13   -5.6196393e-20    2.0568184e-18    3.1350682e-05    2.6424537e+01
   3.1738803e+01    3.8955871e+00    1.2311763e+00    4.5386835e+03    0.0000000e+00    3.5679893e-05    1.1298632e+03    2.0286349e+03    6.8336739e+02    4.9000000e+02    4.9000000e+02    4.9000000e+02    4.4231714e+06    1.3045128e+03    1.2723525e+04    1.2666491e-02    7.9356828e+01   -9.3554855e-13    4.1741749e-12    5.6026060e+04    4.5100502e-02    1.1824034e-03    9.3794536e-19    1.8137361e-04   -2.3111947e+03    1.6498904e-13   -5.7650968e-20    2.0446449e-18    3.2033901e-05    2.6217688e+01
   3.1843183e+01    3.8874669e+00    1.2323663e+00    4.5421695e+03    0.0000000e+00    3.5666572e-05    1.1312481e+03    2.0282112e+03    6.8247881e+02    4.9000000e+02    4.9000000e+02    4.9000000e+02    4.4023221e+06    1.3007693e+03    1.2721025e+04    1.2666491e-02    7.9578158e+01   -9.3113359e-13    4.1545064e-12    5.5761973e+04    4.4823681e-02    1.2108915e-03    9.3090465e-19    1.5123087e-03   -2.3002898e+03    1.6421143e-13   -5.8919100e-20    2.0320615e-18    3.2606850e-05    2.6006363e+01
   3.1947599e+01    3.8746346e+00    1.2336039e+00    4.5440234e+03    0.0000000e+00    3.5686383e-05    1.1326655e+03    2.0211031e+03    6.8159799e+02    4.9000000e+02    4.9000000e+02    4.9000000e+02    4.3810413e+06    1.2972432e+03    1.2723067e+04    1.2666491e-02    7.9799560e+01   -9.2664042e-13    4.1344103e-12    5.5492420e+04    4.4556799e-02    1.2528478e-03    9.1499183e-19   -5.8455653e-04   -2.2891900e+03    1.6341818e-13   -6.0835741e-20    2.0203635e-18    3.3900854e-05    2.5829336e+01
   3.2052065e+01    3.8621923e+00    1.2346520e+00    4.5474298e+03    0.0000000e+00    3.5611544e-05    1.1340895e+03    2.0202810e+03    6.8062570e+02    4.9000000e+02    4.9000000e+02    4.9000000e+02    4.3602212e+06    1.2940128e+03    1.2724452e+04    1.2666491e-02    8.0021074e+01   -9.2223017e-13    4.1147701e-12    5.5228702e+04    4.4256810e-02    1.2808502e-03    9.0617578e-19    1.2821975e-03   -2.2783085e+03    1.6264199e-13   -6.2110551e-20    2.0067604e-18    3.4553080e-05    2.5546655e+01
   3.2104311e+01    3.8561406e+00    1.2350979e+00    4.5481088e+03    0.0000000e+00    3.5591780e-05    1.1347797e+03    2.0265017e+03    6.8009420e+02    4.9000000e+02    4.9000000e+02    4.9000000e+02    4.3497803e+06    1.2920767e+03    1.2721585e+04    1.2666491e-02    8.0131842e+01   -9.2002200e-13    4.1049242e-12    5.5096452e+04    4.4107442e-02    1.2952810e-03    9.0361067e-19    9.3689446e-04   -2.2728557e+03    1.6225286e-13   -6.2748501e-20    1.9999420e-18    3.4899435e-05    2.5429087e+01
   3.2208858e+01    3.8448444e+00    1.2360375e+00    4.5481650e+03    0.0000000e+00    3.5629677e-05    1.1361305e+03    2.0237820e+03    6.7912390e+02    4.9000000e+02    4.9000000e+02    4.9000000e+02    4.3289959e+06    1.2876747e+03    1.2712071e+04    1.2666491e-02    8.0353369e+01   -9.1563037e-13    4.0853020e-12    5.4833187e+04    4.3825887e-02    1.3239491e-03    8.9167682e-19   -1.4145753e-04   -2.2619948e+03    1.6147708e-13   -6.4047365e-20    1.9873643e-18    3.5624709e-05    2.5284882e+01
   3.2313476e+01    3.8326102e+00    1.2368521e+00    4.5494441e+03    0.0000000e+00    3.5629281e-05    1.1374889e+03    2.0247448e+03    6.7824408e+02    4.9000000e+02    4.9000000e+02    4.9000000e+02    4.3083673e+06    1.2837674e+03    1.2707902e+04    1.2666491e-02    8.0574975e+01   -9.1126371e-13    4.0658345e-12    5.4571895e+04    4.3532599e-02    1.3552258e-03    8.8118163e-19    7.4985337e-04   -2.2512114e+03    1.6070751e-13   -6.5469414e-20    1.9741928e-18    3.6493069e-05    2.5111517e+01
   3.2418136e+01    3.8246800e+00    1.2375528e+00    4.5484870e+03    0.0000000e+00    3.5641560e-05    1.1387736e+03    2.0224374e+03    6.7736331e+02    4.9000000e+02    4.9000000e+02    4.9000000e+02    4.2880366e+06    1.2797251e+03    1.2699391e+04    1.2666491e-02    8.0796538e+01   -9.0696164e-13    4.0466468e-12    5.4314377e+04    4.3258539e-02    1.3813351e-03    8.7359759e-19    1.4483462e-03   -2.2405716e+03    1.5994793e-13   -6.6657744e-20    1.9617495e-18    3.6963995e-05    2.4939117e+01
   3.2522854e+01    3.8117840e+00    1.2384206e+00    4.5485102e+03    0.0000000e+00    3.5648301e-05    1.1400963e+03    2.0264923e+03    6.7649045e+02    4.9000000e+02    4.9000000e+02    4.9000000e+02    4.2672903e+06    1.2757583e+03    1.2692093e+04    1.2666491e-02    8.1018087e+01   -9.0258058e-13    4.0270648e-12    5.4051593e+04    4.3005309e-02    1.4186108e-03    8.5783897e-19   -6.6721981e-04   -2.2297475e+03    1.5917483e-13   -6.8355267e-20    1.9506847e-18    3.8184911e-05    2.4760488e+01
[truncated: 249,901 more chars]
