# Supplementary material for: Research on combustion and emissions of heavy duty diesel engines under low-speed and low-load conditions in low temperature environments
Source: PLoS One. 2025 Feb 21;20(2):e0318933. doi: 10.1371/journal.pone.0318933 (PMC11844864; doi:10.1371/journal.pone.0318933)
Supplement: S1 File — (ZIP) [file pone.0318933.s001.zip › 1000rpm_30%/3-tigaojinqiwendu/Tin322K/cell_count_ranks.out]

# CONVERGE Release Build 2.3.20/  Jan 30, 2017        Run Date:Thu Aug 31 10:12:01 2023
# column       1                2                3                4                5                6                7                8                9               10               11               12               13               14               15               16               17               18               19               20               21               22               23               24               25               26               27               28               29               30               31               32               33               34 
#          Crank      Total_Cells            Rank0            Rank1            Rank2            Rank3            Rank4            Rank5            Rank6            Rank7            Rank8            Rank9           Rank10           Rank11           Rank12           Rank13           Rank14           Rank15           Rank16           Rank17           Rank18           Rank19           Rank20           Rank21           Rank22           Rank23           Rank24           Rank25           Rank26           Rank27           Rank28           Rank29           Rank30           Rank31 
#          (DEG)           (none)           (none)           (none)           (none)           (none)           (none)           (none)           (none)           (none)           (none)           (none)           (none)           (none)           (none)           (none)           (none)           (none)           (none)           (none)           (none)           (none)           (none)           (none)           (none)           (none)           (none)           (none)           (none)           (none)           (none)           (none)           (none)           (none) 
#
  -1.4600000e+02             5408              176              176              176              152              128              160              172              128              180              176              160              180              176              192              176              176              176              176              169              176              152              176              177              174              176              164              176              176              152              152              176              176 
  -1.4587230e+02             5404              176              176              176              152              128              160              172              128              180              176              160              180              176              192              176              176              176              176              168              176              152              176              174              174              176              164              176              176              152              152              176              176 
  -1.4579372e+02             5404              176              176              176              152              128              160              172              128              180              176              160              180              176              192              176              176              176              176              168              176              152              176              174              174              176              164              176              176              152              152              176              176 
  -1.4567094e+02             5404              176              176              176              152              128              160              172              128              180              176              160              180              176              192              176              176              176              176              168              176              152              176              174              174              176              164              176              176              152              152              176              176 
  -1.4558567e+02             5400              176              176              176              152              128              160              172              128              180              176              160              180              176              192              176              176              176              176              167              176              152              176              171              174              176              164              176              176              152              152              176              176 
  -1.4547909e+02             5394              176              176              176              152              128              160              172              128              180              176              160              180              176              192              176              176              176              176              164              176              152              176              168              174              176              164              176              176              152              152              176              176 
  -1.4534587e+02             5382              176              176              176              152              128              160              172              128              180              176              160              180              176              192              176              176              176              176              163              176              152              176              157              174              176              164              176              176              152              152              176              176 
  -1.4517933e+02             5382              176              176              176              152              128              160              172              128              180              176              160              180              176              192              176              176              176              176              163              176              152              176              157              174              176              164              176              176              152              152              176              176 
  -1.4497117e+02             5380              176              176              176              152              128              160              172              128              180              176              160              180              176              192              176              176              176              176              163              176              152              176              156              173              176              164              176              176              152              152              176              176 
  -1.4471096e+02             5378              176              176              176              152              128              160              172              128              180              176              160              180              176              192              176              176              176              176              163              176              152              176              155              172              176              164              176              176              152              152              176              176 
  -1.4438570e+02             5372              176              176              176              152              128              160              172              128              180              176              160              180              176              192              176              176              176              176              161              176              152              176              152              171              176              164              176              176              152              152              176              176 
  -1.4397912e+02             5368              176              176              176              152              128              160              172              128              180              176              160              180              176              192              176              176              176              176              159              176              152              176              150              171              176              164              176              176              152              152              176              176 
  -1.4347090e+02             5364              176              176              176              152              128              160              172              128              180              176              160              180              176              192              176              176              176              176              155              176              152              176              150              171              176              164              176              176              152              152              176              176 
  -1.4287090e+02             5360              176              176              176              152              128              160              172              128              180              176              160              180              176              192              176              176              176              176              152              176              152              176              149              171              176              164              176              176              152              152              176              176 
  -1.4227090e+02             5340              176              176              176              152              128              160              172              128              180              176              160              180              176              192              176              176              176              176              134              176              152              176              147              171              176              164              176              176              152              152              176              176 
  -1.4167090e+02             5328              176              176              176              152              128              160              172              128              180              176              160              180              176              192              176              176              176              176              128              176              152              176              143              169              176              164              176              176              152              152              176              176 
  -1.4107090e+02             5292              176              176              176              152              128              160              172              128              180              176              160              180              176              192              176              176              162              176              126              162              152              176              138              168              176              164              176              176              152              152              176              176 
  -1.4047090e+02             5288              176              176              176              152              128              160              172              128              180              176              160              180              176              192              176              176              162              176              122              162              152              176              138              168              176              164              176              176              152              152              176              176 
  -1.3987090e+02             5282              176              176              176              152              128              160              172              128              180              176              160              180              176              192              176              176              160              176              121              160              152              176              137              168              176              164              176              176              152              152              176              176 
  -1.3927090e+02             5268              176              176              176              152              128              160              172              128              180              176              160              180              176              192              176              176              159              176              118              159              152              176              128              168              176              164              176              176              152              152              176              176 
  -1.3867090e+02             5252              176              176              176              152              128              160              172              128              180              176              160              180              176              192              176              176              159              176              116              159              152              176              116              166              176              164              176              176              152              152              176              176 
  -1.3807090e+02             5242              176              176              176              152              128              160              172              128              180              176              160              180              176              192              176              176              157              176              116              157              152              176              111              165              176              164              176              176              152              152              176              176 
  -1.3747090e+02             5238              176              176              176              152              128              160              172              128              180              176              160              180              176              192              176              176              155              176              116              155              152              176              111              165              176              164              176              176              152              152              176              176 
  -1.3687090e+02             5234              176              176              176              152              128              160              172              128              180              176              160              180              176              192              176              176              154              176              114              154              152              176              111              165              176              164              176              176              152              152              176              176 
  -1.3627090e+02             5204              176              176              176              152              128              160              172              128              180              176              160              180              176              192              176              176              152              176               92              152              152              176              108              164              176              164              176              176              152              152              176              176 
  -1.3567090e+02             5168              176              176              176              152              128              160              172              128              180              176              160              180              176              192              176              176              137              176               92              137              152              176              104              162              176              164              176              176              152              152              176              176 
  -1.3507090e+02             5162              176              176              176              152              128              160              172              128              180              176              160              180              176              192              176              176              135              176               92              135              152              176              102              162              176              164              176              176              152              152              176              176 
  -1.3447090e+02             5156              176              176              176              152              128              160              172              128              180              176              160              180              176              192              176              176              133              176               90              133              152              176              102              162              176              164              176              176              152              152              176              176 
  -1.3387090e+02             5134              176              176              176              152              128              160              172              128              180              176              160              180              176              192              176              176              132              176               84              132              152              176               88              162              176              164              176              176              152              152              176              176 
  -1.3327090e+02             5122              176              176              176              152              128              160              172              128              180              176              160              180              176              192              176              176              131              176               82              131              152              176               83              159              176              164              176              176              152              152              176              176 
  -1.3267090e+02             5116              176              176              176              152              128              160              172              128              180              176              160              180              176              192              176              176              130              176               82              130              152              176               79              159              176              164              176              176              152              152              176              176 
  -1.3207090e+02             5110              176              176              176              152              128              160              172              128              180              176              160              180              176              192              176              176              128              176               80              128              152              176               79              159              176              164              176              176              152              152              176              176 
  -1.3147090e+02             5084              176              176              176              152              128              160              172              128              180              176              160              180              176              192              176              176              126              176               60              126              152              176               77              159              176              164              176              176              152              152              176              176 
  -1.3087090e+02             5044              176              176              176              152              128              160              172              128              180              176              160              180              176              192              176              176              110              176               58              110              152              176               73              157              176              164              176              176              152              152              176              176 
  -1.3027090e+02             5036              176              176              176              152              128              160              172              128              180              176              160              180              176              192              176              176              108              176               58              108              152              176               70              156              176              164              176              176              152              152              176              176 
  -1.2967090e+02             5030              176              176              176              152              128              160              172              128              180              176              160              180              176              192              176              176              106              176               56              106              152              176               70              156              176              164              176              176              152              152              176              176 
  -1.2907090e+02             5004              176              176              176              152              128              160              172              128              180              176              160              180              176              192              176              176              105              176               48              105              152              176               54              156              176              164              176              176              152              152              176              176 
  -1.2847090e+02             4996              176              176              176              152              128              160              172              128              180              176              160              180              176              192              176              176              104              176               48              104              152              176               52              152              176              164              176              176              152              152              176              176 
  -1.2787090e+02             4988              176              176              176              152              128              160              172              128              180              176              160              180              176              192              176              176              102              176               48              102              152              176               48              152              176              164              176              176              152              152              176              176 
  -1.2727090e+02             4982              176              176              176              152              128              160              172              128              180              176              160              180              176              192              176              176              100              176               46              100              152              176               48              152              176              164              176              176              152              152              176              176 
  -1.2667090e+02             4952              176              176              176              152              128              160              172              128              180              176              160              180              176              192              176              176               98              176               24               98              152              176               45              151              176              164              176              176              152              152              176              176 
  -1.2607090e+02             4912              176              176              176              152              128              160              172              128              180              176              160              180              176              192              176              176               82              176               24               82              152              176               40              148              176              164              176              176              152              152              176              176 
  -1.2547090e+02             4906              176              176              176              152              128              160              172              128              180              176              160              180              176              192              176              176               80              176               22               80              152              176               40              148              176              164              176              176              152              152              176              176 
  -1.2487090e+02             4894              176              176              176              152              128              160              172              128              180              176              160              180              176              192              176              176               79              176               16               79              152              176               36              148              176              164              176              176              152              152              176              176 
  -1.2427090e+02             4870              176              176              176              152              128              160              172              128              180              176              160              180              176              192              176              176               77              176               14               77              152              176               24              142              176              164              176              176              152              152              176              176 
  -1.2367090e+02             4862              176              176              176              152              128              160              172              128              180              176              160              180              176              192              176              176               75              176               14               75              152              176               20              142              176              164              176              176              152              152              176              176 
  -1.2307090e+02             4856              176              176              176              152              128              160              172              128              180              176              160              180              176              192              176              176               73              176               12               73              152              176               20              142              176              164              176              176              152              152              176              176 
  -1.2247090e+02             4826              176              176              176              152              128              160              172              128              180              176              160              180              176              192              176              176               62              176                8               62              152              176               18              140              176              164              176              176              152              152              176              176 
  -1.2187090e+02             4784              176              176              176              152              128              160              172              128              180              176              160              180              176              192              176              176               59              162                8               59              152              162               14              136              176              164              176              176              152              152              176              176 
  -1.2127090e+02             4778              176              176              176              152              128              160              172              128              180              176              160              180              176              192              176              176               59              160                6               59              152              160               14              136              176              164              176              176              152              152              176              176 
  -1.2067611e+02             4752              176              176              176              152              128              160              172              128              180              176              160              180              176              192              176              176               58              159                0               58              152              159                0              134              176              164              176              176              152              152              176              176 
  -1.2008717e+02             4740              176              176              176              152              128              160              172              128              180              176              160              180              176              192              176              176               58              158                0               58              152              158                0              124              176              164              176              176              152              152              176              176 
  -1.1950389e+02             4734              176              176              176              152              128              160              172              128              180              176              160              180              176              192              176              176               58              155                0               58              152              155                0              124              176              164              176              176              152              152              176              176 
  -1.1892610e+02             4730              176              176              176              152              128              160              172              128              180              176              160              180              176              192              176              176               57              154                0               57              152              154                0              124              176              164              176              176              152              152              176              176 
  -1.1835364e+02             4668              176              176              176              152              128              160              172              128              180              176              160              180              176              192              176              176               46              138                0               46              152              138                0              116              176              164              176              176              152              152              176              176 
  -1.1778632e+02             4658              176              176              176              152              128              160              172              128              180              176              160              180              176              192              176              176               46              135                0               46              152              135                0              112              176              164              176              176              152              152              176              176 
  -1.1722396e+02             4650              176              176              176              152              128              160              172              128              180              176              160              180              176              192              176              176               44              133                0               44              152              133                0              112              176              164              176              176              152              152              176              176 
  -1.1666646e+02             4622              176              176              176              152              128              160              172              128              180              176              160              180              176              192              176              176               41              132                0               41              152              132                0               92              176              164              176              176              152              152              176              176 
  -1.1611365e+02             4612              176              176              176              152              128              160              172              128              180              176              160              180              176              192              176              176               41              130                0               41              152              130                0               86              176              164              176              176              152              152              176              176 
  -1.1556538e+02             4606              176              176              176              152              128              160              172              128              180              176              160              180              176              192              176              176               40              128                0               40              152              128                0               86              176              164              176              176              152              152              176              176 
  -1.1502155e+02             4578              176              176              176              152              128              160              172              128              180              176              160              180              176              192              176              176               30              125                0               30              152              125                0               84              176              164              176              176              152              152              176              176 
  -1.1448200e+02             4538              176              176              176              152              128              160              172              128              180              176              160              180              176              192              176              176               29              110                0               29              152              110                0               76              176              164              176              176              152              152              176              176 
  -1.1394661e+02             4528              176              176              176              152              128              160              172              128              180              176              160              180              176              192              176              176               28              107                0               28              152              107                0               74              176              164              176              176              152              152              176              176 
  -1.1341530e+02             4516              176              176              176              152              128              160              172              128              180              176              160              180              176              192              176              176               25              106                0               25              152              106                0               70              176              164              176              176              152              152              176              176 
  -1.1288790e+02             4492              176              176              176              152              128              160              172              128              180              176              160              180              176              192              176              176               24              104                0               24              150              104                0               54              176              164              176              176              152              152              176              176 
  -1.1236435e+02             4484              176              176              176              152              128              160              172              128              180              176              160              180              176              192              176              176               24              102                0               24              150              102                0               50              176              164              176              176              152              152              176              176 
  -1.1184453e+02             4478              176              176              176              152              128              160              172              128              180              176              160              180              176              192              176              176               23              100                0               23              150              100                0               50              176              164              176              176              152              152              176              176 
  -1.1132833e+02             4446              176              176              176              152              128              160              172              128              180              176              160              180              176              192              176              176               12               98                0               12              148               98                0               46              176              164              176              176              152              152              176              176 
  -1.1081566e+02             4406              176              176              176              152              128              160              172              128              180              176              160              180              176              192              176              176               12               81                0               12              148               81                0               40              176              164              176              176              152              152              176              176 
  -1.1030642e+02             4400              176              176              176              152              128              160              172              128              180              176              160              180              176              192              176              176               11               79                0               11              148               79                0               40              176              164              176              176              152              152              176              176 
  -1.0980052e+02             4374              176              176              176              152              128              160              172              128              180              176              160              180              176              192              176              176                7               78                0                7              148               78                0               24              176              164              176              176              152              152              176              176 
  -1.0929789e+02             4362              176              176              176              152              128              160              172              128              180              176              160              180              176              192              176              176                7               77                0                7              142               77                0               20              176              164              176              176              152              152              176              176 
  -1.0879844e+02             4356              176              176              176              152              128              160              172              128              180              176              160              180              176              192              176              176                7               74                0                7              142               74                0               20              176              164              176              176              152              152              176              176 
  -1.0830207e+02             4332              176              176              176              152              128              160              172              128              180              176              160              180              176              192              176              176                6               64                0                6              142               64                0               18              176              164              176              176              152              152              176              176 
  -1.0780872e+02             4286              176              176              176              152              128              160              172              128              180              176              160              180              176              192              176              176                4               61                0                4              136               61                0               16              172              154              176              162              152              152              176              176 
  -1.0731831e+02             4278              176              176              176              152              128              160              172              128              180              176              160              180              176              192              176              176                4               59                0                4              136               59                0               14              172              153              176              161              152              152              176              176 
  -1.0683077e+02             4270              176              176              176              152              128              160              172              128              180              176              160              180              176              192              176              176                2               59                0                2              136               59                0               12              172              152              176              160              152              152              176              176 
  -1.0634601e+02             4244              176              176              176              152              128              160              172              128              180              176              160              180              176              192              176              176                0               58                0                0              130               58                0                0              171              152              176              159              152              152              176              176 
  -1.0586398e+02             4234              176              176              176              152              128              160              172              128              180              176              160              180              176              192              176              176                0               58                0                0              124               58                0                0              169              152              174              159              152              152              176              176 
  -1.0538460e+02             4226              176              176              176              152              128              160              172              128              180              176              160              180              176              192              176              176                0               57                0                0              124               57                0                0              166              152              172              158              152              152              176              176 
  -1.0490780e+02             4196              176              176              176              152              128              160              172              128              180              176              160              180              176              192              176              176                0               46                0                0              120               46                0                0              164              152              171              157              152              152              176              176 
  -1.0443354e+02             4156              176              176              176              152              128              160              172              128              180              176              160              180              176              192              176              176                0               46                0                0              112               46                0                0              158              142              169              143              152              152              176              176 
  -1.0396174e+02             4148              176              176              176              152              128              160              172              128              180              176              160              180              176              192              176              176                0               45                0                0              112               45                0                0              157              140              168              141              152              152              176              176 
  -1.0349235e+02             4134              176              176              176              152              128              160              172              128              180              176              160              180              176              192              176              176                0               42                0                0              106               42                0                0              156              140              168              140              152              152              176              176 
  -1.0302529e+02             4114              176              176              176              152              128              160              172              128              180              176              160              180              176              192              176              176                0               41                0                0               90               41                0                0              155              140              167              140              152              152              176              176 
  -1.0256053e+02             4104              176              176              176              152              128              160              172              128              180              176              160              180              176              192              176              176                0               41                0                0               86               41                0                0              152              140              164              140              152              152              176              176 
  -1.0209800e+02             4100              176              176              176              152              128              160              172              128              180              176              160              180              176              192              176              176                0               40                0                0               86               40                0                0              151              140              164              139              152              152              176              176 
  -1.0163764e+02             4040              176              176              176              152              128              160              172              128              180              176              160              180              176              192              176              176                0               29                0                0               80               29                0                0              145              130              163              124              152              152              176              176 
  -1.0117943e+02             4028              176              176              176              152              128              160              172              128              180              176              160              180              176              192              176              176                0               29                0                0               74               29                0                0              142              130              160              124              152              152              176              176 
  -1.0072328e+02             4022              128              128              108              128              120              128              128              128              136              116              148              128               96              128              128              128              136              128              126              124              124              104              137              137              130              116              124              152              112              112              128              128 
  -1.0026915e+02             3996              128              128              108              128              120              128              128              128              136              116              148              128               96              128              128              128              136              128              121              124              120              104              129              129              129              116              124              152              112              112              128              128 
  -9.9817011e+01             3984              128              128              108              128              120              128              128              128              136              116              148              128               96              128              128              128              136              128              121              123              119              104              124              124              129              116              124              152              112              112              128              128 
  -9.9366792e+01             3976              128              128              108              128              120              128              128              128              136              116              148              128               96              128              128              128              136              128              120              120              115              104              124              124              129              116              124              152              112              112              128              128 
  -9.8918464e+01             3950              128              128              108              128              120              128              128              128              136              116              148              128               96              128              128              128              136              128              104              120              109              104              123              123              127              116              124              152              112              112              128              128 
  -9.8471966e+01             3908              128              128              108              128              120              128              128              128              136              116              148              128               96              128              128              128              136              128               89              118               92              104              119              119              127              116              124              152              112              112              128              128 
  -9.8027267e+01             3900              128              128              108              128              120              128              128              128              136              116              148              128               96              128              128              128              136              128               88              116               89              104              118              118              127              116              124              152              112              112              128              128 
  -9.7584316e+01             3892              128              128              108              128              120              128              128              128              136              116              148              128               96              128              128              128              136              128               85              116               86              104              117              117              127              116              124              152              112              112              128              128 
  -9.7143069e+01             3864              128              128              108              128              120              128              128              128              136              116              148              128               96              128              128              128              136              128               81              116               83              104              107              107              126              116              124              152              112              112              128              128 
  -9.6703497e+01             3856              128              128              108              128              120              128              128              128              136              116              148              128               96              128              128              128              136              128               81              114               81              104              105              105              126              116              124              152              112              112              128              128 
  -9.6265535e+01             3848              128              128              108              128              120              128              128              128              136              116              148              128               96              128              128              128              136              128               79              112               78              104              105              105              125              116              124              152              112              112              128              128 
  -9.5829177e+01             3818              128              128              108              128              120              128              128              128              136              116              148              128               96              128              128              128              136              128               67              111               66              104              103              103              124              116              124              152              112              112              128              128 
  -9.5394356e+01             3778              128              128              108              128              120              128              128              128              136              116              148              128               96              128              128              128              132              108               63              109               64              104               99               99              124              116              124              152              112              112              128              128 
  -9.4961038e+01             3770              128              128              108              128              120              128              128              128              136              116              148              128               96              128              128              128              132              104               62              108               62              104               99               99              124              116              124              152              112              112              128              128 
  -9.4529204e+01             3746              128              128              108              128              120              128              128              128              136              116              148              128               96              128              128              128              132              104               59              106               58              104               92               92              123              116              124              152              112              112              128              128 
  -9.4098795e+01             3732              128              128              108              128              120              128              128              128              136              116              148              128               96              128              128              128              131              104               59              105               58              104               86               86              123              116              124              152              112              112              128              128 
  -9.3669779e+01             3726              128              128              108              128              120              128              128              128              136              116              148              128               96              128              128              128              128              104               59              102               58              104               86               86              123              116              124              152              112              112              128              128 
  -9.3242139e+01             3722              128              128              108              128              120              128              128              128              136              116              148              128               96              128              128              128              128              104               59              100               57              104               86               86              122              116              124              152              112              112              128              128 
  -9.2815820e+01             3660              128              128              108              128              120              128              128              128              136              116              148              128               96              128              128              128              123               84               46               96               46              104               82               82              121              116              124              152              112              112              128              128 
  -9.2390790e+01             3650              128              128              108              128              120              128              128              128              136              116              148              128               96              128              128              128              120               84               46               93               46              104               80               80              121              116              124              152              112              112              128              128 
  -9.1967022e+01             3644              128              128              108              128              120              128              128              128              136              116              148              128               96              128              128              128              120               80               46               92               45              104               80               80              121              116              124              152              112              112              128              128 
  -9.1544487e+01             3616              128              128              108              128              120              128              128              128              136              116              148              128               96              128              128              128              120               80               46               87               41              104               71               71              120              116              124              152              112              112              128              128 
  -9.1123141e+01             3604              128              128              108              128              120              128              128              128              136              116              148              128               96              128              128              128              118               80               46               85               41              104               67               67              120              116              124              152              112              112              128              128 
  -9.0702955e+01             3598              128              128              108              128              120              128              128              128              136              116              148              128               96              128              128              128              116               80               46               82               40              104               67               67              120              116              124              152              112              112              128              128 
  -9.0283896e+01             3572              128              128              108              128              120              128              128              128              136              116              148              128               96              128              128              128              116               80               37               79               30              104               66               66              118              116              124              152              112              112              128              128 
  -8.9865945e+01             3530              128              128              108              128              120              128              128              128              136              116              148              128               96              128              128              128              110               60               33               76               29              104               62               62              118              116              124              152              112              112              128              128 
  -8.9449062e+01             3520              128              128              108              128              120              128              128              128              136              116              148              128               96              128              128              128              108               58               33               73               28              104               61               61              118              116              124              152              112              112              128              128 
  -8.9033215e+01             3512              128              128              108              128              120              128              128              128              136              116              148              128               96              128              128              128              108               56               33               71               26              104               60               60              118              116              124              152              112              112              128              128 
  -8.8618375e+01             3484              128              128              108              128              120              128              128              128              136              116              148              128               96              128              128              128              107               56               33               67               24              104               50               50              117              116              124              152              112              112              128              128 
  -8.8204513e+01             3476              128              128              108              128              120              128              128              128              136              116              148              128               96              128              128              128              105               56               33               65               24              104               48               48              117              116              124              152              112              112              128              128 
  -8.7791601e+01             3470              128              128              108              128              120              128              128              128              136              116              148              128               96              128              128              128              104               56               33               62               23              104               48               48              116              116              124              152              112              112              128              128 
  -8.7616208e+01             3452               76               76              100              100               64              128              112              112              124              104              104              124              128              108              128              128              104              100              112              112              100               96              114              114              108              128              128               64              104              124              124              104 
  -8.7396966e+01             3440               76               76              100              100               64              128              112              112              124              104              104              124              128              108              128              128              103              100              112              112               98               95              110              110              108              128              128               64              104              124              124              104 
  -8.7122914e+01             3404               76               76              100              100               64              128              112              112              124              104              104              124              128              108              128              128              103              100              112              112               83               80              107              107              108              128              128               64              104              124              124              104 
  -8.6780350e+01             3398               76               76              100              100               64              128              112              112              124              104              104              124              128              108              128              128              103              100              112              112               81               78              106              106              108              128              128               64              104              124              124              104 
  -8.6370577e+01             3388               76               76              100              100               64              128              112              112              124              104              104              124              128              108              128              128              103              100              112              112               79               76              103              103              108              128              128               64              104              124              124              104 
  -8.5961561e+01             3362               76               76              100              100               64              128              112              112              124              104              104              124              128              108              128              128              102              100              112              112               78               76               91               91              108              128              128               64              104              124              124              104 
  -8.5553342e+01             3352               76               76              100              100               64              128              112              112              124              104              104              124              128              108              128              128              102              100              112              112               76               74               88               88              108              128              128               64              104              124              124              104 
  -8.5145894e+01             3344               76               76              100              100               64              128              112              112              124              104              104              124              128              108              128              128              101              100              112              112               73               72               87               87              108              128              128               64              104              124              124              104 
  -8.4739189e+01             3316               76               76              100              100               64              128              112              112              124              104              104              124              128              108              128              128              100              100              112              112               62               62               84               84              108              128              128               64              104              124              124              104 
  -8.4333202e+01             3276               76               76              100              100               64              128              112              112              124              104              104              124              128              108              128              128              100               86              108              102               61               61               79               79              108              128              128               64              104              124              124              104 
  -8.3927907e+01             3266               76               76              100              100               64              128              112              112              124              104              104              124              128              108              128              128              100               84              108              100               59               59               78               78              108              128              128               64              104              124              124              104 
  -8.3523277e+01             3254               76               76              100              100               64              128              112              112              124              104              104              124              128              108              128              128               99               84              107              100               59               59               73               73              108              128              128               64              104              124              124              104 
  -8.3119287e+01             3232               76               76              100              100               64              128              112              112              124              104              104              124              128              108              128              128               98               84              106              100               58               58               64               64              108              128              128               64              104              124              124              104 
  -8.2715911e+01             3222               76               76              100              100               64              128              112              112              124              104              104              124              128              108              128              128               95               84              103              100               58               58               62               62              108              128              128               64              104              124              124              104 
  -8.2313124e+01             3218               76               76              100              100               64              128              112              112              124              104              104              124              128              108              128              128               94               84              102              100               57               57               62               62              108              128              128               64              104              124              124              104 
  -8.1910901e+01             3158               76               76              100              100               64              128              112              112              124              104              104              124              128              108              128              128               92               70               96               90               46               46               59               59              108              128              128               64              104              124              124              104 
  -8.1509217e+01             3146               76               76              100              100               64              128              112              112              124              104              104              124              128              108              128              128               89               70               93               90               46               46               56               56              108              128              128               64              104              124              124              104 
  -8.1108046e+01             3140               76               76              100              100               64              128              112              112              124              104              104              124              128              108              128              128               89               68               93               88               45               45               56               56              108              128              128               64              104              124              124              104 
  -8.0707365e+01             3114               76               76              100              100               64              128              112              112              124              104              104              124              128              108              128              128               88               68               92               88               41               41               48               48              108              128              128               64              104              124              124              104 
  -8.0307148e+01             3102               76               76              100              100               64              128              112              112              124              104              104              124              128              108              128              128               87               68               91               88               41               41               43               43              108              128              128               64              104              124              124              104 
  -7.9907371e+01             3096               76               76              100              100               64              128              112              112              124              104              104              124              128              108              128              128               84               68               88               88               41               41               43               43              108              128              128               64              104              124              124              104 
  -7.9508010e+01             3072               76               76              100              100               64              128              112              112              124              104              104              124              128              108              128              128               83               68               87               88               31               31               42               42              108              128              128               64              104              124              124              104 
  -7.9109040e+01             3026               76               76              100              100               64              128              112              112              124              104              104              124              128              108              128              128               80               54               80               78               29               29               38               38              108              128              128               64              104              124              124              104 
  -7.8710437e+01             3018               76               76              100              100               64              128              112              112              124              104              104              124              128              108              128              128               78               53               78               77               29               29               37               37              108              128              128               64              104              124              124              104 
  -7.8312177e+01             3010               76               76              100              100               64              128              112              112              124              104              104              124              128              108              128              128               78               52               78               76               27               27               36               36              108              128              128               64              104              124              124              104 
  -7.7914235e+01             2984               76               76              100              100               64              128              112              112              124              104              104              124              128              108              128              128               77               52               77               76               24               24               28               28              108              128              128               64              104              124              122              104 
  -7.7516588e+01             2974               76               76              100              100               64              128              112              112              124              104              104              124              128              108              128              128               75               52               75               76               24               24               25               25              108              128              128               64              104              124              122              104 
  -7.7119212e+01             2966               76               76              100              100               64              128              112              112              124              104              104              124              128              108              128              128               72               52               72               76               23               23               25               25              108              128              128               64              104              124              122              104 
  -7.6877416e+01             2948              100               76              100               76               64               96              128               64               76              100              116              100               96              104              100              104               76              100              100               88              100              128               88               64               74              104              100               76               92               80               74              104 
  -7.6575170e+01             2906              100               76              100               76               64               96              128               64               76              100              116              100               96              104              100              104               76              100              100               88              100              128               83               64               70              104              100               76               89               56               68              104 
  -7.6197363e+01             2894              100               76              100               76               64               96              128               64               76              100              116              100               96              104              100              104               76              100              100               88              100              128               83               64               68              104              100               76               83               56               64              104 
  -7.5800717e+01             2888              100               76              100               76               64               96              128               64               76              100              116              100               96              104              100              104               76              100              100               88              100              128               83               64               68              104              100               76               83               52               62              104 
  -7.5404234e+01             2862              100               76              100               76               64               96              128               64               76              100              116              100               96              104              100              104               76              100              100               88              100              128               82               64               68              104              100               76               82               52               38              104 
  -7.5007895e+01             2850              100               76              100               76               64               96              128               64               76              100              116              100               96              104              100              104               76              100              100               88              100              128               82               64               62              104              100               76               80               52               34              104 
  -7.4611674e+01             2844              100               76              100               76               64               96              128               64               76              100              116              100               96              104              100              104               76              100              100               88              100              128               82               64               62              104              100               76               74               52               34              104 
  -7.4215549e+01             2820              100               76              100               76               64               96              128               64               76              100              116              100               96              104              100              104               76              100              100               88              100              128               76               64               62              104              100               76               73               39               30              104 
  -7.3819493e+01             2774              100               76              100               76               64               96              128               64               76              100              116              100               96              104              100              104               76               86              100               88              100              128               71               54               56              104              100               76               68               39               24              104 
  -7.3423484e+01             2766              100               76              100               76               64               96              128               64               76              100              116              100               96              104              100              104               76               85              100               88              100              128               71               53               56              104              100               76               64               39               22              104 
  -7.3027497e+01             2758              100               76              100               76               64               96              128               64               76              100              116              100               96              104              100              104               76               84              100               88              100              128               71               52               56              104              100               76               64               39               16              104 
  -7.2631508e+01             2732              100               76              100               76               64               96              128               64               76              100              116              100               96              104              100              104               75               84              100               88              100              128               70               52               52              104              100               76               62               39                0              102 
  -7.2235491e+01             2722              100               76              100               76               64               96              128               64               76              100              116              100               96              104              100              104               73               84              100               88              100              126               70               52               50              104              100               76               62               39                0               98 
  -7.1839423e+01             2714              100               76              100               76               64               96              128               64               76              100              116              100               96              104              100              104               70               84              100               88              100              124               69               52               50              104              100               76               60               39                0               98 
  -7.1443279e+01             2686              100               76              100               76               64               96              128               64               76              100              116              100               96              104              100              104               68               84              100               88              100              123               63               52               48              104              100               76               58               26                0               96 
  -7.1047033e+01             2644              100               76              100               76               64               96              128               64               76              100              116              100               96              104              100              104               66               70              100               88              100              121               59               42               44              104              100               76               56               26                0               92 
  -7.0650661e+01             2636              100               76              100               76               64               96              128               64               76              100              116              100               96              104              100              104               65               68              100               88              100              120               59               40               44              104              100               76               54               26                0               92 
  -7.0254137e+01             2622              100               76              100               76               64               96              128               64               76              100              116              100               96              104              100              104               64               68              100               88              100              120               58               40               44              104              100               76               48               26                0               86 
  -6.9857437e+01             2602              100               76              100               76               64               96              128               64               76              100              116              100               96              104              100              104               63               68              100               88              100              119               58               40               38              104              100               76               46               26                0               76 
  -6.9460533e+01             2592              100               76              100               76               64               96              128               64               76              100              116              100               96              104              100              104               60               68              100               88              100              116               58               40               38              104              100               76               46               26                0               72 
  -6.9063401e+01             2588              100               76              100               76               64               96              128               64               76              100              116              100               96              104              100              104               59               68              100               88              100              116               57               40               38              104              100               76               44               26                0               72 
  -6.8666014e+01             2528              100               76              100               76               64               96              128               64               76              100              116              100               96              104              100              104               57               54              100               88              100              115               47               30               34              104              100               76               40               13                0               70 
  -6.8268346e+01             2516              100               76              100               76               64               96              128               64               76              100              116              100               96              104              100              104               54               54              100               88              100              112               47               30               32              104              100               76               40               13                0               66 
  -6.7870371e+01             2510              100               76              100               76               64               96              128               64               76              100              116              100               96              104              100              104               54               52              100               88              100              112               47               28               32              104              100               76               38               13                0               66 
  -6.7472061e+01             2484              100               76              100               76               64               96              128               64               76              100              116              100               96              104              100              104               53               52              100               88              100              112               46               28               32              104              100               76               30               13                0               50 
  -6.7073389e+01             2472              100               76              100               76               64               96              128               64               76              100              116              100               96              104              100              104               52               52              100               88              100              111               46               28               27              104              100               75               30               13                0               46 
  -6.6674328e+01             2466              100               76              100               76               64               96              128               64               76              100              116              100               96              104              100              104               49               52              100               88              100              108               46               28               27              104              100               75               30               13                0               46 
  -6.6274850e+01             2444              100               76              100               76               64               96              128               64               76              100              116              100               96              104              100              104               48               52              100               88              100              108               40               28               27              104              100               75               28                0                0               46 
  -6.5874927e+01             2396              100               76              100               76               64               96              128               64               76              100              116              100               96              104              100              104               45               38              100               88              100              106               35               18               22              104              100               74               24                0                0               42 
  -6.5474530e+01             2390              100               76              100               76               64               96              128               64               76              100              116              100               96              104              100              104               43               38              100               88              100              104               35               18               22              104              100               74               24                0                0               40 
  -6.5073630e+01             2380              100               76              100               76               64               96              128               64               76              100              116              100               96              104              100              104               43               36              100               88              100              104               35               16               22              104              100               74               20                0                0               38 
  -6.4672199e+01             2354              100               76              100               76               64               96              128               64               76              100              116              100               96              104              100              104               42               36              100               88              100              104               34               16               20              104              100               72               14                0                0               24 
  -6.4270205e+01             2344              100               76              100               76               64               96              128               64               76              100              116              100               96              104              100              104               40               36              100               88              100              102               34               16               19              104              100               71               14                0                0               20 
  -6.3867619e+01             2336              100               76              100               76               64               96              128               64               76              100              116              100               96              104              100              104               37               36              100               88              100              100               33               16               19              104              100               71               12                0                0               20 
  -6.3464411e+01             2308              100               76              100               76               64               96              128               64               76              100              116              100               96              104              100              104               35               27              100               88              100               99               27               12               18              104              100               70               10                0                0               18 
  -6.3060549e+01             2268              100               76              100               76               64               96              128               64               76              100              116              100               96              104              100              104               34               27               86               88               86               98               27               12               16              104              100               68                8                0                0               14 
  -6.2656001e+01             2258              100               76              100               76               64               96              128               64               76              100              116              100               96              104              100              104               32               27               84               88               84               96               27               12               16              104              100               68                6                0                0               14 
  -6.2250735e+01             2246              100               76              100               76               64               96              128               64               76              100              116              100               96              104              100              104               32               27               84               87               84               96               26               12               16              104              100               68                0                0                0               10 
  -6.1844719e+01             2224              100               76              100               76               64               96              128               64               76              100              116              100               96              104              100              104               31               27               84               86               84               94               26               12               13              103              100               64                0                0                0                0 
  -6.1437919e+01             2214              100               76              100               76               64               96              128               64               76              100              116              100               96              104              100              104               31               27               84               83               84               91               26               12               13              101              100               62                0                0                0                0 
  -6.1030301e+01             2210              100               76              100               76               64               96              128               64               76              100              116              100               96              104              100              104               30               27               84               82               84               90               25               12               13              101              100               62                0                0                0                0 
  -6.0826066e+01             2186               52               76               72               52               76               76               64               52                0               64               76              100              100              100               76               76               52               69               60               68               64               64              100               76               76               61               61               76               47               47               69               84 
  -6.0570772e+01             2150               52               76               72               52               76               76               64               52                0               64               76              100              100              100               76               76               42               68               60               64               64               64              100               76               76               59               59               76               46               46               68               70 
  -6.0251654e+01             2138               52               76               72               52               76               76               64               52                0               64               76              100              100              100               76               76               42               65               60               64               64               64              100               76               76               56               56               76               46               46               65               70 
  -5.9852757e+01             2132               52               76               72               52               76               76               64               52                0               64               76              100              100              100               76               76               40               65               60               64               64               64              100               76               76               56               56               76               45               45               65               68 
  -5.9441619e+01             2106               52               76               72               52               76               76               64               52                0               64               76              100              100              100               76               76               40               64               60               64               64               64              100               76               76               48               48               76               41               41               64               68 
  -5.9029500e+01             2094               52               76               72               52               76               76               64               52                0               64               76              100              100              100               76               76               40               63               60               64               64               64              100               76               76               43               43               76               41               41               63               68 
  -5.8616349e+01             2088               52               76               72               52               76               76               64               52                0               64               76              100              100              100               76               76               40               60               60               64               64               64              100               76               76               43               43               76               41               41               60               68 
  -5.8202128e+01             2084               52               76               72               52               76               76               64               52                0               64               76              100              100              100               76               76               40               59               60               64               64               64              100               76               76               43               43               76               40               40               59               68 
  -5.7786795e+01             2022               52               76               72               52               76               76               64               52                0               64               76              100              100              100               76               76               30               57               60               60               64               64              100               76               76               39               39               76               29               29               57               54 
  -5.7370302e+01             2012               52               76               72               52               76               76               64               52                0               64               76              100              100              100               76               76               30               54               60               60               64               64              100               76               76               37               37               76               29               29               54               54 
  -5.6952613e+01             2006               52               76               72               52               76               76               64               52                0               64               76              100              100              100               76               76               28               54               60               60               64               64              100               76               76               37               37               76               28               28               54               52 
  -5.6533686e+01             1978               52               76               72               52               76               76               64               52                0               64               76              100              100              100               76               76               28               53               60               60               64               64              100               76               75               29               29               75               24               24               53               52 
  -5.6113479e+01             1966               52               76               72               52               76               76               64               52                0               64               76              100              100              100               76               76               28               51               60               60               64               64              100               76               75               25               25               75               24               24               51               52 
  -5.5691946e+01             1960               52               76               72               52               76               76               64               52                0               64               76              100              100              100               76               76               28               49               60               60               64               64              100               76               75               25               25               75               23               23               49               52 
  -5.5269035e+01             1934               52               76               72               52               76               76               64               52                0               64               76              100              100              100               76               76               28               47               60               60               64               64              100               76               75               24               24               75               13               13               47               52 
  -5.4844693e+01             1892               52               76               72               52               76               76               64               52                0               64               76              100              100              100               76               76               18               45               60               56               64               64              100               76               74               21               21               74               12               12               45               38 
  -5.4418882e+01             1884               52               76               72               52               76               76               64               52                0               64               76              100              100              100               76               76               17               43               60               56               64               64              100               76               74               20               20               74               12               12               43               37 
  -5.4078233e+01             1876               52               76               72               52               76               76               64               52                0               64               76              100              100              100               76               76               16               43               60               56               64               64              100               76               74               19               19               74               10               10               43               36 
  -5.3652421e+01             1850               52               76               72               52               76               76               64               52                0               64               76              100              100              100               76               76               16               42               60               56               64               64              100               76               72               12               12               72                7                7               42               36 
  -5.3311773e+01             1842               52               76               72               52               76               76               64               52                0               64               76              100              100              100               76               76               16               41               60               56               64               64              100               76               71               10               10               71                7                7               41               36 
  -5.2885961e+01             1836               52               76               72               52               76               76               64               52                0               64               76              100              100              100               76               76               16               38               60               56               64               64              100               76               71               10               10               71                7                7               38               36 
  -5.2545312e+01             1832               52               76               72               52               76               76               64               52                0               64               76              100              100              100               76               76               16               37               60               56               64               64              100               76               71               10               10               71                6                6               37               36 
  -5.2119501e+01             1772               52               76               72               52               76               76               64               52                0               64               76              100              100              100               76               76               12               35               60               47               64               54               86               76               69                9                9               69                4                4               35               27 
  -5.1778852e+01             1760               52               76               72               52               76               76               64               52                0               64               76              100              100              100               76               76               12               32               60               47               64               54               86               76               68                7                7               68                4                4               32               27 
  -5.1353041e+01             1754               52               76               72               52               76               76               64               52                0               64               76              100              100              100               76               76               12               32               60               47               64               52               84               76               68                7                7               68                3                3               32               27 
  -5.1012392e+01             1742               52               76               72               52               76               76               64               52                0               64               76              100              100              100               76               76               12               32               59               47               64               52               84               75               68                5                5               68                0                0               32               27 
  -5.0586581e+01             1720               52               76               72               52               76               76               64               52                0               64               76              100              100              100               76               76               12               31               59               47               63               52               84               74               64                0                0               64                0                0               31               27 
  -5.0245932e+01             1714               52               76               72               52               76               76               64               52                0               64               76              100              100              100               76               76               12               31               59               47               62               52               84               73               62                0                0               62                0                0               31               27 
  -4.9820121e+01             1706               52               76               72               52               76               76               64               52                0               64               76              100              100              100               76               76               12               30               58               47               60               52               84               70               62                0                0               62                0                0               30               27 
  -4.9479472e+01             1682               52               76               72               52               76               76               64               52                0               64               76              100              100              100               76               76                8               29               57               42               60               52               84               69               61                0                0               61                0                0               29               18 
  -4.9053661e+01             1640               52               76               72               52               76               76               64               52                0               64               76              100              100              100               76               76                8               28               57               38               58               42               70               67               57                0                0               57                0                0               28               18 
  -4.8713012e+01             1634               52               76               72               52               76               76               64               52                0               64               76              100              100              100               76               76                8               28               57               38               56               42               70               65               56                0                0               56                0                0               28               18 
  -4.8287201e+01             1628               52               76               72               52               76               76               64               52                0               64               76              100              100              100               76               76                8               27               57               38               56               40               68               65               56                0                0               56                0                0               27               18 
  -4.7946552e+01             1606               52               76               72               52               76               76               64               52                0               64               76              100              100              100               76               76                8               24               56               38               56               40               68               64               49                0                0               49                0                0               24               18 
  -4.7520741e+01             1594               52               76               72               52               76               76               64               52                0               64               76              100              100              100               76               76                8               23               56               38               55               40               68               63               45                0                0               45                0                0               23               18 
  -4.7180092e+01             1588               52               76               72               52               76               76               64               52                0               64               76              100              100              100               76               76                8               23               56               38               54               40               68               62               43                0                0               43                0                0               23               18 
  -4.6754280e+01             1580               52               76               72               52               76               76               64               52                0               64               76              100              100              100               76               76                8               22               55               38               52               40               68               59               43                0                0               43                0                0               22               18 
  -4.6413632e+01             1556               52               76               72               52               76               76               64               52                0               64               76              100              100              100               76               76                4               21               54               33               52               40               68               58               42                0                0               42                0                0               21                9 
  -4.5987820e+01             1514               52               76               72               52               76               76               64               52                0               64               76              100              100              100               76               76                4               20               54               29               50               30               54               56               38                0                0               38                0                0               20                9 
  -4.5647171e+01             1508               52               76               72               52               76               76               64               52                0               64               76              100              100              100               76               76                4               20               54               29               48               30               54               54               37                0                0               37                0                0               20                9 
  -4.5221360e+01             1502               52               76               72               52               76               76               64               52                0               64               76              100              100              100               76               76                4               19               54               29               48               28               52               54               37                0                0               37                0                0               19                9 
  -4.4880711e+01             1488               52               76               72               52               76               76               64               52                0               64               76              100              100              100               76               76                4               16               53               29               48               28               52               53               34                0                0               34                0                0               16                9 
  -4.4454900e+01             1468               52               76               70               52               76               76               64               52                0               64               76              100              100              100               76               76                4               15               53               29               47               28               52               52               27                0                0               27                0                0               15                9 
  -4.4114251e+01             1462               52               76               70               52               76               76               64               52                0               64               76              100              100              100               76               76                4               15               53               29               46               28               52               51               25                0                0               25                0                0               15                9 
  -4.3688440e+01             1456               52               76               70               52               76               76               64               52                0               64               76              100              100              100               76               76                4               14               53               29               44               28               52               49               25                0                0               25                0                0               14                9 
  -4.3347791e+01             1454               52               76               70               52               76               76               64               52                0               64               76              100              100              100               76               76                4               14               52               29               44               28               52               48               25                0                0               25                0                0               14                9 
  -4.2921980e+01             1394               52               76               68               52               76               76               64               52                0               64               76              100              100              100               76               76                0               12               51               20               43               18               38               46               23                0                0               23                0                0               12                0 
  -4.2581331e+01             1384               52               76               68               52               76               76               64               52                0               64               76              100              100              100               76               76                0               12               51               20               41               18               38               44               20                0                0               20                0                0               12                0 
  -4.2155520e+01             1378               52               76               68               52               76               76               64               52                0               64               76              100              100              100               76               76                0               11               51               20               40               17               37               43               20                0                0               20                0                0               11                0 
  -4.1814871e+01             1372               52               76               68               52               76               76               64               52                0               64               76              100              100              100               76               76                0               10               51               20               40               16               36               43               19                0                0               19                0                0               10                0 
  -4.1389060e+01             1348               52               76               66               52               76               76               64               52                0               64               76              100              100              100               76               76                0                7               50               20               40               16               36               42               12                0                0               12                0                0                7                0 
  -4.1048411e+01             1338               52               76               62               52               76               76               64               52                0               64               76              100              100              100               76               76                0                7               50               20               39               16               36               41               10                0                0               10                0                0                7                0 
  -4.0622600e+01             1332               52               76               62               52               76               76               64               52                0               64               76              100              100              100               76               76                0                7               50               20               36               16               36               38               10                0                0               10                0                0                7                0 
  -4.0281951e+01             1328               52               76               62               52               76               76               64               52                0               64               76              100              100              100               76               76                0                6               49               20               36               16               36               37               10                0                0               10                0                0                6                0 
  -3.9856140e+01             1304               24               52               24               52               52               38               28               52               52               24               52               24               64               36               64                0                0               64                0              115               24               64               64               36               39               36               64                0                0               64               24               72 
  -3.9515491e+01             1266               24               52               24               52               52               34               24               52               52               24               52               24               64               36               64                0                0               64                0              101               24               64               64               36               39               32               54                0                0               64               24               70 
  -3.9089679e+01             1256               24               52               24               52               52               32               22               52               52               24               52               24               64               36               64                0                0               64                0              101               24               64               64               36               39               32               54                0                0               64               24               64 
  -3.8749030e+01             1252               24               52               24               52               52               32               20               52               52               24               52               24               64               36               64                0                0               64                0              100               24               64               64               36               39               32               53                0                0               64               24               64 
  -3.8323219e+01             1246               24               52               24               52               52               32               16               52               52               24               52               24               64               36               64                0                0               64                0               99               24               64               64               36               39               32               52                0                0               64               24               64 
  -3.7982570e+01             1224               24               52               24               52               51               32                0               51               52               24               52               24               64               36               64                0                0               64                0               99               23               64               64               36               38               32               52                0                0               64               24               62 
  -3.7556759e+01             1212               24               52               24               52               49               26                0               49               52               24               52               24               64               36               64                0                0               63                0               99               23               64               64               36               38               32               52                0                0               63               24               62 
  -3.7216110e+01             1210               24               52               24               52               49               26                0               49               52               24               52               24               64               36               64                0                0               62                0               99               23               64               64               36               38               32               52                0                0               62               24               62 
  -3.6790299e+01             1204               24               52               24               52               49               26                0               49               52               24               52               24               64               36               64                0                0               60                0               99               23               64               64               36               38               32               52                0                0               60               24               60 
  -3.6449650e+01             1202               24               52               24               52               49               26                0               49               52               24               52               24               64               36               64                0                0               60                0               99               22               64               64               36               37               32               52                0                0               60               24               60 
  -3.6023839e+01             1170               24               52               24               52               48               22                0               48               52               24               52               24               64               36               64                0                0               59                0               94               21               64               64               36               31               32               52                0                0               59               16               56 
  -3.5683190e+01             1136               24               52               24               52               47               20                0               47               52               24               52               24               64               36               64                0                0               58                0               80               21               64               64               36               31               28               42                0                0               58               16               56 
  -3.5257379e+01             1130               24               52               24               52               46               20                0               46               52               24               52               24               64               36               64                0                0               56                0               80               21               64               64               36               31               28               42                0                0               56               16               56 
  -3.4916730e+01             1124               24               52               24               52               46               20                0               46               52               24               52               24               64               36               64                0                0               56                0               78               21               64               64               36               31               28               40                0                0               56               16               54 
  -3.4490919e+01             1112               24               52               24               52               44               20                0               44               52               24               52               24               64               36               64                0                0               56                0               78               20               64               64               36               30               28               40                0                0               56               16               48 
  -3.4150270e+01             1094               24               52               24               52               38               16                0               38               52               24               52               24               64               36               64                0                0               56                0               78               20               64               64               36               30               28               40                0                0               56               16               46 
  -3.3724459e+01             1086               24               52               24               52               36               14                0               36               52               24               52               24               64               36               64                0                0               55                0               78               20               64               64               36               30               28               40                0                0               55               16               46 
  -3.3383810e+01             1082               24               52               24               52               36               14                0               36               52               24               52               24               64               36               64                0                0               53                0               78               20               64               64               36               30               28               40                0                0               53               16               46 
  -3.2957999e+01             1078               24               52               24               52               36               14                0               36               52               24               52               24               64               36               64                0                0               52                0               78               20               64               64               36               30               28               40                0                0               52               16               44 
  -3.2617350e+01             1076               24               52               24               52               36               14                0               36               52               24               52               24               64               36               64                0                0               52                0               78               19               64               64               36               29               28               40                0                0               52               16               44 
  -3.2191538e+01             1046               24               52               24               52               35               12                0               35               52               24               52               24               64               36               64                0                0               51                0               73               18               64               64               36               23               28               40                0                0               51                8               40 
  -3.1850889e+01             1010               24               52               24               52               34                8                0               34               52               24               52               24               64               36               64                0                0               50                0               59               18               64               64               36               23               24               30                0                0               50                8               40 
  -3.1425078e+01             1004               24               52               24               52               33                8                0               33               52               24               52               24               64               36               64                0                0               48                0               59               18               64               64               36               23               24               30                0                0               48                8               40 
  -3.1084429e+01             1000               24               52               24               52               33                8                0               33               52               24               52               24               64               36               64                0                0               48                0               58               18               64               64               36               23               24               29                0                0               48                8               38 
  -3.0871524e+01              998               24               52               24               52               33                8                0               33               52               24               52               24               64               36               64                0                0               48                0               57               18               64               64               36               23               24               28                0                0               48                8               38 
  -3.0605392e+01              994               24               52               24               52               32                8                0               32               52               24               52               24               64               36               64                0                0               48                0               57               18               64               64               36               23               24               28                0                0               48                8               36 
  -3.0272727e+01              972               17               36                0               64                0               64                0               64               19               19                0              114               36               17                0               64               25               25                0               52                0               48               48                0               52               24                0               52               32               48                0               52 
  -2.9856896e+01              964               17               36                0               64                0               64                0               64               19               19                0              114               36               17                0               64               25               25                0               52                0               47               47                0               52               24                0               52               27               47                0               52 
  -2.9524231e+01              960               17               36                0               64                0               64                0               64               19               19                0              114               36               17                0               64               23               23                0               52                0               47               47                0               52               24                0               52               27               47                0               52 
  -2.9108399e+01              954               17               36                0               64                0               64                0               64               19               19                0              114               36               17                0               64               23               23                0               52                0               44               44                0               52               24                0               52               27               47                0               52 
  -2.8775734e+01              952               17               36                0               64                0               64                0               64               18               18                0              114               36               17                0               64               23               23                0               52                0               44               44                0               52               24                0               52               27               47                0               52 
  -2.8359903e+01              950               16               36                0               64                0               64                0               64               18               18                0              114               36               16                0               64               23               23                0               52                0               44               44                0               52               24                0               52               27               47                0               52 
  -2.8027238e+01              924               15               36                0               64                0               64                0               64               13               13                0              104               36               15                0               64               22               22                0               52                0               43               43                0               52               24                0               52               27               47                0               52 
  -2.7611407e+01              888               15               36                0               64                0               64                0               64               12               12                0               76               36               15                0               64               21               21                0               52                0               43               43                0               52               24                0               52               24               46                0               52 
  -2.7278742e+01              880               15               36                0               64                0               64                0               64               12               12                0               76               36               15                0               64               20               20                0               52                0               41               41                0               52               24                0               52               22               46                0               52 
  -2.6862911e+01              878               15               36                0               64                0               64                0               64               12               12                0               76               36               15                0               64               20               20                0               52                0               40               40                0               52               24                0               52               22               46                0               52 
  -2.6530246e+01              872               15               36                0               64                0               64                0               64               11               11                0               72               36               15                0               64               20               20                0               52                0               40               40                0               52               24                0               52               22               46                0               52 
  -2.6114415e+01              868               15               36                0               64                0               64                0               64               10               10                0               72               36               15                0               64               19               19                0               52                0               40               40                0               52               24                0               52               22               46                0               52 
  -2.5781750e+01              850               14               36                0               64                0               64                0               64                8                8                0               72               36               14                0               64               13               13                0               52                0               40               40                0               52               24                0               52               22               46                0               52 
  -2.5365918e+01              842               14               36                0               64                0               64                0               64                7                7                0               72               36               14                0               64               12               12                0               52                0               40               40                0               52               24                0               52               20               44                0               52 
  -2.5033253e+01              836               14               36                0               64                0               64                0               64                7                7                0               72               36               14                0               64               11               11                0               52                0               39               39                0               52               24                0               52               19               43                0               52 
  -2.4617422e+01              832               14               36                0               64                0               64                0               64                7                7                0               72               36               14                0               64               10               10                0               52                0               38               38                0               52               24                0               52               19               43                0               52 
  -2.4284757e+01              828               14               36                0               64                0               64                0               64                7                7                0               72               36               14                0               64               10               10                0               52                0               36               36                0               52               24                0               52               19               43                0               52 
  -2.3868926e+01              824               13               36                0               64                0               64                0               64                6                6                0               72               36               13                0               64               10               10                0               52                0               36               36                0               52               24                0               52               19               43                0               52 
  -2.3536261e+01              824               13               36                0               64                0               64                0               64                6                6                0               72               36               13                0               64               10               10                0               52                0               36               36                0               52               24                0               52               19               43                0               52 
  -2.3120430e+01              798               12               36                0               64                0               64                0               64                5                5                0               54               36               12                0               64                9                9                0               52                0               35               35                0               52               24                0               52               19               43                0               52 
  -2.2787765e+01              792                0               64                0               12               27               36                0               64                0               64                0               27               12               36                0               64               17               24               24               17                0               52                0               52               13               35                0               52                0               52               13               35 
  -2.2521633e+01              760                0               64                0               12               27               32                0               54                0               54                0               27               12               32                0               64               17               24               24               17                0               52                0               52               12               34                0               52                0               52               12               34 
  -2.2188968e+01              754                0               64                0               12               27               32                0               54                0               54                0               27               12               32                0               64               16               24               24               16                0               52                0               52               11               33                0               52                0               52               11               33 
  -2.1773137e+01              752                0               64                0               12               27               32                0               54                0               54                0               27               12               32                0               64               16               24               24               16                0               52                0               52               11               32                0               52                0               52               11               32 
  -2.1440472e+01              748                0               64                0               12               27               32                0               53                0               53                0               27               12               32                0               64               16               24               24               16                0               52                0               52               10               32                0               52                0               52               10               32 
  -2.1024640e+01              746                0               64                0               12               27               32                0               52                0               52                0               27               12               32                0               64               16               24               24               16                0               52                0               52               10               32                0               52                0               52               10               32 
  -2.0691975e+01              742                0               64                0               12               27               32                0               52                0               52                0               27               12               32                0               64               16               24               24               16                0               52                0               52                8               32                0               52                0               52                8               32 
  -2.0425843e+01              732                0               64                0               11               27               32                0               52                0               52                0               27               11               32                0               64               16               24               24               16                0               52                0               52                4               32                0               52                0               52                4               32 
  -2.0093179e+01              720                0               64                0               11               27               32                0               52                0               52                0               27               11               32                0               64               16               24               24               16                0               52                0               52                0               31                0               51                0               51                0               31 
  -1.9885263e+01            26512                0             2695                0              265              550             1035                0             2662                0             2662                0              550              265             1035                0             2695              474              910              910              474                0             1765                0             1765                0             1194                0             1706                0             1706                0             1194 
  -1.9739068e+01            25882             1188                0              550             1188                0              963                0             2453                0             2694                0              256              963              550                0             2453              470              910              470              910                0             1692                0             1765                0             2694                0              256                0             1692                0             1765 
  -1.9657849e+01            25842             1181                0              550             1181                0              963                0             2452                0             2692                0              256              963              550                0             2452              467              910              467              910                0             1685                0             1765                0             2692                0              256                0             1685                0             1765 
  -1.9592874e+01            25814             1178                0              550             1178                0              963                0             2452                0             2689                0              255              963              550                0             2452              463              910              463              910                0             1682                0             1765                0             2689                0              255                0             1682                0             1765 
  -1.9446679e+01            25734             1170                0              550             1170                0              963                0             2452                0             2677                0              252              963              550                0             2452              457              910              457              910                0             1671                0             1765                0             2677                0              252                0             1671                0             1765 
  -1.9394699e+01            25720             1168                0              550             1168                0              963                0             2452                0             2674                0              251              963              550                0             2452              454              910              454              910                0             1673                0             1765                0             2674                0              251                0             1673                0             1765 
  -1.9248504e+01            25724             1162                0              550             1162                0              963                0             2452                0             2679                0              251              963              550                0             2452              449              910              449              910                0             1681                0             1765                0             2679                0              251                0             1681                0             1765 
  -1.9183528e+01            25680             1158                0              550             1158                0              963                0             2452                0             2672                0              249              963              550                0             2452              446              910              446              910                0             1675                0             1765                0             2672                0              249                0             1675                0             1765 
  -1.9066573e+01            25666             1142                0              550             1142                0              963                0             2451                0             2673                0              248              963              550                0             2451              443              910              443              910                0             1688                0             1765                0             2673                0              248                0             1688                0             1765 
  -1.8985353e+01            36116             1130                0              550             1130                0              963                0             2451                0             2916                0              247              963              550                0             2451              442             1561              442             1561                0             1987                0             5811                0             2916                0              247                0             1987                0             5811 
  -1.8883829e+01            36026             1561                0                0             1988                0                0                0             5832                0                0                0             5832                0             1988             1561              878                0             2912              245              963              495             1127                0             2451              963              245                0             2912                0             2451              495             1127 
  -1.8756924e+01            35924             1561                0                0             1947                0                0                0             5832                0                0                0             5832                0             1947             1561              862                0             2914              244              963              495             1124                0             2451              963              244                0             2914                0             2451              495             1124 
  -1.8655400e+01            35894             1561                0                0             1942                0                0                0             5832                0                0                0             5832                0             1942             1561              856                0             2906              244              963              495             1126                0             2450              963              244                0             2906                0             2450              495             1126 
  -1.8528495e+01            35880             1561                0                0             1935                0                0                0             5832                0                0                0             5832                0             1935             1561              842                0             2922              243              963              495             1118                0             2450              963              243                0             2922                0             2450              495             1118 
  -1.8373095e+01            35828             1561                0                0             1928                0                0                0             5832                0                0                0             5832                0             1928             1561              830                0             2922              241              963              495             1109                0             2448              963              241                0             2922                0             2448              495             1109 
  -1.8225223e+01            35810             1561                0                0             1918                0                0                0             5832                0                0                0             5832                0             1918             1561              820                0             2936              240              963              495             1104                0             2446              963              240                0             2936                0             2446              495             1104 
  -1.8106925e+01            35176             1561                0                0             1908                0                0                0             5832                0                0                0             5832                0             1908             1561              814                0             2925              232              891              495             1099                0             2238              891              232                0             2925                0             2238              495             1099 
  -1.7959291e+01            35000             1554                0                0             1891                0                0                0             5804                0                0                0             5804                0             1891             1554              800                0             2912              231              891              495             1085                0             2237              891              231                0             2912                0             2237              495             1085 
  -1.7841185e+01            34956             1554                0                0             1885                0                0                0             5804                0                0                0             5804                0             1885             1554              790                0             2910              229              891              495             1078                0             2237              891              229                0             2910                0             2237              495             1078 
  -1.7693795e+01            34898             1554                0                0             1871                0                0                0             5804                0                0                0             5804                0             1871             1554              782                0             2905              227              891              495             1074                0             2237              891              227                0             2905                0             2237              495             1074 
  -1.7575883e+01            34862             1554                0                0             1862                0                0                0             5804                0                0                0             5804                0             1862             1554              772                0             2900              227              891              495             1075                0             2237              891              227                0             2900                0             2237              495             1075 
  -1.7454482e+01            34836             1554                0                0             1862                0                0                0             5804                0                0                0             5804                0             1862             1554              766                0             2898              224              891              495             1070                0             2237              891              224                0             2898                0             2237              495             1070 
  -1.7347546e+01            34812             1554                0                0             1866                0                0                0             5804                0                0                0             5804                0             1866             1554              760                0             2898              224              891              495             1058                0             2236              891              224                0             2898                0             2236              495             1058 
  -1.7253433e+01            34786             1554                0                0             1865                0                0                0             5804                0                0                0             5804                0             1865             1554              758                0             2890              223              891              495             1056                0             2236              891              223                0             2890                0             2236              495             1056 
  -1.7161683e+01            34664             1554                0                0             1868                0                0                0             5804                0                0                0             5804                0             1868             1554              764                0             2881              221              891              440             1055                0             2236              891              221                0             2881                0             2236              440             1055 
  -1.7067498e+01            34612             1554                0                0             1854                0                0                0             5804                0                0                0             5804                0             1854             1554              754                0             2880              220              891              440             1050                0             2236              891              220                0             2880                0             2236              440             1050 
  -1.6899734e+01            34518             1554                0                0             1821                0                0                0             5804                0                0                0             5804                0             1821             1554              738                0             2871              220              891              440             1054                0             2235              891              220                0             2871                0             2235              440             1054 
  -1.6794897e+01            34484             1554                0                0             1816                0                0                0             5804                0                0                0             5804                0             1816             1554              730                0             2870              219              891              440             1048                0             2235              891              219                0             2870                0             2235              440             1048 
  -1.6683578e+01            34448             1554                0                0             1813                0                0                0             5804                0                0                0             5804                0             1813             1554              724                0             2865              218              891              440             1043                0             2234              891              218                0             2865                0             2234              440             1043 
  -1.6564927e+01            34528             1599                0                0             1806                0                0                0             5804                0                0                0             5804                0             1806             1599              716                0             2874              217              891              440             1042                0             2233              891              217                0             2874                0             2233              440             1042 
  -1.6463546e+01            29280             1386                0                0             1757                0                0                0             3459                0                0                0             3459                0             1757             1386              708                0             2857              217              891              440             1048                0             2231              891              217                0             2857                0             2231              440             1048 
  -1.6336819e+01            28644                0             2099                0             3459             2847                0             1467             2023                0                0                0                0                0                0                0             1386             2847                0             1467             2023                0             3459             2082             2099                0                0                0                0                0                0                0             1386 
  -1.6235438e+01            28598                0             2087                0             3459             2842                0             1467             2022                0                0                0                0                0                0                0             1386             2842                0             1467             2022                0             3459             2072             2087                0                0                0                0                0                0                0             1386 
  -1.6154333e+01            28572                0             2080                0             3459             2839                0             1466             2022                0                0                0                0                0                0                0             1386             2839                0             1466             2022                0             3459             2068             2080                0                0                0                0                0                0                0             1386 
  -1.6052952e+01            28530                0             2071                0             3459             2834                0             1464             2022                0                0                0                0                0                0                0             1386             2834                0             1464             2022                0             3459             2058             2071                0                0                0                0                0                0                0             1386 
  -1.5971847e+01            28492                0             2064                0             3459             2826                0             1463             2022                0                0                0                0                0                0                0             1386             2826                0             1463             2022                0             3459             2052             2064                0                0                0                0                0                0                0             1386 
  -1.5855056e+01            24594                0             1897                0             2094             2664                0             1462             2022                0                0                0                0                0                0                0             1134             2664                0             1462             2022                0             2094             2048             1897                0                0                0                0                0                0                0             1134 
  -1.5790172e+01            24606                0             1895                0             2094             2677                0             1462             2022                0                0                0                0                0                0                0             1134             2677                0             1462             2022                0             2094             2038             1895                0                0                0                0                0                0                0             1134 
  -1.5607686e+01            24562                0             1887                0             2094             2664                0             1460             2022                0                0                0                0                0                0                0             1141             2664                0             1460             2022                0             2094             2026             1887                0                0                0                0                0                0                0             1141 
  -1.5480959e+01            24554                0             1903                0             2094             2658                0             1459             2021                0                0                0                0                0                0                0             1141             2658                0             1459             2021                0             2094             2002             1903                0                0                0                0                0                0                0             1141 
  -1.5379578e+01            24546                0             1910                0             2094             2651                0             1458             2021                0                0                0                0                0                0                0             1148             2651                0             1458             2021                0             2094             1982             1910                0                0                0                0                0                0                0             1148 
  -1.5252851e+01            24423                0             1910                0             2094             2647                0             1401             2021                0                0                0                0                0                0                0             1155             2647                0             1401             2021                0             2094             1974             1910                0                0                0                0                0                0                0             1148 
  -1.5094443e+01            24326                0             1858                0             2094             2645                0             1400             2020                0                0                0                0                0                0                0             1162             2645                0             1400             2020                0             2094             1968             1858                0                0                0                0                0                0                0             1162 
  -1.4998697e+01            24875             2913             2094             2839             2831             2831             3224             2094             2528                0                0                0                0                0                0                0             2072                0                0                0                0                0                0                0                0                0                0                0                0                0                0                0             1449 
  -1.4879014e+01            23754             2818             1765             2839             2766             2766             3224             1765             2433                0                0                0                0                0                0                0             1992                0                0                0                0                0                0                0                0                0                0                0                0                0                0                0             1386 
  -1.4783268e+01            23752             2811             1765             2838             2760             2760             3223             1765             2426                0                0                0                0                0                0                0             2011                0                0                0                0                0                0                0                0                0                0                0                0                0                0                0             1393 
  -1.4663585e+01            23711             2798             1765             2837             2749             2749             3222             1765             2413                0                0                0                0                0                0                0             2006                0                0                0                0                0                0                0                0                0                0                0                0                0                0                0             1407 
  -1.4513982e+01            23718             2786             1765             2836             2759             2759             3221             1765             2401                0                0                0                0                0                0                0             2012                0                0                0                0                0                0                0                0                0                0                0                0                0                0                0             1414 
  -1.4394299e+01            23134             2774             1765             2555             2742             2742             2940             1765             2389                0                0                0                0                0                0                0             2027                0                0                0                0                0                0                0                0                0                0                0                0                0                0                0             1435 
  -1.4244696e+01            23175             2762             1772             2554             2741             2741             2939             1772             2377                0                0                0                0                0                0                0             2047                0                0                0                0                0                0                0                0                0                0                0                0                0                0                0             1470 
  -1.4125013e+01            23183             2755             1779             2554             2735             2735             2939             1779             2370                0                0                0                0                0                0                0             2053                0                0                0                0                0                0                0                0                0                0                0                0                0                0                0             1484 
  -1.3975410e+01            23135             2741             1779             2554             2724             2724             2939             1779             2356                0                0                0                0                0                0                0             2041                0                0                0                0                0                0                0                0                0                0                0                0                0                0                0             1498 
  -1.3855727e+01            23147             2729             1779             2554             2717             2717             2939             1779             2344                0                0                0                0                0                0                0             2070                0                0                0                0                0                0                0                0                0                0                0                0                0                0                0             1519 
  -1.3706124e+01            23160             2719             1779             2554             2713             2713             2939             1779             2334                0                0                0                0                0                0                0             2083                0                0                0                0                0                0                0                0                0                0                0                0                0                0                0             1547 
  -1.3586441e+01            23072             2703             1779             2554             2703             2703             2939             1779             2318                0                0                0                0                0                0                0             2061                0                0                0                0                0                0                0                0                0                0                0                0                0                0                0             1533 
  -1.3436837e+01            23107             2701             1793             2554             2699             2699             2939             1793             2316                0                0                0                0                0                0                0             2073                0                0                0                0                0                0                0                0                0                0                0                0                0                0                0             1540 
  -1.3317155e+01            23104             2687             1814             2553             2691             2691             2938             1807             2302                0                0                0                0                0                0                0             2074                0                0                0                0                0                0                0                0                0                0                0                0                0                0                0             1547 
  -1.3167551e+01            23035             2634             1828             2553             2681             2681             2883             1828             2304                0                0                0                0                0                0                0             2082                0                0                0                0                0                0                0                0                0                0                0                0                0                0                0             1561 
  -1.3047869e+01            23089             2624             1856             2553             2673             2673             2883             1856             2294                0                0                0                0                0                0                0             2102                0                0                0                0                0                0                0                0                0                0                0                0                0                0                0             1575 
  -1.2898265e+01            23026             2589             1863             2552             2666             2666             2882             1863             2259                0                0                0                0                0                0                0             2097                0                0                0                0                0                0                0                0                0                0                0                0                0                0                0             1589 
  -1.2778583e+01            23034             2587             1884             2552             2655             2655             2882             1870             2257                0                0                0                0                0                0                0             2103                0                0                0                0                0                0                0                0                0                0                0                0                0                0                0             1589 
  -1.2628979e+01            23017             2573             1891             2552             2647             2647             2882             1891             2243                0                0                0                0                0                0                0             2095                0                0                0                0                0                0                0                0                0                0                0                0                0                0                0             1596 
  -1.2509297e+01            23026             2568             1912             2551             2642             2642             2881             1905             2238                0                0                0                0                0                0                0             2091                0                0                0                0                0                0                0                0                0                0                0                0                0                0                0             1596 
  -1.2359693e+01            23060             2560             1933             2550             2644             2644             2880             1926             2230                0                0                0                0                0                0                0             2092                0                0                0                0                0                0                0                0                0                0                0                0                0                0                0             1601 
  -1.2240010e+01            23004             2560             1940             2549             2635             2635             2879             1940             2230                0                0                0                0                0                0                0             2056                0                0                0                0                0                0                0                0                0                0                0                0                0                0                0             1580 
  -1.2090407e+01            22435             2545             1975             2268             2619             2619             2598             1961             2215                0                0                0                0                0                0                0             2048                0                0                0                0                0                0                0                0                0                0                0                0                0                0                0             1587 
  -1.1970724e+01            22470             2536             1996             2267             2615             2615             2597             1989             2206                0                0                0                0                0                0                0             2055                0                0                0                0                0                0                0                0                0                0                0                0                0                0                0             1594 
  -1.1821121e+01            22473             2521             2017             2267             2605             2605             2597             2017             2191                0                0                0                0                0                0                0             2052                0                0                0                0                0                0                0                0                0                0                0                0                0                0                0             1601 
  -1.1701438e+01            22514             2511             2059             2267             2594             2594             2597             2045             2181                0                0                0                0                0                0                0             2058                0                0                0                0                0                0                0                0                0                0                0                0                0                0                0             1608 
  -1.1551835e+01            22512             2503             2073             2267             2584             2584             2597             2073             2173                0                0                0                0                0                0                0             2050                0                0                0                0                0                0                0                0                0                0                0                0                0                0                0             1608 
  -1.1432152e+01            22535             2498             2094             2267             2579             2579             2597             2087             2168                0                0                0                0                0                0                0             2051                0                0                0                0                0                0                0                0                0                0                0                0                0                0                0             1615 
  -1.1282549e+01            22579             2497             2115             2267             2585             2585             2597             2108             2167                0                0                0                0                0                0                0             2044                0                0                0                0                0                0                0                0                0                0                0                0                0                0                0             1614 
  -1.1162866e+01            22616             2497             2136             2267             2580             2580             2597             2136             2167                0                0                0                0                0                0                0             2043                0                0                0                0                0                0                0                0                0                0                0                0                0                0                0             1613 
  -1.1013263e+01            22594             2485             2157             2267             2570             2570             2597             2143             2155                0                0                0                0                0                0                0             2037                0                0                0                0                0                0                0                0                0                0                0                0                0                0                0             1613 
  -1.0893580e+01            22589             2485             2199             2266             2561             2561             2596             2199             2155                0                0                0                0                0                0                0             1989                0                0                0                0                0                0                0                0                0                0                0                0                0                0                0             1578 
  -1.0743977e+01            22612             2484             2227             2266             2550             2550             2596             2220             2154                0                0                0                0                0                0                0             1987                0                0                0                0                0                0                0                0                0                0                0                0                0                0                0             1578 
  -1.0624294e+01            22489             2430             2227             2266             2542             2542             2541             2227             2155                0                0                0                0                0                0                0             1981                0                0                0                0                0                0                0                0                0                0                0                0                0                0                0             1578 
  -1.0474690e+01            22456             2422             2234             2266             2533             2533             2541             2227             2147                0                0                0                0                0                0                0             1975                0                0                0                0                0                0                0                0                0                0                0                0                0                0                0             1578 
  -1.0351087e+01            22401             2379             2255             2266             2529             2529             2541             2255             2104                0                0                0                0                0                0                0             1965                0                0                0                0                0                0                0                0                0                0                0                0                0                0                0             1578 
  -1.0280250e+01            22415             2377             2276             2265             2527             2527             2540             2262             2102                0                0                0                0                0                0                0             1961                0                0                0                0                0                0                0                0                0                0                0                0                0                0                0             1578 
  -1.0169222e+01            22460             2377             2290             2265             2519             2519             2540             2283             2102                0                0                0                0                0                0                0             1973                0                0                0                0                0                0                0                0                0                0                0                0                0                0                0             1592 
  -1.0052763e+01            22575             1590             1909             1474             2373             1474             2373             1590             1909                0                0                0                0                0                0                0             2297                0                0                0             1634                0                0                0             1655                0                0                0                0                0                0                0             2297 
  -9.9938383e+00            22648             1590             1905             1473             2370             1473             2370             1590             1905                0                0                0                0                0                0                0             2311                0                0                0             1668                0                0                0             1689                0                0                0                0                0                0                0             2304 
  -9.8984529e+00            22847             1589             1901             1467             2365             1467             2365             1589             1901                0                0                0                0                0                0                0             2325                0                0                0             1752                0                0                0             1773                0                0                0                0                0                0                0             2353 
  -9.7957921e+00            22993             1589             1898             1467             2364             1467             2364             1589             1898                0                0                0                0                0                0                0             2367                0                0                0             1808                0                0                0             1815                0                0                0                0                0                0                0             2367 
  -9.6854103e+00            23063             1589             1895             1458             2358             1458             2358             1589             1895                0                0                0                0                0                0                0             2395                0                0                0             1840                0                0                0             1833                0                0                0                0                0                0                0             2395 
  -9.5893804e+00            23250             1588             1890             1456             2351             1456             2351             1588             1890                0                0                0                0                0                0                0             2430                0                0                0             1910                0                0                0             1924                0                0                0                0                0                0                0             2416 
  -9.4817480e+00            23442             1587             1889             1448             2359             1448             2359             1587             1889                0                0                0                0                0                0                0             2451                0                0                0             1973                0                0                0             1980                0                0                0                0                0                0                0             2472 
  -9.3810907e+00            23568             1586             1884             1444             2355             1444             2355             1586             1884                0                0                0                0                0                0                0             2514                0                0                0             1994                0                0                0             2001                0                0                0                0                0                0                0             2521 
  -9.2800250e+00            23145             1378             1802             1438             2352             1438             2352             1378             1802                0                0                0                0                0                0                0             2556                0                0                0             2043                0                0                0             2036                0                0                0                0                0                0                0             2570 
  -9.1780569e+00            23227             1378             1797             1432             2348             1432             2348             1378             1797                0                0                0                0                0                0                0             2584                0                0                0             2071                0                0                0             2071                0                0                0                0                0                0                0             2591 
  -9.0843915e+00            23385             1377             1803             1429             2341             1429             2341             1377             1803                0                0                0                0                0                0                0             2633                0                0                0             2099                0                0                0             2106                0                0                0                0                0                0                0             2647 
  -8.9762750e+00            23431             1377             1792             1420             2349             1420             2349             1377             1792                0                0                0                0                0                0                0             2668                0                0                0             2099                0                0                0             2113                0                0                0                0                0                0                0             2675 
  -8.8572724e+00            23521             1377             1789             1414             2340             1414             2340             1377             1789                0                0                0                0                0                0                0             2724                0                0                0             2127                0                0                0             2113                0                0                0                0                0                0                0             2717 
  -8.7799493e+00            23547             1377             1784             1411             2340             1411             2340             1377             1784                0                0                0                0                0                0                0             2724                0                0                0             2127                0                0                0             2134                0                0                0                0                0                0                0             2738 
  -8.6407677e+00            23594             1377             1781             1404             2335             1404             2335             1377             1781                0                0                0                0                0                0                0             2766                0                0                0             2127                0                0                0             2134                0                0                0                0                0                0                0             2773 
  -8.5789092e+00            23617             1377             1777             1399             2331             1399             2331             1377             1777                0                0                0                0                0                0                0             2780                0                0                0             2134                0                0                0             2141                0                0                0                0                0                0                0             2794 
  -8.4397276e+00            23694             1377             1774             1392             2328             1392             2328             1377             1774                0                0                0                0                0                0                0             2822                0                0                0             2140                0                0                0             2154                0                0                0                0                0                0                0             2836 
  -8.3624045e+00            23721             1377             1771             1387             2325             1387             2325             1377             1771                0                0                0                0                0                0                0             2843                0                0                0             2147                0                0                0             2161                0                0                0                0                0                0                0             2850 
  -8.2232229e+00            23785             1377             1774             1381             2319             1381             2319             1377             1774                0                0                0                0                0                0                0             2864                0                0                0             2160                0                0                0             2160                0                0                0                0                0                0                0             2899 
  -8.1613644e+00            23809             1377             1771             1377             2317             1377             2317             1377             1771                0                0                0                0                0                0                0             2885                0                0                0             2167                0                0                0             2160                0                0                0                0                0                0                0             2913 
  -8.0840413e+00            23796             1377             1769             1373             2314             1373             2314             1377             1769                0                0                0                0                0                0                0             2885                0                0                0             2166                0                0                0             2166                0                0                0                0                0                0                0             2913 
  -7.9448596e+00            23818             1377             1764             1367             2309             1367             2309             1377             1764                0                0                0                0                0                0                0             2920                0                0                0             2172                0                0                0             2165                0                0                0                0                0                0                0             2927 
  -7.8482058e+00            23825             1377             1762             1372             2306             1372             2306             1377             1762                0                0                0                0                0                0                0             2927                0                0                0             2172                0                0                0             2165                0                0                0                0                0                0                0             2927 
  -7.7708826e+00            23851             1377             1758             1370             2304             1370             2304             1377             1758                0                0                0                0                0                0                0             2941                0                0                0             2172                0                0                0             2172                0                0                0                0                0                0                0             2948 
  -7.6742287e+00            23867             1377             1755             1371             2300             1371             2300             1377             1755                0                0                0                0                0                0                0             2948                0                0                0             2172                0                0                0             2172                0                0                0                0                0                0                0             2969 
  -7.5969056e+00            23896             1376             1750             1373             2294             1373             2294             1376             1750                0                0                0                0                0                0                0             2976                0                0                0             2172                0                0                0             2172                0                0                0                0                0                0                0             2990 
  -7.4577240e+00            23903             1376             1743             1373             2287             1373             2287             1376             1743                0                0                0                0                0                0                0             2990                0                0                0             2172                0                0                0             2172                0                0                0                0                0                0                0             3011 
  -7.3610701e+00            23938             1376             1744             1373             2286             1373             2286             1376             1744                0                0                0                0                0                0                0             3004                0                0                0             2172                0                0                0             2172                0                0                0                0                0                0                0             3032 
  -7.2837470e+00            23971             1376             1742             1364             2282             1364             2282             1376             1742                0                0                0                0                0                0                0             3039                0                0                0             2172                0                0                0             2172                0                0                0                0                0                0                0             3060 
  -7.1870931e+00            23926             1376             1684             1371             2279             1371             2279             1376             1684                0                0                0                0                0                0                0             3067                0                0                0             2179                0                0                0             2179                0                0                0                0                0                0                0             3081 
  -7.0131161e+00            23929             1376             1681             1357             2273             1357             2273             1376             1681                0                0                0                0                0                0                0             3095                0                0                0             2179                0                0                0             2179                0                0                0                0                0                0                0             3102 
  -6.9357930e+00            23917             1376             1678             1351             2269             1351             2269             1376             1678                0                0                0                0                0                0                0             3102                0                0                0             2179                0                0                0             2179                0                0                0                0                0                0                0             3109 
  -6.8391391e+00            23904             1376             1677             1321             2269             1321             2269             1376             1677                0                0                0                0                0                0                0             3130                0                0                0             2179                0                0                0             2179                0                0                0                0                0                0                0             3130 
  -6.7183217e+00            23888             1375             1676             1317             2267             1317             2267             1375             1676                0                0                0                0                0                0                0             3144                0                0                0             2165                0                0                0             2172                0                0                0                0                0                0                0             3137 
  -6.6216678e+00            23903             1375             1673             1313             2264             1313             2264             1375             1673                0                0                0                0                0                0                0             3158                0                0                0             2165                0                0                0             2172                0                0                0                0                0                0                0             3158 
  -6.5443447e+00            23887             1375             1672             1312             2259             1312             2259             1375             1672                0                0                0                0                0                0                0             3158                0                0                0             2164                0                0                0             2171                0                0                0                0                0                0                0             3158 
  -6.4476908e+00            23887             1375             1678             1308             2257             1308             2257             1375             1678                0                0                0                0                0                0                0             3158                0                0                0             2164                0                0                0             2171                0                0                0                0                0                0                0             3158 
  -6.3268734e+00            23900             1375             1672             1307             2253             1307             2253             1375             1672                0                0                0                0                0                0                0             3172                0                0                0             2164                0                0                0             2171                0                0                0                0                0                0                0             3179 
  -6.2302195e+00            23950             1375             1670             1303             2250             1303             2250             1375             1670                0                0                0                0                0                0                0             3221                0                0                0             2163                0                0                0             2170                0                0                0                0                0                0                0             3200 
  -6.1528964e+00            23953             1374             1668             1300             2247             1300             2247             1374             1668                0                0                0                0                0                0                0             3228                0                0                0             2163                0                0                0             2170                0                0                0                0                0                0                0             3214 
  -6.0562425e+00            23984             1374             1666             1300             2247             1300             2247             1374             1666                0                0                0                0                0                0                0             3242                0                0                0             2163                0                0                0             2170                0                0                0                0                0                0                0             3235 
  -5.9354252e+00            24047             1374             1664             1298             2245             1298             2245             1374             1664                0                0                0                0                0                0                0             3270                0                0                0             2162                0                0                0             2169                0                0                0                0                0                0                0             3284 
  -5.8387713e+00            24089             1374             1663             1293             2247             1293             2247             1374             1663                0                0                0                0                0                0                0             3305                0                0                0             2159                0                0                0             2166                0                0                0                0                0                0                0             3305 
  -5.7179539e+00            24142             1373             1664             1292             2243             1292             2243             1373             1664                0                0                0                0                0                0                0             3333                0                0                0             2159                0                0                0             2159                0                0                0                0                0                0                0             3347 
  -5.6213000e+00            24170             1373             1663             1290             2240             1290             2240             1373             1663                0                0                0                0                0                0                0             3347                0                0                0             2158                0                0                0             2158                0                0                0                0                0                0                0             3375 
  -5.5439769e+00            24169             1373             1662             1285             2235             1285             2235             1373             1662                0                0                0                0                0                0                0             3368                0                0                0             2158                0                0                0             2158                0                0                0                0                0                0                0             3375 
  -5.4473230e+00            24184             1372             1662             1283             2235             1283             2235             1372             1662                0                0                0                0                0                0                0             3382                0                0                0             2158                0                0                0             2158                0                0                0                0                0                0                0             3382 
  -5.3265056e+00            24252             1372             1667             1279             2233             1279             2233             1372             1667                0                0                0                0                0                0                0             3410                0                0                0             2158                0                0                0             2158                0                0                0                0                0                0                0             3424 
  -5.2298517e+00            24276             1370             1664             1278             2230             1278             2230             1370             1664                0                0                0                0                0                0                0             3438                0                0                0             2158                0                0                0             2158                0                0                0                0                0                0                0             3438 
  -5.1090343e+00            23724             1163             1582             1273             2227             1273             2227             1163             1582                0                0                0                0                0                0                0             3459                0                0                0             2158                0                0                0             2158                0                0                0                0                0                0                0             3459 
  -4.9595967e+00            23716             1163             1581             1267             2223             1267             2223             1163             1581                0                0                0                0                0                0                0             3473                0                0                0             2158                0                0                0             2158                0                0                0                0                0                0                0             3459 
  -4.8400466e+00            23772             1163             1577             1265             2222             1265             2222             1163             1577                0                0                0                0                0                0                0             3494                0                0                0             2158                0                0                0             2158                0                0                0                0                0                0                0             3508 
  -4.7444065e+00            23798             1162             1576             1264             2217             1264             2217             1162             1576                0                0                0                0                0                0                0             3501                0                0                0             2165                0                0                0             2165                0                0                0                0                0                0                0             3529 
  -4.6248564e+00            23792             1162             1572             1256             2219             1256             2219             1162             1572                0                0                0                0                0                0                0             3529                0                0                0             2158                0                0                0             2158                0                0                0                0                0                0                0             3529 
  -4.5292163e+00            23821             1162             1572             1255             2217             1255             2217             1162             1572                0                0                0                0                0                0                0             3536                0                0                0             2165                0                0                0             2165                0                0                0                0                0                0                0             3543 
  -4.4096662e+00            23890             1162             1571             1253             2216             1253             2216             1162             1571                0                0                0                0                0                0                0             3564                0                0                0             2165                0                0                0             2165                0                0                0                0                0                0                0             3592 
  -4.2606911e+00            23895             1162             1569             1248             2208             1248             2208             1162             1569                0                0                0                0                0                0                0             3592                0                0                0             2165                0                0                0             2165                0                0                0                0                0                0                0             3599 
  -4.1415110e+00            23908             1162             1566             1247             2208             1247             2208             1162             1566                0                0                0                0                0                0                0             3606                0                0                0             2165                0                0                0             2165                0                0                0                0                0                0                0             3606 
  -4.0461670e+00            23914             1162             1562             1241             2207             1241             2207             1162             1562                0                0                0                0                0                0                0             3613                0                0                0             2165                0                0                0             2165                0                0                0                0                0                0                0             3627 
  -3.9269869e+00            23927             1162             1561             1239             2206             1239             2206             1162             1561                0                0                0                0                0                0                0             3634                0                0                0             2165                0                0                0             2165                0                0                0                0                0                0                0             3627 
  -3.7796949e+00            23938             1162             1560             1239             2202             1239             2202             1162             1560                0                0                0                0                0                0                0             3641                0                0                0             2165                0                0                0             2165                0                0                0                0                0                0                0             3641 
  -3.6618613e+00            23923             1162             1557             1235             2199             1235             2199             1162             1557                0                0                0                0                0                0                0             3641                0                0                0             2164                0                0                0             2164                0                0                0                0                0                0                0             3648 
  -3.5145693e+00            23920             1162             1556             1233             2197             1233             2197             1162             1556                0                0                0                0                0                0                0             3648                0                0                0             2164                0                0                0             2164                0                0                0                0                0                0                0             3648 
  -3.3656560e+00            23957             1162             1555             1229             2197             1229             2197             1162             1555                0                0                0                0                0                0                0             3676                0                0                0             2163                0                0                0             2156                0                0                0                0                0                0                0             3676 
  -3.2465253e+00            23969             1162             1553             1226             2194             1226             2194             1162             1553                0                0                0                0                0                0                0             3690                0                0                0             2163                0                0                0             2156                0                0                0                0                0                0                0             3690 
  -3.0976957e+00            24012             1162             1551             1230             2193             1230             2192             1162             1551                0                0                0                0                0                0                0             3718                0                0                0             2163                0                0                0             2156                0                0                0                0                0                0                0             3704 
  -2.9786320e+00            24066             1162             1549             1235             2192             1235             2192             1162             1549                0                0                0                0                0                0                0             3739                0                0                0             2163                0                0                0             2156                0                0                0                0                0                0                0             3732 
  -2.8357288e+00            24116             1162             1549             1234             2197             1234             2197             1162             1549                0                0                0                0                0                0                0             3760                0                0                0             2163                0                0                0             2156                0                0                0                0                0                0                0             3753 
  -2.7001320e+00            24248             1162             1547             1231             2193             1231             2193             1162             1547                0                0                0                0                0                0                0             3837                0                0                0             2161                0                0                0             2154                0                0                0                0                0                0                0             3830 
  -2.5916545e+00            24329             1162             1545             1229             2192             1229             2192             1162             1545                0                0                0                0                0                0                0             3872                0                0                0             2161                0                0                0             2154                0                0                0                0                0                0                0             3886 
  -2.4560577e+00            24350             1162             1543             1233             2191             1233             2191             1162             1543                0                0                0                0                0                0                0             3879                0                0                0             2160                0                0                0             2153                0                0                0                0                0                0                0             3900 
  -2.3072467e+00            24369             1162             1542             1238             2190             1238             2189             1162             1542                0                0                0                0                0                0                0             3893                0                0                0             2160                0                0                0             2153                0                0                0                0                0                0                0             3900 
  -2.1584537e+00            24403             1162             1542             1238             2189             1238             2189             1162             1542                0                0                0                0                0                0                0             3914                0                0                0             2160                0                0                0             2153                0                0                0                0                0                0                0             3914 
  -2.0096456e+00            24385             1162             1541             1238             2188             1238             2188             1162             1541                0                0                0                0                0                0                0             3921                0                0                0             2132                0                0                0             2139                0                0                0                0                0                0                0             3935 
  -1.8608827e+00            24421             1162             1540             1238             2186             1238             2186             1162             1540                0                0                0                0                0                0                0             3935                0                0                0             2132                0                0                0             2139                0                0                0                0                0                0                0             3963 
  -1.7121596e+00            24460             1162             1537             1232             2184             1232             2184             1162             1537                0                0                0                0                0                0                0             3942                0                0                0             2131                0                0                0             2138                0                0                0                0                0                0                0             4019 
  -1.5634298e+00            24499             1162             1537             1230             2181             1230             2181             1162             1537                0                0                0                0                0                0                0             3963                0                0                0             2138                0                0                0             2138                0                0                0                0                0                0                0             4040 
  -1.4146805e+00            24628             1162             1535             1230             2181             1230             2181             1162             1535                0                0                0                0                0                0                0             4019                0                0                0             2138                0                0                0             2145                0                0                0                0                0                0                0             4110 
  -1.2659059e+00            24768             1162             1535             1230             2181             1230             2181             1162             1535                0                0                0                0                0                0                0             4082                0                0                0             2145                0                0                0             2145                0                0                0                0                0                0                0             4180 
  -1.1171207e+00            24780             1162             1535             1229             2181             1229             2181             1162             1535                0                0                0                0                0                0                0             4089                0                0                0             2145                0                0                0             2145                0                0                0                0                0                0                0             4187 
  -9.6834078e-01            24925             1162             1535             1229             2180             1229             2180             1162             1535                0                0                0                0                0                0                0             4145                0                0                0             2145                0                0                0             2152                0                0                0                0                0                0                0             4271 
  -8.1955251e-01            25054             1162             1533             1229             2180             1229             2180             1162             1533                0                0                0                0                0                0                0             4250                0                0                0             2152                0                0                0             2152                0                0                0                0                0                0                0             4292 
  -6.7074533e-01            25087                0                0                0                0                0                0                0             4306             1122              214             1122                0                0             2152                0             2152             2180                0             1382             1312                0             2180             1382             1312                0                0                0                0                0                0                0             4271 
  -5.2190941e-01            24962                0                0                0                0                0                0                0             4299             1121              214             1121                0                0             2096                0             2124             2172                0             1382             1311                0             2172             1382             1311                0                0                0                0                0                0                0             4257 
  -3.7307403e-01            25033                0                0                0                0                0                0                0             4341             1135              214             1135                0                0             2096                0             2124             2171                0             1382             1309                0             2171             1382             1309                0                0                0                0                0                0                0             4264 
  -2.2423344e-01            25124                0                0                0                0                0                0                0             4376             1135              214             1135                0                0             2096                0             2124             2171                0             1382             1309                0             2171             1382             1309                0                0                0                0                0                0                0             4320 
  -7.5396292e-02            25206                0                0                0                0                0                0                0             4397             1141              214             1141                0                0             2096                0             2124             2171                0             1382             1309                0             2171             1382             1309                0                0                0                0                0                0                0             4369 
   7.3423213e-02            25213                0                0                0                0                0                0                0             4404             1141              214             1141                0                0             2096                0             2124             2171                0             1382             1309                0             2171             1382             1309                0                0                0                0                0                0                0             4369 
   2.2221889e-01            25292                0                0                0                0                0                0                0             4446             1142              214             1142                0                0             2124                0             2124             2171                0             1382             1309                0             2171             1382             1309                0                0                0                0                0                0                0             4376 
   3.7101928e-01            25327                0                0                0                0                0                0                0             4446             1142              214             1142                0                0             2124                0             2152             2171                0             1382             1309                0             2171             1382             1309                0                0                0                0                0                0                0             4383 
   5.1982154e-01            25375                0                0                0                0                0                0                0             4467             1142              214             1142                0                0             2124                0             2152             2172                0             1382             1311                0             2172             1382             1311                0                0                0                0                0                0                0             4404 
   6.6860041e-01            25414                0                0                0                0                0                0                0             4467             1142              214             1142                0                0             2124                0             2152             2173                0             1382             1312                0             2173             1382             1312                0                0                0                0                0                0                0             4439 
   8.1730832e-01            25453                0                0                0                0                0                0                0             4488             1143              214             1143                0                0             2124                0             2152             2173                0             1382             1313                0             2173             1382             1313                0                0                0                0                0                0                0             4453 
   9.6605973e-01            25289                0                0                0                0                0                0                0             4502             1122              214             1122                0                0             2061                0             2082             2173                0             1382             1315                0             2173             1382             1315                0                0                0                0                0                0                0             4446 
   1.1148081e+00            25361                0                0                0                0                0                0                0             4537             1122              214             1122                0                0             2061                0             2082             2174                0             1382             1315                0             2174             1382             1315                0                0                0                0                0                0                0             4481 
   1.2635602e+00            25454                0                0                0                0                0                0                0             4551             1123              214             1123                0                0             2061                0             2082             2174                0             1382             1315                0             2174             1382             1315                0                0                0                0                0                0                0             4558 
   1.4123250e+00            25559                0                0                0                0                0                0                0             4593             1123              214             1123                0                0             2061                0             2082             2181                0             1382             1315                0             2181             1382             1315                0                0                0                0                0                0                0             4607 
   1.5611015e+00            25773                0                0                0                0                0                0                0             4698             1123              214             1123                0                0             2061                0             2082             2181                0             1382             1317                0             2181             1382             1317                0                0                0                0                0                0                0             4712 
   1.7098926e+00            25881                0                0                0                0                0                0                0             4761             1125              214             1125                0                0             2061                0             2082             2184                0             1382             1317                0             2184             1382             1317                0                0                0                0                0                0                0             4747 
   1.8587062e+00            25968                0                0                0                0                0                0                0             4761             1129              218             1129                0                0             2062                0             2083             2186                0             1382             1320                0             2186             1382             1320                0                0                0                0                0                0                0             4810 
   2.0075425e+00            30867                0                0                0                0                0                0                0             6518             1416              218             1416                0                0             2230                0             2230             2426                0             1382             1321                0             2426             1382             1321                0                0                0                0                0                0                0             6581 
   2.1453030e+00            30927             2427                0             1405             1299             2427                0             1382             1322                0                0                0                0                0                0                0             6602             1416                0              218             1416                0             2237                0             2237                0                0                0                0                0                0                0             6539 
   2.2830902e+00            30955             2427                0             1405             1299             2427                0             1382             1322                0                0                0                0                0                0                0             6602             1416                0              218             1416                0             2265                0             2237                0                0                0                0                0                0                0             6539 
   2.4209008e+00            30783             2422                0             1405             1300             2422                0             1382             1323                0                0                0                0                0                0                0             6553             1404                0              218             1404                0             2237                0             2216                0                0                0                0                0                0                0             6497 
   2.5587359e+00            30828             2423                0             1405             1301             2423                0             1382             1324                0                0                0                0                0                0                0             6553             1406                0              218             1406                0             2238                0             2245                0                0                0                0                0                0                0             6504 
   2.6966053e+00            30912             2424                0             1405             1304             2424                0             1382             1327                0                0                0                0                0                0                0             6581             1408                0              220             1408                0             2238                0             2245                0                0                0                0                0                0                0             6546 
   2.8345098e+00            30955             2428                0             1405             1306             2428                0             1382             1329                0                0                0                0                0                0                0             6581             1410                0              222             1410                0             2261                0             2247                0                0                0                0                0                0                0             6546 
   3.0378977e+00            30986             2430                0             1405             1307             2430                0             1382             1330                0                0                0                0                0                0                0             6581             1412                0              222             1412                0             2261                0             2268                0                0                0                0                0                0                0             6546 
   3.1758506e+00            31054             2432                0             1405             1309             2432                0             1382             1332                0                0                0                0                0                0                0             6581             1413                0              222             1413                0             2290                0             2297                0                0                0                0                0                0                0             6546 
   3.3071438e+00            31082             2433                0             1406             1310             2433                0             1382             1334                0                0                0                0                0                0                0             6581             1417                0              222             1417                0             2297                0             2304                0                0                0                0                0                0                0             6546 
   3.4227041e+00            31100             2435                0             1406             1312             2435                0             1382             1336                0                0                0                0                0                0                0             6581             1419                0              226             1419                0             2298                0             2305                0                0                0                0                0                0                0             6546 
   3.5239545e+00            30976             2428                0             1406             1312             2428                0             1382             1336                0                0                0                0                0                0                0             6574             1400                0              226             1400                0             2262                0             2269                0                0                0                0                0                0                0             6553 
   3.6067644e+00            31126             2429                0             1406             1312             2429                0             1382             1336                0                0                0                0                0                0                0             6602             1402                0              226             1402                0             2320                0             2327                0                0                0                0                0                0                0             6553 
   3.7021704e+00            31224             2430                0             1407             1313             2430                0             1382             1338                0                0                0                0                0                0                0             6609             1403                0              226             1403                0             2351                0             2358                0                0                0                0                0                0                0             6574 
   3.8059080e+00            31269             2434                0             1407             1316             2434                0             1382             1341                0                0                0                0                0                0                0             6602             1404                0              230             1404                0             2374                0             2374                0                0                0                0                0                0                0             6567 
   3.9154496e+00            31317             2437                0             1407             1316             2437                0             1382             1341                0                0                0                0                0                0                0             6602             1404                0              230             1404                0             2395                0             2395                0                0                0                0                0                0                0             6567 
   4.0132479e+00            31426             2437                0             1407             1317             2437                0             1382             1342                0                0                0                0                0                0                0             6630             1404                0              232             1404                0             2423                0             2444                0                0                0                0                0                0                0             6567 
   4.1014886e+00            31481             2439                0             1408             1318             2439                0             1382             1344                0                0                0                0                0                0                0             6616             1408                0              236             1408                0             2437                0             2458                0                0                0                0                0                0                0             6588 
   4.2080202e+00            31582             2438                0             1409             1321             2438                0             1382             1348                0                0                0                0                0                0                0             6616             1410                0              236             1410                0             2451                0             2493                0                0                0                0                0                0                0             6630 
   4.3048409e+00            31618             2440                0             1409             1322             2440                0             1382             1349                0                0                0                0                0                0                0             6644             1410                0              238             1410                0             2451                0             2493                0                0                0                0                0                0                0             6630 
   4.4048646e+00            31842             2447                0             1410             1323             2447                0             1382             1351                0                0                0                0                0                0                0             6693             1412                0              242             1412                0             2501                0             2543                0                0                0                0                0                0                0             6679 
   4.5075019e+00            32009             2448                0             1410             1324             2448                0             1382             1352                0                0                0                0                0                0                0             6721             1413                0              244             1413                0             2535                0             2591                0                0                0                0                0                0                0             6728 
   4.6067928e+00            32154             2450                0             1805             2123             1149             2450             1665             1805                0                0                0                0                0                0                0             6808                0                0                0                0                0                0                0             6759                0                0                0             2556                0                0                0             2584 
   4.7061803e+00            32320             2454                0             1805             2129             1150             2454             1676             1805                0                0                0                0                0                0                0             6843                0                0                0                0                0                0                0             6829                0                0                0             2577                0                0                0             2598 
   4.8054512e+00            32534             2457                0             1806             2133             1153             2457             1670             1806                0                0                0                0                0                0                0             6871                0                0                0                0                0                0                0             6836                0                0                0             2669                0                0                0             2676 
   4.9047609e+00            32680             2454                0             1806             2137             1155             2454             1672             1806                0                0                0                0                0                0                0             6892                0                0                0                0                0                0                0             6850                0                0                0             2715                0                0                0             2739 
   5.0040779e+00            32700             2457                0             1806             2141             1158             2457             1673             1806                0                0                0                0                0                0                0             6899                0                0                0                0                0                0                0             6847                0                0                0             2735                0                0                0             2721 
   5.1033912e+00            32876             2458                0             1806             2145             1159             2458             1680             1806                0                0                0                0                0                0                0             6899                0                0                0                0                0                0                0             6861                0                0                0             2809                0                0                0             2795 
   5.2026684e+00            33581             2468                0             2093             2150             1161             2475             1685             2093                0                0                0                0                0                0                0             6899                0                0                0                0                0                0                0             6871                0                0                0             2853                0                0                0             2833 
   5.3019647e+00            33831             2555                0             2096             2153             1162             2541             1687             2096                0                0                0                0                0                0                0             6896                0                0                0                0                0                0                0             6913                0                0                0             2883                0                0                0             2849 
   5.4012545e+00            34469             2752                0             2096             2178             1177             2752             1699             2096                0                0                0                0                0                0                0             7004                0                0                0                0                0                0                0             6962                0                0                0             2890                0                0                0             2863 
   5.5005633e+00            35032             2892                0             2097             2201             1214             2945             1706             2097                0                0                0                0                0                0                0             7067                0                0                0                0                0                0                0             7032                0                0                0             2918                0                0                0             2863 
   5.6098197e+00            35989                0                0                0                0                0                0                0             7109                0                0                0             2938             1619             1612                0             2900             1373             1764                0             3177             1774             1373                0             3206                0                0                0                0                0                0                0             7144 
   5.7025722e+00            36752                0                0                0                0                0                0                0             7179                0                0                0             2946             1627             1634                0             2915             1373             1854                0             3355             1882             1373                0             3365                0                0                0                0                0                0                0             7249 
   5.8060997e+00            37913                0                0                0                0                0                0                0             7312                0                0                0             3005             1678             1678                0             2950             1374             1970                0             3579             1991             1374                0             3641                0                0                0                0                0                0                0             7361 
   5.9078069e+00            39202                0                0                0                0                0                0                0             7389                0                0                0             3032             1701             1687                0             3005             1374             2142                0             3900             2169             1374                0             4012                0                0                0                0                0                0                0             7417 
   6.0036435e+00            40827                0                0                0                0                0                0                0             7438                0                0                0             3057             1720             1720                0             3013             1374             2385                0             4371             2364             1374                0             4524                0                0                0                0                0                0                0             7487 
   6.1064819e+00            42987                0                0                0                0                0                0                0             7452                0                0                0             3129             1734             1727                0             3047             1374             2821                0             4961             2763             1374                0             5076                0                0                0                0                0                0                0             7529 
   6.2021371e+00            45800                0                0                0                0                0                0                0             7480                0                0                0             3136             1735             1728                0             3075             1375             3690                0             5508             3632             1375                0             5520                0                0                0                0                0                0                0             7546 
   6.3054654e+00            48648                0                0                0                0                0                0                0             7494                0                0                0             3212             1769             1762                0             3150             1375             4464                0             5967             4473             1375                0             6026                0                0                0                0                0                0                0             7581 
   6.4078466e+00            51032              947             1375                0             4124                0                0                0             6478             1874             1790             1595             4100              727                0                0             6422                0                0                0             7536                0                0                0             3227                0                0                0             3200                0                0                0             7637 
   6.5031446e+00            53236              947             1375                0             4636                0                0                0             6872             1968             1856             1595             4619              727                0                0             6812                0                0                0             7578                0                0                0             3293                0                0                0             3272                0                0                0             7686 
   6.6004180e+00            54942              947             1375                0             4991                0                0                0             7122             2055             2027             1595             4961              727                0                0             7136                0                0                0             7592                0                0                0             3385                0                0                0             3322                0                0                0             7707 
   6.7029836e+00            56110              947             1375                0             5223                0                0                0             7303             2198             2135             1595             5234              727                0                0             7309                0                0                0             7606                0                0                0             3416                0                0                0             3356                0                0                0             7686 
   6.8011539e+00            57342              947             1376                0             5488                0                0                0             7537             2413             2231             1596             5480              727                0                0             7469                0                0                0             7606                0                0                0             3430                0                0                0             3356                0                0                0             7686 
   6.9022840e+00            58733              947             1376                0             5705                0                0                0             7713             2681             2478             1596             5727              727                0                0             7625                0                0                0             7644                0                0                0             3430                0                0                0             3356                0                0                0             7728 
   7.0051516e+00            60208              947             1376                0             5885                0                0                0             7925             2931             2761             1596             5903              727                0                0             7935                0                0                0             7644                0                0                0             3477                0                0                0             3373                0                0                0             7728 
   7.1050938e+00            61506              948             1376                0             6009                0                0                0             8198             3175             3054             1596             6025              728                0                0             8099                0                0                0             7644                0                0                0             3508                0                0                0             3425                0                0                0             7721 
   7.2007131e+00            62725              948             1376                0             6086                0                0                0             8338             3556             3376             1596             6086              728                0                0             8243                0                0                0             7637                0                0                0             3550                0                0                0             3477                0                0                0             7728 
   7.3088461e+00            64007             1005             1376                0             6139                0                0                0             8497             3859             3698             1651             6139              730                0                0             8507                0                0                0             7637                0                0                0             3557                0                0                0             3491                0                0                0             7721 
   7.4085233e+00            65245             2381                0                0             6165                0                0                0             8724                0                0                0             8792                0             2381                0             6165                0             4038                0             3501                0                0                0             7721             4176                0                0             3564                0                0                0             7637 
   7.5081237e+00            66639             2381                0                0             6185                0                0                0             8978                0                0                0             9053                0             2381                0             6185                0             4429                0             3494                0                0                0             7770             4530                0                0             3574                0                0                0             7679 
   7.6078445e+00            67873             2382                0                0             6209                0                0                0             9245                0                0                0             9305                0             2382                0             6209                0             4688                0             3517                0                0                0             7763             4844                0                0             3587                0                0                0             7742 
   7.7053482e+00            69264             2383                0                0             6231                0                0                0             9487                0                0                0             9643                0             2383                0             6231                0             5035                0             3575                0                0                0             7785             5147                0                0             3642                0                0                0             7722 
   7.8051352e+00            70435             2383                0                0             6249                0                0                0             9831                0                0                0             9937                0             2383                0             6249                0             5206                0             3575                0                0                0             7799             5435                0                0             3659                0                0                0             7729 
   7.9054992e+00            71481             2384                0                0             6261                0                0                0            10008                0                0                0            10133                0             2384                0             6268                0             5507                0             3602                0                0                0             7853             5622                0                0             3655                0                0                0             7804 
   8.0060966e+00            72577             2385                0                0             6285                0                0                0            10199                0                0                0            10423                0             2385                0             6292                0             5718                0             3582                0                0                0             7839             5971                0                0             3645                0                0                0             7853 
   8.1130833e+00            73586                0                0                0             6306            10657                0                0                0             2386             2386                0             6299                0            10451                0                0             3734                0                0             5797                0                0                0             7908                0             6051             3797                0                0                0                0             7814 
   8.2047990e+00            74708                0                0                0             6328            10908                0                0                0             2386             2386                0             6321                0            10620                0                0             3756                0                0             6061                0                0                0             7950                0             6268             3798                0                0                0                0             7926 
   8.3055003e+00            76047                0                0                0             6357            11197                0                0                0             2386             2395                0             6350                0            10827                0                0             3756                0                0             6391                0                0                0             8050                0             6538             3781                0                0                0                0             8019 
   8.4078031e+00            76872                0                0                0             6380            11339                0                0                0             2387             2396                0             6373                0            10987                0                0             3749                0                0             6574                0                0                0             8130                0             6709             3777                0                0                0                0             8071 
   8.5004379e+00            77893             2388             2400                0             6381                0                0                0            11128                0                0                0            11503                0                0                0             6395                0                0                0             8190             3747                0                0             6815                0             3782                0             7047                0                0                0             8117 
   8.6095958e+00            79145             2392             2401                0             6406                0                0                0            11272                0                0                0            11704                0                0                0             6420                0                0                0             8313             3754                0                0             7186                0             3792                0             7275                0                0                0             8230 
   8.7099181e+00            80348             2392             2439                0             6437                0                0                0            11476                0                0                0            12010                0                0                0             6437                0                0                0             8396             3733                0                0             7381                0             3778                0             7542                0                0                0             8327 
   8.8094403e+00            81683             2414             2441                0             6457                0                0                0            11731                0                0                0            12214                0                0                0             6464                0                0                0             8509             3746                0                0             7695                0             3795                0             7819                0                0                0             8398 
   8.9124280e+00            82925             2423             2456                0             6485                0                0                0            11982                0                0                0            12461                0                0                0             6485                0                0                0             8584             3807                0                0             7918                0             3849                0             8027                0                0                0             8448 
   9.0124322e+00            84427             2459             2530                0             6504                0                0                0            12165                0                0                0            12636                0                0                0             6504                0                0                0             8762             3897                0                0             8247                0             3943                0             8203                0                0                0             8577 
   9.1058685e+00            85503             2467             2544                0             6515                0                0                0            12370                0                0                0            12793                0                0                0             6522                0                0                0             8846             3937                0                0             8406                0             3986                0             8414                0                0                0             8703 
   9.2084330e+00            86823             2496             2673                0             6537                0                0                0            12589                0                0                0            12960                0                0                0             6544                0                0                0             9010             3927                0                0             8638                0             3976                0             8687                0                0                0             8786 
   9.3009126e+00            88187             2525             2684                0             6557                0                0                0            12851                0                0                0            13258                0                0                0             6564                0                0                0             9126             3929                0                0             8887                0             3978                0             8849                0                0                0             8979 
   9.4156395e+00            89751             2873             3062                0             6589                0                0                0            12949                0                0                0            13368                0                0                0             6596                0                0                0             9238             3919                0                0             9063                0             3951                0             9080                0                0                0             9063 
   9.5156846e+00            91018             2886             3093                0             6614                0                0                0            13090                0                0                0            13466                0                0                0             6621                0                0                0             9420             3920                0                0             9360                0             3952                0             9323                0                0                0             9273 
   9.6149165e+00            92051             2939             3105                0             6634                0                0                0            13239                0                0                0            13588                0                0                0             6641                0                0                0             9574             3910                0                0             9567                0             3946                0             9495                0                0                0             9413 
   9.7182445e+00            93584             3013             3273                0             6665                0                0                0            13354                0                0                0            13694                0                0                0             6672                0                0                0             9783             3910                0                0             9793                0             3966                0             9828                0                0                0             9633 
   9.8077840e+00            94236             3053             3303                0             6679                0                0                0            13425                0                0                0            13789                0                0                0             6679                0                0                0             9840             3902                0                0             9954                0             3944                0             9964                0                0                0             9704 
   9.9017080e+00            95689             3118             3385                0             6707                0                0                0            13593                0                0                0            13965                0                0                0             6707                0                0                0            10076             3902                0                0            10204                0             3944                0            10194                0                0                0             9894 
   1.0002666e+01            97193             3262             3525                0             6739                0                0                0            13755                0                0                0            14107                0                0                0             6739                0                0                0            10241             3904                0                0            10421                0             3946                0            10477                0                0                0            10077 
   1.0101377e+01            98527             3364             3664                0             6762                0                0                0            13919                0                0                0            14251                0                0                0             6762                0                0                0            10396             3878                0                0            10657                0             3906                0            10687                0                0                0            10281 
   1.0211028e+01            99947             3431             3680                0             6788                0                0                0            14094                0                0                0            14442                0                0                0             6788                0                0                0            10664             3893                0                0            10882                0             3914                0            10899                0                0                0            10472 
   1.0314377e+01           101030                0                0                0            10808                0                0                0            10714                0                0                0            11026             3910             3945                0            11071                0             6791             1450             2308                0                0                0            14192                0                0                0            14566             3444                0                0             6805 
   1.0400419e+01           102268                0                0                0            10928                0                0                0            10820                0                0                0            11301             3923             3958                0            11315                0             6817             1461             2435                0                0                0            14290                0                0                0            14644             3545                0                0             6831 
   1.0524858e+01           103916                0                0                0            11174                0                0                0            11038                0                0                0            11601             3986             3985                0            11599                0             6846             1462             2507                0                0                0            14433                0                0                0            14770             3655                0                0             6860 
   1.0617996e+01           104509                0                0                0            11353                0                0                0            11231                0                0                0            11764             3939             3980                0            11705                0             6797             1471             2510                0                0                0            14415                0                0                0            14807             3719                0                0             6818 
   1.0710808e+01           105789                0                0                0            11555                0                0                0            11458                0                0                0            11905             3971             4055                0            11829                0             6816             1583             2556                0                0                0            14514                0                0                0            14953             3757                0                0             6837 
   1.0802736e+01           107069                0                0                0            11764                0                0                0            11646                0                0                0            12094             4042             4113                0            11992                0             6834             1615             2628                0                0                0            14597                0                0                0            15034             3854                0                0             6856 
   1.0925367e+01           108132                0                0                0            11890                0                0                0            11803                0                0                0            12139             4030             4101                0            12083                0             6817             1635             2796                0                0                0            14623                0                0                0            15154             4170                0                0             6891 
   1.1025719e+01           109461                0                0                0            12086                0                0                0            11978                0                0                0            12243             4146             4160                0            12185                0             6842             1658             2952                0                0                0            14776                0                0                0            15266             4253                0                0             6916 
   1.1129633e+01           110641                0                0                0            12263                0                0                0            12208                0                0                0            12354             4215             4235                0            12282                0             6871             1660             3055                0                0                0            14868                0                0                0            15392             4298                0                0             6940 
   1.1201562e+01           111343                0                0                0            12319                0                0                0            12257                0                0                0            12393             4263             4282                0            12339                0             6894             1663             3164                0                0                0            14964                0                0                0            15437             4409                0                0             6959 
   1.1318960e+01           111881                0                0                0            12431                0                0                0            12477                0                0                0            12367             4326             4371                0            12333                0             6909             1690             3206                0                0                0            14917                0                0                0            15417             4488                0                0             6949 
   1.1428523e+01           113088                0                0                0            12613                0                0                0            12669                0                0                0            12450             4436             4496                0            12402                0             6944             1707             3250                0                0                0            15097                0                0                0            15500             4540                0                0             6984 
   1.1505844e+01           113990                0                0                0            12774                0                0                0            12739                0                0                0            12497             4506             4586                0            12468                0             6965             1741             3309                0                0                0            15183                0                0                0            15564             4650                0                0             7008 
   1.1621513e+01           114328                0                0                0            12828                0                0                0            12866                0                0                0            12365             4548             4649                0            12435                0             6986             1733             3374                0                0                0            15187                0                0                0            15590             4729                0                0             7038 
   1.1700882e+01           115000                0                0                0            12905                0                0                0            12943                0                0                0            12390             4628             4714                0            12473                0             6998             1736             3410                0                0                0            15270                0                0                0            15647             4826                0                0             7060 
   1.1819130e+01           116339                0                0                0            13089                0                0                0            13082                0                0                0            12522             4740             4903                0            12603                0             7036             1750             3509                0                0                0            15341                0                0                0            15710             4953                0                0             7101 
   1.1938907e+01           117663                0                0                0            13235                0                0                0            13253                0                0                0            12609             4968             5069                0            12703                0             7067             1774             3645                0                0                0            15401                0                0                0            15808             4997                0                0             7134 
   1.2020982e+01           117212                0                0                0            13138                0                0                0            13135                0                0                0            12492             4941             5079                0            12571                0             7087             1766             3690                0                0                0            15293                0                0                0            15812             5060                0                0             7148 
   1.2104082e+01           118233                0                0                0            13260                0                0                0            13323                0                0                0            12537             5091             5236                0            12666                0             7124             1768             3719                0                0                0            15353                0                0                0            15892             5078                0                0             7186 
   1.2226869e+01           120471                0                0                0            13371                0                0                0            13506                0                0                0            12609             5178             5345                0            12723                0             7164             1891             4225                0                0                0            15500                0                0                0            16025             5713                0                0             7221 
   1.2312795e+01           121161                0                0                0            13434                0                0                0            13534                0                0                0            12657             5299             5425                0            12764                0             7201             1893             4309                0                0                0            15554                0                0                0            16078             5768                0                0             7245 
   1.2400411e+01           120362                0                0                0            13269                0                0                0            13306                0                0                0            12438             5253             5445                0            12634                0             7216             1876             4350                0                0                0            15430                0                0                0            15982             5902                0                0             7261 
   1.2534974e+01           121687                0                0                0            13384                0                0                0            13381                0                0                0            12486             5413             5632                0            12682                0             7268             1910             4409                0                0                0            15553                0                0                0            16111             6159                0                0             7299 
   1.2626869e+01           122704                0                0                0            13579                0                0                0            13518                0                0                0            12522             5500             5679                0            12732                0             7300             1919             4492                0                0                0            15654                0                0                0            16225             6252                0                0             7332 
   1.2720331e+01           123599                0                0                0            13634                0                0                0            13636                0                0                0            12587             5563             5769                0            12783                0             7335             1938             4578                0                0                0            15748                0                0                0            16315             6330                0                0             7383 
   1.2814027e+01           124483                0                0                0            13718                0                0                0            13678                0                0                0            12652             5733             5918                0            12827                0             7372             1940             4685                0                0                0            15789                0                0                0            16361             6387                0                0             7423 
   1.2907702e+01           123619                0                0                0            13437                0                0                0            13365                0                0                0            12553             5687             5905                0            12651                0             7447             1970             4769                0                0                0            15640                0                0                0            16305             6430                0                0             7460 
   1.3001370e+01           124546                0                0                0            13493                0                0                0            13534                0                0                0            12674             5776             5974                0            12760                0             7484             1973             4791                0                0                0            15708                0                0                0            16387             6482                0                0             7510 
   1.3141885e+01           126097                0                0                0            13622                0                0                0            13628                0                0                0            12884             5987             6111                0            12899                0             7541             1978             4923                0                0                0            15868                0                0                0            16526             6576                0                0             7554 
   1.3235607e+01           127034                0                0                0            13727                0                0                0            13691                0                0                0            12967             6030             6224                0            12961                0             7563             2100             4954                0                0                0            15937                0                0                0            16599             6676                0                0             7605 
   1.3329652e+01           126133                0                0                0            13664                0                0                0            13569                0                0                0            12804             5889             5985                0            12751                0             7596             2130             5083                0                0                0            15832                0                0                0            16470             6729                0                0             7631 
   1.3423947e+01           127740                0                0                0            13769                0                0                0            13652                0                0                0            12916             5929             6013                0            12821                0             7672             2141             5476                0                0                0            15949                0                0                0            16574             7162                0                0             7666 
   1.3518603e+01           128508                0                0                0            13790                0                0                0            13736                0                0                0            12982             5988             6053                0            12890                0             7699             2178             5554                0                0                0            16033                0                0                0            16657             7249                0                0             7699 
   1.3613414e+01           129357                0                0                0            13846                0                0                0            13882                0                0                0            13063             6088             6126                0            12942                0             7726             2183             5593                0                0                0            16092                0                0                0            16719             7339                0                0             7758 
   1.3708992e+01           130138                0                0                0            13882                0                0                0            13908                0                0                0            13122             6159             6186                0            13007                0             7766             2229             5638                0                0                0            16198                0                0                0            16767             7493                0                0             7783 
   1.3805158e+01           129822                0                0                0            13880                0                0                0            13894                0                0                0            13037             6044             6099                0            12895                0             7801             2232             5757                0                0                0            16033                0                0                0            16624             7716                0                0             7810 
   1.3901683e+01           130696                0                0                0            13922                0                0                0            13936                0                0                0            13128             6153             6229                0            12958                0             7842             2235             5870                0                0                0            16091                0                0                0            16696             7792                0                0             7844 
   1.4044870e+01           131730                0                0                0            13987                0                0                0            14085                0                0                0            13204             6267             6303                0            13034                0             7882             2280             5915                0                0                0            16203                0                0                0            16809             7880                0                0             7881 
   1.4141413e+01           132749                0                0                0            14090                0                0                0            14188                0                0                0            13358             6352             6376                0            13159                0             7928             2317             5951                0                0                0            16275                0                0                0            16874             7959                0                0             7922 
   1.4238730e+01           133723                0                0                0            16332             1938             6017             6451             1994                0             7954                0             7966                0                0                0            16975                0                0                0            14286             4813             3388                0            13440                0                0                0            14194                0             4729                0            13246 
   1.4337576e+01           132899                0                0                0            16118             1957             6039             6501             2013                0             7966                0             7977                0                0                0            16817                0                0                0            14160             4683             3410                0            13359                0                0                0            14158                0             4613                0            13128 
   1.4436470e+01           135094                0                0                0            16202             2062             6626             7026             2158                0             7994                0             8004                0                0                0            16894                0                0                0            14302             4693             3451                0            13481                0                0                0            14357                0             4651                0            13193 
   1.4532850e+01           135825                0                0                0            16257             2087             6690             7079             2163                0             8033                0             8044                0                0                0            16977                0                0                0            14379             4726             3506                0            13530                0                0                0            14385                0             4712                0            13257 
   1.4630050e+01           136617                0                0                0            16353             2110             6785             7091             2173                0             8056                0             8068                0                0                0            17066                0                0                0            14458             4797             3558                0            13577                0                0                0            14430                0             4734                0            13361 
   1.4728134e+01           137376                0                0                0            16406             2117             6847             7182             2180                0             8089                0             8104                0                0                0            17150                0                0                0            14507             4828             3620                0            13656                0                0                0            14465                0             4807                0            13418 
   1.4827219e+01           136758                0                0                0            16229             2127             6923             7414             2190                0             8061                0             8016                0                0                0            16964                0                0                0            14389             4692             3667                0            13611                0                0                0            14410                0             4762                0            13303 
   1.4924815e+01           137601                0                0                0            16324             2146             7014             7553             2195                0             8091                0             8045                0                0                0            17031                0                0                0            14429             4727             3712                0            13668                0                0                0            14495                0             4783                0            13388 
   1.5022648e+01           138443                0                0                0            16419             2170             7100             7609             2198                0             8112                0             8103                0                0                0            17089                0                0                0            14530             4789             3787                0            13725                0                0                0            14564                0             4817                0            13431 
   1.5120821e+01           139550                0                0                0            16493             2212             7277             7733             2232                0             8147                0             8142                0                0                0            17203                0                0                0            14668             4845             3837                0            13762                0                0                0            14644                0             4887                0            13468 
   1.5209553e+01           140597                0                0                0            16568             2223             7336             7792             2288                0             8183                0             8183                0                0                0            17271                0                0                0            14781             4857             3896                0            13931                0                0                0            14722                0             4920                0            13646 
   1.5347900e+01           140669                0                0                0            16445             2319             7433             7841             2364                0             8202                0             8171                0                0                0            17173                0                0                0            14792             4770             3912                0            14000                0                0                0            14635                0             4941                0            13671 
   1.5436537e+01           141631                0                0                0            16522             2361             7482             7961             2438                0             8222                0             8202                0                0                0            17250                0                0                0            14896             4812             3953                0            14090                0                0                0            14721                0             4962                0            13759 
   1.5525361e+01           143499                0                0                0            16686             2433             7955             8430             2524                0             8261                0             8243                0                0                0            17331                0                0                0            14997             4843             3991                0            14180                0                0                0            14790                0             4993                0            13842 
   1.5617905e+01           144462                0                0                0            16768             2450             8048             8485             2576                0             8292                0             8274                0                0                0            17417                0                0                0            15083             4946             4035                0            14234                0                0                0            14890                0             5068                0            13896 
   1.5713601e+01           144040                0                0                0            16549             2462             8094             8544             2574                0             8293                0             8287                0                0                0            17319                0                0                0            15052             4809             4071                0            14255                0                0                0            14890                0             4994                0            13847 
   1.5812003e+01           145062                0                0                0            16653             2497             8186             8575             2578                0             8331                0             8325                0                0                0            17409                0                0                0            15232             4831             4195                0            14308                0                0                0            14942                0             5051                0            13949 
   1.5911172e+01           145768                0                0                0            16730             2502             8232             8643             2583                0             8368                0             8361                0                0                0            17523                0                0                0            15249             4859             4249                0            14409                0                0                0            14987                0             5051                0            14022 
   1.6010868e+01           146466                0                0                0            16801             2526             8303             8691             2586                0             8403                0             8388                0                0                0            17594                0                0                0            15316             4897             4287                0            14470                0                0                0            15053                0             5082                0            14069 
   1.6109656e+01           147306                0                0                0            16890             2531             8373             8762             2591                0             8452                0             8423                0                0                0            17662                0                0                0            15410             4945             4380                0            14528                0                0                0            15102                0             5144                0            14113 
   1.6206322e+01           146922                0                0                0            16690             2557             8424             8820             2596                0             8447                0             8422                0                0                0            17464                0                0                0            15471             4835             4398                0            14588                0                0                0            15020                0             5097                0            14093 
   1.6305546e+01           147657                0                0                0            16757             2582             8456             8903             2631                0             8477                0             8449                0                0                0            17558                0                0                0            15527             4835             4437                0            14658                0                0                0            15051                0             5118                0            14218 
   1.6403687e+01           148524                0                0                0            16878             2611             8510             8919             2694                0             8502                0             8475                0                0                0            17668                0                0                0            15622             4847             4487                0            14731                0                0                0            15104                0             5158                0            14318 
   1.6501980e+01           150828                0                0                0            16982             2743             9095             9530             2847                0             8553                0             8520                0                0                0            17779                0                0                0            15715             4885             4536                0            14825                0                0                0            15238                0             5168                0            14412 
   1.6600268e+01           151912                0                0                0            17094             2795             9173             9663             2850                0             8577                0             8544                0                0                0            17849                0                0                0            15856             4969             4602                0            14890                0                0                0            15337                0             5229                0            14484 
   1.6749338e+01           151977                0                0                0            16886             2850             9363             9802             2894                0             8612                0             8548                0                0                0            17697                0                0                0            15873             4855             4693                0            14835                0                0                0            15364                0             5199                0            14506 
   1.6848240e+01           153037                0                0                0            16976             2883             9474             9898             2948                0             8682                0             8585                0                0                0            17829                0                0                0            15939             4882             4781                0            14941                0                0                0            15395                0             5226                0            14598 
   1.6948491e+01           153854                0                0                0            17054             2918             9536             9978             2979                0             8716                0             8617                0                0                0            17938                0                0                0            16002             4896             4826                0            15025                0                0                0            15440                0             5268                0            14661 
   1.7048890e+01           155039                0                0                0            17152             2930             9673            10065             3081                0             8753                0             8658                0                0                0            18081                0                0                0            16050             4973             4908                0            15123                0                0                0            15485                0             5325                0            14782 
   1.7148436e+01           154218                0                0                0            16851             2934             9704            10088             3089                0             8743                0             8593                0                0                0            17871                0                0                0            15992             4871             4952                0            15033                0                0                0            15357                0             5324                0            14816 
   1.7248171e+01           155170                0                0                0            16936             2995             9792            10128             3170                0             8778                0             8611                0                0                0            17994                0                0                0            16104             4893             5015                0            15117                0                0                0            15385                0             5353                0            14899 
   1.7347513e+01           157224                0                0                0            17130             3071            10300            10648             3292                0             8807                0             8640                0                0                0            18138                0                0                0            16176             4921             5053                0            15221                0                0                0            15487                0             5360                0            14980 
   1.7446739e+01           158107                0                0                0            17203             3099            10327            10761             3303                0             8859                0             8677                0                0                0            18246                0                0                0            16335             4945             5084                0            15281                0                0                0            15577                0             5370                0            15040 
   1.7545982e+01           159147                0                0                0            17306             3136            10384            10910             3309                0             8890                0             8712                0                0                0            18349                0                0                0            16421             4966             5148                0            15386                0                0                0            15680                0             5391                0            15159 
   1.7645418e+01           158496                0                0                0            17076             3202            10490            10980             3347                0             8857                0             8647                0                0                0            18060                0                0                0            16440             4884             5200                0            15294                0                0                0            15592                0             5358                0            15069 
   1.7744404e+01           159363                0                0                0            17221             3214            10548            11064             3352                0             8898                0             8684                0                0                0            18149                0                0                0            16509             4901             5245                0            15358                0                0                0            15647                0             5382                0            15191 
   1.7843658e+01           160311                0                0                0            17314             3217            10682            11151             3369                0             8946                0             8724                0                0                0            18235                0                0                0            16554             4923             5318                0            15465                0                0                0            15722                0             5411                0            15280 
   1.7943375e+01           161232                0                0                0            17456             3261            10738            11159             3375                0             8995                0             8813                0                0                0            18313                0                0                0            16601             4961             5399                0            15580                0                0                0            15759                0             5428                0            15394 
   1.8043631e+01           162221                0                0                0            17557             3323            10816            11195             3405                0             9027                0             8845                0                0                0            18430                0                0                0            16715             4985             5461                0            15685                0                0                0            15835                0             5445                0            15497 
   1.8142985e+01           161014                0                0                0            17268             3322            10831            11220             3415                0             9006                0             8813                0                0                0            18209                0                0                0            16693             4853             5487                0            15521                0                0                0            15603                0             5404                0            15369 
   1.8242844e+01           163415                0                0                0            17405             3466            11459            11916             3582                0             9056                0             8858                0                0                0            18311                0                0                0            16762             4872             5526                0            15648                0                0                0            15699                0             5416                0            15439 
   1.8342575e+01           164237                0                0                0            17512             3499            11498            11990             3594                0             9097                0             8896                0                0                0            18406                0                0                0            16832             4901             5591                0            15715                0                0                0            15755                0             5445                0            15506 
   1.8442683e+01           165231                0                0                0            17613             3551            11606            12019             3699                0             9148                0             8943                0                0                0            18514                0                0                0            16909             4908             5645                0            15809                0                0                0            15823                0             5479                0            15565 
   1.8542458e+01           166160                0                0                0            17701             3613            11623            12081             3720                0             9190                0             8987                0                0                0            18663                0                0                0            16982             4913             5719                0            15895                0                0                0            15959                0             5484                0            15630 
   1.8642046e+01           164925                0                0                0            17407             3647            11717            12110             3749                0             9135                0             8903                0                0                0            18418                0                0                0            16937             4878             5741                0            15866                0                0                0            15504                0             5453                0            15460 
   1.8741070e+01           165913                0                0                0            17517             3687            11744            12193             3798                0             9170                0             8943                0                0                0            18599                0                0                0            16962             4946             5798                0            15960                0                0                0            15549                0             5507                0            15540 
   1.8840596e+01           167072                0                0                0            17623             3722            11923            12267             3854                0             9216                0             8988                0                0                0            18705                0                0                0            16990             4974             5876                0            16132                0                0                0            15580                0             5514                0            15708 
   1.8940122e+01           168361                0                0                0            17726             3823            12059            12386             3985                0             9252                0             9021                0                0                0            18850                0                0                0            17089             4998             5918                0            16264                0                0                0            15614                0             5524                0            15852 
   1.9039714e+01           170657                0                0                0            17871             3906            12621            12970             4076                0             9290                0             9079                0                0                0            19062                0                0                0            17159             5033             5976                0            16413                0                0                0            15700                0             5531                0            15970 
   1.9129386e+01           169038                0            12997             3533                0                0             9286                0            18910             4450             9053                0            12626                0                0                0            17521                0             2981                0            15746                0             5484                0            15266                0            16217                0             3025                0            16949                0             4994 
   1.9224039e+01           169985                0            13041             3576                0                0             9342                0            19068             4487             9086                0            12691                0                0                0            17618                0             3009                0            15873                0             5484                0            15318                0            16302                0             3054                0            17021                0             5015 
   1.9342746e+01           171117                0            13183             3619                0                0             9429                0            19201             4512             9150                0            12745                0                0                0            17777                0             3047                0            16000                0             5491                0            15413                0            16395                0             3085                0            17055                0             5015 
   1.9442741e+01           171888                0            13206             3630                0                0             9475                0            19324             4566             9195                0            12810                0                0                0            17927                0             3070                0            16064                0             5503                0            15438                0            16459                0             3101                0            17100                0             5020 
   1.9532651e+01           170118                0            13276             3672                0                0             9439                0            19071             4578             9121                0            12873                0                0                0            17541                0             3092                0            15804                0             5464                0            14953                0            16346                0             3131                0            16812                0             4945 
   1.9622760e+01           170885                0            13284             3683                0                0             9475                0            19142             4582             9193                0            12909                0                0                0            17661                0             3123                0            15917                0             5474                0            14973                0            16512                0             3156                0            16839                0             4962 
   1.9722816e+01           171714                0            13294             3693                0                0             9523                0            19241             4620             9257                0            12946                0                0                0            17798                0             3152                0            16034                0             5474                0            14983                0            16682                0             3192                0            16856                0             4969 
   1.9812829e+01           172546                0            13376             3698                0                0             9550                0            19368             4646             9291                0            12998                0                0                0            17940                0             3169                0            16106                0             5513                0            15004                0            16790                0             3209                0            16901                0             4987 
   1.9902811e+01           175004                0            14093             3861                0                0             9618                0            19462             4831             9343                0            13620                0                0                0            18103                0             3194                0            16190                0             5527                0            15049                0            16860                0             3227                0            16990                0             5036 
   2.0042778e+01           173606                0            14188             3890                0                0             9622                0            19207             4908             9313                0            13714                0                0                0            17800                0             3235                0            16011                0             5464                0            14541                0            16756                0             3270                0            16686                0             5001 
   2.0132752e+01           174462                0            14246             3939                0                0             9663                0            19345             4947             9355                0            13759                0                0                0            17918                0             3270                0            16061                0             5479                0            14591                0            16822                0             3305                0            16746                0             5016 
   2.0222725e+01           175244                0            14278             4033                0                0             9709                0            19467             4961             9394                0            13788                0                0                0            18021                0             3287                0            16136                0             5486                0            14662                0            16883                0             3322                0            16794                0             5023 
   2.0312748e+01           176042                0            14357             4052                0                0             9755                0            19563             4990             9438                0            13926                0                0                0            18144                0             3327                0            16192                0             5498                0            14676                0            16940                0             3355                0            16794                0             5035 
   2.0412780e+01           177113                0            14442             4112                0                0             9806                0            19666             5036             9495                0            13997                0                0                0            18274                0             3365                0            16354                0             5505                0            14676                0            17153                0             3393                0            16804                0             5035 
   2.0512832e+01           174895                0            14405             4122                0                0             9795                0            19424             5171             9404                0            14025                0                0                0            17862                0             3374                0            16044                0             5313                0            14262                0            17002                0             3410                0            16327                0             4955 
   2.0602888e+01           176922                0            14921             4238                0                0             9834                0            19602             5258             9442                0            14547                0                0                0            18031                0             3403                0            16151                0             5320                0            14276                0            17123                0             3439                0            16354                0             4983 
   2.0714957e+01           178103                0            14983             4316                0                0             9894                0            19833             5315             9523                0            14659                0                0                0            18175                0             3436                0            16272                0             5320                0            14303                0            17222                0             3474                0            16395                0             4983 
   2.0815078e+01           178795                0            15041             4388                0                0             9945                0            19910             5331             9582                0            14661                0                0                0            18263                0             3471                0            16370                0             5320                0            14320                0            17306                0             3509                0            16395                0             4983 
   2.0915308e+01           176348                0            15072             4428                0                0             9909                0            19533             5384             9524                0            14724                0                0                0            17871                0             3470                0            15980                0             5149                0            13905                0            17039                0             3529                0            15935                0             4896 
   2.1015601e+01           177129                0            15188             4446                0                0             9949                0            19646             5389             9585                0            14802                0                0                0            17964                0             3500                0            16077                0             5149                0            13905                0            17146                0             3552                0            15935                0             4896 
   2.1115905e+01           178017                0            15280             4515                0                0             9999                0            19777             5396             9634                0            14824                0                0                0            18082                0             3553                0            16204                0             5156                0            13915                0            17241                0             3600                0            15945                0             4896 
   2.1216178e+01           178972                0            15324             4521                0                0            10076                0            19929             5402             9680                0            14924                0                0                0            18234                0             3584                0            16346                0             5184                0            13925                0            17361                0             3631                0            15955                0             4896 
   2.1316481e+01           179932                0            15387             4552                0                0            10140                0            20108             5430             9744                0            14928                0                0                0            18404                0             3613                0            16451                0             5191                0            13959                0            17473                0             3667                0            15982                0             4903 
   2.1416897e+01           178652                0            16034             4702                0                0            10098                0            19779             5583             9681                0            15484                0                0                0            18049                0             3613                0            16023                0             5058                0            13387                0            17272                0             3684                0            15365                0             4840 
   2.1517379e+01           179416                0            16059             4714                0                0            10160                0            19897             5656             9746                0            15501                0                0                0            18205                0             3649                0            16089                0             5068                0            13387                0            17365                0             3715                0            15365                0             4840 
   2.1618907e+01           180271                0            16150             4762                0                0            10211                0            20031             5669             9793                0            15544                0                0                0            18412                0             3689                0            16147                0             5075                0            13397                0            17421                0             3755                0            15375                0             4840 
   2.1738669e+01           181331                0            16281             4774                0                0            10272                0            20124             5784             9850                0            15705                0                0                0            18529                0             3723                0            16250                0             5075                0            13415                0            17517                0             3789                0            15396                0             4847 
   2.1808985e+01           178815                0            16256             4765                0                0            10237                0            19710             5780             9807                0            15669                0                0                0            18087                0             3713                0            16032                0             4982                0            13107                0            17278                0             3802                0            14780                0             4810 
   2.1904727e+01           179938                0            16322             4776                0                0            10299                0            19858             5799             9864                0            15753                0                0                0            18225                0             3747                0            16265                0             4982                0            13121                0            17483                0             3844                0            14780                0             4820 
   2.2004078e+01           181033                0            16418             4782                0                0            10346                0            19981             5981             9909                0            15855                0                0                0            18334                0             3774                0            16406                0             5003                0            13121                0            17638                0             3871                0            14794                0             4820 
   2.2104829e+01           183009                0            16878             4992                0                0            10410                0            20114             6103             9965                0            16375                0                0                0            18462                0             3797                0            16510                0             5010                0            13121                0            17756                0             3895                0            14794                0             4827 
   2.2205654e+01           180213                0            16860             5013                0                0            10369                0            19784             6111             9868                0            16337                0                0                0            18062                0             3781                0            16278                0             5001                0            12571                0            17404                0             3922                0            14055                0             4797 
   2.2319105e+01           181304                0            16940             5075                0                0            10435                0            20005             6174             9932                0            16409                0                0                0            18218                0             3827                0            16405                0             5002                0            12571                0            17482                0             3969                0            14062                0             4798 
   2.2415224e+01           182204                0            16999             5172                0                0            10504                0            20160             6196             9998                0            16461                0                0                0            18364                0             3870                0            16475                0             5002                0            12571                0            17552                0             4020                0            14062                0             4798 
   2.2517645e+01           180387                0            16999             5204                0                0            10509                0            19937             6255             9930                0            16487                0                0                0            18143                0             3869                0            16343                0             4918                0            12192                0            17379                0             4035                0            13438                0             4749 
   2.2613763e+01           181475                0            17049             5246                0                0            10592                0            20099             6312            10001                0            16587                0                0                0            18272                0             3909                0            16513                0             4939                0            12192                0            17507                0             4069                0            13438                0             4750 
   2.2704936e+01           182426                0            17166             5271                0                0            10657                0            20223             6325            10075                0            16627                0                0                0            18443                0             3948                0            16635                0             4959                0            12206                0            17587                0             4096                0            13438                0             4770 
   2.2841740e+01           184849                0            17764             5430                0                0            10789                0            20407             6478            10175                0            17226                0                0                0            18578                0             4007                0            16753                0             4966                0            12213                0            17719                0             4129                0            13445                0             4770 
   2.2932984e+01           182030                0            17776             5448                0                0            10726                0            19865             6519            10096                0            17219                0                0                0            18251                0             3993                0            16438                0             4906                0            11753                0            17436                0             4164                0            12712                0             4728 
   2.3023996e+01           182929                0            17815             5483                0                0            10807                0            20006             6539            10174                0            17333                0                0                0            18406                0             4025                0            16526                0             4922                0            11753                0            17488                0             4196                0            12712                0             4744 
   2.3115008e+01           183799                0            17858             5537                0                0            10881                0            20206             6544            10230                0            17411                0                0                0            18529                0             4062                0            16615                0             4922                0            11753                0            17555                0             4240                0            12712                0             4744
[truncated: 338,137 more chars]
