# Supplementary material for: Research on combustion and emissions of heavy duty diesel engines under low-speed and low-load conditions in low temperature environments
Source: PLoS One. 2025 Feb 21;20(2):e0318933. doi: 10.1371/journal.pone.0318933 (PMC11844864; doi:10.1371/journal.pone.0318933)
Supplement: S1 File — (ZIP) [file pone.0318933.s001.zip › 1000rpm_30%/3-tigaojinqiwendu/Tin322K/cell_count_regions.out]

# CONVERGE Release Build 2.3.20/  Jan 30, 2017        Run Date:Thu Aug 31 10:12:01 2023
# column       1                2                3 
#          Crank      Total_Cells          Region0 
#          (DEG)           (none)           (none) 
#
  -1.4600000e+02             5408             5408 
  -1.4587230e+02             5404             5404 
  -1.4579372e+02             5404             5404 
  -1.4567094e+02             5404             5404 
  -1.4558567e+02             5400             5400 
  -1.4547909e+02             5394             5394 
  -1.4534587e+02             5382             5382 
  -1.4517933e+02             5382             5382 
  -1.4497117e+02             5380             5380 
  -1.4471096e+02             5378             5378 
  -1.4438570e+02             5372             5372 
  -1.4397912e+02             5368             5368 
  -1.4347090e+02             5364             5364 
  -1.4287090e+02             5360             5360 
  -1.4227090e+02             5340             5340 
  -1.4167090e+02             5328             5328 
  -1.4107090e+02             5292             5292 
  -1.4047090e+02             5288             5288 
  -1.3987090e+02             5282             5282 
  -1.3927090e+02             5268             5268 
  -1.3867090e+02             5252             5252 
  -1.3807090e+02             5242             5242 
  -1.3747090e+02             5238             5238 
  -1.3687090e+02             5234             5234 
  -1.3627090e+02             5204             5204 
  -1.3567090e+02             5168             5168 
  -1.3507090e+02             5162             5162 
  -1.3447090e+02             5156             5156 
  -1.3387090e+02             5134             5134 
  -1.3327090e+02             5122             5122 
  -1.3267090e+02             5116             5116 
  -1.3207090e+02             5110             5110 
  -1.3147090e+02             5084             5084 
  -1.3087090e+02             5044             5044 
  -1.3027090e+02             5036             5036 
  -1.2967090e+02             5030             5030 
  -1.2907090e+02             5004             5004 
  -1.2847090e+02             4996             4996 
  -1.2787090e+02             4988             4988 
  -1.2727090e+02             4982             4982 
  -1.2667090e+02             4952             4952 
  -1.2607090e+02             4912             4912 
  -1.2547090e+02             4906             4906 
  -1.2487090e+02             4894             4894 
  -1.2427090e+02             4870             4870 
  -1.2367090e+02             4862             4862 
  -1.2307090e+02             4856             4856 
  -1.2247090e+02             4826             4826 
  -1.2187090e+02             4784             4784 
  -1.2127090e+02             4778             4778 
  -1.2067611e+02             4752             4752 
  -1.2008717e+02             4740             4740 
  -1.1950389e+02             4734             4734 
  -1.1892610e+02             4730             4730 
  -1.1835364e+02             4668             4668 
  -1.1778632e+02             4658             4658 
  -1.1722396e+02             4650             4650 
  -1.1666646e+02             4622             4622 
  -1.1611365e+02             4612             4612 
  -1.1556538e+02             4606             4606 
  -1.1502155e+02             4578             4578 
  -1.1448200e+02             4538             4538 
  -1.1394661e+02             4528             4528 
  -1.1341530e+02             4516             4516 
  -1.1288790e+02             4492             4492 
  -1.1236435e+02             4484             4484 
  -1.1184453e+02             4478             4478 
  -1.1132833e+02             4446             4446 
  -1.1081566e+02             4406             4406 
  -1.1030642e+02             4400             4400 
  -1.0980052e+02             4374             4374 
  -1.0929789e+02             4362             4362 
  -1.0879844e+02             4356             4356 
  -1.0830207e+02             4332             4332 
  -1.0780872e+02             4286             4286 
  -1.0731831e+02             4278             4278 
  -1.0683077e+02             4270             4270 
  -1.0634601e+02             4244             4244 
  -1.0586398e+02             4234             4234 
  -1.0538460e+02             4226             4226 
  -1.0490780e+02             4196             4196 
  -1.0443354e+02             4156             4156 
  -1.0396174e+02             4148             4148 
  -1.0349235e+02             4134             4134 
  -1.0302529e+02             4114             4114 
  -1.0256053e+02             4104             4104 
  -1.0209800e+02             4100             4100 
  -1.0163764e+02             4040             4040 
  -1.0117943e+02             4028             4028 
  -1.0072328e+02             4022             4022 
  -1.0026915e+02             3996             3996 
  -9.9817011e+01             3984             3984 
  -9.9366792e+01             3976             3976 
  -9.8918464e+01             3950             3950 
  -9.8471966e+01             3908             3908 
  -9.8027267e+01             3900             3900 
  -9.7584316e+01             3892             3892 
  -9.7143069e+01             3864             3864 
  -9.6703497e+01             3856             3856 
  -9.6265535e+01             3848             3848 
  -9.5829177e+01             3818             3818 
  -9.5394356e+01             3778             3778 
  -9.4961038e+01             3770             3770 
  -9.4529204e+01             3746             3746 
  -9.4098795e+01             3732             3732 
  -9.3669779e+01             3726             3726 
  -9.3242139e+01             3722             3722 
  -9.2815820e+01             3660             3660 
  -9.2390790e+01             3650             3650 
  -9.1967022e+01             3644             3644 
  -9.1544487e+01             3616             3616 
  -9.1123141e+01             3604             3604 
  -9.0702955e+01             3598             3598 
  -9.0283896e+01             3572             3572 
  -8.9865945e+01             3530             3530 
  -8.9449062e+01             3520             3520 
  -8.9033215e+01             3512             3512 
  -8.8618375e+01             3484             3484 
  -8.8204513e+01             3476             3476 
  -8.7791601e+01             3470             3470 
  -8.7616208e+01             3452             3452 
  -8.7396966e+01             3440             3440 
  -8.7122914e+01             3404             3404 
  -8.6780350e+01             3398             3398 
  -8.6370577e+01             3388             3388 
  -8.5961561e+01             3362             3362 
  -8.5553342e+01             3352             3352 
  -8.5145894e+01             3344             3344 
  -8.4739189e+01             3316             3316 
  -8.4333202e+01             3276             3276 
  -8.3927907e+01             3266             3266 
  -8.3523277e+01             3254             3254 
  -8.3119287e+01             3232             3232 
  -8.2715911e+01             3222             3222 
  -8.2313124e+01             3218             3218 
  -8.1910901e+01             3158             3158 
  -8.1509217e+01             3146             3146 
  -8.1108046e+01             3140             3140 
  -8.0707365e+01             3114             3114 
  -8.0307148e+01             3102             3102 
  -7.9907371e+01             3096             3096 
  -7.9508010e+01             3072             3072 
  -7.9109040e+01             3026             3026 
  -7.8710437e+01             3018             3018 
  -7.8312177e+01             3010             3010 
  -7.7914235e+01             2984             2984 
  -7.7516588e+01             2974             2974 
  -7.7119212e+01             2966             2966 
  -7.6877416e+01             2948             2948 
  -7.6575170e+01             2906             2906 
  -7.6197363e+01             2894             2894 
  -7.5800717e+01             2888             2888 
  -7.5404234e+01             2862             2862 
  -7.5007895e+01             2850             2850 
  -7.4611674e+01             2844             2844 
  -7.4215549e+01             2820             2820 
  -7.3819493e+01             2774             2774 
  -7.3423484e+01             2766             2766 
  -7.3027497e+01             2758             2758 
  -7.2631508e+01             2732             2732 
  -7.2235491e+01             2722             2722 
  -7.1839423e+01             2714             2714 
  -7.1443279e+01             2686             2686 
  -7.1047033e+01             2644             2644 
  -7.0650661e+01             2636             2636 
  -7.0254137e+01             2622             2622 
  -6.9857437e+01             2602             2602 
  -6.9460533e+01             2592             2592 
  -6.9063401e+01             2588             2588 
  -6.8666014e+01             2528             2528 
  -6.8268346e+01             2516             2516 
  -6.7870371e+01             2510             2510 
  -6.7472061e+01             2484             2484 
  -6.7073389e+01             2472             2472 
  -6.6674328e+01             2466             2466 
  -6.6274850e+01             2444             2444 
  -6.5874927e+01             2396             2396 
  -6.5474530e+01             2390             2390 
  -6.5073630e+01             2380             2380 
  -6.4672199e+01             2354             2354 
  -6.4270205e+01             2344             2344 
  -6.3867619e+01             2336             2336 
  -6.3464411e+01             2308             2308 
  -6.3060549e+01             2268             2268 
  -6.2656001e+01             2258             2258 
  -6.2250735e+01             2246             2246 
  -6.1844719e+01             2224             2224 
  -6.1437919e+01             2214             2214 
  -6.1030301e+01             2210             2210 
  -6.0826066e+01             2186             2186 
  -6.0570772e+01             2150             2150 
  -6.0251654e+01             2138             2138 
  -5.9852757e+01             2132             2132 
  -5.9441619e+01             2106             2106 
  -5.9029500e+01             2094             2094 
  -5.8616349e+01             2088             2088 
  -5.8202128e+01             2084             2084 
  -5.7786795e+01             2022             2022 
  -5.7370302e+01             2012             2012 
  -5.6952613e+01             2006             2006 
  -5.6533686e+01             1978             1978 
  -5.6113479e+01             1966             1966 
  -5.5691946e+01             1960             1960 
  -5.5269035e+01             1934             1934 
  -5.4844693e+01             1892             1892 
  -5.4418882e+01             1884             1884 
  -5.4078233e+01             1876             1876 
  -5.3652421e+01             1850             1850 
  -5.3311773e+01             1842             1842 
  -5.2885961e+01             1836             1836 
  -5.2545312e+01             1832             1832 
  -5.2119501e+01             1772             1772 
  -5.1778852e+01             1760             1760 
  -5.1353041e+01             1754             1754 
  -5.1012392e+01             1742             1742 
  -5.0586581e+01             1720             1720 
  -5.0245932e+01             1714             1714 
  -4.9820121e+01             1706             1706 
  -4.9479472e+01             1682             1682 
  -4.9053661e+01             1640             1640 
  -4.8713012e+01             1634             1634 
  -4.8287201e+01             1628             1628 
  -4.7946552e+01             1606             1606 
  -4.7520741e+01             1594             1594 
  -4.7180092e+01             1588             1588 
  -4.6754280e+01             1580             1580 
  -4.6413632e+01             1556             1556 
  -4.5987820e+01             1514             1514 
  -4.5647171e+01             1508             1508 
  -4.5221360e+01             1502             1502 
  -4.4880711e+01             1488             1488 
  -4.4454900e+01             1468             1468 
  -4.4114251e+01             1462             1462 
  -4.3688440e+01             1456             1456 
  -4.3347791e+01             1454             1454 
  -4.2921980e+01             1394             1394 
  -4.2581331e+01             1384             1384 
  -4.2155520e+01             1378             1378 
  -4.1814871e+01             1372             1372 
  -4.1389060e+01             1348             1348 
  -4.1048411e+01             1338             1338 
  -4.0622600e+01             1332             1332 
  -4.0281951e+01             1328             1328 
  -3.9856140e+01             1304             1304 
  -3.9515491e+01             1266             1266 
  -3.9089679e+01             1256             1256 
  -3.8749030e+01             1252             1252 
  -3.8323219e+01             1246             1246 
  -3.7982570e+01             1224             1224 
  -3.7556759e+01             1212             1212 
  -3.7216110e+01             1210             1210 
  -3.6790299e+01             1204             1204 
  -3.6449650e+01             1202             1202 
  -3.6023839e+01             1170             1170 
  -3.5683190e+01             1136             1136 
  -3.5257379e+01             1130             1130 
  -3.4916730e+01             1124             1124 
  -3.4490919e+01             1112             1112 
  -3.4150270e+01             1094             1094 
  -3.3724459e+01             1086             1086 
  -3.3383810e+01             1082             1082 
  -3.2957999e+01             1078             1078 
  -3.2617350e+01             1076             1076 
  -3.2191538e+01             1046             1046 
  -3.1850889e+01             1010             1010 
  -3.1425078e+01             1004             1004 
  -3.1084429e+01             1000             1000 
  -3.0871524e+01              998              998 
  -3.0605392e+01              994              994 
  -3.0272727e+01              972              972 
  -2.9856896e+01              964              964 
  -2.9524231e+01              960              960 
  -2.9108399e+01              954              954 
  -2.8775734e+01              952              952 
  -2.8359903e+01              950              950 
  -2.8027238e+01              924              924 
  -2.7611407e+01              888              888 
  -2.7278742e+01              880              880 
  -2.6862911e+01              878              878 
  -2.6530246e+01              872              872 
  -2.6114415e+01              868              868 
  -2.5781750e+01              850              850 
  -2.5365918e+01              842              842 
  -2.5033253e+01              836              836 
  -2.4617422e+01              832              832 
  -2.4284757e+01              828              828 
  -2.3868926e+01              824              824 
  -2.3536261e+01              824              824 
  -2.3120430e+01              798              798 
  -2.2787765e+01              792              792 
  -2.2521633e+01              760              760 
  -2.2188968e+01              754              754 
  -2.1773137e+01              752              752 
  -2.1440472e+01              748              748 
  -2.1024640e+01              746              746 
  -2.0691975e+01              742              742 
  -2.0425843e+01              732              732 
  -2.0093179e+01              720              720 
  -1.9885263e+01            26512            26512 
  -1.9739068e+01            25882            25882 
  -1.9657849e+01            25842            25842 
  -1.9592874e+01            25814            25814 
  -1.9446679e+01            25734            25734 
  -1.9394699e+01            25720            25720 
  -1.9248504e+01            25724            25724 
  -1.9183528e+01            25680            25680 
  -1.9066573e+01            25666            25666 
  -1.8985353e+01            36116            36116 
  -1.8883829e+01            36026            36026 
  -1.8756924e+01            35924            35924 
  -1.8655400e+01            35894            35894 
  -1.8528495e+01            35880            35880 
  -1.8373095e+01            35828            35828 
  -1.8225223e+01            35810            35810 
  -1.8106925e+01            35176            35176 
  -1.7959291e+01            35000            35000 
  -1.7841185e+01            34956            34956 
  -1.7693795e+01            34898            34898 
  -1.7575883e+01            34862            34862 
  -1.7454482e+01            34836            34836 
  -1.7347546e+01            34812            34812 
  -1.7253433e+01            34786            34786 
  -1.7161683e+01            34664            34664 
  -1.7067498e+01            34612            34612 
  -1.6899734e+01            34518            34518 
  -1.6794897e+01            34484            34484 
  -1.6683578e+01            34448            34448 
  -1.6564927e+01            34528            34528 
  -1.6463546e+01            29280            29280 
  -1.6336819e+01            28644            28644 
  -1.6235438e+01            28598            28598 
  -1.6154333e+01            28572            28572 
  -1.6052952e+01            28530            28530 
  -1.5971847e+01            28492            28492 
  -1.5855056e+01            24594            24594 
  -1.5790172e+01            24606            24606 
  -1.5607686e+01            24562            24562 
  -1.5480959e+01            24554            24554 
  -1.5379578e+01            24546            24546 
  -1.5252851e+01            24423            24423 
  -1.5094443e+01            24326            24326 
  -1.4998697e+01            24875            24875 
  -1.4879014e+01            23754            23754 
  -1.4783268e+01            23752            23752 
  -1.4663585e+01            23711            23711 
  -1.4513982e+01            23718            23718 
  -1.4394299e+01            23134            23134 
  -1.4244696e+01            23175            23175 
  -1.4125013e+01            23183            23183 
  -1.3975410e+01            23135            23135 
  -1.3855727e+01            23147            23147 
  -1.3706124e+01            23160            23160 
  -1.3586441e+01            23072            23072 
  -1.3436837e+01            23107            23107 
  -1.3317155e+01            23104            23104 
  -1.3167551e+01            23035            23035 
  -1.3047869e+01            23089            23089 
  -1.2898265e+01            23026            23026 
  -1.2778583e+01            23034            23034 
  -1.2628979e+01            23017            23017 
  -1.2509297e+01            23026            23026 
  -1.2359693e+01            23060            23060 
  -1.2240010e+01            23004            23004 
  -1.2090407e+01            22435            22435 
  -1.1970724e+01            22470            22470 
  -1.1821121e+01            22473            22473 
  -1.1701438e+01            22514            22514 
  -1.1551835e+01            22512            22512 
  -1.1432152e+01            22535            22535 
  -1.1282549e+01            22579            22579 
  -1.1162866e+01            22616            22616 
  -1.1013263e+01            22594            22594 
  -1.0893580e+01            22589            22589 
  -1.0743977e+01            22612            22612 
  -1.0624294e+01            22489            22489 
  -1.0474690e+01            22456            22456 
  -1.0351087e+01            22401            22401 
  -1.0280250e+01            22415            22415 
  -1.0169222e+01            22460            22460 
  -1.0052763e+01            22575            22575 
  -9.9938383e+00            22648            22648 
  -9.8984529e+00            22847            22847 
  -9.7957921e+00            22993            22993 
  -9.6854103e+00            23063            23063 
  -9.5893804e+00            23250            23250 
  -9.4817480e+00            23442            23442 
  -9.3810907e+00            23568            23568 
  -9.2800250e+00            23145            23145 
  -9.1780569e+00            23227            23227 
  -9.0843915e+00            23385            23385 
  -8.9762750e+00            23431            23431 
  -8.8572724e+00            23521            23521 
  -8.7799493e+00            23547            23547 
  -8.6407677e+00            23594            23594 
  -8.5789092e+00            23617            23617 
  -8.4397276e+00            23694            23694 
  -8.3624045e+00            23721            23721 
  -8.2232229e+00            23785            23785 
  -8.1613644e+00            23809            23809 
  -8.0840413e+00            23796            23796 
  -7.9448596e+00            23818            23818 
  -7.8482058e+00            23825            23825 
  -7.7708826e+00            23851            23851 
  -7.6742287e+00            23867            23867 
  -7.5969056e+00            23896            23896 
  -7.4577240e+00            23903            23903 
  -7.3610701e+00            23938            23938 
  -7.2837470e+00            23971            23971 
  -7.1870931e+00            23926            23926 
  -7.0131161e+00            23929            23929 
  -6.9357930e+00            23917            23917 
  -6.8391391e+00            23904            23904 
  -6.7183217e+00            23888            23888 
  -6.6216678e+00            23903            23903 
  -6.5443447e+00            23887            23887 
  -6.4476908e+00            23887            23887 
  -6.3268734e+00            23900            23900 
  -6.2302195e+00            23950            23950 
  -6.1528964e+00            23953            23953 
  -6.0562425e+00            23984            23984 
  -5.9354252e+00            24047            24047 
  -5.8387713e+00            24089            24089 
  -5.7179539e+00            24142            24142 
  -5.6213000e+00            24170            24170 
  -5.5439769e+00            24169            24169 
  -5.4473230e+00            24184            24184 
  -5.3265056e+00            24252            24252 
  -5.2298517e+00            24276            24276 
  -5.1090343e+00            23724            23724 
  -4.9595967e+00            23716            23716 
  -4.8400466e+00            23772            23772 
  -4.7444065e+00            23798            23798 
  -4.6248564e+00            23792            23792 
  -4.5292163e+00            23821            23821 
  -4.4096662e+00            23890            23890 
  -4.2606911e+00            23895            23895 
  -4.1415110e+00            23908            23908 
  -4.0461670e+00            23914            23914 
  -3.9269869e+00            23927            23927 
  -3.7796949e+00            23938            23938 
  -3.6618613e+00            23923            23923 
  -3.5145693e+00            23920            23920 
  -3.3656560e+00            23957            23957 
  -3.2465253e+00            23969            23969 
  -3.0976957e+00            24012            24012 
  -2.9786320e+00            24066            24066 
  -2.8357288e+00            24116            24116 
  -2.7001320e+00            24248            24248 
  -2.5916545e+00            24329            24329 
  -2.4560577e+00            24350            24350 
  -2.3072467e+00            24369            24369 
  -2.1584537e+00            24403            24403 
  -2.0096456e+00            24385            24385 
  -1.8608827e+00            24421            24421 
  -1.7121596e+00            24460            24460 
  -1.5634298e+00            24499            24499 
  -1.4146805e+00            24628            24628 
  -1.2659059e+00            24768            24768 
  -1.1171207e+00            24780            24780 
  -9.6834078e-01            24925            24925 
  -8.1955251e-01            25054            25054 
  -6.7074533e-01            25087            25087 
  -5.2190941e-01            24962            24962 
  -3.7307403e-01            25033            25033 
  -2.2423344e-01            25124            25124 
  -7.5396292e-02            25206            25206 
   7.3423213e-02            25213            25213 
   2.2221889e-01            25292            25292 
   3.7101928e-01            25327            25327 
   5.1982154e-01            25375            25375 
   6.6860041e-01            25414            25414 
   8.1730832e-01            25453            25453 
   9.6605973e-01            25289            25289 
   1.1148081e+00            25361            25361 
   1.2635602e+00            25454            25454 
   1.4123250e+00            25559            25559 
   1.5611015e+00            25773            25773 
   1.7098926e+00            25881            25881 
   1.8587062e+00            25968            25968 
   2.0075425e+00            30867            30867 
   2.1453030e+00            30927            30927 
   2.2830902e+00            30955            30955 
   2.4209008e+00            30783            30783 
   2.5587359e+00            30828            30828 
   2.6966053e+00            30912            30912 
   2.8345098e+00            30955            30955 
   3.0378977e+00            30986            30986 
   3.1758506e+00            31054            31054 
   3.3071438e+00            31082            31082 
   3.4227041e+00            31100            31100 
   3.5239545e+00            30976            30976 
   3.6067644e+00            31126            31126 
   3.7021704e+00            31224            31224 
   3.8059080e+00            31269            31269 
   3.9154496e+00            31317            31317 
   4.0132479e+00            31426            31426 
   4.1014886e+00            31481            31481 
   4.2080202e+00            31582            31582 
   4.3048409e+00            31618            31618 
   4.4048646e+00            31842            31842 
   4.5075019e+00            32009            32009 
   4.6067928e+00            32154            32154 
   4.7061803e+00            32320            32320 
   4.8054512e+00            32534            32534 
   4.9047609e+00            32680            32680 
   5.0040779e+00            32700            32700 
   5.1033912e+00            32876            32876 
   5.2026684e+00            33581            33581 
   5.3019647e+00            33831            33831 
   5.4012545e+00            34469            34469 
   5.5005633e+00            35032            35032 
   5.6098197e+00            35989            35989 
   5.7025722e+00            36752            36752 
   5.8060997e+00            37913            37913 
   5.9078069e+00            39202            39202 
   6.0036435e+00            40827            40827 
   6.1064819e+00            42987            42987 
   6.2021371e+00            45800            45800 
   6.3054654e+00            48648            48648 
   6.4078466e+00            51032            51032 
   6.5031446e+00            53236            53236 
   6.6004180e+00            54942            54942 
   6.7029836e+00            56110            56110 
   6.8011539e+00            57342            57342 
   6.9022840e+00            58733            58733 
   7.0051516e+00            60208            60208 
   7.1050938e+00            61506            61506 
   7.2007131e+00            62725            62725 
   7.3088461e+00            64007            64007 
   7.4085233e+00            65245            65245 
   7.5081237e+00            66639            66639 
   7.6078445e+00            67873            67873 
   7.7053482e+00            69264            69264 
   7.8051352e+00            70435            70435 
   7.9054992e+00            71481            71481 
   8.0060966e+00            72577            72577 
   8.1130833e+00            73586            73586 
   8.2047990e+00            74708            74708 
   8.3055003e+00            76047            76047 
   8.4078031e+00            76872            76872 
   8.5004379e+00            77893            77893 
   8.6095958e+00            79145            79145 
   8.7099181e+00            80348            80348 
   8.8094403e+00            81683            81683 
   8.9124280e+00            82925            82925 
   9.0124322e+00            84427            84427 
   9.1058685e+00            85503            85503 
   9.2084330e+00            86823            86823 
   9.3009126e+00            88187            88187 
   9.4156395e+00            89751            89751 
   9.5156846e+00            91018            91018 
   9.6149165e+00            92051            92051 
   9.7182445e+00            93584            93584 
   9.8077840e+00            94236            94236 
   9.9017080e+00            95689            95689 
   1.0002666e+01            97193            97193 
   1.0101377e+01            98527            98527 
   1.0211028e+01            99947            99947 
   1.0314377e+01           101030           101030 
   1.0400419e+01           102268           102268 
   1.0524858e+01           103916           103916 
   1.0617996e+01           104509           104509 
   1.0710808e+01           105789           105789 
   1.0802736e+01           107069           107069 
   1.0925367e+01           108132           108132 
   1.1025719e+01           109461           109461 
   1.1129633e+01           110641           110641 
   1.1201562e+01           111343           111343 
   1.1318960e+01           111881           111881 
   1.1428523e+01           113088           113088 
   1.1505844e+01           113990           113990 
   1.1621513e+01           114328           114328 
   1.1700882e+01           115000           115000 
   1.1819130e+01           116339           116339 
   1.1938907e+01           117663           117663 
   1.2020982e+01           117212           117212 
   1.2104082e+01           118233           118233 
   1.2226869e+01           120471           120471 
   1.2312795e+01           121161           121161 
   1.2400411e+01           120362           120362 
   1.2534974e+01           121687           121687 
   1.2626869e+01           122704           122704 
   1.2720331e+01           123599           123599 
   1.2814027e+01           124483           124483 
   1.2907702e+01           123619           123619 
   1.3001370e+01           124546           124546 
   1.3141885e+01           126097           126097 
   1.3235607e+01           127034           127034 
   1.3329652e+01           126133           126133 
   1.3423947e+01           127740           127740 
   1.3518603e+01           128508           128508 
   1.3613414e+01           129357           129357 
   1.3708992e+01           130138           130138 
   1.3805158e+01           129822           129822 
   1.3901683e+01           130696           130696 
   1.4044870e+01           131730           131730 
   1.4141413e+01           132749           132749 
   1.4238730e+01           133723           133723 
   1.4337576e+01           132899           132899 
   1.4436470e+01           135094           135094 
   1.4532850e+01           135825           135825 
   1.4630050e+01           136617           136617 
   1.4728134e+01           137376           137376 
   1.4827219e+01           136758           136758 
   1.4924815e+01           137601           137601 
   1.5022648e+01           138443           138443 
   1.5120821e+01           139550           139550 
   1.5209553e+01           140597           140597 
   1.5347900e+01           140669           140669 
   1.5436537e+01           141631           141631 
   1.5525361e+01           143499           143499 
   1.5617905e+01           144462           144462 
   1.5713601e+01           144040           144040 
   1.5812003e+01           145062           145062 
   1.5911172e+01           145768           145768 
   1.6010868e+01           146466           146466 
   1.6109656e+01           147306           147306 
   1.6206322e+01           146922           146922 
   1.6305546e+01           147657           147657 
   1.6403687e+01           148524           148524 
   1.6501980e+01           150828           150828 
   1.6600268e+01           151912           151912 
   1.6749338e+01           151977           151977 
   1.6848240e+01           153037           153037 
   1.6948491e+01           153854           153854 
   1.7048890e+01           155039           155039 
   1.7148436e+01           154218           154218 
   1.7248171e+01           155170           155170 
   1.7347513e+01           157224           157224 
   1.7446739e+01           158107           158107 
   1.7545982e+01           159147           159147 
   1.7645418e+01           158496           158496 
   1.7744404e+01           159363           159363 
   1.7843658e+01           160311           160311 
   1.7943375e+01           161232           161232 
   1.8043631e+01           162221           162221 
   1.8142985e+01           161014           161014 
   1.8242844e+01           163415           163415 
   1.8342575e+01           164237           164237 
   1.8442683e+01           165231           165231 
   1.8542458e+01           166160           166160 
   1.8642046e+01           164925           164925 
   1.8741070e+01           165913           165913 
   1.8840596e+01           167072           167072 
   1.8940122e+01           168361           168361 
   1.9039714e+01           170657           170657 
   1.9129386e+01           169038           169038 
   1.9224039e+01           169985           169985 
   1.9342746e+01           171117           171117 
   1.9442741e+01           171888           171888 
   1.9532651e+01           170118           170118 
   1.9622760e+01           170885           170885 
   1.9722816e+01           171714           171714 
   1.9812829e+01           172546           172546 
   1.9902811e+01           175004           175004 
   2.0042778e+01           173606           173606 
   2.0132752e+01           174462           174462 
   2.0222725e+01           175244           175244 
   2.0312748e+01           176042           176042 
   2.0412780e+01           177113           177113 
   2.0512832e+01           174895           174895 
   2.0602888e+01           176922           176922 
   2.0714957e+01           178103           178103 
   2.0815078e+01           178795           178795 
   2.0915308e+01           176348           176348 
   2.1015601e+01           177129           177129 
   2.1115905e+01           178017           178017 
   2.1216178e+01           178972           178972 
   2.1316481e+01           179932           179932 
   2.1416897e+01           178652           178652 
   2.1517379e+01           179416           179416 
   2.1618907e+01           180271           180271 
   2.1738669e+01           181331           181331 
   2.1808985e+01           178815           178815 
   2.1904727e+01           179938           179938 
   2.2004078e+01           181033           181033 
   2.2104829e+01           183009           183009 
   2.2205654e+01           180213           180213 
   2.2319105e+01           181304           181304 
   2.2415224e+01           182204           182204 
   2.2517645e+01           180387           180387 
   2.2613763e+01           181475           181475 
   2.2704936e+01           182426           182426 
   2.2841740e+01           184849           184849 
   2.2932984e+01           182030           182030 
   2.3023996e+01           182929           182929 
   2.3115008e+01           183799           183799 
   2.3216212e+01           184983           184983 
   2.3315064e+01           186027           186027 
   2.3438629e+01           184601           184601 
   2.3540031e+01           185506           185506 
   2.3641468e+01           186439           186439 
   2.3742920e+01           187366           187366 
   2.3844405e+01           183979           183979 
   2.3945427e+01           184901           184901 
   2.4046518e+01           185733           185733 
   2.4147668e+01           188326           188326 
   2.4248870e+01           189106           189106 
   2.4350124e+01           185199           185199 
   2.4400615e+01           185728           185728 
   2.4501673e+01           186650           186650 
   2.4602812e+01           187725           187725 
   2.4704015e+01           188867           188867 
   2.4805273e+01           190842           190842 
   2.4906585e+01           186362           186362 
   2.5014292e+01           187257           187257 
   2.5116944e+01           188171           188171 
   2.5231001e+01           186374           186374 
   2.5320108e+01           187128           187128 
   2.5421714e+01           189536           189536 
   2.5523386e+01           190481           190481 
   2.5625121e+01           186345           186345 
   2.5726920e+01           187250           187250 
   2.5828786e+01           188199           188199 
   2.5930720e+01           189260           189260 
   2.6032723e+01           191231           191231 
   2.6134793e+01           186971           186971 
   2.6236594e+01           187917           187917 
   2.6338497e+01           188803           188803 
   2.6440473e+01           189792           189792 
   2.6542517e+01           190679           190679 
   2.6644630e+01           187156           187156 
   2.6746809e+01           188048           188048 
   2.6820390e+01           188607           188607 
   2.6920132e+01           189494           189494 
   2.7011700e+01           186428           186428 
   2.7103676e+01           187285           187285 
   2.7206166e+01           188976           188976 
   2.7308714e+01           189690           189690 
   2.7411318e+01           190523           190523 
   2.7513968e+01           186103           186103 
   2.7616638e+01           186950           186950 
   2.7719342e+01           187865           187865 
   2.7822099e+01           189904           189904 
   2.7924899e+01           190756           190756 
   2.8027770e+01           185678           185678 
   2.8130547e+01           186482           186482 
   2.8233434e+01           187461           187461 
   2.8330214e+01           188358           188358 
   2.8433209e+01           190050           190050 
   2.8536231e+01           185782           185782 
   2.8639317e+01           186580           186580 
   2.8742451e+01           187573           187573 
   2.8845642e+01           188651           188651 
   2.8948877e+01           190779           190779 
   2.9000513e+01           191269           191269 
   2.9103687e+01           186258           186258 
   2.9206867e+01           187080           187080 
   2.9310130e+01           187919           187919 
   2.9413457e+01           188905           188905 
   2.9516875e+01           190659           190659 
   2.9620355e+01           185923           185923 
   2.9723894e+01           186668           186668 
   2.9827501e+01           187531           187531 
   2.9931164e+01           188437           188437 
   3.0034886e+01           190550           190550 
   3.0138649e+01           185831           185831 
   3.0242453e+01           186693           186693 
   3.0346288e+01           187709           187709 
   3.0450161e+01           188645           188645 
   3.0544696e+01           190247           190247 
   3.0648641e+01           185638           185638 
   3.0700621e+01           186011           186011 
   3.0804628e+01           186745           186745 
   3.0908685e+01           187690           187690 
   3.1012807e+01           188745           188745 
   3.1116960e+01           184967           184967 
   3.1217680e+01           185838           185838 
   3.1321768e+01           186604           186604 
   3.1425933e+01           187474           187474 
   3.1530166e+01           188573           188573 
   3.1634460e+01           183858           183858 
   3.1738803e+01           184643           184643 
   3.1843183e+01           185448           185448 
   3.1947599e+01           186459           186459 
   3.2052065e+01           187573           187573 
   3.2104311e+01           189205           189205 
   3.2208858e+01           183746           183746 
   3.2313476e+01           184523           184523 
   3.2418136e+01           185411           185411 
   3.2522854e+01           186541           186541 
   3.2627615e+01           188339           188339 
   3.2732414e+01           182916           182916 
   3.2837287e+01           183704           183704 
   3.2942218e+01           184593           184593 
   3.3047187e+01           185774           185774 
   3.3152217e+01           187882           187882 
   3.3204749e+01           181499           181499 
   3.3309367e+01           182400           182400 
   3.3414085e+01           183182           183182 
   3.3518869e+01           184172           184172 
   3.3623705e+01           185932           185932 
   3.3728575e+01           179457           179457 
   3.3833473e+01           180350           180350 
   3.3938400e+01           181323           181323 
   3.4043361e+01           182343           182343 
   3.4148351e+01           184260           184260 
   3.4200854e+01           184759           184759 
   3.4305953e+01           178698           178698 
   3.4411075e+01           179458           179458 
   3.4516228e+01           180591           180591 
   3.4621440e+01           182359           182359 
   3.4725913e+01           183410           183410 
   3.4828992e+01           178036           178036 
   3.4934340e+01           179033           179033 
   3.5039747e+01           179990           179990 
   3.5145215e+01           182080           182080 
   3.5250706e+01           183226           183226 
   3.5303478e+01           176615           176615 
   3.5408543e+01           177698           177698 
   3.5513694e+01           178761           178761 
   3.5618902e+01           180322           180322 
   3.5724168e+01           181318           181318 
   3.5829490e+01           175406           175406 
   3.5934831e+01           176568           176568 
   3.6040187e+01           178747           178747 
   3.6142631e+01           179882           179882 
   3.6248043e+01           180724           180724 
   3.6300755e+01           181151           181151 
   3.6406241e+01           175372           175372 
   3.6511783e+01           176782           176782 
   3.6614408e+01           177732           177732 
   3.6716366e+01           178797           178797 
   3.6822012e+01           179860           179860 
   3.6927695e+01           175316           175316 
   3.7033417e+01           176365           176365 
   3.7139166e+01           177403           177403 
   3.7244974e+01           178530           178530 
   3.7350797e+01           179660           179660 
   3.7403723e+01           173413           173413 
   3.7508329e+01           174323           174323 
   3.7611444e+01           175326           175326 
   3.7717381e+01           176648           176648 
   3.7823365e+01           178853           178853 
   3.7929368e+01           173333           173333 
   3.8035318e+01           174222           174222 
   3.8141253e+01           175413           175413 
   3.8247180e+01           176633           176633 
   3.8300140e+01           177819           177819 
   3.8405095e+01           178824           178824 
   3.8504644e+01           173145           173145 
   3.8610738e+01           174140           174140 
   3.8716868e+01           176189           176189 
   3.8823048e+01           177096           177096 
   3.8929271e+01           178168           178168 
   3.9036065e+01           172293           172293 
   3.9143474e+01           173415           173415 
   3.9250951e+01           174995           174995 
   3.9302603e+01           175457           175457 
   3.9406660e+01           176576           176576 
   3.9514364e+01           171141           171141 
   3.9622172e+01           173112           173112 
   3.9730066e+01           174212           174212 
   3.9838002e+01           175175           175175 
   3.9945897e+01           176431           176431 
   4.0053658e+01           168355           168355 
   4.0107485e+01           168820           168820 
   4.0210259e+01           169821           169821 
   4.0317669e+01           170923           170923 
   4.0424920e+01           172172           172172 
   4.0532071e+01           173892           173892 
   4.0639104e+01           165969           165969 
   4.0745972e+01           167061           167061 
   4.0852725e+01           168262           168262 
   4.0906070e+01           169207           169207 
   4.1011084e+01           170179           170179 
   4.1114564e+01           163947           163947 
   4.1221041e+01           164995           164995 
   4.1327455e+01           166725           166725 
   4.1433798e+01           167841           167841 
   4.1540096e+01           168973           168973 
   4.1646341e+01           163361           163361 
   4.1752529e+01           164907           164907 
   4.1805608e+01           165466           165466 
   4.1908015e+01           166393           166393 
   4.2014082e+01           167531           167531 
   4.2120089e+01           168900           168900 
   4.2226057e+01           162619           162619 
   4.2331990e+01           163457           163457 
   4.2437890e+01           164712           164712 
   4.2543743e+01           166297           166297 
   4.2649562e+01           167338           167338 
   4.2701254e+01           160387           160387 
   4.2807008e+01           161356           161356 
   4.2912748e+01           162722           162722 
   4.3018460e+01           164560           164560 
   4.3124166e+01           165805           165805 
   4.3229851e+01           159771           159771 
   4.3335513e+01           161135           161135 
   4.3441170e+01           162392           162392 
   4.3545644e+01           163358           163358 
   4.3651286e+01           164455           164455 
   4.3704104e+01           165011           165011 
   4.3809741e+01           159295           159295 
   4.3915366e+01           160271           160271 
   4.4020983e+01           161353           161353 
   4.4126621e+01           162637           162637 
   4.4232258e+01           164142           164142 
   4.4337534e+01           158096           158096 
   4.4443210e+01           159104           159104 
   4.4548902e+01           160282           160282 
   4.4601756e+01           161359           161359 
   4.4707454e+01           162693           162693 
   4.4813134e+01           156766           156766 
   4.4918823e+01           157838           157838 
   4.5024526e+01           159137           159137 
   4.5130204e+01           160178           160178 
   4.5235947e+01           161241           161241 
   4.5341683e+01           155510           155510 
   4.5447406e+01           156700           156700 
   4.5500268e+01           157123           157123 
   4.5605998e+01           157945           157945 
   4.5711753e+01           159351           159351 
   4.5817493e+01           160823           160823 
   4.5922213e+01           154498           154498 
   4.6026107e+01           155492           155492 
   4.6130188e+01           156680           156680 
   4.6234402e+01           158377           158377 
   4.6338735e+01           159561           159561 
   4.6435860e+01           154378           154378 
   4.6525734e+01           155359           155359 
   4.6615651e+01           156487           156487 
   4.6705627e+01           157470           157470 
   4.6840692e+01           153109           153109 
   4.6930768e+01           154239           154239 
   4.7020862e+01           155096           155096 
   4.7111003e+01           155916           155916 
   4.7201191e+01           156923           156923 
   4.7336174e+01           152229           152229 
   4.7425716e+01           152893           152893 
   4.7515306e+01           153700           153700 
   4.7604926e+01           154762           154762 
   4.7739431e+01           150933           150933 
   4.7829143e+01           151904           151904 
   4.7918895e+01           152742           152742 
   4.8008683e+01           153898           153898 
   4.8143418e+01           155568           155568 
   4.8233291e+01           150717           150717 
   4.8323192e+01           151450           151450 
   4.8413125e+01           152421           152421 
   4.8503106e+01           153675           153675 
   4.8612851e+01           149469           149469 
   4.8706880e+01           150270           150270 
   4.8841167e+01           152237           152237 
   4.8930703e+01           153055           153055 
   4.9020264e+01           148824           148824 
   4.9109856e+01           149565           149565 
   4.9235329e+01           151393           151393 
   4.9315989e+01           152203           152203 
   4.9441512e+01           147902           147902 
   4.9522265e+01           148810           148810 
   4.9603017e+01           149866           149866 
   4.9719659e+01           151102           151102 
   4.9800411e+01           152047           152047 
   4.9935177e+01           148388           148388 
   5.0016097e+01            54962            54962 
   5.0142060e+01            55258            55258 
   5.0232143e+01            55512            55512 
   5.0333491e+01            17126            17126 
   5.0403871e+01            17186            17186 
   5.0562226e+01            17280            17280 
   5.0650201e+01            17340            17340 
   5.0720581e+01            17446            17446 
   5.0808556e+01            17541            17541 
   5.0918525e+01            17627            17627 
   5.1006500e+01            17745            17745 
   5.1116469e+01            17895            17895 
   5.1204444e+01             5449             5449 
   5.1362799e+01             5466             5466 
   5.1472768e+01             5477             5477 
   5.1610229e+01             5504             5504 
   5.1782055e+01             5528             5528 
   5.1919516e+01             5549             5549 
   5.2029485e+01             5555             5555 
   5.2166946e+01             5565             5565 
   5.2338772e+01             5704             5704 
   5.2540011e+01             5793             5793 
   5.2741399e+01             2175             2175 
   5.2942910e+01             2179             2179 
   5.3144551e+01             2183             2183 
   5.3346345e+01             2185             2185 
   5.3548205e+01             2189             2189 
   5.3750254e+01             2197             2197 
   5.3952472e+01             2215             2215 
   5.4154842e+01             2223             2223 
   5.4357365e+01             2225             2225 
   5.4560043e+01             2229             2229 
   5.4762879e+01             2231             2231 
   5.4965876e+01             2239             2239 
   5.5169037e+01             2271             2271 
   5.5372365e+01             2301             2301 
   5.5575864e+01             2301             2301 
   5.5779536e+01             2305             2305 
   5.5983384e+01             2309             2309 
   5.6187415e+01             2311             2311 
   5.6391630e+01             2315             2315 
   5.6596034e+01             2323             2323 
   5.6800634e+01             2343             2343 
   5.7005431e+01             2349             2349 
   5.7210430e+01             2351             2351 
   5.7415632e+01             2355             2355 
   5.7621005e+01             2361             2361 
   5.7826600e+01             2367             2367 
   5.8032413e+01             2401             2401 
   5.8238441e+01             2427             2427 
   5.8444688e+01             2429             2429 
   5.8651152e+01             2431             2431 
   5.8857832e+01             2435             2435 
   5.9064732e+01             2439             2439 
   5.9271849e+01             2445             2445 
   5.9479187e+01             2461             2461 
   5.9686747e+01             2473             2473 
   5.9894531e+01             2475             2475 
   6.0102542e+01             2481             2481 
   6.0310781e+01             2483             2483 
   6.0519250e+01             2491             2491 
   6.0727953e+01             2523             2523 
   6.0936893e+01             2553             2553 
   6.1146071e+01             2553             2553 
   6.1355492e+01             2557             2557 
   6.1565151e+01             2561             2561 
   6.1775052e+01             2563             2563 
   6.1985194e+01             2571             2571 
   6.2195578e+01             2579             2579 
   6.2406206e+01             2597             2597 
   6.2617086e+01             2601             2601 
   6.2828257e+01             2607             2607 
   6.3039670e+01             2609             2609 
   6.3251315e+01             2617             2617 
   6.3463215e+01             2651             2651 
   6.3675363e+01             2679             2679 
   6.3887761e+01             2681             2681 
   6.4100407e+01             2683             2683 
   6.4313305e+01             2687             2687 
   6.4526429e+01             2693             2693 
   6.4739787e+01             2699             2699 
   6.4953388e+01             2717             2717 
   6.5167242e+01             2727             2727 
   6.5381333e+01             2729             2729 
   6.5595645e+01             2733             2733 
   6.5810208e+01             2739             2739 
   6.6025028e+01             2773             2773 
   6.6240110e+01             2781             2781 
   6.6455442e+01             2805             2805 
   6.6671022e+01             2809             2809 
   6.6886851e+01             2813             2813 
   6.7102929e+01             2815             2815 
   6.7319248e+01             2823             2823 
   6.7535813e+01             2827             2827 
   6.7752628e+01             2849             2849 
   6.7969687e+01             2853             2853 
   6.8186991e+01             2859             2859 
   6.8404542e+01             2863             2863 
   6.8622337e+01             2871             2871 
   6.8840383e+01             2905             2905 
   6.9058677e+01             2931             2931 
   6.9277213e+01             2933             2933 
   6.9495990e+01             2937             2937 
   6.9715006e+01             2941             2941 
   6.9934266e+01             2947             2947 
   7.0153769e+01             2953             2953 
   7.0373516e+01             2975             2975 
   7.0593506e+01             2979             2979 
   7.0813741e+01             2985             2985 
   7.1034216e+01             2987             2987 
   7.1254938e+01             2995             2995 
   7.1475901e+01             3031             3031 
   7.1697104e+01             3057             3057 
   7.1918550e+01             3059             3059 
   7.2140244e+01             3063             3063 
   7.2362179e+01             3067             3067 
   7.2584356e+01             3073             3073 
   7.2806781e+01             3079             3079 
   7.3029450e+01             3101             3101 
   7.3252360e+01             3105             3105 
   7.3475512e+01             3111             3111 
   7.3698908e+01             3117             3117 
   7.3922547e+01             3123             3123 
   7.4146426e+01             3159             3159 
   7.4370546e+01             3183             3183 
   7.4594909e+01             3185             3185 
   7.4819515e+01             3191             3191 
   7.5044359e+01             3193             3193 
   7.5269446e+01             3201             3201 
   7.5494774e+01             3209             3209 
   7.5720339e+01             3231             3231 
   7.5946143e+01             3233             3233 
   7.6172187e+01             3237             3237 
   7.6398469e+01             3243             3243 
   7.6624986e+01             3279             3279 
   7.6851742e+01             3287             3287 
   7.7078742e+01             3309             3309 
   7.7305980e+01             3313             3313 
   7.7533454e+01             3317             3317 
   7.7761171e+01             3323             3323 
   7.7989124e+01             3329             3329 
   7.8217312e+01             3347             3347 
   7.8445734e+01             3357             3357 
   7.8674386e+01             3361             3361 
   7.8903270e+01             3363             3363 
   7.9132385e+01             3371             3371 
   7.9361731e+01             3405             3405 
   7.9591306e+01             3435             3435 
   7.9821118e+01             3437             3437 
   8.0051162e+01             3439             3439 
   8.0281436e+01             3445             3445 
   8.0511938e+01             3449             3449 
   8.0742667e+01             3457             3457 
   8.0973623e+01             3479             3479 
   8.1204806e+01             3483             3483 
   8.1436222e+01             3489             3489 
   8.1667872e+01             3495             3495 
   8.1899757e+01             3501             3501 
   8.2131878e+01             3537             3537 
   8.2364234e+01             3561             3561 
   8.2596801e+01             3565             3565 
   8.2829589e+01             3569             3569 
   8.3062594e+01             3571             3571 
   8.3295818e+01             3579             3579 
   8.3529258e+01             3597             3597 
   8.3762915e+01             3609             3609 
   8.3996827e+01             3611             3611 
   8.4230920e+01             3615             3615 
   8.4465267e+01             3621             3621 
   8.4699794e+01             3657             3657 
   8.4934573e+01             3687             3687 
   8.5169533e+01             3689             3689 
   8.5404746e+01             3691             3691 
   8.5640138e+01             3697             3697 
   8.5875781e+01             3701             3701 
   8.6111604e+01             3709             3709 
   8.6347678e+01             3731             3731 
   8.6583969e+01             3735             3735 
   8.6820438e+01             3741             3741 
   8.7057162e+01             3747             3747 
   8.7294106e+01             3753             3753 
   8.7531264e+01             3789             3789 
   8.7768634e+01             3813             3813 
   8.8006214e+01             3817             3817 
   8.8244011e+01             3821             3821 
   8.8482021e+01             3823             3823 
   8.8720240e+01             3831             3831 
   8.8958668e+01             3847             3847 
   8.9197303e+01             3861             3861 
   8.9436146e+01             3863             3863 
   8.9675195e+01             3867             3867 
   8.9914458e+01             3873             3873 
   9.0153929e+01             3909             3909 
   9.0393606e+01             3939             3939 
   9.0633487e+01             3939             3939 
   9.0873571e+01             3943             3943 
   9.1113866e+01             3947             3947 
   9.1354368e+01             3953             3953 
   9.1595073e+01             3961             3961 
   9.1835981e+01             3983             3983 
   9.2077089e+01             3987             3987 
   9.2318406e+01             3993             3993 
   9.2559925e+01             3995             3995 
   9.2801643e+01             4003             4003 
   9.3043557e+01             4039             4039 
   9.3285678e+01             4065             4065 
   9.3527998e+01             4067             4067 
   9.3770513e+01             4071             4071 
   9.4013233e+01             4075             4075 
   9.4256150e+01             4083             4083 
   9.4499259e+01             4087             4087 
   9.4742573e+01             4109             4109 
   9.4986082e+01             4113             4113 
   9.5229780e+01             4119             4119 
   9.5473664e+01             4125             4125 
   9.5717736e+01             4131             4131 
   9.5961996e+01             4167             4167 
   9.6206446e+01             4191             4191 
   9.6451083e+01             4195             4195 
   9.6695937e+01             4199             4199 
   9.6940980e+01             4201             4201 
   9.7186205e+01             4209             4209 
   9.7431613e+01             4217             4217 
   9.7677233e+01             4237             4237 
   9.7923039e+01             4239             4239 
   9.8169026e+01             4245             4245 
   9.8415217e+01             4251             4251 
   9.8661593e+01             4257             4257 
   9.8908146e+01             4293             4293 
   9.9154903e+01             4317             4317 
   9.9401845e+01             4321             4321 
   9.9648978e+01             4325             4325 
   9.9896296e+01             4327             4327 
   1.0014379e+02             4335             4335 
   1.0039148e+02             4339             4339 
   1.0063935e+02             4361             4361 
   1.0088740e+02             4365             4365 
   1.0113564e+02             4371             4371 
   1.0138406e+02             4377             4377 
   1.0163266e+02             4383             4383 
   1.0188144e+02             4419             4419 
   1.0213041e+02             4443             4443 
   1.0237955e+02             4445             4445 
   1.0262887e+02             4449             4449 
   1.0287838e+02             4453             4453 
   1.0312805e+02             4457             4457 
   1.0337791e+02             4465             4465 
   1.0362795e+02             4487             4487 
   1.0387815e+02             4491             4491 
   1.0412854e+02             4495             4495 
   1.0437911e+02             4497             4497 
   1.0462984e+02             4503             4503 
   1.0488076e+02             4539             4539 
   1.0513185e+02             4569             4569 
   1.0538310e+02             4569             4569 
   1.0563453e+02             4573             4573 
   1.0588614e+02             4577             4577 
   1.0613791e+02             4581             4581 
   1.0638985e+02             4587             4587 
   1.0664197e+02             4603             4603 
   1.0689426e+02             4615             4615 
   1.0714672e+02             4617             4617 
   1.0739934e+02             4623             4623 
   1.0765213e+02             4625             4625 
   1.0790509e+02             4633             4633 
   1.0815821e+02             4669             4669 
   1.0841151e+02             4695             4695 
   1.0866497e+02             4697             4697 
   1.0891858e+02             4699             4699 
   1.0917237e+02             4703             4703 
   1.0942633e+02             4709             4709 
   1.0968043e+02             4713             4713 
   1.0993472e+02             4729             4729 
   1.1018916e+02             4743             4743 
   1.1044375e+02             4743             4743 
   1.1069852e+02             4749             4749 
   1.1095344e+02             4751             4751 
   1.1120852e+02             4759             4759 
   1.1146376e+02             4791             4791 
   1.1171916e+02             4821             4821 
   1.1197472e+02             4821             4821 
   1.1223044e+02             4825             4825 
   1.1248631e+02             4829             4829 
   1.1274234e+02             4831             4831 
   1.1299853e+02             4839             4839 
   1.1325487e+02             4843             4843 
   1.1351137e+02             4865             4865 
   1.1376802e+02             4869             4869 
   1.1402483e+02             4873             4873 
   1.1428178e+02             4875             4875 
   1.1453890e+02             4881             4881 
   1.1479616e+02             4887             4887 
   1.1505357e+02             4923             4923 
   1.1531114e+02             4947             4947 
   1.1556886e+02             4949             4949 
   1.1582673e+02             4951             4951 
   1.1608475e+02             4955             4955 
   1.1634290e+02             4957             4957 
   1.1660122e+02             4965             4965 
   1.1685968e+02             4969             4969 
   1.1711829e+02             4991             4991 
   1.1737705e+02             4995             4995 
   1.1763595e+02             4999             4999 
   1.1789500e+02             5001             5001 
   1.1815419e+02             5007             5007 
   1.1841354e+02             5013             5013 
   1.1867302e+02             5047             5047 
   1.1893265e+02             5073             5073 
   1.1919243e+02             5073             5073 
   1.1945233e+02             5077             5077 
   1.1971239e+02             5081             5081 
   1.1997259e+02             5083             5083 
   1.2023297e+02             5087             5087 
   1.2049345e+02             5093             5093 
   1.2075412e+02             5107             5107 
   1.2101489e+02             5119             5119 
