# Supplementary material for: Research on combustion and emissions of heavy duty diesel engines under low-speed and low-load conditions in low temperature environments
Source: PLoS One. 2025 Feb 21;20(2):e0318933. doi: 10.1371/journal.pone.0318933 (PMC11844864; doi:10.1371/journal.pone.0318933)
Supplement: S1 File — (ZIP) [file pone.0318933.s001.zip › 1000rpm_30%/3-tigaojinqiwendu/Tin322K/dynamic.out]

# CONVERGE Release Build 2.3.20/  Jan 30, 2017        Run Date:Thu Aug 31 10:12:01 2023
# column       1                2                3                4                5                6                7                8 
#          Crank   Tumble_Ratio_X   Tumble_Ratio_Y      Swirl_Ratio        Ang_Mom_X        Ang_Mom_Y        Ang_Mom_Z    Mag_Vorticity
#          (DEG)           (none)           (none)           (none)       (kg*m^2/s)       (kg*m^2/s)       (kg*m^2/s)            (1/s)
#
  -1.4600000e+02    1.4362319e-09   -1.7068583e-01    0.0000000e+00    1.7102036e-13   -3.5347575e-05    0.0000000e+00    9.9999982e-11
  -1.4587230e+02   -5.0083392e-08   -1.7049116e-01   -2.9809852e-08   -5.9583056e-12   -3.5288766e-05   -2.9105664e-12    1.8601546e-01
  -1.4579372e+02   -7.0984400e-08   -1.7023013e-01   -4.5416938e-08   -8.4401143e-12   -3.5223222e-05   -4.4343592e-12    2.3342044e-01
  -1.4567094e+02   -1.0450013e-07   -1.6956130e-01   -6.5611596e-08   -1.2414264e-11   -3.5066726e-05   -6.4059190e-12    2.8249488e-01
  -1.4558567e+02   -1.2394179e-07   -1.6890661e-01   -7.8178887e-08   -1.4714896e-11   -3.4918706e-05   -7.6327083e-12    3.3527732e-01
  -1.4547909e+02   -1.4333947e-07   -1.6794272e-01   -9.3421844e-08   -1.7004923e-11   -3.4703666e-05   -9.1205261e-12    4.1330298e-01
  -1.4534587e+02   -1.5005859e-07   -1.6667766e-01   -1.0921621e-07   -1.7785156e-11   -3.4422640e-05   -1.0661858e-11    5.0507410e-01
  -1.4517933e+02   -1.9466879e-07   -1.6533342e-01   -1.3712465e-07   -2.3045147e-11   -3.4120701e-05   -1.3385252e-11    6.0092181e-01
  -1.4497117e+02   -2.1835957e-07   -1.6437647e-01   -1.6988949e-07   -2.5811522e-11   -3.3893071e-05   -1.6581933e-11    6.5904134e-01
  -1.4471096e+02   -1.6603118e-07   -1.6423323e-01   -2.0129489e-07   -1.9589558e-11   -3.3825994e-05   -1.9645145e-11    6.7808797e-01
  -1.4438570e+02   -6.2906792e-08   -1.6488667e-01   -2.4720065e-07   -7.4047735e-12   -3.3913344e-05   -2.4122653e-11    7.0680652e-01
  -1.4397912e+02    5.0952923e-07   -1.6632269e-01   -2.5778556e-07    5.9797724e-11   -3.4148436e-05   -2.5152454e-11    7.7927709e-01
  -1.4347090e+02    1.5915474e-06   -1.6901048e-01   -2.6601043e-07    1.8607330e-10   -3.4622669e-05   -2.5950867e-11    7.6735933e-01
  -1.4287090e+02    4.0860204e-06   -1.7369065e-01   -1.5886100e-07    4.7553613e-10   -3.5485949e-05   -1.5494750e-11    9.3880111e-01
  -1.4227090e+02    6.3234956e-06   -1.7886719e-01   -3.9048104e-08    7.3254046e-10   -3.6444583e-05   -3.8079086e-12    1.1358230e+00
  -1.4167090e+02    8.6670227e-06   -1.8386143e-01   -2.1354089e-07    9.9931836e-10   -3.7359537e-05   -2.0820544e-11    1.3267478e+00
  -1.4107090e+02    1.0990162e-05   -1.8805356e-01   -3.1049260e-07    1.2611414e-09   -3.8105261e-05   -3.0268357e-11    1.4464769e+00
  -1.4047090e+02    1.3109912e-05   -1.9135658e-01   -3.9808946e-07    1.4970943e-09   -3.8665332e-05   -3.8801285e-11    1.6160728e+00
  -1.3987090e+02    1.5075880e-05   -1.9405219e-01   -4.9203178e-07    1.7131154e-09   -3.9098010e-05   -4.7949830e-11    1.8138773e+00
  -1.3927090e+02    1.6221819e-05   -1.9639070e-01   -5.9053344e-07    1.8341074e-09   -3.9454837e-05   -5.7540088e-11    1.9337482e+00
  -1.3867090e+02    1.7022976e-05   -1.9912772e-01   -6.9659166e-07    1.9149006e-09   -3.9887432e-05   -6.7863341e-11    2.0690993e+00
  -1.3807090e+02    1.8072599e-05   -2.0232860e-01   -7.8566186e-07    2.0224634e-09   -4.0408129e-05   -7.6528482e-11    2.2333619e+00
  -1.3747090e+02    1.9262586e-05   -2.0593882e-01   -8.9884094e-07    2.1443204e-09   -4.1005355e-05   -8.7538945e-11    2.2475067e+00
  -1.3687090e+02    2.0457612e-05   -2.0982865e-01   -1.0241675e-06    2.2651940e-09   -4.1652293e-05   -9.9728902e-11    2.4316657e+00
  -1.3627090e+02    2.1860726e-05   -2.1378487e-01   -2.6454902e-06    2.4074464e-09   -4.2306553e-05   -2.5756640e-10    2.5320115e+00
  -1.3567090e+02    2.3612553e-05   -2.1770323e-01   -2.6837602e-06    2.5860480e-09   -4.2947019e-05   -2.6125239e-10    2.6696229e+00
  -1.3507090e+02    2.4520528e-05   -2.2140926e-01   -2.7486876e-06    2.6704740e-09   -4.3539592e-05   -2.6753205e-10    2.7548190e+00
  -1.3447090e+02    2.6150853e-05   -2.2502094e-01   -2.6802160e-06    2.8318496e-09   -4.4107630e-05   -2.6082822e-10    2.9208223e+00
  -1.3387090e+02    2.7089231e-05   -2.2853429e-01   -7.4740509e-07    2.9165537e-09   -4.4650616e-05   -7.2723608e-11    2.9971795e+00
  -1.3327090e+02    2.7289839e-05   -2.3205153e-01   -7.3700344e-07    2.9209529e-09   -4.5188519e-05   -7.1700745e-11    3.1348677e+00
  -1.3267090e+02    2.8293871e-05   -2.3562203e-01   -1.0254029e-06    3.0104271e-09   -4.5730911e-05   -9.9743282e-11    3.3054383e+00
  -1.3207090e+02    2.9841591e-05   -2.3930686e-01   -1.3210071e-06    3.1559667e-09   -4.6289503e-05   -1.2847811e-10    3.3748857e+00
  -1.3147090e+02    3.2282722e-05   -2.4313824e-01   -9.6880299e-07    3.3932578e-09   -4.6870248e-05   -9.4209390e-11    3.4803836e+00
  -1.3087090e+02    3.8362388e-05   -2.4709315e-01   -1.1138517e-06    4.0072430e-09   -4.7468054e-05   -1.0829826e-10    3.5991007e+00
  -1.3027090e+02    3.8272935e-05   -2.5099073e-01   -2.7909412e-06    3.9726977e-09   -4.8048280e-05   -2.7131889e-10    3.6996563e+00
  -1.2967090e+02    3.7359375e-05   -2.5492087e-01   -4.5469409e-06    3.8530612e-09   -4.8628037e-05   -4.4196091e-10    3.8591890e+00
  -1.2907090e+02    3.8836909e-05   -2.5878199e-01   -1.3504033e-06    3.9794596e-09   -4.9188045e-05   -1.3123908e-10    3.9050752e+00
  -1.2847090e+02    3.9910550e-05   -2.6266147e-01   -1.4206729e-06    4.0625441e-09   -4.9744797e-05   -1.3804761e-10    4.0763504e+00
  -1.2787090e+02    4.1685484e-05   -2.6650264e-01    7.3412498e-07    4.2148790e-09   -5.0287633e-05    7.1324670e-11    4.2610986e+00
  -1.2727090e+02    4.1232998e-05   -2.7021802e-01   -3.2306888e-06    4.1409091e-09   -5.0800435e-05   -3.1383565e-10    4.3554708e+00
  -1.2667090e+02    4.1366088e-05   -2.7435942e-01   -3.5109036e-06    4.1257605e-09   -5.1386311e-05   -3.4100543e-10    4.4283208e+00
  -1.2607090e+02    4.2218016e-05   -2.7881751e-01   -3.9672154e-06    4.1813646e-09   -5.2023453e-05   -3.8526452e-10    4.4670364e+00
  -1.2547090e+02    4.1724351e-05   -2.8279439e-01   -7.0884500e-06    4.1032702e-09   -5.2563941e-05   -6.8827252e-10    4.6500977e+00
  -1.2487090e+02    4.0839671e-05   -2.8686970e-01   -6.0433928e-06    3.9875011e-09   -5.3115616e-05   -5.8671205e-10    4.6968743e+00
  -1.2427090e+02    3.8265050e-05   -2.9095398e-01   -6.3883446e-06    3.7089832e-09   -5.3661622e-05   -6.2010621e-10    4.8272329e+00
  -1.2367090e+02    3.8374621e-05   -2.9505006e-01   -6.4856768e-06    3.6922111e-09   -5.4202487e-05   -6.2945676e-10    5.0134660e+00
  -1.2307090e+02    3.8620707e-05   -2.9918080e-01   -6.5656157e-06    3.6881669e-09   -5.4742527e-05   -6.3711594e-10    5.1246912e+00
  -1.2247090e+02    4.0280613e-05   -3.0345638e-01   -4.9756260e-06    3.8176123e-09   -5.5301737e-05   -4.8275112e-10    5.2247470e+00
  -1.2187090e+02    4.2943840e-05   -3.0782036e-01   -6.6702288e-06    4.0388055e-09   -5.5869076e-05   -6.4706544e-10    5.2653052e+00
  -1.2127090e+02    4.7152073e-05   -3.1219725e-01   -6.7847445e-06    4.4001127e-09   -5.6430967e-05   -6.5807099e-10    5.4583362e+00
  -1.2067611e+02    4.3367715e-05   -3.1642364e-01   -7.3497914e-06    4.0153708e-09   -5.6960066e-05   -7.1276493e-10    5.4874447e+00
  -1.2008717e+02    4.1649780e-05   -3.2059017e-01   -7.7552080e-06    3.8261107e-09   -5.7473296e-05   -7.5196402e-10    5.6778223e+00
  -1.1950389e+02    3.9466370e-05   -3.2473756e-01   -1.0630239e-05    3.5970858e-09   -5.7978352e-05   -1.0305733e-09    5.7495388e+00
  -1.1892610e+02    4.5721851e-05   -3.2900302e-01   -1.0890824e-05    4.1343976e-09   -5.8499201e-05   -1.0556720e-09    5.9442396e+00
  -1.1835364e+02    4.5360992e-05   -3.3324245e-01   -9.3579671e-06    4.0693538e-09   -5.9010397e-05   -9.0694909e-10    6.0739501e+00
  -1.1778632e+02    4.5611933e-05   -3.3751460e-01   -9.8743495e-06    4.0594069e-09   -5.9522134e-05   -9.5684610e-10    6.1003387e+00
  -1.1722396e+02    4.6886238e-05   -3.4185100e-01   -1.0204890e-05    4.1396031e-09   -6.0040074e-05   -9.8872248e-10    6.2617314e+00
  -1.1666646e+02    4.9213640e-05   -3.4612809e-01   -1.0426390e-05    4.3104012e-09   -6.0542616e-05   -1.0100262e-09    6.2861328e+00
  -1.1611365e+02    5.1679927e-05   -3.5053106e-01   -1.0544449e-05    4.4901465e-09   -6.1061814e-05   -1.0212977e-09    6.5013124e+00
  -1.1556538e+02    5.3970473e-05   -3.5442758e-01   -1.0909842e-05    4.6514944e-09   -6.1488606e-05   -1.0565281e-09    6.6270748e+00
  -1.1502155e+02    5.5904855e-05   -3.5876724e-01   -1.0111071e-05    4.7793967e-09   -6.1987418e-05   -9.7901836e-10    6.6984882e+00
  -1.1448200e+02    5.9882252e-05   -3.6292641e-01   -1.0348685e-05    5.0779898e-09   -6.2449879e-05   -1.0018674e-09    6.7910012e+00
  -1.1394661e+02    6.2368964e-05   -3.6702540e-01   -1.0537833e-05    5.2459160e-09   -6.2897509e-05   -1.0200201e-09    6.9436360e+00
  -1.1341530e+02    6.4884812e-05   -3.7113131e-01   -1.0791422e-05    5.4130793e-09   -6.3341911e-05   -1.0444047e-09    7.0258989e+00
  -1.1288790e+02    6.6332672e-05   -3.7521640e-01   -1.1141437e-05    5.4886311e-09   -6.3778153e-05   -1.0781115e-09    7.1937861e+00
  -1.1236435e+02    6.6408075e-05   -3.7927697e-01   -1.3865329e-05    5.4497983e-09   -6.4205788e-05   -1.3414810e-09    7.4425772e+00
  -1.1184453e+02    6.2392163e-05   -3.8315578e-01   -1.4023312e-05    5.0781113e-09   -6.4598731e-05   -1.3565600e-09    7.4910376e+00
  -1.1132833e+02    6.0585463e-05   -3.8747382e-01   -1.3842607e-05    4.8903629e-09   -6.5061218e-05   -1.3388714e-09    7.5642212e+00
  -1.1081566e+02    6.7931006e-05   -3.9196298e-01   -1.4561759e-05    5.4378254e-09   -6.5547017e-05   -1.4081951e-09    7.5363804e+00
  -1.1030642e+02    7.0177551e-05   -3.9599327e-01   -1.5083474e-05    5.5709186e-09   -6.5951914e-05   -1.4584202e-09    7.7400134e+00
  -1.0980052e+02    6.9272279e-05   -4.0007234e-01   -1.5561645e-05    5.4531527e-09   -6.6360728e-05   -1.5044189e-09    7.7246454e+00
  -1.0929789e+02    7.0167978e-05   -4.0412469e-01   -1.5902845e-05    5.4773822e-09   -6.6760743e-05   -1.5371588e-09    7.9288716e+00
  -1.0879844e+02    6.8786374e-05   -4.0811016e-01   -1.6223940e-05    5.3244156e-09   -6.7145727e-05   -1.5679419e-09    7.9118136e+00
  -1.0830207e+02    6.9949412e-05   -4.1235251e-01   -1.6378539e-05    5.3687658e-09   -6.7568429e-05   -1.5826179e-09    8.1025850e+00
  -1.0780872e+02    7.0072726e-05   -4.1619532e-01   -1.6876997e-05    5.3327107e-09   -6.7922147e-05   -1.6305284e-09    8.2066662e+00
  -1.0731831e+02    6.8836008e-05   -4.2018962e-01   -1.7311698e-05    5.1940662e-09   -6.8296293e-05   -1.6722551e-09    8.2328220e+00
  -1.0683077e+02    6.7637954e-05   -4.2450168e-01   -1.7533618e-05    5.0601105e-09   -6.8717528e-05   -1.6934053e-09    8.4193528e+00
  -1.0634601e+02    7.0571941e-05   -4.2853430e-01   -1.7734545e-05    5.2344041e-09   -6.9089618e-05   -1.7125251e-09    8.4701597e+00
  -1.0586398e+02    7.3154941e-05   -4.3241913e-01   -1.7958030e-05    5.3793634e-09   -6.9434147e-05   -1.7338196e-09    8.7368407e+00
  -1.0538460e+02    7.5914409e-05   -4.3621382e-01   -1.8288995e-05    5.5341634e-09   -6.9760729e-05   -1.7654812e-09    8.7967497e+00
  -1.0490780e+02    7.7865434e-05   -4.4012939e-01   -1.8305643e-05    5.6273125e-09   -7.0103180e-05   -1.7667955e-09    8.8938656e+00
  -1.0443354e+02    7.8575453e-05   -4.4403211e-01   -1.8933834e-05    5.6292800e-09   -7.0439464e-05   -1.8271191e-09    8.8322028e+00
  -1.0396174e+02    7.8651736e-05   -4.4800821e-01   -1.9803587e-05    5.5856002e-09   -7.0783732e-05   -1.9107284e-09    9.0676726e+00
  -1.0349235e+02    7.7948103e-05   -4.5202505e-01   -2.0222396e-05    5.4871725e-09   -7.1130710e-05   -1.9508056e-09    9.1572701e+00
  -1.0302529e+02    8.0546669e-05   -4.5598166e-01   -2.0532476e-05    5.6202785e-09   -7.1464521e-05   -1.9803797e-09    9.3430564e+00
  -1.0256053e+02    8.1511044e-05   -4.5990360e-01   -2.0932477e-05    5.6374329e-09   -7.1789421e-05   -2.0186115e-09    9.2787080e+00
  -1.0209800e+02    8.3347786e-05   -4.6385853e-01   -2.0867761e-05    5.7134401e-09   -7.2115847e-05   -2.0120204e-09    9.5897022e+00
  -1.0163764e+02    8.2712145e-05   -4.6777217e-01   -1.9442941e-05    5.6195096e-09   -7.2432500e-05   -1.8743180e-09    9.6956452e+00
  -1.0117943e+02    8.9214760e-05   -4.7161032e-01   -1.9436153e-05    6.0072271e-09   -7.2733783e-05   -1.8733343e-09    9.6750569e+00
  -1.0072328e+02    1.0611321e-04   -4.7502009e-01   -1.7899780e-05    7.0810952e-09   -7.2965947e-05   -1.7249474e-09    9.9080295e+00
  -1.0026915e+02    1.1504267e-04   -4.7899013e-01   -1.7953275e-05    7.6079822e-09   -7.3281137e-05   -1.7297946e-09    9.9403034e+00
  -9.9817011e+01    1.2167718e-04   -4.8307021e-01   -1.8963344e-05    7.9741250e-09   -7.3609573e-05   -1.8267867e-09    1.0214477e+01
  -9.9366792e+01    1.2380661e-04   -4.8711023e-01   -2.0001075e-05    8.0402110e-09   -7.3928484e-05   -1.9264053e-09    1.0232475e+01
  -9.8918464e+01    1.2605814e-04   -4.9121920e-01   -2.3204216e-05    8.1120328e-09   -7.4254450e-05   -2.2345099e-09    1.0406544e+01
  -9.8471966e+01    1.2308322e-04   -4.9510447e-01   -2.3680308e-05    7.8482842e-09   -7.4543152e-05   -2.2799441e-09    1.0482421e+01
  -9.8027267e+01    1.2270963e-04   -4.9885169e-01   -2.6724129e-05    7.7527550e-09   -7.4808073e-05   -2.5725410e-09    1.0490698e+01
  -9.7584316e+01    1.2848702e-04   -5.0265566e-01   -2.6185870e-05    8.0430613e-09   -7.5077977e-05   -2.5202502e-09    1.0567850e+01
  -9.7143069e+01    1.2806600e-04   -5.0635029e-01   -2.6567202e-05    7.9426340e-09   -7.5328626e-05   -2.5564662e-09    1.0773776e+01
  -9.6703497e+01    1.3063554e-04   -5.0995505e-01   -2.7695938e-05    8.0268483e-09   -7.5563452e-05   -2.6645888e-09    1.1098547e+01
  -9.6265535e+01    1.4283115e-04   -5.1357786e-01   -2.6946309e-05    8.6945164e-09   -7.5797893e-05   -2.5919663e-09    1.1017238e+01
  -9.5829177e+01    1.4565564e-04   -5.1734755e-01   -2.6765394e-05    8.7836470e-09   -7.6051535e-05   -2.5740678e-09    1.1165909e+01
  -9.5394356e+01    1.4066032e-04   -5.2106688e-01   -2.6354174e-05    8.4027746e-09   -7.6294503e-05   -2.5340262e-09    1.1036839e+01
  -9.4961038e+01    1.3972901e-04   -5.2481872e-01   -2.6576119e-05    8.2684737e-09   -7.6539540e-05   -2.5548695e-09    1.1317324e+01
  -9.4529204e+01    1.4114144e-04   -5.2855919e-01   -2.5742112e-05    8.2730339e-09   -7.6780131e-05   -2.4742067e-09    1.1364687e+01
  -9.4098795e+01    1.4870302e-04   -5.3221444e-01   -2.9385164e-05    8.6334628e-09   -7.7005622e-05   -2.8237988e-09    1.1686637e+01
  -9.3669779e+01    1.6823421e-04   -5.3578441e-01   -2.8517149e-05    9.6742932e-09   -7.7216326e-05   -2.7398367e-09    1.1549088e+01
  -9.3242139e+01    1.6585321e-04   -5.3941016e-01   -2.8476110e-05    9.4460487e-09   -7.7432425e-05   -2.7353411e-09    1.1962107e+01
  -9.2815820e+01    1.7562553e-04   -5.4296469e-01   -2.7762457e-05    9.9065170e-09   -7.7636113e-05   -2.6662516e-09    1.2090811e+01
  -9.2390790e+01    1.7220053e-04   -5.4651210e-01   -2.8102616e-05    9.6195337e-09   -7.7835921e-05   -2.6983624e-09    1.2017689e+01
  -9.1967022e+01    1.7308152e-04   -5.5013494e-01   -2.8064560e-05    9.5750025e-09   -7.8044050e-05   -2.6941487e-09    1.2293005e+01
  -9.1544487e+01    1.7630537e-04   -5.5371317e-01   -2.7250829e-05    9.6584196e-09   -7.8243516e-05   -2.6154841e-09    1.2379447e+01
  -9.1123141e+01    1.8413747e-04   -5.5723527e-01   -2.7037957e-05    9.9888698e-09   -7.8432608e-05   -2.5945037e-09    1.2715083e+01
  -9.0702955e+01    1.8609974e-04   -5.6069328e-01   -2.7607960e-05    9.9962741e-09   -7.8610567e-05   -2.6486324e-09    1.2674548e+01
  -9.0283896e+01    1.9013912e-04   -5.6426604e-01   -2.5803221e-05    1.0112690e-08   -7.8802631e-05   -2.4749591e-09    1.2917810e+01
  -8.9865945e+01    1.9968283e-04   -5.6766855e-01   -2.5962268e-05    1.0515175e-08   -7.8968391e-05   -2.4896749e-09    1.2800276e+01
  -8.9449062e+01    2.0934178e-04   -5.7108816e-01   -2.5323103e-05    1.0914253e-08   -7.9134329e-05   -2.4278454e-09    1.2975835e+01
  -8.9033215e+01    2.1614783e-04   -5.7457580e-01   -2.4414692e-05    1.1156632e-08   -7.9307652e-05   -2.3402325e-09    1.3153315e+01
  -8.8618375e+01    2.2147253e-04   -5.7797991e-01   -2.4473589e-05    1.1316907e-08   -7.9467382e-05   -2.3453533e-09    1.3405584e+01
  -8.8204513e+01    2.2680020e-04   -5.8130472e-01   -2.4588474e-05    1.1472507e-08   -7.9614216e-05   -2.3558295e-09    1.3836541e+01
  -8.7791601e+01    2.3094717e-04   -5.8455327e-01   -2.5191859e-05    1.1564257e-08   -7.9749153e-05   -2.4130981e-09    1.3684645e+01
  -8.7616208e+01    2.4160507e-04   -5.8645153e-01   -2.2136747e-05    1.2045721e-08   -7.9876917e-05   -2.1202607e-09    1.3809768e+01
  -8.7396966e+01    2.5050699e-04   -5.8882170e-01   -2.2495331e-05    1.2421910e-08   -8.0034803e-05   -2.1543522e-09    1.3858427e+01
  -8.7122914e+01    2.4788333e-04   -5.9154825e-01   -2.4082523e-05    1.2208162e-08   -8.0197729e-05   -2.3059929e-09    1.3867435e+01
  -8.6780350e+01    2.4359055e-04   -5.9454233e-01   -2.5131209e-05    1.1894374e-08   -8.0343364e-05   -2.4059215e-09    1.3738515e+01
  -8.6370577e+01    2.4654285e-04   -5.9742718e-01   -2.6518406e-05    1.1915072e-08   -8.0421373e-05   -2.5381031e-09    1.4042202e+01
  -8.5961561e+01    2.4930155e-04   -5.9991335e-01   -2.7257353e-05    1.1924355e-08   -8.0445350e-05   -2.6082105e-09    1.4186266e+01
  -8.5553342e+01    2.5196193e-04   -6.0254072e-01   -2.7879453e-05    1.1926970e-08   -8.0486901e-05   -2.6670867e-09    1.4614798e+01
  -8.5145894e+01    2.5792150e-04   -6.0539623e-01   -2.8270176e-05    1.2082314e-08   -8.0557896e-05   -2.7037967e-09    1.4497100e+01
  -8.4739189e+01    2.5397653e-04   -6.0870041e-01   -2.5449895e-05    1.1773530e-08   -8.0687475e-05   -2.4334594e-09    1.4693942e+01
  -8.4333202e+01    2.4977943e-04   -6.1198778e-01   -2.7508227e-05    1.1457666e-08   -8.0812821e-05   -2.6296132e-09    1.4608733e+01
  -8.3927907e+01    2.4898239e-04   -6.1537530e-01   -2.8571803e-05    1.1300937e-08   -8.0949748e-05   -2.7305932e-09    1.4836891e+01
  -8.3523277e+01    2.5663600e-04   -6.1865416e-01   -3.2863254e-05    1.1525237e-08   -8.1070756e-05   -3.1399236e-09    1.5078943e+01
  -8.3119287e+01    2.6765926e-04   -6.2173558e-01   -3.3605625e-05    1.1892704e-08   -8.1164383e-05   -3.2100230e-09    1.5396202e+01
  -8.2715911e+01    2.7659285e-04   -6.2466196e-01   -3.4335532e-05    1.2158694e-08   -8.1236555e-05   -3.2788824e-09    1.5069195e+01
  -8.2313124e+01    2.8501778e-04   -6.2770085e-01   -3.1804914e-05    1.2394957e-08   -8.1322129e-05   -3.0364125e-09    1.5658385e+01
  -8.1910901e+01    2.8830862e-04   -6.3064281e-01   -3.6014797e-05    1.2403341e-08   -8.1394043e-05   -3.4374082e-09    1.5854297e+01
  -8.1509217e+01    2.8541295e-04   -6.3344122e-01   -3.4313910e-05    1.2146215e-08   -8.1446231e-05   -3.2741772e-09    1.5691775e+01
  -8.1108046e+01    2.8904830e-04   -6.3637572e-01   -3.5206249e-05    1.2167506e-08   -8.1514790e-05   -3.3584004e-09    1.6071262e+01
  -8.0707365e+01    2.9869636e-04   -6.3929783e-01   -3.5045144e-05    1.2436705e-08   -8.1580762e-05   -3.3421052e-09    1.6209108e+01
  -8.0307148e+01    3.0655026e-04   -6.4217057e-01   -3.5249478e-05    1.2624045e-08   -8.1639257e-05   -3.3606459e-09    1.6730612e+01
  -7.9907371e+01    3.0920402e-04   -6.4492426e-01   -3.5414691e-05    1.2593467e-08   -8.1681822e-05   -3.3754329e-09    1.6353483e+01
  -7.9508010e+01    3.1245871e-04   -6.4786100e-01   -2.8281716e-05    1.2585624e-08   -8.1746682e-05   -2.6947993e-09    1.6908596e+01
  -7.9109040e+01    2.9698557e-04   -6.5057456e-01   -3.4463231e-05    1.1829814e-08   -8.1782473e-05   -3.2828481e-09    1.7011176e+01
  -7.8710437e+01    3.0625099e-04   -6.5322293e-01   -3.4842740e-05    1.2063047e-08   -8.1808952e-05   -3.3180090e-09    1.6954401e+01
  -7.8312177e+01    3.1760929e-04   -6.5597736e-01   -3.5640639e-05    1.2370524e-08   -8.1848036e-05   -3.3929730e-09    1.7349048e+01
  -7.7914235e+01    3.2206970e-04   -6.5868199e-01   -3.5708660e-05    1.2403331e-08   -8.1880464e-05   -3.3984320e-09    1.7569919e+01
  -7.7516588e+01    3.3527191e-04   -6.6127659e-01   -3.5360979e-05    1.2766031e-08   -8.1897934e-05   -3.3642994e-09    1.8144462e+01
  -7.7119212e+01    3.3644795e-04   -6.6375875e-01   -3.0072230e-05    1.2665620e-08   -8.1901411e-05   -2.8602338e-09    1.7888085e+01
  -7.6877416e+01    3.5343127e-04   -6.6608487e-01   -3.1695034e-05    1.3212711e-08   -8.2004091e-05   -3.0140248e-09    1.8129126e+01
  -7.6575170e+01    3.4254434e-04   -6.6859660e-01   -2.8428083e-05    1.2694306e-08   -8.2082176e-05   -2.7027104e-09    1.8217396e+01
  -7.6197363e+01    3.5373517e-04   -6.7077977e-01   -2.8451188e-05    1.2965999e-08   -8.2060992e-05   -2.7040631e-09    1.7917243e+01
  -7.5800717e+01    3.6246755e-04   -6.7261569e-01   -2.9166875e-05    1.3133246e-08   -8.1983162e-05   -2.7711773e-09    1.8341552e+01
  -7.5404234e+01    3.6466406e-04   -6.7447902e-01   -2.8528852e-05    1.3060190e-08   -8.1908924e-05   -2.7096644e-09    1.8512285e+01
  -7.5007895e+01    3.7140973e-04   -6.7662986e-01   -2.9302740e-05    1.3147356e-08   -8.1869401e-05   -2.7822355e-09    1.9124956e+01
  -7.4611674e+01    3.7404862e-04   -6.7893327e-01   -3.0018043e-05    1.3086462e-08   -8.1848208e-05   -2.8491802e-09    1.8594389e+01
  -7.4215549e+01    3.8395688e-04   -6.8153348e-01   -3.1461593e-05    1.3275828e-08   -8.1862076e-05   -2.9851524e-09    1.9277807e+01
  -7.3819493e+01    3.6770031e-04   -6.8382305e-01   -3.1377923e-05    1.2564230e-08   -8.1839007e-05   -2.9761897e-09    1.9398729e+01
  -7.3423484e+01    3.7677922e-04   -6.8601518e-01   -3.1439616e-05    1.2722335e-08   -8.1803642e-05   -2.9809856e-09    1.9268551e+01
  -7.3027497e+01    3.8348960e-04   -6.8830946e-01   -3.0634346e-05    1.2795180e-08   -8.1779904e-05   -2.9035792e-09    1.9719293e+01
  -7.2631508e+01    3.9997210e-04   -6.9035492e-01   -3.1257578e-05    1.3186024e-08   -8.1727100e-05   -2.9615804e-09    2.0040784e+01
  -7.2235491e+01    4.0563307e-04   -6.9234027e-01   -3.1629465e-05    1.3212431e-08   -8.1666881e-05   -2.9957103e-09    2.0737913e+01
  -7.1839423e+01    4.1563418e-04   -6.9421391e-01   -3.1970123e-05    1.3375320e-08   -8.1593288e-05   -3.0268230e-09    2.0352842e+01
  -7.1443279e+01    4.3162548e-04   -6.9641681e-01   -3.3497533e-05    1.3722221e-08   -8.1559270e-05   -3.1702349e-09    2.0722225e+01
  -7.1047033e+01    4.3397819e-04   -6.9824603e-01   -3.2594610e-05    1.3629553e-08   -8.1481054e-05   -3.0835884e-09    2.0255886e+01
  -7.0650661e+01    4.5672123e-04   -7.0007217e-01   -3.5263388e-05    1.4168917e-08   -8.1402633e-05   -3.3347557e-09    2.0789679e+01
  -7.0254137e+01    4.7080385e-04   -7.0192381e-01   -3.6758892e-05    1.4426914e-08   -8.1327420e-05   -3.4747970e-09    2.1219416e+01
  -6.9857437e+01    4.7177952e-04   -7.0378068e-01   -3.5138169e-05    1.4278929e-08   -8.1252983e-05   -3.3202473e-09    2.1710812e+01
  -6.9460533e+01    4.8989870e-04   -7.0545585e-01   -3.5999255e-05    1.4644101e-08   -8.1157799e-05   -3.4002103e-09    2.1045041e+01
  -6.9063401e+01    4.6912142e-04   -7.0741796e-01   -3.6854677e-05    1.3848903e-08   -8.1095779e-05   -3.4795486e-09    2.1970192e+01
  -6.8666014e+01    4.6800291e-04   -7.0905223e-01   -3.5646459e-05    1.3643606e-08   -8.0996550e-05   -3.3640487e-09    2.2289858e+01
  -6.8268346e+01    4.8894260e-04   -7.1031373e-01   -3.4413146e-05    1.4075537e-08   -8.0855145e-05   -3.2462504e-09    2.1951579e+01
  -6.7870371e+01    5.0517000e-04   -7.1176316e-01   -3.3756596e-05    1.4359704e-08   -8.0735819e-05   -3.1829216e-09    2.2507763e+01
  -6.7472061e+01    5.1098026e-04   -7.1324678e-01   -3.1306738e-05    1.4341301e-08   -8.0620945e-05   -2.9506110e-09    2.2802577e+01
  -6.7073389e+01    5.2962185e-04   -7.1471320e-01   -3.1173869e-05    1.4675745e-08   -8.0504512e-05   -2.9367581e-09    2.3668267e+01
  -6.6674328e+01    5.7922136e-04   -7.1599129e-01   -3.3241194e-05    1.5845517e-08   -8.0367516e-05   -3.1300667e-09    2.2877432e+01
  -6.6274850e+01    5.3715795e-04   -7.1769973e-01   -3.5372341e-05    1.4506517e-08   -8.0279056e-05   -3.3291712e-09    2.3849669e+01
  -6.5874927e+01    6.0014611e-04   -7.1882706e-01   -2.9806537e-05    1.5999191e-08   -8.0126605e-05   -2.8039964e-09    2.3996485e+01
  -6.5474530e+01    6.4309552e-04   -7.1980804e-01   -2.8626174e-05    1.6922646e-08   -7.9958238e-05   -2.6916419e-09    2.3800910e+01
  -6.5073630e+01    6.7010119e-04   -7.2089439e-01   -2.8691013e-05    1.7404450e-08   -7.9802631e-05   -2.6964086e-09    2.4389214e+01
  -6.4672199e+01    6.8737888e-04   -7.2198221e-01   -2.8631563e-05    1.7620456e-08   -7.9647964e-05   -2.6894732e-09    2.4857837e+01
  -6.4270205e+01    7.1896861e-04   -7.2300290e-01   -2.7777720e-05    1.8188803e-08   -7.9486524e-05   -2.6079352e-09    2.5832062e+01
  -6.3867619e+01    7.7385264e-04   -7.2374670e-01   -2.5203835e-05    1.9319760e-08   -7.9295573e-05   -2.3650509e-09    2.5225496e+01
  -6.3464411e+01    8.1144381e-04   -7.2502794e-01   -2.4211405e-05    1.9990788e-08   -7.9164567e-05   -2.2707222e-09    2.5752077e+01
  -6.3060549e+01    8.6248649e-04   -7.2554967e-01   -2.5515342e-05    2.0966283e-08   -7.8951051e-05   -2.3917172e-09    2.5465663e+01
  -6.2656001e+01    9.1317584e-04   -7.2614814e-01   -2.5324338e-05    2.1902743e-08   -7.8747434e-05   -2.3725132e-09    2.5886406e+01
  -6.2250735e+01    9.3928483e-04   -7.2680249e-01   -2.5892371e-05    2.2227445e-08   -7.8550892e-05   -2.4243773e-09    2.6542964e+01
  -6.1844719e+01    9.5239874e-04   -7.2729135e-01   -2.6312129e-05    2.2234821e-08   -7.8337440e-05   -2.4622772e-09    2.7237107e+01
  -6.1437919e+01    9.6855069e-04   -7.2770608e-01   -2.6660063e-05    2.2306549e-08   -7.8116964e-05   -2.4933838e-09    2.8479087e+01
  -6.1030301e+01    1.0257915e-03   -7.2816964e-01   -2.6707287e-05    2.3304535e-08   -7.7903292e-05   -2.4963294e-09    2.7596710e+01
  -6.0826066e+01    1.0768040e-03   -7.2981097e-01   -3.0803113e-05    2.4296746e-08   -7.7948269e-05   -2.8783340e-09    2.8109488e+01
  -6.0570772e+01    1.0576145e-03   -7.3099813e-01   -2.8084182e-05    2.3659764e-08   -7.7910696e-05   -2.6232717e-09    2.8158616e+01
  -6.0251654e+01    1.0279633e-03   -7.3093779e-01   -2.7929028e-05    2.2751137e-08   -7.7699692e-05   -2.6075023e-09    2.7404451e+01
  -5.9852757e+01    1.0291218e-03   -7.2987033e-01   -2.8371901e-05    2.2472792e-08   -7.7331906e-05   -2.6471844e-09    2.8176735e+01
  -5.9441619e+01    1.0078917e-03   -7.2901765e-01   -2.2325323e-05    2.1706015e-08   -7.6983153e-05   -2.0816896e-09    2.8661689e+01
  -5.9029500e+01    9.4267526e-04   -7.2908933e-01   -2.1642179e-05    2.0020592e-08   -7.6733687e-05   -2.0166801e-09    2.9868772e+01
  -5.8616349e+01    9.0101293e-04   -7.2929389e-01   -2.1196564e-05    1.8869986e-08   -7.6499298e-05   -1.9738407e-09    2.8643106e+01
  -5.8202128e+01    8.7346567e-04   -7.2972348e-01   -2.2085667e-05    1.8037715e-08   -7.6289327e-05   -2.0552335e-09    3.0076670e+01
  -5.7786795e+01    9.5925906e-04   -7.2954908e-01   -2.4736804e-05    1.9532040e-08   -7.6017785e-05   -2.3003460e-09    3.0576139e+01
  -5.7370302e+01    1.0492558e-03   -7.2888647e-01   -2.4334174e-05    2.1064280e-08   -7.5696748e-05   -2.2612945e-09    2.9990294e+01
  -5.6952613e+01    1.0793213e-03   -7.2849509e-01   -2.2627581e-05    2.1361980e-08   -7.5405587e-05   -2.1011871e-09    3.0821007e+01
  -5.6533686e+01    1.0759105e-03   -7.2809773e-01   -1.3149429e-05    2.0992751e-08   -7.5115185e-05   -1.2201463e-09    3.1516634e+01
  -5.6113479e+01    1.1382449e-03   -7.2775226e-01   -1.3104892e-05    2.1892882e-08   -7.4831457e-05   -1.2150944e-09    3.2982832e+01
  -5.5691946e+01    1.1896362e-03   -7.2703427e-01   -1.3520558e-05    2.2554474e-08   -7.4510939e-05   -1.2526661e-09    3.2007982e+01
  -5.5269035e+01    1.2030841e-03   -7.2711627e-01   -2.5939928e-05    2.2482531e-08   -7.4273693e-05   -2.4014023e-09    3.3169849e+01
  -5.4844693e+01    1.3043672e-03   -7.2596356e-01   -1.8888583e-05    2.4024378e-08   -7.3911549e-05   -1.7472015e-09    3.3326281e+01
  -5.4418882e+01    1.3144229e-03   -7.2419443e-01   -1.9747221e-05    2.3860152e-08   -7.3489494e-05   -1.8251280e-09    3.2918234e+01
  -5.4078233e+01    1.1443805e-03   -7.2433490e-01   -1.7844980e-05    2.0533137e-08   -7.3311714e-05   -1.6482212e-09    3.3710978e+01
  -5.3652421e+01    9.9118828e-04   -7.2326375e-01   -2.5499130e-05    1.7527630e-08   -7.2964334e-05   -2.3531671e-09    3.4562744e+01
  -5.3311773e+01    1.0924852e-03   -7.2292124e-01   -2.4459556e-05    1.9095250e-08   -7.2740008e-05   -2.2556599e-09    3.5902271e+01
  -5.2885961e+01    1.1778051e-03   -7.2092855e-01   -2.6060728e-05    2.0289191e-08   -7.2304032e-05   -2.4011748e-09    3.4202834e+01
  -5.2545312e+01    1.2220661e-03   -7.2088218e-01   -2.7208547e-05    2.0808012e-08   -7.2112628e-05   -2.5051268e-09    3.5871230e+01
  -5.2119501e+01    1.3794224e-03   -7.1934756e-01   -1.6214179e-05    2.3148319e-08   -7.1727411e-05   -1.4914864e-09    3.6431178e+01
  -5.1778852e+01    1.4593529e-03   -7.1846643e-01   -1.1689544e-05    2.4207165e-08   -7.1456716e-05   -1.0744882e-09    3.5322602e+01
  -5.1353041e+01    1.6103044e-03   -7.1677213e-01   -6.0917048e-06    2.6326346e-08   -7.1059916e-05   -5.5940462e-10    3.6238815e+01
  -5.1012392e+01    1.6276619e-03   -7.1586772e-01   -4.6472030e-06    2.6303498e-08   -7.0790112e-05   -4.2642814e-10    3.7076810e+01
  -5.0586581e+01    1.7157910e-03   -7.1400898e-01   -2.1908092e-06    2.7329061e-08   -7.0381437e-05   -2.0082838e-10    3.8102388e+01
  -5.0245932e+01    1.7154033e-03   -7.1296548e-01   -1.3896300e-06    2.7008599e-08   -7.0101169e-05   -1.2728396e-10    3.9613353e+01
  -4.9820121e+01    1.6539845e-03   -7.1062832e-01   -1.2112392e-05    2.5667981e-08   -6.9650104e-05   -1.1082933e-09    3.8434379e+01
  -4.9479472e+01    1.6570814e-03   -7.1015216e-01   -1.8506405e-05    2.5421174e-08   -6.9428893e-05   -1.6919534e-09    3.9651417e+01
  -4.9053661e+01    1.5768266e-03   -7.0740262e-01   -9.9362102e-06    2.3844174e-08   -6.8942168e-05   -9.0744360e-10    3.9754497e+01
  -4.8713012e+01    1.4213208e-03   -7.0506955e-01   -1.6522013e-05    2.1247557e-08   -6.8543502e-05   -1.5076089e-09    3.8911733e+01
  -4.8287201e+01    1.4163958e-03   -7.0248842e-01   -1.7596363e-05    2.0872669e-08   -6.8078930e-05   -1.6038583e-09    4.0045513e+01
  -4.7946552e+01    1.4506477e-03   -7.0122684e-01   -1.7233331e-05    2.1134439e-08   -6.7788262e-05   -1.5693757e-09    4.1125096e+01
  -4.7520741e+01    1.5918865e-03   -6.9884311e-01   -1.5299949e-05    2.2863543e-08   -6.7347103e-05   -1.3916968e-09    4.2471760e+01
  -4.7180092e+01    1.6582530e-03   -6.9745284e-01   -1.4212993e-05    2.3546996e-08   -6.7046958e-05   -1.2916308e-09    4.4562959e+01
  -4.6754280e+01    1.6612944e-03   -6.9451348e-01   -1.9422031e-05    2.3257367e-08   -6.6556894e-05   -1.7628915e-09    4.2641156e+01
  -4.6413632e+01    1.7332163e-03   -6.9378552e-01   -1.7972592e-05    2.3990953e-08   -6.6323416e-05   -1.6297639e-09    4.4030457e+01
  -4.5987820e+01    1.8476927e-03   -6.9045503e-01   -1.4614462e-05    2.5217033e-08   -6.5800428e-05   -1.3235891e-09    4.4206316e+01
  -4.5647171e+01    1.8794827e-03   -6.8748694e-01   -1.4595813e-05    2.5364508e-08   -6.5356862e-05   -1.3205784e-09    4.3184420e+01
  -4.5221360e+01    1.9792672e-03   -6.8412750e-01   -1.3847918e-05    2.6339508e-08   -6.4836810e-05   -1.2512907e-09    4.4460194e+01
  -4.4880711e+01    1.9360054e-03   -6.8267445e-01   -1.6362726e-05    2.5477817e-08   -6.4540971e-05   -1.4770000e-09    4.5679418e+01
  -4.4454900e+01    1.9908838e-03   -6.7967144e-01   -1.6103849e-05    2.5837954e-08   -6.4058863e-05   -1.4516727e-09    4.7208101e+01
  -4.4114251e+01    2.0082977e-03   -6.7793727e-01   -1.5094423e-05    2.5776402e-08   -6.3739145e-05   -1.3592117e-09    4.9474034e+01
  -4.3688440e+01    2.4265117e-03   -6.7372930e-01   -2.2210887e-05    3.0716730e-08   -6.3148741e-05   -1.9972468e-09    4.7309500e+01
  -4.3347791e+01    2.1226852e-03   -6.7300276e-01   -1.8645078e-05    2.6576408e-08   -6.2925803e-05   -1.6747072e-09    4.8786127e+01
  -4.2921980e+01    2.1032397e-03   -6.6914263e-01   -2.1797525e-05    2.5974482e-08   -6.2371916e-05   -1.9550085e-09    4.9785235e+01
  -4.2581331e+01    2.2441406e-03   -6.6547291e-01   -2.3987646e-05    2.7414917e-08   -6.1877786e-05   -2.1489065e-09    4.7926826e+01
  -4.2155520e+01    2.3326610e-03   -6.6140470e-01   -2.4938451e-05    2.8113183e-08   -6.1310317e-05   -2.2307132e-09    4.9293029e+01
  -4.1814871e+01    2.5287320e-03   -6.5930813e-01   -2.1403581e-05    3.0149272e-08   -6.0966154e-05   -1.9121941e-09    5.0546879e+01
  -4.1389060e+01    2.7581432e-03   -6.5536223e-01   -1.8726888e-05    3.2446274e-08   -6.0414111e-05   -1.6704257e-09    5.1839885e+01
  -4.1048411e+01    2.8655689e-03   -6.5284574e-01   -1.6899224e-05    3.3351797e-08   -6.0033967e-05   -1.5054840e-09    5.4158697e+01
  -4.0622600e+01    3.0653435e-03   -6.4826592e-01   -1.3622504e-05    3.5205784e-08   -5.9427922e-05   -1.2115861e-09    5.7343696e+01
  -4.0281951e+01    3.0831078e-03   -6.4572035e-01   -1.4516066e-05    3.5037157e-08   -5.9048263e-05   -1.2893543e-09    5.3816457e+01
  -3.9856140e+01    3.1384460e-03   -6.4284099e-01   -4.7746531e-06    3.5199915e-08   -5.8601624e-05   -4.2337358e-10    5.5874698e+01
  -3.9515491e+01    3.3788868e-03   -6.3827763e-01   -2.1236913e-06    3.7502470e-08   -5.8041565e-05   -1.8805225e-10    5.6607985e+01
  -3.9089679e+01    3.5203137e-03   -6.3283199e-01    1.7836487e-07    3.8570344e-08   -5.7366037e-05    1.5765997e-11    5.4685431e+01
  -3.8749030e+01    3.6368491e-03   -6.2948643e-01   -6.7399565e-08    3.9439320e-08   -5.6921041e-05   -5.9490964e-12    5.5824407e+01
  -3.8323219e+01    3.6176714e-03   -6.2573392e-01   -1.2531806e-07    3.8732426e-08   -5.6402918e-05   -1.1040800e-11    5.7617841e+01
  -3.7982570e+01    3.7353376e-03   -6.2230943e-01   -2.4058897e-07    3.9588070e-08   -5.5953715e-05   -2.1164935e-11    5.8633527e+01
  -3.7556759e+01    3.7761628e-03   -6.1810516e-01    5.8559656e-08    3.9518075e-08   -5.5398367e-05    5.1415889e-12    6.2041466e+01
  -3.7216110e+01    3.9163568e-03   -6.1442296e-01    3.9871817e-07    4.0575773e-08   -5.4929003e-05    3.4953561e-11    6.5312256e+01
  -3.6790299e+01    4.0083861e-03   -6.0966812e-01    5.3924803e-06    4.1013849e-08   -5.4328317e-05    4.7177757e-10    6.1347399e+01
  -3.6449650e+01    4.1040319e-03   -6.0722237e-01    1.0235653e-05    4.1578367e-08   -5.3971874e-05    8.9404927e-10    6.3720097e+01
  -3.6023839e+01    3.9860336e-03   -6.0255942e-01    1.3784249e-05    3.9888667e-08   -5.3382608e-05    1.2014683e-09    6.5081503e+01
  -3.5683190e+01    3.9503371e-03   -5.9620595e-01    1.2113449e-05    3.9149764e-08   -5.2683143e-05    1.0540520e-09    6.3999673e+01
  -3.5257379e+01    3.9938668e-03   -5.9083398e-01    1.2732405e-05    3.9107172e-08   -5.2036795e-05    1.1054843e-09    6.3760385e+01
  -3.4916730e+01    4.0086576e-03   -5.8682450e-01    1.1860737e-05    3.8878115e-08   -5.1548733e-05    1.0279989e-09    6.5344366e+01
  -3.4490919e+01    3.9690891e-03   -5.8185164e-01    1.2473819e-05    3.8039653e-08   -5.0941797e-05    1.0786760e-09    6.7730471e+01
  -3.4150270e+01    4.1463604e-03   -5.7840077e-01    1.2500056e-05    3.9365799e-08   -5.0504911e-05    1.0789565e-09    6.9397976e+01
  -3.3724459e+01    4.1432768e-03   -5.7350006e-01    1.2702822e-05    3.8878515e-08   -4.9907410e-05    1.0938490e-09    7.3157562e+01
  -3.3383810e+01    4.2211685e-03   -5.6956917e-01    1.5076524e-05    3.9242776e-08   -4.9431212e-05    1.2957589e-09    7.7059799e+01
  -3.2957999e+01    4.2936863e-03   -5.6379362e-01    1.7649745e-05    3.9458837e-08   -4.8761545e-05    1.5131552e-09    7.1805147e+01
  -3.2617350e+01    4.3823124e-03   -5.6081070e-01    1.5691411e-05    3.9906152e-08   -4.8369764e-05    1.3425633e-09    7.4708051e+01
  -3.2191538e+01    4.5116139e-03   -5.5559239e-01    2.8805103e-05    4.0619510e-08   -4.7751559e-05    2.4581915e-09    7.6294345e+01
  -3.1850889e+01    4.1038416e-03   -5.4861870e-01    1.5017543e-05    3.6619226e-08   -4.7019821e-05    1.2788893e-09    7.6998242e+01
  -3.1425078e+01    4.1635105e-03   -5.4198223e-01    2.3012970e-05    3.6743015e-08   -4.6285626e-05    1.9544909e-09    7.4467023e+01
  -3.1084429e+01    4.3872222e-03   -5.3701900e-01    1.6995893e-05    3.8378484e-08   -4.5731152e-05    1.4403252e-09    7.5964186e+01
  -3.0871524e+01    4.1818520e-03   -5.3457611e-01    1.0682978e-05    3.6382982e-08   -4.5442440e-05    9.0410511e-10    7.7200256e+01
  -3.0605392e+01    4.4276007e-03   -5.3170249e-01    8.2578229e-06    3.8260348e-08   -4.5095891e-05    6.9763954e-10    7.8906514e+01
  -3.0272727e+01    5.2131395e-03   -5.2656159e-01    3.4803774e-05    4.4670882e-08   -4.4530390e-05    2.9336218e-09    8.0161219e+01
  -2.9856896e+01    5.7067969e-03   -5.1982273e-01    3.4087980e-05    4.8391737e-08   -4.3799713e-05    2.8649645e-09    8.4327310e+01
  -2.9524231e+01    5.9041883e-03   -5.1528070e-01    3.1218758e-05    4.9651504e-08   -4.3290477e-05    2.6177298e-09    8.8963848e+01
  -2.9108399e+01    5.9496250e-03   -5.0878120e-01    3.0541153e-05    4.9520113e-08   -4.2585705e-05    2.5532624e-09    8.1713308e+01
  -2.8775734e+01    6.0282841e-03   -5.0596557e-01    3.8537826e-05    4.9765618e-08   -4.2223455e-05    3.2139791e-09    8.6922335e+01
  -2.8359903e+01    6.0321925e-03   -4.9912986e-01    4.4108938e-05    4.9294350e-08   -4.1493721e-05    3.6670641e-09    9.0806122e+01
  -2.8027238e+01    5.8391143e-03   -4.9396597e-01    4.2875344e-05    4.7333072e-08   -4.0938744e-05    3.5555128e-09    9.1952940e+01
  -2.7611407e+01    5.6563604e-03   -4.8395710e-01    8.0582616e-06    4.5397937e-08   -3.9952451e-05    6.6606367e-10    9.4354921e+01
  -2.7278742e+01    5.9024364e-03   -4.7703642e-01    1.1065069e-05    4.7004305e-08   -3.9258370e-05    9.1219835e-10    8.9157904e+01
  -2.6862911e+01    6.4005275e-03   -4.7138738e-01   -3.5092595e-06    5.0477840e-08   -3.8638750e-05   -2.8832284e-10    9.1057517e+01
  -2.6530246e+01    6.6710070e-03   -4.6600902e-01   -2.4418030e-06    5.2206624e-08   -3.8075671e-05   -2.0007275e-10    9.2930530e+01
  -2.6114415e+01    6.8253317e-03   -4.5983645e-01   -3.4487203e-06    5.2904790e-08   -3.7417079e-05   -2.8157791e-10    9.6184773e+01
  -2.5781750e+01    7.2027386e-03   -4.5443295e-01   -5.0718105e-07    5.5407242e-08   -3.6855673e-05   -4.1291960e-11    9.9370205e+01
  -2.5365918e+01    7.2652041e-03   -4.4842387e-01    2.6864876e-06    5.5363081e-08   -3.6215095e-05    2.1791609e-10    1.0243391e+02
  -2.5033253e+01    7.4801034e-03   -4.4307709e-01    6.7354193e-06    5.6574807e-08   -3.5662409e-05    5.4473137e-10    1.0709659e+02
  -2.4617422e+01    7.4468690e-03   -4.3631912e-01    1.0452948e-05    5.5800990e-08   -3.4966470e-05    8.4216140e-10    1.1326549e+02
  -2.4284757e+01    7.8183033e-03   -4.3053518e-01    1.3036032e-05    5.8151891e-08   -3.4383154e-05    1.0470427e-09    1.0272749e+02
  -2.3868926e+01    7.9052314e-03   -4.2670039e-01    1.8376910e-05    5.8259411e-08   -3.3924949e-05    1.4701443e-09    1.1002624e+02
  -2.3536261e+01    7.8203302e-03   -4.2042666e-01    3.0219784e-05    5.7212724e-08   -3.3306516e-05    2.4098196e-09    1.1456032e+02
  -2.3120430e+01    7.3656866e-03   -4.1377987e-01    4.6182992e-05    5.3398711e-08   -3.2629755e-05    3.6675744e-09    1.1632584e+02
  -2.2787765e+01    7.3025366e-03   -4.0283637e-01    1.5143988e-05    5.2559663e-08   -3.1650449e-05    1.1986573e-09    1.1891528e+02
  -2.2521633e+01    7.8276478e-03   -3.9686174e-01    2.0189977e-05    5.6022715e-08   -3.1088978e-05    1.5937569e-09    1.1916301e+02
  -2.2188968e+01    8.3316109e-03   -3.9177012e-01    9.8543881e-06    5.9211069e-08   -3.0574149e-05    7.7519599e-10    1.1257213e+02
  -2.1773137e+01    8.8504124e-03   -3.8585942e-01    1.1179727e-05    6.2348844e-08   -2.9967793e-05    8.7555916e-10    1.1489763e+02
  -2.1440472e+01    8.8924907e-03   -3.7873302e-01    1.3971611e-05    6.2211183e-08   -2.9301317e-05    1.0903359e-09    1.1637847e+02
  -2.1024640e+01    8.5060227e-03   -3.7204918e-01    2.3291255e-05    5.8994898e-08   -2.8643631e-05    1.8094191e-09    1.1916854e+02
  -2.0691975e+01    7.7680264e-03   -3.6612588e-01    5.3749958e-05    5.3506498e-08   -2.8076053e-05    4.1603090e-09    1.2263837e+02
  -2.0425843e+01    8.1961960e-03   -3.6162117e-01    5.0056718e-05    5.6145715e-08   -2.7641536e-05    3.8628514e-09    1.2620486e+02
  -2.0093179e+01    9.3522805e-03   -3.5548119e-01    5.2219573e-05    6.3627458e-08   -2.7060802e-05    4.0143075e-09    1.2698086e+02
  -1.9885263e+01    9.4739692e-03   -3.4925456e-01    6.6966395e-05    6.5153824e-08   -2.6555629e-05    5.1430195e-09    1.9965438e+02
  -1.9739068e+01    8.0690914e-03   -3.4520375e-01    6.6907402e-05    5.5329847e-08   -2.6200956e-05    5.1299322e-09    2.0137317e+02
  -1.9657849e+01    7.9258369e-03   -3.4042967e-01    6.6985337e-05    5.4259156e-08   -2.5812867e-05    5.1311128e-09    2.0091127e+02
  -1.9592874e+01    7.8556200e-03   -3.3779969e-01    6.7049990e-05    5.3708521e-08   -2.5592958e-05    5.1322110e-09    2.0073327e+02
  -1.9446679e+01    7.8144175e-03   -3.3488136e-01    6.7229006e-05    5.3270442e-08   -2.5325864e-05    5.1371516e-09    2.0018823e+02
  -1.9394699e+01    7.7973876e-03   -3.3505860e-01    6.7294428e-05    5.3099146e-08   -2.5322864e-05    5.1390211e-09    2.0034410e+02
  -1.9248504e+01    7.7939835e-03   -3.3489349e-01    6.7501738e-05    5.2921366e-08   -2.5263995e-05    5.1459582e-09    2.0057889e+02
  -1.9183528e+01    7.7800203e-03   -3.3475204e-01    6.7588181e-05    5.2757820e-08   -2.5232616e-05    5.1485664e-09    2.0072132e+02
  -1.9066573e+01    7.7642154e-03   -3.3295074e-01    6.7754759e-05    5.2527959e-08   -2.5059671e-05    5.1540464e-09    2.0088209e+02
  -1.8985353e+01    7.7637611e-03   -3.3098324e-01    6.7856839e-05    5.2458086e-08   -2.4886600e-05    5.1569311e-09    2.0737792e+02
  -1.8883829e+01    7.7777158e-03   -3.2893439e-01    6.8038515e-05    5.2445722e-08   -2.4700275e-05    5.1643630e-09    2.0788775e+02
  -1.8756924e+01    7.7907817e-03   -3.2609250e-01    6.8285826e-05    5.2400331e-08   -2.4446629e-05    5.1750767e-09    2.0849323e+02
  -1.8655400e+01    7.7763840e-03   -3.2311766e-01    6.8417316e-05    5.2198080e-08   -2.4191910e-05    5.1786168e-09    1.9977394e+02
  -1.8528495e+01    7.7983829e-03   -3.2118469e-01    6.8676210e-05    5.2214221e-08   -2.4007775e-05    5.1901428e-09    2.0058092e+02
  -1.8373095e+01    7.8059256e-03   -3.1859322e-01    6.8913344e-05    5.2104264e-08   -2.3766354e-05    5.1981752e-09    2.0134576e+02
  -1.8225223e+01    7.8269945e-03   -3.1615978e-01    6.9207802e-05    5.2092213e-08   -2.3539487e-05    5.2108667e-09    2.0213550e+02
  -1.8106925e+01    7.8137181e-03   -3.1311012e-01    6.9420796e-05    5.1882904e-08   -2.3276656e-05    5.2192872e-09    2.0051038e+02
  -1.7959291e+01    7.8219588e-03   -3.0943941e-01    6.9711762e-05    5.1786671e-08   -2.2959431e-05    5.2315609e-09    2.0114142e+02
  -1.7841185e+01    7.8093865e-03   -3.0595971e-01    6.9898533e-05    5.1583982e-08   -2.2666251e-05    5.2378844e-09    2.0220671e+02
  -1.7693795e+01    7.8201089e-03   -3.0328362e-01    7.0208586e-05    5.1505306e-08   -2.2424359e-05    5.2513888e-09    2.0411510e+02
  -1.7575883e+01    7.8019485e-03   -3.0043017e-01    7.0401029e-05    5.1267510e-08   -2.2178842e-05    5.2579795e-09    2.0597485e+02
  -1.7454482e+01    7.8008475e-03   -2.9831841e-01    7.0656893e-05    5.1138825e-08   -2.1987515e-05    5.2689919e-09    2.0825362e+02
  -1.7347546e+01    7.7882395e-03   -2.9611386e-01    7.0842857e-05    5.0950324e-08   -2.1794074e-05    5.2757075e-09    2.1076200e+02
  -1.7253433e+01    7.7761676e-03   -2.9420910e-01    7.0992310e-05    5.0778706e-08   -2.1626824e-05    5.2805279e-09    2.1385361e+02
  -1.7161683e+01    7.7706320e-03   -2.9258413e-01    7.1152349e-05    5.0652461e-08   -2.1481092e-05    5.2862520e-09    2.1693037e+02
  -1.7067498e+01    7.7720816e-03   -2.9110987e-01    7.1309647e-05    5.0569145e-08   -2.1345864e-05    5.2915424e-09    2.2009213e+02
  -1.6899734e+01    7.7809871e-03   -2.8809980e-01    7.1588288e-05    5.0461842e-08   -2.1077318e-05    5.3007084e-09    2.1424759e+02
  -1.6794897e+01    7.7891313e-03   -2.8608919e-01    7.1801484e-05    5.0410660e-08   -2.0900118e-05    5.3091668e-09    2.1637431e+02
  -1.6683578e+01    7.7943170e-03   -2.8319021e-01    7.2030174e-05    5.0334278e-08   -2.0656585e-05    5.3182352e-09    2.1864757e+02
  -1.6564927e+01    7.8097533e-03   -2.8093639e-01    7.2289199e-05    5.0317320e-08   -2.0458521e-05    5.3289418e-09    2.2094077e+02
  -1.6463546e+01    7.7973703e-03   -2.7796052e-01    7.2189790e-05    5.0132979e-08   -2.0213431e-05    5.3144438e-09    2.2106226e+02
  -1.6336819e+01    7.8131244e-03   -2.7635215e-01    7.2546157e-05    5.0111995e-08   -2.0061687e-05    5.3318010e-09    2.2107045e+02
  -1.6235438e+01    7.7938953e-03   -2.7477186e-01    7.2729905e-05    4.9891153e-08   -1.9919378e-05    5.3382055e-09    2.2265327e+02
  -1.6154333e+01    7.7819609e-03   -2.7295505e-01    7.2854933e-05    4.9736994e-08   -1.9765769e-05    5.3416973e-09    2.2413533e+02
  -1.6052952e+01    7.7918880e-03   -2.7044821e-01    7.3036829e-05    4.9703115e-08   -1.9557011e-05    5.3478786e-09    2.2583151e+02
  -1.5971847e+01    7.7864629e-03   -2.6863926e-01    7.3167858e-05    4.9590932e-08   -1.9404531e-05    5.3517259e-09    2.2724801e+02
  -1.5855056e+01    7.7574573e-03   -2.6637141e-01    7.3338706e-05    4.9292091e-08   -1.9209586e-05    5.3558693e-09    2.2874938e+02
  -1.5790172e+01    7.7563700e-03   -2.6554971e-01    7.3448609e-05    4.9224105e-08   -1.9133059e-05    5.3592374e-09    2.3023920e+02
  -1.5607686e+01    7.7818206e-03   -2.6285473e-01    7.3864710e-05    4.9212165e-08   -1.8890324e-05    5.3762778e-09    2.3338825e+02
  -1.5480959e+01    7.7933823e-03   -2.5948906e-01    7.4033392e-05    4.9165266e-08   -1.8615084e-05    5.3792483e-09    2.3568677e+02
  -1.5379578e+01    7.7868609e-03   -2.5794646e-01    7.4288764e-05    4.9029074e-08   -1.8477939e-05    5.3903471e-09    2.3788319e+02
  -1.5252851e+01    7.8032369e-03   -2.5565641e-01    7.4615085e-05    4.9013597e-08   -1.8281130e-05    5.4046739e-09    2.4068252e+02
  -1.5094443e+01    7.8315485e-03   -2.5300241e-01    7.5063483e-05    4.9043038e-08   -1.8050920e-05    5.4254196e-09    2.4409784e+02
  -1.4998697e+01    7.8179064e-03   -2.5000456e-01    7.5129693e-05    4.8867871e-08   -1.7813028e-05    5.4231378e-09    2.3505434e+02
  -1.4879014e+01    7.8201686e-03   -2.4730183e-01    7.5293650e-05    4.8760509e-08   -1.7590386e-05    5.4259997e-09    2.3531299e+02
  -1.4783268e+01    7.8092928e-03   -2.4565228e-01    7.5472546e-05    4.8604222e-08   -1.7449415e-05    5.4317732e-09    2.3630732e+02
  -1.4663585e+01    7.8239481e-03   -2.4412534e-01    7.5696187e-05    4.8584928e-08   -1.7311474e-05    5.4389061e-09    2.3713868e+02
  -1.4513982e+01    7.8506827e-03   -2.4219771e-01    7.6021070e-05    4.8613241e-08   -1.7138118e-05    5.4509595e-09    2.3876109e+02
  -1.4394299e+01    7.8252125e-03   -2.3930039e-01    7.6225638e-05    4.8345053e-08   -1.6904168e-05    5.4565777e-09    2.3772739e+02
  -1.4244696e+01    7.8459717e-03   -2.3535189e-01    7.6536675e-05    4.8337395e-08   -1.6589725e-05    5.4674950e-09    2.3940575e+02
  -1.4125013e+01    7.8254614e-03   -2.3195739e-01    7.6670731e-05    4.8102145e-08   -1.6322484e-05    5.4679837e-09    2.4086831e+02
  -1.3975410e+01    7.8558423e-03   -2.2946712e-01    7.7033127e-05    4.8153402e-08   -1.6112608e-05    5.4823934e-09    2.4263878e+02
  -1.3855727e+01    7.8287612e-03   -2.2682425e-01    7.7202413e-05    4.7879231e-08   -1.5899694e-05    5.4852835e-09    2.4423842e+02
  -1.3706124e+01    7.8550228e-03   -2.2495510e-01    7.7536577e-05    4.7905756e-08   -1.5734751e-05    5.4975171e-09    2.4599226e+02
  -1.3586441e+01    7.8333952e-03   -2.2221771e-01    7.7709269e-05    4.7666325e-08   -1.5516527e-05    5.5005440e-09    2.4760025e+02
  -1.3436837e+01    7.8573394e-03   -2.1995120e-01    7.8038453e-05    4.7679417e-08   -1.5325193e-05    5.5122830e-09    2.4926831e+02
  -1.3317155e+01    7.8321253e-03   -2.1718037e-01    7.8199153e-05    4.7420503e-08   -1.5106079e-05    5.5143829e-09    2.5088552e+02
  -1.3167551e+01    7.8595422e-03   -2.1487037e-01    7.8511418e-05    4.7455486e-08   -1.4913193e-05    5.5247945e-09    2.5334670e+02
  -1.3047869e+01    7.8307147e-03   -2.1197136e-01    7.8653733e-05    4.7176951e-08   -1.4686630e-05    5.5255231e-09    2.5560044e+02
  -1.2898265e+01    7.8633890e-03   -2.0981566e-01    7.8922685e-05    4.7243307e-08   -1.4505852e-05    5.5327509e-09    2.5820709e+02
  -1.2778583e+01    7.8371765e-03   -2.0674763e-01    7.9088607e-05    4.6981988e-08   -1.4269061e-05    5.5350537e-09    2.5235382e+02
  -1.2628979e+01    7.8793654e-03   -2.0457390e-01    7.9369549e-05    4.7105302e-08   -1.4088431e-05    5.5429812e-09    2.5408427e+02
  -1.2509297e+01    7.8706625e-03   -2.0200146e-01    7.9544778e-05    4.6949595e-08   -1.3887190e-05    5.5458400e-09    2.5507510e+02
  -1.2359693e+01    7.9081201e-03   -2.0005459e-01    7.9840830e-05    4.7044933e-08   -1.3723604e-05    5.5547420e-09    2.5636711e+02
  -1.2240010e+01    7.8960369e-03   -1.9742902e-01    7.9976812e-05    4.6870643e-08   -1.3520176e-05    5.5548574e-09    2.5776138e+02
  -1.2090407e+01    7.9306183e-03   -1.9527896e-01    8.0248210e-05    4.6949441e-08   -1.3344292e-05    5.5620622e-09    2.5650422e+02
  -1.1970724e+01    7.9069469e-03   -1.9105162e-01    8.0402066e-05    4.6709077e-08   -1.3033252e-05    5.5634921e-09    2.5818955e+02
  -1.1821121e+01    7.9385898e-03   -1.8849525e-01    8.0686212e-05    4.6771528e-08   -1.2831599e-05    5.5716052e-09    2.5982698e+02
  -1.1701438e+01    7.9243924e-03   -1.8584205e-01    8.0846535e-05    4.6588413e-08   -1.2629581e-05    5.5734550e-09    2.6069487e+02
  -1.1551835e+01    7.9567918e-03   -1.8404450e-01    8.1130493e-05    4.6655442e-08   -1.2480916e-05    5.5814579e-09    2.6256375e+02
  -1.1432152e+01    7.9316105e-03   -1.8160278e-01    8.1285766e-05    4.6409492e-08   -1.2294510e-05    5.5829022e-09    2.6420028e+02
  -1.1282549e+01    7.9593405e-03   -1.8011937e-01    8.1619177e-05    4.6450133e-08   -1.2168262e-05    5.5942033e-09    2.6604070e+02
  -1.1162866e+01    7.9401230e-03   -1.7740387e-01    8.1778934e-05    4.6240875e-08   -1.1964572e-05    5.5958979e-09    2.6727559e+02
  -1.1013263e+01    7.9648305e-03   -1.7564817e-01    8.2138029e-05    4.6264161e-08   -1.1821164e-05    5.6088738e-09    2.6845308e+02
  -1.0893580e+01    7.9400929e-03   -1.7268333e-01    8.2253966e-05    4.6025211e-08   -1.1602152e-05    5.6075827e-09    2.7023803e+02
  -1.0743977e+01    7.9621333e-03   -1.7074399e-01    8.2558611e-05    4.6035090e-08   -1.1447915e-05    5.6168649e-09    2.7298683e+02
  -1.0624294e+01    7.9387252e-03   -1.6812635e-01    8.2637261e-05    4.5806165e-08   -1.1253726e-05    5.6130981e-09    2.7491034e+02
  -1.0474690e+01    7.9652191e-03   -1.6560535e-01    8.2906006e-05    4.5843657e-08   -1.1062224e-05    5.6200446e-09    2.7775368e+02
  -1.0351087e+01    7.8845991e-03   -1.5911590e-01    8.2938587e-05    4.5286951e-08   -1.0611172e-05    5.6131603e-09    2.8169352e+02
  -1.0280250e+01    7.9008123e-03   -1.5658409e-01    8.3044105e-05    4.5329101e-08   -1.0432755e-05    5.6152638e-09    2.8275028e+02
  -1.0169222e+01    7.9200424e-03   -1.5107956e-01    8.3181931e-05    4.5363469e-08   -1.0052160e-05    5.6170265e-09    2.8073327e+02
  -1.0052763e+01    7.9221105e-03   -1.4452371e-01    8.3266750e-05    4.5301777e-08   -9.6033293e-06    5.6155605e-09    2.8360640e+02
  -9.9938383e+00    7.9200622e-03   -1.4283221e-01    8.3324881e-05    4.5255177e-08   -9.4851316e-06    5.6161475e-09    2.8480153e+02
  -9.8984529e+00    7.9016068e-03   -1.4047118e-01    8.3401691e-05    4.5096700e-08   -9.3197601e-06    5.6163244e-09    2.8643155e+02
  -9.7957921e+00    7.9118115e-03   -1.4024708e-01    8.3479722e-05    4.5100046e-08   -9.2963607e-06    5.6166217e-09    2.8470068e+02
  -9.6854103e+00    7.9147423e-03   -1.3949366e-01    8.3549868e-05    4.5058624e-08   -9.2376360e-06    5.6162233e-09    2.8471694e+02
  -9.5893804e+00    7.9144273e-03   -1.3675080e-01    8.3599071e-05    4.5007116e-08   -9.0486216e-06    5.6151494e-09    2.8465585e+02
  -9.4817480e+00    7.9148696e-03   -1.3563282e-01    8.3717380e-05    4.4953961e-08   -8.9663029e-06    5.6180783e-09    2.8505730e+02
  -9.3810907e+00    7.9128934e-03   -1.3636875e-01    8.3858105e-05    4.4888997e-08   -9.0066809e-06    5.6225439e-09    2.8459818e+02
  -9.2800250e+00    7.9028760e-03   -1.3650644e-01    8.3987266e-05    4.4776564e-08   -9.0069018e-06    5.6258342e-09    2.8145798e+02
  -9.1780569e+00    7.8912512e-03   -1.3482613e-01    8.4117834e-05    4.4652839e-08   -8.8866332e-06    5.6287867e-09    2.8212640e+02
  -9.0843915e+00    7.8926638e-03   -1.3421720e-01    8.4135919e-05    4.4605594e-08   -8.8373970e-06    5.6243449e-09    2.8252161e+02
  -8.9762750e+00    7.9150318e-03   -1.3453828e-01    8.4296684e-05    4.4664138e-08   -8.8472936e-06    5.6280936e-09    2.8250023e+02
  -8.8572724e+00    7.9040193e-03   -1.3444361e-01    8.4464478e-05    4.4523717e-08   -8.8279699e-06    5.6311068e-09    2.8322436e+02
  -8.7799493e+00    7.9195574e-03   -1.3428006e-01    8.4585672e-05    4.4558508e-08   -8.8084369e-06    5.6336673e-09    2.8366404e+02
  -8.6407677e+00    7.9261133e-03   -1.3237691e-01    8.4798970e-05    4.4500317e-08   -8.6679119e-06    5.6378565e-09    2.8450685e+02
  -8.5789092e+00    7.9240182e-03   -1.3154132e-01    8.4856625e-05    4.4446676e-08   -8.6063286e-06    5.6372702e-09    2.8496521e+02
  -8.4397276e+00    7.9218352e-03   -1.3017213e-01    8.5044695e-05    4.4341577e-08   -8.5017095e-06    5.6399711e-09    2.8560995e+02
  -8.3624045e+00    7.9311458e-03   -1.2977860e-01    8.5138990e-05    4.4342621e-08   -8.4678433e-06    5.6408887e-09    2.8633131e+02
  -8.2232229e+00    7.9313828e-03   -1.2817938e-01    8.5301530e-05    4.4253451e-08   -8.3492505e-06    5.6422201e-09    2.8707090e+02
  -8.1613644e+00    7.9301939e-03   -1.2707301e-01    8.5379278e-05    4.4206911e-08   -8.2709976e-06    5.6432258e-09    2.8718654e+02
  -8.0840413e+00    7.9342957e-03   -1.2635401e-01    8.5475527e-05    4.4179851e-08   -8.2165336e-06    5.6444288e-09    2.8730481e+02
  -7.9448596e+00    7.9336402e-03   -1.2389444e-01    8.5635281e-05    4.4087398e-08   -8.0431858e-06    5.6457562e-09    2.8832348e+02
  -7.8482058e+00    7.9389887e-03   -1.2317644e-01    8.5758133e-05    4.4055723e-08   -7.9873042e-06    5.6474303e-09    2.8866854e+02
  -7.7708826e+00    7.9356769e-03   -1.2198967e-01    8.5835350e-05    4.3988665e-08   -7.9030258e-06    5.6473819e-09    2.8842232e+02
  -7.6742287e+00    7.9396308e-03   -1.2120243e-01    8.5970702e-05    4.3949753e-08   -7.8428979e-06    5.6498341e-09    2.8920748e+02
  -7.5969056e+00    7.9331113e-03   -1.1982163e-01    8.6045577e-05    4.3865795e-08   -7.7463777e-06    5.6496208e-09    2.8988930e+02
  -7.4577240e+00    7.9331824e-03   -1.1814301e-01    8.6202518e-05    4.3780265e-08   -7.6252111e-06    5.6507220e-09    2.9082108e+02
  -7.3610701e+00    7.9369025e-03   -1.1761810e-01    8.6346106e-05    4.3741662e-08   -7.5826275e-06    5.6537594e-09    2.9159165e+02
  -7.2837470e+00    7.9297275e-03   -1.1636896e-01    8.6391179e-05    4.3654971e-08   -7.4952669e-06    5.6516515e-09    2.9208968e+02
  -7.1870931e+00    7.9313026e-03   -1.1512045e-01    8.6535939e-05    4.3605726e-08   -7.4064900e-06    5.6548517e-09    2.9292891e+02
  -7.0131161e+00    7.9278375e-03   -1.1266849e-01    8.6716512e-05    4.3483283e-08   -7.2342638e-06    5.6555390e-09    2.9474912e+02
  -6.9357930e+00    7.9227718e-03   -1.1132941e-01    8.6823842e-05    4.3410451e-08   -7.1420513e-06    5.6576911e-09    2.9551804e+02
  -6.8391391e+00    7.9241345e-03   -1.1086908e-01    8.6937521e-05    4.3362232e-08   -7.1048153e-06    5.6590735e-09    2.9609991e+02
  -6.7183217e+00    7.9279422e-03   -1.0988876e-01    8.7074422e-05    4.3313262e-08   -7.0324892e-06    5.6604736e-09    2.9603157e+02
  -6.6216678e+00    7.9181842e-03   -1.0740327e-01    8.7158017e-05    4.3206181e-08   -6.8661577e-06    5.6600177e-09    2.9252212e+02
  -6.5443447e+00    7.9258401e-03   -1.0553211e-01    8.7250489e-05    4.3205098e-08   -6.7409094e-06    5.6613809e-09    2.9376786e+02
  -6.4476908e+00    7.9353709e-03   -1.0530981e-01    8.7358614e-05    4.3203776e-08   -6.7197215e-06    5.6626139e-09    2.9417211e+02
  -6.3268734e+00    7.9435176e-03   -1.0474361e-01    8.7531192e-05    4.3181555e-08   -6.6749176e-06    5.6665667e-09    2.9473755e+02
  -6.2302195e+00    7.9412515e-03   -1.0272901e-01    8.7602460e-05    4.3116937e-08   -6.5398348e-06    5.6654778e-09    2.9552304e+02
  -6.1528964e+00    7.9273664e-03   -1.0115045e-01    8.7679231e-05    4.3000416e-08   -6.4341475e-06    5.6659481e-09    2.9609658e+02
  -6.0562425e+00    7.9285426e-03   -1.0045504e-01    8.7785883e-05    4.2955963e-08   -6.3835387e-06    5.6672812e-09    2.9650858e+02
  -5.9354252e+00    7.9442563e-03   -1.0004033e-01    8.7930597e-05    4.2978131e-08   -6.3492978e-06    5.6697046e-09    2.9643450e+02
  -5.8387713e+00    7.9406774e-03   -9.8197570e-02    8.8034081e-05    4.2909448e-08   -6.2262641e-06    5.6709370e-09    2.9724533e+02
  -5.7179539e+00    7.9461124e-03   -9.7099910e-02    8.8166126e-05    4.2878230e-08   -6.1492644e-06    5.6727344e-09    2.9741202e+02
  -5.6213000e+00    7.9430494e-03   -9.5512747e-02    8.8262831e-05    4.2813818e-08   -6.0430304e-06    5.6736794e-09    2.9786133e+02
  -5.5439769e+00    7.9369708e-03   -9.3806581e-02    8.8315653e-05    4.2743696e-08   -5.9306934e-06    5.6729498e-09    2.9821273e+02
  -5.4473230e+00    7.9421532e-03   -9.3604577e-02    8.8428812e-05    4.2725097e-08   -5.9125043e-06    5.6751113e-09    2.9853813e+02
  -5.3265056e+00    7.9434247e-03   -9.2824104e-02    8.8554104e-05    4.2674721e-08   -5.8565683e-06    5.6768331e-09    2.9873377e+02
  -5.2298517e+00    7.9387813e-03   -9.0885742e-02    8.8636371e-05    4.2604902e-08   -5.7291829e-06    5.6771540e-09    2.9928838e+02
  -5.1090343e+00    7.9443408e-03   -9.0264378e-02    8.8778298e-05    4.2579093e-08   -5.6837460e-06    5.6800917e-09    2.9639667e+02
  -4.9595967e+00    7.9523214e-03   -8.7249350e-02    8.8919114e-05    4.2554686e-08   -5.4865631e-06    5.6816386e-09    2.9785929e+02
  -4.8400466e+00    7.9403843e-03   -8.4613976e-02    8.9028138e-05    4.2439101e-08   -5.3153392e-06    5.6828233e-09    2.9897125e+02
  -4.7444065e+00    7.9250518e-03   -8.3041673e-02    8.9128140e-05    4.2317187e-08   -5.2123817e-06    5.6847191e-09    2.9969274e+02
  -4.6248564e+00    7.9206435e-03   -8.2895546e-02    8.9260178e-05    4.2244213e-08   -5.1980755e-06    5.6876236e-09    3.0021500e+02
  -4.5292163e+00    7.9140042e-03   -8.1754278e-02    8.9352460e-05    4.2170320e-08   -5.1225521e-06    5.6891853e-09    3.0016997e+02
  -4.4096662e+00    7.9157108e-03   -8.1465388e-02    8.9504712e-05    4.2131672e-08   -5.0995603e-06    5.6935181e-09    3.0100012e+02
  -4.2606911e+00    7.9169027e-03   -7.9945442e-02    8.9656712e-05    4.2079684e-08   -4.9985475e-06    5.6966179e-09    3.0107287e+02
  -4.1415110e+00    7.9077765e-03   -7.7351264e-02    8.9801658e-05    4.1986554e-08   -4.8320047e-06    5.7007914e-09    3.0216204e+02
  -4.0461670e+00    7.9021910e-03   -7.6041700e-02    8.9906329e-05    4.1922503e-08   -4.7469034e-06    5.7035468e-09    3.0227727e+02
  -3.9269869e+00    7.9027085e-03   -7.6390246e-02    9.0060857e-05    4.1882667e-08   -4.7645763e-06    5.7085455e-09    3.0226854e+02
  -3.7796949e+00    7.8976163e-03   -7.4339131e-02    9.0206470e-05    4.1804993e-08   -4.6319207e-06    5.7120540e-09    3.0330405e+02
  -3.6618613e+00    7.8837501e-03   -7.2276730e-02    9.0301393e-05    4.1692811e-08   -4.4998988e-06    5.7136784e-09    3.0392196e+02
  -3.5145693e+00    7.8837460e-03   -7.3013410e-02    9.0519178e-05    4.1644415e-08   -4.5413251e-06    5.7219717e-09    3.0328038e+02
  -3.3656560e+00    7.8663543e-03   -6.9084823e-02    9.0608278e-05    4.1507390e-08   -4.2930187e-06    5.7224248e-09    3.0467903e+02
  -3.2465253e+00    7.8626608e-03   -6.7846034e-02    9.0739875e-05    4.1453279e-08   -4.2130772e-06    5.7267843e-09    3.0486951e+02
  -3.0976957e+00    7.8541328e-03   -6.7038765e-02    9.0847441e-05    4.1366899e-08   -4.1594542e-06    5.7288536e-09    3.0494604e+02
  -2.9786320e+00    7.8403288e-03   -6.4930430e-02    9.0951283e-05    4.1262964e-08   -4.0260853e-06    5.7318319e-09    3.0509734e+02
  -2.8357288e+00    7.8383227e-03   -6.4911927e-02    9.1097684e-05    4.1215698e-08   -4.0219452e-06    5.7368760e-09    3.0508812e+02
  -2.7001320e+00    7.8245723e-03   -6.2069612e-02    9.1183374e-05    4.1111174e-08   -3.8433032e-06    5.7385644e-09    3.0593154e+02
  -2.5916545e+00    7.8156742e-03   -6.0269975e-02    9.1277828e-05    4.1040083e-08   -3.7300291e-06    5.7417299e-09    3.0627948e+02
  -2.4560577e+00    7.8096303e-03   -6.0310054e-02    9.1407349e-05    4.0978976e-08   -3.7302909e-06    5.7465320e-09    3.0600669e+02
  -2.3072467e+00    7.8071515e-03   -5.9611385e-02    9.1551709e-05    4.0934523e-08   -3.6847220e-06    5.7520074e-09    3.0526476e+02
  -2.1584537e+00    7.7945219e-03   -5.6463650e-02    9.1649334e-05    4.0839841e-08   -3.4881258e-06    5.7548617e-09    3.0582838e+02
  -2.0096456e+00    7.7885762e-03   -5.5470706e-02    9.1763813e-05    4.0782415e-08   -3.4249591e-06    5.7590450e-09    3.0605120e+02
  -1.8608827e+00    7.7778107e-03   -5.3979303e-02    9.1881258e-05    4.0701858e-08   -3.3312496e-06    5.7636655e-09    3.0617614e+02
  -1.7121596e+00    7.7649018e-03   -5.2269739e-02    9.1990290e-05    4.0612677e-08   -3.2243398e-06    5.7680464e-09    3.0608584e+02
  -1.5634298e+00    7.7534900e-03   -5.0394740e-02    9.2085309e-05    4.0533884e-08   -3.1074926e-06    5.7718581e-09    3.0614724e+02
  -1.4146805e+00    7.7408746e-03   -4.8819767e-02    9.2179533e-05    4.0451531e-08   -3.0093880e-06    5.7759220e-09    3.0612817e+02
  -1.2659059e+00    7.7288327e-03   -4.7240721e-02    9.2263167e-05    4.0374497e-08   -2.9112401e-06    5.7796009e-09    3.0563873e+02
  -1.1171207e+00    7.7109239e-03   -4.5801168e-02    9.2347731e-05    4.0268447e-08   -2.8218666e-06    5.7835906e-09    3.0499813e+02
  -9.6834078e-01    7.6961334e-03   -4.4279260e-02    9.2414297e-05    4.0181148e-08   -2.7275862e-06    5.7867108e-09    3.0441337e+02
  -8.1955251e-01    7.6799810e-03   -4.2828410e-02    9.2466921e-05    4.0088947e-08   -2.6378360e-06    5.7892127e-09    3.0428243e+02
  -6.7074533e-01    7.6622253e-03   -4.1334286e-02    9.2524612e-05    3.9990346e-08   -2.5455618e-06    5.7922888e-09    3.0401564e+02
  -5.2190941e-01    7.6438809e-03   -3.9843906e-02    9.2561653e-05    3.9890507e-08   -2.4536498e-06    5.7943363e-09    3.0363831e+02
  -3.7307403e-01    7.6249128e-03   -3.8287815e-02    9.2590739e-05    3.9790505e-08   -2.3578196e-06    5.7961734e-09    3.0344886e+02
  -2.2423344e-01    7.6027368e-03   -3.6759914e-02    9.2610999e-05    3.9675693e-08   -2.2638355e-06    5.7977357e-09    3.0315432e+02
  -7.5396292e-02    7.5815672e-03   -3.5217301e-02    9.2620857e-05    3.9568418e-08   -2.1690429e-06    5.7989281e-09    3.0274723e+02
   7.3423213e-02    7.5596617e-03   -3.3713514e-02    9.2641077e-05    3.9459068e-08   -2.0767232e-06    5.8010441e-09    3.0229409e+02
   2.2221889e-01    7.5355389e-03   -3.2202566e-02    9.2638159e-05    3.9340282e-08   -1.9840300e-06    5.8019835e-09    3.0186665e+02
   3.7101928e-01    7.5102651e-03   -3.0663526e-02    9.2630629e-05    3.9217583e-08   -1.8896596e-06    5.8029053e-09    3.0139888e+02
   5.1982154e-01    7.4856151e-03   -2.9169255e-02    9.2607788e-05    3.9100196e-08   -1.7980883e-06    5.8031373e-09    3.0087447e+02
   6.6860041e-01    7.4597649e-03   -2.7625544e-02    9.2560217e-05    3.8978607e-08   -1.7034965e-06    5.8020894e-09    3.0035682e+02
   8.1730832e-01    7.4302239e-03   -2.6141143e-02    9.2522117e-05    3.8839700e-08   -1.6125751e-06    5.8019010e-09    2.9974059e+02
   9.6605973e-01    7.4036559e-03   -2.4570471e-02    9.2487214e-05    3.8717715e-08   -1.5163307e-06    5.8021766e-09    2.9907315e+02
   1.1148081e+00    7.3757700e-03   -2.3085594e-02    9.2445552e-05    3.8591593e-08   -1.4253694e-06    5.8023027e-09    2.9877649e+02
   1.2635602e+00    7.3433891e-03   -2.1503951e-02    9.2393558e-05    3.8444007e-08   -1.3284071e-06    5.8020503e-09    2.9843517e+02
   1.4123250e+00    7.3163111e-03   -2.0018349e-02    9.2353171e-05    3.8326322e-08   -1.2373378e-06    5.8027967e-09    2.9809346e+02
   1.5611015e+00    7.2806244e-03   -1.8387139e-02    9.2286647e-05    3.8165210e-08   -1.1372122e-06    5.8021648e-09    2.9766090e+02
   1.7098926e+00    7.2489632e-03   -1.6915450e-02    9.2209273e-05    3.8026995e-08   -1.0468832e-06    5.8011121e-09    2.9702549e+02
   1.8587062e+00    7.2180025e-03   -1.5254098e-02    9.2107402e-05    3.7894181e-08   -9.4473186e-07    5.7987762e-09    2.9653102e+02
   2.0075425e+00    7.1832121e-03   -1.3770123e-02    9.1986337e-05    3.7754842e-08   -8.5348956e-07    5.7956332e-09    2.9904344e+02
   2.1453030e+00    7.1629595e-03   -1.3205673e-02    9.1961596e-05    3.7679153e-08   -8.1909729e-07    5.7982432e-09    2.9776511e+02
   2.2830902e+00    7.1210809e-03   -1.1413010e-02    9.1887299e-05    3.7490487e-08   -7.0844500e-07    5.7979410e-09    2.9699111e+02
   2.4209008e+00    7.0839881e-03   -9.5429995e-03    9.1833187e-05    3.7327640e-08   -5.9284169e-07    5.7991313e-09    2.9623780e+02
   2.5587359e+00    7.0525544e-03   -7.6016132e-03    9.1755875e-05    3.7197142e-08   -4.7263716e-07    5.7991204e-09    2.9572484e+02
   2.6966053e+00    7.0193065e-03   -6.2578477e-03    9.1647826e-05    3.7058469e-08   -3.8943395e-07    5.7974061e-09    2.9498426e+02
   2.8345098e+00    6.9877682e-03   -5.0649510e-03    9.1587605e-05    3.6929426e-08   -3.1548860e-07    5.7988828e-09    2.9381573e+02
   3.0378977e+00    6.9196774e-03   -2.7050775e-03    9.1466800e-05    3.6624338e-08   -1.6872310e-07    5.7989799e-09    2.9209675e+02
   3.1758506e+00    6.8807427e-03   -3.3453648e-04    9.1364044e-05    3.6459888e-08   -2.0886975e-08    5.7982393e-09    2.9250392e+02
   3.3071438e+00    6.8413745e-03    5.6011506e-04    9.1247382e-05    3.6291875e-08    3.5006230e-08    5.7965966e-09    2.9516512e+02
   3.4227041e+00    6.8177135e-03   -5.5735210e-04    9.1135495e-05    3.6199323e-08   -3.4863357e-08    5.7943978e-09    3.1239535e+02
   3.5239545e+00    6.7640960e-03    2.3812971e-03    9.1135213e-05    3.5944040e-08    1.4906404e-07    5.7985953e-09    3.4980915e+02
   3.6067644e+00    6.7195291e-03    4.4393979e-03    9.1169426e-05    3.5732695e-08    2.7806701e-07    5.8042774e-09    3.9561275e+02
   3.7021704e+00    6.6862984e-03    4.1445951e-03    9.1497996e-05    3.5585660e-08    2.5978830e-07    5.8293211e-09    4.6608886e+02
   3.8059080e+00    6.6392392e-03    2.6906253e-03    9.1947958e-05    3.5367349e-08    1.6878403e-07    5.8625150e-09    5.6782760e+02
   3.9154496e+00    6.6505878e-03    4.0585379e-03    8.9344972e-05    3.5461477e-08    2.5480352e-07    5.7011721e-09    7.0940478e+02
   4.0132479e+00    6.6235690e-03    8.3097768e-03    9.0305325e-05    3.5347163e-08    5.2208863e-07    5.7666212e-09    8.6779988e+02
   4.1014886e+00    6.6064935e-03    1.2812294e-02    8.8920819e-05    3.5283017e-08    8.0551566e-07    5.6819702e-09    1.0440755e+03
   4.2080202e+00    6.6095694e-03    1.6043135e-02    8.9488473e-05    3.5332457e-08    1.0094872e-06    5.7229654e-09    1.2983990e+03
   4.3048409e+00    6.4725972e-03    1.6621644e-02    9.8229334e-05    3.4629701e-08    1.0467153e-06    6.2868426e-09    1.5932780e+03
   4.4048646e+00    6.5805152e-03    3.4171159e-02    6.3632174e-05    3.5244524e-08    2.1538459e-06    4.0762474e-09    1.8899215e+03
   4.5075019e+00    6.6177519e-03    4.8997986e-02    7.3612766e-05    3.5484605e-08    3.0920363e-06    4.7210980e-09    2.2305636e+03
   4.6067928e+00    6.4761767e-03    4.5925164e-02    7.8289308e-05    3.4771135e-08    2.9019087e-06    5.0275162e-09    2.6407531e+03
   4.7061803e+00    6.4420012e-03    6.2002095e-02    6.3777696e-05    3.4642798e-08    3.9235452e-06    4.1015991e-09    2.9744292e+03
   4.8054512e+00    6.3845267e-03    7.3064458e-02    8.2151269e-05    3.4394735e-08    4.6319791e-06    5.2927661e-09    3.3053923e+03
   4.9047609e+00    6.2036638e-03    7.3036578e-02    1.2566160e-04    3.3483671e-08    4.6388600e-06    8.1110867e-09    3.6283066e+03
   5.0040779e+00    6.4282857e-03    8.1612944e-02    9.4245143e-05    3.4769043e-08    5.1944775e-06    6.0960252e-09    3.9752559e+03
   5.1033912e+00    6.0470460e-03    9.5471330e-02    4.6425803e-05    3.2783980e-08    6.0901703e-06    3.0096731e-09    4.3058721e+03
   5.2026684e+00    6.1379271e-03    9.9540072e-02    2.8987191e-05    3.3367433e-08    6.3648210e-06    1.8836213e-09    4.6246578e+03
   5.3019647e+00    6.1049621e-03    9.7339855e-02   -1.1152203e-04    3.3292442e-08    6.2403832e-06   -7.2656946e-09    4.9858851e+03
   5.4012545e+00    6.3187135e-03    9.7234003e-02    1.5613533e-04    3.4592437e-08    6.2520880e-06    1.0202290e-08    5.4091464e+03
   5.5005633e+00    6.5388729e-03    8.2769791e-02    3.6757565e-04    3.5962376e-08    5.3382375e-06    2.4091237e-08    5.8637663e+03
   5.6098197e+00    6.9523711e-03    6.3606420e-02    4.0319841e-04    3.8448596e-08    4.1153209e-06    2.6510279e-08    6.2386011e+03
   5.7025722e+00    7.3344424e-03    6.9112286e-02    3.9323248e-04    4.0773145e-08    4.4823783e-06    2.5918695e-08    6.2808500e+03
   5.8060997e+00    7.4393472e-03    8.9441967e-02    2.0021445e-04    4.1601511e-08    5.8155155e-06    1.3230789e-08    6.2651693e+03
   5.9078069e+00    4.6122431e-03    9.7866493e-02    1.0651918e-04    2.5942065e-08    6.3783382e-06    7.0565206e-09    6.3827036e+03
   6.0036435e+00    5.6819240e-03    1.0182162e-01    8.6461966e-05    3.2142176e-08    6.6506198e-06    5.7410447e-09    6.5225267e+03
   6.1064819e+00    9.1370505e-03    5.5530005e-02    6.3539715e-05    5.1979281e-08    3.6349503e-06    4.2289145e-09    6.6553832e+03
   6.2021371e+00   -4.8371252e-04   -2.7786544e-02    1.7351146e-04   -2.7647389e-09   -1.8218495e-06    1.1569091e-08    6.7739486e+03
   6.3054654e+00    1.3351317e-02   -1.1631493e-01    2.1203026e-04    7.6579478e-08   -7.6372344e-06    1.4160741e-08    6.9146636e+03
   6.4078466e+00    3.0017309e-03   -2.4622793e-01    2.6251065e-04    1.7263490e-08   -1.6184462e-05    1.7555581e-08    7.0969397e+03
   6.5031446e+00    5.4688917e-04   -3.2541818e-01    2.7384204e-04    3.1484717e-09   -2.1412663e-05    1.8338554e-08    7.2623408e+03
   6.6004180e+00    2.3542468e-02   -5.9902607e-02    2.9974626e-04    1.3560282e-07   -3.9502700e-06    2.0121133e-08    7.4027131e+03
   6.7029836e+00    1.9428310e-02    2.8968676e-01    3.7870429e-04    1.1217892e-07    1.9166464e-05    2.5508047e-08    7.2179523e+03
   6.8011539e+00    2.2107536e-02    2.2119956e-01    3.8387867e-04    1.2790740e-07    1.4679977e-05    2.5937296e-08    7.3517426e+03
   6.9022840e+00    1.9725111e-02   -4.9982010e-02    3.7126168e-04    1.1420664e-07   -3.3244819e-06    2.5143462e-08    7.4516399e+03
   7.0051516e+00    1.7254815e-02   -1.4261785e-01    3.6165700e-04    9.9836160e-08   -9.4979358e-06    2.4526516e-08    7.5814643e+03
   7.1050938e+00    1.9383295e-02   -5.3877826e-02    3.6768900e-04    1.1201093e-07   -3.5902313e-06    2.4952185e-08    7.6738244e+03
   7.2007131e+00    1.8893244e-02    5.1824926e-02    3.5952102e-04    1.0903300e-07    3.4554575e-06    2.4413256e-08    7.7719561e+03
   7.3088461e+00    1.6758133e-02    8.5119894e-02    3.6141607e-04    9.6593651e-08    5.6821547e-06    2.4572464e-08    7.9124211e+03
   7.4085233e+00    1.7711483e-02   -1.1415795e-02    3.6249727e-04    1.0199672e-07   -7.6327827e-07    2.4687129e-08    7.9778273e+03
   7.5081237e+00    1.7909665e-02   -1.0985651e-01    3.9186453e-04    1.0304751e-07   -7.3603140e-06    2.6744730e-08    8.0889852e+03
   7.6078445e+00    2.0221849e-02   -7.1562100e-02    4.1005930e-04    1.1624610e-07   -4.8064175e-06    2.8058852e-08    8.1751591e+03
   7.7053482e+00    1.9712324e-02    6.3324286e-02    4.5152576e-04    1.1324380e-07    4.2650119e-06    3.0986911e-08    8.2378698e+03
   7.8051352e+00    2.5521541e-02    1.7546673e-01    4.7103770e-04    1.4660366e-07    1.1857043e-05    3.2437437e-08    8.3432951e+03
   7.9054992e+00    2.6665462e-02    1.6740139e-01    5.1004170e-04    1.5324776e-07    1.1352395e-05    3.5253460e-08    8.3089760e+03
   8.0060966e+00    2.5046380e-02    4.0537264e-02    5.2759506e-04    1.4400706e-07    2.7582624e-06    3.6593271e-08    8.1862514e+03
   8.1130833e+00    2.2874453e-02   -5.2814705e-02    5.4374640e-04    1.3150314e-07   -3.6037800e-06    3.7824632e-08    8.0028141e+03
   8.2047990e+00    2.2348377e-02    1.3679465e-02    5.4878143e-04    1.2841538e-07    9.3506687e-07    3.8246269e-08    7.7876025e+03
   8.3055003e+00    1.9011088e-02    1.4923103e-01    5.6479248e-04    1.0919861e-07    1.0217287e-05    3.9428399e-08    7.5498961e+03
   8.4078031e+00    1.7314026e-02    1.7610915e-01    5.8790909e-04    9.9454221e-08    1.2077229e-05    4.1110810e-08    7.3388574e+03
   8.5004379e+00    1.4398840e-02    9.3951255e-02    6.0113866e-04    8.2729019e-08    6.4537153e-06    4.2107838e-08    7.1259007e+03
   8.6095958e+00    1.3255491e-02    2.7406172e-02    5.9868795e-04    7.6196952e-08    1.8870338e-06    4.2039222e-08    6.8974768e+03
   8.7099181e+00    1.0940959e-02    8.9094111e-02    5.9409683e-04    6.2952613e-08    6.1510742e-06    4.1834106e-08    6.7357952e+03
   8.8094403e+00    8.6555240e-03    1.9614300e-01    5.9620808e-04    4.9880960e-08    1.3584869e-05    4.2121328e-08    6.6186459e+03
   8.9124280e+00    8.6246298e-03    2.5109017e-01    5.9509945e-04    4.9802322e-08    1.7454000e-05    4.2201772e-08    6.5103578e+03
   9.0124322e+00    6.8498164e-03    2.1100922e-01    5.9216965e-04    3.9633925e-08    1.4720860e-05    4.2151054e-08    6.3557611e+03
   9.1058685e+00    6.6182811e-03    1.3619294e-01    5.8715578e-04    3.8358458e-08    9.5312013e-06    4.1930473e-08    6.1874623e+03
   9.2084330e+00    3.5778699e-03    8.9836568e-02    5.8394616e-04    2.0763442e-08    6.3051450e-06    4.1826899e-08    6.0160279e+03
   9.3009126e+00    3.2728196e-03    1.0070337e-01    5.7610612e-04    1.9005987e-08    7.0821929e-06    4.1353681e-08    5.9094903e+03
   9.4156395e+00    2.6502683e-03    1.4459939e-01    5.6848894e-04    1.5398813e-08    1.0190127e-05    4.0894995e-08    5.8062356e+03
   9.5156846e+00    4.6468674e-04    1.4082758e-01    5.5819292e-04    2.7012051e-09    9.9408212e-06    4.0224296e-08    5.7251359e+03
   9.6149165e+00   -1.1084340e-03    1.0560250e-01    5.4717450e-04   -6.4468478e-09    7.4676903e-06    3.9504572e-08    5.6217594e+03
   9.7182445e+00   -3.0186246e-03    9.8920943e-02    5.3499135e-04   -1.7571098e-08    7.0108920e-06    3.8716224e-08    5.5174121e+03
   9.8077840e+00   -4.5568328e-03    1.3508755e-01    5.2607588e-04   -2.6551979e-08    9.5966100e-06    3.8164943e-08    5.4517238e+03
   9.9017080e+00   -6.3361666e-03    1.8565251e-01    5.1432952e-04   -3.6973429e-08    1.3226270e-05    3.7424128e-08    5.3970667e+03
   1.0002666e+01   -7.6038444e-03    2.1617477e-01    4.9972564e-04   -4.4452431e-08    1.5452339e-05    3.6488938e-08    5.3270254e+03
   1.0101377e+01   -9.8577803e-03    2.0324227e-01    4.8648441e-04   -5.7739563e-08    1.4576397e-05    3.5645972e-08    5.2567736e+03
   1.0211028e+01   -1.1684685e-02    1.7734564e-01    4.7328112e-04   -6.8575271e-08    1.2763760e-05    3.4806010e-08    5.1667134e+03
   1.0314377e+01   -1.2007789e-02    1.8062751e-01    4.6423277e-04   -7.0583290e-08    1.3038376e-05    3.4246043e-08    4.9263029e+03
   1.0400419e+01   -1.2845674e-02    1.8289508e-01    4.5587291e-04   -7.5598296e-08    1.3230758e-05    3.3705579e-08    4.8861988e+03
   1.0524858e+01   -1.4105300e-02    1.8931886e-01    4.4561562e-04   -8.3137328e-08    1.3733896e-05    3.3043453e-08    4.8230188e+03
   1.0617996e+01   -1.5390988e-02    1.9112021e-01    4.3927281e-04   -9.0816670e-08    1.3892810e-05    3.2642097e-08    4.7733218e+03
   1.0710808e+01   -1.6836794e-02    2.0208944e-01    4.3147376e-04   -9.9473766e-08    1.4721971e-05    3.2134665e-08    4.7268229e+03
   1.0802736e+01   -1.6931201e-02    2.2227842e-01    4.2618528e-04   -1.0018267e-07    1.6231347e-05    3.1819418e-08    4.6947172e+03
   1.0925367e+01   -1.7714398e-02    2.5104111e-01    4.2231925e-04   -1.0507134e-07    1.8397495e-05    3.1648209e-08    4.6664430e+03
   1.1025719e+01   -1.7795055e-02    2.6849684e-01    4.2244739e-04   -1.0578634e-07    1.9739153e-05    3.1761849e-08    4.6357767e+03
   1.1129633e+01   -1.8395788e-02    2.7396832e-01    4.2292473e-04   -1.0962038e-07    2.0208427e-05    3.1907248e-08    4.6000668e+03
   1.1201562e+01   -1.8110445e-02    2.7299071e-01    4.2329553e-04   -1.0809645e-07    2.0181433e-05    3.2009200e-08    4.5689028e+03
   1.1318960e+01   -1.8569959e-02    2.7022451e-01    4.2816327e-04   -1.1112410e-07    2.0046343e-05    3.2493495e-08    4.5309403e+03
   1.1428523e+01   -1.8261049e-02    2.7456638e-01    4.3201089e-04   -1.0952086e-07    2.0429300e-05    3.2886294e-08    4.5036172e+03
   1.1505844e+01   -1.8231541e-02    2.7412236e-01    4.3670573e-04   -1.0951302e-07    2.0437045e-05    3.3311927e-08    4.4753746e+03
   1.1621513e+01   -1.8106988e-02    2.7708794e-01    4.4465825e-04   -1.0901325e-07    2.0718643e-05    3.4020421e-08    4.4316949e+03
   1.1700882e+01   -1.8164680e-02    2.8445543e-01    4.4886724e-04   -1.0953836e-07    2.1313077e-05    3.4414487e-08    4.4049314e+03
   1.1819130e+01   -1.8447028e-02    2.9798417e-01    4.5571217e-04   -1.1152989e-07    2.2398594e-05    3.5054480e-08    4.3723373e+03
   1.1938907e+01   -1.8810125e-02    3.1383373e-01    4.6270233e-04   -1.1405143e-07    2.3672328e-05    3.5719483e-08    4.3368082e+03
   1.2020982e+01   -1.8753171e-02    3.2241552e-01    4.6861013e-04   -1.1394198e-07    2.4380234e-05    3.6267818e-08    4.3122413e+03
   1.2104082e+01   -1.8894696e-02    3.2803929e-01    4.7468013e-04   -1.1504945e-07    2.4868920e-05    3.6833718e-08    4.2879704e+03
   1.2226869e+01   -1.9360378e-02    3.3377753e-01    4.8315912e-04   -1.1826391e-07    2.5398811e-05    3.7635323e-08    4.2385897e+03
   1.2312795e+01   -1.9320801e-02    3.3690351e-01    4.8790105e-04   -1.1828458e-07    2.5701881e-05    3.8103293e-08    4.2109302e+03
   1.2400411e+01   -1.9246592e-02    3.3875607e-01    4.9557993e-04   -1.1809151e-07    2.5907929e-05    3.8801692e-08    4.1759756e+03
   1.2534974e+01   -1.9767537e-02    3.4395574e-01    5.0500751e-04   -1.2169842e-07    2.6403218e-05    3.9688886e-08    4.1305694e+03
   1.2626869e+01   -1.9745927e-02    3.4902149e-01    5.1115555e-04   -1.2184826e-07    2.6858824e-05    4.0273508e-08    4.1041654e+03
   1.2720331e+01   -2.0032679e-02    3.5519802e-01    5.1758240e-04   -1.2391590e-07    2.7403731e-05    4.0885031e-08    4.0734230e+03
   1.2814027e+01   -2.0319515e-02    3.6267745e-01    5.2300925e-04   -1.2600447e-07    2.8053510e-05    4.1422413e-08    4.0431223e+03
   1.2907702e+01   -2.0527147e-02    3.7061533e-01    5.2844662e-04   -1.2762084e-07    2.8743733e-05    4.1965600e-08    3.8880117e+03
   1.3001370e+01   -2.0948190e-02    3.7862734e-01    5.3220562e-04   -1.3058582e-07    2.9444563e-05    4.2379691e-08    3.8605442e+03
   1.3141885e+01   -2.1532676e-02    3.8678833e-01    5.3807246e-04   -1.3477856e-07    3.0202277e-05    4.3023934e-08    3.8148027e+03
   1.3235607e+01   -2.1704854e-02    3.9089114e-01    5.4101230e-04   -1.3623092e-07    3.0605231e-05    4.3377063e-08    3.7853453e+03
   1.3329652e+01   -2.2028832e-02    3.9393319e-01    5.4443988e-04   -1.3864641e-07    3.0925970e-05    4.3769573e-08    3.7531094e+03
   1.3423947e+01   -2.2219920e-02    3.9706270e-01    5.4580602e-04   -1.4023725e-07    3.1253821e-05    4.3995756e-08    3.7244860e+03
   1.3518603e+01   -2.2652231e-02    4.0082022e-01    5.4746974e-04   -1.4336387e-07    3.1631712e-05    4.4245268e-08    3.6970118e+03
   1.3613414e+01   -2.2978522e-02    4.0504384e-01    5.4822172e-04   -1.4583608e-07    3.2047493e-05    4.4420722e-08    3.6702527e+03
   1.3708992e+01   -2.3164305e-02    4.0903539e-01    5.4855340e-04   -1.4743289e-07    3.2447163e-05    4.4563035e-08    3.6428158e+03
   1.3805158e+01   -2.3563423e-02    4.1283706e-01    5.4875318e-04   -1.5040634e-07    3.2834394e-05    4.4696088e-08    3.6157773e+03
   1.3901683e+01   -2.3965353e-02    4.1685940e-01    5.4802208e-04   -1.5342175e-07    3.3241870e-05    4.4754629e-08    3.5892227e+03
   1.4044870e+01   -2.4502520e-02    4.2355225e-01    5.4563725e-04   -1.5755578e-07    3.3908918e-05    4.4735997e-08    3.5497779e+03
   1.4141413e+01   -2.4924877e-02    4.2808564e-01    5.4397774e-04   -1.6075659e-07    3.4363223e-05    4.4718885e-08    3.5231863e+03
   1.4238730e+01   -2.5315119e-02    4.3116187e-01    5.4141580e-04   -1.6377340e-07    3.4702658e-05    4.4627203e-08    3.4926712e+03
   1.4337576e+01   -2.5944942e-02    4.3384548e-01    5.3855840e-04   -1.6836887e-07    3.5012593e-05    4.4510969e-08    3.4636051e+03
   1.4436470e+01   -2.6391660e-02    4.3714011e-01    5.3672416e-04   -1.7180250e-07    3.5372482e-05    4.4477315e-08    3.4270756e+03
   1.4532850e+01   -2.6797111e-02    4.4051393e-01    5.3476397e-04   -1.7497450e-07    3.5737168e-05    4.4428507e-08    3.4001021e+03
   1.4630050e+01   -2.7216196e-02    4.4474503e-01    5.3138935e-04   -1.7825945e-07    3.6173273e-05    4.4261290e-08    3.3723344e+03
   1.4728134e+01   -2.7683694e-02    4.4816601e-01    5.2900259e-04   -1.8188796e-07    3.6545627e-05    4.4175688e-08    3.3452603e+03
   1.4827219e+01   -2.8193024e-02    4.5191287e-01    5.2480876e-04   -1.8581908e-07    3.6946841e-05    4.3938644e-08    3.3148754e+03
   1.4924815e+01   -2.8671515e-02    4.5491823e-01    5.2120351e-04   -1.8956562e-07    3.7287491e-05    4.3747538e-08    3.2886527e+03
   1.5022648e+01   -2.9076438e-02    4.5772605e-01    5.1846315e-04   -1.9284970e-07    3.7613393e-05    4.3627888e-08    3.2590862e+03
   1.5120821e+01   -2.9701613e-02    4.6150547e-01    5.1539098e-04   -1.9762234e-07    3.8020856e-05    4.3479404e-08    3.1474329e+03
   1.5209553e+01   -3.0054944e-02    4.6420514e-01    5.1361746e-04   -2.0054984e-07    3.8331368e-05    4.3428874e-08    3.1240473e+03
   1.5347900e+01   -3.0766846e-02    4.6929451e-01    5.1050955e-04   -2.0621968e-07    3.8889719e-05    4.3318673e-08    3.0888003e+03
   1.5436537e+01   -3.1209201e-02    4.7129429e-01    5.0994535e-04   -2.0978644e-07    3.9143766e-05    4.3367779e-08    3.0665442e+03
   1.5525361e+01   -3.1896382e-02    4.7351157e-01    5.0850694e-04   -2.1502294e-07    3.9416196e-05    4.3341572e-08    3.0469247e+03
   1.5617905e+01   -3.2222499e-02    4.7316454e-01    5.0732055e-04   -2.1787702e-07    3.9479379e-05    4.3340572e-08    3.0220437e+03
   1.5713601e+01   -3.2558973e-02    4.7961009e-01    5.0461800e-04   -2.2082610e-07    4.0112649e-05    4.3211435e-08    2.9987711e+03
   1.5812003e+01   -3.3219021e-02    4.8349853e-01    5.0280947e-04   -2.2601579e-07    4.0536132e-05    4.3159956e-08    2.9749772e+03
   1.5911172e+01   -3.3820966e-02    4.8595613e-01    5.0102844e-04   -2.3084551e-07    4.0840861e-05    4.3109960e-08    2.9515284e+03
   1.6010868e+01   -3.4273886e-02    4.8787203e-01    4.9924889e-04   -2.3468563e-07    4.1100820e-05    4.3059157e-08    2.9274131e+03
   1.6109656e+01   -3.4783598e-02    4.8913222e-01    4.9704232e-04   -2.3893000e-07    4.1305104e-05    4.2969525e-08    2.9041544e+03
   1.6206322e+01   -3.5163143e-02    4.9104991e-01    4.9486394e-04   -2.4228341e-07    4.1563414e-05    4.2879239e-08    2.8829255e+03
   1.6305546e+01   -3.5648313e-02    4.9378881e-01    4.9245088e-04   -2.4640630e-07    4.1894657e-05    4.2770203e-08    2.8608411e+03
   1.6403687e+01   -3.6052233e-02    4.9702272e-01    4.9080997e-04   -2.4998083e-07    4.2267789e-05    4.2726047e-08    2.8375140e+03
   1.6501980e+01   -3.6573595e-02    5.0023587e-01    4.8984725e-04   -2.5439296e-07    4.2640135e-05    4.2740043e-08    2.8129624e+03
   1.6600268e+01   -3.7007003e-02    5.0306176e-01    4.8916820e-04   -2.5821409e-07    4.2979990e-05    4.2777725e-08    2.7901826e+03
   1.6749338e+01   -3.7401705e-02    5.0665956e-01    4.8919097e-04   -2.6219950e-07    4.3437032e-05    4.2925093e-08    2.7555895e+03
   1.6848240e+01   -3.7938117e-02    5.0875491e-01    4.8908289e-04   -2.6678938e-07    4.3715384e-05    4.3010985e-08    2.7343362e+03
   1.6948491e+01   -3.8238375e-02    5.1106661e-01    4.8900373e-04   -2.6974715e-07    4.4013787e-05    4.3099879e-08    2.7109996e+03
   1.7048890e+01   -3.8685661e-02    5.1358714e-01    4.8893450e-04   -2.7376069e-07    4.4330683e-05    4.3189125e-08    2.6290076e+03
   1.7148436e+01   -3.8991112e-02    5.1617011e-01    4.8941930e-04   -2.7677596e-07    4.4652581e-05    4.3326015e-08    2.6111283e+03
   1.7248171e+01   -3.9380211e-02    5.1851459e-01    4.8976501e-04   -2.8040593e-07    4.4954617e-05    4.3450533e-08    2.5919226e+03
   1.7347513e+01   -3.9708688e-02    5.2069144e-01    4.9030007e-04   -2.8361724e-07    4.5242218e-05    4.3591244e-08    2.5754498e+03
   1.7446739e+01   -3.9955964e-02    5.2291446e-01    4.9100745e-04   -2.8626009e-07    4.5534179e-05    4.3746998e-08    2.5559241e+03
   1.7545982e+01   -4.0301395e-02    5.2486993e-01    4.9201152e-04   -2.8961850e-07    4.5803097e-05    4.3928933e-08    2.5377650e+03
   1.7645418e+01   -4.0643106e-02    5.2704849e-01    4.9294053e-04   -2.9296395e-07    4.6091809e-05    4.4104039e-08    2.5186767e+03
   1.7744404e+01   -4.0844678e-02    5.2934664e-01    4.9408935e-04   -2.9530825e-07    4.6390744e-05    4.4298113e-08    2.5007970e+03
   1.7843658e+01   -4.1152330e-02    5.3139533e-01    4.9532688e-04   -2.9843242e-07    4.6668173e-05    4.4500076e-08    2.4822012e+03
   1.7943375e+01   -4.1326778e-02    5.3310360e-01    4.9611600e-04   -3.0060312e-07    4.6916080e-05    4.4661767e-08    2.4633316e+03
   1.8043631e+01   -4.1505917e-02    5.3503300e-01    4.9680596e-04   -3.0281875e-07    4.7183902e-05    4.4814535e-08    2.4453056e+03
   1.8142985e+01   -4.1743373e-02    5.3693681e-01    4.9722508e-04   -3.0545636e-07    4.7448699e-05    4.4941641e-08    2.4294428e+03
   1.8242844e+01   -4.1913991e-02    5.3862953e-01    4.9821847e-04   -3.0762173e-07    4.7695617e-05    4.5120959e-08    2.4116827e+03
   1.8342575e+01   -4.2075154e-02    5.4133779e-01    4.9928839e-04   -3.0972295e-07    4.8032707e-05    4.5307017e-08    2.3955440e+03
   1.8442683e+01   -4.2182230e-02    5.4385283e-01    5.0041342e-04   -3.1143517e-07    4.8353482e-05    4.5498283e-08    2.3788010e+03
   1.8542458e+01   -4.2266205e-02    5.4618427e-01    5.0123074e-04   -3.1297672e-07    4.8657880e-05    4.5661014e-08    2.3592648e+03
   1.8642046e+01   -4.2387575e-02    5.4797936e-01    5.0130309e-04   -3.1479290e-07    4.8914335e-05    4.5755163e-08    2.3421347e+03
   1.8741070e+01   -4.2487213e-02    5.4944576e-01    5.0238393e-04   -3.1644959e-07    4.9140882e-05    4.5940456e-08    2.2792135e+03
   1.8840596e+01   -4.2591822e-02    5.5146014e-01    5.0352934e-04   -3.1814977e-07    4.9416843e-05    4.6131777e-08    2.2635461e+03
   1.8940122e+01   -4.2730207e-02    5.5303826e-01    5.0473684e-04   -3.2010523e-07    4.9653634e-05    4.6328496e-08    2.2479654e+03
   1.9039714e+01   -4.2709191e-02    5.5517565e-01    5.0570640e-04   -3.2086745e-07    4.9940690e-05    4.6503130e-08    2.2341452e+03
   1.9129386e+01   -4.2724523e-02    5.5727668e-01    5.0587901e-04   -3.2180604e-07    5.0214987e-05    4.6595421e-08    2.2216445e+03
   1.9224039e+01   -4.2876326e-02    5.5811120e-01    5.0597232e-04   -3.2382573e-07    5.0379918e-05    4.6684272e-08    2.2081929e+03
   1.9342746e+01   -4.2521482e-02    5.5903520e-01    5.0747126e-04   -3.2223285e-07    5.0575826e-05    4.6923293e-08    2.1884015e+03
   1.9442741e+01   -4.2529731e-02    5.6288247e-01    5.0859018e-04   -3.2320463e-07    5.1018548e-05    4.7111004e-08    2.1744399e+03
   1.9532651e+01   -4.2596278e-02    5.6471199e-01    5.0940662e-04   -3.2452796e-07    5.1269066e-05    4.7261816e-08    2.1611377e+03
   1.9622760e+01   -4.2579741e-02    5.6638979e-01    5.1016392e-04   -3.2522199e-07    5.1505713e-05    4.7406750e-08    2.1482371e+03
   1.9722816e+01   -4.2371556e-02    5.6693741e-01    5.1134208e-04   -3.2453420e-07    5.1648445e-05    4.7598573e-08    2.1346198e+03
   1.9812829e+01   -4.2277145e-02    5.6780102e-01    5.1216736e-04   -3.2461945e-07    5.1810426e-05    4.7749169e-08    2.1228452e+03
   1.9902811e+01   -4.2144101e-02    5.6872222e-01    5.1288044e-04   -3.2440358e-07    5.1977724e-05    4.7889307e-08    2.1112428e+03
   2.0042778e+01   -4.1938133e-02    5.7290466e-01    5.1396409e-04   -3.2405835e-07    5.2489616e-05    4.8104511e-08    2.0904423e+03
   2.0132752e+01   -4.1726481e-02    5.7524530e-01    5.1424136e-04   -3.2321894e-07    5.2787369e-05    4.8203408e-08    2.0749673e+03
   2.0222725e+01   -4.1480999e-02    5.7664990e-01    5.1465566e-04   -3.2210836e-07    5.2999365e-05    4.8314849e-08    2.0623247e+03
   2.0312748e+01   -4.1345412e-02    5.7858334e-01    5.1509160e-04   -3.2184134e-07    5.3259917e-05    4.8427905e-08    2.0132591e+03
   2.0412780e+01   -4.1062380e-02    5.7963868e-01    5.1562659e-04   -3.2050370e-07    5.3448695e-05    4.8557852e-08    1.9995851e+03
   2.0512832e+01   -4.0819864e-02    5.8149554e-01    5.1605302e-04   -3.1946379e-07    5.3710874e-05    4.8676799e-08    1.9869456e+03
   2.0602888e+01   -4.0540964e-02    5.8235080e-01    5.1594559e-04   -3.1804699e-07    5.3871346e-05    4.8737071e-08    1.9768268e+03
   2.0714957e+01   -4.0221742e-02    5.8427681e-01    5.1565260e-04   -3.1648746e-07    5.4150722e-05    4.8796451e-08    1.9622894e+03
   2.0815078e+01   -3.9805571e-02    5.8562617e-01    5.1556640e-04   -3.1404532e-07    5.4366087e-05    4.8865725e-08    1.9504285e+03
   2.0915308e+01   -3.9351856e-02    5.8831068e-01    5.1525902e-04   -3.1128369e-07    5.4705534e-05    4.8913507e-08    1.9367672e+03
   2.1015601e+01   -3.8982910e-02    5.9018331e-01    5.1473708e-04   -3.0918095e-07    5.4969825e-05    4.8940427e-08    1.9247620e+03
   2.1115905e+01   -3.8414181e-02    5.9141822e-01    5.1404344e-04   -3.0547232e-07    5.5174582e-05    4.8950253e-08    1.9115301e+03
   2.1216178e+01   -3.8103585e-02    5.9278196e-01    5.1343258e-04   -3.0379607e-07    5.5391066e-05    4.8967121e-08    1.8993504e+03
   2.1316481e+01   -3.7599066e-02    5.9427408e-01    5.1262074e-04   -3.0055513e-07    5.5619264e-05    4.8963925e-08    1.8870224e+03
   2.1416897e+01   -3.7255507e-02    5.9613344e-01    5.1187154e-04   -2.9857761e-07    5.5881481e-05    4.8965667e-08    1.8778664e+03
   2.1517379e+01   -3.6700726e-02    5.9825534e-01    5.1079084e-04   -2.9489183e-07    5.6168104e-05    4.8934687e-08    1.8662507e+03
   2.1618907e+01   -3.6384607e-02    6.0154082e-01    5.0942787e-04   -2.9311494e-07    5.6565081e-05    4.8876486e-08    1.8530925e+03
   2.1738669e+01   -3.5811194e-02    6.0132964e-01    5.0834248e-04   -2.8938123e-07    5.6649400e-05    4.8857309e-08    1.8387392e+03
   2.1808985e+01   -3.5500136e-02    6.0340004e-01    5.0770397e-04   -2.8737696e-07    5.6905380e-05    4.8845383e-08    1.7990175e+03
   2.1904727e+01   -3.5106080e-02    6.0489828e-01    5.0616903e-04   -2.8488169e-07    5.7129880e-05    4.8764829e-08    1.7880928e+03
   2.2004078e+01   -3.4557813e-02    6.0561869e-01    5.0498108e-04   -2.8114060e-07    5.7284154e-05    4.8719649e-08    1.7779728e+03
   2.2104829e+01   -3.4054833e-02    6.0786348e-01    5.0332464e-04   -2.7775517e-07    5.7583679e-05    4.8629340e-08    1.7676411e+03
   2.2205654e+01   -3.3646944e-02    6.1006374e-01    5.0213853e-04   -2.7512263e-07    5.7878780e-05    4.8583277e-08    1.7570125e+03
   2.2319105e+01   -3.3091951e-02    6.1263678e-01    5.0046631e-04   -2.7135685e-07    5.8219778e-05    4.8497380e-08    1.7446066e+03
   2.2415224e+01   -3.2702992e-02    6.1285721e-01    4.9928534e-04   -2.6881188e-07    5.8321834e-05    4.8446205e-08    1.7355316e+03
   2.2517645e+01   -3.2139962e-02    6.1423799e-01    4.9779334e-04   -2.6485402e-07    5.8538997e-05    4.8367913e-08    1.7248523e+03
   2.2613763e+01   -3.1737364e-02    6.1597785e-01    4.9612107e-04   -2.6216046e-07    5.8785237e-05    4.8267322e-08    1.7134597e+03
   2.2704936e+01   -3.1295016e-02    6.1743955e-01    4.9432757e-04   -2.5909038e-07    5.9000962e-05    4.8151101e-08    1.7044039e+03
   2.2841740e+01   -3.0671881e-02    6.2073796e-01    4.9173755e-04   -2.5478983e-07    5.9430353e-05    4.7985077e-08    1.6947263e+03
   2.2932984e+01   -3.0197293e-02    6.2233964e-01    4.8937691e-04   -2.5140853e-07    5.9659497e-05    4.7811476e-08    1.6865860e+03
   2.3023996e+01   -2.9808099e-02    6.2471071e-01    4.8771000e-04   -2.4872282e-07    5.9962031e-05    4.7704456e-08    1.6760289e+03
   2.3115008e+01   -2.9450664e-02    6.2599259e-01    4.8582552e-04   -2.4628934e-07    6.0159910e-05    4.7575280e-08    1.6674879e+03
   2.3216212e+01   -2.8823962e-02    6.2719919e-01    4.8379445e-04   -2.4164510e-07    6.0358576e-05    4.7436882e-08    1.6276841e+03
   2.3315064e+01   -2.8299223e-02    6.2931415e-01    4.8187686e-04   -2.3781808e-07    6.0642628e-05    4.7307246e-08    1.6186444e+03
   2.3438629e+01   -2.7792935e-02    6.2949865e-01    4.7849069e-04   -2.3426492e-07    6.0760874e-05    4.7047085e-08    1.6092133e+03
   2.3540031e+01   -2.7123541e-02    6.3140533e-01    4.7556514e-04   -2.2918511e-07    6.1027253e-05    4.6818088e-08    1.5999618e+03
   2.3641468e+01   -2.6586686e-02    6.3411823e-01    4.7183354e-04   -2.2520132e-07    6.1371719e-05    4.6508529e-08    1.5892144e+03
   2.3742920e+01   -2.6023392e-02    6.3654277e-01    4.6874605e-04   -2.2097096e-07    6.1688122e-05    4.6260911e-08    1.5814539e+03
   2.3844405e+01   -2.5558108e-02    6.3813954e-01    4.6562652e-04   -2.1754751e-07    6.1923714e-05    4.6008502e-08    1.5727047e+03
   2.3945427e+01   -2.5030022e-02    6.3915649e-01    4.6237102e-04   -2.1356922e-07    6.2102030e-05    4.5740878e-08    1.5636550e+03
   2.4046518e+01   -2.4461668e-02    6.4048858e-01    4.5867777e-04   -2.0922508e-07    6.2310571e-05    4.5428592e-08    1.5560463e+03
   2.4147668e+01   -2.3911037e-02    6.4154977e-01    4.5504583e-04   -2.0500998e-07    6.2492643e-05    4.5121186e-08    1.5498445e+03
   2.4248870e+01   -2.3474862e-02    6.4385694e-01    4.5165457e-04   -2.0175598e-07    6.2796121e-05    4.4836500e-08    1.5414703e+03
   2.4350124e+01   -2.2969707e-02    6.4614758e-01    4.4791912e-04   -1.9788772e-07    6.3098120e-05    4.4516494e-08    1.5326048e+03
   2.4400615e+01   -2.2715612e-02    6.4681456e-01    4.4622137e-04   -1.9593409e-07    6.3202370e-05    4.4372916e-08    1.5286345e+03
   2.4501673e+01   -2.2159067e-02    6.4828394e-01    4.4276562e-04   -1.9159406e-07    6.3424136e-05    4.4078992e-08    1.4948671e+03
   2.4602812e+01   -2.1680650e-02    6.4989372e-01    4.3932927e-04   -1.8790858e-07    6.3659633e-05    4.3785920e-08    1.4868158e+03
   2.4704015e+01   -2.1164858e-02    6.5109676e-01    4.3591021e-04   -1.8387900e-07    6.3855119e-05    4.3493415e-08    1.4797891e+03
   2.4805273e+01   -2.0671425e-02    6.5231881e-01    4.3250898e-04   -1.8002323e-07    6.4052173e-05    4.3201491e-08    1.4729186e+03
   2.4906585e+01   -2.0167152e-02    6.5380083e-01    4.2878531e-04   -1.7604903e-07    6.4274276e-05    4.2876003e-08    1.4658396e+03
   2.5014292e+01   -1.9560140e-02    6.5654296e-01    4.2574887e-04   -1.7118392e-07    6.4624912e-05    4.2620877e-08    1.4569420e+03
   2.5116944e+01   -1.9175487e-02    6.5848893e-01    4.2359209e-04   -1.6822477e-07    6.4893457e-05    4.2450543e-08    1.4494456e+03
   2.5231001e+01   -1.8589002e-02    6.5889455e-01    4.2112927e-04   -1.6351692e-07    6.5018361e-05    4.2253624e-08    1.4411619e+03
   2.5320108e+01   -1.8175355e-02    6.5949789e-01    4.1856273e-04   -1.6021291e-07    6.5143938e-05    4.2034616e-08    1.4353966e+03
   2.5421714e+01   -1.7605212e-02    6.6119631e-01    4.1520126e-04   -1.5555725e-07    6.5386893e-05    4.1740356e-08    1.4315604e+03
   2.5523386e+01   -1.7137377e-02    6.6371663e-01    4.1181339e-04   -1.5178499e-07    6.5711252e-05    4.1442443e-08    1.4243258e+03
   2.5625121e+01   -1.6616344e-02    6.6607069e-01    4.0834697e-04   -1.4751987e-07    6.6019170e-05    4.1135522e-08    1.4154190e+03
   2.5726920e+01   -1.6113983e-02    6.6753313e-01    4.0502379e-04   -1.4340189e-07    6.6238554e-05    4.0841916e-08    1.4083503e+03
   2.5828786e+01   -1.5570750e-02    6.6859379e-01    4.0109093e-04   -1.3889922e-07    6.6417809e-05    4.0485725e-08    1.3790455e+03
   2.5930720e+01   -1.5151041e-02    6.6982536e-01    3.9719257e-04   -1.3547762e-07    6.6613724e-05    4.0131834e-08    1.3724492e+03
   2.6032723e+01   -1.4599739e-02    6.7075933e-01    3.9339975e-04   -1.3085953e-07    6.6779917e-05    3.9787579e-08    1.3661547e+03
   2.6134793e+01   -1.4148599e-02    6.7254571e-01    3.8997675e-04   -1.2711651e-07    6.7030708e-05    3.9479622e-08    1.3595406e+03
   2.6236594e+01   -1.3630611e-02    6.7435704e-01    3.8645446e-04   -1.2275418e-07    6.7283709e-05    3.9160517e-08    1.3521056e+03
   2.6338497e+01   -1.3151069e-02    6.7570507e-01    3.8214739e-04   -1.1871803e-07    6.7490570e-05    3.8760955e-08    1.3451219e+03
   2.6440473e+01   -1.2613665e-02    6.7699489e-01    3.7863471e-04   -1.1413845e-07    6.7691574e-05    3.8440957e-08    1.3381919e+03
   2.6542517e+01   -1.2206014e-02    6.7848310e-01    3.7518983e-04   -1.1071311e-07    6.7912286e-05    3.8126896e-08    1.3320576e+03
   2.6644630e+01   -1.1675447e-02    6.7959152e-01    3.7118541e-04   -1.0615179e-07    6.8094776e-05    3.7754972e-08    1.3292998e+03
   2.6746809e+01   -1.1150391e-02    6.8104510e-01    3.6855185e-04   -1.0162014e-07    6.8311571e-05    3.7521476e-08    1.3232201e+03
   2.6820390e+01   -1.0937525e-02    6.8325455e-01    3.6705542e-04   -9.9851361e-08    6.8584124e-05    3.7393491e-08    1.3169639e+03
   2.6920132e+01   -1.0534145e-02    6.8488699e-01    3.6518915e-04   -9.6393386e-08    6.8816875e-05    3.7236013e-08    1.3115879e+03
   2.7011700e+01   -1.0105127e-02    6.8567109e-01    3.6306455e-04   -9.2664991e-08    6.8958756e-05    3.7049033e-08    1.2859941e+03
   2.7103676e+01   -9.7094137e-03    6.8622065e-01    3.6008165e-04   -8.9228122e-08    6.9077576e-05    3.6774252e-08    1.2808866e+03
   2.7206166e+01   -9.1043019e-03    6.8711104e-01    3.5589201e-04   -8.3868096e-08    6.9238084e-05    3.6378955e-08    1.2753519e+03
   2.7308714e+01   -8.6779188e-03    6.8911604e-01    3.5205941e-04   -8.0132302e-08    6.9510856e-05    3.6019174e-08    1.2692118e+03
   2.7411318e+01   -8.2631805e-03    6.9103330e-01    3.4827708e-04   -7.6486286e-08    6.9774601e-05    3.5663488e-08    1.2621899e+03
   2.7513968e+01   -7.7750435e-03    6.9232683e-01    3.4369857e-04   -7.2140492e-08    6.9974915e-05    3.5225085e-08    1.2562830e+03
   2.7616638e+01   -7.2879770e-03    6.9351441e-01    3.3872037e-04   -6.7784164e-08    7.0164136e-05    3.4744510e-08    1.2500482e+03
   2.7719342e+01   -6.8441011e-03    6.9444863e-01    3.3478627e-04   -6.3809001e-08    7.0327238e-05    3.4369855e-08    1.2443854e+03
   2.7822099e+01   -6.4224948e-03    6.9592475e-01    3.2988044e-04   -6.0022507e-08    7.0545065e-05    3.3894461e-08    1.2420602e+03
   2.7924899e+01   -5.9318645e-03    6.9706499e-01    3.2585327e-04   -5.5571047e-08    7.0728736e-05    3.3508354e-08    1.2359981e+03
   2.8027770e+01   -5.5676055e-03    6.9935211e-01    3.2078104e-04   -5.2283773e-08    7.1028811e-05    3.3013844e-08    1.2297662e+03
   2.8130547e+01   -5.0199843e-03    7.0071556e-01    3.1536199e-04   -4.7255391e-08    7.1235384e-05    3.2482707e-08    1.2037534e+03
   2.8233434e+01   -4.5830292e-03    7.0245799e-01    3.1043344e-04   -4.3246846e-08    7.1480629e-05    3.2001098e-08    1.1988443e+03
   2.8330214e+01   -4.0941184e-03    7.0332140e-01    3.0597719e-04   -3.8721620e-08    7.1632328e-05    3.1565698e-08    1.1939710e+03
   2.8433209e+01   -3.8116544e-03    7.0478022e-01    3.0120534e-04   -3.6137823e-08    7.1848514e-05    3.1098288e-08    1.1884578e+03
   2.8536231e+01   -3.2811271e-03    7.0562478e-01    2.9535137e-04   -3.1183261e-08    7.2001761e-05    3.0518022e-08    1.1818000e+03
   2.8639317e+01   -2.9259236e-03    7.0686261e-01    2.9041748e-04   -2.7875247e-08    7.2194874e-05    3.0031695e-08    1.1766085e+03
   2.8742451e+01   -2.5623066e-03    7.0843021e-01    2.8531164e-04   -2.4470614e-08    7.2421410e-05    2.9526524e-08    1.1710862e+03
   2.8845642e+01   -2.0632442e-03    7.0972580e-01    2.7984408e-04   -1.9752656e-08    7.2620091e-05    2.8982909e-08    1.1661006e+03
   2.8948877e+01   -1.6801930e-03    7.1089779e-01    2.7436206e-04   -1.6124898e-08    7.2806096e-05    2.8436785e-08    1.1636627e+03
   2.9000513e+01   -1.4596902e-03    7.1137732e-01    2.7168326e-04   -1.4025892e-08    7.2888159e-05    2.8169792e-08    1.1610584e+03
   2.9103687e+01   -1.0967260e-03    7.1296665e-01    2.6536485e-04   -1.0563887e-08    7.3116591e-05    2.7535286e-08    1.1547230e+03
   2.9206867e+01   -7.1551048e-04    7.1466020e-01    2.5996171e-04   -6.9088772e-09    7.3355799e-05    2.6994724e-08    1.1496109e+03
   2.9310130e+01   -2.5420262e-04    7.1602882e-01    2.5509716e-04   -2.4605916e-09    7.3561575e-05    2.6509120e-08    1.1261391e+03
   2.9413457e+01    7.2410237e-05    7.1754737e-01    2.4992675e-04    7.0263339e-10    7.3782661e-05    2.5990812e-08    1.1215960e+03
   2.9516875e+01    4.8153535e-04    7.1845938e-01    2.4472480e-04    4.6841316e-09    7.3941344e-05    2.5468312e-08    1.1165046e+03
   2.9620355e+01    8.6940511e-04    7.1947869e-01    2.3901503e-04    8.4778888e-09    7.4110783e-05    2.4891953e-08    1.1114988e+03
   2.9723894e+01    1.2490102e-03    7.2078945e-01    2.3354529e-04    1.2209747e-08    7.4310251e-05    2.4339655e-08    1.1060911e+03
   2.9827501e+01    1.6608419e-03    7.2206885e-01    2.2813079e-04    1.6275974e-08    7.4506370e-05    2.3792158e-08    1.1008991e+03
   2.9931164e+01    1.9253105e-03    7.2364790e-01    2.2116188e-04    1.8914689e-08    7.4733451e-05    2.3081554e-08    1.0961555e+03
   3.0034886e+01    2.4962074e-03    7.2374440e-01    2.1556836e-04    2.4584588e-08    7.4807339e-05    2.2513451e-08    1.0937907e+03
   3.0138649e+01    2.7047241e-03    7.2586679e-01    2.0865105e-04    2.6704075e-08    7.5090089e-05    2.1805950e-08    1.0883114e+03
   3.0242453e+01    3.0799223e-03    7.2761946e-01    2.0326402e-04    3.0484563e-08    7.5334588e-05    2.1257360e-08    1.0826765e+03
   3.0346288e+01    3.4399208e-03    7.2920173e-01    1.9790572e-04    3.4133163e-08    7.5561311e-05    2.0710867e-08    1.0609315e+03
   3.0450161e+01    3.8304503e-03    7.3078618e-01    1.9265886e-04    3.8103750e-08    7.5788249e-05    2.0175189e-08    1.0566580e+03
   3.0544696e+01    4.1729001e-03    7.3146306e-01    1.8756896e-04    4.1605408e-08    7.5915424e-05    1.9653984e-08    1.0525001e+03
   3.0648641e+01    4.4735647e-03    7.3273882e-01    1.8180550e-04    4.4714790e-08    7.6110282e-05    1.9062560e-08    1.0482257e+03
   3.0700621e+01    4.6674043e-03    7.3318181e-01    1.7921029e-04    4.6711091e-08    7.6187486e-05    1.8796581e-08    1.0453930e+03
   3.0804628e+01    4.9935662e-03    7.3446758e-01    1.7396882e-04    5.0101640e-08    7.6383384e-05    1.8258664e-08    1.0409278e+03
   3.0908685e+01    5.2817915e-03    7.3624100e-01    1.6803886e-04    5.3127842e-08    7.6630032e-05    1.7647653e-08    1.0364843e+03
   3.1012807e+01    5.6687207e-03    7.3726308e-01    1.6210891e-04    5.7164940e-08    7.6798514e-05    1.7035768e-08    1.0318490e+03
   3.1116960e+01    6.0743961e-03    7.3776106e-01    1.5590265e-04    6.1410733e-08    7.6912032e-05    1.6393900e-08    1.0290609e+03
   3.1217680e+01    6.3192095e-03    7.3905267e-01    1.5042000e-04    6.4043091e-08    7.7105867e-05    1.5826882e-08    1.0246691e+03
   3.1321768e+01    6.6229575e-03    7.4115460e-01    1.4507866e-04    6.7292489e-08    7.7385958e-05    1.5274223e-08    1.0192096e+03
   3.1425933e+01    6.9627925e-03    7.4276594e-01    1.3966528e-04    7.0926250e-08    7.7614844e-05    1.4713209e-08    9.9949417e+02
   3.1530166e+01    7.3739777e-03    7.4426371e-01    1.3438704e-04    7.5307430e-08    7.7831962e-05    1.4165699e-08    9.9528823e+02
   3.1634460e+01    7.6721619e-03    7.4530830e-01    1.2952515e-04    7.8552528e-08    7.8001608e-05    1.3661367e-08    9.9011177e+02
   3.1738803e+01    8.0212904e-03    7.4642143e-01    1.2415441e-04    8.2338591e-08    7.8178566e-05    1.3102693e-08    9.8600815e+02
   3.1843183e+01    8.2933670e-03    7.4806744e-01    1.1800141e-04    8.5351030e-08    7.8411390e-05    1.2460698e-08    9.8128187e+02
   3.1947599e+01    8.7432044e-03    7.4847184e-01    1.1265709e-04    9.0213506e-08    7.8514030e-05    1.1903326e-08    9.7706378e+02
   3.2052065e+01    9.0115438e-03    7.4997646e-01    1.0797110e-04    9.3223158e-08    7.8731727e-05    1.1414798e-08    9.7284488e+02
   3.2104311e+01    9.1714869e-03    7.5082266e-01    1.0541238e-04    9.5000648e-08    7.8850372e-05    1.1147481e-08    9.7280140e+02
   3.2208858e+01    9.5393804e-03    7.5229255e-01    1.0009413e-04    9.9065880e-08    7.9064012e-05    1.0591059e-08    9.6800230e+02
   3.2313476e+01    9.8388730e-03    7.5369743e-01    9.5335205e-05    1.0244245e-07    7.9270871e-05    1.0093170e-08    9.6311999e+02
   3.2418136e+01    1.0067585e-02    7.5584537e-01    8.9355277e-05    1.0509763e-07    7.9556029e-05    9.4653485e-09    9.4531517e+02
   3.2522854e+01    1.0580921e-02    7.5627605e-01    8.4165044e-05    1.1074646e-07    7.9660579e-05    8.9204937e-09    9.4135888e+02
   3.2627615e+01    1.0854020e-02    7.5727349e-01    7.8984568e-05    1.1390318e-07    7.9824626e-05    8.3760193e-09    9.3755603e+02
   3.2732414e+01    1.1148595e-02    7.5864685e-01    7.4235854e-05    1.1729938e-07    8.0027967e-05    7.8766953e-09    9.3243578e+02
   3.2837287e+01    1.1506351e-02    7.5991701e-01    6.9037015e-05    1.2138266e-07    8.0220525e-05    7.3290171e-09    9.2798885e+02
   3.2942218e+01    1.1855902e-02    7.6110964e-01    6.3775586e-05    1.2540068e-07    8.0404812e-05    6.7740622e-09    9.2436646e+02
   3.3047187e+01    1.2169211e-02    7.6236724e-01    5.8577786e-05    1.2905554e-07    8.0595847e-05    6.2252415e-09    9.2049829e+02
   3.3152217e+01    1.2499896e-02    7.6370404e-01    5.3275243e-05    1.3291443e-07    8.0795191e-05    5.6646742e-09    9.1877934e+02
   3.3204749e+01    1.2661109e-02    7.6413826e-01    5.1166712e-05    1.3480349e-07    8.0869803e-05    5.4418685e-09    9.1549576e+02
   3.3309367e+01    1.2971032e-02    7.6556187e-01    4.5767435e-05    1.3846942e-07    8.1077930e-05    4.8701098e-09    9.1101939e+02
   3.3414085e+01    1.3255230e-02    7.6711151e-01    4.0521358e-05    1.4187967e-07    8.1299468e-05    4.3140586e-09    8.9467898e+02
   3.3518869e+01    1.3593430e-02    7.6869454e-01    3.5279670e-05    1.4588773e-07    8.1524607e-05    3.7578954e-09    8.9106568e+02
   3.3623705e+01    1.3911373e-02    7.6974934e-01    3.0064347e-05    1.4969919e-07    8.1693716e-05    3.2039682e-09    8.8786802e+02
   3.3728575e+01    1.4199795e-02    7.7080541e-01    2.4770677e-05    1.5320850e-07    8.1862677e-05    2.6411164e-09    8.8292302e+02
   3.3833473e+01    1.4496153e-02    7.7201320e-01    1.9547858e-05    1.5682570e-07    8.2047811e-05    2.0852619e-09    8.7878170e+02
   3.3938400e+01    1.4794771e-02    7.7316310e-01    1.4301287e-05    1.6048667e-07    8.2226690e-05    1.5263214e-09    8.7552661e+02
   3.4043361e+01    1.5060046e-02    7.7441236e-01    9.7011550e-06    1.6380425e-07    8.2415961e-05    1.0358600e-09    8.7205194e+02
   3.4148351e+01    1.5356972e-02    7.7551310e-01    5.8258639e-06    1.6748471e-07    8.2589244e-05    6.2236035e-10    8.7064250e+02
   3.4200854e+01    1.5478126e-02    7.7626175e-01    3.8368958e-06    1.6903394e-07    8.2696958e-05    4.0998004e-10    8.6884191e+02
   3.4305953e+01    1.5674840e-02    7.7866099e-01   -9.0137488e-07    1.7164228e-07    8.3008511e-05   -9.6358264e-11    8.6424034e+02
   3.4411075e+01    1.6002499e-02    7.7988190e-01   -5.4300606e-06    1.7570681e-07    8.3194846e-05   -5.8074925e-10    8.4922493e+02
   3.4516228e+01    1.6347394e-02    7.8057193e-01   -9.3708886e-06    1.7998333e-07    8.3324529e-05   -1.0026825e-09    8.4630268e+02
   3.4621440e+01    1.6553115e-02    7.8173508e-01   -1.3252830e-05    1.8274576e-07    8.3504579e-05   -1.4186913e-09    8.4339068e+02
   3.4725913e+01    1.6822147e-02    7.8293974e-01   -1.7084636e-05    1.8622015e-07    8.3688584e-05   -1.8296928e-09    8.3971496e+02
   3.4828992e+01    1.7048464e-02    7.8425649e-01   -2.0734118e-05    1.8922747e-07    8.3883510e-05   -2.2214951e-09    8.3619119e+02
   3.4934340e+01    1.7340037e-02    7.8550946e-01   -2.4617654e-05    1.9299266e-07    8.4072968e-05   -2.6387417e-09    8.3314080e+02
   3.5039747e+01    1.7633023e-02    7.8668693e-01   -2.9057165e-05    1.9679424e-07    8.4254335e-05   -3.1159617e-09    8.2976048e+02
   3.5145215e+01    1.7884265e-02    7.8753330e-01   -3.2860447e-05    2.0014979e-07    8.4400061e-05   -3.5253179e-09    8.2853658e+02
   3.5250706e+01    1.8079331e-02    7.8909776e-01   -3.6541302e-05    2.0289267e-07    8.4622612e-05   -3.9218633e-09    8.2486879e+02
   3.5303478e+01    1.8163669e-02    7.9034747e-01   -3.8935835e-05    2.0411473e-07    8.4783796e-05   -4.1797280e-09    8.2283018e+02
   3.5408543e+01    1.8538752e-02    7.9140063e-01   -4.2682425e-05    2.0890647e-07    8.4951413e-05   -4.5838273e-09    8.0913211e+02
   3.5513694e+01    1.8670035e-02    7.9384305e-01   -4.8513701e-05    2.1096885e-07    8.5268365e-05   -5.2122294e-09    8.0618755e+02
   3.5618902e+01    1.9077629e-02    7.9286849e-01   -5.2246112e-05    2.1617556e-07    8.5218267e-05   -5.6155329e-09    8.0323019e+02
   3.5724168e+01    1.9182876e-02    7.9394038e-01   -5.5862504e-05    2.1797342e-07    8.5387721e-05   -6.0066535e-09    7.9989717e+02
   3.5829490e+01    1.9461766e-02    7.9583702e-01   -6.1022210e-05    2.2175383e-07    8.5645757e-05   -6.5640726e-09    7.9627653e+02
   3.5934831e+01    1.9742309e-02    7.9644628e-01   -6.4418333e-05    2.2558061e-07    8.5765404e-05   -6.9321290e-09    7.9321946e+02
   3.6040187e+01    1.9858139e-02    7.9850369e-01   -6.9089421e-05    2.2754041e-07    8.6040981e-05   -7.4377040e-09    7.9276857e+02
   3.6142631e+01    2.0154840e-02    7.9893551e-01   -7.2303170e-05    2.3157166e-07    8.6139744e-05   -7.7865912e-09    7.8910524e+02
   3.6248043e+01    2.0310785e-02    8.0116644e-01   -7.6837430e-05    2.3401985e-07    8.6434038e-05   -8.2780705e-09    7.8642069e+02
   3.6300755e+01    2.0467828e-02    8.0171271e-01   -7.9080552e-05    2.3616170e-07    8.6519867e-05   -8.5213571e-09    7.7502582e+02
   3.6406241e+01    2.0764125e-02    8.0229446e-01   -8.2133039e-05    2.4025123e-07    8.6636054e-05   -8.8535934e-09    7.7196016e+02
   3.6511783e+01    2.0899693e-02    8.0357484e-01   -8.5429677e-05    2.4250443e-07    8.6827865e-05   -9.2123951e-09    7.6948953e+02
   3.6614408e+01    2.1165530e-02    8.0475453e-01   -8.9031751e-05    2.4626638e-07    8.7007403e-05   -9.6042917e-09    7.6656900e+02
   3.6716366e+01    2.1345603e-02    8.0579712e-01   -9.1861391e-05    2.4904389e-07    8.7171737e-05   -9.9130473e-09    7.6395626e+02
   3.6822012e+01    2.1539415e-02    8.0722966e-01   -9.5197249e-05    2.5202107e-07    8.7380113e-05   -1.0276763e-08    7.6119167e+02
   3.6927695e+01    2.1794697e-02    8.0833265e-01   -9.8692191e-05    2.5573061e-07    8.7552589e-05   -1.0657855e-08    7.5978733e+02
   3.7033417e+01    2.2067544e-02    8.0954066e-01   -1.0321008e-04    2.5967328e-07    8.7736662e-05   -1.1149713e-08    7.5680513e+02
   3.7139166e+01    2.2254614e-02    8.0997841e-01   -1.0630571e-04    2.6262726e-07    8.7837123e-05   -1.1488151e-08    7.5424454e+02
   3.7244974e+01    2.2375388e-02    8.1185709e-01   -1.0948467e-04    2.6481166e-07    8.8093743e-05   -1.1835781e-08    7.4234211e+02
   3.7350797e+01    2.2595377e-02    8.1353852e-01   -1.1262245e-04    2.6818579e-07    8.8329136e-05   -1.2179169e-08    7.3960362e+02
   3.7403723e+01    2.2725487e-02    8.1407885e-01   -1.1475886e-04    2.7011046e-07    8.8413953e-05   -1.2412283e-08    7.3806730e+02
   3.7508329e+01    2.2972756e-02    8.1482665e-01   -1.1770877e-04    2.7383015e-07    8.8547482e-05   -1.2735613e-08    7.3532069e+02
   3.7611444e+01    2.3123561e-02    8.1578895e-01   -1.2062646e-04    2.7640570e-07    8.8703519e-05   -1.3055561e-08    7.3291846e+02
   3.7717381e+01    2.3313253e-02    8.1700048e-01   -1.2358781e-04    2.7948204e-07    8.8888026e-05   -1.3380514e-08    7.3023430e+02
   3.7823365e+01    2.3541230e-02    8.1804261e-01   -1.2657379e-04    2.8303621e-07    8.9054077e-05   -1.3708295e-08    7.2955673e+02
   3.7929368e+01    2.3753300e-02    8.1912548e-01   -1.2996012e-04    2.8641065e-07    8.9224187e-05   -1.4079557e-08    7.2639478e+02
   3.8035318e+01    2.3926527e-02    8.2092700e-01   -1.3390229e-04    2.8934132e-07    8.9472942e-05   -1.4511296e-08    7.2384453e+02
   3.8141253e+01    2.4187452e-02    8.2121175e-01   -1.3686327e-04    2.9335410e-07    8.9556407e-05   -1.4836880e-08    7.1251617e+02
   3.8247180e+01    2.4326688e-02    8.2262466e-01   -1.3986984e-04    2.9590787e-07    8.9762827e-05   -1.5167558e-08    7.1003548e+02
   3.8300140e+01    2.4396154e-02    8.2320097e-01   -1.4132829e-04    2.9718781e-07    8.9851841e-05   -1.5328095e-08    7.0906137e+02
   3.8405095e+01    2.4631173e-02    8.2433907e-01   -1.4424829e-04    3.0092444e-07    9.0027863e-05   -1.5649576e-08    7.0647068e+02
   3.8504644e+01    2.4727133e-02    8.2592694e-01   -1.4767204e-04    3.0292338e-07    9.0250108e-05   -1.6025583e-08    7.0400951e+02
   3.8610738e+01    2.5035639e-02    8.2614807e-01   -1.5052921e-04    3.0760930e-07    9.0326576e-05   -1.6340603e-08    7.0148392e+02
   3.8716868e+01    2.5200626e-02    8.2700050e-01   -1.5332728e-04    3.1055282e-07    9.0471903e-05   -1.6649319e-08    7.0109392e+02
   3.8823048e+01    2.5378055e-02    8.2828837e-01   -1.5623849e-04    3.1366609e-07    9.0664748e-05   -1.6970427e-08    6.9848978e+02
   3.8929271e+01    2.5491893e-02    8.3104500e-01   -1.6028256e-04    3.1600809e-07    9.1018622e-05   -1.7414784e-08    6.9617046e+02
   3.9036065e+01    2.5889064e-02    8.3087191e-01   -1.6335880e-04    3.2188420e-07    9.1051717e-05   -1.7754121e-08    6.8495234e+02
   3.9143474e+01    2.5979914e-02    8.3158319e-01   -1.6616767e-04    3.2398895e-07    9.1182219e-05   -1.8064607e-08    6.8275979e+02
   3.9250951e+01    2.6179039e-02    8.3286615e-01   -1.6941464e-04    3.2745853e-07    9.1375445e-05   -1.8422868e-08    6.8044286e+02
   3.9302603e+01    2.6251668e-02    8.3406058e-01   -1.7175312e-04    3.2884341e-07    9.1531772e-05   -1.8679728e-08    6.7930430e+02
   3.9406660e+01    2.6608924e-02    8.3390374e-01   -1.7524953e-04    3.3429782e-07    9.1565490e-05   -1.9065215e-08    6.7699213e+02
   3.9514364e+01    2.6732054e-02    8.3433814e-01   -1.7856180e-04    3.3686014e-07    9.1665467e-05   -1.9430923e-08    6.7456106e+02
   3.9622172e+01    2.6848800e-02    8.3557614e-01   -1.8125148e-04    3.3936309e-07    9.1853826e-05   -1.9729012e-08    6.7435394e+02
   3.9730066e+01    2.7050430e-02    8.3728047e-01   -1.8394994e-04    3.4295636e-07    9.2093498e-05   -2.0028152e-08    6.7173733e+02
   3.9838002e+01    2.7286463e-02    8.3898757e-01   -1.8701375e-04    3.4700824e-07    9.2333783e-05   -2.0367220e-08    6.6968908e+02
   3.9945897e+01    2.7438631e-02    8.4053574e-01   -1.9014454e-04    3.5001518e-07    9.2556794e-05   -2.0713720e-08    6.5947418e+02
   4.0053658e+01    2.7647331e-02    8.4092010e-01   -1.9343685e-04    3.5370440e-07    9.2649116e-05   -2.1077376e-08    6.5965964e+02
   4.0107485e+01    2.7694077e-02    8.4121689e-01   -1.9458950e-04    3.5484617e-07    9.2707947e-05   -2.1205725e-08    6.5243895e+02
   4.0210259e+01    2.7832686e-02    8.4208477e-01   -1.9723753e-04    3.5766873e-07    9.2853460e-05   -2.1499584e-08    6.5026281e+02
   4.0317669e+01    2.7976282e-02    8.4342783e-01   -1.9968049e-04    3.6061752e-07    9.3053671e-05   -2.1771412e-08    6.4806688e+02
   4.0424920e+01    2.8176612e-02    8.4457990e-01   -2.0205459e-04    3.6431509e-07    9.3232868e-05   -2.2035811e-08    6.4586841e+02
   4.0532071e+01    2.8313627e-02    8.4683434e-01   -2.0595252e-04    3.6720935e-07    9.3533871e-05   -2.2466529e-08    6.4391987e+02
   4.0639104e+01    2.8677978e-02    8.4622867e-01   -2.0951011e-04    3.7305111e-07    9.3518096e-05   -2.2860015e-08    6.4020804e+02
   4.0745972e+01    2.8818937e-02    8.4594590e-01   -2.1212203e-04    3.7604000e-07    9.3538435e-05   -2.3150542e-08    6.3589349e+02
   4.0852725e+01    2.8895303e-02    8.4753386e-01   -2.1468379e-04    3.7819566e-07    9.3765433e-05   -2.3435646e-08    6.3383631e+02
   4.0906070e+01    2.9035682e-02    8.4794949e-01   -2.1577239e-04    3.8061704e-07    9.3837128e-05   -2.3557242e-08    6.3282016e+02
   4.1011084e+01    2.9228916e-02    8.4948166e-01   -2.1807340e-04    3.8431117e-07    9.4057458e-05   -2.3813941e-08    6.3058914e+02
   4.1114564e+01    2.9452087e-02    8.5080171e-01   -2.2169321e-04    3.8838801e-07    9.4253384e-05   -2.4214616e-08    6.2829213e+02
   4.1221041e+01    2.9698511e-02    8.5055983e-01   -2.2405486e-04    3.9284723e-07    9.4278152e-05   -2.4478175e-08    6.2594688e+02
   4.1327455e+01    2.9838712e-02    8.5121177e-01   -2.2638401e-04    3.9592038e-07    9.4401744e-05   -2.4738186e-08    6.2421073e+02
   4.1433798e+01    2.9961135e-02    8.5269339e-01   -2.2828884e-04    3.9877290e-07    9.4617141e-05   -2.4951802e-08    6.2176489e+02
   4.1540096e+01    3.0169710e-02    8.5475938e-01   -2.3050693e-04    4.0279058e-07    9.4897663e-05   -2.5199733e-08    6.1971238e+02
   4.1646341e+01    3.0378310e-02    8.5631407e-01   -2.3265875e-04    4.0682056e-07    9.5121393e-05   -2.5440407e-08    6.1559480e+02
   4.1752529e+01    3.0502353e-02    8.5782340e-01   -2.3482349e-04    4.0974971e-07    9.5340701e-05   -2.5682663e-08    6.1393403e+02
   4.1805608e+01    3.0592604e-02    8.5817125e-01   -2.3608906e-04    4.1159966e-07    9.5405200e-05   -2.5823855e-08    6.0369631e+02
   4.1908015e+01    3.0744933e-02    8.5832908e-01   -2.3830517e-04    4.1489135e-07    9.5472566e-05   -2.6071602e-08    6.0168167e+02
   4.2014082e+01    3.0883479e-02    8.5825243e-01   -2.4007070e-04    4.1805938e-07    9.5515459e-05   -2.6270222e-08    5.9953553e+02
   4.2120089e+01    3.1029870e-02    8.5949996e-01   -2.4245969e-04    4.2134652e-07    9.5705574e-05   -2.6537089e-08    5.9749832e+02
   4.2226057e+01    3.1261060e-02    8.6026217e-01   -2.4517890e-04    4.2579348e-07    9.5841285e-05   -2.6840032e-08    5.9497369e+02
   4.2331990e+01    3.1438543e-02    8.6101016e-01   -2.4750899e-04    4.2954654e-07    9.5975800e-05   -2.7100495e-08    5.9299231e+02
   4.2437890e+01    3.1603018e-02    8.6192920e-01   -2.4984337e-04    4.3314303e-07    9.6129462e-05   -2.7361470e-08    5.8943738e+02
   4.2543743e+01    3.1772046e-02    8.6282030e-01   -2.5167692e-04    4.3682164e-07    9.6280071e-05   -2.7567619e-08    5.8755304e+02
   4.2649562e+01    3.1939171e-02    8.6394395e-01   -2.5391190e-04    4.4049254e-07    9.6456742e-05   -2.7817789e-08    5.8543987e+02
   4.2701254e+01    3.2048393e-02    8.6417438e-01   -2.5456695e-04    4.4266199e-07    9.6507203e-05   -2.7892081e-08    5.8411574e+02
   4.2807008e+01    3.2205766e-02    8.6496343e-01   -2.5653714e-04    4.4622974e-07    9.6646676e-05   -2.8113290e-08    5.8219244e+02
   4.2912748e+01    3.2378668e-02    8.6552489e-01   -2.5858686e-04    4.5003329e-07    9.6760781e-05   -2.8343235e-08    5.8020875e+02
   4.3018460e+01    3.2527626e-02    8.6633284e-01   -2.6050448e-04    4.5352305e-07    9.6902345e-05   -2.8558674e-08    5.7838542e+02
   4.3124166e+01    3.2685386e-02    8.6748959e-01   -2.6247677e-04    4.5715661e-07    9.7082968e-05   -2.8780095e-08    5.7623859e+02
   4.3229851e+01    3.2835455e-02    8.6893695e-01   -2.6478591e-04    4.6069033e-07    9.7295951e-05   -2.9038391e-08    5.7270644e+02
   4.3335513e+01    3.3009916e-02    8.7020472e-01   -2.6663514e-04    4.6460107e-07    9.7489441e-05   -2.9246387e-08    5.7164663e+02
   4.3441170e+01    3.3168476e-02    8.7101490e-01   -2.6846612e-04    4.6830910e-07    9.7631864e-05   -2.9452420e-08    5.6990617e+02
   4.3545644e+01    3.3344740e-02    8.7160974e-01   -2.7016507e-04    4.7227165e-07    9.7749685e-05   -2.9643934e-08    5.5955132e+02
   4.3651286e+01    3.3496383e-02    8.7219957e-01   -2.7203594e-04    4.7592192e-07    9.7867532e-05   -2.9854369e-08    5.5750356e+02
   4.3704104e+01    3.3596157e-02    8.7243114e-01   -2.7296955e-04    4.7809516e-07    9.7919350e-05   -2.9959386e-08    5.5652624e+02
   4.3809741e+01    3.3758263e-02    8.7301863e-01   -2.7482667e-04    4.8191268e-07    9.8036587e-05   -3.0168205e-08    5.5453521e+02
   4.3915366e+01    3.3914790e-02    8.7371681e-01   -2.7651600e-04    4.8568514e-07    9.8166614e-05   -3.0358678e-08    5.5279609e+02
   4.4020983e+01    3.4076248e-02    8.7461437e-01   -2.7813336e-04    4.8954884e-07    9.8319066e-05   -3.0541224e-08    5.4985757e+02
   4.4126621e+01    3.4260932e-02    8.7562547e-01   -2.7978051e-04    4.9377000e-07    9.8484412e-05   -3.0727040e-08    5.4802061e+02
   4.4232258e+01    3.4431255e-02    8.7647093e-01   -2.8136297e-04    4.9780774e-07    9.8631279e-05   -3.0905759e-08    5.4614996e+02
   4.4337534e+01    3.4589554e-02    8.7717438e-01   -2.8332894e-04    5.0167455e-07    9.8761737e-05   -3.1126500e-08    5.4432077e+02
   4.4443210e+01    3.4731569e-02    8.7789098e-01   -2.8488586e-04    5.0534406e-07    9.8894387e-05   -3.1302445e-08    5.4236857e+02
   4.4548902e+01    3.4902361e-02    8.7856873e-01   -2.8643094e-04    5.0945401e-07    9.9022794e-05   -3.1477098e-08    5.4052977e+02
   4.4601756e+01    3.4977043e-02    8.7883617e-01   -2.8726273e-04    5.1136233e-07    9.9078999e-05   -3.1570937e-08    5.3984326e+02
   4.4707454e+01    3.5123939e-02    8.7972975e-01   -2.8890203e-04    5.1515823e-07    9.9231774e-05   -3.1755889e-08    5.3810470e+02
   4.4813134e+01    3.5275813e-02    8.8091805e-01   -2.9058204e-04    5.1903166e-07    9.9417520e-05   -3.1945187e-08    5.3512687e+02
   4.4918823e+01    3.5437442e-02    8.8223221e-01   -2.9196776e-04    5.2308838e-07    9.9618181e-05   -3.2102265e-08    5.3383832e+02
   4.5024526e+01    3.5604829e-02    8.8326275e-01   -2.9343245e-04    5.2725450e-07    9.9787093e-05   -3.2268051e-08    5.3210434e+02
   4.5130204e+01    3.5717191e-02    8.8412161e-01   -2.9479140e-04    5.3062500e-07    9.9936773e-05   -3.2422209e-08    5.2256513e+02
   4.5235947e+01    3.5854870e-02    8.8455023e-01   -2.9615416e-04    5.3439181e-07    1.0003795e-04   -3.2576775e-08    5.2090373e+02
   4.5341683e+01    3.6011862e-02    8.8483792e-01   -2.9763565e-04    5.3845323e-07    1.0012284e-04   -3.2744272e-08    5.1905442e+02
   4.5447406e+01    3.6153566e-02    8.8522910e-01   -2.9886785e-04    5.4232136e-07    1.0021982e-04   -3.2884417e-08    5.1745190e+02
   4.5500268e+01    3.6236636e-02    8.8547597e-01   -2.9960290e-04    5.4444680e-07    1.0027411e-04   -3.2967562e-08    5.1662191e+02
   4.5605998e+01    3.6391017e-02    8.8625774e-01   -3.0086904e-04    5.4853842e-07    1.0041539e-04   -3.3111386e-08    5.1385547e+02
   4.5711753e+01    3.6545689e-02    8.8717303e-01   -3.0226854e-04    5.5265861e-07    1.0057196e-04   -3.3269870e-08    5.1220179e+02
   4.5817493e+01    3.6687012e-02    8.8793244e-01   -3.0349726e-04    5.5659915e-07    1.0071102e-04   -3.3409549e-08    5.1055946e+02
   4.5922213e+01    3.6844706e-02    8.8852665e-01   -3.0453463e-04    5.6077488e-07    1.0083046e-04   -3.3527958e-08    5.0885048e+02
   4.6026107e+01    3.6995935e-02    8.8911617e-01   -3.0555934e-04    5.6487717e-07    1.0094957e-04   -3.3645064e-08    5.0716349e+02
   4.6130188e+01    3.7115592e-02    8.8976416e-01   -3.0671272e-04    5.6852155e-07    1.0107557e-04   -3.3776344e-08    5.0568810e+02
   4.6234402e+01    3.7249258e-02    8.9039724e-01   -3.0776976e-04    5.7240487e-07    1.0120002e-04   -3.3896975e-08    5.0427587e+02
   4.6338735e+01    3.7366973e-02    8.9114420e-01   -3.0878216e-04    5.7606488e-07    1.0133754e-04   -3.4012638e-08    5.0279754e+02
   4.6435860e+01    3.7511387e-02    8.9181086e-01   -3.0937056e-04    5.8001700e-07    1.0146216e-04   -3.4081180e-08    5.0023555e+02
   4.6525734e+01    3.7597386e-02    8.9272565e-01   -3.0982910e-04    5.8296873e-07    1.0161192e-04   -3.4135235e-08    4.9948204e+02
   4.6615651e+01    3.7696254e-02    8.9370265e-01   -3.1030247e-04    5.8613230e-07    1.0176894e-04   -3.4190920e-08    4.9842308e+02
   4.6705627e+01    3.7798096e-02    8.9484758e-01   -3.1102302e-04    5.8935739e-07    1.0194533e-04   -3.4273858e-08    4.9011020e+02
   4.6840692e+01    3.8030533e-02    8.9527031e-01   -3.1214330e-04    5.9545992e-07    1.0206234e-04   -3.4402466e-08    4.8776802e+02
   4.6930768e+01    3.8112177e-02    8.9541118e-01   -3.1278723e-04    5.9840842e-07    1.0212448e-04   -3.4476858e-08    4.8653030e+02
   4.7020862e+01    3.8216759e-02    8.9519912e-01   -3.1324884e-04    6.0173443e-07    1.0214635e-04   -3.4531087e-08    4.8507852e+02
   4.7111003e+01    3.8316215e-02    8.9552057e-01   -3.1367738e-04    6.0499409e-07    1.0222908e-04   -3.4581620e-08    4.8388253e+02
   4.7201191e+01    3.8432909e-02    8.9614434e-01   -3.1406406e-04    6.0854116e-07    1.0234640e-04   -3.4627507e-08    4.8155637e+02
   4.7336174e+01    3.8613670e-02    8.9739743e-01   -3.1466489e-04    6.1396105e-07    1.0255835e-04   -3.4698463e-08    4.7966388e+02
   4.7425716e+01    3.8724561e-02    8.9822963e-01   -3.1530321e-04    6.1744265e-07    1.0269955e-04   -3.4772056e-08    4.7833819e+02
   4.7515306e+01    3.8852722e-02    8.9861178e-01   -3.1592394e-04    6.2121921e-07    1.0278948e-04   -3.4843693e-08    4.7709597e+02
   4.7604926e+01    3.8952668e-02    8.9873647e-01   -3.1665802e-04    6.2456436e-07    1.0285010e-04   -3.4927816e-08    4.7583970e+02
   4.7739431e+01    3.9100561e-02    8.9879751e-01   -3.1748026e-04    6.2956511e-07    1.0292628e-04   -3.5023012e-08    4.7436044e+02
   4.7829143e+01    3.9170976e-02    8.9929077e-01   -3.1782834e-04    6.3247320e-07    1.0302916e-04   -3.5064426e-08    4.7287702e+02
   4.7918895e+01    3.9264103e-02    9.0009094e-01   -3.1821584e-04    6.3576023e-07    1.0316736e-04   -3.5110173e-08    4.7165661e+02
   4.8008683e+01    3.9381181e-02    9.0118319e-01   -3.1861271e-04    6.3945543e-07    1.0333938e-04   -3.5156971e-08    4.6938818e+02
   4.8143418e+01    3.9558913e-02    9.0262123e-01   -3.1975718e-04    6.4506531e-07    1.0357486e-04   -3.5287770e-08    4.6791757e+02
   4.8233291e+01    3.9663609e-02    9.0298551e-01   -3.2057306e-04    6.4858887e-07    1.0366349e-04   -3.5380646e-08    4.6065730e+02
   4.8323192e+01    3.9701983e-02    9.0321529e-01   -3.2090872e-04    6.5105595e-07    1.0373715e-04   -3.5420613e-08    4.5935727e+02
   4.8413125e+01    3.9787723e-02    9.0328921e-01   -3.2121010e-04    6.5431105e-07    1.0379294e-04   -3.5456762e-08    4.5804313e+02
   4.8503106e+01    3.9890116e-02    9.0341619e-01   -3.2156093e-04    6.5785582e-07    1.0385487e-04   -3.5498331e-08    4.5683084e+02
   4.8612851e+01    4.0026837e-02    9.0353177e-01   -3.2207378e-04    6.6238310e-07    1.0392556e-04   -3.5558222e-08    4.5551915e+02
   4.8706880e+01    4.0087021e-02    9.0408275e-01   -3.2211526e-04    6.6534728e-07    1.0403852e-04   -3.5565672e-08    4.5369215e+02
   4.8841167e+01    4.0247047e-02    9.0516178e-01   -3.2280656e-04    6.7083673e-07    1.0423376e-04   -3.5646097e-08    4.5222687e+02
   4.8930703e+01    4.0372018e-02    9.0530589e-01   -3.2285287e-04    6.7482652e-07    1.0429786e-04   -3.5653868e-08    4.5095326e+02
   4.9020264e+01    4.0421459e-02    9.0579418e-01   -3.2302007e-04    6.7755626e-07    1.0440141e-04   -3.5674866e-08    4.4997927e+02
   4.9109856e+01    4.0495846e-02    9.0620572e-01   -3.2307274e-04    6.8072761e-07    1.0449656e-04   -3.5683303e-08    4.4875211e+02
   4.9235329e+01    4.0621150e-02    9.0684814e-01   -3.2327538e-04    6.8554846e-07    1.0463766e-04   -3.5709316e-08    4.4745921e+02
   4.9315989e+01    4.0698513e-02    9.0734580e-01   -3.2338140e-04    6.8860924e-07    1.0473819e-04   -3.5723299e-08    4.4639349e+02
   4.9441512e+01    4.0805946e-02    9.0818021e-01   -3.2325641e-04    6.9316276e-07    1.0490144e-04   -3.5712865e-08    4.4400366e+02
   4.9522265e+01    4.0886939e-02    9.0863277e-01   -3.2314983e-04    6.9632124e-07    1.0499720e-04   -3.5703315e-08    4.4306216e+02
   4.9603017e+01    4.0955906e-02    9.0901586e-01   -3.2309034e-04    6.9928940e-07    1.0508510e-04   -3.5698958e-08    4.4239496e+02
   4.9719659e+01    4.1044379e-02    9.0978283e-01   -3.2317773e-04    7.0340437e-07    1.0523697e-04   -3.5711783e-08    4.3523292e+02
   4.9800411e+01    4.1119363e-02    9.1006768e-01   -3.2315751e-04    7.0650196e-07    1.0531377e-04   -3.5711722e-08    4.3427539e+02
   4.9935177e+01    4.1249824e-02    9.1022088e-01   -3.2294270e-04    7.1177501e-07    1.0540442e-04   -3.5691432e-08    4.3230331e+02
   5.0016097e+01    4.1396576e-02    9.1039409e-01   -3.3065597e-04    7.1462383e-07    1.0541644e-04   -3.6528275e-08    4.1466287e+02
   5.0142060e+01    4.2577123e-02    9.2456730e-01   -3.3026563e-04    7.3787665e-07    1.0712388e-04   -3.6487873e-08    4.0110780e+02
   5.0232143e+01    4.1737187e-02    9.2808476e-01   -3.3056771e-04    7.2535982e-07    1.0758012e-04   -3.6523358e-08    3.9982456e+02
   5.0333491e+01    4.1468727e-02    9.2739091e-01   -3.4500764e-04    7.2208373e-07    1.0753115e-04   -3.8112918e-08    3.8393394e+02
   5.0403871e+01    4.1693245e-02    9.2428126e-01   -3.4527194e-04    7.2760850e-07    1.0720813e-04   -3.8143460e-08    3.8232758e+02
   5.0562226e+01    4.2053941e-02    9.1605865e-01   -3.4357067e-04    7.3758823e-07    1.0633845e-04   -3.7958430e-08    3.7983136e+02
   5.0650201e+01    4.2132778e-02    9.1312294e-01   -3.4173395e-04    7.4102547e-07    1.0604452e-04   -3.7757228e-08    3.7865562e+02
   5.0720581e+01    4.2128250e-02    9.1180175e-01   -3.4119441e-04    7.4259284e-07    1.0592876e-04   -3.7699035e-08    3.7796157e+02
   5.0808556e+01    4.2194792e-02    9.1181313e-01   -3.4043931e-04    7.4583424e-07    1.0597752e-04   -3.7617501e-08    3.7697538e+02
   5.0918525e+01    4.2263372e-02    9.1333877e-01   -3.4001991e-04    7.4963584e-07    1.0621444e-04   -3.7573576e-08    3.7547935e+02
   5.1006500e+01    4.2308949e-02    9.1489703e-01   -3.3934955e-04    7.5253068e-07    1.0644372e-04   -3.7501428e-08    3.7454333e+02
   5.1116469e+01    4.2381698e-02    9.1648671e-01   -3.3893182e-04    7.5644802e-07    1.0668883e-04   -3.7457606e-08    3.7255791e+02
   5.1204444e+01    4.2456510e-02    9.1770790e-01   -3.2092692e-04    7.5791318e-07    1.0681114e-04   -3.5444857e-08    3.4198813e+02
   5.1362799e+01    4.2957326e-02    9.2298865e-01   -3.1926186e-04    7.7071713e-07    1.0751014e-04   -3.5262912e-08    3.3912515e+02
   5.1472768e+01    4.2833825e-02    9.2395504e-01   -3.1921725e-04    7.7116659e-07    1.0768086e-04   -3.5259081e-08    3.3807003e+02
   5.1610229e+01    4.2768579e-02    9.2321991e-01   -3.1958754e-04    7.7333913e-07    1.0766942e-04   -3.5301747e-08    3.3662763e+02
   5.1782055e+01    4.2902090e-02    9.2056640e-01   -3.1804696e-04    7.7997900e-07    1.0745361e-04   -3.5133941e-08    3.3490537e+02
   5.1919516e+01    4.2975007e-02    9.1945681e-01   -3.1675859e-04    7.8470976e-07    1.0739986e-04   -3.4993712e-08    3.3330147e+02
   5.2029485e+01    4.3034378e-02    9.1890123e-01   -3.1606171e-04    7.8853179e-07    1.0739590e-04   -3.4918458e-08    3.3226842e+02
   5.2166946e+01    4.3101667e-02    9.1931956e-01   -3.1551268e-04    7.9319141e-07    1.0752091e-04   -3.4859925e-08    3.3110681e+02
   5.2338772e+01    4.3208554e-02    9.2113208e-01   -3.1461177e-04    7.9952610e-07    1.0783033e-04   -3.4763483e-08    3.2751676e+02
   5.2540011e+01    4.3670186e-02    9.2209164e-01   -3.1648627e-04    8.1320512e-07    1.0805550e-04   -3.4973826e-08    3.2499308e+02
   5.2741399e+01    4.3749882e-02    9.2282436e-01   -3.0605384e-04    8.1816898e-07    1.0818550e-04   -3.3799556e-08    2.9960669e+02
   5.2942910e+01    4.4191252e-02    9.3146273e-01   -2.9847131e-04    8.3169124e-07    1.0931047e-04   -3.2963674e-08    2.9862296e+02
   5.3144551e+01    4.4114695e-02    9.3115606e-01   -2.8952360e-04    8.3557221e-07    1.0938756e-04   -3.1976895e-08    2.8670040e+02
   5.3346345e+01    4.3972441e-02    9.2957002e-01   -2.8329435e-04    8.3825010e-07    1.0931664e-04   -3.1290690e-08    2.8532650e+02
   5.3548205e+01    4.3963733e-02    9.2778200e-01   -2.7904143e-04    8.4349953e-07    1.0922324e-04   -3.0822878e-08    2.8378141e+02
   5.3750254e+01    4.3993587e-02    9.2697516e-01   -2.7583310e-04    8.4952818e-07    1.0924588e-04   -3.0470460e-08    2.8230004e+02
   5.3952472e+01    4.4129258e-02    9.2708085e-01   -2.7263549e-04    8.5766074e-07    1.0937657e-04   -3.0119071e-08    2.8054449e+02
   5.4154842e+01    4.4144595e-02    9.2747741e-01   -2.6997663e-04    8.6352160e-07    1.0954202e-04   -2.9827031e-08    2.7819403e+02
   5.4357365e+01    4.4403248e-02    9.2767413e-01   -2.6595941e-04    8.7422231e-07    1.0968486e-04   -2.9384778e-08    2.7722362e+02
   5.4560043e+01    4.4474159e-02    9.2741010e-01   -2.6485271e-04    8.8131088e-07    1.0977395e-04   -2.9264019e-08    2.7556460e+02
   5.4762879e+01    4.4525664e-02    9.2710519e-01   -2.6148274e-04    8.8807156e-07    1.0985874e-04   -2.8893092e-08    2.7444928e+02
   5.4965876e+01    4.4508896e-02    9.2678109e-01   -2.5845816e-04    8.9351187e-07    1.0994190e-04   -2.8560294e-08    2.7194602e+02
   5.5169037e+01    4.4542379e-02    9.2647052e-01   -2.5523399e-04    9.0002080e-07    1.1002758e-04   -2.8205331e-08    2.7037634e+02
   5.5372365e+01    4.4483642e-02    9.2610629e-01   -2.4897552e-04    9.0469683e-07    1.1010654e-04   -2.7514873e-08    2.6942882e+02
   5.5575864e+01    4.4506066e-02    9.2703283e-01   -2.4374859e-04    9.1106750e-07    1.1034062e-04   -2.6938379e-08    2.6801622e+02
   5.5779536e+01    4.4568011e-02    9.2750078e-01   -2.4095768e-04    9.1833667e-07    1.1052191e-04   -2.6631017e-08    2.6689278e+02
   5.5983384e+01    4.4575967e-02    9.2733593e-01   -2.3885860e-04    9.2453222e-07    1.1062818e-04   -2.6400031e-08    2.5856348e+02
   5.6187415e+01    4.4671863e-02    9.2853663e-01   -2.3534828e-04    9.3262824e-07    1.1089881e-04   -2.6013042e-08    2.5749359e+02
   5.6391630e+01    4.4575985e-02    9.2843022e-01   -2.3276747e-04    9.3675298e-07    1.1101403e-04   -2.5728699e-08    2.5614704e+02
   5.6596034e+01    4.4624182e-02    9.2793288e-01   -2.2969444e-04    9.4395395e-07    1.1108358e-04   -2.5389945e-08    2.5489981e+02
   5.6800634e+01    4.4642353e-02    9.2744957e-01   -2.2743044e-04    9.5056758e-07    1.1115538e-04   -2.5140548e-08    2.5344866e+02
   5.7005431e+01    4.4581133e-02    9.2714103e-01   -2.2662668e-04    9.5553244e-07    1.1124866e-04   -2.5052552e-08    2.5157983e+02
   5.7210430e+01    4.4609826e-02    9.2658544e-01   -2.2367979e-04    9.6246289e-07    1.1131327e-04   -2.4727575e-08    2.5087081e+02
   5.7415632e+01    4.4570511e-02    9.2610609e-01   -2.2154417e-04    9.6796852e-07    1.1138764e-04   -2.4492233e-08    2.4957385e+02
   5.7621005e+01    4.4598182e-02    9.2558483e-01   -2.1815820e-04    9.7496817e-07    1.1145763e-04   -2.4118604e-08    2.4818616e+02
   5.7826600e+01    4.4581348e-02    9.2513917e-01   -2.1620934e-04    9.8104176e-07    1.1153727e-04   -2.3903783e-08    2.4670736e+02
   5.8032413e+01    4.4524406e-02    9.2473584e-01   -2.1388502e-04    9.8629120e-07    1.1162314e-04   -2.3647376e-08    2.4545357e+02
   5.8238441e+01    4.4424973e-02    9.2423824e-01   -2.0899772e-04    9.9059887e-07    1.1169775e-04   -2.3107555e-08    2.4440630e+02
   5.8444688e+01    4.4369694e-02    9.2464997e-01   -2.0528039e-04    9.9595371e-07    1.1188383e-04   -2.2697026e-08    2.4333825e+02
   5.8651152e+01    4.4239611e-02    9.2458720e-01   -2.0547566e-04    9.9964315e-07    1.1201330e-04   -2.2719019e-08    2.4208313e+02
   5.8857832e+01    4.4253292e-02    9.2469943e-01   -2.0346436e-04    1.0066292e-06    1.1216559e-04   -2.2497097e-08    2.3617510e+02
   5.9064732e+01    4.4283231e-02    9.2522613e-01   -2.0078015e-04    1.0140366e-06    1.1236915e-04   -2.2200734e-08    2.3507192e+02
   5.9271849e+01    4.4266365e-02    9.2462314e-01   -1.9863895e-04    1.0204231e-06    1.1243657e-04   -2.1964390e-08    2.3397963e+02
   5.9479187e+01    4.4309795e-02    9.2375727e-01   -1.9665930e-04    1.0282549e-06    1.1247268e-04   -2.1745858e-08    2.3250847e+02
   5.9686747e+01    4.4294946e-02    9.2311226e-01   -1.9455656e-04    1.0347852e-06    1.1253645e-04   -2.1513715e-08    2.3120615e+02
   5.9894531e+01    4.4343783e-02    9.2258107e-01   -1.9230261e-04    1.0428550e-06    1.1261473e-04   -2.1264805e-08    2.3030132e+02
   6.0102542e+01    4.4286733e-02    9.2173734e-01   -1.9032966e-04    1.0484891e-06    1.1265576e-04   -2.1046941e-08    2.2947711e+02
   6.0310781e+01    4.4133205e-02    9.2095641e-01   -1.9034284e-04    1.0518561e-06    1.1270467e-04   -2.1048645e-08    2.2828492e+02
   6.0519250e+01    4.4163941e-02    9.2005042e-01   -1.8738839e-04    1.0596308e-06    1.1273902e-04   -2.0722164e-08    2.2657284e+02
   6.0727953e+01    4.4138794e-02    9.1912491e-01   -1.8527766e-04    1.0661265e-06    1.1277199e-04   -2.0488963e-08    2.2537602e+02
   6.0936893e+01    4.4059514e-02    9.1818625e-01   -1.8241537e-04    1.0713400e-06    1.1280364e-04   -2.0172645e-08    2.2449730e+02
   6.1146071e+01    4.4049979e-02    9.1813454e-01   -1.7729887e-04    1.0782942e-06    1.1294541e-04   -1.9606983e-08    2.2330657e+02
   6.1355492e+01    4.3983657e-02    9.1776351e-01   -1.7701809e-04    1.0839179e-06    1.1304946e-04   -1.9576091e-08    2.2267091e+02
   6.1565151e+01    4.3975315e-02    9.1717619e-01   -1.7581100e-04    1.0910021e-06    1.1312721e-04   -1.9442684e-08    2.1762000e+02
   6.1775052e+01    4.3900853e-02    9.1763062e-01   -1.7373740e-04    1.0964964e-06    1.1333479e-04   -1.9213452e-08    2.1672764e+02
   6.1985194e+01    4.3873747e-02    9.1693891e-01   -1.7239979e-04    1.1031906e-06    1.1340151e-04   -1.9065585e-08    2.1570933e+02
   6.2195578e+01    4.3803092e-02    9.1591104e-01   -1.7103863e-04    1.1088267e-06    1.1342741e-04   -1.8915096e-08    2.1439578e+02
   6.2406206e+01    4.3727962e-02    9.1492200e-01   -1.6954985e-04    1.1143816e-06    1.1345900e-04   -1.8750496e-08    2.1326799e+02
   6.2617086e+01    4.3670535e-02    9.1397238e-01   -1.6738489e-04    1.1204176e-06    1.1349603e-04   -1.8511092e-08    2.1245395e+02
   6.2828257e+01    4.3681503e-02    9.1304707e-01   -1.6695892e-04    1.1282497e-06    1.1353684e-04   -1.8463988e-08    2.1170234e+02
   6.3039670e+01    4.3672533e-02    9.1208421e-01   -1.6547097e-04    1.1356194e-06    1.1357369e-04   -1.8299424e-08    2.1063294e+02
   6.3251315e+01    4.3605193e-02    9.1119786e-01   -1.6387102e-04    1.1415014e-06    1.1362057e-04   -1.8122451e-08    2.0914972e+02
   6.3463215e+01    4.3547823e-02    9.1024067e-01   -1.6215981e-04    1.1476909e-06    1.1365958e-04   -1.7933140e-08    2.0812148e+02
   6.3675363e+01    4.3422040e-02    9.0927870e-01   -1.6066224e-04    1.1520772e-06    1.1369794e-04   -1.7767421e-08    2.0719278e+02
   6.3887761e+01    4.3399703e-02    9.0900664e-01   -1.5733381e-04    1.1592518e-06    1.1382391e-04   -1.7399208e-08    2.0626779e+02
   6.4100407e+01    4.3356827e-02    9.0827404e-01   -1.5632477e-04    1.1659292e-06    1.1389331e-04   -1.7287479e-08    2.0527322e+02
   6.4313305e+01    4.3282701e-02    9.0760399e-01   -1.5493096e-04    1.1717993e-06    1.1397160e-04   -1.7133231e-08    2.0143482e+02
   6.4526429e+01    4.3219457e-02    9.0724303e-01   -1.5314060e-04    1.1779935e-06    1.1408977e-04   -1.6935141e-08    2.0032585e+02
   6.4739787e+01    4.3145313e-02    9.0624585e-01   -1.5156868e-04    1.1839102e-06    1.1412862e-04   -1.6761195e-08    1.9948903e+02
   6.4953388e+01    4.3073500e-02    9.0504861e-01   -1.4986046e-04    1.1899159e-06    1.1414284e-04   -1.6572151e-08    1.9852050e+02
   6.5167242e+01    4.2998062e-02    9.0390335e-01   -1.4761014e-04    1.1958480e-06    1.1416419e-04   -1.6323154e-08    1.9728114e+02
   6.5381333e+01    4.2980444e-02    9.0290150e-01   -1.4678765e-04    1.2034203e-06    1.1420428e-04   -1.6232034e-08    1.9667319e+02
   6.5595645e+01    4.2932436e-02    9.0169790e-01   -1.4554887e-04    1.2101809e-06    1.1421951e-04   -1.6094874e-08    1.9576000e+02
   6.5810208e+01    4.2857140e-02    9.0044065e-01   -1.4445911e-04    1.2162022e-06    1.1422852e-04   -1.5974177e-08    1.9465817e+02
   6.6025028e+01    4.2792200e-02    8.9917369e-01   -1.4319915e-04    1.2225385e-06    1.1423678e-04   -1.5834650e-08    1.9348178e+02
   6.6240110e+01    4.2706590e-02    8.9799349e-01   -1.4174530e-04    1.2283079e-06    1.1425651e-04   -1.5673652e-08    1.9287280e+02
   6.6455442e+01    4.2539973e-02    8.9718032e-01   -1.4006598e-04    1.2317622e-06    1.1432359e-04   -1.5487712e-08    1.9198556e+02
   6.6671022e+01    4.2490167e-02    8.9639300e-01   -1.3601021e-04    1.2386272e-06    1.1439550e-04   -1.5039018e-08    1.9125467e+02
   6.6886851e+01    4.2397047e-02    8.9527178e-01   -1.3481061e-04    1.2442417e-06    1.1442512e-04   -1.4906134e-08    1.8771475e+02
   6.7102929e+01    4.2319959e-02    8.9485155e-01   -1.3329347e-04    1.2503530e-06    1.1454544e-04   -1.4738151e-08    1.8697127e+02
   6.7319248e+01    4.2233486e-02    8.9382184e-01   -1.3120035e-04    1.2561995e-06    1.1458844e-04   -1.4506480e-08    1.8614749e+02
   6.7535813e+01    4.2149952e-02    8.9256424e-01   -1.2925136e-04    1.2621513e-06    1.1460295e-04   -1.4290758e-08    1.8532441e+02
   6.7752628e+01    4.2074120e-02    8.9114095e-01   -1.2859335e-04    1.2683550e-06    1.1459666e-04   -1.4217768e-08    1.8406558e+02
   6.7969687e+01    4.1978073e-02    8.8970115e-01   -1.2548070e-04    1.2739699e-06    1.1458864e-04   -1.3873369e-08    1.8339136e+02
   6.8186991e+01    4.1927650e-02    8.8832489e-01   -1.2410552e-04    1.2809775e-06    1.1458915e-04   -1.3721071e-08    1.8274609e+02
   6.8404542e+01    4.1885387e-02    8.8688244e-01   -1.2252402e-04    1.2882716e-06    1.1458169e-04   -1.3545969e-08    1.8180859e+02
   6.8622337e+01    4.1813121e-02    8.8544031e-01   -1.2104415e-04    1.2946624e-06    1.1457466e-04   -1.3382105e-08    1.8087195e+02
   6.8840383e+01    4.1741123e-02    8.8393228e-01   -1.1936233e-04    1.3011018e-06    1.1455986e-04   -1.3195907e-08    1.8000875e+02
   6.9058677e+01    4.1598397e-02    8.8251059e-01   -1.1816450e-04    1.3053296e-06    1.1455625e-04   -1.3063203e-08    1.7917657e+02
   6.9277213e+01    4.1481629e-02    8.8180150e-01   -1.1795655e-04    1.3103834e-06    1.1464616e-04   -1.3039923e-08    1.7842621e+02
   6.9495990e+01    4.1362072e-02    8.8066813e-01   -1.1673489e-04    1.3153543e-06    1.1468172e-04   -1.2904581e-08    1.7551561e+02
   6.9715006e+01    4.1251319e-02    8.8014303e-01   -1.1385012e-04    1.3206166e-06    1.1479758e-04   -1.2585412e-08    1.7513169e+02
   6.9934266e+01    4.1149515e-02    8.7885428e-01   -1.1287232e-04    1.3261769e-06    1.1481471e-04   -1.2477056e-08    1.7409416e+02
   7.0153769e+01    4.1058295e-02    8.7727005e-01   -1.1191921e-04    1.3320814e-06    1.1479354e-04   -1.2371423e-08    1.7336515e+02
   7.0373516e+01    4.0963132e-02    8.7564414e-01   -1.1078292e-04    1.3378698e-06    1.1476731e-04   -1.2245539e-08    1.7219189e+02
   7.0593506e+01    4.0849014e-02    8.7399283e-01   -1.0864078e-04    1.3430373e-06    1.1473783e-04   -1.2008466e-08    1.7154739e+02
   7.0813741e+01    4.0833319e-02    8.7240384e-01   -1.0759147e-04    1.3514660e-06    1.1471707e-04   -1.1892197e-08    1.7097971e+02
   7.1034216e+01    4.0770034e-02    8.7079988e-01   -1.0604782e-04    1.3583465e-06    1.1469453e-04   -1.1721285e-08    1.7023906e+02
   7.1254938e+01    4.0697718e-02    8.6918306e-01   -1.0454123e-04    1.3649426e-06    1.1467059e-04   -1.1554477e-08    1.6936947e+02
   7.1475901e+01    4.0613645e-02    8.6750734e-01   -1.0309115e-04    1.3711721e-06    1.1463942e-04   -1.1393911e-08    1.6855029e+02
   7.1697104e+01    4.0592452e-02    8.6591341e-01   -1.0187731e-04    1.3795359e-06    1.1461885e-04   -1.1259449e-08    1.6777378e+02
   7.1918550e+01    4.0400249e-02    8.6496624e-01   -9.9920124e-05    1.3821014e-06    1.1468468e-04   -1.1042830e-08    1.6706837e+02
   7.2140244e+01    4.0183238e-02    8.6369953e-01   -9.8162877e-05    1.3837824e-06    1.1470892e-04   -1.0848316e-08    1.6452150e+02
   7.2362179e+01    4.0070496e-02    8.6288177e-01   -9.7280745e-05    1.3890367e-06    1.1479375e-04   -1.0750543e-08    1.6414722e+02
   7.2584356e+01    3.9959690e-02    8.6132754e-01   -9.6169336e-05    1.3943624e-06    1.1478129e-04   -1.0627438e-08    1.6322123e+02
   7.2806781e+01    3.9857373e-02    8.5956606e-01   -9.5118409e-05    1.3999810e-06    1.1474136e-04   -1.0511012e-08    1.6253371e+02
   7.3029450e+01    3.9750305e-02    8.5775116e-01   -9.3914750e-05    1.4054296e-06    1.1469447e-04   -1.0377709e-08    1.6146574e+02
   7.3252360e+01    3.9630393e-02    8.5594394e-01   -9.2223850e-05    1.4104167e-06    1.1464863e-04   -1.0190566e-08    1.6088812e+02
   7.3475512e+01    3.9571998e-02    8.5417583e-01   -9.1050370e-05    1.4176020e-06    1.1460831e-04   -1.0060603e-08    1.6035899e+02
   7.3698908e+01    3.9454073e-02    8.5250115e-01   -8.9914685e-05    1.4226561e-06    1.1458060e-04   -9.9348131e-09    1.5966631e+02
   7.3922547e+01    3.9331558e-02    8.5079693e-01   -8.8230350e-05    1.4275312e-06    1.1454915e-04   -9.7484168e-09    1.5894662e+02
   7.4146426e+01    3.9236839e-02    8.4900707e-01   -8.6333408e-05    1.4334260e-06    1.1450654e-04   -9.5385250e-09    1.5815479e+02
   7.4370546e+01    3.9132240e-02    8.4731459e-01   -8.6359932e-05    1.4389376e-06    1.1447653e-04   -9.5411395e-09    1.5743633e+02
   7.4594909e+01    3.8971764e-02    8.4608192e-01   -8.7026690e-05    1.4424042e-06    1.1450977e-04   -9.6144835e-09    1.5702667e+02
   7.4819515e+01    3.8798853e-02    8.4446485e-01   -8.4007100e-05    1.4453773e-06    1.1449127e-04   -9.2805728e-09    1.5470355e+02
   7.5044359e+01    3.8674946e-02    8.4328222e-01   -8.2700163e-05    1.4501562e-06    1.1453227e-04   -9.1358953e-09    1.5413978e+02
   7.5269446e+01    3.8544056e-02    8.4154469e-01   -8.1294573e-05    1.4546594e-06    1.1449829e-04   -8.9803282e-09    1.5353323e+02
   7.5494774e+01    3.8423352e-02    8.3965750e-01   -7.9912572e-05    1.4595319e-06    1.1444402e-04   -8.8273665e-09    1.5268455e+02
   7.5720339e+01    3.8303805e-02    8.3773673e-01   -7.8534110e-05    1.4644369e-06    1.1438525e-04   -8.6748022e-09    1.5195027e+02
   7.5946143e+01    3.8194129e-02    8.3583590e-01   -7.6796884e-05    1.4697074e-06    1.1432924e-04   -8.4826190e-09    1.5141737e+02
   7.6172187e+01    3.8092310e-02    8.3393129e-01   -7.5347064e-05    1.4752688e-06    1.1427277e-04   -8.3221983e-09    1.5077045e+02
   7.6398469e+01    3.7980984e-02    8.3201146e-01   -7.3971131e-05    1.4804549e-06    1.1421422e-04   -8.1699397e-09    1.5018764e+02
   7.6624986e+01    3.7870064e-02    8.3010159e-01   -7.2474735e-05    1.4856406e-06    1.1415694e-04   -8.0043848e-09    1.4943757e+02
   7.6851742e+01    3.7774636e-02    8.2814261e-01   -7.0746615e-05    1.4914248e-06    1.1409277e-04   -7.8132402e-09    1.4891078e+02
   7.7078742e+01    3.7666448e-02    8.2664167e-01   -7.0666982e-05    1.4967074e-06    1.1409181e-04   -7.8041503e-09    1.4833645e+02
   7.7305980e+01    3.7530083e-02    8.2487883e-01   -6.9349399e-05    1.5008674e-06    1.1405543e-04   -7.6583591e-09    1.4782259e+02
   7.7533454e+01    3.7368681e-02    8.2299591e-01   -6.9113532e-05    1.5039887e-06    1.1400241e-04   -7.6320317e-09    1.4588901e+02
   7.7761171e+01    3.7263441e-02    8.2146888e-01   -6.7369681e-05    1.5093515e-06    1.1399890e-04   -7.4391878e-09    1.4523796e+02
   7.7989124e+01    3.7141772e-02    8.1959256e-01   -6.5988899e-05    1.5140309e-06    1.1394699e-04   -7.2864476e-09    1.4472334e+02
   7.8217312e+01    3.7027865e-02    8.1759021e-01   -6.4648170e-05    1.5190083e-06    1.1387745e-04   -7.1381337e-09    1.4406897e+02
   7.8445734e+01    3.6917481e-02    8.1548018e-01   -6.3099692e-05    1.5241166e-06    1.1379289e-04   -6.9668997e-09    1.4328611e+02
   7.8674386e+01    3.6817041e-02    8.1338568e-01   -6.1762926e-05    1.5296195e-06    1.1371025e-04   -6.8190459e-09    1.4287674e+02
   7.8903270e+01    3.6710809e-02    8.1127825e-01   -6.0347550e-05    1.5348669e-06    1.1362558e-04   -6.6625244e-09    1.4232302e+02
   7.9132385e+01    3.6583675e-02    8.0923475e-01   -5.9046611e-05    1.5392202e-06    1.1354966e-04   -6.5186422e-09    1.4183058e+02
   7.9361731e+01    3.6456673e-02    8.0718512e-01   -5.7786628e-05    1.5435570e-06    1.1347276e-04   -6.3792864e-09    1.4118091e+02
   7.9591306e+01    3.6349159e-02    8.0523098e-01   -5.7351472e-05    1.5486926e-06    1.1340893e-04   -6.3309870e-09    1.4065587e+02
   7.9821118e+01    3.6204786e-02    8.0353827e-01   -5.6558872e-05    1.5522400e-06    1.1338209e-04   -6.2432350e-09    1.4013631e+02
   8.0051162e+01    3.6036108e-02    8.0164808e-01   -5.7451878e-05    1.5547087e-06    1.1332749e-04   -6.3415446e-09    1.3841946e+02
   8.0281436e+01    3.5917980e-02    8.0004982e-01   -5.6732243e-05    1.5593258e-06    1.1331427e-04   -6.2618543e-09    1.3813614e+02
   8.0511938e+01    3.5799170e-02    7.9805146e-01   -5.5585529e-05    1.5638907e-06    1.1324439e-04   -6.1350324e-09    1.3749726e+02
   8.0742667e+01    3.5682236e-02    7.9589217e-01   -5.4248875e-05    1.5685132e-06    1.1315145e-04   -5.9872575e-09    1.3697305e+02
   8.0973623e+01    3.5572195e-02    7.9371753e-01   -5.2818458e-05    1.5734117e-06    1.1305594e-04   -5.8291434e-09    1.3612905e+02
   8.1204806e+01    3.5459194e-02    7.9149511e-01   -5.1587990e-05    1.5781585e-06    1.1295333e-04   -5.6931089e-09    1.3566713e+02
   8.1436222e+01    3.5354407e-02    7.8923198e-01   -5.0405347e-05    1.5832458e-06    1.1284448e-04   -5.5623608e-09    1.3525970e+02
   8.1667872e+01    3.5245525e-02    7.8697626e-01   -4.9244196e-05    1.5881252e-06    1.1273618e-04   -5.4339908e-09    1.3471391e+02
   8.1899757e+01    3.5136914e-02    7.8479176e-01   -4.7866337e-05    1.5929927e-06    1.1263766e-04   -5.2817180e-09    1.3429785e+02
   8.2131878e+01    3.5008739e-02    7.8263381e-01   -4.7105056e-05    1.5969476e-06    1.1254262e-04   -5.1974851e-09    1.3370312e+02
   8.2364234e+01    3.4808499e-02    7.8056479e-01   -4.8354563e-05    1.5975723e-06    1.1246013e-04   -5.3351102e-09    1.3314129e+02
   8.2596801e+01    3.4679987e-02    7.7864104e-01   -4.6425843e-05    1.6014428e-06    1.1239868e-04   -5.1220804e-09    1.3274457e+02
   8.2829589e+01    3.4553668e-02    7.7660959e-01   -4.5657717e-05    1.6053752e-06    1.1232130e-04   -5.0371081e-09    1.3133651e+02
   8.3062594e+01    3.4434178e-02    7.7486938e-01   -4.4256641e-05    1.6095941e-06    1.1228592e-04   -4.8823210e-09    1.3090249e+02
   8.3295818e+01    3.4315785e-02    7.7279324e-01   -4.2958670e-05    1.6138323e-06    1.1220158e-04   -4.7389186e-09    1.3048377e+02
   8.3529258e+01    3.4199083e-02    7.7054824e-01   -4.1615914e-05    1.6181185e-06    1.1209227e-04   -4.5905857e-09    1.2983096e+02
   8.3762915e+01    3.4079906e-02    7.6906080e-01   -4.0203889e-05    1.6222593e-06    1.1209352e-04   -4.4346582e-09    1.2922336e+02
   8.3996827e+01    3.3972268e-02    7.6589013e-01   -3.9102549e-05    1.6269115e-06    1.1184788e-04   -4.3129584e-09    1.2877438e+02
   8.4230920e+01    3.3855469e-02    7.6396012e-01   -3.7948126e-05    1.6310969e-06    1.1178338e-04   -4.1854489e-09    1.2838975e+02
   8.4465267e+01    3.3736402e-02    7.6070875e-01   -3.6989089e-05    1.6351328e-06    1.1152404e-04   -4.0794617e-09    1.2793846e+02
   8.4699794e+01    3.3618713e-02    7.5894586e-01   -3.5799101e-05    1.6392092e-06    1.1148307e-04   -3.9480495e-09    1.2746782e+02
   8.4934573e+01    3.3500306e-02    7.5595954e-01   -3.5164668e-05    1.6432080e-06    1.1126100e-04   -3.8778788e-09    1.2695456e+02
   8.5169533e+01    3.3378120e-02    7.5475689e-01   -3.3717177e-05    1.6469939e-06    1.1130180e-04   -3.7180897e-09    1.2658816e+02
   8.5404746e+01    3.3254697e-02    7.5200602e-01   -3.2755346e-05    1.6506833e-06    1.1111336e-04   -3.6118356e-09    1.2594920e+02
   8.5640138e+01    3.3133237e-02    7.5064931e-01   -3.1557752e-05    1.6544365e-06    1.1113127e-04   -3.4796289e-09    1.2492685e+02
   8.5875781e+01    3.3007352e-02    7.4788604e-01   -3.0376862e-05    1.6579242e-06    1.1093977e-04   -3.3492452e-09    1.2438134e+02
   8.6111604e+01    3.2889579e-02    7.4623412e-01   -2.9102026e-05    1.6617817e-06    1.1091323e-04   -3.2085444e-09    1.2406447e+02
   8.6347678e+01    3.2773184e-02    7.4400224e-01   -2.7645315e-05    1.6656705e-06    1.1079996e-04   -3.0478001e-09    1.2333330e+02
   8.6583969e+01    3.2654935e-02    7.4063080e-01   -2.6534383e-05    1.6694221e-06    1.1051520e-04   -2.9251587e-09    1.2290141e+02
   8.6820438e+01    3.2551268e-02    7.3879112e-01   -2.5299055e-05    1.6738864e-06    1.1045897e-04   -2.7888463e-09    1.2267071e+02
   8.7057162e+01    3.2436908e-02    7.3657828e-01   -2.3941251e-05    1.6777654e-06    1.1034644e-04   -2.6390459e-09    1.2228587e+02
   8.7294106e+01    3.2324100e-02    7.3409732e-01   -2.2496923e-05    1.6816829e-06    1.1019276e-04   -2.4797154e-09    1.2189380e+02
   8.7531264e+01    3.2207387e-02    7.3161001e-01   -2.1154442e-05    1.6853612e-06    1.1003726e-04   -2.3316201e-09    1.2141026e+02
   8.7768634e+01    3.2067344e-02    7.2921998e-01   -1.9920844e-05    1.6877697e-06    1.0989557e-04   -2.1955406e-09    1.2095649e+02
   8.8006214e+01    3.1951066e-02    7.2696052e-01   -1.7566027e-05    1.6913885e-06    1.0977309e-04   -1.9359090e-09    1.2061768e+02
   8.8244011e+01    3.1839231e-02    7.2457179e-01   -1.6772370e-05    1.6952008e-06    1.0963035e-04   -1.8483473e-09    1.1943703e+02
   8.8482021e+01    3.1723420e-02    7.2243662e-01   -1.5443173e-05    1.6987620e-06    1.0952530e-04   -1.7017797e-09    1.1910574e+02
   8.8720240e+01    3.1611193e-02    7.2011989e-01   -1.4042683e-05    1.7024736e-06    1.0939205e-04   -1.5473714e-09    1.1876115e+02
   8.8958668e+01    3.1507525e-02    7.1776631e-01   -1.2516951e-05    1.7066076e-06    1.0925242e-04   -1.3791787e-09    1.1822471e+02
   8.9197303e+01    3.1390715e-02    7.1537644e-01   -1.0878041e-05    1.7099909e-06    1.0910645e-04   -1.1985334e-09    1.1767810e+02
   8.9436146e+01    3.1297696e-02    7.1296983e-01   -9.5498879e-06    1.7146312e-06    1.0895706e-04   -1.0521435e-09    1.1739995e+02
   8.9675195e+01    3.1197919e-02    7.1048927e-01   -8.0957655e-06    1.7188662e-06    1.0879542e-04   -8.9189081e-10    1.1704743e+02
   8.9914458e+01    3.1087349e-02    7.0805178e-01   -6.7507450e-06    1.7224659e-06    1.0863939e-04   -7.4367328e-10    1.1674795e+02
   9.0153929e+01    3.0977521e-02    7.0561805e-01   -5.3716082e-06    1.7260653e-06    1.0848304e-04   -5.9171319e-10    1.1631294e+02
   9.0393606e+01    3.0851495e-02    7.0321080e-01   -4.0209214e-06    1.7287122e-06    1.0832983e-04   -4.4290338e-10    1.1601969e+02
   9.0633487e+01    3.0742011e-02    7.0106046e-01   -3.2695250e-06    1.7322415e-06    1.0821542e-04   -3.6011753e-10    1.1559174e+02
   9.0873571e+01    3.0623013e-02    6.9875447e-01   -2.7827140e-06    1.7351941e-06    1.0807633e-04   -3.0648159e-10    1.1524245e+02
   9.1113866e+01    3.0516103e-02    6.9648134e-01   -1.5745640e-06    1.7387872e-06    1.0794155e-04   -1.7340930e-10    1.1430033e+02
   9.1354368e+01    3.0405618e-02    6.9415871e-01   -4.1014636e-07    1.7421303e-06    1.0779819e-04   -4.5167622e-11    1.1389926e+02
   9.1595073e+01    3.0298192e-02    6.9171209e-01    7.4357262e-07    1.7456037e-06    1.0763463e-04    8.1881909e-11    1.1359085e+02
   9.1835981e+01    3.0193386e-02    6.8922149e-01    1.8731552e-06    1.7491820e-06    1.0746313e-04    2.0625958e-10    1.1318837e+02
   9.2077089e+01    3.0084406e-02    6.8671180e-01    3.4775538e-06    1.7524737e-06    1.0728759e-04    3.8290409e-10    1.1269380e+02
   9.2318406e+01    2.9998923e-02    6.8421998e-01    4.6479707e-06    1.7570949e-06    1.0711382e-04    5.1174691e-10    1.1246518e+02
   9.2559925e+01    2.9902735e-02    6.8173093e-01    6.0553674e-06    1.7610520e-06    1.0693939e-04    6.6666550e-10    1.1216840e+02
   9.2801643e+01    2.9802495e-02    6.7924952e-01    7.3856345e-06    1.7647251e-06    1.0676499e-04    8.1307550e-10    1.1189555e+02
   9.3043557e+01    2.9699701e-02    6.7677231e-01    8.6767261e-06    1.7682075e-06    1.0659022e-04    9.5515543e-10    1.1154214e+02
   9.3285678e+01    2.9614335e-02    6.7433856e-01    9.7413904e-06    1.7726855e-06    1.0642114e-04    1.0722944e-09    1.1122114e+02
   9.3527998e+01    2.9479942e-02    6.7214455e-01    1.0508907e-05    1.7741812e-06    1.0628892e-04    1.1567123e-09    1.1090492e+02
   9.3770513e+01    2.9347456e-02    6.6981141e-01    1.0784824e-05    1.7757331e-06    1.0613394e-04    1.1870138e-09    1.0995253e+02
   9.4013233e+01    2.9245339e-02    6.6749441e-01    1.1799059e-05    1.7790673e-06    1.0598054e-04    1.2985694e-09    1.0978381e+02
   9.4256150e+01    2.9141829e-02    6.6504345e-01    1.3090460e-05    1.7822698e-06    1.0580480e-04    1.4406138e-09    1.0940720e+02
   9.4499259e+01    2.9042499e-02    6.6253380e-01    1.4405877e-05    1.7856813e-06    1.0561856e-04    1.5852844e-09    1.0912694e+02
   9.4742573e+01    2.8942611e-02    6.6001476e-01    1.5538119e-05    1.7890099e-06    1.0542956e-04    1.7097809e-09    1.0858368e+02
   9.4986082e+01    2.8838732e-02    6.5753154e-01    1.7094299e-05    1.7920441e-06    1.0524507e-04    1.8809085e-09    1.0830590e+02
   9.5229780e+01    2.8740583e-02    6.5506449e-01    1.8360043e-05    1.7953852e-06    1.0506199e-04    2.0200610e-09    1.0808008e+02
   9.5473664e+01    2.8648407e-02    6.5256701e-01    1.9813375e-05    1.7990556e-06    1.0487284e-04    2.1798348e-09    1.0776710e+02
   9.5717736e+01    2.8554398e-02    6.5006342e-01    2.0990061e-05    1.8025641e-06    1.0468141e-04    2.3091548e-09    1.0758244e+02
   9.5961996e+01    2.8459028e-02    6.4755738e-01    2.2281882e-05    1.8059447e-06    1.0448839e-04    2.4511221e-09    1.0724937e+02
   9.6206446e+01    2.8356114e-02    6.4520816e-01    2.2700870e-05    1.8087996e-06    1.0431946e-04    2.4970604e-09    1.0689248e+02
   9.6451083e+01    2.8237757e-02    6.4289807e-01    2.2844054e-05    1.8106182e-06    1.0415587e-04    2.5126573e-09    1.0667030e+02
   9.6695937e+01    2.8121438e-02    6.4048133e-01    2.3714127e-05    1.8125073e-06    1.0397387e-04    2.6081996e-09    1.0588715e+02
   9.6940980e+01    2.8022348e-02    6.3807895e-01    2.4746620e-05    1.8154496e-06    1.0379295e-04    2.7215926e-09    1.0565297e+02
   9.7186205e+01    2.7923269e-02    6.3561348e-01    2.5891256e-05    1.8183417e-06    1.0360051e-04    2.8473033e-09    1.0541698e+02
   9.7431613e+01    2.7825613e-02    6.3311703e-01    2.6905535e-05    1.8212747e-06    1.0340170e-04    2.9586633e-09    1.0505529e+02
   9.7677233e+01    2.7729752e-02    6.3062129e-01    2.8098031e-05    1.8242748e-06    1.0320170e-04    3.0896055e-09    1.0468233e+02
   9.7923039e+01    2.7635893e-02    6.2811299e-01    2.9398929e-05    1.8273588e-06    1.0299834e-04    3.2324506e-09    1.0443690e+02
   9.8169026e+01    2.7542074e-02    6.2561780e-01    3.0481080e-05    1.8303935e-06    1.0279569e-04    3.3512252e-09    1.0420473e+02
   9.8415217e+01    2.7452272e-02    6.2311181e-01    3.1643906e-05    1.8336481e-06    1.0258995e-04    3.4788539e-09    1.0401425e+02
   9.8661593e+01    2.7361534e-02    6.2060042e-01    3.2679785e-05    1.8367903e-06    1.0238190e-04    3.5925105e-09    1.0381472e+02
   9.8908146e+01    2.7266001e-02    6.1813245e-01    3.3708667e-05    1.8395637e-06    1.0217970e-04    3.7053808e-09    1.0351205e+02
   9.9154903e+01    2.7187397e-02    6.1576675e-01    3.4687432e-05    1.8434367e-06    1.0199316e-04    3.8127275e-09    1.0318629e+02
   9.9401845e+01    2.7072009e-02    6.1339105e-01    3.4890588e-05    1.8447673e-06    1.0180377e-04    3.8348122e-09    1.0299513e+02
   9.9648978e+01    2.6964874e-02    6.1092895e-01    3.5118973e-05    1.8465969e-06    1.0159870e-04    3.8596672e-09    1.0231650e+02
   9.9896296e+01    2.6866437e-02    6.0854320e-01    3.5421287e-05    1.8489645e-06    1.0140498e-04    3.8926430e-09    1.0211877e+02
   1.0014379e+02    2.6776161e-02    6.0604853e-01    3.6522692e-05    1.8518410e-06    1.0119176e-04    4.0134262e-09    1.0192395e+02
   1.0039148e+02    2.6686282e-02    6.0356039e-01    3.7387429e-05    1.8546947e-06    1.0097820e-04    4.1081879e-09    1.0172020e+02
   1.0063935e+02    2.6594683e-02    6.0108091e-01    3.8388103e-05    1.8573755e-06    1.0076460e-04    4.2178705e-09    1.0129316e+02
   1.0088740e+02    2.6503085e-02    5.9858130e-01    3.9624836e-05    1.8600054e-06    1.0054620e-04    4.3534731e-09    1.0108389e+02
   1.0113564e+02    2.6416525e-02    5.9606573e-01    4.0550252e-05    1.8629375e-06    1.0032365e-04    4.4548569e-09    1.0094096e+02
   1.0138406e+02    2.6320648e-02    5.9358540e-01    4.0981332e-05    1.8651582e-06    1.0010552e-04    4.5019207e-09    1.0070911e+02
   1.0163266e+02    2.6226667e-02    5.9109477e-01    4.1728142e-05    1.8674555e-06    9.9884116e-05    4.5836583e-09    1.0057104e+02
   1.0188144e+02    2.6136281e-02    5.8856740e-01    4.2659025e-05    1.8699614e-06    9.9655155e-05    4.6856011e-09    1.0031207e+02
   1.0213041e+02    2.6044672e-02    5.8614025e-01    4.2748707e-05    1.8723222e-06    9.9441571e-05    4.6951374e-09    1.0010596e+02
   1.0237955e+02    2.5942772e-02    5.8381897e-01    4.2901727e-05    1.8738885e-06    9.9244623e-05    4.7116292e-09    9.9891567e+01
   1.0262887e+02    2.5844683e-02    5.8141076e-01    4.3080799e-05    1.8756720e-06    9.9031557e-05    4.7309806e-09    9.9264716e+01
   1.0287838e+02    2.5757656e-02    5.7901809e-01    4.3425130e-05    1.8782028e-06    9.8819679e-05    4.7684749e-09    9.9167189e+01
   1.0312805e+02    2.5672237e-02    5.7656514e-01    4.4186789e-05    1.8807993e-06    9.8596067e-05    4.8517881e-09    9.8933018e+01
   1.0337791e+02    2.5587941e-02    5.7409539e-01    4.4838798e-05    1.8834260e-06    9.8368055e-05    4.9230502e-09    9.8753261e+01
   1.0362795e+02    2.5500828e-02    5.7161517e-01    4.5601690e-05    1.8857916e-06    9.8136676e-05    5.0064737e-09    9.8479303e+01
   1.0387815e+02    2.5413974e-02    5.6912641e-01    4.6454896e-05    1.8881226e-06    9.7902273e-05    5.0997993e-09    9.8190633e+01
   1.0412854e+02    2.5327599e-02    5.6664934e-01    4.7083258e-05    1.8904355e-06    9.7668328e-05    5.1684298e-09    9.8079892e+01
   1.0437911e+02    2.5240028e-02    5.6418059e-01    4.7706772e-05    1.8926029e-06    9.7434200e-05    5.2365159e-09    9.7936109e+01
   1.0462984e+02    2.5153326e-02    5.6170978e-01    4.8355114e-05    1.8947797e-06    9.7198136e-05    5.3073171e-09    9.7795970e+01
   1.0488076e+02    2.5066755e-02    5.5924742e-01    4.8932800e-05    1.8969129e-06    9.6961966e-05    5.3703498e-09    9.7561595e+01
   1.0513185e+02    2.4970637e-02    5.5682692e-01    4.9585476e-05    1.8982648e-06    9.6731482e-05    5.4416016e-09    9.7433868e+01
   1.0538310e+02    2.4885449e-02    5.5453022e-01    4.9891233e-05    1.9003927e-06    9.6521056e-05    5.4747728e-09    9.7184202e+01
   1.0563453e+02    2.4798566e-02    5.5213391e-01    5.0165916e-05    1.9023395e-06    9.6291897e-05    5.5045315e-09    9.7098039e+01
   1.0588614e+02    2.4713135e-02    5.4972039e-01    5.0518430e-05    1.9043411e-06    9.6058168e-05    5.5428254e-09    9.6499529e+01
   1.0613791e+02    2.4637476e-02    5.4728916e-01    5.1080412e-05    1.9070423e-06    9.5819726e-05    5.6040929e-09    9.6354665e+01
   1.0638985e+02    2.4559365e-02    5.4484638e-01    5.1778478e-05    1.9095027e-06    9.5577655e-05    5.6802791e-09    9.6230660e+01
   1.0664197e+02    2.4484130e-02    5.4211261e-01    5.2896314e-05    1.9121354e-06    9.5282901e-05    5.8025028e-09    9.6034174e+01
   1.0689426e+02    2.4407656e-02    5.3967409e-01    5.2732879e-05    1.9146227e-06    9.5038301e-05    5.7841690e-09    9.5791609e+01
   1.0714672e+02    2.4329025e-02    5.3736036e-01    5.3816525e-05    1.9168865e-06    9.4814028e-05    5.9026160e-09    9.5645076e+01
   1.0739934e+02    2.4244864e-02    5.3508438e-01    5.3434349e-05    1.9186597e-06    9.4594854e-05    5.8602818e-09    9.5550192e+01
   1.0765213e+02    2.4161860e-02    5.3278253e-01    5.3269689e-05    1.9204674e-06    9.4369552e-05    5.8418062e-09    9.5422599e+01
   1.0790509e+02    2.4079856e-02    5.3050073e-01    5.3208013e-05    1.9222978e-06    9.4146238e-05    5.8346234e-09    9.5266700e+01
   1.0815821e+02    2.3998902e-02    5.2815713e-01    5.3112950e-05    1.9241593e-06    9.3910443e-05    5.8237783e-09    9.5095744e+01
   1.0841151e+02    2.3909949e-02    5.2578874e-01    5.3484965e-05    1.9253199e-06    9.3668626e-05    5.8641430e-09    9.4942696e+01
   1.0866497e+02    2.3832579e-02    5.2346759e-01    5.4806022e-05    1.9273590e-06    9.3433675e-05    6.0085469e-09    9.4786355e+01
   1.0891858e+02    2.3752116e-02    5.2104660e-01    5.5326403e-05    1.9290964e-06    9.3179375e-05    6.0651570e-09    9.4699922e+01
   1.0917237e+02    2.3674428e-02    5.1865700e-01    5.5623483e-05    1.9310036e-06    9.2929020e-05    6.0972804e-09    9.4141097e+01
   1.0942633e+02    2.3596135e-02    5.1615495e-01    5.5819663e-05    1.9328057e-06    9.2656807e-05    6.1183373e-09    9.4002270e+01
   1.0968043e+02    2.3518782e-02    5.1369323e-01    5.5652392e-05    1.9346293e-06    9.2390108e-05    6.0995561e-09    9.3943901e+01
   1.0993472e+02    2.3440309e-02    5.1129110e-01    5.5904477e-05    1.9363052e-06    9.2132433e-05    6.1267343e-09    9.3769950e+01
   1.1018916e+02    2.3360954e-02    5.0891443e-01    5.6350016e-05    1.9378514e-06    9.1877652e-05    6.1751063e-09    9.3549462e+01
   1.1044375e+02    2.3285123e-02    5.0655550e-01    5.6939100e-05    1.9396336e-06    9.1624405e-05    6.2391995e-09    9.3433953e+01
   1.1069852e+02    2.3215718e-02    5.0419504e-01    5.7348572e-05    1.9419003e-06    9.1369254e-05    6.2836020e-09    9.3380674e+01
   1.1095344e+02    2.3142696e-02    5.0183252e-01    5.7629780e-05    1.9438114e-06    9.1112029e-05    6.3139426e-09    9.3305343e+01
   1.1120852e+02    2.3066532e-02    4.9948796e-01    5.8026866e-05    1.9454017e-06    9.0856335e-05    6.3569715e-09    9.3174388e+01
   1.1146376e+02    2.2994150e-02    4.9711130e-01    5.8338898e-05    1.9472595e-06    9.0593175e-05    6.3906737e-09    9.3043818e+01
   1.1171916e+02    2.2917805e-02    4.9477384e-01    5.8934916e-05    1.9487262e-06    9.0335458e-05    6.4554746e-09    9.2970855e+01
   1.1197472e+02    2.2847654e-02    4.9251268e-01    5.9662277e-05    1.9506681e-06    9.0090090e-05    6.5346506e-09    9.2776740e+01
   1.1223044e+02    2.2774456e-02    4.9018509e-01    6.0078841e-05    1.9522991e-06    8.9830997e-05    6.5797778e-09    9.2744812e+01
   1.1248631e+02    2.2701184e-02    4.8785980e-01    6.0332483e-05    1.9538695e-06    8.9570666e-05    6.6070567e-09    9.2190732e+01
   1.1274234e+02    2.2627871e-02    4.8544289e-01    6.0995444e-05    1.9553808e-06    8.9291767e-05    6.6791482e-09    9.2094248e+01
   1.1299853e+02    2.2556749e-02    4.8309116e-01    6.1084521e-05    1.9570270e-06    8.9023139e-05    6.6883897e-09    9.2042418e+01
   1.1325487e+02    2.2484462e-02    4.8078394e-01    6.1783539e-05    1.9585166e-06    8.8761023e-05    6.7644122e-09    9.1950748e+01
   1.1351137e+02    2.2413039e-02    4.7847909e-01    6.2181668e-05    1.9600266e-06    8.8497653e-05    6.8074794e-09    9.1703051e+01
   1.1376802e+02    2.2341462e-02    4.7615215e-01    6.2119199e-05    1.9614682e-06    8.8228501e-05    6.8001168e-09    9.1605822e+01
   1.1402483e+02    2.2273383e-02    4.7383969e-01    6.2406168e-05    1.9631634e-06    8.7960334e-05    6.8310025e-09    9.1568607e+01
   1.1428178e+02    2.2203760e-02    4.7151575e-01    6.2759704e-05    1.9646678e-06    8.7688295e-05    6.8691668e-09    9.1517379e+01
   1.1453890e+02    2.2134969e-02    4.6919641e-01    6.3109577e-05    1.9661920e-06    8.7415390e-05    6.9069201e-09    9.1432969e+01
   1.1479616e+02    2.2066198e-02    4.6687890e-01    6.3425369e-05    1.9676630e-06    8.7141111e-05    6.9409398e-09    9.1374002e+01
   1.1505357e+02    2.1996366e-02    4.6458837e-01    6.3813731e-05    1.9689884e-06    8.6870198e-05    6.9828879e-09    9.1266054e+01
   1.1531114e+02    2.1927492e-02    4.6231709e-01    6.4621933e-05    1.9703443e-06    8.6601208e-05    7.0707693e-09    9.1151109e+01
   1.1556886e+02    2.1859944e-02    4.6009387e-01    6.5033473e-05    1.9717679e-06    8.6339583e-05    7.1152343e-09    9.1034598e+01
   1.1582673e+02    2.1792123e-02    4.5783887e-01    6.5348739e-05    1.9731146e-06    8.6070380e-05    7.1491625e-09    9.0992065e+01
   1.1608475e+02    2.1725040e-02    4.5563103e-01    6.5808705e-05    1.9744732e-06    8.5808352e-05    7.1989125e-09    9.0492600e+01
   1.1634290e+02    2.1657527e-02    4.5329225e-01    6.6383813e-05    1.9757392e-06    8.5519979e-05    7.2612482e-09    9.0418030e+01
   1.1660122e+02    2.1592459e-02    4.5102327e-01    6.6760826e-05    1.9771748e-06    8.5243044e-05    7.3019047e-09    9.0389910e+01
   1.1685968e+02    2.1528985e-02    4.4875474e-01    6.6895557e-05    1.9787037e-06    8.4964504e-05    7.3160585e-09    9.0321001e+01
   1.1711829e+02    2.1465946e-02    4.4649748e-01    6.7513588e-05    1.9802194e-06    8.4686351e-05    7.3830577e-09    9.0119310e+01
   1.1737705e+02    2.1402324e-02    4.4422560e-01    6.7826637e-05    1.9816305e-06    8.4403743e-05    7.4166948e-09    9.0049915e+01
   1.1763595e+02    2.1337259e-02    4.4196472e-01    6.8199035e-05    1.9828547e-06    8.4121503e-05    7.4568136e-09    9.0038289e+01
   1.1789500e+02    2.1275973e-02    4.3969521e-01    6.8554567e-05    1.9843780e-06    8.3835919e-05    7.4950811e-09    9.0007671e+01
   1.1815419e+02    2.1215220e-02    4.3743326e-01    6.8845280e-05    1.9858994e-06    8.3550037e-05    7.5262521e-09    8.9964011e+01
   1.1841354e+02    2.1150692e-02    4.3520453e-01    6.9241009e-05    1.9870134e-06    8.3268770e-05    7.5688973e-09    8.9898553e+01
   1.1867302e+02    2.1088104e-02    4.3298312e-01    6.9584758e-05    1.9882610e-06    8.2987286e-05    7.6058494e-09    8.9813063e+01
   1.1893265e+02    2.1025312e-02    4.3078401e-01    6.9935779e-05    1.9894363e-06    8.2708385e-05    7.6435887e-09    8.9716123e+01
   1.1919243e+02    2.0959730e-02    4.2865761e-01    7.0038273e-05    1.9902945e-06    8.2441814e-05    7.6541598e-09    8.9613279e+01
   1.1945233e+02    2.0895042e-02    4.2648625e-01    7.0391048e-05    1.9911831e-06    8.2164956e-05    7.6920790e-09    8.9624952e+01
   1.1971239e+02    2.0833939e-02    4.2432019e-01    7.0352674e-05    1.9923623e-06    8.1887520e-05    7.6872526e-09    8.9098425e+01
   1.1997259e+02    2.0772634e-02    4.2260447e-01    7.1139573e-05    1.9934672e-06    8.1695672e-05    7.7726418e-09    8.9075707e+01
   1.2023297e+02    2.0710223e-02    4.1995978e-01    7.1381487e-05    1.9944140e-06    8.1322192e-05    7.7983989e-09    8.8976748e+01
   1.2049345e+02    2.0652281e-02    4.1810143e-01    7.1851060e-05    1.9957391e-06    8.1099520e-05    7.8490706e-09    8.8926403e+01
   1.2075412e+02    2.0590952e-02    4.1537240e-01    7.2195960e-05    1.9966863e-06    8.0705931e-05    7.8860537e-09    8.8883412e+01
   1.2101489e+02    2.0533477e-02    4.1344009e-01    7.2687519e-05    1.9979557e-06    8.0465685e-05    7.9391091e-09    8.8788837e+01
