# Supplementary material for: Research on combustion and emissions of heavy duty diesel engines under low-speed and low-load conditions in low temperature environments
Source: PLoS One. 2025 Feb 21;20(2):e0318933. doi: 10.1371/journal.pone.0318933 (PMC11844864; doi:10.1371/journal.pone.0318933)
Supplement: S1 File — (ZIP) [file pone.0318933.s001.zip › 1000rpm_30%/3-tigaojinqiwendu/Tin322K/equiv_ratio_bin.out]

# CONVERGE Release Build 2.3.20/  Jan 30, 2017        Run Date:Thu Aug 31 10:12:01 2023
# column       1                2                3                4                5                6                7                8                9               10               11               12               13               14               15               16               17               18               19               20               21 
#          Crank          0.0-0.1          0.1-0.2          0.2-0.3          0.3-0.4          0.4-0.5          0.5-0.6          0.6-0.7          0.7-0.8          0.8-0.9          0.9-1.0          1.0-1.1          1.1-1.2          1.2-1.3          1.3-1.4          1.4-1.5          1.5-1.6          1.6-1.7          1.7-1.8          1.8-1.9          1.9-2.0
#          (DEG)           (None)           (None)           (None)           (None)           (None)           (None)           (None)           (None)           (None)           (None)           (None)           (None)           (None)           (None)           (None)           (None)           (None)           (None)           (None)           (None)
#
  -1.4600000e+02    1.0000000e+00    0.0000000e+00    0.0000000e+00    0.0000000e+00    0.0000000e+00    0.0000000e+00    0.0000000e+00    0.0000000e+00    0.0000000e+00    0.0000000e+00    0.0000000e+00    0.0000000e+00    0.0000000e+00    0.0000000e+00    0.0000000e+00    0.0000000e+00    0.0000000e+00    0.0000000e+00    0.0000000e+00    0.0000000e+00
  -1.4587230e+02    1.0000000e+00    0.0000000e+00    0.0000000e+00    0.0000000e+00    0.0000000e+00    0.0000000e+00    0.0000000e+00    0.0000000e+00    0.0000000e+00    0.0000000e+00    0.0000000e+00    0.0000000e+00    0.0000000e+00    0.0000000e+00    0.0000000e+00    0.0000000e+00    0.0000000e+00    0.0000000e+00    0.0000000e+00    0.0000000e+00
  -1.4579372e+02    1.0000000e+00    0.0000000e+00    0.0000000e+00    0.0000000e+00    0.0000000e+00    0.0000000e+00    0.0000000e+00    0.0000000e+00    0.0000000e+00    0.0000000e+00    0.0000000e+00    0.0000000e+00    0.0000000e+00    0.0000000e+00    0.0000000e+00    0.0000000e+00    0.0000000e+00    0.0000000e+00    0.0000000e+00    0.0000000e+00
  -1.4567094e+02    1.0000000e+00    0.0000000e+00    0.0000000e+00    0.0000000e+00    0.0000000e+00    0.0000000e+00    0.0000000e+00    0.0000000e+00    0.0000000e+00    0.0000000e+00    0.0000000e+00    0.0000000e+00    0.0000000e+00    0.0000000e+00    0.0000000e+00    0.0000000e+00    0.0000000e+00    0.0000000e+00    0.0000000e+00    0.0000000e+00
  -1.4558567e+02    1.0000000e+00    0.0000000e+00    0.0000000e+00    0.0000000e+00    0.0000000e+00    0.0000000e+00    0.0000000e+00    0.0000000e+00    0.0000000e+00    0.0000000e+00    0.0000000e+00    0.0000000e+00    0.0000000e+00    0.0000000e+00    0.0000000e+00    0.0000000e+00    0.0000000e+00    0.0000000e+00    0.0000000e+00    0.0000000e+00
  -1.4547909e+02    1.0000000e+00    0.0000000e+00    0.0000000e+00    0.0000000e+00    0.0000000e+00    0.0000000e+00    0.0000000e+00    0.0000000e+00    0.0000000e+00    0.0000000e+00    0.0000000e+00    0.0000000e+00    0.0000000e+00    0.0000000e+00    0.0000000e+00    0.0000000e+00    0.0000000e+00    0.0000000e+00    0.0000000e+00    0.0000000e+00
  -1.4534587e+02    1.0000000e+00    0.0000000e+00    0.0000000e+00    0.0000000e+00    0.0000000e+00    0.0000000e+00    0.0000000e+00    0.0000000e+00    0.0000000e+00    0.0000000e+00    0.0000000e+00    0.0000000e+00    0.0000000e+00    0.0000000e+00    0.0000000e+00    0.0000000e+00    0.0000000e+00    0.0000000e+00    0.0000000e+00    0.0000000e+00
  -1.4517933e+02    1.0000000e+00    0.0000000e+00    0.0000000e+00    0.0000000e+00    0.0000000e+00    0.0000000e+00    0.0000000e+00    0.0000000e+00    0.0000000e+00    0.0000000e+00    0.0000000e+00    0.0000000e+00    0.0000000e+00    0.0000000e+00    0.0000000e+00    0.0000000e+00    0.0000000e+00    0.0000000e+00    0.0000000e+00    0.0000000e+00
  -1.4497117e+02    1.0000000e+00    0.0000000e+00    0.0000000e+00    0.0000000e+00    0.0000000e+00    0.0000000e+00    0.0000000e+00    0.0000000e+00    0.0000000e+00    0.0000000e+00    0.0000000e+00    0.0000000e+00    0.0000000e+00    0.0000000e+00    0.0000000e+00    0.0000000e+00    0.0000000e+00    0.0000000e+00    0.0000000e+00    0.0000000e+00
  -1.4471096e+02    1.0000000e+00    0.0000000e+00    0.0000000e+00    0.0000000e+00    0.0000000e+00    0.0000000e+00    0.0000000e+00    0.0000000e+00    0.0000000e+00    0.0000000e+00    0.0000000e+00    0.0000000e+00    0.0000000e+00    0.0000000e+00    0.0000000e+00    0.0000000e+00    0.0000000e+00    0.0000000e+00    0.0000000e+00    0.0000000e+00
  -1.4438570e+02    1.0000000e+00    0.0000000e+00    0.0000000e+00    0.0000000e+00    0.0000000e+00    0.0000000e+00    0.0000000e+00    0.0000000e+00    0.0000000e+00    0.0000000e+00    0.0000000e+00    0.0000000e+00    0.0000000e+00    0.0000000e+00    0.0000000e+00    0.0000000e+00    0.0000000e+00    0.0000000e+00    0.0000000e+00    0.0000000e+00
  -1.4397912e+02    1.0000000e+00    0.0000000e+00    0.0000000e+00    0.0000000e+00    0.0000000e+00    0.0000000e+00    0.0000000e+00    0.0000000e+00    0.0000000e+00    0.0000000e+00    0.0000000e+00    0.0000000e+00    0.0000000e+00    0.0000000e+00    0.0000000e+00    0.0000000e+00    0.0000000e+00    0.0000000e+00    0.0000000e+00    0.0000000e+00
  -1.4347090e+02    1.0000000e+00    0.0000000e+00    0.0000000e+00    0.0000000e+00    0.0000000e+00    0.0000000e+00    0.0000000e+00    0.0000000e+00    0.0000000e+00    0.0000000e+00    0.0000000e+00    0.0000000e+00    0.0000000e+00    0.0000000e+00    0.0000000e+00    0.0000000e+00    0.0000000e+00    0.0000000e+00    0.0000000e+00    0.0000000e+00
  -1.4287090e+02    1.0000000e+00    0.0000000e+00    0.0000000e+00    0.0000000e+00    0.0000000e+00    0.0000000e+00    0.0000000e+00    0.0000000e+00    0.0000000e+00    0.0000000e+00    0.0000000e+00    0.0000000e+00    0.0000000e+00    0.0000000e+00    0.0000000e+00    0.0000000e+00    0.0000000e+00    0.0000000e+00    0.0000000e+00    0.0000000e+00
  -1.4227090e+02    1.0000000e+00    0.0000000e+00    0.0000000e+00    0.0000000e+00    0.0000000e+00    0.0000000e+00    0.0000000e+00    0.0000000e+00    0.0000000e+00    0.0000000e+00    0.0000000e+00    0.0000000e+00    0.0000000e+00    0.0000000e+00    0.0000000e+00    0.0000000e+00    0.0000000e+00    0.0000000e+00    0.0000000e+00    0.0000000e+00
  -1.4167090e+02    1.0000000e+00    0.0000000e+00    0.0000000e+00    0.0000000e+00    0.0000000e+00    0.0000000e+00    0.0000000e+00    0.0000000e+00    0.0000000e+00    0.0000000e+00    0.0000000e+00    0.0000000e+00    0.0000000e+00    0.0000000e+00    0.0000000e+00    0.0000000e+00    0.0000000e+00    0.0000000e+00    0.0000000e+00    0.0000000e+00
  -1.4107090e+02    1.0000000e+00    0.0000000e+00    0.0000000e+00    0.0000000e+00    0.0000000e+00    0.0000000e+00    0.0000000e+00    0.0000000e+00    0.0000000e+00    0.0000000e+00    0.0000000e+00    0.0000000e+00    0.0000000e+00    0.0000000e+00    0.0000000e+00    0.0000000e+00    0.0000000e+00    0.0000000e+00    0.0000000e+00    0.0000000e+00
  -1.4047090e+02    1.0000000e+00    0.0000000e+00    0.0000000e+00    0.0000000e+00    0.0000000e+00    0.0000000e+00    0.0000000e+00    0.0000000e+00    0.0000000e+00    0.0000000e+00    0.0000000e+00    0.0000000e+00    0.0000000e+00    0.0000000e+00    0.0000000e+00    0.0000000e+00    0.0000000e+00    0.0000000e+00    0.0000000e+00    0.0000000e+00
  -1.3987090e+02    1.0000000e+00    0.0000000e+00    0.0000000e+00    0.0000000e+00    0.0000000e+00    0.0000000e+00    0.0000000e+00    0.0000000e+00    0.0000000e+00    0.0000000e+00    0.0000000e+00    0.0000000e+00    0.0000000e+00    0.0000000e+00    0.0000000e+00    0.0000000e+00    0.0000000e+00    0.0000000e+00    0.0000000e+00    0.0000000e+00
  -1.3927090e+02    1.0000000e+00    0.0000000e+00    0.0000000e+00    0.0000000e+00    0.0000000e+00    0.0000000e+00    0.0000000e+00    0.0000000e+00    0.0000000e+00    0.0000000e+00    0.0000000e+00    0.0000000e+00    0.0000000e+00    0.0000000e+00    0.0000000e+00    0.0000000e+00    0.0000000e+00    0.0000000e+00    0.0000000e+00    0.0000000e+00
  -1.3867090e+02    1.0000000e+00    0.0000000e+00    0.0000000e+00    0.0000000e+00    0.0000000e+00    0.0000000e+00    0.0000000e+00    0.0000000e+00    0.0000000e+00    0.0000000e+00    0.0000000e+00    0.0000000e+00    0.0000000e+00    0.0000000e+00    0.0000000e+00    0.0000000e+00    0.0000000e+00    0.0000000e+00    0.0000000e+00    0.0000000e+00
  -1.3807090e+02    1.0000000e+00    0.0000000e+00    0.0000000e+00    0.0000000e+00    0.0000000e+00    0.0000000e+00    0.0000000e+00    0.0000000e+00    0.0000000e+00    0.0000000e+00    0.0000000e+00    0.0000000e+00    0.0000000e+00    0.0000000e+00    0.0000000e+00    0.0000000e+00    0.0000000e+00    0.0000000e+00    0.0000000e+00    0.0000000e+00
  -1.3747090e+02    1.0000000e+00    0.0000000e+00    0.0000000e+00    0.0000000e+00    0.0000000e+00    0.0000000e+00    0.0000000e+00    0.0000000e+00    0.0000000e+00    0.0000000e+00    0.0000000e+00    0.0000000e+00    0.0000000e+00    0.0000000e+00    0.0000000e+00    0.0000000e+00    0.0000000e+00    0.0000000e+00    0.0000000e+00    0.0000000e+00
  -1.3687090e+02    1.0000000e+00    0.0000000e+00    0.0000000e+00    0.0000000e+00    0.0000000e+00    0.0000000e+00    0.0000000e+00    0.0000000e+00    0.0000000e+00    0.0000000e+00    0.0000000e+00    0.0000000e+00    0.0000000e+00    0.0000000e+00    0.0000000e+00    0.0000000e+00    0.0000000e+00    0.0000000e+00    0.0000000e+00    0.0000000e+00
  -1.3627090e+02    1.0000000e+00    0.0000000e+00    0.0000000e+00    0.0000000e+00    0.0000000e+00    0.0000000e+00    0.0000000e+00    0.0000000e+00    0.0000000e+00    0.0000000e+00    0.0000000e+00    0.0000000e+00    0.0000000e+00    0.0000000e+00    0.0000000e+00    0.0000000e+00    0.0000000e+00    0.0000000e+00    0.0000000e+00    0.0000000e+00
  -1.3567090e+02    1.0000000e+00    0.0000000e+00    0.0000000e+00    0.0000000e+00    0.0000000e+00    0.0000000e+00    0.0000000e+00    0.0000000e+00    0.0000000e+00    0.0000000e+00    0.0000000e+00    0.0000000e+00    0.0000000e+00    0.0000000e+00    0.0000000e+00    0.0000000e+00    0.0000000e+00    0.0000000e+00    0.0000000e+00    0.0000000e+00
  -1.3507090e+02    1.0000000e+00    0.0000000e+00    0.0000000e+00    0.0000000e+00    0.0000000e+00    0.0000000e+00    0.0000000e+00    0.0000000e+00    0.0000000e+00    0.0000000e+00    0.0000000e+00    0.0000000e+00    0.0000000e+00    0.0000000e+00    0.0000000e+00    0.0000000e+00    0.0000000e+00    0.0000000e+00    0.0000000e+00    0.0000000e+00
  -1.3447090e+02    1.0000000e+00    0.0000000e+00    0.0000000e+00    0.0000000e+00    0.0000000e+00    0.0000000e+00    0.0000000e+00    0.0000000e+00    0.0000000e+00    0.0000000e+00    0.0000000e+00    0.0000000e+00    0.0000000e+00    0.0000000e+00    0.0000000e+00    0.0000000e+00    0.0000000e+00    0.0000000e+00    0.0000000e+00    0.0000000e+00
  -1.3387090e+02    1.0000000e+00    0.0000000e+00    0.0000000e+00    0.0000000e+00    0.0000000e+00    0.0000000e+00    0.0000000e+00    0.0000000e+00    0.0000000e+00    0.0000000e+00    0.0000000e+00    0.0000000e+00    0.0000000e+00    0.0000000e+00    0.0000000e+00    0.0000000e+00    0.0000000e+00    0.0000000e+00    0.0000000e+00    0.0000000e+00
  -1.3327090e+02    1.0000000e+00    0.0000000e+00    0.0000000e+00    0.0000000e+00    0.0000000e+00    0.0000000e+00    0.0000000e+00    0.0000000e+00    0.0000000e+00    0.0000000e+00    0.0000000e+00    0.0000000e+00    0.0000000e+00    0.0000000e+00    0.0000000e+00    0.0000000e+00    0.0000000e+00    0.0000000e+00    0.0000000e+00    0.0000000e+00
  -1.3267090e+02    1.0000000e+00    0.0000000e+00    0.0000000e+00    0.0000000e+00    0.0000000e+00    0.0000000e+00    0.0000000e+00    0.0000000e+00    0.0000000e+00    0.0000000e+00    0.0000000e+00    0.0000000e+00    0.0000000e+00    0.0000000e+00    0.0000000e+00    0.0000000e+00    0.0000000e+00    0.0000000e+00    0.0000000e+00    0.0000000e+00
  -1.3207090e+02    1.0000000e+00    0.0000000e+00    0.0000000e+00    0.0000000e+00    0.0000000e+00    0.0000000e+00    0.0000000e+00    0.0000000e+00    0.0000000e+00    0.0000000e+00    0.0000000e+00    0.0000000e+00    0.0000000e+00    0.0000000e+00    0.0000000e+00    0.0000000e+00    0.0000000e+00    0.0000000e+00    0.0000000e+00    0.0000000e+00
  -1.3147090e+02    1.0000000e+00    0.0000000e+00    0.0000000e+00    0.0000000e+00    0.0000000e+00    0.0000000e+00    0.0000000e+00    0.0000000e+00    0.0000000e+00    0.0000000e+00    0.0000000e+00    0.0000000e+00    0.0000000e+00    0.0000000e+00    0.0000000e+00    0.0000000e+00    0.0000000e+00    0.0000000e+00    0.0000000e+00    0.0000000e+00
  -1.3087090e+02    1.0000000e+00    0.0000000e+00    0.0000000e+00    0.0000000e+00    0.0000000e+00    0.0000000e+00    0.0000000e+00    0.0000000e+00    0.0000000e+00    0.0000000e+00    0.0000000e+00    0.0000000e+00    0.0000000e+00    0.0000000e+00    0.0000000e+00    0.0000000e+00    0.0000000e+00    0.0000000e+00    0.0000000e+00    0.0000000e+00
  -1.3027090e+02    1.0000000e+00    0.0000000e+00    0.0000000e+00    0.0000000e+00    0.0000000e+00    0.0000000e+00    0.0000000e+00    0.0000000e+00    0.0000000e+00    0.0000000e+00    0.0000000e+00    0.0000000e+00    0.0000000e+00    0.0000000e+00    0.0000000e+00    0.0000000e+00    0.0000000e+00    0.0000000e+00    0.0000000e+00    0.0000000e+00
  -1.2967090e+02    1.0000000e+00    0.0000000e+00    0.0000000e+00    0.0000000e+00    0.0000000e+00    0.0000000e+00    0.0000000e+00    0.0000000e+00    0.0000000e+00    0.0000000e+00    0.0000000e+00    0.0000000e+00    0.0000000e+00    0.0000000e+00    0.0000000e+00    0.0000000e+00    0.0000000e+00    0.0000000e+00    0.0000000e+00    0.0000000e+00
  -1.2907090e+02    1.0000000e+00    0.0000000e+00    0.0000000e+00    0.0000000e+00    0.0000000e+00    0.0000000e+00    0.0000000e+00    0.0000000e+00    0.0000000e+00    0.0000000e+00    0.0000000e+00    0.0000000e+00    0.0000000e+00    0.0000000e+00    0.0000000e+00    0.0000000e+00    0.0000000e+00    0.0000000e+00    0.0000000e+00    0.0000000e+00
  -1.2847090e+02    1.0000000e+00    0.0000000e+00    0.0000000e+00    0.0000000e+00    0.0000000e+00    0.0000000e+00    0.0000000e+00    0.0000000e+00    0.0000000e+00    0.0000000e+00    0.0000000e+00    0.0000000e+00    0.0000000e+00    0.0000000e+00    0.0000000e+00    0.0000000e+00    0.0000000e+00    0.0000000e+00    0.0000000e+00    0.0000000e+00
  -1.2787090e+02    1.0000000e+00    0.0000000e+00    0.0000000e+00    0.0000000e+00    0.0000000e+00    0.0000000e+00    0.0000000e+00    0.0000000e+00    0.0000000e+00    0.0000000e+00    0.0000000e+00    0.0000000e+00    0.0000000e+00    0.0000000e+00    0.0000000e+00    0.0000000e+00    0.0000000e+00    0.0000000e+00    0.0000000e+00    0.0000000e+00
  -1.2727090e+02    1.0000000e+00    0.0000000e+00    0.0000000e+00    0.0000000e+00    0.0000000e+00    0.0000000e+00    0.0000000e+00    0.0000000e+00    0.0000000e+00    0.0000000e+00    0.0000000e+00    0.0000000e+00    0.0000000e+00    0.0000000e+00    0.0000000e+00    0.0000000e+00    0.0000000e+00    0.0000000e+00    0.0000000e+00    0.0000000e+00
  -1.2667090e+02    1.0000000e+00    0.0000000e+00    0.0000000e+00    0.0000000e+00    0.0000000e+00    0.0000000e+00    0.0000000e+00    0.0000000e+00    0.0000000e+00    0.0000000e+00    0.0000000e+00    0.0000000e+00    0.0000000e+00    0.0000000e+00    0.0000000e+00    0.0000000e+00    0.0000000e+00    0.0000000e+00    0.0000000e+00    0.0000000e+00
  -1.2607090e+02    1.0000000e+00    0.0000000e+00    0.0000000e+00    0.0000000e+00    0.0000000e+00    0.0000000e+00    0.0000000e+00    0.0000000e+00    0.0000000e+00    0.0000000e+00    0.0000000e+00    0.0000000e+00    0.0000000e+00    0.0000000e+00    0.0000000e+00    0.0000000e+00    0.0000000e+00    0.0000000e+00    0.0000000e+00    0.0000000e+00
  -1.2547090e+02    1.0000000e+00    0.0000000e+00    0.0000000e+00    0.0000000e+00    0.0000000e+00    0.0000000e+00    0.0000000e+00    0.0000000e+00    0.0000000e+00    0.0000000e+00    0.0000000e+00    0.0000000e+00    0.0000000e+00    0.0000000e+00    0.0000000e+00    0.0000000e+00    0.0000000e+00    0.0000000e+00    0.0000000e+00    0.0000000e+00
  -1.2487090e+02    1.0000000e+00    0.0000000e+00    0.0000000e+00    0.0000000e+00    0.0000000e+00    0.0000000e+00    0.0000000e+00    0.0000000e+00    0.0000000e+00    0.0000000e+00    0.0000000e+00    0.0000000e+00    0.0000000e+00    0.0000000e+00    0.0000000e+00    0.0000000e+00    0.0000000e+00    0.0000000e+00    0.0000000e+00    0.0000000e+00
  -1.2427090e+02    1.0000000e+00    0.0000000e+00    0.0000000e+00    0.0000000e+00    0.0000000e+00    0.0000000e+00    0.0000000e+00    0.0000000e+00    0.0000000e+00    0.0000000e+00    0.0000000e+00    0.0000000e+00    0.0000000e+00    0.0000000e+00    0.0000000e+00    0.0000000e+00    0.0000000e+00    0.0000000e+00    0.0000000e+00    0.0000000e+00
  -1.2367090e+02    1.0000000e+00    0.0000000e+00    0.0000000e+00    0.0000000e+00    0.0000000e+00    0.0000000e+00    0.0000000e+00    0.0000000e+00    0.0000000e+00    0.0000000e+00    0.0000000e+00    0.0000000e+00    0.0000000e+00    0.0000000e+00    0.0000000e+00    0.0000000e+00    0.0000000e+00    0.0000000e+00    0.0000000e+00    0.0000000e+00
  -1.2307090e+02    1.0000000e+00    0.0000000e+00    0.0000000e+00    0.0000000e+00    0.0000000e+00    0.0000000e+00    0.0000000e+00    0.0000000e+00    0.0000000e+00    0.0000000e+00    0.0000000e+00    0.0000000e+00    0.0000000e+00    0.0000000e+00    0.0000000e+00    0.0000000e+00    0.0000000e+00    0.0000000e+00    0.0000000e+00    0.0000000e+00
  -1.2247090e+02    1.0000000e+00    0.0000000e+00    0.0000000e+00    0.0000000e+00    0.0000000e+00    0.0000000e+00    0.0000000e+00    0.0000000e+00    0.0000000e+00    0.0000000e+00    0.0000000e+00    0.0000000e+00    0.0000000e+00    0.0000000e+00    0.0000000e+00    0.0000000e+00    0.0000000e+00    0.0000000e+00    0.0000000e+00    0.0000000e+00
  -1.2187090e+02    1.0000000e+00    0.0000000e+00    0.0000000e+00    0.0000000e+00    0.0000000e+00    0.0000000e+00    0.0000000e+00    0.0000000e+00    0.0000000e+00    0.0000000e+00    0.0000000e+00    0.0000000e+00    0.0000000e+00    0.0000000e+00    0.0000000e+00    0.0000000e+00    0.0000000e+00    0.0000000e+00    0.0000000e+00    0.0000000e+00
  -1.2127090e+02    1.0000000e+00    0.0000000e+00    0.0000000e+00    0.0000000e+00    0.0000000e+00    0.0000000e+00    0.0000000e+00    0.0000000e+00    0.0000000e+00    0.0000000e+00    0.0000000e+00    0.0000000e+00    0.0000000e+00    0.0000000e+00    0.0000000e+00    0.0000000e+00    0.0000000e+00    0.0000000e+00    0.0000000e+00    0.0000000e+00
  -1.2067611e+02    1.0000000e+00    0.0000000e+00    0.0000000e+00    0.0000000e+00    0.0000000e+00    0.0000000e+00    0.0000000e+00    0.0000000e+00    0.0000000e+00    0.0000000e+00    0.0000000e+00    0.0000000e+00    0.0000000e+00    0.0000000e+00    0.0000000e+00    0.0000000e+00    0.0000000e+00    0.0000000e+00    0.0000000e+00    0.0000000e+00
  -1.2008717e+02    1.0000000e+00    0.0000000e+00    0.0000000e+00    0.0000000e+00    0.0000000e+00    0.0000000e+00    0.0000000e+00    0.0000000e+00    0.0000000e+00    0.0000000e+00    0.0000000e+00    0.0000000e+00    0.0000000e+00    0.0000000e+00    0.0000000e+00    0.0000000e+00    0.0000000e+00    0.0000000e+00    0.0000000e+00    0.0000000e+00
  -1.1950389e+02    1.0000000e+00    0.0000000e+00    0.0000000e+00    0.0000000e+00    0.0000000e+00    0.0000000e+00    0.0000000e+00    0.0000000e+00    0.0000000e+00    0.0000000e+00    0.0000000e+00    0.0000000e+00    0.0000000e+00    0.0000000e+00    0.0000000e+00    0.0000000e+00    0.0000000e+00    0.0000000e+00    0.0000000e+00    0.0000000e+00
  -1.1892610e+02    1.0000000e+00    0.0000000e+00    0.0000000e+00    0.0000000e+00    0.0000000e+00    0.0000000e+00    0.0000000e+00    0.0000000e+00    0.0000000e+00    0.0000000e+00    0.0000000e+00    0.0000000e+00    0.0000000e+00    0.0000000e+00    0.0000000e+00    0.0000000e+00    0.0000000e+00    0.0000000e+00    0.0000000e+00    0.0000000e+00
  -1.1835364e+02    1.0000000e+00    0.0000000e+00    0.0000000e+00    0.0000000e+00    0.0000000e+00    0.0000000e+00    0.0000000e+00    0.0000000e+00    0.0000000e+00    0.0000000e+00    0.0000000e+00    0.0000000e+00    0.0000000e+00    0.0000000e+00    0.0000000e+00    0.0000000e+00    0.0000000e+00    0.0000000e+00    0.0000000e+00    0.0000000e+00
  -1.1778632e+02    1.0000000e+00    0.0000000e+00    0.0000000e+00    0.0000000e+00    0.0000000e+00    0.0000000e+00    0.0000000e+00    0.0000000e+00    0.0000000e+00    0.0000000e+00    0.0000000e+00    0.0000000e+00    0.0000000e+00    0.0000000e+00    0.0000000e+00    0.0000000e+00    0.0000000e+00    0.0000000e+00    0.0000000e+00    0.0000000e+00
  -1.1722396e+02    1.0000000e+00    0.0000000e+00    0.0000000e+00    0.0000000e+00    0.0000000e+00    0.0000000e+00    0.0000000e+00    0.0000000e+00    0.0000000e+00    0.0000000e+00    0.0000000e+00    0.0000000e+00    0.0000000e+00    0.0000000e+00    0.0000000e+00    0.0000000e+00    0.0000000e+00    0.0000000e+00    0.0000000e+00    0.0000000e+00
  -1.1666646e+02    1.0000000e+00    0.0000000e+00    0.0000000e+00    0.0000000e+00    0.0000000e+00    0.0000000e+00    0.0000000e+00    0.0000000e+00    0.0000000e+00    0.0000000e+00    0.0000000e+00    0.0000000e+00    0.0000000e+00    0.0000000e+00    0.0000000e+00    0.0000000e+00    0.0000000e+00    0.0000000e+00    0.0000000e+00    0.0000000e+00
  -1.1611365e+02    1.0000000e+00    0.0000000e+00    0.0000000e+00    0.0000000e+00    0.0000000e+00    0.0000000e+00    0.0000000e+00    0.0000000e+00    0.0000000e+00    0.0000000e+00    0.0000000e+00    0.0000000e+00    0.0000000e+00    0.0000000e+00    0.0000000e+00    0.0000000e+00    0.0000000e+00    0.0000000e+00    0.0000000e+00    0.0000000e+00
  -1.1556538e+02    1.0000000e+00    0.0000000e+00    0.0000000e+00    0.0000000e+00    0.0000000e+00    0.0000000e+00    0.0000000e+00    0.0000000e+00    0.0000000e+00    0.0000000e+00    0.0000000e+00    0.0000000e+00    0.0000000e+00    0.0000000e+00    0.0000000e+00    0.0000000e+00    0.0000000e+00    0.0000000e+00    0.0000000e+00    0.0000000e+00
  -1.1502155e+02    1.0000000e+00    0.0000000e+00    0.0000000e+00    0.0000000e+00    0.0000000e+00    0.0000000e+00    0.0000000e+00    0.0000000e+00    0.0000000e+00    0.0000000e+00    0.0000000e+00    0.0000000e+00    0.0000000e+00    0.0000000e+00    0.0000000e+00    0.0000000e+00    0.0000000e+00    0.0000000e+00    0.0000000e+00    0.0000000e+00
  -1.1448200e+02    1.0000000e+00    0.0000000e+00    0.0000000e+00    0.0000000e+00    0.0000000e+00    0.0000000e+00    0.0000000e+00    0.0000000e+00    0.0000000e+00    0.0000000e+00    0.0000000e+00    0.0000000e+00    0.0000000e+00    0.0000000e+00    0.0000000e+00    0.0000000e+00    0.0000000e+00    0.0000000e+00    0.0000000e+00    0.0000000e+00
  -1.1394661e+02    1.0000000e+00    0.0000000e+00    0.0000000e+00    0.0000000e+00    0.0000000e+00    0.0000000e+00    0.0000000e+00    0.0000000e+00    0.0000000e+00    0.0000000e+00    0.0000000e+00    0.0000000e+00    0.0000000e+00    0.0000000e+00    0.0000000e+00    0.0000000e+00    0.0000000e+00    0.0000000e+00    0.0000000e+00    0.0000000e+00
  -1.1341530e+02    1.0000000e+00    0.0000000e+00    0.0000000e+00    0.0000000e+00    0.0000000e+00    0.0000000e+00    0.0000000e+00    0.0000000e+00    0.0000000e+00    0.0000000e+00    0.0000000e+00    0.0000000e+00    0.0000000e+00    0.0000000e+00    0.0000000e+00    0.0000000e+00    0.0000000e+00    0.0000000e+00    0.0000000e+00    0.0000000e+00
  -1.1288790e+02    1.0000000e+00    0.0000000e+00    0.0000000e+00    0.0000000e+00    0.0000000e+00    0.0000000e+00    0.0000000e+00    0.0000000e+00    0.0000000e+00    0.0000000e+00    0.0000000e+00    0.0000000e+00    0.0000000e+00    0.0000000e+00    0.0000000e+00    0.0000000e+00    0.0000000e+00    0.0000000e+00    0.0000000e+00    0.0000000e+00
  -1.1236435e+02    1.0000000e+00    0.0000000e+00    0.0000000e+00    0.0000000e+00    0.0000000e+00    0.0000000e+00    0.0000000e+00    0.0000000e+00    0.0000000e+00    0.0000000e+00    0.0000000e+00    0.0000000e+00    0.0000000e+00    0.0000000e+00    0.0000000e+00    0.0000000e+00    0.0000000e+00    0.0000000e+00    0.0000000e+00    0.0000000e+00
  -1.1184453e+02    1.0000000e+00    0.0000000e+00    0.0000000e+00    0.0000000e+00    0.0000000e+00    0.0000000e+00    0.0000000e+00    0.0000000e+00    0.0000000e+00    0.0000000e+00    0.0000000e+00    0.0000000e+00    0.0000000e+00    0.0000000e+00    0.0000000e+00    0.0000000e+00    0.0000000e+00    0.0000000e+00    0.0000000e+00    0.0000000e+00
  -1.1132833e+02    1.0000000e+00    0.0000000e+00    0.0000000e+00    0.0000000e+00    0.0000000e+00    0.0000000e+00    0.0000000e+00    0.0000000e+00    0.0000000e+00    0.0000000e+00    0.0000000e+00    0.0000000e+00    0.0000000e+00    0.0000000e+00    0.0000000e+00    0.0000000e+00    0.0000000e+00    0.0000000e+00    0.0000000e+00    0.0000000e+00
  -1.1081566e+02    1.0000000e+00    0.0000000e+00    0.0000000e+00    0.0000000e+00    0.0000000e+00    0.0000000e+00    0.0000000e+00    0.0000000e+00    0.0000000e+00    0.0000000e+00    0.0000000e+00    0.0000000e+00    0.0000000e+00    0.0000000e+00    0.0000000e+00    0.0000000e+00    0.0000000e+00    0.0000000e+00    0.0000000e+00    0.0000000e+00
  -1.1030642e+02    1.0000000e+00    0.0000000e+00    0.0000000e+00    0.0000000e+00    0.0000000e+00    0.0000000e+00    0.0000000e+00    0.0000000e+00    0.0000000e+00    0.0000000e+00    0.0000000e+00    0.0000000e+00    0.0000000e+00    0.0000000e+00    0.0000000e+00    0.0000000e+00    0.0000000e+00    0.0000000e+00    0.0000000e+00    0.0000000e+00
  -1.0980052e+02    1.0000000e+00    0.0000000e+00    0.0000000e+00    0.0000000e+00    0.0000000e+00    0.0000000e+00    0.0000000e+00    0.0000000e+00    0.0000000e+00    0.0000000e+00    0.0000000e+00    0.0000000e+00    0.0000000e+00    0.0000000e+00    0.0000000e+00    0.0000000e+00    0.0000000e+00    0.0000000e+00    0.0000000e+00    0.0000000e+00
  -1.0929789e+02    1.0000000e+00    0.0000000e+00    0.0000000e+00    0.0000000e+00    0.0000000e+00    0.0000000e+00    0.0000000e+00    0.0000000e+00    0.0000000e+00    0.0000000e+00    0.0000000e+00    0.0000000e+00    0.0000000e+00    0.0000000e+00    0.0000000e+00    0.0000000e+00    0.0000000e+00    0.0000000e+00    0.0000000e+00    0.0000000e+00
  -1.0879844e+02    1.0000000e+00    0.0000000e+00    0.0000000e+00    0.0000000e+00    0.0000000e+00    0.0000000e+00    0.0000000e+00    0.0000000e+00    0.0000000e+00    0.0000000e+00    0.0000000e+00    0.0000000e+00    0.0000000e+00    0.0000000e+00    0.0000000e+00    0.0000000e+00    0.0000000e+00    0.0000000e+00    0.0000000e+00    0.0000000e+00
  -1.0830207e+02    1.0000000e+00    0.0000000e+00    0.0000000e+00    0.0000000e+00    0.0000000e+00    0.0000000e+00    0.0000000e+00    0.0000000e+00    0.0000000e+00    0.0000000e+00    0.0000000e+00    0.0000000e+00    0.0000000e+00    0.0000000e+00    0.0000000e+00    0.0000000e+00    0.0000000e+00    0.0000000e+00    0.0000000e+00    0.0000000e+00
  -1.0780872e+02    1.0000000e+00    0.0000000e+00    0.0000000e+00    0.0000000e+00    0.0000000e+00    0.0000000e+00    0.0000000e+00    0.0000000e+00    0.0000000e+00    0.0000000e+00    0.0000000e+00    0.0000000e+00    0.0000000e+00    0.0000000e+00    0.0000000e+00    0.0000000e+00    0.0000000e+00    0.0000000e+00    0.0000000e+00    0.0000000e+00
  -1.0731831e+02    1.0000000e+00    0.0000000e+00    0.0000000e+00    0.0000000e+00    0.0000000e+00    0.0000000e+00    0.0000000e+00    0.0000000e+00    0.0000000e+00    0.0000000e+00    0.0000000e+00    0.0000000e+00    0.0000000e+00    0.0000000e+00    0.0000000e+00    0.0000000e+00    0.0000000e+00    0.0000000e+00    0.0000000e+00    0.0000000e+00
  -1.0683077e+02    1.0000000e+00    0.0000000e+00    0.0000000e+00    0.0000000e+00    0.0000000e+00    0.0000000e+00    0.0000000e+00    0.0000000e+00    0.0000000e+00    0.0000000e+00    0.0000000e+00    0.0000000e+00    0.0000000e+00    0.0000000e+00    0.0000000e+00    0.0000000e+00    0.0000000e+00    0.0000000e+00    0.0000000e+00    0.0000000e+00
  -1.0634601e+02    1.0000000e+00    0.0000000e+00    0.0000000e+00    0.0000000e+00    0.0000000e+00    0.0000000e+00    0.0000000e+00    0.0000000e+00    0.0000000e+00    0.0000000e+00    0.0000000e+00    0.0000000e+00    0.0000000e+00    0.0000000e+00    0.0000000e+00    0.0000000e+00    0.0000000e+00    0.0000000e+00    0.0000000e+00    0.0000000e+00
  -1.0586398e+02    1.0000000e+00    0.0000000e+00    0.0000000e+00    0.0000000e+00    0.0000000e+00    0.0000000e+00    0.0000000e+00    0.0000000e+00    0.0000000e+00    0.0000000e+00    0.0000000e+00    0.0000000e+00    0.0000000e+00    0.0000000e+00    0.0000000e+00    0.0000000e+00    0.0000000e+00    0.0000000e+00    0.0000000e+00    0.0000000e+00
  -1.0538460e+02    1.0000000e+00    0.0000000e+00    0.0000000e+00    0.0000000e+00    0.0000000e+00    0.0000000e+00    0.0000000e+00    0.0000000e+00    0.0000000e+00    0.0000000e+00    0.0000000e+00    0.0000000e+00    0.0000000e+00    0.0000000e+00    0.0000000e+00    0.0000000e+00    0.0000000e+00    0.0000000e+00    0.0000000e+00    0.0000000e+00
  -1.0490780e+02    1.0000000e+00    0.0000000e+00    0.0000000e+00    0.0000000e+00    0.0000000e+00    0.0000000e+00    0.0000000e+00    0.0000000e+00    0.0000000e+00    0.0000000e+00    0.0000000e+00    0.0000000e+00    0.0000000e+00    0.0000000e+00    0.0000000e+00    0.0000000e+00    0.0000000e+00    0.0000000e+00    0.0000000e+00    0.0000000e+00
  -1.0443354e+02    1.0000000e+00    0.0000000e+00    0.0000000e+00    0.0000000e+00    0.0000000e+00    0.0000000e+00    0.0000000e+00    0.0000000e+00    0.0000000e+00    0.0000000e+00    0.0000000e+00    0.0000000e+00    0.0000000e+00    0.0000000e+00    0.0000000e+00    0.0000000e+00    0.0000000e+00    0.0000000e+00    0.0000000e+00    0.0000000e+00
  -1.0396174e+02    1.0000000e+00    0.0000000e+00    0.0000000e+00    0.0000000e+00    0.0000000e+00    0.0000000e+00    0.0000000e+00    0.0000000e+00    0.0000000e+00    0.0000000e+00    0.0000000e+00    0.0000000e+00    0.0000000e+00    0.0000000e+00    0.0000000e+00    0.0000000e+00    0.0000000e+00    0.0000000e+00    0.0000000e+00    0.0000000e+00
  -1.0349235e+02    1.0000000e+00    0.0000000e+00    0.0000000e+00    0.0000000e+00    0.0000000e+00    0.0000000e+00    0.0000000e+00    0.0000000e+00    0.0000000e+00    0.0000000e+00    0.0000000e+00    0.0000000e+00    0.0000000e+00    0.0000000e+00    0.0000000e+00    0.0000000e+00    0.0000000e+00    0.0000000e+00    0.0000000e+00    0.0000000e+00
  -1.0302529e+02    1.0000000e+00    0.0000000e+00    0.0000000e+00    0.0000000e+00    0.0000000e+00    0.0000000e+00    0.0000000e+00    0.0000000e+00    0.0000000e+00    0.0000000e+00    0.0000000e+00    0.0000000e+00    0.0000000e+00    0.0000000e+00    0.0000000e+00    0.0000000e+00    0.0000000e+00    0.0000000e+00    0.0000000e+00    0.0000000e+00
  -1.0256053e+02    1.0000000e+00    0.0000000e+00    0.0000000e+00    0.0000000e+00    0.0000000e+00    0.0000000e+00    0.0000000e+00    0.0000000e+00    0.0000000e+00    0.0000000e+00    0.0000000e+00    0.0000000e+00    0.0000000e+00    0.0000000e+00    0.0000000e+00    0.0000000e+00    0.0000000e+00    0.0000000e+00    0.0000000e+00    0.0000000e+00
  -1.0209800e+02    1.0000000e+00    0.0000000e+00    0.0000000e+00    0.0000000e+00    0.0000000e+00    0.0000000e+00    0.0000000e+00    0.0000000e+00    0.0000000e+00    0.0000000e+00    0.0000000e+00    0.0000000e+00    0.0000000e+00    0.0000000e+00    0.0000000e+00    0.0000000e+00    0.0000000e+00    0.0000000e+00    0.0000000e+00    0.0000000e+00
  -1.0163764e+02    1.0000000e+00    0.0000000e+00    0.0000000e+00    0.0000000e+00    0.0000000e+00    0.0000000e+00    0.0000000e+00    0.0000000e+00    0.0000000e+00    0.0000000e+00    0.0000000e+00    0.0000000e+00    0.0000000e+00    0.0000000e+00    0.0000000e+00    0.0000000e+00    0.0000000e+00    0.0000000e+00    0.0000000e+00    0.0000000e+00
  -1.0117943e+02    1.0000000e+00    0.0000000e+00    0.0000000e+00    0.0000000e+00    0.0000000e+00    0.0000000e+00    0.0000000e+00    0.0000000e+00    0.0000000e+00    0.0000000e+00    0.0000000e+00    0.0000000e+00    0.0000000e+00    0.0000000e+00    0.0000000e+00    0.0000000e+00    0.0000000e+00    0.0000000e+00    0.0000000e+00    0.0000000e+00
  -1.0072328e+02    1.0000000e+00    0.0000000e+00    0.0000000e+00    0.0000000e+00    0.0000000e+00    0.0000000e+00    0.0000000e+00    0.0000000e+00    0.0000000e+00    0.0000000e+00    0.0000000e+00    0.0000000e+00    0.0000000e+00    0.0000000e+00    0.0000000e+00    0.0000000e+00    0.0000000e+00    0.0000000e+00    0.0000000e+00    0.0000000e+00
  -1.0026915e+02    1.0000000e+00    0.0000000e+00    0.0000000e+00    0.0000000e+00    0.0000000e+00    0.0000000e+00    0.0000000e+00    0.0000000e+00    0.0000000e+00    0.0000000e+00    0.0000000e+00    0.0000000e+00    0.0000000e+00    0.0000000e+00    0.0000000e+00    0.0000000e+00    0.0000000e+00    0.0000000e+00    0.0000000e+00    0.0000000e+00
  -9.9817011e+01    1.0000000e+00    0.0000000e+00    0.0000000e+00    0.0000000e+00    0.0000000e+00    0.0000000e+00    0.0000000e+00    0.0000000e+00    0.0000000e+00    0.0000000e+00    0.0000000e+00    0.0000000e+00    0.0000000e+00    0.0000000e+00    0.0000000e+00    0.0000000e+00    0.0000000e+00    0.0000000e+00    0.0000000e+00    0.0000000e+00
  -9.9366792e+01    1.0000000e+00    0.0000000e+00    0.0000000e+00    0.0000000e+00    0.0000000e+00    0.0000000e+00    0.0000000e+00    0.0000000e+00    0.0000000e+00    0.0000000e+00    0.0000000e+00    0.0000000e+00    0.0000000e+00    0.0000000e+00    0.0000000e+00    0.0000000e+00    0.0000000e+00    0.0000000e+00    0.0000000e+00    0.0000000e+00
  -9.8918464e+01    1.0000000e+00    0.0000000e+00    0.0000000e+00    0.0000000e+00    0.0000000e+00    0.0000000e+00    0.0000000e+00    0.0000000e+00    0.0000000e+00    0.0000000e+00    0.0000000e+00    0.0000000e+00    0.0000000e+00    0.0000000e+00    0.0000000e+00    0.0000000e+00    0.0000000e+00    0.0000000e+00    0.0000000e+00    0.0000000e+00
  -9.8471966e+01    1.0000000e+00    0.0000000e+00    0.0000000e+00    0.0000000e+00    0.0000000e+00    0.0000000e+00    0.0000000e+00    0.0000000e+00    0.0000000e+00    0.0000000e+00    0.0000000e+00    0.0000000e+00    0.0000000e+00    0.0000000e+00    0.0000000e+00    0.0000000e+00    0.0000000e+00    0.0000000e+00    0.0000000e+00    0.0000000e+00
  -9.8027267e+01    1.0000000e+00    0.0000000e+00    0.0000000e+00    0.0000000e+00    0.0000000e+00    0.0000000e+00    0.0000000e+00    0.0000000e+00    0.0000000e+00    0.0000000e+00    0.0000000e+00    0.0000000e+00    0.0000000e+00    0.0000000e+00    0.0000000e+00    0.0000000e+00    0.0000000e+00    0.0000000e+00    0.0000000e+00    0.0000000e+00
  -9.7584316e+01    1.0000000e+00    0.0000000e+00    0.0000000e+00    0.0000000e+00    0.0000000e+00    0.0000000e+00    0.0000000e+00    0.0000000e+00    0.0000000e+00    0.0000000e+00    0.0000000e+00    0.0000000e+00    0.0000000e+00    0.0000000e+00    0.0000000e+00    0.0000000e+00    0.0000000e+00    0.0000000e+00    0.0000000e+00    0.0000000e+00
  -9.7143069e+01    1.0000000e+00    0.0000000e+00    0.0000000e+00    0.0000000e+00    0.0000000e+00    0.0000000e+00    0.0000000e+00    0.0000000e+00    0.0000000e+00    0.0000000e+00    0.0000000e+00    0.0000000e+00    0.0000000e+00    0.0000000e+00    0.0000000e+00    0.0000000e+00    0.0000000e+00    0.0000000e+00    0.0000000e+00    0.0000000e+00
  -9.6703497e+01    1.0000000e+00    0.0000000e+00    0.0000000e+00    0.0000000e+00    0.0000000e+00    0.0000000e+00    0.0000000e+00    0.0000000e+00    0.0000000e+00    0.0000000e+00    0.0000000e+00    0.0000000e+00    0.0000000e+00    0.0000000e+00    0.0000000e+00    0.0000000e+00    0.0000000e+00    0.0000000e+00    0.0000000e+00    0.0000000e+00
  -9.6265535e+01    1.0000000e+00    0.0000000e+00    0.0000000e+00    0.0000000e+00    0.0000000e+00    0.0000000e+00    0.0000000e+00    0.0000000e+00    0.0000000e+00    0.0000000e+00    0.0000000e+00    0.0000000e+00    0.0000000e+00    0.0000000e+00    0.0000000e+00    0.0000000e+00    0.0000000e+00    0.0000000e+00    0.0000000e+00    0.0000000e+00
  -9.5829177e+01    1.0000000e+00    0.0000000e+00    0.0000000e+00    0.0000000e+00    0.0000000e+00    0.0000000e+00    0.0000000e+00    0.0000000e+00    0.0000000e+00    0.0000000e+00    0.0000000e+00    0.0000000e+00    0.0000000e+00    0.0000000e+00    0.0000000e+00    0.0000000e+00    0.0000000e+00    0.0000000e+00    0.0000000e+00    0.0000000e+00
  -9.5394356e+01    1.0000000e+00    0.0000000e+00    0.0000000e+00    0.0000000e+00    0.0000000e+00    0.0000000e+00    0.0000000e+00    0.0000000e+00    0.0000000e+00    0.0000000e+00    0.0000000e+00    0.0000000e+00    0.0000000e+00    0.0000000e+00    0.0000000e+00    0.0000000e+00    0.0000000e+00    0.0000000e+00    0.0000000e+00    0.0000000e+00
  -9.4961038e+01    1.0000000e+00    0.0000000e+00    0.0000000e+00    0.0000000e+00    0.0000000e+00    0.0000000e+00    0.0000000e+00    0.0000000e+00    0.0000000e+00    0.0000000e+00    0.0000000e+00    0.0000000e+00    0.0000000e+00    0.0000000e+00    0.0000000e+00    0.0000000e+00    0.0000000e+00    0.0000000e+00    0.0000000e+00    0.0000000e+00
  -9.4529204e+01    1.0000000e+00    0.0000000e+00    0.0000000e+00    0.0000000e+00    0.0000000e+00    0.0000000e+00    0.0000000e+00    0.0000000e+00    0.0000000e+00    0.0000000e+00    0.0000000e+00    0.0000000e+00    0.0000000e+00    0.0000000e+00    0.0000000e+00    0.0000000e+00    0.0000000e+00    0.0000000e+00    0.0000000e+00    0.0000000e+00
  -9.4098795e+01    1.0000000e+00    0.0000000e+00    0.0000000e+00    0.0000000e+00    0.0000000e+00    0.0000000e+00    0.0000000e+00    0.0000000e+00    0.0000000e+00    0.0000000e+00    0.0000000e+00    0.0000000e+00    0.0000000e+00    0.0000000e+00    0.0000000e+00    0.0000000e+00    0.0000000e+00    0.0000000e+00    0.0000000e+00    0.0000000e+00
  -9.3669779e+01    1.0000000e+00    0.0000000e+00    0.0000000e+00    0.0000000e+00    0.0000000e+00    0.0000000e+00    0.0000000e+00    0.0000000e+00    0.0000000e+00    0.0000000e+00    0.0000000e+00    0.0000000e+00    0.0000000e+00    0.0000000e+00    0.0000000e+00    0.0000000e+00    0.0000000e+00    0.0000000e+00    0.0000000e+00    0.0000000e+00
  -9.3242139e+01    1.0000000e+00    0.0000000e+00    0.0000000e+00    0.0000000e+00    0.0000000e+00    0.0000000e+00    0.0000000e+00    0.0000000e+00    0.0000000e+00    0.0000000e+00    0.0000000e+00    0.0000000e+00    0.0000000e+00    0.0000000e+00    0.0000000e+00    0.0000000e+00    0.0000000e+00    0.0000000e+00    0.0000000e+00    0.0000000e+00
  -9.2815820e+01    1.0000000e+00    0.0000000e+00    0.0000000e+00    0.0000000e+00    0.0000000e+00    0.0000000e+00    0.0000000e+00    0.0000000e+00    0.0000000e+00    0.0000000e+00    0.0000000e+00    0.0000000e+00    0.0000000e+00    0.0000000e+00    0.0000000e+00    0.0000000e+00    0.0000000e+00    0.0000000e+00    0.0000000e+00    0.0000000e+00
  -9.2390790e+01    1.0000000e+00    0.0000000e+00    0.0000000e+00    0.0000000e+00    0.0000000e+00    0.0000000e+00    0.0000000e+00    0.0000000e+00    0.0000000e+00    0.0000000e+00    0.0000000e+00    0.0000000e+00    0.0000000e+00    0.0000000e+00    0.0000000e+00    0.0000000e+00    0.0000000e+00    0.0000000e+00    0.0000000e+00    0.0000000e+00
  -9.1967022e+01    1.0000000e+00    0.0000000e+00    0.0000000e+00    0.0000000e+00    0.0000000e+00    0.0000000e+00    0.0000000e+00    0.0000000e+00    0.0000000e+00    0.0000000e+00    0.0000000e+00    0.0000000e+00    0.0000000e+00    0.0000000e+00    0.0000000e+00    0.0000000e+00    0.0000000e+00    0.0000000e+00    0.0000000e+00    0.0000000e+00
  -9.1544487e+01    1.0000000e+00    0.0000000e+00    0.0000000e+00    0.0000000e+00    0.0000000e+00    0.0000000e+00    0.0000000e+00    0.0000000e+00    0.0000000e+00    0.0000000e+00    0.0000000e+00    0.0000000e+00    0.0000000e+00    0.0000000e+00    0.0000000e+00    0.0000000e+00    0.0000000e+00    0.0000000e+00    0.0000000e+00    0.0000000e+00
  -9.1123141e+01    1.0000000e+00    0.0000000e+00    0.0000000e+00    0.0000000e+00    0.0000000e+00    0.0000000e+00    0.0000000e+00    0.0000000e+00    0.0000000e+00    0.0000000e+00    0.0000000e+00    0.0000000e+00    0.0000000e+00    0.0000000e+00    0.0000000e+00    0.0000000e+00    0.0000000e+00    0.0000000e+00    0.0000000e+00    0.0000000e+00
  -9.0702955e+01    1.0000000e+00    0.0000000e+00    0.0000000e+00    0.0000000e+00    0.0000000e+00    0.0000000e+00    0.0000000e+00    0.0000000e+00    0.0000000e+00    0.0000000e+00    0.0000000e+00    0.0000000e+00    0.0000000e+00    0.0000000e+00    0.0000000e+00    0.0000000e+00    0.0000000e+00    0.0000000e+00    0.0000000e+00    0.0000000e+00
  -9.0283896e+01    1.0000000e+00    0.0000000e+00    0.0000000e+00    0.0000000e+00    0.0000000e+00    0.0000000e+00    0.0000000e+00    0.0000000e+00    0.0000000e+00    0.0000000e+00    0.0000000e+00    0.0000000e+00    0.0000000e+00    0.0000000e+00    0.0000000e+00    0.0000000e+00    0.0000000e+00    0.0000000e+00    0.0000000e+00    0.0000000e+00
  -8.9865945e+01    1.0000000e+00    0.0000000e+00    0.0000000e+00    0.0000000e+00    0.0000000e+00    0.0000000e+00    0.0000000e+00    0.0000000e+00    0.0000000e+00    0.0000000e+00    0.0000000e+00    0.0000000e+00    0.0000000e+00    0.0000000e+00    0.0000000e+00    0.0000000e+00    0.0000000e+00    0.0000000e+00    0.0000000e+00    0.0000000e+00
  -8.9449062e+01    1.0000000e+00    0.0000000e+00    0.0000000e+00    0.0000000e+00    0.0000000e+00    0.0000000e+00    0.0000000e+00    0.0000000e+00    0.0000000e+00    0.0000000e+00    0.0000000e+00    0.0000000e+00    0.0000000e+00    0.0000000e+00    0.0000000e+00    0.0000000e+00    0.0000000e+00    0.0000000e+00    0.0000000e+00    0.0000000e+00
  -8.9033215e+01    1.0000000e+00    0.0000000e+00    0.0000000e+00    0.0000000e+00    0.0000000e+00    0.0000000e+00    0.0000000e+00    0.0000000e+00    0.0000000e+00    0.0000000e+00    0.0000000e+00    0.0000000e+00    0.0000000e+00    0.0000000e+00    0.0000000e+00    0.0000000e+00    0.0000000e+00    0.0000000e+00    0.0000000e+00    0.0000000e+00
  -8.8618375e+01    1.0000000e+00    0.0000000e+00    0.0000000e+00    0.0000000e+00    0.0000000e+00    0.0000000e+00    0.0000000e+00    0.0000000e+00    0.0000000e+00    0.0000000e+00    0.0000000e+00    0.0000000e+00    0.0000000e+00    0.0000000e+00    0.0000000e+00    0.0000000e+00    0.0000000e+00    0.0000000e+00    0.0000000e+00    0.0000000e+00
  -8.8204513e+01    1.0000000e+00    0.0000000e+00    0.0000000e+00    0.0000000e+00    0.0000000e+00    0.0000000e+00    0.0000000e+00    0.0000000e+00    0.0000000e+00    0.0000000e+00    0.0000000e+00    0.0000000e+00    0.0000000e+00    0.0000000e+00    0.0000000e+00    0.0000000e+00    0.0000000e+00    0.0000000e+00    0.0000000e+00    0.0000000e+00
  -8.7791601e+01    1.0000000e+00    0.0000000e+00    0.0000000e+00    0.0000000e+00    0.0000000e+00    0.0000000e+00    0.0000000e+00    0.0000000e+00    0.0000000e+00    0.0000000e+00    0.0000000e+00    0.0000000e+00    0.0000000e+00    0.0000000e+00    0.0000000e+00    0.0000000e+00    0.0000000e+00    0.0000000e+00    0.0000000e+00    0.0000000e+00
  -8.7616208e+01    1.0000000e+00    0.0000000e+00    0.0000000e+00    0.0000000e+00    0.0000000e+00    0.0000000e+00    0.0000000e+00    0.0000000e+00    0.0000000e+00    0.0000000e+00    0.0000000e+00    0.0000000e+00    0.0000000e+00    0.0000000e+00    0.0000000e+00    0.0000000e+00    0.0000000e+00    0.0000000e+00    0.0000000e+00    0.0000000e+00
  -8.7396966e+01    1.0000000e+00    0.0000000e+00    0.0000000e+00    0.0000000e+00    0.0000000e+00    0.0000000e+00    0.0000000e+00    0.0000000e+00    0.0000000e+00    0.0000000e+00    0.0000000e+00    0.0000000e+00    0.0000000e+00    0.0000000e+00    0.0000000e+00    0.0000000e+00    0.0000000e+00    0.0000000e+00    0.0000000e+00    0.0000000e+00
  -8.7122914e+01    1.0000000e+00    0.0000000e+00    0.0000000e+00    0.0000000e+00    0.0000000e+00    0.0000000e+00    0.0000000e+00    0.0000000e+00    0.0000000e+00    0.0000000e+00    0.0000000e+00    0.0000000e+00    0.0000000e+00    0.0000000e+00    0.0000000e+00    0.0000000e+00    0.0000000e+00    0.0000000e+00    0.0000000e+00    0.0000000e+00
  -8.6780350e+01    1.0000000e+00    0.0000000e+00    0.0000000e+00    0.0000000e+00    0.0000000e+00    0.0000000e+00    0.0000000e+00    0.0000000e+00    0.0000000e+00    0.0000000e+00    0.0000000e+00    0.0000000e+00    0.0000000e+00    0.0000000e+00    0.0000000e+00    0.0000000e+00    0.0000000e+00    0.0000000e+00    0.0000000e+00    0.0000000e+00
  -8.6370577e+01    1.0000000e+00    0.0000000e+00    0.0000000e+00    0.0000000e+00    0.0000000e+00    0.0000000e+00    0.0000000e+00    0.0000000e+00    0.0000000e+00    0.0000000e+00    0.0000000e+00    0.0000000e+00    0.0000000e+00    0.0000000e+00    0.0000000e+00    0.0000000e+00    0.0000000e+00    0.0000000e+00    0.0000000e+00    0.0000000e+00
  -8.5961561e+01    1.0000000e+00    0.0000000e+00    0.0000000e+00    0.0000000e+00    0.0000000e+00    0.0000000e+00    0.0000000e+00    0.0000000e+00    0.0000000e+00    0.0000000e+00    0.0000000e+00    0.0000000e+00    0.0000000e+00    0.0000000e+00    0.0000000e+00    0.0000000e+00    0.0000000e+00    0.0000000e+00    0.0000000e+00    0.0000000e+00
  -8.5553342e+01    1.0000000e+00    0.0000000e+00    0.0000000e+00    0.0000000e+00    0.0000000e+00    0.0000000e+00    0.0000000e+00    0.0000000e+00    0.0000000e+00    0.0000000e+00    0.0000000e+00    0.0000000e+00    0.0000000e+00    0.0000000e+00    0.0000000e+00    0.0000000e+00    0.0000000e+00    0.0000000e+00    0.0000000e+00    0.0000000e+00
  -8.5145894e+01    1.0000000e+00    0.0000000e+00    0.0000000e+00    0.0000000e+00    0.0000000e+00    0.0000000e+00    0.0000000e+00    0.0000000e+00    0.0000000e+00    0.0000000e+00    0.0000000e+00    0.0000000e+00    0.0000000e+00    0.0000000e+00    0.0000000e+00    0.0000000e+00    0.0000000e+00    0.0000000e+00    0.0000000e+00    0.0000000e+00
  -8.4739189e+01    1.0000000e+00    0.0000000e+00    0.0000000e+00    0.0000000e+00    0.0000000e+00    0.0000000e+00    0.0000000e+00    0.0000000e+00    0.0000000e+00    0.0000000e+00    0.0000000e+00    0.0000000e+00    0.0000000e+00    0.0000000e+00    0.0000000e+00    0.0000000e+00    0.0000000e+00    0.0000000e+00    0.0000000e+00    0.0000000e+00
  -8.4333202e+01    1.0000000e+00    0.0000000e+00    0.0000000e+00    0.0000000e+00    0.0000000e+00    0.0000000e+00    0.0000000e+00    0.0000000e+00    0.0000000e+00    0.0000000e+00    0.0000000e+00    0.0000000e+00    0.0000000e+00    0.0000000e+00    0.0000000e+00    0.0000000e+00    0.0000000e+00    0.0000000e+00    0.0000000e+00    0.0000000e+00
  -8.3927907e+01    1.0000000e+00    0.0000000e+00    0.0000000e+00    0.0000000e+00    0.0000000e+00    0.0000000e+00    0.0000000e+00    0.0000000e+00    0.0000000e+00    0.0000000e+00    0.0000000e+00    0.0000000e+00    0.0000000e+00    0.0000000e+00    0.0000000e+00    0.0000000e+00    0.0000000e+00    0.0000000e+00    0.0000000e+00    0.0000000e+00
  -8.3523277e+01    1.0000000e+00    0.0000000e+00    0.0000000e+00    0.0000000e+00    0.0000000e+00    0.0000000e+00    0.0000000e+00    0.0000000e+00    0.0000000e+00    0.0000000e+00    0.0000000e+00    0.0000000e+00    0.0000000e+00    0.0000000e+00    0.0000000e+00    0.0000000e+00    0.0000000e+00    0.0000000e+00    0.0000000e+00    0.0000000e+00
  -8.3119287e+01    1.0000000e+00    0.0000000e+00    0.0000000e+00    0.0000000e+00    0.0000000e+00    0.0000000e+00    0.0000000e+00    0.0000000e+00    0.0000000e+00    0.0000000e+00    0.0000000e+00    0.0000000e+00    0.0000000e+00    0.0000000e+00    0.0000000e+00    0.0000000e+00    0.0000000e+00    0.0000000e+00    0.0000000e+00    0.0000000e+00
  -8.2715911e+01    1.0000000e+00    0.0000000e+00    0.0000000e+00    0.0000000e+00    0.0000000e+00    0.0000000e+00    0.0000000e+00    0.0000000e+00    0.0000000e+00    0.0000000e+00    0.0000000e+00    0.0000000e+00    0.0000000e+00    0.0000000e+00    0.0000000e+00    0.0000000e+00    0.0000000e+00    0.0000000e+00    0.0000000e+00    0.0000000e+00
  -8.2313124e+01    1.0000000e+00    0.0000000e+00    0.0000000e+00    0.0000000e+00    0.0000000e+00    0.0000000e+00    0.0000000e+00    0.0000000e+00    0.0000000e+00    0.0000000e+00    0.0000000e+00    0.0000000e+00    0.0000000e+00    0.0000000e+00    0.0000000e+00    0.0000000e+00    0.0000000e+00    0.0000000e+00    0.0000000e+00    0.0000000e+00
  -8.1910901e+01    1.0000000e+00    0.0000000e+00    0.0000000e+00    0.0000000e+00    0.0000000e+00    0.0000000e+00    0.0000000e+00    0.0000000e+00    0.0000000e+00    0.0000000e+00    0.0000000e+00    0.0000000e+00    0.0000000e+00    0.0000000e+00    0.0000000e+00    0.0000000e+00    0.0000000e+00    0.0000000e+00    0.0000000e+00    0.0000000e+00
  -8.1509217e+01    1.0000000e+00    0.0000000e+00    0.0000000e+00    0.0000000e+00    0.0000000e+00    0.0000000e+00    0.0000000e+00    0.0000000e+00    0.0000000e+00    0.0000000e+00    0.0000000e+00    0.0000000e+00    0.0000000e+00    0.0000000e+00    0.0000000e+00    0.0000000e+00    0.0000000e+00    0.0000000e+00    0.0000000e+00    0.0000000e+00
  -8.1108046e+01    1.0000000e+00    0.0000000e+00    0.0000000e+00    0.0000000e+00    0.0000000e+00    0.0000000e+00    0.0000000e+00    0.0000000e+00    0.0000000e+00    0.0000000e+00    0.0000000e+00    0.0000000e+00    0.0000000e+00    0.0000000e+00    0.0000000e+00    0.0000000e+00    0.0000000e+00    0.0000000e+00    0.0000000e+00    0.0000000e+00
  -8.0707365e+01    1.0000000e+00    0.0000000e+00    0.0000000e+00    0.0000000e+00    0.0000000e+00    0.0000000e+00    0.0000000e+00    0.0000000e+00    0.0000000e+00    0.0000000e+00    0.0000000e+00    0.0000000e+00    0.0000000e+00    0.0000000e+00    0.0000000e+00    0.0000000e+00    0.0000000e+00    0.0000000e+00    0.0000000e+00    0.0000000e+00
  -8.0307148e+01    1.0000000e+00    0.0000000e+00    0.0000000e+00    0.0000000e+00    0.0000000e+00    0.0000000e+00    0.0000000e+00    0.0000000e+00    0.0000000e+00    0.0000000e+00    0.0000000e+00    0.0000000e+00    0.0000000e+00    0.0000000e+00    0.0000000e+00    0.0000000e+00    0.0000000e+00    0.0000000e+00    0.0000000e+00    0.0000000e+00
  -7.9907371e+01    1.0000000e+00    0.0000000e+00    0.0000000e+00    0.0000000e+00    0.0000000e+00    0.0000000e+00    0.0000000e+00    0.0000000e+00    0.0000000e+00    0.0000000e+00    0.0000000e+00    0.0000000e+00    0.0000000e+00    0.0000000e+00    0.0000000e+00    0.0000000e+00    0.0000000e+00    0.0000000e+00    0.0000000e+00    0.0000000e+00
  -7.9508010e+01    1.0000000e+00    0.0000000e+00    0.0000000e+00    0.0000000e+00    0.0000000e+00    0.0000000e+00    0.0000000e+00    0.0000000e+00    0.0000000e+00    0.0000000e+00    0.0000000e+00    0.0000000e+00    0.0000000e+00    0.0000000e+00    0.0000000e+00    0.0000000e+00    0.0000000e+00    0.0000000e+00    0.0000000e+00    0.0000000e+00
  -7.9109040e+01    1.0000000e+00    0.0000000e+00    0.0000000e+00    0.0000000e+00    0.0000000e+00    0.0000000e+00    0.0000000e+00    0.0000000e+00    0.0000000e+00    0.0000000e+00    0.0000000e+00    0.0000000e+00    0.0000000e+00    0.0000000e+00    0.0000000e+00    0.0000000e+00    0.0000000e+00    0.0000000e+00    0.0000000e+00    0.0000000e+00
  -7.8710437e+01    1.0000000e+00    0.0000000e+00    0.0000000e+00    0.0000000e+00    0.0000000e+00    0.0000000e+00    0.0000000e+00    0.0000000e+00    0.0000000e+00    0.0000000e+00    0.0000000e+00    0.0000000e+00    0.0000000e+00    0.0000000e+00    0.0000000e+00    0.0000000e+00    0.0000000e+00    0.0000000e+00    0.0000000e+00    0.0000000e+00
  -7.8312177e+01    1.0000000e+00    0.0000000e+00    0.0000000e+00    0.0000000e+00    0.0000000e+00    0.0000000e+00    0.0000000e+00    0.0000000e+00    0.0000000e+00    0.0000000e+00    0.0000000e+00    0.0000000e+00    0.0000000e+00    0.0000000e+00    0.0000000e+00    0.0000000e+00    0.0000000e+00    0.0000000e+00    0.0000000e+00    0.0000000e+00
  -7.7914235e+01    1.0000000e+00    0.0000000e+00    0.0000000e+00    0.0000000e+00    0.0000000e+00    0.0000000e+00    0.0000000e+00    0.0000000e+00    0.0000000e+00    0.0000000e+00    0.0000000e+00    0.0000000e+00    0.0000000e+00    0.0000000e+00    0.0000000e+00    0.0000000e+00    0.0000000e+00    0.0000000e+00    0.0000000e+00    0.0000000e+00
  -7.7516588e+01    1.0000000e+00    0.0000000e+00    0.0000000e+00    0.0000000e+00    0.0000000e+00    0.0000000e+00    0.0000000e+00    0.0000000e+00    0.0000000e+00    0.0000000e+00    0.0000000e+00    0.0000000e+00    0.0000000e+00    0.0000000e+00    0.0000000e+00    0.0000000e+00    0.0000000e+00    0.0000000e+00    0.0000000e+00    0.0000000e+00
  -7.7119212e+01    1.0000000e+00    0.0000000e+00    0.0000000e+00    0.0000000e+00    0.0000000e+00    0.0000000e+00    0.0000000e+00    0.0000000e+00    0.0000000e+00    0.0000000e+00    0.0000000e+00    0.0000000e+00    0.0000000e+00    0.0000000e+00    0.0000000e+00    0.0000000e+00    0.0000000e+00    0.0000000e+00    0.0000000e+00    0.0000000e+00
  -7.6877416e+01    1.0000000e+00    0.0000000e+00    0.0000000e+00    0.0000000e+00    0.0000000e+00    0.0000000e+00    0.0000000e+00    0.0000000e+00    0.0000000e+00    0.0000000e+00    0.0000000e+00    0.0000000e+00    0.0000000e+00    0.0000000e+00    0.0000000e+00    0.0000000e+00    0.0000000e+00    0.0000000e+00    0.0000000e+00    0.0000000e+00
  -7.6575170e+01    1.0000000e+00    0.0000000e+00    0.0000000e+00    0.0000000e+00    0.0000000e+00    0.0000000e+00    0.0000000e+00    0.0000000e+00    0.0000000e+00    0.0000000e+00    0.0000000e+00    0.0000000e+00    0.0000000e+00    0.0000000e+00    0.0000000e+00    0.0000000e+00    0.0000000e+00    0.0000000e+00    0.0000000e+00    0.0000000e+00
  -7.6197363e+01    1.0000000e+00    0.0000000e+00    0.0000000e+00    0.0000000e+00    0.0000000e+00    0.0000000e+00    0.0000000e+00    0.0000000e+00    0.0000000e+00    0.0000000e+00    0.0000000e+00    0.0000000e+00    0.0000000e+00    0.0000000e+00    0.0000000e+00    0.0000000e+00    0.0000000e+00    0.0000000e+00    0.0000000e+00    0.0000000e+00
  -7.5800717e+01    1.0000000e+00    0.0000000e+00    0.0000000e+00    0.0000000e+00    0.0000000e+00    0.0000000e+00    0.0000000e+00    0.0000000e+00    0.0000000e+00    0.0000000e+00    0.0000000e+00    0.0000000e+00    0.0000000e+00    0.0000000e+00    0.0000000e+00    0.0000000e+00    0.0000000e+00    0.0000000e+00    0.0000000e+00    0.0000000e+00
  -7.5404234e+01    1.0000000e+00    0.0000000e+00    0.0000000e+00    0.0000000e+00    0.0000000e+00    0.0000000e+00    0.0000000e+00    0.0000000e+00    0.0000000e+00    0.0000000e+00    0.0000000e+00    0.0000000e+00    0.0000000e+00    0.0000000e+00    0.0000000e+00    0.0000000e+00    0.0000000e+00    0.0000000e+00    0.0000000e+00    0.0000000e+00
  -7.5007895e+01    1.0000000e+00    0.0000000e+00    0.0000000e+00    0.0000000e+00    0.0000000e+00    0.0000000e+00    0.0000000e+00    0.0000000e+00    0.0000000e+00    0.0000000e+00    0.0000000e+00    0.0000000e+00    0.0000000e+00    0.0000000e+00    0.0000000e+00    0.0000000e+00    0.0000000e+00    0.0000000e+00    0.0000000e+00    0.0000000e+00
  -7.4611674e+01    1.0000000e+00    0.0000000e+00    0.0000000e+00    0.0000000e+00    0.0000000e+00    0.0000000e+00    0.0000000e+00    0.0000000e+00    0.0000000e+00    0.0000000e+00    0.0000000e+00    0.0000000e+00    0.0000000e+00    0.0000000e+00    0.0000000e+00    0.0000000e+00    0.0000000e+00    0.0000000e+00    0.0000000e+00    0.0000000e+00
  -7.4215549e+01    1.0000000e+00    0.0000000e+00    0.0000000e+00    0.0000000e+00    0.0000000e+00    0.0000000e+00    0.0000000e+00    0.0000000e+00    0.0000000e+00    0.0000000e+00    0.0000000e+00    0.0000000e+00    0.0000000e+00    0.0000000e+00    0.0000000e+00    0.0000000e+00    0.0000000e+00    0.0000000e+00    0.0000000e+00    0.0000000e+00
  -7.3819493e+01    1.0000000e+00    0.0000000e+00    0.0000000e+00    0.0000000e+00    0.0000000e+00    0.0000000e+00    0.0000000e+00    0.0000000e+00    0.0000000e+00    0.0000000e+00    0.0000000e+00    0.0000000e+00    0.0000000e+00    0.0000000e+00    0.0000000e+00    0.0000000e+00    0.0000000e+00    0.0000000e+00    0.0000000e+00    0.0000000e+00
  -7.3423484e+01    1.0000000e+00    0.0000000e+00    0.0000000e+00    0.0000000e+00    0.0000000e+00    0.0000000e+00    0.0000000e+00    0.0000000e+00    0.0000000e+00    0.0000000e+00    0.0000000e+00    0.0000000e+00    0.0000000e+00    0.0000000e+00    0.0000000e+00    0.0000000e+00    0.0000000e+00    0.0000000e+00    0.0000000e+00    0.0000000e+00
  -7.3027497e+01    1.0000000e+00    0.0000000e+00    0.0000000e+00    0.0000000e+00    0.0000000e+00    0.0000000e+00    0.0000000e+00    0.0000000e+00    0.0000000e+00    0.0000000e+00    0.0000000e+00    0.0000000e+00    0.0000000e+00    0.0000000e+00    0.0000000e+00    0.0000000e+00    0.0000000e+00    0.0000000e+00    0.0000000e+00    0.0000000e+00
  -7.2631508e+01    1.0000000e+00    0.0000000e+00    0.0000000e+00    0.0000000e+00    0.0000000e+00    0.0000000e+00    0.0000000e+00    0.0000000e+00    0.0000000e+00    0.0000000e+00    0.0000000e+00    0.0000000e+00    0.0000000e+00    0.0000000e+00    0.0000000e+00    0.0000000e+00    0.0000000e+00    0.0000000e+00    0.0000000e+00    0.0000000e+00
  -7.2235491e+01    1.0000000e+00    0.0000000e+00    0.0000000e+00    0.0000000e+00    0.0000000e+00    0.0000000e+00    0.0000000e+00    0.0000000e+00    0.0000000e+00    0.0000000e+00    0.0000000e+00    0.0000000e+00    0.0000000e+00    0.0000000e+00    0.0000000e+00    0.0000000e+00    0.0000000e+00    0.0000000e+00    0.0000000e+00    0.0000000e+00
  -7.1839423e+01    1.0000000e+00    0.0000000e+00    0.0000000e+00    0.0000000e+00    0.0000000e+00    0.0000000e+00    0.0000000e+00    0.0000000e+00    0.0000000e+00    0.0000000e+00    0.0000000e+00    0.0000000e+00    0.0000000e+00    0.0000000e+00    0.0000000e+00    0.0000000e+00    0.0000000e+00    0.0000000e+00    0.0000000e+00    0.0000000e+00
  -7.1443279e+01    1.0000000e+00    0.0000000e+00    0.0000000e+00    0.0000000e+00    0.0000000e+00    0.0000000e+00    0.0000000e+00    0.0000000e+00    0.0000000e+00    0.0000000e+00    0.0000000e+00    0.0000000e+00    0.0000000e+00    0.0000000e+00    0.0000000e+00    0.0000000e+00    0.0000000e+00    0.0000000e+00    0.0000000e+00    0.0000000e+00
  -7.1047033e+01    1.0000000e+00    0.0000000e+00    0.0000000e+00    0.0000000e+00    0.0000000e+00    0.0000000e+00    0.0000000e+00    0.0000000e+00    0.0000000e+00    0.0000000e+00    0.0000000e+00    0.0000000e+00    0.0000000e+00    0.0000000e+00    0.0000000e+00    0.0000000e+00    0.0000000e+00    0.0000000e+00    0.0000000e+00    0.0000000e+00
  -7.0650661e+01    1.0000000e+00    0.0000000e+00    0.0000000e+00    0.0000000e+00    0.0000000e+00    0.0000000e+00    0.0000000e+00    0.0000000e+00    0.0000000e+00    0.0000000e+00    0.0000000e+00    0.0000000e+00    0.0000000e+00    0.0000000e+00    0.0000000e+00    0.0000000e+00    0.0000000e+00    0.0000000e+00    0.0000000e+00    0.0000000e+00
  -7.0254137e+01    1.0000000e+00    0.0000000e+00    0.0000000e+00    0.0000000e+00    0.0000000e+00    0.0000000e+00    0.0000000e+00    0.0000000e+00    0.0000000e+00    0.0000000e+00    0.0000000e+00    0.0000000e+00    0.0000000e+00    0.0000000e+00    0.0000000e+00    0.0000000e+00    0.0000000e+00    0.0000000e+00    0.0000000e+00    0.0000000e+00
  -6.9857437e+01    1.0000000e+00    0.0000000e+00    0.0000000e+00    0.0000000e+00    0.0000000e+00    0.0000000e+00    0.0000000e+00    0.0000000e+00    0.0000000e+00    0.0000000e+00    0.0000000e+00    0.0000000e+00    0.0000000e+00    0.0000000e+00    0.0000000e+00    0.0000000e+00    0.0000000e+00    0.0000000e+00    0.0000000e+00    0.0000000e+00
  -6.9460533e+01    1.0000000e+00    0.0000000e+00    0.0000000e+00    0.0000000e+00    0.0000000e+00    0.0000000e+00    0.0000000e+00    0.0000000e+00    0.0000000e+00    0.0000000e+00    0.0000000e+00    0.0000000e+00    0.0000000e+00    0.0000000e+00    0.0000000e+00    0.0000000e+00    0.0000000e+00    0.0000000e+00    0.0000000e+00    0.0000000e+00
  -6.9063401e+01    1.0000000e+00    0.0000000e+00    0.0000000e+00    0.0000000e+00    0.0000000e+00    0.0000000e+00    0.0000000e+00    0.0000000e+00    0.0000000e+00    0.0000000e+00    0.0000000e+00    0.0000000e+00    0.0000000e+00    0.0000000e+00    0.0000000e+00    0.0000000e+00    0.0000000e+00    0.0000000e+00    0.0000000e+00    0.0000000e+00
  -6.8666014e+01    1.0000000e+00    0.0000000e+00    0.0000000e+00    0.0000000e+00    0.0000000e+00    0.0000000e+00    0.0000000e+00    0.0000000e+00    0.0000000e+00    0.0000000e+00    0.0000000e+00    0.0000000e+00    0.0000000e+00    0.0000000e+00    0.0000000e+00    0.0000000e+00    0.0000000e+00    0.0000000e+00    0.0000000e+00    0.0000000e+00
  -6.8268346e+01    1.0000000e+00    0.0000000e+00    0.0000000e+00    0.0000000e+00    0.0000000e+00    0.0000000e+00    0.0000000e+00    0.0000000e+00    0.0000000e+00    0.0000000e+00    0.0000000e+00    0.0000000e+00    0.0000000e+00    0.0000000e+00    0.0000000e+00    0.0000000e+00    0.0000000e+00    0.0000000e+00    0.0000000e+00    0.0000000e+00
  -6.7870371e+01    1.0000000e+00    0.0000000e+00    0.0000000e+00    0.0000000e+00    0.0000000e+00    0.0000000e+00    0.0000000e+00    0.0000000e+00    0.0000000e+00    0.0000000e+00    0.0000000e+00    0.0000000e+00    0.0000000e+00    0.0000000e+00    0.0000000e+00    0.0000000e+00    0.0000000e+00    0.0000000e+00    0.0000000e+00    0.0000000e+00
  -6.7472061e+01    1.0000000e+00    0.0000000e+00    0.0000000e+00    0.0000000e+00    0.0000000e+00    0.0000000e+00    0.0000000e+00    0.0000000e+00    0.0000000e+00    0.0000000e+00    0.0000000e+00    0.0000000e+00    0.0000000e+00    0.0000000e+00    0.0000000e+00    0.0000000e+00    0.0000000e+00    0.0000000e+00    0.0000000e+00    0.0000000e+00
  -6.7073389e+01    1.0000000e+00    0.0000000e+00    0.0000000e+00    0.0000000e+00    0.0000000e+00    0.0000000e+00    0.0000000e+00    0.0000000e+00    0.0000000e+00    0.0000000e+00    0.0000000e+00    0.0000000e+00    0.0000000e+00    0.0000000e+00    0.0000000e+00    0.0000000e+00    0.0000000e+00    0.0000000e+00    0.0000000e+00    0.0000000e+00
  -6.6674328e+01    1.0000000e+00    0.0000000e+00    0.0000000e+00    0.0000000e+00    0.0000000e+00    0.0000000e+00    0.0000000e+00    0.0000000e+00    0.0000000e+00    0.0000000e+00    0.0000000e+00    0.0000000e+00    0.0000000e+00    0.0000000e+00    0.0000000e+00    0.0000000e+00    0.0000000e+00    0.0000000e+00    0.0000000e+00    0.0000000e+00
  -6.6274850e+01    1.0000000e+00    0.0000000e+00    0.0000000e+00    0.0000000e+00    0.0000000e+00    0.0000000e+00    0.0000000e+00    0.0000000e+00    0.0000000e+00    0.0000000e+00    0.0000000e+00    0.0000000e+00    0.0000000e+00    0.0000000e+00    0.0000000e+00    0.0000000e+00    0.0000000e+00    0.0000000e+00    0.0000000e+00    0.0000000e+00
  -6.5874927e+01    1.0000000e+00    0.0000000e+00    0.0000000e+00    0.0000000e+00    0.0000000e+00    0.0000000e+00    0.0000000e+00    0.0000000e+00    0.0000000e+00    0.0000000e+00    0.0000000e+00    0.0000000e+00    0.0000000e+00    0.0000000e+00    0.0000000e+00    0.0000000e+00    0.0000000e+00    0.0000000e+00    0.0000000e+00    0.0000000e+00
  -6.5474530e+01    1.0000000e+00    0.0000000e+00    0.0000000e+00    0.0000000e+00    0.0000000e+00    0.0000000e+00    0.0000000e+00    0.0000000e+00    0.0000000e+00    0.0000000e+00    0.0000000e+00    0.0000000e+00    0.0000000e+00    0.0000000e+00    0.0000000e+00    0.0000000e+00    0.0000000e+00    0.0000000e+00    0.0000000e+00    0.0000000e+00
  -6.5073630e+01    1.0000000e+00    0.0000000e+00    0.0000000e+00    0.0000000e+00    0.0000000e+00    0.0000000e+00    0.0000000e+00    0.0000000e+00    0.0000000e+00    0.0000000e+00    0.0000000e+00    0.0000000e+00    0.0000000e+00    0.0000000e+00    0.0000000e+00    0.0000000e+00    0.0000000e+00    0.0000000e+00    0.0000000e+00    0.0000000e+00
  -6.4672199e+01    1.0000000e+00    0.0000000e+00    0.0000000e+00    0.0000000e+00    0.0000000e+00    0.0000000e+00    0.0000000e+00    0.0000000e+00    0.0000000e+00    0.0000000e+00    0.0000000e+00    0.0000000e+00    0.0000000e+00    0.0000000e+00    0.0000000e+00    0.0000000e+00    0.0000000e+00    0.0000000e+00    0.0000000e+00    0.0000000e+00
  -6.4270205e+01    1.0000000e+00    0.0000000e+00    0.0000000e+00    0.0000000e+00    0.0000000e+00    0.0000000e+00    0.0000000e+00    0.0000000e+00    0.0000000e+00    0.0000000e+00    0.0000000e+00    0.0000000e+00    0.0000000e+00    0.0000000e+00    0.0000000e+00    0.0000000e+00    0.0000000e+00    0.0000000e+00    0.0000000e+00    0.0000000e+00
  -6.3867619e+01    1.0000000e+00    0.0000000e+00    0.0000000e+00    0.0000000e+00    0.0000000e+00    0.0000000e+00    0.0000000e+00    0.0000000e+00    0.0000000e+00    0.0000000e+00    0.0000000e+00    0.0000000e+00    0.0000000e+00    0.0000000e+00    0.0000000e+00    0.0000000e+00    0.0000000e+00    0.0000000e+00    0.0000000e+00    0.0000000e+00
  -6.3464411e+01    1.0000000e+00    0.0000000e+00    0.0000000e+00    0.0000000e+00    0.0000000e+00    0.0000000e+00    0.0000000e+00    0.0000000e+00    0.0000000e+00    0.0000000e+00    0.0000000e+00    0.0000000e+00    0.0000000e+00    0.0000000e+00    0.0000000e+00    0.0000000e+00    0.0000000e+00    0.0000000e+00    0.0000000e+00    0.0000000e+00
  -6.3060549e+01    1.0000000e+00    0.0000000e+00    0.0000000e+00    0.0000000e+00    0.0000000e+00    0.0000000e+00    0.0000000e+00    0.0000000e+00    0.0000000e+00    0.0000000e+00    0.0000000e+00    0.0000000e+00    0.0000000e+00    0.0000000e+00    0.0000000e+00    0.0000000e+00    0.0000000e+00    0.0000000e+00    0.0000000e+00    0.0000000e+00
  -6.2656001e+01    1.0000000e+00    0.0000000e+00    0.0000000e+00    0.0000000e+00    0.0000000e+00    0.0000000e+00    0.0000000e+00    0.0000000e+00    0.0000000e+00    0.0000000e+00    0.0000000e+00    0.0000000e+00    0.0000000e+00    0.0000000e+00    0.0000000e+00    0.0000000e+00    0.0000000e+00    0.0000000e+00    0.0000000e+00    0.0000000e+00
  -6.2250735e+01    1.0000000e+00    0.0000000e+00    0.0000000e+00    0.0000000e+00    0.0000000e+00    0.0000000e+00    0.0000000e+00    0.0000000e+00    0.0000000e+00    0.0000000e+00    0.0000000e+00    0.0000000e+00    0.0000000e+00    0.0000000e+00    0.0000000e+00    0.0000000e+00    0.0000000e+00    0.0000000e+00    0.0000000e+00    0.0000000e+00
  -6.1844719e+01    1.0000000e+00    0.0000000e+00    0.0000000e+00    0.0000000e+00    0.0000000e+00    0.0000000e+00    0.0000000e+00    0.0000000e+00    0.0000000e+00    0.0000000e+00    0.0000000e+00    0.0000000e+00    0.0000000e+00    0.0000000e+00    0.0000000e+00    0.0000000e+00    0.0000000e+00    0.0000000e+00    0.0000000e+00    0.0000000e+00
  -6.1437919e+01    1.0000000e+00    0.0000000e+00    0.0000000e+00    0.0000000e+00    0.0000000e+00    0.0000000e+00    0.0000000e+00    0.0000000e+00    0.0000000e+00    0.0000000e+00    0.0000000e+00    0.0000000e+00    0.0000000e+00    0.0000000e+00    0.0000000e+00    0.0000000e+00    0.0000000e+00    0.0000000e+00    0.0000000e+00    0.0000000e+00
  -6.1030301e+01    1.0000000e+00    0.0000000e+00    0.0000000e+00    0.0000000e+00    0.0000000e+00    0.0000000e+00    0.0000000e+00    0.0000000e+00    0.0000000e+00    0.0000000e+00    0.0000000e+00    0.0000000e+00    0.0000000e+00    0.0000000e+00    0.0000000e+00    0.0000000e+00    0.0000000e+00    0.0000000e+00    0.0000000e+00    0.0000000e+00
  -6.0826066e+01    1.0000000e+00    0.0000000e+00    0.0000000e+00    0.0000000e+00    0.0000000e+00    0.0000000e+00    0.0000000e+00    0.0000000e+00    0.0000000e+00    0.0000000e+00    0.0000000e+00    0.0000000e+00    0.0000000e+00    0.0000000e+00    0.0000000e+00    0.0000000e+00    0.0000000e+00    0.0000000e+00    0.0000000e+00    0.0000000e+00
  -6.0570772e+01    1.0000000e+00    0.0000000e+00    0.0000000e+00    0.0000000e+00    0.0000000e+00    0.0000000e+00    0.0000000e+00    0.0000000e+00    0.0000000e+00    0.0000000e+00    0.0000000e+00    0.0000000e+00    0.0000000e+00    0.0000000e+00    0.0000000e+00    0.0000000e+00    0.0000000e+00    0.0000000e+00    0.0000000e+00    0.0000000e+00
  -6.0251654e+01    1.0000000e+00    0.0000000e+00    0.0000000e+00    0.0000000e+00    0.0000000e+00    0.0000000e+00    0.0000000e+00    0.0000000e+00    0.0000000e+00    0.0000000e+00    0.0000000e+00    0.0000000e+00    0.0000000e+00    0.0000000e+00    0.0000000e+00    0.0000000e+00    0.0000000e+00    0.0000000e+00    0.0000000e+00    0.0000000e+00
  -5.9852757e+01    1.0000000e+00    0.0000000e+00    0.0000000e+00    0.0000000e+00    0.0000000e+00    0.0000000e+00    0.0000000e+00    0.0000000e+00    0.0000000e+00    0.0000000e+00    0.0000000e+00    0.0000000e+00    0.0000000e+00    0.0000000e+00    0.0000000e+00    0.0000000e+00    0.0000000e+00    0.0000000e+00    0.0000000e+00    0.0000000e+00
  -5.9441619e+01    1.0000000e+00    0.0000000e+00    0.0000000e+00    0.0000000e+00    0.0000000e+00    0.0000000e+00    0.0000000e+00    0.0000000e+00    0.0000000e+00    0.0000000e+00    0.0000000e+00    0.0000000e+00    0.0000000e+00    0.0000000e+00    0.0000000e+00    0.0000000e+00    0.0000000e+00    0.0000000e+00    0.0000000e+00    0.0000000e+00
  -5.9029500e+01    1.0000000e+00    0.0000000e+00    0.0000000e+00    0.0000000e+00    0.0000000e+00    0.0000000e+00    0.0000000e+00    0.0000000e+00    0.0000000e+00    0.0000000e+00    0.0000000e+00    0.0000000e+00    0.0000000e+00    0.0000000e+00    0.0000000e+00    0.0000000e+00    0.0000000e+00    0.0000000e+00    0.0000000e+00    0.0000000e+00
  -5.8616349e+01    1.0000000e+00    0.0000000e+00    0.0000000e+00    0.0000000e+00    0.0000000e+00    0.0000000e+00    0.0000000e+00    0.0000000e+00    0.0000000e+00    0.0000000e+00    0.0000000e+00    0.0000000e+00    0.0000000e+00    0.0000000e+00    0.0000000e+00    0.0000000e+00    0.0000000e+00    0.0000000e+00    0.0000000e+00    0.0000000e+00
  -5.8202128e+01    1.0000000e+00    0.0000000e+00    0.0000000e+00    0.0000000e+00    0.0000000e+00    0.0000000e+00    0.0000000e+00    0.0000000e+00    0.0000000e+00    0.0000000e+00    0.0000000e+00    0.0000000e+00    0.0000000e+00    0.0000000e+00    0.0000000e+00    0.0000000e+00    0.0000000e+00    0.0000000e+00    0.0000000e+00    0.0000000e+00
  -5.7786795e+01    1.0000000e+00    0.0000000e+00    0.0000000e+00    0.0000000e+00    0.0000000e+00    0.0000000e+00    0.0000000e+00    0.0000000e+00    0.0000000e+00    0.0000000e+00    0.0000000e+00    0.0000000e+00    0.0000000e+00    0.0000000e+00    0.0000000e+00    0.0000000e+00    0.0000000e+00    0.0000000e+00    0.0000000e+00    0.0000000e+00
  -5.7370302e+01    1.0000000e+00    0.0000000e+00    0.0000000e+00    0.0000000e+00    0.0000000e+00    0.0000000e+00    0.0000000e+00    0.0000000e+00    0.0000000e+00    0.0000000e+00    0.0000000e+00    0.0000000e+00    0.0000000e+00    0.0000000e+00    0.0000000e+00    0.0000000e+00    0.0000000e+00    0.0000000e+00    0.0000000e+00    0.0000000e+00
  -5.6952613e+01    1.0000000e+00    0.0000000e+00    0.0000000e+00    0.0000000e+00    0.0000000e+00    0.0000000e+00    0.0000000e+00    0.0000000e+00    0.0000000e+00    0.0000000e+00    0.0000000e+00    0.0000000e+00    0.0000000e+00    0.0000000e+00    0.0000000e+00    0.0000000e+00    0.0000000e+00    0.0000000e+00    0.0000000e+00    0.0000000e+00
  -5.6533686e+01    1.0000000e+00    0.0000000e+00    0.0000000e+00    0.0000000e+00    0.0000000e+00    0.0000000e+00    0.0000000e+00    0.0000000e+00    0.0000000e+00    0.0000000e+00    0.0000000e+00    0.0000000e+00    0.0000000e+00    0.0000000e+00    0.0000000e+00    0.0000000e+00    0.0000000e+00    0.0000000e+00    0.0000000e+00    0.0000000e+00
  -5.6113479e+01    1.0000000e+00    0.0000000e+00    0.0000000e+00    0.0000000e+00    0.0000000e+00    0.0000000e+00    0.0000000e+00    0.0000000e+00    0.0000000e+00    0.0000000e+00    0.0000000e+00    0.0000000e+00    0.0000000e+00    0.0000000e+00    0.0000000e+00    0.0000000e+00    0.0000000e+00    0.0000000e+00    0.0000000e+00    0.0000000e+00
  -5.5691946e+01    1.0000000e+00    0.0000000e+00    0.0000000e+00    0.0000000e+00    0.0000000e+00    0.0000000e+00    0.0000000e+00    0.0000000e+00    0.0000000e+00    0.0000000e+00    0.0000000e+00    0.0000000e+00    0.0000000e+00    0.0000000e+00    0.0000000e+00    0.0000000e+00    0.0000000e+00    0.0000000e+00    0.0000000e+00    0.0000000e+00
  -5.5269035e+01    1.0000000e+00    0.0000000e+00    0.0000000e+00    0.0000000e+00    0.0000000e+00    0.0000000e+00    0.0000000e+00    0.0000000e+00    0.0000000e+00    0.0000000e+00    0.0000000e+00    0.0000000e+00    0.0000000e+00    0.0000000e+00    0.0000000e+00    0.0000000e+00    0.0000000e+00    0.0000000e+00    0.0000000e+00    0.0000000e+00
  -5.4844693e+01    1.0000000e+00    0.0000000e+00    0.0000000e+00    0.0000000e+00    0.0000000e+00    0.0000000e+00    0.0000000e+00    0.0000000e+00    0.0000000e+00    0.0000000e+00    0.0000000e+00    0.0000000e+00    0.0000000e+00    0.0000000e+00    0.0000000e+00    0.0000000e+00    0.0000000e+00    0.0000000e+00    0.0000000e+00    0.0000000e+00
  -5.4418882e+01    1.0000000e+00    0.0000000e+00    0.0000000e+00    0.0000000e+00    0.0000000e+00    0.0000000e+00    0.0000000e+00    0.0000000e+00    0.0000000e+00    0.0000000e+00    0.0000000e+00    0.0000000e+00    0.0000000e+00    0.0000000e+00    0.0000000e+00    0.0000000e+00    0.0000000e+00    0.0000000e+00    0.0000000e+00    0.0000000e+00
  -5.4078233e+01    1.0000000e+00    0.0000000e+00    0.0000000e+00    0.0000000e+00    0.0000000e+00    0.0000000e+00    0.0000000e+00    0.0000000e+00    0.0000000e+00    0.0000000e+00    0.0000000e+00    0.0000000e+00    0.0000000e+00    0.0000000e+00    0.0000000e+00    0.0000000e+00    0.0000000e+00    0.0000000e+00    0.0000000e+00    0.0000000e+00
  -5.3652421e+01    1.0000000e+00    0.0000000e+00    0.0000000e+00    0.0000000e+00    0.0000000e+00    0.0000000e+00    0.0000000e+00    0.0000000e+00    0.0000000e+00    0.0000000e+00    0.0000000e+00    0.0000000e+00    0.0000000e+00    0.0000000e+00    0.0000000e+00    0.0000000e+00    0.0000000e+00    0.0000000e+00    0.0000000e+00    0.0000000e+00
  -5.3311773e+01    1.0000000e+00    0.0000000e+00    0.0000000e+00    0.0000000e+00    0.0000000e+00    0.0000000e+00    0.0000000e+00    0.0000000e+00    0.0000000e+00    0.0000000e+00    0.0000000e+00    0.0000000e+00    0.0000000e+00    0.0000000e+00    0.0000000e+00    0.0000000e+00    0.0000000e+00    0.0000000e+00    0.0000000e+00    0.0000000e+00
  -5.2885961e+01    1.0000000e+00    0.0000000e+00    0.0000000e+00    0.0000000e+00    0.0000000e+00    0.0000000e+00    0.0000000e+00    0.0000000e+00    0.0000000e+00    0.0000000e+00    0.0000000e+00    0.0000000e+00    0.0000000e+00    0.0000000e+00    0.0000000e+00    0.0000000e+00    0.0000000e+00    0.0000000e+00    0.0000000e+00    0.0000000e+00
  -5.2545312e+01    1.0000000e+00    0.0000000e+00    0.0000000e+00    0.0000000e+00    0.0000000e+00    0.0000000e+00    0.0000000e+00    0.0000000e+00    0.0000000e+00    0.0000000e+00    0.0000000e+00    0.0000000e+00    0.0000000e+00    0.0000000e+00    0.0000000e+00    0.0000000e+00    0.0000000e+00    0.0000000e+00    0.0000000e+00    0.0000000e+00
  -5.2119501e+01    1.0000000e+00    0.0000000e+00    0.0000000e+00    0.0000000e+00    0.0000000e+00    0.0000000e+00    0.0000000e+00    0.0000000e+00    0.0000000e+00    0.0000000e+00    0.0000000e+00    0.0000000e+00    0.0000000e+00    0.0000000e+00    0.0000000e+00    0.0000000e+00    0.0000000e+00    0.0000000e+00    0.0000000e+00    0.0000000e+00
  -5.1778852e+01    1.0000000e+00    0.0000000e+00    0.0000000e+00    0.0000000e+00    0.0000000e+00    0.0000000e+00    0.0000000e+00    0.0000000e+00    0.0000000e+00    0.0000000e+00    0.0000000e+00    0.0000000e+00    0.0000000e+00    0.0000000e+00    0.0000000e+00    0.0000000e+00    0.0000000e+00    0.0000000e+00    0.0000000e+00    0.0000000e+00
  -5.1353041e+01    1.0000000e+00    0.0000000e+00    0.0000000e+00    0.0000000e+00    0.0000000e+00    0.0000000e+00    0.0000000e+00    0.0000000e+00    0.0000000e+00    0.0000000e+00    0.0000000e+00    0.0000000e+00    0.0000000e+00    0.0000000e+00    0.0000000e+00    0.0000000e+00    0.0000000e+00    0.0000000e+00    0.0000000e+00    0.0000000e+00
  -5.1012392e+01    1.0000000e+00    0.0000000e+00    0.0000000e+00    0.0000000e+00    0.0000000e+00    0.0000000e+00    0.0000000e+00    0.0000000e+00    0.0000000e+00    0.0000000e+00    0.0000000e+00    0.0000000e+00    0.0000000e+00    0.0000000e+00    0.0000000e+00    0.0000000e+00    0.0000000e+00    0.0000000e+00    0.0000000e+00    0.0000000e+00
  -5.0586581e+01    1.0000000e+00    0.0000000e+00    0.0000000e+00    0.0000000e+00    0.0000000e+00    0.0000000e+00    0.0000000e+00    0.0000000e+00    0.0000000e+00    0.0000000e+00    0.0000000e+00    0.0000000e+00    0.0000000e+00    0.0000000e+00    0.0000000e+00    0.0000000e+00    0.0000000e+00    0.0000000e+00    0.0000000e+00    0.0000000e+00
  -5.0245932e+01    1.0000000e+00    0.0000000e+00    0.0000000e+00    0.0000000e+00    0.0000000e+00    0.0000000e+00    0.0000000e+00    0.0000000e+00    0.0000000e+00    0.0000000e+00    0.0000000e+00    0.0000000e+00    0.0000000e+00    0.0000000e+00    0.0000000e+00    0.0000000e+00    0.0000000e+00    0.0000000e+00    0.0000000e+00    0.0000000e+00
  -4.9820121e+01    1.0000000e+00    0.0000000e+00    0.0000000e+00    0.0000000e+00    0.0000000e+00    0.0000000e+00    0.0000000e+00    0.0000000e+00    0.0000000e+00    0.0000000e+00    0.0000000e+00    0.0000000e+00    0.0000000e+00    0.0000000e+00    0.0000000e+00    0.0000000e+00    0.0000000e+00    0.0000000e+00    0.0000000e+00    0.0000000e+00
  -4.9479472e+01    1.0000000e+00    0.0000000e+00    0.0000000e+00    0.0000000e+00    0.0000000e+00    0.0000000e+00    0.0000000e+00    0.0000000e+00    0.0000000e+00    0.0000000e+00    0.0000000e+00    0.0000000e+00    0.0000000e+00    0.0000000e+00    0.0000000e+00    0.0000000e+00    0.0000000e+00    0.0000000e+00    0.0000000e+00    0.0000000e+00
  -4.9053661e+01    1.0000000e+00    0.0000000e+00    0.0000000e+00    0.0000000e+00    0.0000000e+00    0.0000000e+00    0.0000000e+00    0.0000000e+00    0.0000000e+00    0.0000000e+00    0.0000000e+00    0.0000000e+00    0.0000000e+00    0.0000000e+00    0.0000000e+00    0.0000000e+00    0.0000000e+00    0.0000000e+00    0.0000000e+00    0.0000000e+00
  -4.8713012e+01    1.0000000e+00    0.0000000e+00    0.0000000e+00    0.0000000e+00    0.0000000e+00    0.0000000e+00    0.0000000e+00    0.0000000e+00    0.0000000e+00    0.0000000e+00    0.0000000e+00    0.0000000e+00    0.0000000e+00    0.0000000e+00    0.0000000e+00    0.0000000e+00    0.0000000e+00    0.0000000e+00    0.0000000e+00    0.0000000e+00
  -4.8287201e+01    1.0000000e+00    0.0000000e+00    0.0000000e+00    0.0000000e+00    0.0000000e+00    0.0000000e+00    0.0000000e+00    0.0000000e+00    0.0000000e+00    0.0000000e+00    0.0000000e+00    0.0000000e+00    0.0000000e+00    0.0000000e+00    0.0000000e+00    0.0000000e+00    0.0000000e+00    0.0000000e+00    0.0000000e+00    0.0000000e+00
  -4.7946552e+01    1.0000000e+00    0.0000000e+00    0.0000000e+00    0.0000000e+00    0.0000000e+00    0.0000000e+00    0.0000000e+00    0.0000000e+00    0.0000000e+00    0.0000000e+00    0.0000000e+00    0.0000000e+00    0.0000000e+00    0.0000000e+00    0.0000000e+00    0.0000000e+00    0.0000000e+00    0.0000000e+00    0.0000000e+00    0.0000000e+00
  -4.7520741e+01    1.0000000e+00    0.0000000e+00    0.0000000e+00    0.0000000e+00    0.0000000e+00    0.0000000e+00    0.0000000e+00    0.0000000e+00    0.0000000e+00    0.0000000e+00    0.0000000e+00    0.0000000e+00    0.0000000e+00    0.0000000e+00    0.0000000e+00    0.0000000e+00    0.0000000e+00    0.0000000e+00    0.0000000e+00    0.0000000e+00
  -4.7180092e+01    1.0000000e+00    0.0000000e+00    0.0000000e+00    0.0000000e+00    0.0000000e+00    0.0000000e+00    0.0000000e+00    0.0000000e+00    0.0000000e+00    0.0000000e+00    0.0000000e+00    0.0000000e+00    0.0000000e+00    0.0000000e+00    0.0000000e+00    0.0000000e+00    0.0000000e+00    0.0000000e+00    0.0000000e+00    0.0000000e+00
  -4.6754280e+01    1.0000000e+00    0.0000000e+00    0.0000000e+00    0.0000000e+00    0.0000000e+00    0.0000000e+00    0.0000000e+00    0.0000000e+00    0.0000000e+00    0.0000000e+00    0.0000000e+00    0.0000000e+00    0.0000000e+00    0.0000000e+00    0.0000000e+00    0.0000000e+00    0.0000000e+00    0.0000000e+00    0.0000000e+00    0.0000000e+00
  -4.6413632e+01    1.0000000e+00    0.0000000e+00    0.0000000e+00    0.0000000e+00    0.0000000e+00    0.0000000e+00    0.0000000e+00    0.0000000e+00    0.0000000e+00    0.0000000e+00    0.0000000e+00    0.0000000e+00    0.0000000e+00    0.0000000e+00    0.0000000e+00    0.0000000e+00    0.0000000e+00    0.0000000e+00    0.0000000e+00    0.0000000e+00
  -4.5987820e+01    1.0000000e+00    0.0000000e+00    0.0000000e+00    0.0000000e+00    0.0000000e+00    0.0000000e+00    0.0000000e+00    0.0000000e+00    0.0000000e+00    0.0000000e+00    0.0000000e+00    0.0000000e+00    0.0000000e+00    0.0000000e+00    0.0000000e+00    0.0000000e+00    0.0000000e+00    0.0000000e+00    0.0000000e+00    0.0000000e+00
  -4.5647171e+01    1.0000000e+00    0.0000000e+00    0.0000000e+00    0.0000000e+00    0.0000000e+00    0.0000000e+00    0.0000000e+00    0.0000000e+00    0.0000000e+00    0.0000000e+00    0.0000000e+00    0.0000000e+00    0.0000000e+00    0.0000000e+00    0.0000000e+00    0.0000000e+00    0.0000000e+00    0.0000000e+00    0.0000000e+00    0.0000000e+00
  -4.5221360e+01    1.0000000e+00    0.0000000e+00    0.0000000e+00    0.0000000e+00    0.0000000e+00    0.0000000e+00    0.0000000e+00    0.0000000e+00    0.0000000e+00    0.0000000e+00    0.0000000e+00    0.0000000e+00    0.0000000e+00    0.0000000e+00    0.0000000e+00    0.0000000e+00    0.0000000e+00    0.0000000e+00    0.0000000e+00    0.0000000e+00
  -4.4880711e+01    1.0000000e+00    0.0000000e+00    0.0000000e+00    0.0000000e+00    0.0000000e+00    0.0000000e+00    0.0000000e+00    0.0000000e+00    0.0000000e+00    0.0000000e+00    0.0000000e+00    0.0000000e+00    0.0000000e+00    0.0000000e+00    0.0000000e+00    0.0000000e+00    0.0000000e+00    0.0000000e+00    0.0000000e+00    0.0000000e+00
  -4.4454900e+01    1.0000000e+00    0.0000000e+00    0.0000000e+00    0.0000000e+00    0.0000000e+00    0.0000000e+00    0.0000000e+00    0.0000000e+00    0.0000000e+00    0.0000000e+00    0.0000000e+00    0.0000000e+00    0.0000000e+00    0.0000000e+00    0.0000000e+00    0.0000000e+00    0.0000000e+00    0.0000000e+00    0.0000000e+00    0.0000000e+00
  -4.4114251e+01    1.0000000e+00    0.0000000e+00    0.0000000e+00    0.0000000e+00    0.0000000e+00    0.0000000e+00    0.0000000e+00    0.0000000e+00    0.0000000e+00    0.0000000e+00    0.0000000e+00    0.0000000e+00    0.0000000e+00    0.0000000e+00    0.0000000e+00    0.0000000e+00    0.0000000e+00    0.0000000e+00    0.0000000e+00    0.0000000e+00
  -4.3688440e+01    1.0000000e+00    0.0000000e+00    0.0000000e+00    0.0000000e+00    0.0000000e+00    0.0000000e+00    0.0000000e+00    0.0000000e+00    0.0000000e+00    0.0000000e+00    0.0000000e+00    0.0000000e+00    0.0000000e+00    0.0000000e+00    0.0000000e+00    0.0000000e+00    0.0000000e+00    0.0000000e+00    0.0000000e+00    0.0000000e+00
  -4.3347791e+01    1.0000000e+00    0.0000000e+00    0.0000000e+00    0.0000000e+00    0.0000000e+00    0.0000000e+00    0.0000000e+00    0.0000000e+00    0.0000000e+00    0.0000000e+00    0.0000000e+00    0.0000000e+00    0.0000000e+00    0.0000000e+00    0.0000000e+00    0.0000000e+00    0.0000000e+00    0.0000000e+00    0.0000000e+00    0.0000000e+00
  -4.2921980e+01    1.0000000e+00    0.0000000e+00    0.0000000e+00    0.0000000e+00    0.0000000e+00    0.0000000e+00    0.0000000e+00    0.0000000e+00    0.0000000e+00    0.0000000e+00    0.0000000e+00    0.0000000e+00    0.0000000e+00    0.0000000e+00    0.0000000e+00    0.0000000e+00    0.0000000e+00    0.0000000e+00    0.0000000e+00    0.0000000e+00
  -4.2581331e+01    1.0000000e+00    0.0000000e+00    0.0000000e+00    0.0000000e+00    0.0000000e+00    0.0000000e+00    0.0000000e+00    0.0000000e+00    0.0000000e+00    0.0000000e+00    0.0000000e+00    0.0000000e+00    0.0000000e+00    0.0000000e+00    0.0000000e+00    0.0000000e+00    0.0000000e+00    0.0000000e+00    0.0000000e+00    0.0000000e+00
  -4.2155520e+01    1.0000000e+00    0.0000000e+00    0.0000000e+00    0.0000000e+00    0.0000000e+00    0.0000000e+00    0.0000000e+00    0.0000000e+00    0.0000000e+00    0.0000000e+00    0.0000000e+00    0.0000000e+00    0.0000000e+00    0.0000000e+00    0.0000000e+00    0.0000000e+00    0.0000000e+00    0.0000000e+00    0.0000000e+00    0.0000000e+00
  -4.1814871e+01    1.0000000e+00    0.0000000e+00    0.0000000e+00    0.0000000e+00    0.0000000e+00    0.0000000e+00    0.0000000e+00    0.0000000e+00    0.0000000e+00    0.0000000e+00    0.0000000e+00    0.0000000e+00    0.0000000e+00    0.0000000e+00    0.0000000e+00    0.0000000e+00    0.0000000e+00    0.0000000e+00    0.0000000e+00    0.0000000e+00
  -4.1389060e+01    1.0000000e+00    0.0000000e+00    0.0000000e+00    0.0000000e+00    0.0000000e+00    0.0000000e+00    0.0000000e+00    0.0000000e+00    0.0000000e+00    0.0000000e+00    0.0000000e+00    0.0000000e+00    0.0000000e+00    0.0000000e+00    0.0000000e+00    0.0000000e+00    0.0000000e+00    0.0000000e+00    0.0000000e+00    0.0000000e+00
  -4.1048411e+01    1.0000000e+00    0.0000000e+00    0.0000000e+00    0.0000000e+00    0.0000000e+00    0.0000000e+00    0.0000000e+00    0.0000000e+00    0.0000000e+00    0.0000000e+00    0.0000000e+00    0.0000000e+00    0.0000000e+00    0.0000000e+00    0.0000000e+00    0.0000000e+00    0.0000000e+00    0.0000000e+00    0.0000000e+00    0.0000000e+00
  -4.0622600e+01    1.0000000e+00    0.0000000e+00    0.0000000e+00    0.0000000e+00    0.0000000e+00    0.0000000e+00    0.0000000e+00    0.0000000e+00    0.0000000e+00    0.0000000e+00    0.0000000e+00    0.0000000e+00    0.0000000e+00    0.0000000e+00    0.0000000e+00    0.0000000e+00    0.0000000e+00    0.0000000e+00    0.0000000e+00    0.0000000e+00
  -4.0281951e+01    1.0000000e+00    0.0000000e+00    0.0000000e+00    0.0000000e+00    0.0000000e+00    0.0000000e+00    0.0000000e+00    0.0000000e+00    0.0000000e+00    0.0000000e+00    0.0000000e+00    0.0000000e+00    0.0000000e+00    0.0000000e+00    0.0000000e+00    0.0000000e+00    0.0000000e+00    0.0000000e+00    0.0000000e+00    0.0000000e+00
  -3.9856140e+01    1.0000000e+00    0.0000000e+00    0.0000000e+00    0.0000000e+00    0.0000000e+00    0.0000000e+00    0.0000000e+00    0.0000000e+00    0.0000000e+00    0.0000000e+00    0.0000000e+00    0.0000000e+00    0.0000000e+00    0.0000000e+00    0.0000000e+00    0.0000000e+00    0.0000000e+00    0.0000000e+00    0.0000000e+00    0.0000000e+00
  -3.9515491e+01    1.0000000e+00    0.0000000e+00    0.0000000e+00    0.0000000e+00    0.0000000e+00    0.0000000e+00    0.0000000e+00    0.0000000e+00    0.0000000e+00    0.0000000e+00    0.0000000e+00    0.0000000e+00    0.0000000e+00    0.0000000e+00    0.0000000e+00    0.0000000e+00    0.0000000e+00    0.0000000e+00    0.0000000e+00    0.0000000e+00
  -3.9089679e+01    1.0000000e+00    0.0000000e+00    0.0000000e+00    0.0000000e+00    0.0000000e+00    0.0000000e+00    0.0000000e+00    0.0000000e+00    0.0000000e+00    0.0000000e+00    0.0000000e+00    0.0000000e+00    0.0000000e+00    0.0000000e+00    0.0000000e+00    0.0000000e+00    0.0000000e+00    0.0000000e+00    0.0000000e+00    0.0000000e+00
  -3.8749030e+01    1.0000000e+00    0.0000000e+00    0.0000000e+00    0.0000000e+00    0.0000000e+00    0.0000000e+00    0.0000000e+00    0.0000000e+00    0.0000000e+00    0.0000000e+00    0.0000000e+00    0.0000000e+00    0.0000000e+00    0.0000000e+00    0.0000000e+00    0.0000000e+00    0.0000000e+00    0.0000000e+00    0.0000000e+00    0.0000000e+00
  -3.8323219e+01    1.0000000e+00    0.0000000e+00    0.0000000e+00    0.0000000e+00    0.0000000e+00    0.0000000e+00    0.0000000e+00    0.0000000e+00    0.0000000e+00    0.0000000e+00    0.0000000e+00    0.0000000e+00    0.0000000e+00    0.0000000e+00    0.0000000e+00    0.0000000e+00    0.0000000e+00    0.0000000e+00    0.0000000e+00    0.0000000e+00
  -3.7982570e+01    1.0000000e+00    0.0000000e+00    0.0000000e+00    0.0000000e+00    0.0000000e+00    0.0000000e+00    0.0000000e+00    0.0000000e+00    0.0000000e+00    0.0000000e+00    0.0000000e+00    0.0000000e+00    0.0000000e+00    0.0000000e+00    0.0000000e+00    0.0000000e+00    0.0000000e+00    0.0000000e+00    0.0000000e+00    0.0000000e+00
  -3.7556759e+01    1.0000000e+00    0.0000000e+00    0.0000000e+00    0.0000000e+00    0.0000000e+00    0.0000000e+00    0.0000000e+00    0.0000000e+00    0.0000000e+00    0.0000000e+00    0.0000000e+00    0.0000000e+00    0.0000000e+00    0.0000000e+00    0.0000000e+00    0.0000000e+00    0.0000000e+00    0.0000000e+00    0.0000000e+00    0.0000000e+00
  -3.7216110e+01    1.0000000e+00    0.0000000e+00    0.0000000e+00    0.0000000e+00    0.0000000e+00    0.0000000e+00    0.0000000e+00    0.0000000e+00    0.0000000e+00    0.0000000e+00    0.0000000e+00    0.0000000e+00    0.0000000e+00    0.0000000e+00    0.0000000e+00    0.0000000e+00    0.0000000e+00    0.0000000e+00    0.0000000e+00    0.0000000e+00
  -3.6790299e+01    1.0000000e+00    0.0000000e+00    0.0000000e+00    0.0000000e+00    0.0000000e+00    0.0000000e+00    0.0000000e+00    0.0000000e+00    0.0000000e+00    0.0000000e+00    0.0000000e+00    0.0000000e+00    0.0000000e+00    0.0000000e+00    0.0000000e+00    0.0000000e+00    0.0000000e+00    0.0000000e+00    0.0000000e+00    0.0000000e+00
  -3.6449650e+01    1.0000000e+00    0.0000000e+00    0.0000000e+00    0.0000000e+00    0.0000000e+00    0.0000000e+00    0.0000000e+00    0.0000000e+00    0.0000000e+00    0.0000000e+00    0.0000000e+00    0.0000000e+00    0.0000000e+00    0.0000000e+00    0.0000000e+00    0.0000000e+00    0.0000000e+00    0.0000000e+00    0.0000000e+00    0.0000000e+00
  -3.6023839e+01    1.0000000e+00    0.0000000e+00    0.0000000e+00    0.0000000e+00    0.0000000e+00    0.0000000e+00    0.0000000e+00    0.0000000e+00    0.0000000e+00    0.0000000e+00    0.0000000e+00    0.0000000e+00    0.0000000e+00    0.0000000e+00    0.0000000e+00    0.0000000e+00    0.0000000e+00    0.0000000e+00    0.0000000e+00    0.0000000e+00
  -3.5683190e+01    1.0000000e+00    0.0000000e+00    0.0000000e+00    0.0000000e+00    0.0000000e+00    0.0000000e+00    0.0000000e+00    0.0000000e+00    0.0000000e+00    0.0000000e+00    0.0000000e+00    0.0000000e+00    0.0000000e+00    0.0000000e+00    0.0000000e+00    0.0000000e+00    0.0000000e+00    0.0000000e+00    0.0000000e+00    0.0000000e+00
  -3.5257379e+01    1.0000000e+00    0.0000000e+00    0.0000000e+00    0.0000000e+00    0.0000000e+00    0.0000000e+00    0.0000000e+00    0.0000000e+00    0.0000000e+00    0.0000000e+00    0.0000000e+00    0.0000000e+00    0.0000000e+00    0.0000000e+00    0.0000000e+00    0.0000000e+00    0.0000000e+00    0.0000000e+00    0.0000000e+00    0.0000000e+00
  -3.4916730e+01    1.0000000e+00    0.0000000e+00    0.0000000e+00    0.0000000e+00    0.0000000e+00    0.0000000e+00    0.0000000e+00    0.0000000e+00    0.0000000e+00    0.0000000e+00    0.0000000e+00    0.0000000e+00    0.0000000e+00    0.0000000e+00    0.0000000e+00    0.0000000e+00    0.0000000e+00    0.0000000e+00    0.0000000e+00    0.0000000e+00
  -3.4490919e+01    1.0000000e+00    0.0000000e+00    0.0000000e+00    0.0000000e+00    0.0000000e+00    0.0000000e+00    0.0000000e+00    0.0000000e+00    0.0000000e+00    0.0000000e+00    0.0000000e+00    0.0000000e+00    0.0000000e+00    0.0000000e+00    0.0000000e+00    0.0000000e+00    0.0000000e+00    0.0000000e+00    0.0000000e+00    0.0000000e+00
  -3.4150270e+01    1.0000000e+00    0.0000000e+00    0.0000000e+00    0.0000000e+00    0.0000000e+00    0.0000000e+00    0.0000000e+00    0.0000000e+00    0.0000000e+00    0.0000000e+00    0.0000000e+00    0.0000000e+00    0.0000000e+00    0.0000000e+00    0.0000000e+00    0.0000000e+00    0.0000000e+00    0.0000000e+00    0.0000000e+00    0.0000000e+00
  -3.3724459e+01    1.0000000e+00    0.0000000e+00    0.0000000e+00    0.0000000e+00    0.0000000e+00    0.0000000e+00    0.0000000e+00    0.0000000e+00    0.0000000e+00    0.0000000e+00    0.0000000e+00    0.0000000e+00    0.0000000e+00    0.0000000e+00    0.0000000e+00    0.0000000e+00    0.0000000e+00    0.0000000e+00    0.0000000e+00    0.0000000e+00
  -3.3383810e+01    1.0000000e+00    0.0000000e+00    0.0000000e+00    0.0000000e+00    0.0000000e+00    0.0000000e+00    0.0000000e+00    0.0000000e+00    0.0000000e+00    0.0000000e+00    0.0000000e+00    0.0000000e+00    0.0000000e+00    0.0000000e+00    0.0000000e+00    0.0000000e+00    0.0000000e+00    0.0000000e+00    0.0000000e+00    0.0000000e+00
  -3.2957999e+01    1.0000000e+00    0.0000000e+00    0.0000000e+00    0.0000000e+00    0.0000000e+00    0.0000000e+00    0.0000000e+00    0.0000000e+00    0.0000000e+00    0.0000000e+00    0.0000000e+00    0.0000000e+00    0.0000000e+00    0.0000000e+00    0.0000000e+00    0.0000000e+00    0.0000000e+00    0.0000000e+00    0.0000000e+00    0.0000000e+00
  -3.2617350e+01    1.0000000e+00    0.0000000e+00    0.0000000e+00    0.0000000e+00    0.0000000e+00    0.0000000e+00    0.0000000e+00    0.0000000e+00    0.0000000e+00    0.0000000e+00    0.0000000e+00    0.0000000e+00    0.0000000e+00    0.0000000e+00    0.0000000e+00    0.0000000e+00    0.0000000e+00    0.0000000e+00    0.0000000e+00    0.0000000e+00
  -3.2191538e+01    1.0000000e+00    0.0000000e+00    0.0000000e+00    0.0000000e+00    0.0000000e+00    0.0000000e+00    0.0000000e+00    0.0000000e+00    0.0000000e+00    0.0000000e+00    0.0000000e+00    0.0000000e+00    0.0000000e+00    0.0000000e+00    0.0000000e+00    0.0000000e+00    0.0000000e+00    0.0000000e+00    0.0000000e+00    0.0000000e+00
  -3.1850889e+01    1.0000000e+00    0.0000000e+00    0.0000000e+00    0.0000000e+00    0.0000000e+00    0.0000000e+00    0.0000000e+00    0.0000000e+00    0.0000000e+00    0.0000000e+00    0.0000000e+00    0.0000000e+00    0.0000000e+00    0.0000000e+00    0.0000000e+00    0.0000000e+00    0.0000000e+00    0.0000000e+00    0.0000000e+00    0.0000000e+00
  -3.1425078e+01    1.0000000e+00    0.0000000e+00    0.0000000e+00    0.0000000e+00    0.0000000e+00    0.0000000e+00    0.0000000e+00    0.0000000e+00    0.0000000e+00    0.0000000e+00    0.0000000e+00    0.0000000e+00    0.0000000e+00    0.0000000e+00    0.0000000e+00    0.0000000e+00    0.0000000e+00    0.0000000e+00    0.0000000e+00    0.0000000e+00
  -3.1084429e+01    1.0000000e+00    0.0000000e+00    0.0000000e+00    0.0000000e+00    0.0000000e+00    0.0000000e+00    0.0000000e+00    0.0000000e+00    0.0000000e+00    0.0000000e+00    0.0000000e+00    0.0000000e+00    0.0000000e+00    0.0000000e+00    0.0000000e+00    0.0000000e+00    0.0000000e+00    0.0000000e+00    0.0000000e+00    0.0000000e+00
  -3.0871524e+01    1.0000000e+00    0.0000000e+00    0.0000000e+00    0.0000000e+00    0.0000000e+00    0.0000000e+00    0.0000000e+00    0.0000000e+00    0.0000000e+00    0.0000000e+00    0.0000000e+00    0.0000000e+00    0.0000000e+00    0.0000000e+00    0.0000000e+00    0.0000000e+00    0.0000000e+00    0.0000000e+00    0.0000000e+00    0.0000000e+00
  -3.0605392e+01    1.0000000e+00    0.0000000e+00    0.0000000e+00    0.0000000e+00    0.0000000e+00    0.0000000e+00    0.0000000e+00    0.0000000e+00    0.0000000e+00    0.0000000e+00    0.0000000e+00    0.0000000e+00    0.0000000e+00    0.0000000e+00    0.0000000e+00    0.0000000e+00    0.0000000e+00    0.0000000e+00    0.0000000e+00    0.0000000e+00
  -3.0272727e+01    1.0000000e+00    0.0000000e+00    0.0000000e+00    0.0000000e+00    0.0000000e+00    0.0000000e+00    0.0000000e+00    0.0000000e+00    0.0000000e+00    0.0000000e+00    0.0000000e+00    0.0000000e+00    0.0000000e+00    0.0000000e+00    0.0000000e+00    0.0000000e+00    0.0000000e+00    0.0000000e+00    0.0000000e+00    0.0000000e+00
  -2.9856896e+01    1.0000000e+00    0.0000000e+00    0.0000000e+00    0.0000000e+00    0.0000000e+00    0.0000000e+00    0.0000000e+00    0.0000000e+00    0.0000000e+00    0.0000000e+00    0.0000000e+00    0.0000000e+00    0.0000000e+00    0.0000000e+00    0.0000000e+00    0.0000000e+00    0.0000000e+00    0.0000000e+00    0.0000000e+00    0.0000000e+00
  -2.9524231e+01    1.0000000e+00    0.0000000e+00    0.0000000e+00    0.0000000e+00    0.0000000e+00    0.0000000e+00    0.0000000e+00    0.0000000e+00    0.0000000e+00    0.0000000e+00    0.0000000e+00    0.0000000e+00    0.0000000e+00    0.0000000e+00    0.0000000e+00    0.0000000e+00    0.0000000e+00    0.0000000e+00    0.0000000e+00    0.0000000e+00
  -2.9108399e+01    1.0000000e+00    0.0000000e+00    0.0000000e+00    0.0000000e+00    0.0000000e+00    0.0000000e+00    0.0000000e+00    0.0000000e+00    0.0000000e+00    0.0000000e+00    0.0000000e+00    0.0000000e+00    0.0000000e+00    0.0000000e+00    0.0000000e+00    0.0000000e+00    0.0000000e+00    0.0000000e+00    0.0000000e+00    0.0000000e+00
  -2.8775734e+01    1.0000000e+00    0.0000000e+00    0.0000000e+00    0.0000000e+00    0.0000000e+00    0.0000000e+00    0.0000000e+00    0.0000000e+00    0.0000000e+00    0.0000000e+00    0.0000000e+00    0.0000000e+00    0.0000000e+00    0.0000000e+00    0.0000000e+00    0.0000000e+00    0.0000000e+00    0.0000000e+00    0.0000000e+00    0.0000000e+00
  -2.8359903e+01    1.0000000e+00    0.0000000e+00    0.0000000e+00    0.0000000e+00    0.0000000e+00    0.0000000e+00    0.0000000e+00    0.0000000e+00    0.0000000e+00    0.0000000e+00    0.0000000e+00    0.0000000e+00    0.0000000e+00    0.0000000e+00    0.0000000e+00    0.0000000e+00    0.0000000e+00    0.0000000e+00    0.0000000e+00    0.0000000e+00
  -2.8027238e+01    1.0000000e+00    0.0000000e+00    0.0000000e+00    0.0000000e+00    0.0000000e+00    0.0000000e+00    0.0000000e+00    0.0000000e+00    0.0000000e+00    0.0000000e+00    0.0000000e+00    0.0000000e+00    0.0000000e+00    0.0000000e+00    0.0000000e+00    0.0000000e+00    0.0000000e+00    0.0000000e+00    0.0000000e+00    0.0000000e+00
  -2.7611407e+01    1.0000000e+00    0.0000000e+00    0.0000000e+00    0.0000000e+00    0.0000000e+00    0.0000000e+00    0.0000000e+00    0.0000000e+00    0.0000000e+00    0.0000000e+00    0.0000000e+00    0.0000000e+00    0.0000000e+00    0.0000000e+00    0.0000000e+00    0.0000000e+00    0.0000000e+00    0.0000000e+00    0.0000000e+00    0.0000000e+00
  -2.7278742e+01    1.0000000e+00    0.0000000e+00    0.0000000e+00    0.0000000e+00    0.0000000e+00    0.0000000e+00    0.0000000e+00    0.0000000e+00    0.0000000e+00    0.0000000e+00    0.0000000e+00    0.0000000e+00    0.0000000e+00    0.0000000e+00    0.0000000e+00    0.0000000e+00    0.0000000e+00    0.0000000e+00    0.0000000e+00    0.0000000e+00
  -2.6862911e+01    1.0000000e+00    0.0000000e+00    0.0000000e+00    0.0000000e+00    0.0000000e+00    0.0000000e+00    0.0000000e+00    0.0000000e+00    0.0000000e+00    0.0000000e+00    0.0000000e+00    0.0000000e+00    0.0000000e+00    0.0000000e+00    0.0000000e+00    0.0000000e+00    0.0000000e+00    0.0000000e+00    0.0000000e+00    0.0000000e+00
  -2.6530246e+01    1.0000000e+00    0.0000000e+00    0.0000000e+00    0.0000000e+00    0.0000000e+00    0.0000000e+00    0.0000000e+00    0.0000000e+00    0.0000000e+00    0.0000000e+00    0.0000000e+00    0.0000000e+00    0.0000000e+00    0.0000000e+00    0.0000000e+00    0.0000000e+00    0.0000000e+00    0.0000000e+00    0.0000000e+00    0.0000000e+00
  -2.6114415e+01    1.0000000e+00    0.0000000e+00    0.0000000e+00    0.0000000e+00    0.0000000e+00    0.0000000e+00    0.0000000e+00    0.0000000e+00    0.0000000e+00    0.0000000e+00    0.0000000e+00    0.0000000e+00    0.0000000e+00    0.0000000e+00    0.0000000e+00    0.0000000e+00    0.0000000e+00    0.0000000e+00    0.0000000e+00    0.0000000e+00
  -2.5781750e+01    1.0000000e+00    0.0000000e+00    0.0000000e+00    0.0000000e+00    0.0000000e+00    0.0000000e+00    0.0000000e+00    0.0000000e+00    0.0000000e+00    0.0000000e+00    0.0000000e+00    0.0000000e+00    0.0000000e+00    0.0000000e+00    0.0000000e+00    0.0000000e+00    0.0000000e+00    0.0000000e+00    0.0000000e+00    0.0000000e+00
  -2.5365918e+01    1.0000000e+00    0.0000000e+00    0.0000000e+00    0.0000000e+00    0.0000000e+00    0.0000000e+00    0.0000000e+00    0.0000000e+00    0.0000000e+00    0.0000000e+00    0.0000000e+00    0.0000000e+00    0.0000000e+00    0.0000000e+00    0.0000000e+00    0.0000000e+00    0.0000000e+00    0.0000000e+00    0.0000000e+00    0.0000000e+00
  -2.5033253e+01    1.0000000e+00    0.0000000e+00    0.0000000e+00    0.0000000e+00    0.0000000e+00    0.0000000e+00    0.0000000e+00    0.0000000e+00    0.0000000e+00    0.0000000e+00    0.0000000e+00    0.0000000e+00    0.0000000e+00    0.0000000e+00    0.0000000e+00    0.0000000e+00    0.0000000e+00    0.0000000e+00    0.0000000e+00    0.0000000e+00
  -2.4617422e+01    1.0000000e+00    0.0000000e+00    0.0000000e+00    0.0000000e+00    0.0000000e+00    0.0000000e+00    0.0000000e+00    0.0000000e+00    0.0000000e+00    0.0000000e+00    0.0000000e+00    0.0000000e+00    0.0000000e+00    0.0000000e+00    0.0000000e+00    0.0000000e+00    0.0000000e+00    0.0000000e+00    0.0000000e+00    0.0000000e+00
  -2.4284757e+01    1.0000000e+00    0.0000000e+00    0.0000000e+00    0.0000000e+00    0.0000000e+00    0.0000000e+00    0.0000000e+00    0.0000000e+00    0.0000000e+00    0.0000000e+00    0.0000000e+00    0.0000000e+00    0.0000000e+00    0.0000000e+00    0.0000000e+00    0.0000000e+00    0.0000000e+00    0.0000000e+00    0.0000000e+00    0.0000000e+00
  -2.3868926e+01    1.0000000e+00    0.0000000e+00    0.0000000e+00    0.0000000e+00    0.0000000e+00    0.0000000e+00    0.0000000e+00    0.0000000e+00    0.0000000e+00    0.0000000e+00    0.0000000e+00    0.0000000e+00    0.0000000e+00    0.0000000e+00    0.0000000e+00    0.0000000e+00    0.0000000e+00    0.0000000e+00    0.0000000e+00    0.0000000e+00
  -2.3536261e+01    1.0000000e+00    0.0000000e+00    0.0000000e+00    0.0000000e+00    0.0000000e+00    0.0000000e+00    0.0000000e+00    0.0000000e+00    0.0000000e+00    0.0000000e+00    0.0000000e+00    0.0000000e+00    0.0000000e+00    0.0000000e+00    0.0000000e+00    0.0000000e+00    0.0000000e+00    0.0000000e+00    0.0000000e+00    0.0000000e+00
  -2.3120430e+01    1.0000000e+00    0.0000000e+00    0.0000000e+00    0.0000000e+00    0.0000000e+00    0.0000000e+00    0.0000000e+00    0.0000000e+00    0.0000000e+00    0.0000000e+00    0.0000000e+00    0.0000000e+00    0.0000000e+00    0.0000000e+00    0.0000000e+00    0.0000000e+00    0.0000000e+00    0.0000000e+00    0.0000000e+00    0.0000000e+00
  -2.2787765e+01    1.0000000e+00    0.0000000e+00    0.0000000e+00    0.0000000e+00    0.0000000e+00    0.0000000e+00    0.0000000e+00    0.0000000e+00    0.0000000e+00    0.0000000e+00    0.0000000e+00    0.0000000e+00    0.0000000e+00    0.0000000e+00    0.0000000e+00    0.0000000e+00    0.0000000e+00    0.0000000e+00    0.0000000e+00    0.0000000e+00
  -2.2521633e+01    1.0000000e+00    0.0000000e+00    0.0000000e+00    0.0000000e+00    0.0000000e+00    0.0000000e+00    0.0000000e+00    0.0000000e+00    0.0000000e+00    0.0000000e+00    0.0000000e+00    0.0000000e+00    0.0000000e+00    0.0000000e+00    0.0000000e+00    0.0000000e+00    0.0000000e+00    0.0000000e+00    0.0000000e+00    0.0000000e+00
  -2.2188968e+01    1.0000000e+00    0.0000000e+00    0.0000000e+00    0.0000000e+00    0.0000000e+00    0.0000000e+00    0.0000000e+00    0.0000000e+00    0.0000000e+00    0.0000000e+00    0.0000000e+00    0.0000000e+00    0.0000000e+00    0.0000000e+00    0.0000000e+00    0.0000000e+00    0.0000000e+00    0.0000000e+00    0.0000000e+00    0.0000000e+00
  -2.1773137e+01    1.0000000e+00    0.0000000e+00    0.0000000e+00    0.0000000e+00    0.0000000e+00    0.0000000e+00    0.0000000e+00    0.0000000e+00    0.0000000e+00    0.0000000e+00    0.0000000e+00    0.0000000e+00    0.0000000e+00    0.0000000e+00    0.0000000e+00    0.0000000e+00    0.0000000e+00    0.0000000e+00    0.0000000e+00    0.0000000e+00
  -2.1440472e+01    1.0000000e+00    0.0000000e+00    0.0000000e+00    0.0000000e+00    0.0000000e+00    0.0000000e+00    0.0000000e+00    0.0000000e+00    0.0000000e+00    0.0000000e+00    0.0000000e+00    0.0000000e+00    0.0000000e+00    0.0000000e+00    0.0000000e+00    0.0000000e+00    0.0000000e+00    0.0000000e+00    0.0000000e+00    0.0000000e+00
  -2.1024640e+01    1.0000000e+00    0.0000000e+00    0.0000000e+00    0.0000000e+00    0.0000000e+00    0.0000000e+00    0.0000000e+00    0.0000000e+00    0.0000000e+00    0.0000000e+00    0.0000000e+00    0.0000000e+00    0.0000000e+00    0.0000000e+00    0.0000000e+00    0.0000000e+00    0.0000000e+00    0.0000000e+00    0.0000000e+00    0.0000000e+00
  -2.0691975e+01    1.0000000e+00    0.0000000e+00    0.0000000e+00    0.0000000e+00    0.0000000e+00    0.0000000e+00    0.0000000e+00    0.0000000e+00    0.0000000e+00    0.0000000e+00    0.0000000e+00    0.0000000e+00    0.0000000e+00    0.0000000e+00    0.0000000e+00    0.0000000e+00    0.0000000e+00    0.0000000e+00    0.0000000e+00    0.0000000e+00
  -2.0425843e+01    1.0000000e+00    0.0000000e+00    0.0000000e+00    0.0000000e+00    0.0000000e+00    0.0000000e+00    0.0000000e+00    0.0000000e+00    0.0000000e+00    0.0000000e+00    0.0000000e+00    0.0000000e+00    0.0000000e+00    0.0000000e+00    0.0000000e+00    0.0000000e+00    0.0000000e+00    0.0000000e+00    0.0000000e+00    0.0000000e+00
  -2.0093179e+01    1.0000000e+00    0.0000000e+00    0.0000000e+00    0.0000000e+00    0.0000000e+00    0.0000000e+00    0.0000000e+00    0.0000000e+00    0.0000000e+00    0.0000000e+00    0.0000000e+00    0.0000000e+00    0.0000000e+00    0.0000000e+00    0.0000000e+00    0.0000000e+00    0.0000000e+00    0.0000000e+00    0.0000000e+00    0.0000000e+00
  -1.9885263e+01    1.0000000e+00    0.0000000e+00    0.0000000e+00    0.0000000e+00    0.0000000e+00    0.0000000e+00    0.0000000e+00    0.0000000e+00    0.0000000e+00    0.0000000e+00    0.0000000e+00    0.0000000e+00    0.0000000e+00    0.0000000e+00    0.0000000e+00    0.0000000e+00    0.0000000e+00    0.0000000e+00    0.0000000e+00    0.0000000e+00
  -1.9739068e+01    1.0000000e+00    0.0000000e+00    0.0000000e+00    0.0000000e+00    0.0000000e+00    0.0000000e+00    0.0000000e+00    0.0000000e+00    0.0000000e+00    0.0000000e+00    0.0000000e+00    0.0000000e+00    0.0000000e+00    0.0000000e+00    0.0000000e+00    0.0000000e+00    0.0000000e+00    0.0000000e+00    0.0000000e+00    0.0000000e+00
  -1.9657849e+01    1.0000000e+00    0.0000000e+00    0.0000000e+00    0.0000000e+00    0.0000000e+00    0.0000000e+00    0.0000000e+00    0.0000000e+00    0.0000000e+00    0.0000000e+00    0.0000000e+00    0.0000000e+00    0.0000000e+00    0.0000000e+00    0.0000000e+00    0.0000000e+00    0.0000000e+00    0.0000000e+00    0.0000000e+00    0.0000000e+00
  -1.9592874e+01    1.0000000e+00    0.0000000e+00    0.0000000e+00    0.0000000e+00    0.0000000e+00    0.0000000e+00    0.0000000e+00    0.0000000e+00    0.0000000e+00    0.0000000e+00    0.0000000e+00    0.0000000e+00    0.0000000e+00    0.0000000e+00    0.0000000e+00    0.0000000e+00    0.0000000e+00    0.0000000e+00    0.0000000e+00    0.0000000e+00
  -1.9446679e+01    1.0000000e+00    0.0000000e+00    0.0000000e+00    0.0000000e+00    0.0000000e+00    0.0000000e+00    0.0000000e+00    0.0000000e+00    0.0000000e+00    0.0000000e+00    0.0000000e+00    0.0000000e+00    0.0000000e+00    0.0000000e+00    0.0000000e+00    0.0000000e+00    0.0000000e+00    0.0000000e+00    0.0000000e+00    0.0000000e+00
  -1.9394699e+01    1.0000000e+00    0.0000000e+00    0.0000000e+00    0.0000000e+00    0.0000000e+00    0.0000000e+00    0.0000000e+00    0.0000000e+00    0.0000000e+00    0.0000000e+00    0.0000000e+00    0.0000000e+00    0.0000000e+00    0.0000000e+00    0.0000000e+00    0.0000000e+00    0.0000000e+00    0.0000000e+00    0.0000000e+00    0.0000000e+00
  -1.9248504e+01    1.0000000e+00    0.0000000e+00    0.0000000e+00    0.0000000e+00    0.0000000e+00    0.0000000e+00    0.0000000e+00    0.0000000e+00    0.0000000e+00    0.0000000e+00    0.0000000e+00    0.0000000e+00    0.0000000e+00    0.0000000e+00    0.0000000e+00    0.0000000e+00    0.0000000e+00    0.0000000e+00    0.0000000e+00    0.0000000e+00
  -1.9183528e+01    1.0000000e+00    0.0000000e+00    0.0000000e+00    0.0000000e+00    0.0000000e+00    0.0000000e+00    0.0000000e+00    0.0000000e+00    0.0000000e+00    0.0000000e+00    0.0000000e+00    0.0000000e+00    0.0000000e+00    0.0000000e+00    0.0000000e+00    0.0000000e+00    0.0000000e+00    0.0000000e+00    0.0000000e+00    0.0000000e+00
  -1.9066573e+01    1.0000000e+00    0.0000000e+00    0.0000000e+00    0.0000000e+00    0.0000000e+00    0.0000000e+00    0.0000000e+00    0.0000000e+00    0.0000000e+00    0.0000000e+00    0.0000000e+00    0.0000000e+00    0.0000000e+00    0.0000000e+00    0.0000000e+00    0.0000000e+00    0.0000000e+00    0.0000000e+00    0.0000000e+00    0.0000000e+00
  -1.8985353e+01    1.0000000e+00    0.0000000e+00    0.0000000e+00    0.0000000e+00    0.0000000e+00    0.0000000e+00    0.0000000e+00    0.0000000e+00    0.0000000e+00    0.0000000e+00    0.0000000e+00    0.0000000e+00    0.0000000e+00    0.0000000e+00    0.0000000e+00    0.0000000e+00    0.0000000e+00    0.0000000e+00    0.0000000e+00    0.0000000e+00
  -1.8883829e+01    1.0000000e+00    0.0000000e+00    0.0000000e+00    0.0000000e+00    0.0000000e+00    0.0000000e+00    0.0000000e+00    0.0000000e+00    0.0000000e+00    0.0000000e+00    0.0000000e+00    0.0000000e+00    0.0000000e+00    0.0000000e+00    0.0000000e+00    0.0000000e+00    0.0000000e+00    0.0000000e+00    0.0000000e+00    0.0000000e+00
  -1.8756924e+01    1.0000000e+00    0.0000000e+00    0.0000000e+00    0.0000000e+00    0.0000000e+00    0.0000000e+00    0.0000000e+00    0.0000000e+00    0.0000000e+00    0.0000000e+00    0.0000000e+00    0.0000000e+00    0.0000000e+00    0.0000000e+00    0.0000000e+00    0.0000000e+00    0.0000000e+00    0.0000000e+00    0.0000000e+00    0.0000000e+00
  -1.8655400e+01    1.0000000e+00    0.0000000e+00    0.0000000e+00    0.0000000e+00    0.0000000e+00    0.0000000e+00    0.0000000e+00    0.0000000e+00    0.0000000e+00    0.0000000e+00    0.0000000e+00    0.0000000e+00    0.0000000e+00    0.0000000e+00    0.0000000e+00    0.0000000e+00    0.0000000e+00    0.0000000e+00    0.0000000e+00    0.0000000e+00
  -1.8528495e+01    1.0000000e+00    0.0000000e+00    0.0000000e+00    0.0000000e+00    0.0000000e+00    0.0000000e+00    0.0000000e+00    0.0000000e+00    0.0000000e+00    0.0000000e+00    0.0000000e+00    0.0000000e+00    0.0000000e+00    0.0000000e+00    0.0000000e+00    0.0000000e+00    0.0000000e+00    0.0000000e+00    0.0000000e+00    0.0000000e+00
  -1.8373095e+01    1.0000000e+00    0.0000000e+00    0.0000000e+00    0.0000000e+00    0.0000000e+00    0.0000000e+00    0.0000000e+00    0.0000000e+00    0.0000000e+00    0.0000000e+00    0.0000000e+00    0.0000000e+00    0.0000000e+00    0.0000000e+00    0.0000000e+00    0.0000000e+00    0.0000000e+00    0.0000000e+00    0.0000000e+00    0.0000000e+00
  -1.8225223e+01    1.0000000e+00    0.0000000e+00    0.0000000e+00    0.0000000e+00    0.0000000e+00    0.0000000e+00    0.0000000e+00    0.0000000e+00    0.0000000e+00    0.0000000e+00    0.0000000e+00    0.0000000e+00    0.0000000e+00    0.0000000e+00    0.0000000e+00    0.0000000e+00    0.0000000e+00    0.0000000e+00    0.0000000e+00    0.0000000e+00
  -1.8106925e+01    1.0000000e+00    0.0000000e+00    0.0000000e+00    0.0000000e+00    0.0000000e+00    0.0000000e+00    0.0000000e+00    0.0000000e+00    0.0000000e+00    0.0000000e+00    0.0000000e+00    0.0000000e+00    0.0000000e+00    0.0000000e+00    0.0000000e+00    0.0000000e+00    0.0000000e+00    0.0000000e+00    0.0000000e+00    0.0000000e+00
  -1.7959291e+01    1.0000000e+00    0.0000000e+00    0.0000000e+00    0.0000000e+00    0.0000000e+00    0.0000000e+00    0.0000000e+00    0.0000000e+00    0.0000000e+00    0.0000000e+00    0.0000000e+00    0.0000000e+00    0.0000000e+00    0.0000000e+00    0.0000000e+00    0.0000000e+00    0.0000000e+00    0.0000000e+00    0.0000000e+00    0.0000000e+00
  -1.7841185e+01    1.0000000e+00    0.0000000e+00    0.0000000e+00    0.0000000e+00    0.0000000e+00    0.0000000e+00    0.0000000e+00    0.0000000e+00    0.0000000e+00    0.0000000e+00    0.0000000e+00    0.0000000e+00    0.0000000e+00    0.0000000e+00    0.0000000e+00    0.0000000e+00    0.0000000e+00    0.0000000e+00    0.0000000e+00    0.0000000e+00
  -1.7693795e+01    1.0000000e+00    0.0000000e+00    0.0000000e+00    0.0000000e+00    0.0000000e+00    0.0000000e+00    0.0000000e+00    0.0000000e+00    0.0000000e+00    0.0000000e+00    0.0000000e+00    0.0000000e+00    0.0000000e+00    0.0000000e+00    0.0000000e+00    0.0000000e+00    0.0000000e+00    0.0000000e+00    0.0000000e+00    0.0000000e+00
  -1.7575883e+01    1.0000000e+00    0.0000000e+00    0.0000000e+00    0.0000000e+00    0.0000000e+00    0.0000000e+00    0.0000000e+00    0.0000000e+00    0.0000000e+00    0.0000000e+00    0.0000000e+00    0.0000000e+00    0.0000000e+00    0.0000000e+00    0.0000000e+00    0.0000000e+00    0.0000000e+00    0.0000000e+00    0.0000000e+00    0.0000000e+00
  -1.7454482e+01    1.0000000e+00    0.0000000e+00    0.0000000e+00    0.0000000e+00    0.0000000e+00    0.0000000e+00    0.0000000e+00    0.0000000e+00    0.0000000e+00    0.0000000e+00    0.0000000e+00    0.0000000e+00    0.0000000e+00    0.0000000e+00    0.0000000e+00    0.0000000e+00    0.0000000e+00    0.0000000e+00    0.0000000e+00    0.0000000e+00
  -1.7347546e+01    1.0000000e+00    0.0000000e+00    0.0000000e+00    0.0000000e+00    0.0000000e+00    0.0000000e+00    0.0000000e+00    0.0000000e+00    0.0000000e+00    0.0000000e+00    0.0000000e+00    0.0000000e+00    0.0000000e+00    0.0000000e+00    0.0000000e+00    0.0000000e+00    0.0000000e+00    0.0000000e+00    0.0000000e+00    0.0000000e+00
  -1.7253433e+01    1.0000000e+00    0.0000000e+00    0.0000000e+00    0.0000000e+00    0.0000000e+00    0.0000000e+00    0.0000000e+00    0.0000000e+00    0.0000000e+00    0.0000000e+00    0.0000000e+00    0.0000000e+00    0.0000000e+00    0.0000000e+00    0.0000000e+00    0.0000000e+00    0.0000000e+00    0.0000000e+00    0.0000000e+00    0.0000000e+00
  -1.7161683e+01    1.0000000e+00    0.0000000e+00    0.0000000e+00    0.0000000e+00    0.0000000e+00    0.0000000e+00    0.0000000e+00    0.0000000e+00    0.0000000e+00    0.0000000e+00    0.0000000e+00    0.0000000e+00    0.0000000e+00    0.0000000e+00    0.0000000e+00    0.0000000e+00    0.0000000e+00    0.0000000e+00    0.0000000e+00    0.0000000e+00
  -1.7067498e+01    1.0000000e+00    0.0000000e+00    0.0000000e+00    0.0000000e+00    0.0000000e+00    0.0000000e+00    0.0000000e+00    0.0000000e+00    0.0000000e+00    0.0000000e+00    0.0000000e+00    0.0000000e+00    0.0000000e+00    0.0000000e+00    0.0000000e+00    0.0000000e+00    0.0000000e+00    0.0000000e+00    0.0000000e+00    0.0000000e+00
  -1.6899734e+01    1.0000000e+00    0.0000000e+00    0.0000000e+00    0.0000000e+00    0.0000000e+00    0.0000000e+00    0.0000000e+00    0.0000000e+00    0.0000000e+00    0.0000000e+00    0.0000000e+00    0.0000000e+00    0.0000000e+00    0.0000000e+00    0.0000000e+00    0.0000000e+00    0.0000000e+00    0.0000000e+00    0.0000000e+00    0.0000000e+00
  -1.6794897e+01    1.0000000e+00    0.0000000e+00    0.0000000e+00    0.0000000e+00    0.0000000e+00    0.0000000e+00    0.0000000e+00    0.0000000e+00    0.0000000e+00    0.0000000e+00    0.0000000e+00    0.0000000e+00    0.0000000e+00    0.0000000e+00    0.0000000e+00    0.0000000e+00    0.0000000e+00    0.0000000e+00    0.0000000e+00    0.0000000e+00
  -1.6683578e+01    1.0000000e+00    0.0000000e+00    0.0000000e+00    0.0000000e+00    0.0000000e+00    0.0000000e+00    0.0000000e+00    0.0000000e+00    0.0000000e+00    0.0000000e+00    0.0000000e+00    0.0000000e+00    0.0000000e+00    0.0000000e+00    0.0000000e+00    0.0000000e+00    0.0000000e+00    0.0000000e+00    0.0000000e+00    0.0000000e+00
  -1.6564927e+01    1.0000000e+00    0.0000000e+00    0.0000000e+00    0.0000000e+00    0.0000000e+00    0.0000000e+00    0.0000000e+00    0.0000000e+00    0.0000000e+00    0.0000000e+00    0.0000000e+00    0.0000000e+00    0.0000000e+00    0.0000000e+00    0.0000000e+00    0.0000000e+00    0.0000000e+00    0.0000000e+00    0.0000000e+00    0.0000000e+00
  -1.6463546e+01    1.0000000e+00    0.0000000e+00    0.0000000e+00    0.0000000e+00    0.0000000e+00    0.0000000e+00    0.0000000e+00    0.0000000e+00    0.0000000e+00    0.0000000e+00    0.0000000e+00    0.0000000e+00    0.0000000e+00    0.0000000e+00    0.0000000e+00    0.0000000e+00    0.0000000e+00    0.0000000e+00    0.0000000e+00    0.0000000e+00
  -1.6336819e+01    9.9996942e-01    3.0581097e-05    0.0000000e+00    0.0000000e+00    0.0000000e+00    0.0000000e+00    0.0000000e+00    0.0000000e+00    0.0000000e+00    0.0000000e+00    0.0000000e+00    0.0000000e+00    0.0000000e+00    0.0000000e+00    0.0000000e+00    0.0000000e+00    0.0000000e+00    0.0000000e+00    0.0000000e+00    0.0000000e+00
  -1.6235438e+01    9.9995398e-01    4.6015141e-05    0.0000000e+00    0.0000000e+00    0.0000000e+00    0.0000000e+00    0.0000000e+00    0.0000000e+00    0.0000000e+00    0.0000000e+00    0.0000000e+00    0.0000000e+00    0.0000000e+00    0.0000000e+00    0.0000000e+00    0.0000000e+00    0.0000000e+00    0.0000000e+00    0.0000000e+00    0.0000000e+00
  -1.6154333e+01    9.9989706e-01    1.0293664e-04    0.0000000e+00    0.0000000e+00    0.0000000e+00    0.0000000e+00    0.0000000e+00    0.0000000e+00    0.0000000e+00    0.0000000e+00    0.0000000e+00    0.0000000e+00    0.0000000e+00    0.0000000e+00    0.0000000e+00    0.0000000e+00    0.0000000e+00    0.0000000e+00    0.0000000e+00    0.0000000e+00
  -1.6052952e+01    9.9982270e-01    1.7730288e-04    0.0000000e+00    0.0000000e+00    0.0000000e+00    0.0000000e+00    0.0000000e+00    0.0000000e+00    0.0000000e+00    0.0000000e+00    0.0000000e+00    0.0000000e+00    0.0000000e+00    0.0000000e+00    0.0000000e+00    0.0000000e+00    0.0000000e+00    0.0000000e+00    0.0000000e+00    0.0000000e+00
  -1.5971847e+01    9.9979018e-01    1.7827575e-04    3.1542684e-05    0.0000000e+00    0.0000000e+00    0.0000000e+00    0.0000000e+00    0.0000000e+00    0.0000000e+00    0.0000000e+00    0.0000000e+00    0.0000000e+00    0.0000000e+00    0.0000000e+00    0.0000000e+00    0.0000000e+00    0.0000000e+00    0.0000000e+00    0.0000000e+00    0.0000000e+00
  -1.5855056e+01    9.9971390e-01    2.1831667e-04    6.7782099e-05    0.0000000e+00    0.0000000e+00    0.0000000e+00    0.0000000e+00    0.0000000e+00    0.0000000e+00    0.0000000e+00    0.0000000e+00    0.0000000e+00    0.0000000e+00    0.0000000e+00    0.0000000e+00    0.0000000e+00    0.0000000e+00    0.0000000e+00    0.0000000e+00    0.0000000e+00
  -1.5790172e+01    9.9964210e-01    2.5328181e-04    8.8569273e-05    1.6044165e-05    0.0000000e+00    0.0000000e+00    0.0000000e+00    0.0000000e+00    0.0000000e+00    0.0000000e+00    0.0000000e+00    0.0000000e+00    0.0000000e+00    0.0000000e+00    0.0000000e+00    0.0000000e+00    0.0000000e+00    0.0000000e+00    0.0000000e+00    0.0000000e+00
  -1.5607686e+01    9.9954771e-01    2.0067250e-04    1.4828885e-04    8.2160280e-05    2.1169738e-05    0.0000000e+00    0.0000000e+00    0.0000000e+00    0.0000000e+00    0.0000000e+00    0.0000000e+00    0.0000000e+00    0.0000000e+00    0.0000000e+00    0.0000000e+00    0.0000000e+00    0.0000000e+00    0.0000000e+00    0.0000000e+00    0.0000000e+00
  -1.5480959e+01    9.9948315e-01    1.9137137e-04    1.4668343e-04    1.0643105e-04    5.8956422e-05    1.3403264e-05    0.0000000e+00    0.0000000e+00    0.0000000e+00    0.0000000e+00    0.0000000e+00    0.0000000e+00    0.0000000e+00    0.0000000e+00    0.0000000e+00    0.0000000e+00    0.0000000e+00    0.0000000e+00    0.0000000e+00    0.0000000e+00
  -1.5379578e+01    9.9942025e-01    2.3114619e-04    1.5417094e-04    9.1430174e-05    7.5179532e-05    2.7823317e-05    0.0000000e+00    0.0000000e+00    0.0000000e+00    0.0000000e+00    0.0000000e+00    0.0000000e+00    0.0000000e+00    0.0000000e+00    0.0000000e+00    0.0000000e+00    0.0000000e+00    0.0000000e+00    0.0000000e+00    0.0000000e+00
  -1.5252851e+01    9.9934007e-01    2.0168189e-04    1.9264917e-04    9.9476744e-05    1.3000633e-04    1.4162470e-05    2.1955206e-05    0.0000000e+00    0.0000000e+00    0.0000000e+00    0.0000000e+00    0.0000000e+00    0.0000000e+00    0.0000000e+00    0.0000000e+00    0.0000000e+00    0.0000000e+00    0.0000000e+00    0.0000000e+00    0.0000000e+00
  -1.5094443e+01    9.9926094e-01    2.4832180e-04    1.2952058e-04    1.4923179e-04    1.3492235e-04    4.7741895e-05    7.5452476e-06    2.1774605e-05    0.0000000e+00    0.0000000e+00    0.0000000e+00    0.0000000e+00    0.0000000e+00    0.0000000e+00    0.0000000e+00    0.0000000e+00    0.0000000e+00    0.0000000e+00    0.0000000e+00    0.0000000e+00
  -1.4998697e+01    9.9922304e-01    2.1426271e-04    1.5627538e-04    1.4867789e-04    1.4864090e-04    4.8072674e-05    3.1903446e-05    2.9127266e-05    0.0000000e+00    0.0000000e+00    0.0000000e+00    0.0000000e+00    0.0000000e+00    0.0000000e+00    0.0000000e+00    0.0000000e+00    0.0000000e+00    0.0000000e+00    0.0000000e+00    0.0000000e+00
  -1.4879014e+01    9.9918977e-01    1.9906791e-04    1.6641549e-04    1.4582882e-04    1.2763087e-04    1.0234524e-04    3.8679990e-05    3.0264649e-05    0.0000000e+00    0.0000000e+00    0.0000000e+00    0.0000000e+00    0.0000000e+00    0.0000000e+00    0.0000000e+00    0.0000000e+00    0.0000000e+00    0.0000000e+00    0.0000000e+00    0.0000000e+00
  -1.4783268e+01    9.9912003e-01    2.2513664e-04    1.5359618e-04    1.4339715e-04    1.5553474e-04    1.0257288e-04    5.3639836e-05    3.8686222e-05    7.4075245e-06    0.0000000e+00    0.0000000e+00    0.0000000e+00    0.0000000e+00    0.0000000e+00    0.0000000e+00    0.0000000e+00    0.0000000e+00    0.0000000e+00    0.0000000e+00    0.0000000e+00
  -1.4663585e+01    9.9910005e-01    2.2712162e-04    1.4681820e-04    1.0120517e-04    1.9130607e-04    1.0800914e-04    7.1520512e-05    3.1399726e-05    2.2570769e-05    0.0000000e+00    0.0000000e+00    0.0000000e+00    0.0000000e+00    0.0000000e+00    0.0000000e+00    0.0000000e+00    0.0000000e+00    0.0000000e+00    0.0000000e+00    0.0000000e+00
  -1.4513982e+01    9.9899789e-01    2.5577108e-04    1.5748024e-04    1.1262529e-04    1.6842076e-04    1.5007630e-04    5.0428296e-05    9.2152480e-05    1.5155702e-05    0.0000000e+00    0.0000000e+00    0.0000000e+00    0.0000000e+00    0.0000000e+00    0.0000000e+00    0.0000000e+00    0.0000000e+00    0.0000000e+00    0.0000000e+00    0.0000000e+00
  -1.4394299e+01    9.9892806e-01    2.7146509e-04    1.8831051e-04    6.3938734e-05    2.2923422e-04    1.1343714e-04    6.6257055e-05    1.0064904e-04    3.8646002e-05    0.0000000e+00    0.0000000e+00    0.0000000e+00    0.0000000e+00    0.0000000e+00    0.0000000e+00    0.0000000e+00    0.0000000e+00    0.0000000e+00    0.0000000e+00    0.0000000e+00
  -1.4244696e+01    9.9878180e-01    3.5442290e-04    1.6074169e-04    1.5305755e-04    1.6684045e-04    1.2818759e-04    9.9966968e-05    8.5050361e-05    6.9931345e-05    0.0000000e+00    0.0000000e+00    0.0000000e+00    0.0000000e+00    0.0000000e+00    0.0000000e+00    0.0000000e+00    0.0000000e+00    0.0000000e+00    0.0000000e+00    0.0000000e+00
  -1.4125013e+01    9.9878145e-01    3.3138665e-04    1.3828703e-04    1.4308674e-04    1.8439777e-04    1.1843686e-04    1.1883003e-04    9.8115121e-05    6.2060915e-05    2.3944315e-05    0.0000000e+00    0.0000000e+00    0.0000000e+00    0.0000000e+00    0.0000000e+00    0.0000000e+00    0.0000000e+00    0.0000000e+00    0.0000000e+00    0.0000000e+00
  -1.3975410e+01    9.9868538e-01    3.5041179e-04    2.0120590e-04    1.1787694e-04    1.5852416e-04    1.3312012e-04    1.3508643e-04    9.9264577e-05    7.8795398e-05    4.0331115e-05    0.0000000e+00    0.0000000e+00    0.0000000e+00    0.0000000e+00    0.0000000e+00    0.0000000e+00    0.0000000e+00    0.0000000e+00    0.0000000e+00    0.0000000e+00
  -1.3855727e+01    9.9859847e-01    4.1141574e-04    1.7248811e-04    1.0731009e-04    1.8703289e-04    1.3668940e-04    8.7559416e-05    1.6104839e-04    9.7824045e-05    2.4071373e-05    1.6093907e-05    0.0000000e+00    0.0000000e+00    0.0000000e+00    0.0000000e+00    0.0000000e+00    0.0000000e+00    0.0000000e+00    0.0000000e+00    0.0000000e+00
  -1.3706124e+01    9.9844783e-01    4.6610185e-04    2.0608219e-04    1.5860896e-04    1.4686188e-04    1.2902873e-04    1.1294904e-04    1.2764094e-04    1.4710646e-04    2.5362822e-05    3.2429203e-05    0.0000000e+00    0.0000000e+00    0.0000000e+00    0.0000000e+00    0.0000000e+00    0.0000000e+00    0.0000000e+00    0.0000000e+00    0.0000000e+00
  -1.3586441e+01    9.9838645e-01    4.8612488e-04    2.1403330e-04    1.5697032e-04    1.3886509e-04    1.3212170e-04    1.4119906e-04    1.1503406e-04    1.4567975e-04    5.1258706e-05    3.2259742e-05    0.0000000e+00    0.0000000e+00    0.0000000e+00    0.0000000e+00    0.0000000e+00    0.0000000e+00    0.0000000e+00    0.0000000e+00    0.0000000e+00
  -1.3436837e+01    9.9831987e-01    4.0834288e-04    2.8093764e-04    1.7831699e-04    1.5287161e-04    1.1605125e-04    1.3247528e-04    1.6173948e-04    1.2351043e-04    7.7230347e-05    3.2301190e-05    1.6357307e-05    0.0000000e+00    0.0000000e+00    0.0000000e+00    0.0000000e+00    0.0000000e+00    0.0000000e+00    0.0000000e+00    0.0000000e+00
  -1.3317155e+01    9.9833124e-01    3.3553107e-04    3.0264269e-04    1.7015422e-04    1.5944633e-04    1.4438437e-04    9.7422284e-05    1.5886895e-04    1.3176960e-04    9.3836584e-05    5.8416746e-05    1.6289061e-05    0.0000000e+00    0.0000000e+00    0.0000000e+00    0.0000000e+00    0.0000000e+00    0.0000000e+00    0.0000000e+00    0.0000000e+00
  -1.3167551e+01    9.9815826e-01    4.3622838e-04    2.9571534e-04    2.4360467e-04    1.1647652e-04    1.5235108e-04    1.0100082e-04    1.4400523e-04    1.4034171e-04    1.1096805e-04    5.0994307e-05    5.0056818e-05    0.0000000e+00    0.0000000e+00    0.0000000e+00    0.0000000e+00    0.0000000e+00    0.0000000e+00    0.0000000e+00    0.0000000e+00
  -1.3047869e+01    9.9809543e-01    4.6394384e-04    3.0541019e-04    2.2046646e-04    1.3648494e-04    1.1671926e-04    1.6312732e-04    1.1180735e-04    1.3054611e-04    1.1107800e-04    7.7465058e-05    6.7525629e-05    0.0000000e+00    0.0000000e+00    0.0000000e+00    0.0000000e+00    0.0000000e+00    0.0000000e+00    0.0000000e+00    0.0000000e+00
  -1.2898265e+01    9.9802963e-01    4.7730246e-04    2.3577866e-04    2.8777217e-04    2.1886181e-04    5.2172865e-05    1.3295004e-04    1.4377991e-04    1.3898727e-04    1.0245319e-04    9.5816603e-05    5.8315977e-05    2.6174422e-05    0.0000000e+00    0.0000000e+00    0.0000000e+00    0.0000000e+00    0.0000000e+00    0.0000000e+00    0.0000000e+00
  -1.2778583e+01    9.9789619e-01    5.2023207e-04    3.0479000e-04    1.7776860e-04    2.8081137e-04    1.5156340e-04    8.5312840e-05    1.1078047e-04    1.2022090e-04    1.2057846e-04    1.1884716e-04    7.7936786e-05    3.4969707e-05    0.0000000e+00    0.0000000e+00    0.0000000e+00    0.0000000e+00    0.0000000e+00    0.0000000e+00    0.0000000e+00
  -1.2628979e+01    9.9783538e-01    4.6431156e-04    3.7945535e-04    2.2071106e-04    1.8837852e-04    1.6038519e-04    1.4392449e-04    1.4001238e-04    1.1416063e-04    4.2983690e-05    1.5302196e-04    1.0452456e-04    4.3914043e-05    8.8324519e-06    0.0000000e+00    0.0000000e+00    0.0000000e+00    0.0000000e+00    0.0000000e+00    0.0000000e+00
  -1.2509297e+01    9.9775810e-01    4.9917386e-04    2.9997958e-04    3.3172883e-04    1.7494468e-04    1.1968764e-04    1.7267297e-04    1.8271286e-04    8.1852568e-05    6.0123553e-05    1.2559607e-04    1.0503010e-04    7.0764218e-05    1.7636897e-05    0.0000000e+00    0.0000000e+00    0.0000000e+00    0.0000000e+00    0.0000000e+00    0.0000000e+00
  -1.2359693e+01    9.9765915e-01    5.6093502e-04    2.8483467e-04    2.8636937e-04    2.3734867e-04    1.5295747e-04    1.3795458e-04    1.5866675e-04    9.0638226e-05    1.0328936e-04    1.1704992e-04    7.7026503e-05    7.1209331e-05    6.2572315e-05    0.0000000e+00    0.0000000e+00    0.0000000e+00    0.0000000e+00    0.0000000e+00    0.0000000e+00
  -1.2240010e+01    9.9756707e-01    5.9161052e-04    3.3420641e-04    2.3476099e-04    2.2875271e-04    1.5291550e-04    2.0053200e-04    1.3440559e-04    9.0228633e-05    1.1735327e-04    1.2855410e-04    5.8791227e-05    8.9257545e-05    5.3338306e-05    1.8222559e-05    0.0000000e+00    0.0000000e+00    0.0000000e+00    0.0000000e+00    0.0000000e+00
  -1.2090407e+01    9.9748060e-01    6.1820183e-04    3.4320574e-04    2.3059092e-04    1.9787317e-04    2.1188361e-04    1.7483800e-04    1.6004393e-04    9.9239721e-05    9.1095628e-05    1.3581246e-04    9.5749061e-05    6.2099896e-05    8.0478774e-05    1.8287291e-05    0.0000000e+00    0.0000000e+00    0.0000000e+00    0.0000000e+00    0.0000000e+00
  -1.1970724e+01    9.9739636e-01    6.4932836e-04    3.3338972e-04    2.6775383e-04    1.5670344e-04    2.5275962e-04    1.7707071e-04    1.2522184e-04    1.1430110e-04    9.9816752e-05    1.4490235e-04    1.1269529e-04    6.1901246e-05    5.3229096e-05    5.4570462e-05    0.0000000e+00    0.0000000e+00    0.0000000e+00    0.0000000e+00    0.0000000e+00
  -1.1821121e+01    9.9731792e-01    6.6986244e-04    2.8171815e-04    3.4890118e-04    1.4154914e-04    1.8711355e-04    1.9462936e-04    2.0228233e-04    9.3842049e-05    1.0019492e-04    1.2659171e-04    1.0100088e-04    1.0857543e-04    5.3342954e-05    3.5641045e-05    3.6832247e-05    0.0000000e+00    0.0000000e+00    0.0000000e+00    0.0000000e+00
  -1.1701438e+01    9.9723898e-01    6.5742835e-04    3.2470495e-04    3.3105352e-04    1.6791803e-04    2.0014705e-04    2.0044314e-04    1.5340648e-04    1.3280142e-04    8.1013282e-05    1.5930901e-04    1.0952881e-04    9.9195525e-05    5.3375986e-05    5.3797038e-05    3.6902345e-05    0.0000000e+00    0.0000000e+00    0.0000000e+00    0.0000000e+00
  -1.1551835e+01    9.9705231e-01    7.8261246e-04    3.1854089e-04    3.4435876e-04    1.6993585e-04    2.0337451e-04    1.6031914e-04    1.8454429e-04    1.7042438e-04    7.9601986e-05    1.0941088e-04    1.3694161e-04    8.1055031e-05    1.0702652e-04    4.4206505e-05    5.5340352e-05    0.0000000e+00    0.0000000e+00    0.0000000e+00    0.0000000e+00
  -1.1432152e+01    9.9694727e-01    7.8893362e-04    4.0868258e-04    3.3848962e-04    1.3589214e-04    1.9015511e-04    1.3736487e-04    2.1955488e-04    1.7210643e-04    1.1626189e-04    1.2085037e-04    9.3111732e-05    9.1458611e-05    7.7804634e-05    1.0665918e-04    3.6798452e-05    1.8604902e-05    0.0000000e+00    0.0000000e+00    0.0000000e+00
  -1.1282549e+01    9.9681538e-01    8.6004840e-04    4.0026937e-04    3.3364572e-04    1.7287783e-04    1.8351800e-04    1.3277242e-04    1.7870727e-04    1.4475689e-04    1.5716469e-04    1.7669787e-04    6.6748775e-05    1.0206476e-04    7.9467156e-05    1.0392544e-04    5.4784855e-05    3.7168519e-05    0.0000000e+00    0.0000000e+00    0.0000000e+00
  -1.1162866e+01    9.9673990e-01    9.0347076e-04    3.9598796e-04    2.8989051e-04    2.1481853e-04    1.7861618e-04    1.5944506e-04    1.2968066e-04    1.9148351e-04    8.3277084e-05    2.2048748e-04    5.8904181e-05    1.3045895e-04    9.1544896e-05    7.9414291e-05    6.7981535e-05    6.4635867e-05    0.0000000e+00    0.0000000e+00    0.0000000e+00
  -1.1013263e+01    9.9665339e-01    9.4730582e-04    3.6323999e-04    3.6208555e-04    1.1280631e-04    2.3400661e-04    1.4513737e-04    1.5261735e-04    1.7082443e-04    6.5054921e-05    1.8859424e-04    9.5424650e-05    1.4484030e-04    1.1498280e-04    4.2990462e-05    1.0212643e-04    8.5978683e-05    1.8599048e-05    0.0000000e+00    0.0000000e+00
  -1.0893580e+01    9.9653901e-01    9.4153976e-04    4.4036248e-04    3.5489817e-04    1.9725098e-04    1.1372742e-04    1.8951091e-04    9.4102233e-05    2.0751364e-04    9.1985316e-05    1.8239620e-04    7.9613214e-05    1.2282205e-04    1.1073815e-04    1.0921380e-04    4.7734966e-05    9.9477519e-05    4.6174480e-05    3.1926430e-05    0.0000000e+00
  -1.0743977e+01    9.9643579e-01    9.5251257e-04    3.9177298e-04    4.1638261e-04    2.2065241e-04    1.8498487e-04    1.3255203e-04    1.4502081e-04    8.6808467e-05    1.2583295e-04    1.1386460e-04    1.4822701e-04    1.4269206e-04    7.7602331e-05    6.1603296e-05    7.8580128e-05    7.8947267e-05    1.2089890e-04    3.8916426e-05    4.6354904e-05
  -1.0624294e+01    9.9636154e-01    9.0675102e-04    4.3986860e-04    3.8281566e-04    2.6855635e-04    1.8955926e-04    1.6310674e-04    1.3804879e-04    1.2191465e-04    8.5021935e-05    8.5803657e-05    1.1265060e-04    1.2415076e-04    1.2044788e-04    7.9277182e-05    4.8859265e-05    9.4714260e-05    9.3241179e-05    7.1409122e-05    1.1225919e-04
  -1.0474690e+01    9.9614558e-01    9.5683018e-04    5.5250426e-04    3.0670734e-04    3.1438333e-04    2.1940988e-04    1.8634128e-04    1.2126871e-04    7.8835413e-05    1.5219355e-04    1.0093740e-04    1.0238144e-04    9.3409386e-05    1.0576452e-04    7.2184212e-05    3.8817708e-05    6.9881043e-05    3.6703194e-05    9.7053069e-05    2.4881732e-04
  -1.0351087e+01    9.9591483e-01    1.1378858e-03    4.7314805e-04    3.8113335e-04    2.7728755e-04    2.2181733e-04    1.9034100e-04    1.9385792e-04    1.2709236e-04    5.4446914e-05    1.3607553e-04    1.0209087e-04    4.6532055e-05    1.5409942e-04    5.1364250e-05    4.3227856e-05    8.3531123e-05    2.6081539e-05    4.8035812e-05    3.3711711e-04
  -1.0280250e+01    9.9577682e-01    1.1861717e-03    5.2172668e-04    3.7447818e-04    2.5456133e-04    2.5386961e-04    1.7966688e-04    1.5820806e-04    1.6988834e-04    1.0540143e-04    9.5529326e-05    1.1886567e-04    7.2622433e-05    1.0832121e-04    4.2415223e-05    3.9372537e-05    7.1158801e-05    6.3760285e-05    3.1567234e-05    3.7559683e-04
  -1.0169222e+01    9.9552370e-01    1.1898099e-03    6.4190718e-04    4.3445082e-04    2.8290147e-04    2.1307896e-04    1.4243641e-04    1.6160626e-04    1.7845274e-04    1.2192600e-04    1.0553642e-04    1.1567337e-04    1.0005292e-04    1.1159745e-04    9.4231731e-05    6.6289483e-05    3.4328028e-05    1.3731234e-05    3.7298858e-05    4.3099081e-04
  -1.0052763e+01    9.9523329e-01    1.2389277e-03    6.5733684e-04    4.2808725e-04    3.8974479e-04    2.5366883e-04    2.1708533e-04    1.7301642e-04    1.3295186e-04    6.5128730e-05    4.4163808e-05    7.7682304e-05    1.0142212e-04    1.1160669e-04    1.1833412e-04    8.6212410e-05    5.9214660e-05    6.3422599e-05    5.5553132e-05    4.9314671e-04
  -9.9938383e+00    9.9505217e-01    1.3101222e-03    6.5128900e-04    4.9216430e-04    2.9429498e-04    3.1794373e-04    2.3049079e-04    1.8378899e-04    1.4771212e-04    1.4056459e-04    8.7982760e-05    4.1664633e-05    6.3680898e-05    5.8021423e-05    8.7155259e-05    3.9949188e-05    7.0513540e-05    6.3100981e-05    8.1030441e-05    5.8635812e-04
  -9.8984529e+00    9.9477624e-01    1.4259677e-03    7.2499865e-04    4.8525215e-04    3.4056843e-04    3.0117516e-04    2.4819004e-04    1.1086374e-04    1.3620889e-04    1.3576562e-04    1.2537911e-04    1.3653043e-04    1.1741610e-04    3.0798902e-05    6.3343599e-05    4.7779891e-05    4.5934004e-05    2.5187602e-05    3.7655041e-05    6.8474612e-04
  -9.7957921e+00    9.9455741e-01    1.3837758e-03    9.3357906e-04    4.3689141e-04    4.1047850e-04    2.4299005e-04    2.4535807e-04    1.4690183e-04    1.7906364e-04    1.3428450e-04    8.1960577e-05    1.2622699e-04    1.1414108e-04    3.6579682e-05    7.8607155e-05    7.6674328e-05    5.8607607e-05    4.6610841e-05    5.5737144e-05    6.5411814e-04
  -9.6854103e+00    9.9432955e-01    1.4444403e-03    8.9713056e-04    5.7457727e-04    3.9885093e-04    3.3047540e-04    1.9724138e-04    1.4965798e-04    1.5257680e-04    1.9476993e-04    7.2270854e-05    1.0520233e-04    1.1303807e-04    7.7584604e-05    6.3372242e-05    7.8861876e-05    4.2794699e-05    5.6188859e-05    3.2616040e-05    6.8880147e-04
  -9.5893804e+00    9.9393973e-01    1.6995615e-03    9.4138500e-04    6.0854233e-04    3.9456943e-04    3.5713590e-04    2.5262072e-04    1.5125349e-04    1.1032324e-04    1.6128649e-04    1.4653482e-04    7.9029445e-05    7.0436743e-05    1.1805472e-04    6.6342927e-05    8.8439542e-05    4.9878582e-05    5.4297798e-05    3.9532330e-05    6.7104132e-04
  -9.4817480e+00    9.9366723e-01    1.8455844e-03    1.0064840e-03    6.2281451e-04    4.3028503e-04    3.1288554e-04    2.6357270e-04    2.1361588e-04    1.5041348e-04    1.5178412e-04    6.6332965e-05    8.8083343e-05    1.1083790e-04    1.2053553e-04    7.5865562e-05    5.4157432e-05    5.6875739e-05    6.2901815e-05    4.0237282e-05    6.5949857e-04
  -9.3810907e+00    9.9348085e-01    1.9533131e-03    9.6729253e-04    7.7653206e-04    3.7218776e-04    3.3529592e-04    2.3899644e-04    2.0214254e-04    2.0619259e-04    1.4038985e-04    9.4986605e-05    8.8056148e-05    7.3481836e-05    1.2533862e-04    5.9762748e-05    8.9045159e-05    2.7805436e-05    5.8040238e-05    5.0832279e-05    6.5946022e-04
  -9.2800250e+00    9.9336391e-01    1.9311078e-03    1.0924717e-03    7.7263783e-04    4.3515333e-04    3.4399590e-04    2.0898169e-04    1.8641679e-04    1.7367643e-04    1.7047867e-04    1.1112701e-04    7.8711898e-05    7.8278235e-05    1.1711797e-04    5.1202599e-05    7.6030335e-05    2.7889662e-05    5.3133716e-05    5.6300706e-05    6.7137466e-04
  -9.1780569e+00    9.9323897e-01    2.0260329e-03    1.1456698e-03    7.1897720e-04    5.0391352e-04    3.1738404e-04    2.4403510e-04    1.6714821e-04    1.5897395e-04    1.2980738e-04    1.2794769e-04    1.0371438e-04    7.1074128e-05    1.0176623e-04    4.9230604e-05    5.6807906e-05    6.5300408e-05    3.1061940e-05    5.2590255e-05    6.8959756e-04
  -9.0843915e+00    9.9310229e-01    2.1030429e-03    1.1960063e-03    7.4406972e-04    4.8425331e-04    3.3384592e-04    2.4774768e-04    1.6446702e-04    1.3421713e-04    1.4493572e-04    1.1377499e-04    8.4877573e-05    7.8374852e-05    1.0546933e-04    6.1835222e-05    5.2870775e-05    5.1238924e-05    4.6778575e-05    4.7442306e-05    7.0246347e-04
  -8.9762750e+00    9.9295124e-01    2.3143699e-03    1.1290053e-03    7.7309993e-04    4.6829247e-04    3.2418220e-04    2.5253369e-04    1.6271041e-04    1.3388018e-04    1.2667148e-04    1.1470713e-04    9.3039393e-05    7.4669888e-05    8.7805101e-05    6.6884600e-05    5.5766047e-05    5.1533037e-05    5.9938331e-05    4.7568092e-05    7.1209949e-04
  -8.8572724e+00    9.9291045e-01    2.3744209e-03    1.1558658e-03    7.4077480e-04    4.6272690e-04    2.9878573e-04    2.6657683e-04    1.6581718e-04    1.3589966e-04    9.8428890e-05    1.1297273e-04    1.0750809e-04    8.0021923e-05    8.5718489e-05    5.7218978e-05    6.0697013e-05    4.3763569e-05    7.3317106e-05    4.5144967e-05    7.2388547e-04
  -8.7799493e+00    9.9285242e-01    2.4211505e-03    1.1664814e-03    7.6029847e-04    4.5901441e-04    2.7309062e-04    2.6671762e-04    1.6381674e-04    1.4974103e-04    9.3802632e-05    1.0829816e-04    1.1274622e-04    7.2760494e-05    8.3613727e-05    5.7484830e-05    7.3669592e-05    3.8774350e-05    7.6163715e-05    4.2526965e-05    7.2742666e-04
  -8.6407677e+00    9.9284687e-01    2.4344956e-03    1.2033106e-03    7.1371222e-04    4.5022519e-04    2.7052341e-04    2.5346449e-04    1.7858229e-04    1.5275013e-04    1.0172914e-04    1.0138374e-04    1.1559506e-04    7.7814954e-05    6.6485053e-05    5.9998685e-05    7.6394173e-05    3.8941381e-05    8.7053913e-05    4.2763165e-05    7.2790932e-04
  -8.5789092e+00    9.9285345e-01    2.4328537e-03    1.1953092e-03    7.1289130e-04    4.4758945e-04    2.8004370e-04    2.5040755e-04    1.7564377e-04    1.5524976e-04    9.6686051e-05    1.1358120e-04    1.0841429e-04    8.0319847e-05    6.4068609e-05    5.7547101e-05    8.1522052e-05    3.1132435e-05    8.7026785e-05    5.0902233e-05    7.2536336e-04
  -8.4397276e+00    9.9282418e-01    2.4371222e-03    1.2376179e-03    6.9003725e-04    4.5409462e-04    2.8007888e-04    2.3976823e-04    1.7379326e-04    1.8120158e-04    7.6904492e-05    1.0913431e-04    1.2343237e-04    7.0839833e-05    6.9257574e-05    5.5401893e-05    8.1770463e-05    3.9064826e-05    7.4161675e-05    6.9886732e-05    7.1224728e-04
  -8.3624045e+00    9.9279192e-01    2.4619898e-03    1.2433752e-03    6.8612342e-04    4.5852914e-04    2.7133756e-04    2.4953916e-04    1.7390064e-04    1.7398119e-04    8.9636238e-05    9.9685699e-05    1.2627775e-04    7.5963215e-05    6.4507694e-05    5.3031823e-05    8.1899763e-05    4.4302799e-05    7.1638661e-05    7.2660056e-05    7.0970467e-04
  -8.2232229e+00    9.9277194e-01    2.4672766e-03    1.2545985e-03    7.0440782e-04    4.3807088e-04    2.8774151e-04    2.3449333e-04    1.7210159e-04    1.8004253e-04    8.4808506e-05    1.0249457e-04    1.3161020e-04    6.3840989e-05    7.2187465e-05    6.0827125e-05    7.1968235e-05    5.4860381e-05    7.4567622e-05    6.4809903e-05    7.0735243e-04
  -8.1613644e+00    9.9275516e-01    2.4880190e-03    1.2446636e-03    7.0496935e-04    4.4264137e-04    2.8524651e-04    2.4030334e-04    1.7456989e-04    1.7476077e-04    8.7300508e-05    1.0240765e-04    1.2672739e-04    6.8786673e-05    7.2240041e-05    5.8299218e-05    7.2073773e-05    5.7541508e-05    7.1959591e-05    7.0281150e-05    7.0204640e-04
  -8.0840413e+00    9.9275411e-01    2.4829374e-03    1.2353687e-03    7.1585792e-04    4.4364792e-04    2.9260978e-04    2.4039016e-04    1.5867887e-04    1.8102072e-04    9.5229771e-05    1.0040351e-04    1.2479232e-04    7.4013362e-05    7.0058603e-05    5.5925765e-05    7.4878499e-05    5.2454919e-05    7.1986667e-05    7.3132641e-05    7.0249867e-04
  -7.9448596e+00    9.9267867e-01    2.4979428e-03    1.2904434e-03    7.0967739e-04    4.3870816e-04    3.2330443e-04    2.2256577e-04    1.6190908e-04    1.7637057e-04    1.0559371e-04    1.0807878e-04    1.0309687e-04    8.4141155e-05    6.5214564e-05    6.8811228e-05    6.7410415e-05    5.7889617e-05    7.2202823e-05    6.7939726e-05    7.0003250e-04
  -7.8482058e+00    9.9267372e-01    2.4886047e-03    1.3086455e-03    7.1057902e-04    4.3943164e-04    3.2392976e-04    2.2269992e-04    1.5674192e-04    1.6930031e-04    1.0875126e-04    1.1851292e-04    9.3689107e-05    8.4451612e-05    6.5422385e-05    7.1551740e-05    6.5030182e-05    6.3327942e-05    7.5135010e-05    6.2730892e-05    6.9774022e-04
  -7.7708826e+00    9.9263905e-01    2.5102750e-03    1.3139770e-03    7.0849707e-04    4.4778598e-04    3.2734246e-04    2.2573564e-04    1.5662395e-04    1.6397595e-04    1.1382719e-04    1.2088552e-04    8.6277862e-05    8.6989000e-05    7.0543928e-05    6.3951282e-05    6.7713004e-05    7.4053101e-05    6.1847633e-05    6.5550904e-05    6.9509778e-04
  -7.6742287e+00    9.9260989e-01    2.5297066e-03    1.3236861e-03    7.3152926e-04    4.1626099e-04    3.2278949e-04    2.3307760e-04    1.6582565e-04    1.6190702e-04    1.1429587e-04    1.2404689e-04    8.4220455e-05    8.7431140e-05    7.0895198e-05    6.1640076e-05    6.2635743e-05    6.8919644e-05    6.9977253e-05    6.5725248e-05    6.9554287e-04
  -7.5969056e+00    9.9253306e-01    2.6012784e-03    1.3275521e-03    7.2107029e-04    4.3135459e-04    3.2576846e-04    2.1830132e-04    1.7743232e-04    1.5912705e-04    1.1429648e-04    1.2648098e-04    8.4162441e-05    8.4905693e-05    6.5779993e-05    6.9279661e-05    6.5322017e-05    6.9021991e-05    6.4633825e-05    6.5786712e-05    6.9538619e-04
  -7.4577240e+00    9.9246783e-01    2.7008404e-03    1.2796530e-03    7.3216040e-04    4.3626347e-04    3.1406861e-04    2.3710820e-04    1.6666257e-04    1.5961001e-04    1.2983302e-04    1.0961054e-04    7.9482589e-05    8.5225369e-05    7.1007758e-05    6.9488515e-05    7.0752562e-05    6.9266014e-05    7.0381670e-05    5.5033511e-05    6.9572467e-04
  -7.3610701e+00    9.9244677e-01    2.7310135e-03    1.2616851e-03    7.3163898e-04    4.3826461e-04    3.1870042e-04    2.3504447e-04    1.7584808e-04    1.5479136e-04    1.3547766e-04    1.0506646e-04    7.7289117e-05    9.8156789e-05    6.6283267e-05    6.1965679e-05    7.6203119e-05    6.4085666e-05    7.8781640e-05    4.6933766e-05    6.9600509e-04
  -7.2837470e+00    9.9244167e-01    2.7326462e-03    1.2523561e-03    7.4564408e-04    4.4569555e-04    3.1208815e-04    2.3526735e-04    1.7590143e-04    1.4955760e-04    1.4321729e-04    1.0002500e-04    7.4768481e-05    9.8116877e-05    6.8821537e-05    6.4626895e-05    7.8901508e-05    5.3456611e-05    8.6963388e-05    4.4237619e-05    6.9603550e-04
  -7.1870931e+00    9.9241606e-01    2.7485398e-03    1.2758658e-03    7.3761969e-04    4.5332533e-04    2.9893829e-04    2.3307733e-04    1.7657055e-04    1.5287024e-04    1.4123486e-04    1.0301791e-04    6.7581458e-05    9.8470942e-05    7.6738133e-05    6.4886058e-05    7.6487598e-05    5.3618782e-05    8.4493148e-05    4.9865497e-05    6.9074221e-04
  -7.0131161e+00    9.9239070e-01    2.7865929e-03    1.2725231e-03    7.3166582e-04    4.6177459e-04    2.7999992e-04    2.3166609e-04    1.9445979e-04    1.4795758e-04    1.3928404e-04    1.0343722e-04    6.5360214e-05    1.0139158e-04    7.4470231e-05    7.3006666e-05    7.9511952e-05    4.3124581e-05    7.3821930e-05    6.3811846e-05    6.8544455e-04
  -6.9357930e+00    9.9235784e-01    2.8425770e-03    1.2588931e-03    7.1990945e-04    4.6961007e-04    2.8614882e-04    2.2519033e-04    1.8886671e-04    1.5858517e-04    1.2891504e-04    1.0590441e-04    6.5360421e-05    1.0648488e-04    6.4229560e-05    7.3014402e-05    8.4834037e-05    4.0475173e-05    7.6618319e-05    6.1133297e-05    6.8541269e-04
  -6.8391391e+00    9.9231915e-01    2.8909015e-03    1.2392362e-03    7.1891454e-04    4.8930500e-04    2.7677863e-04    2.2590353e-04    1.8959740e-04    1.5141469e-04    1.2974377e-04    1.1156874e-04    6.5677608e-05    1.0700698e-04    5.6701345e-05    8.1057851e-05    8.5075784e-05    4.6121552e-05    7.1395424e-05    5.8529537e-05    6.8592297e-04
  -6.7183217e+00    9.9228438e-01    2.9258431e-03    1.2360762e-03    7.4388118e-04    4.6464232e-04    2.7173684e-04    2.3014925e-04    1.9902086e-04    1.4143900e-04    1.4343718e-04    1.0954308e-04    7.1174264e-05    1.0243807e-04    5.1808233e-05    8.1402297e-05    7.4650512e-05    5.7139289e-05    7.4414545e-05    5.3189400e-05    6.8363002e-04
  -6.6216678e+00    9.9226178e-01    2.9324511e-03    1.2518591e-03    7.4834312e-04    4.5083455e-04    2.8568656e-04    2.1490186e-04    2.1383859e-04    1.4391755e-04    1.3299113e-04    1.1446345e-04    8.1268671e-05    9.7233653e-05    4.9226848e-05    7.6136891e-05    7.7275999e-05    6.5317479e-05    6.0632761e-05    5.8751156e-05    6.8308965e-04
  -6.5443447e+00    9.9225372e-01    2.9321920e-03    1.2578075e-03    7.6083261e-04    4.3643129e-04    2.8962813e-04    2.1484564e-04    2.1686829e-04    1.3580575e-04    1.3837908e-04    1.1443998e-04    8.8923358e-05    8.7037874e-05    5.7050851e-05    7.6222954e-05    7.4729507e-05    6.5446110e-05    5.5101251e-05    6.7252916e-05    6.7728390e-04
  -6.4476908e+00    9.9224602e-01    2.9328948e-03    1.2868440e-03    7.1706184e-04    4.6037090e-04    2.7446097e-04    2.2212837e-04    2.2649135e-04    1.4158323e-04    1.3096180e-04    1.0225306e-04    9.9489618e-05    8.7408343e-05    6.2526408e-05    7.9233765e-05    6.4299408e-05    6.8335941e-05    5.2474794e-05    6.7419814e-05    6.7774509e-04
  -6.3268734e+00    9.9223172e-01    2.9425831e-03    1.2803708e-03    7.3202970e-04    4.6115637e-04    2.7199061e-04    2.2850630e-04    2.1307597e-04    1.3987251e-04    1.4225139e-04    1.0019196e-04    1.0251597e-04    8.7835818e-05    5.4958050e-05    7.4201274e-05    6.7100265e-05    7.9475876e-05    4.7133658e-05    6.1958931e-05    6.8106730e-04
  -6.2302195e+00    9.9222354e-01    2.9364487e-03    1.2879038e-03    7.4934828e-04    4.5361474e-04    2.6904249e-04    2.3166223e-04    2.1588930e-04    1.3696614e-04    1.4220131e-04    9.7521054e-05    1.0752154e-04    8.5231114e-05    6.0252755e-05    6.6315579e-05    6.9807809e-05    8.5061691e-05    4.1638094e-05    6.2040846e-05    6.7799223e-04
  -6.1528964e+00    9.9218800e-01    2.9730967e-03    1.2707943e-03    7.5981074e-04    4.5820080e-04    2.6307010e-04    2.4421542e-04    2.1568165e-04    1.3942349e-04    1.3160070e-04    1.0781009e-04    1.0242462e-04    8.2682762e-05    6.0257505e-05    6.6357410e-05    6.9856645e-05    8.2303230e-05    5.0048317e-05    5.9326744e-05    6.7503899e-04
  -6.0562425e+00    9.9214684e-01    3.0385833e-03    1.2847686e-03    7.2141088e-04    4.5555695e-04    2.6392612e-04    2.3889406e-04    2.2233865e-04    1.4270902e-04    1.2940860e-04    1.1082878e-04    1.0023767e-04    8.0360865e-05    6.3067467e-05    6.9228625e-05    6.7376863e-05    8.2464491e-05    5.0181590e-05    5.6615630e-05    6.7519858e-04
  -5.9354252e+00    9.9210919e-01    3.0500322e-03    1.3218772e-03    7.2186789e-04    4.4157948e-04    2.7145290e-04    2.3959581e-04    2.2018097e-04    1.3791065e-04    1.2748578e-04    1.1666600e-04    9.5568181e-05    8.0704984e-05    7.3899960e-05    6.6936005e-05    6.7687585e-05    6.8957370e-05    6.4345938e-05    5.6882649e-05    6.6717932e-04
  -5.8387713e+00    9.9208675e-01    3.0906531e-03    1.2928850e-03    7.2768844e-04    4.4990649e-04    2.6812880e-04    2.5202412e-04    2.0536895e-04    1.4346635e-04    1.2476224e-04    1.2175907e-04    8.7752822e-05    8.3226022e-05    7.1217544e-05    6.9549296e-05    7.0425489e-05    6.9058691e-05    6.4390763e-05    5.4093108e-05    6.6689070e-04
  -5.7179539e+00    9.9206645e-01    3.0981266e-03    1.3057275e-03    7.2895572e-04    4.5102428e-04    2.7505939e-04    2.3721996e-04    2.0918076e-04    1.4414229e-04    1.4376101e-04    1.0932241e-04    8.5639563e-05    8.3660514e-05    6.8856673e-05    7.5210560e-05    5.9742380e-05    6.9240717e-05    7.2937326e-05    6.8629630e-05    6.4710919e-04
  -5.6213000e+00    9.9205343e-01    3.0952597e-03    1.3270668e-03    7.1743746e-04    4.5956642e-04    2.7511117e-04    2.3751694e-04    2.0625867e-04    1.3879250e-04    1.4667907e-04    1.2484387e-04    6.7469369e-05    8.8798892e-05    7.4192898e-05    6.9859808e-05    6.5261977e-05    7.4950283e-05    5.8986766e-05    7.7221014e-05    6.4129656e-04
  -5.5439769e+00    9.9200319e-01    3.1406370e-03    1.3192241e-03    7.4268701e-04    4.5160505e-04    2.7150771e-04    2.3167325e-04    2.0917912e-04    1.3883957e-04    1.5200533e-04    1.2471306e-04    7.2618270e-05    8.8854836e-05    6.3583224e-05    7.5171297e-05    6.5299275e-05    7.4976130e-05    5.9042682e-05    8.0109085e-05    6.3508565e-04
  -5.4473230e+00    9.9198382e-01    3.1446361e-03    1.3226912e-03    7.4540424e-04    4.5710723e-04    2.8206333e-04    2.2284556e-04    2.0979676e-04    1.4755977e-04    1.4723732e-04    1.2269677e-04    8.0806924e-05    8.1367894e-05    7.1826860e-05    7.2794327e-05    6.5621780e-05    6.9659625e-05    5.6360933e-05    8.3106159e-05    6.3260092e-04
  -5.3265056e+00    9.9200235e-01    3.1370590e-03    1.3134885e-03    7.3858552e-04    4.5866616e-04    2.8979499e-04    2.3241702e-04    1.9809468e-04    1.5623539e-04    1.4501318e-04    1.1268526e-04    8.1078430e-05    8.1662167e-05    8.2734932e-05    7.0312099e-05    5.7652826e-05    7.5385703e-05    5.9404508e-05    8.3352719e-05    6.2402540e-04
  -5.2298517e+00    9.9198912e-01    3.1326449e-03    1.3261271e-03    7.5119455e-04    4.5835565e-04    2.8319817e-04    2.3262140e-04    1.9217295e-04    1.6471707e-04    1.4228717e-04    1.1259449e-04    8.0988882e-05    7.8993237e-05    8.5278254e-05    7.2981999e-05    4.9425720e-05    8.0900624e-05    6.8003217e-05    7.4733817e-05    6.2366206e-04
  -5.1090343e+00    9.9193015e-01    3.1703301e-03    1.3181046e-03    7.9941076e-04    4.2560098e-04    2.8882227e-04    2.4321615e-04    1.8402500e-04    1.6863365e-04    1.4590780e-04    1.1321797e-04    7.6230927e-05    9.0027643e-05    7.7642106e-05    6.7818639e-05    5.5119278e-05    7.8360166e-05    7.9607494e-05    8.0876167e-05    6.0689466e-04
  -4.9595967e+00    9.9188362e-01    3.2313865e-03    1.3215730e-03    7.7862222e-04    4.3403616e-04    2.7309656e-04    2.5409409e-04    1.9039504e-04    1.6091818e-04    1.5219032e-04    1.1373279e-04    7.9234147e-05    8.5130024e-05    9.1391633e-05    5.1793223e-05    6.0871915e-05    7.8652072e-05    7.4125212e-05    8.1038701e-05    6.0409827e-04
  -4.8400466e+00    9.9187930e-01    3.2240465e-03    1.3376442e-03    7.9423802e-04    4.1433073e-04    2.9382426e-04    2.3427102e-04    1.7871887e-04    1.8638425e-04    1.3034329e-04    1.1894425e-04    8.1741372e-05    9.0399797e-05    8.5912716e-05    5.4518953e-05    6.9231878e-05    7.0313551e-05    7.7004768e-05    8.1089858e-05    5.9774668e-04
  -4.7444065e+00    9.9181588e-01    3.2765488e-03    1.3486659e-03    7.7879015e-04    4.2997180e-04    2.9119698e-04    2.3127877e-04    2.0221902e-04    1.7446461e-04    1.2478000e-04    1.1885604e-04    8.9652899e-05    9.8409384e-05    7.2538856e-05    5.1830806e-05    7.1987491e-05    7.6050859e-05    7.4244103e-05    7.8239835e-05    5.9439622e-04
  -4.6248564e+00    9.9178575e-01    3.2931241e-03    1.3560643e-03    7.6080268e-04    4.6163698e-04    2.7848181e-04    2.3503740e-04    2.0586225e-04    1.7515982e-04    1.1174395e-04    1.3007940e-04    9.8054596e-05    1.0410087e-04    5.9393141e-05    5.2037482e-05    6.3743081e-05    8.4636897e-05    7.4349240e-05    7.2555847e-05    5.9738541e-04
  -4.5292163e+00    9.9178588e-01    3.2865401e-03    1.3572366e-03    7.3389501e-04    4.8653832e-04    2.8636389e-04    2.4438556e-04    1.8802433e-04    1.8109977e-04    1.1707872e-04    1.2730365e-04    9.5273324e-05    1.0934608e-04    5.1231459e-05    6.5700207e-05    6.3860621e-05    7.6215968e-05    8.5890351e-05    6.3957767e-05    5.9417455e-04
  -4.4096662e+00    9.9179381e-01    3.2649215e-03    1.3656727e-03    7.2743610e-04    5.0316431e-04    2.7385010e-04    2.5498705e-04    1.8864549e-04    1.8183793e-04    1.0670640e-04    1.3604185e-04    9.5824262e-05    1.1790763e-04    3.7949442e-05    7.7017938e-05    5.0150263e-05    9.6297404e-05    7.1851410e-05    6.4129685e-05    5.9179806e-04
  -4.2606911e+00    9.9177695e-01    3.2902003e-03    1.3432204e-03    7.5020142e-04    5.0337931e-04    2.6091303e-04    2.6260729e-04    1.8932252e-04    1.8262131e-04    9.8974555e-05    1.3956018e-04    9.6234779e-05    1.1824861e-04    3.2653715e-05    8.2751175e-05    6.7180874e-05    8.8190010e-05    7.5041942e-05    4.6795575e-05    5.9494919e-04
  -4.1415110e+00    9.9175625e-01    3.3025967e-03    1.3449326e-03    7.4264447e-04    5.0498457e-04    2.8543830e-04    2.4667139e-04    2.0732138e-04    1.6217877e-04    1.0991616e-04    1.3662596e-04    1.0404378e-04    1.0457762e-04    3.8009066e-05    8.2645665e-05    7.5532062e-05    7.6791734e-05    7.4971243e-05    5.8557892e-05    5.8530758e-04
  -4.0461670e+00    9.9174301e-01    3.2931022e-03    1.3668910e-03    7.3083866e-04    5.4664022e-04    2.5639462e-04    2.3783456e-04    2.1382991e-04    1.6778837e-04    1.0424848e-04    1.4462185e-04    1.1473832e-04    8.8485876e-05    4.0745222e-05    8.5493021e-05    7.5575897e-05    7.9721428e-05    6.0608757e-05    6.7364948e-05    5.8206959e-04
  -3.9269869e+00    9.9173762e-01    3.3007958e-03    1.3449783e-03    7.5438946e-04    5.5905697e-04    2.4178047e-04    2.2639661e-04    2.1829205e-04    1.7157058e-04    1.1839328e-04    1.5070555e-04    1.1264337e-04    7.2768961e-05    3.8196802e-05    9.1368910e-05    7.5812577e-05    7.7113645e-05    5.5009301e-05    7.6385245e-05    5.7672185e-04
  -3.7796949e+00    9.9169927e-01    3.3439400e-03    1.3209394e-03    7.6950419e-04    5.5646944e-04    2.6256678e-04    2.2932778e-04    1.9437994e-04    1.6958004e-04    1.2456783e-04    1.4851836e-04    1.2359660e-04    6.7517410e-05    4.9255343e-05    8.3129656e-05    7.5855333e-05    7.9986345e-05    5.5114685e-05    9.4237243e-05    5.5224086e-04
  -3.6618613e+00    9.9169387e-01    3.3393462e-03    1.3453422e-03    7.3999589e-04    5.6551569e-04    2.6982743e-04    2.3915047e-04    1.8483246e-04    1.6948404e-04    1.2975334e-04    1.4827650e-04    1.3421136e-04    5.1308519e-05    6.8473021e-05    7.2135190e-05    6.7383483e-05    7.4228308e-05    6.6775819e-05    9.1296739e-05    5.4878844e-04
  -3.5145693e+00    9.9164265e-01    3.3995567e-03    1.3376316e-03    7.3775486e-04    5.6810537e-04    2.6407385e-04    2.4757413e-04    1.7653388e-04    1.7678235e-04    1.4428882e-04    1.3860664e-04    1.3535177e-04    4.9135061e-05    7.4620705e-05    6.9886265e-05    7.3671816e-05    6.9079309e-05    7.3193685e-05    7.7071298e-05    5.4442969e-04
  -3.3656560e+00    9.9166434e-01    3.3529861e-03    1.3501324e-03    7.3016579e-04    5.7319096e-04    2.7893394e-04    2.5441084e-04    1.7299733e-04    1.7696306e-04    1.4977522e-04    1.2754899e-04    1.4048558e-04    5.4565418e-05    7.1637060e-05    8.0891437e-05    5.3737918e-05    7.1753482e-05    8.1797578e-05    7.3924061e-05    5.3976748e-04
  -3.2465253e+00    9.9164227e-01    3.3769438e-03    1.3188937e-03    7.5812084e-04    5.7339891e-04    2.8960859e-04    2.3224853e-04    1.9447859e-04    1.5966733e-04    1.5009193e-04    1.4649787e-04    1.2157064e-04    7.3681243e-05    6.6224219e-05    7.8110652e-05    5.9504493e-05    6.3323125e-05    9.3522430e-05    6.8184340e-05    5.3365748e-04
  -3.0976957e+00    9.9159955e-01    3.4370842e-03    1.2939965e-03    7.7171624e-04    5.6151692e-04    3.0782087e-04    2.1641063e-04    1.9837460e-04    1.8284338e-04    1.2255693e-04    1.4720246e-04    1.1927599e-04    8.2050588e-05    7.4718739e-05    6.9815196e-05    6.2417933e-05    6.3581634e-05    9.9468210e-05    5.6428060e-05    5.3317141e-04
  -2.9786320e+00    9.9160250e-01    3.4230977e-03    1.2951233e-03    7.9332535e-04    5.3391652e-04    3.3637531e-04    2.0308930e-04    1.9574223e-04    1.8566641e-04    1.2524508e-04    1.4679335e-04    1.2725467e-04    7.9172659e-05    8.5741868e-05    5.8633847e-05    5.6737378e-05    6.9315283e-05    9.9425143e-05    5.3476203e-05    5.2936455e-04
  -2.8357288e+00    9.9155098e-01    3.4378868e-03    1.3296184e-03    8.0715912e-04    5.2271040e-04    3.4765792e-04    1.9345905e-04    1.9080869e-04    1.8394910e-04    1.2883201e-04    1.4764992e-04    1.2531125e-04    9.0600050e-05    7.7740743e-05    6.1699795e-05    5.4089798e-05    7.8370670e-05    9.9740727e-05    5.3762878e-05    5.1796791e-04
  -2.7001320e+00    9.9149642e-01    3.4169829e-03    1.3958213e-03    8.2394808e-04    4.9202322e-04    3.8705348e-04    1.7348080e-04    2.0322976e-04    1.8092616e-04    1.1761418e-04    1.5312146e-04    1.2776963e-04    8.4907813e-05    9.1437154e-05    6.4549791e-05    4.5527620e-05    9.2827125e-05    8.2001136e-05    5.9592208e-05    5.1076716e-04
  -2.5916545e+00    9.9147828e-01    3.3957911e-03    1.4341635e-03    8.1511366e-04    4.8162370e-04    4.0244905e-04    1.8972379e-04    1.9362646e-04    1.8650562e-04    1.1454818e-04    1.5014493e-04    1.2486652e-04    9.5815246e-05    8.0230515e-05    6.7320707e-05    4.5451011e-05    1.1311046e-04    6.1566832e-05    6.5546809e-05    5.0412122e-04
  -2.4560577e+00    9.9146377e-01    3.4127084e-03    1.4254803e-03    8.2843343e-04    4.8924723e-04    3.7819153e-04    2.1005655e-04    1.9074492e-04    1.9266418e-04    1.1186632e-04    1.3999808e-04    1.2539689e-04    9.8924999e-05    8.3281850e-05    7.0452320e-05    3.9890680e-05    1.2207995e-04    4.9992315e-05    6.5661321e-05    5.0115835e-04
  -2.3072467e+00    9.9141777e-01    3.4474363e-03    1.4287581e-03    8.2240179e-04    5.2149344e-04    3.6360511e-04    2.0741468e-04    2.0365071e-04    1.7854407e-04    1.2641181e-04    1.3763527e-04    1.3418732e-04    8.2773072e-05    8.3531875e-05    8.2041078e-05    3.4467970e-05    1.1936323e-04    4.7231861e-05    6.5909845e-05    4.9537565e-04
  -2.1584537e+00    9.9134703e-01    3.4837065e-03    1.4700679e-03    7.8097496e-04    5.2448206e-04    3.6874186e-04    2.5443476e-04    1.9083825e-04    1.6959275e-04    1.4064673e-04    1.2109070e-04    1.3690821e-04    9.0925034e-05    8.0819622e-05    7.9086269e-05    6.0308725e-05    9.6070332e-05    5.0220221e-05    6.2844897e-05    4.9121127e-04
  -2.0096456e+00    9.9131621e-01    3.4711975e-03    1.5405993e-03    7.4582485e-04    5.2925900e-04    3.7237549e-04    2.7421729e-04    1.6638627e-04    1.7568972e-04    1.5219192e-04    1.1290954e-04    1.3166182e-04    9.9404420e-05    7.8262200e-05    7.9201947e-05    7.1871837e-05    8.4649635e-05    5.9249303e-05    4.7988162e-05    4.9084682e-04
  -1.8608827e+00    9.9132846e-01    3.4127875e-03    1.5924947e-03    7.2137465e-04    5.6084281e-04    3.4726140e-04    2.8843017e-04    1.6694675e-04    1.7570378e-04    1.6374476e-04    1.0751126e-04    1.3733066e-04    8.8508995e-05    7.5500257e-05    7.9256991e-05    8.9101248e-05    7.0178132e-05    5.6277790e-05    5.7100765e-05    4.8118691e-04
  -1.7121596e+00    9.9125328e-01    3.4991608e-03    1.5793356e-03    7.0193938e-04    5.8145684e-04    3.5049911e-04    2.8886412e-04    1.5817314e-04    1.7632042e-04    1.7809546e-04    1.0757863e-04    1.2645176e-04    9.9702753e-05    6.7146006e-05    9.3547663e-05    8.3290541e-05    6.4425703e-05    6.5172674e-05    5.4222005e-05    4.7133951e-04
  -1.5634298e+00    9.9123431e-01    3.5040101e-03    1.5973980e-03    7.1078754e-04    5.5382757e-04    3.5467461e-04    2.9642820e-04    1.7093486e-04    1.7923375e-04    1.6655219e-04    1.1053561e-04    1.3490652e-04    8.3011564e-05    7.8401239e-05    1.1063319e-04    6.0292790e-05    7.3186169e-05    6.2272325e-05    5.1203493e-05    4.6740090e-04
  -1.4146805e+00    9.9115684e-01    3.5797645e-03    1.5620608e-03    7.5286519e-04    5.3079140e-04    3.8690964e-04    2.8896014e-04    1.6502143e-04    1.7098143e-04    1.8074926e-04    1.2442432e-04    1.1296249e-04    8.5723169e-05    9.5325034e-05    1.0497254e-04    5.1703653e-05    8.1982699e-05    5.0385311e-05    5.7160048e-05    4.6041533e-04
  -1.2659059e+00    9.9114758e-01    3.5929726e-03    1.5400209e-03    7.7617391e-04    5.1921098e-04    3.9723695e-04    2.8551521e-04    1.8052914e-04    1.6202039e-04    1.8338038e-04    1.3277937e-04    7.9948575e-05    1.0777064e-04    9.8205099e-05    1.0491803e-04    4.6011802e-05    8.7757106e-05    5.6416425e-05    5.4243891e-05    4.4730707e-04
  -1.1171207e+00    9.9108542e-01    3.6542293e-03    1.5093671e-03    8.1699912e-04    4.8874993e-04    4.1222626e-04    2.9560266e-04    1.9580384e-04    1.5295556e-04    1.7183370e-04    1.4953153e-04    6.6163289e-05    1.0789092e-04    1.0933249e-04    9.9259616e-05    5.1774543e-05    7.3130062e-05    7.1201586e-05    5.4248939e-05    4.3427875e-04
  -9.6834078e-01    9.9106427e-01    3.6689413e-03    1.4850802e-03    8.4024151e-04    4.8256676e-04    4.2650989e-04    3.1172150e-04    1.8320831e-04    1.4736728e-04    1.6656585e-04    1.7722645e-04    4.9510526e-05    1.0244238e-04    1.2324106e-04    9.6486459e-05    5.7649028e-05    7.3221439e-05    6.5257217e-05    5.4242317e-05    4.2425150e-04
  -8.1955251e-01    9.9102968e-01    3.6975934e-03    1.4609992e-03    8.7105449e-04    4.9421517e-04    4.2168040e-04    3.0803686e-04    1.8935259e-04    1.4163610e-04    1.5287527e-04    1.9373108e-04    5.2315994e-05    1.0816177e-04    1.2884311e-04    7.3787312e-05    7.7933449e-05    7.3278362e-05    5.9396322e-05    4.5179026e-05    4.2025316e-04
  -6.7074533e-01    9.9095687e-01    3.7587959e-03    1.4846664e-03    8.6354569e-04    5.1714514e-04    4.0543249e-04    2.7197377e-04    2.1523924e-04    1.5359494e-04    1.5838286e-04    1.7151123e-04    7.4451032e-05    9.9775495e-05    1.2883400e-04    6.5278381e-05    8.6541166e-05    6.7319778e-05    6.8301905e-05    4.5225377e-05    4.0711504e-04
  -5.2190941e-01    9.9092409e-01    3.7754170e-03    1.4713626e-03    9.0227074e-04    5.2419642e-04    3.9741484e-04    2.6809281e-04    2.1503027e-04    1.7405395e-04    1.4954882e-04    1.5479817e-04    7.4397759e-05    1.2751737e-04    1.0928899e-04    5.6760563e-05    9.7984791e-05    7.0211664e-05    5.9299858e-05    5.4300700e-05    3.9396601e-04
  -3.7307403e-01    9.9086692e-01    3.8169284e-03    1.4676237e-03    9.3933637e-04    5.1174154e-04    3.9050718e-04    2.6190077e-04    2.3319221e-04    1.5978278e-04    1.6952158e-04    1.3811735e-04    9.6460208e-05    1.1911638e-04    9.5212207e-05    7.0991766e-05    8.9284183e-05    9.3607357e-05    3.8627922e-05    6.0319157e-05    3.8080997e-04
  -2.2423344e-01    9.9079786e-01    3.8597181e-03    1.4890925e-03    9.2929166e-04    5.2801523e-04    3.6709956e-04    2.9214348e-04    2.4756808e-04    1.5050000e-04    1.6384360e-04    1.2700904e-04    1.1020341e-04    1.1621211e-04    8.3940122e-05    8.8017520e-05    8.3470533e-05    8.7572642e-05    4.1507182e-05    6.6285086e-05    3.7065180e-04
  -7.5396292e-02    9.9074957e-01    3.8278402e-03    1.5785708e-03    8.9735700e-04    5.5974481e-04    3.3652995e-04    3.2515017e-04    2.4082815e-04    1.5332198e-04    1.6953903e-04    1.1863996e-04    1.1571657e-04    1.1042516e-04    7.2737446e-05    1.0767207e-04    8.6435598e-05    8.4597954e-05    4.4539398e-05    6.3334229e-05    3.5745276e-04
   7.3423213e-02    9.9069481e-01    3.8626064e-03    1.5705499e-03    8.9935992e-04    6.0606384e-04    3.1528788e-04    3.2491900e-04    2.1982270e-04    1.9179007e-04    1.6378359e-04    1.2139283e-04    1.1005062e-04    1.1587861e-04    7.0064258e-05    1.1045194e-04    8.0551907e-05    8.4538262e-05    5.0413457e-05    6.0345657e-05    3.4732325e-04
   2.2221889e-01    9.9068230e-01    3.8887278e-03    1.5615363e-03    8.8945652e-04    6.0957966e-04    3.3312001e-04    3.0780449e-04    2.3243799e-04    1.9088654e-04    1.5533106e-04    1.3254824e-04    1.0158342e-04    1.1855764e-04    7.8480301e-05    1.0767463e-04    7.7564230e-05    8.4524074e-05    4.7376371e-05    6.3294099e-05    3.3721773e-04
   3.7101928e-01    9.9062377e-01    3.9339140e-03    1.5750030e-03    8.7198819e-04    6.4404362e-04    3.3538000e-04    3.0047023e-04    2.1682250e-04    1.9950536e-04    1.6098746e-04    1.2965764e-04    1.0148824e-04    1.2967719e-04    7.0070488e-05    9.9045746e-05    8.8958465e-05    8.4490689e-05    3.5461917e-05    7.2178225e-05    3.2708819e-04
   5.1982154e-01    9.9057317e-01    3.9450846e-03    1.6149214e-03    8.6653545e-04    6.3606689e-04    3.6057814e-04    2.9079831e-04    2.1363963e-04    2.0251036e-04    1.6653694e-04    1.3503922e-04    9.5948532e-05    1.2963715e-04    7.2784693e-05    1.0465023e-04    7.7418187e-05    9.3109960e-05    3.5522724e-05    6.9105274e-05    3.1694723e-04
   6.6860041e-01    9.9052368e-01    3.9506970e-03    1.6400897e-03    8.8872869e-04    6.1272968e-04    3.8240768e-04    3.0113579e-04    1.9768802e-04    2.0578106e-04    1.8063261e-04    1.3474054e-04    1.0139698e-04    1.1575505e-04    8.1022020e-05    1.0178769e-04    8.8915941e-05    7.8485900e-05    4.1436717e-05    6.9065676e-05    3.0382334e-04
   8.1730832e-01    9.9044834e-01    3.9991515e-03    1.6811495e-03    8.6616015e-04    6.1247571e-04    3.8631287e-04    3.2450018e-04    1.8476520e-04    2.1422099e-04    1.7462883e-04    1.2913868e-04    1.2328912e-04    1.0186290e-04    7.8133336e-05    1.0171078e-04    1.0030124e-04    6.6797574e-05    4.1395027e-05    7.4945010e-05    2.9071732e-04
   9.6605973e-01    9.9040080e-01    4.0149745e-03    1.7042453e-03    8.7903510e-04    6.0000403e-04    4.3443149e-04    2.8724663e-04    1.9382633e-04    2.0820280e-04    1.7158880e-04    1.3191105e-04    1.2854486e-04    9.3436874e-05    8.6381096e-05    1.0726397e-04    9.7410458e-05    5.5055218e-05    6.2049989e-05    6.2966180e-05    2.8062512e-04
   1.1148081e+00    9.9034861e-01    4.0574676e-03    1.7341401e-03    8.5925712e-04    5.9129719e-04    4.6589370e-04    2.7287403e-04    2.1177798e-04    1.9578934e-04    1.6005990e-04    1.4270782e-04    1.2565843e-04    9.6091181e-05    8.0721700e-05    1.0992127e-04    1.0304608e-04    4.9256609e-05    6.1929436e-05    6.8925375e-05    2.6457326e-04
   1.2635602e+00    9.9036320e-01    3.9904997e-03    1.7974703e-03    8.6529383e-04    5.7739657e-04    4.6203211e-04    2.8244022e-04    2.0595838e-04    1.9008924e-04    1.6558042e-04    1.5901699e-04    1.2271616e-04    9.0501858e-05    6.9512080e-05    1.1247653e-04    1.1421722e-04    4.9298797e-05    5.8893791e-05    9.5963565e-05    2.2743989e-04
   1.4123250e+00    9.9026702e-01    4.1160885e-03    1.7650185e-03    8.7722133e-04    5.4611894e-04    4.9415479e-04    2.6889893e-04    2.3377235e-04    1.6615299e-04    1.6836793e-04    1.6166045e-04    1.2799501e-04    9.5869009e-05    6.9519449e-05    1.0672340e-04    1.1119089e-04    4.6293253e-05    6.7591274e-05    9.5814805e-05    2.1452403e-04
   1.5611015e+00    9.9023676e-01    4.1057374e-03    1.7798381e-03    8.9973668e-04    5.4591721e-04    5.0397576e-04    2.7160641e-04    2.2791931e-04    1.8022855e-04    1.8157033e-04    1.4764074e-04    1.1960036e-04    9.8527680e-05    6.6571401e-05    1.1783993e-04    9.3918197e-05    5.7800910e-05    6.1605169e-05    8.9520918e-05    2.1368828e-04
   1.7098926e+00    9.9016809e-01    4.1828726e-03    1.7642064e-03    8.9940312e-04    5.4600819e-04    5.2453071e-04    2.6120850e-04    2.4910834e-04    1.7646719e-04    1.7264162e-04    1.4736623e-04    1.1122453e-04    1.2035000e-04    5.8156800e-05    1.2347682e-04    7.6734993e-05    6.3449144e-05    7.3356148e-05    8.0481113e-05    2.0086299e-04
   1.8587062e+00    9.9008029e-01    4.2584596e-03    1.7514356e-03    9.2958331e-04    5.7433987e-04    4.7386029e-04    3.0950348e-04    2.1807596e-04    1.8234980e-04    1.6694192e-04    1.5541650e-04    1.1383534e-04    1.1728632e-04    6.0857248e-05    1.3732574e-04    6.2510871e-05    6.9156673e-05    7.3276297e-05    6.8430131e-05    1.9706670e-04
   2.0075425e+00    9.9002108e-01    4.3106041e-03    1.7480576e-03    9.2499012e-04    6.0454170e-04    4.3493948e-04    3.3919343e-04    2.2703338e-04    1.7917769e-04    1.6934338e-04    1.5231258e-04    1.1643910e-04    1.0607890e-04    8.5669411e-05    1.1472923e-04    5.9484307e-05    8.9250718e-05    6.1501030e-05    6.2330113e-05    1.9324324e-04
   2.1453030e+00    9.8997684e-01    4.3429392e-03    1.7427009e-03    9.7523290e-04    5.9008761e-04    4.2045314e-04    3.5172895e-04    2.2039461e-04    1.7901434e-04    1.6922901e-04    1.4667378e-04    1.2446340e-04    1.0075663e-04    9.6641491e-05    9.5098686e-05    6.2230447e-05    1.0075670e-04    5.8607355e-05    6.5312326e-05    1.8083356e-04
   2.2830902e+00    9.8993151e-01    4.4001103e-03    1.7233736e-03    1.0033160e-03    5.7263997e-04    4.2000037e-04    3.5780821e-04    2.2010175e-04    1.9001960e-04    1.5509167e-04    1.5466852e-04    1.1616219e-04    1.0884331e-04    8.8142361e-05    1.0612524e-04    5.6600417e-05    1.0635808e-04    5.2700738e-05    6.8238829e-05    1.6819222e-04
   2.4209008e+00    9.8987184e-01    4.4325723e-03    1.7379985e-03    1.0311948e-03    5.5995254e-04    3.9928251e-04    3.7472225e-04    2.2639690e-04    1.8433503e-04    1.7990954e-04    1.4632518e-04    1.1053309e-04    1.1701334e-04    8.5275264e-05    1.0043210e-04    6.2358665e-05    9.7507696e-05    5.2634107e-05    6.5100165e-05    1.6461182e-04
   2.5587359e+00    9.8985464e-01    4.4176550e-03    1.7304049e-03    1.0449917e-03    5.7662231e-04    4.1286120e-04    3.7739841e-04    2.2295715e-04    1.7856589e-04    1.8822609e-04    1.4876184e-04    1.0754114e-04    1.2762070e-04    7.9588738e-05    9.4602769e-05    8.2100355e-05    7.4373160e-05    8.4664649e-05    5.0437231e-05    1.4598643e-04
   2.6966053e+00    9.8981781e-01    4.4064929e-03    1.7427452e-03    1.0624574e-03    6.2210615e-04    4.1648509e-04    3.6879022e-04    2.0094824e-04    1.8996539e-04    1.8787188e-04    1.4036583e-04    1.1814085e-04    1.1919265e-04    7.9334272e-05    1.0276382e-04    9.0395477e-05    6.5845066e-05    7.5664086e-05    6.8082985e-05    1.2453867e-04
   2.8345098e+00    9.8975235e-01    4.4246042e-03    1.7820412e-03    1.0737300e-03    6.2178492e-04    4.1230616e-04    3.6892450e-04    2.1593342e-04    1.8961163e-04    1.9582057e-04    1.1850070e-04    1.3146765e-04    1.1905855e-04    8.4811953e-05    9.9989559e-05    7.8963018e-05    7.7213050e-05    6.9744472e-05    5.6051243e-05    1.2709359e-04
   3.0378977e+00    9.8965998e-01    4.4489773e-03    1.8382914e-03    1.0811395e-03    6.3034612e-04    4.1497416e-04    3.7865861e-04    2.1526966e-04    1.9222554e-04    1.9845119e-04    1.0771429e-04    1.4213550e-04    1.0815045e-04    9.8503783e-05    8.6066683e-05    7.0249924e-05    9.7167465e-05    7.5667697e-05    3.5325502e-05    1.2070577e-04
   3.1758506e+00    9.8961529e-01    4.4639870e-03    1.8591756e-03    1.0785306e-03    6.5591564e-04    4.2334212e-04    3.5804072e-04    2.2665685e-04    2.0021441e-04    1.8381089e-04    1.1545794e-04    1.5243497e-04    9.9809853e-05    9.8379348e-05    9.1318678e-05    5.6109410e-05    1.0256232e-04    8.1295061e-05    2.6480907e-05    1.1118452e-04
   3.3071438e+00    9.8962399e-01    4.4083787e-03    1.8880955e-03    1.0658407e-03    7.0144252e-04    4.1537382e-04    3.4812512e-04    2.3863788e-04    1.9178960e-04    1.9435578e-04    1.1521259e-04    1.4398643e-04    9.6857239e-05    1.0903697e-04    9.3863881e-05    5.3251678e-05    1.0235449e-04    7.5242996e-05    2.9367113e-05    1.0479427e-04
   3.4227041e+00    9.8956937e-01    4.4850620e-03    1.8764516e-03    1.0417750e-03    7.1123574e-04    4.4032049e-04    3.3827882e-04    2.4140905e-04    1.9171620e-04    1.8835784e-04    1.2029469e-04    1.3852581e-04    9.6965657e-05    1.0363328e-04    9.3979677e-05    5.6193952e-05    1.0547264e-04    7.2506655e-05    3.5430882e-05    9.3019904e-05
   3.5239545e+00    9.8935761e-01    4.5450494e-03    1.9768242e-03    1.0595055e-03    7.2648344e-04    4.3032419e-04    3.6620835e-04    2.5305594e-04    1.8282184e-04    1.8814114e-04    1.3342267e-04    1.3562561e-04    8.6057444e-05    1.0615873e-04    9.9339547e-05    5.9029045e-05    1.0832935e-04    6.3743300e-05    4.1365551e-05    8.0905107e-05
   3.6067644e+00    9.8908127e-01    4.5768795e-03    1.9865436e-03    1.0387630e-03    7.3805880e-04    4.3777069e-04    4.0109339e-04    3.1732641e-04    2.1195898e-04    2.2733705e-04    1.3057185e-04    1.4546078e-04    1.0402228e-04    1.0876816e-04    1.0381285e-04    8.7075880e-05    1.2634752e-04    5.7897862e-05    4.4257422e-05    7.4781170e-05
   3.7021704e+00    9.8861808e-01    4.6526889e-03    2.0818990e-03    1.0035038e-03    8.1358780e-04    4.6446880e-04    4.0619779e-04    3.4680957e-04    2.0884331e-04    2.4481088e-04    1.4658262e-04    1.5249767e-04    1.5500000e-04    1.0320530e-04    1.2140749e-04    9.4698077e-05    1.4693058e-04    6.8833522e-05    4.7127050e-05    1.2282693e-04
   3.8059080e+00    9.8804216e-01    4.7113766e-03    2.0913536e-03    1.0628685e-03    8.0212743e-04    4.9339306e-04    4.5363792e-04    3.4896474e-04    2.5070167e-04    2.5243753e-04    1.6315893e-04    1.4950046e-04    1.9834511e-04    1.6789970e-04    1.6243886e-04    1.0740455e-04    2.0816462e-04    8.1329171e-05    7.3551205e-05    1.7918755e-04
   3.9154496e+00    9.8717628e-01    4.8846348e-03    2.1007858e-03    1.1187240e-03    8.5753015e-04    5.2035440e-04    4.6689619e-04    3.7844856e-04    2.6223484e-04    2.9107893e-04    2.4077498e-04    1.9959757e-04    1.2817950e-04    2.1626086e-04    1.5375601e-04    2.8175982e-04    1.4838647e-04    9.0536798e-05    1.1935927e-04    3.6442150e-04
   4.0132479e+00    9.8627984e-01    4.9251135e-03    2.3049385e-03    1.1690353e-03    8.1688244e-04    5.9082943e-04    4.2576090e-04    3.7995847e-04    2.8272778e-04    3.0666137e-04    2.0458659e-04    2.9185070e-04    2.0752862e-04    2.7127488e-04    1.5923577e-04    3.1745292e-04    2.3989145e-04    1.4596900e-04    1.4469889e-04    5.3576121e-04
   4.1014886e+00    9.8511216e-01    5.2424936e-03    2.4003718e-03    1.2001550e-03    8.8665910e-04    5.2070776e-04    4.4753808e-04    3.7830215e-04    3.1352665e-04    3.2083088e-04    2.1271285e-04    3.1683753e-04    2.3046123e-04    2.4118440e-04    2.6053715e-04    3.7024646e-04    2.6567641e-04    3.1587830e-04    1.7824818e-04    7.8546960e-04
   4.2080202e+00    9.8393424e-01    5.0037402e-03    2.5078596e-03    1.2954513e-03    9.8269727e-04    6.5663047e-04    4.1763778e-04    4.3237921e-04    2.8058188e-04    3.3158402e-04    2.4929293e-04    2.9479162e-04    1.9033560e-04    2.9146128e-04    2.4413126e-04    4.9269913e-04    3.6702559e-04    3.2979375e-04    2.7060687e-04    1.4270633e-03
   4.3048409e+00    9.8308230e-01    4.8454015e-03    2.1608511e-03    1.3663060e-03    8.6088940e-04    7.0240295e-04    5.3640302e-04    5.1445965e-04    3.6283840e-04    3.5967605e-04    2.6247363e-04    3.2681563e-04    2.7998136e-04    2.8322528e-04    2.2701469e-04    2.9886548e-04    4.6359578e-04    3.0136183e-04    4.2689542e-04    2.3382425e-03
   4.4048646e+00    9.8180266e-01    4.9273990e-03    2.1935059e-03    1.4173310e-03    7.9447526e-04    6.4365621e-04    5.2594786e-04    4.4715276e-04    3.3905315e-04    3.6803284e-04    2.7649894e-04    2.4015840e-04    2.4828789e-04    2.4363566e-04    2.5784761e-04    3.3482799e-04    4.2682800e-04    5.0682104e-04    5.4533876e-04    3.4605374e-03
   4.5075019e+00    9.8082886e-01    4.8803334e-03    2.1284397e-03    1.3462982e-03    8.3230415e-04    6.9570625e-04    5.3470308e-04    4.1099433e-04    2.8822788e-04    2.6327878e-04    2.5826707e-04    2.4063900e-04    2.0436296e-04    3.4125190e-04    2.3490563e-04    3.0781354e-04    4.1492552e-04    5.4340320e-04    4.3697341e-04    4.8083149e-03
   4.6067928e+00    9.7944220e-01    4.9952754e-03    2.1855069e-03    1.2668361e-03    8.6288460e-04    6.5219551e-04    5.5256077e-04    3.2527938e-04    3.6057142e-04    2.4522497e-04    2.5852378e-04    2.2998492e-04    2.3967221e-04    3.1835787e-04    2.1098887e-04    3.4434140e-04    4.1168104e-04    5.1621381e-04    7.1047582e-04    5.8712268e-03
   4.7061803e+00    9.7724702e-01    5.0702790e-03    2.2616065e-03    1.3188686e-03    1.0863887e-03    6.3410367e-04    5.3059324e-04    5.0194312e-04    3.1260064e-04    3.5586435e-04    3.3245416e-04    2.3491413e-04    1.9476380e-04    2.9934337e-04    2.0309293e-04    3.3252036e-04    2.9209673e-04    6.2020988e-04    8.6476895e-04    7.3065720e-03
   4.8054512e+00    9.7413527e-01    5.3209280e-03    2.5968172e-03    1.5771803e-03    9.9860698e-04    8.3887404e-04    5.3878613e-04    4.6497787e-04    4.4519793e-04    4.5608634e-04    4.6408648e-04    3.0515376e-04    2.4231704e-04    3.4650118e-04    2.4141606e-04    2.5130152e-04    4.3337283e-04    5.3574652e-04    6.5918767e-04    9.1481874e-03
   4.9047609e+00    9.7115604e-01    5.7868414e-03    2.6388843e-03    1.8450885e-03    1.2021456e-03    8.5744536e-04    6.7405711e-04    5.6174229e-04    4.9819416e-04    5.1548138e-04    3.7568385e-04    3.8112054e-04    3.0510266e-04    3.7668683e-04    3.5416773e-04    3.4657555e-04    4.4664700e-04    4.4418929e-04    6.6529627e-04    1.0568607e-02
   5.0040779e+00    9.6768522e-01    6.2218851e-03    2.7653820e-03    1.9554053e-03    1.3593415e-03    9.8259507e-04    8.7434731e-04    6.5980369e-04    6.4983316e-04    4.6415238e-04    4.1096500e-04    4.9450943e-04    3.2103963e-04    3.9927936e-04    4.0711337e-04    5.6995779e-04    3.8086535e-04    6.3048438e-04    5.6547019e-04    1.2202345e-02
   5.1033912e+00    9.6391746e-01    6.7039178e-03    3.1562917e-03    2.1106894e-03    1.4591111e-03    1.1962965e-03    8.7432910e-04    8.3412910e-04    7.2961916e-04    5.0578454e-04    5.6284759e-04    4.9316006e-04    4.9272198e-04    4.7491799e-04    4.4955494e-04    4.7147651e-04    5.1899460e-04    6.0111424e-04    5.9541274e-04    1.3852174e-02
   5.2026684e+00    9.5981155e-01    7.2602143e-03    3.5105666e-03    2.4851132e-03    1.5805929e-03    1.2888051e-03    1.0200091e-03    8.3785233e-04    7.8694701e-04    6.9686064e-04    6.0069239e-04    6.5371937e-04    5.6682353e-04    4.8503214e-04    5.2980526e-04    5.9903867e-04    6.2912805e-04    6.2979888e-04    6.4161106e-04    1.5385844e-02
   5.3019647e+00    9.5526697e-01    7.8454173e-03    3.7094522e-03    2.6030998e-03    1.8661110e-03    1.8892675e-03    1.1023158e-03    1.1275991e-03    8.7041032e-04    7.1067380e-04    7.4550969e-04    6.3959796e-04    6.3303063e-04    6.7254108e-04    6.1783288e-04    4.7375710e-04    7.2262750e-04    6.2318874e-04    7.1060560e-04    1.7169995e-02
   5.4012545e+00    9.4889446e-01    9.0931491e-03    4.6378563e-03    3.2724225e-03    2.2015560e-03    1.8506678e-03    1.2308206e-03    1.0536851e-03    1.0115220e-03    8.9889148e-04    8.1723554e-04    8.7715790e-04    8.0022128e-04    6.8442977e-04    6.0037213e-04    6.7311970e-04    7.1580652e-04    7.4226002e-04    6.6697531e-04    1.9277386e-02
   5.5005633e+00    9.4225143e-01    1.0638130e-02    5.4690925e-03    3.2690120e-03    2.6382842e-03    1.9980713e-03    1.9584340e-03    1.2243590e-03    1.1430880e-03    1.0858921e-03    8.6981845e-04    8.5558534e-04    9.4132607e-04    8.1508139e-04    7.2794308e-04    9.3073348e-04    7.1871549e-04    7.9108401e-04    7.3018692e-04    2.0943729e-02
   5.6098197e+00    9.3554035e-01    1.1549073e-02    6.5025755e-03    4.1385447e-03    3.1373315e-03    2.1441213e-03    1.7156712e-03    1.6009575e-03    1.1922606e-03    1.2301884e-03    1.0196397e-03    1.1624236e-03    1.1859202e-03    7.4567550e-04    9.7401750e-04    7.9011586e-04    9.2501502e-04    7.7369369e-04    8.1662807e-04    2.2855801e-02
   5.7025722e+00    9.3074330e-01    1.2261435e-02    6.8492306e-03    4.6331205e-03    3.5136913e-03    2.2783872e-03    2.0933914e-03    1.8311773e-03    1.3867025e-03    1.1423423e-03    1.2510507e-03    1.2670437e-03    9.0769170e-04    9.6522193e-04    7.8896207e-04    8.4968018e-04    1.0116353e-03    9.3499986e-04    8.4117607e-04    2.4449761e-02
   5.8060997e+00    9.2474336e-01    1.3629014e-02    7.2841058e-03    5.2688145e-03    3.9621270e-03    2.6906872e-03    2.3150383e-03    1.7057312e-03    1.6694599e-03    1.3530533e-03    1.1276702e-03    1.2447160e-03    1.0023400e-03    1.2298091e-03    8.9580594e-04    1.0569199e-03    8.1675742e-04    8.1501338e-04    8.5897391e-04    2.6330605e-02
   5.9078069e+00    9.1884911e-01    1.4820952e-02    8.5945430e-03    5.3101327e-03    4.2260339e-03    2.8254543e-03    2.2514242e-03    1.9299483e-03    1.6446188e-03    1.8638712e-03    1.4176397e-03    1.4316805e-03    1.1262821e-03    1.2871338e-03    1.0543023e-03    1.0130542e-03    8.0249866e-04    9.5714696e-04    9.8436617e-04    2.7609810e-02
   6.0036435e+00    9.1379724e-01    1.6085200e-02    8.6482139e-03    6.1123275e-03    4.2818810e-03    3.4141256e-03    2.6848565e-03    1.9538836e-03    1.7287718e-03    1.6952291e-03    1.5398398e-03    1.3569881e-03    1.1616638e-03    1.2174682e-03    1.1866405e-03    9.4518053e-04    1.1737746e-03    1.1696097e-03    1.1274888e-03    2.8719617e-02
   6.1064819e+00    9.0771871e-01    1.8021886e-02    9.3630833e-03    5.9787322e-03    4.8986629e-03    3.3382373e-03    2.8270355e-03    2.3060144e-03    2.2264470e-03    1.7816041e-03    1.5572176e-03    1.3707534e-03    1.2956384e-03    1.4502796e-03    1.2349891e-03    1.2552045e-03    1.0323689e-03    1.0626905e-03    7.7169719e-04    3.0508750e-02
   6.2021371e+00    9.0297555e-01    1.8247388e-02    1.0226641e-02    7.0377760e-03    4.9198764e-03    3.7501226e-03    3.1863524e-03    2.3253349e-03    2.2499443e-03    1.7860178e-03    1.6889222e-03    1.4120564e-03    1.4312875e-03    1.2898159e-03    1.2539882e-03    1.1481607e-03    1.2829292e-03    1.1262017e-03    1.0197431e-03    3.1641890e-02
   6.3054654e+00    8.9842933e-01    1.9034671e-02    1.1657144e-02    6.7779474e-03    5.1456815e-03    3.7673410e-03    3.3832795e-03    2.5909632e-03    2.1954528e-03    1.8215627e-03    1.6232711e-03    1.6305178e-03    1.4757852e-03    1.2893089e-03    1.4690658e-03    1.0744356e-03    1.0271987e-03    1.2692493e-03    1.0748517e-03    3.3262941e-02
   6.4078466e+00    8.9371686e-01    2.0423088e-02    1.2066844e-02    7.5104972e-03    5.2261308e-03    4.0899896e-03    3.4836907e-03    2.7278072e-03    2.2663954e-03    1.8060802e-03    1.6231214e-03    1.4455672e-03    1.3848634e-03    1.2663937e-03    1.3653726e-03    1.1879797e-03    1.0319035e-03    1.0500063e-03    1.0123512e-03    3.5315054e-02
   6.5031446e+00    8.8949711e-01    2.1805491e-02    1.2535592e-02    8.2973846e-03    5.4844240e-03    4.0442066e-03    3.3967553e-03    2.6903430e-03    2.0416121e-03    1.7539361e-03    1.5616181e-03    1.5468399e-03    1.2692557e-03    1.3012105e-03    1.0610397e-03    1.1536135e-03    1.1565614e-03    1.0552373e-03    1.0437941e-03    3.7303978e-02
   6.6004180e+00    8.8602313e-01    2.3027603e-02    1.3264005e-02    8.2722490e-03    5.4117563e-03    4.0853656e-03    3.1361485e-03    2.5569575e-03    1.9358976e-03    1.7076947e-03    1.4347936e-03    1.4538818e-03    1.3969148e-03    1.0487905e-03    1.2650292e-03    1.1539332e-03    1.1364097e-03    9.1094900e-04    1.0220945e-03    3.9756399e-02
   6.7029836e+00    8.8292663e-01    2.4010906e-02    1.3434277e-02    8.2286110e-03    5.2871650e-03    3.9156319e-03    3.0552587e-03    2.4027582e-03    1.9090863e-03    1.7159197e-03    1.5096660e-03    1.2565585e-03    1.3831418e-03    1.1717672e-03    1.2363817e-03    1.0724992e-03    1.1434844e-03    1.0362084e-03    9.3796133e-04    4.2366091e-02
   6.8011539e+00    8.8022686e-01    2.4572718e-02    1.3332954e-02    8.1484915e-03    5.3296480e-03    3.8213681e-03    2.9439105e-03    2.3499398e-03    2.0045722e-03    1.8209757e-03    1.4547043e-03    1.2911583e-03    1.2643722e-03    1.1607801e-03    1.2102227e-03    1.1075885e-03    1.0964369e-03    1.0144450e-03    1.1049976e-03    4.4743858e-02
   6.9022840e+00    8.7678664e-01    2.5264308e-02    1.3588027e-02    8.1617177e-03    5.0905697e-03    3.8867884e-03    2.8606691e-03    2.4472126e-03    2.0741704e-03    1.7826808e-03    1.5252060e-03    1.2718190e-03    1.1993698e-03    1.2958868e-03    1.1856066e-03    1.1578891e-03    1.0852490e-03    1.2244964e-03    9.2147485e-04    4.7190215e-02
   7.0051516e+00    8.7308192e-01    2.6095090e-02    1.3668171e-02    7.9778017e-03    5.3408140e-03    3.9239453e-03    2.8856204e-03    2.4056600e-03    2.1183510e-03    1.8641355e-03    1.5072590e-03    1.2833678e-03    1.2102595e-03    1.3086077e-03    1.3023771e-03    1.2782217e-03    1.1540979e-03    1.1205331e-03    9.8056784e-04    4.9493200e-02
   7.1050938e+00    8.6977528e-01    2.6541708e-02    1.3680620e-02    8.0083441e-03    5.4694565e-03    3.8848867e-03    2.8700321e-03    2.4114335e-03    2.1434311e-03    1.9099115e-03    1.4840789e-03    1.2959336e-03    1.2425539e-03    1.3618887e-03    1.3173813e-03    1.3286272e-03    1.1593536e-03    1.1054151e-03    1.0675163e-03    5.1942148e-02
   7.2007131e+00    8.6616714e-01    2.7139208e-02    1.3947248e-02    8.0297631e-03    5.4017417e-03    3.8512958e-03    3.0160396e-03    2.4896253e-03    2.2341105e-03    1.8044129e-03    1.3948308e-03    1.4337258e-03    1.2864544e-03    1.3571070e-03    1.3819480e-03    1.1750630e-03    1.2222213e-03    1.2761929e-03    1.0079785e-03    5.4383895e-02
   7.3088461e+00    8.6222133e-01    2.7488131e-02    1.4144917e-02    8.0894917e-03    5.3933794e-03    3.8769403e-03    3.0726072e-03    2.6190232e-03    2.1301103e-03    1.8659532e-03    1.5073481e-03    1.4422568e-03    1.3192988e-03    1.4341082e-03    1.3888747e-03    1.2555816e-03    1.1403016e-03    1.1129846e-03    1.2355022e-03    5.7261860e-02
   7.4085233e+00    8.5835229e-01    2.8075160e-02    1.4324848e-02    7.9473292e-03    5.6163502e-03    3.8927541e-03    3.0456283e-03    2.7110791e-03    2.0853655e-03    2.0511990e-03    1.5509763e-03    1.4520440e-03    1.3408390e-03    1.5333482e-03    1.3748889e-03    1.3038667e-03    1.2286549e-03    1.2038322e-03    1.1679676e-03    5.9741580e-02
   7.5081237e+00    8.5431688e-01    2.8516910e-02    1.4264604e-02    8.2334498e-03    5.7230730e-03    3.9817214e-03    3.1418499e-03    2.7706922e-03    2.1518975e-03    1.9838974e-03    1.5717182e-03    1.4530585e-03    1.5141573e-03    1.5330893e-03    1.4573966e-03    1.3388091e-03    1.2961531e-03    1.1878206e-03    1.0871178e-03    6.2475703e-02
   7.6078445e+00    8.4965708e-01    2.9404019e-02    1.4519530e-02    8.3847670e-03    5.6601073e-03    4.0886055e-03    3.3690507e-03    2.6986838e-03    2.2661267e-03    1.9900376e-03    1.7059652e-03    1.5546263e-03    1.5659782e-03    1.4434063e-03    1.6091812e-03    1.4202836e-03    1.3407727e-03    1.1230502e-03    1.3335481e-03    6.4865183e-02
   7.7053482e+00    8.4551976e-01    2.9735684e-02    1.4734919e-02    8.3914277e-03    5.8710119e-03    4.1987731e-03    3.5167350e-03    2.7472705e-03    2.3327107e-03    2.0696156e-03    1.7459976e-03    1.5118958e-03    1.5934365e-03    1.6048722e-03    1.5752661e-03    1.4987332e-03    1.3874609e-03    1.2888933e-03    1.2024376e-03    6.7473103e-02
   7.8051352e+00    8.4150759e-01    2.9932676e-02    1.4900783e-02    8.6851823e-03    5.8844470e-03    4.2388304e-03    3.4939795e-03    2.7745590e-03    2.3430899e-03    2.1682014e-03    1.8408076e-03    1.5377880e-03    1.5799653e-03    1.6084131e-03    1.6952582e-03    1.5339785e-03    1.5320694e-03    1.2978751e-03    1.3558810e-03    7.0088626e-02
   7.9054992e+00    8.3762251e-01    2.9981181e-02    1.5132423e-02    8.7809949e-03    5.8997042e-03    4.3081836e-03    3.5264949e-03    2.8985714e-03    2.3425177e-03    2.1429737e-03    1.9088453e-03    1.7566746e-03    1.6252916e-03    1.6268644e-03    1.7009967e-03    1.6140365e-03    1.3928246e-03    1.4496576e-03    1.4148669e-03    7.2874383e-02
   8.0060966e+00    8.3366054e-01    3.0200343e-02    1.5192529e-02    8.9867848e-03    5.9530223e-03    4.5218962e-03    3.5443574e-03    2.8469541e-03    2.4598008e-03    2.1237589e-03    1.8871439e-03    1.8143920e-03    1.6127307e-03    1.6224824e-03    1.8087426e-03    1.5924519e-03    1.5104201e-03    1.5735891e-03    1.4128855e-03    7.5675172e-02
   8.1130833e+00    8.2953958e-01    3.0218498e-02    1.5448964e-02    9.3753172e-03    6.0267309e-03    4.6019389e-03    3.4836707e-03    2.8975878e-03    2.6325661e-03    2.1837717e-03    1.8123458e-03    1.8120969e-03    1.6969235e-03    1.6885594e-03    1.7220855e-03    1.7652604e-03    1.6034550e-03    1.4374048e-03    1.6030139e-03    7.8450232e-02
   8.2047990e+00    8.2657645e-01    3.0628917e-02    1.5268612e-02    9.3490025e-03    6.0904422e-03    4.7820582e-03    3.6125565e-03    2.8271514e-03    2.6861596e-03    2.2915607e-03    1.7544578e-03    1.7652947e-03    1.8035657e-03    1.7472349e-03    1.7353081e-03    1.7505960e-03    1.5976960e-03    1.6506264e-03    1.6019170e-03    8.0480396e-02
   8.3055003e+00    8.2346630e-01    3.0575242e-02    1.5584923e-02    9.1719397e-03    6.4859119e-03    4.7851373e-03    3.5498836e-03    2.9256897e-03    2.6375795e-03    2.2816145e-03    1.9233807e-03    1.8261047e-03    1.8357411e-03    1.7795944e-03    1.7345589e-03    2.0491775e-03    1.5360499e-03    1.7353060e-03    1.6573228e-03    8.2458538e-02
   8.4078031e+00    8.2023321e-01    3.0758965e-02    1.5485400e-02    9.5652411e-03    6.4547757e-03    4.8687663e-03    3.5722365e-03    2.9579073e-03    2.6505115e-03    2.3908384e-03    2.0939154e-03    1.7804473e-03    1.9508883e-03    1.8828572e-03    1.8719971e-03    1.9284723e-03    1.7534629e-03    1.8591379e-03    1.8707293e-03    8.4070244e-02
   8.5004379e+00    8.1728624e-01    3.1002180e-02    1.5502516e-02    9.6109527e-03    6.6601017e-03    4.8277350e-03    3.6474706e-03    2.9291734e-03    2.8331290e-03    2.3847148e-03    2.1967818e-03    1.9632682e-03    1.9699789e-03    1.9606722e-03    2.0460088e-03    1.9859250e-03    1.8666113e-03    1.9080403e-03    1.9251209e-03    8.5493377e-02
   8.6095958e+00    8.1354770e-01    3.1415064e-02    1.5712084e-02    9.7972148e-03    6.6863423e-03    4.8377264e-03    3.7453281e-03    3.2067625e-03    2.8303964e-03    2.4721951e-03    2.1493823e-03    2.1316094e-03    2.1790557e-03    1.9248833e-03    2.3315277e-03    2.0295459e-03    2.0954735e-03    2.0592168e-03    2.1027791e-03    8.6745713e-02
   8.7099181e+00    8.0996989e-01    3.1430046e-02    1.6370018e-02    9.7758131e-03    7.0242731e-03    4.8528153e-03    3.8080631e-03    3.3643086e-03    2.9327136e-03    2.4798064e-03    2.3706814e-03    2.2252170e-03    2.2119965e-03    2.1651571e-03    2.2927309e-03    2.3750882e-03    2.1955737e-03    2.2258218e-03    2.3791752e-03    8.7550814e-02
   8.8094403e+00    8.0649980e-01    3.2020421e-02    1.6327337e-02    9.9928271e-03    7.0517644e-03    5.0534958e-03    3.9002897e-03    3.5184549e-03    2.9595581e-03    2.6787471e-03    2.3909281e-03    2.5196113e-03    2.1661528e-03    2.3121921e-03    2.5998794e-03    2.3489551e-03    2.3297198e-03    2.5171987e-03    2.5241875e-03    8.8288484e-02
   8.9124280e+00    8.0291697e-01    3.2312959e-02    1.6427600e-02    1.0365161e-02    7.1443001e-03    5.2128337e-03    4.2938156e-03    3.3794948e-03    3.0621556e-03    2.8447046e-03    2.6214776e-03    2.5334656e-03    2.4170281e-03    2.4956566e-03    2.5846020e-03    2.6074770e-03    2.6685857e-03    2.5521327e-03    2.5956414e-03    8.8963937e-02
   9.0124322e+00    7.9916460e-01    3.3115224e-02    1.6542601e-02    1.0539396e-02    7.2468906e-03    5.3428363e-03    4.4948968e-03    3.5755212e-03    3.0823222e-03    2.8989665e-03    2.7989201e-03    2.6108165e-03    2.5751383e-03    2.6369564e-03    2.9487789e-03    2.7280214e-03    2.6938897e-03    2.6656549e-03    2.7280821e-03    8.9610483e-02
   9.1058685e+00    7.9595507e-01    3.3215294e-02    1.6962265e-02    1.0576828e-02    7.5641678e-03    5.4505030e-03    4.4907354e-03    3.7840135e-03    3.2492155e-03    3.0338509e-03    2.8740844e-03    2.8020923e-03    2.6606715e-03    3.0159456e-03    2.9083889e-03    2.9006033e-03    2.8223188e-03    2.9265765e-03    2.9356007e-03    8.9871776e-02
   9.2084330e+00    7.9206320e-01    3.3780512e-02    1.7185064e-02    1.0893043e-02    7.5857579e-03    5.7994567e-03    4.6373330e-03    3.9370692e-03    3.4325920e-03    3.2726957e-03    2.9156873e-03    2.8613435e-03    3.0577727e-03    3.0221200e-03    3.1660592e-03    3.0155373e-03    3.2074626e-03    3.1267331e-03    3.0619649e-03    8.9978590e-02
   9.3009126e+00    7.8886365e-01    3.4157869e-02    1.7306439e-02    1.0949046e-02    7.9418126e-03    6.0415113e-03    4.7804689e-03    3.9352680e-03    3.6861792e-03    3.3641215e-03    3.0408688e-03    3.1110666e-03    3.1142880e-03    3.2092096e-03    3.2845792e-03    3.2831330e-03    3.3676195e-03    3.3672683e-03    3.2184397e-03    8.9977157e-02
   9.4156395e+00    7.8453149e-01    3.4618291e-02    1.7711928e-02    1.1332121e-02    8.0372870e-03    6.3731026e-03    5.1783284e-03    4.0261794e-03    3.6857582e-03    3.6843496e-03    3.3033705e-03    3.3544591e-03    3.1652304e-03    3.4481535e-03    3.4852256e-03    3.6855203e-03    3.6928070e-03    3.4808498e-03    3.3860738e-03    8.9819474e-02
   9.5156846e+00    7.8103292e-01    3.4782281e-02    1.8207073e-02    1.1440776e-02    8.2412367e-03    6.5436392e-03    5.5314828e-03    4.2279050e-03    3.8784096e-03    3.8336888e-03    3.4853501e-03    3.3356109e-03    3.5583825e-03    3.7091743e-03    3.7969954e-03    3.8213811e-03    3.7290660e-03    3.4970503e-03    3.5964794e-03    8.9751095e-02
   9.6149165e+00    7.7737451e-01    3.5373564e-02    1.8571087e-02    1.1550010e-02    8.5450645e-03    6.7398232e-03    5.5698483e-03    4.5480182e-03    4.0761223e-03    3.9450309e-03    3.7086940e-03    3.5573348e-03    3.7806437e-03    3.8563291e-03    4.1687876e-03    3.8822993e-03    3.8411032e-03    3.7601823e-03    3.6832891e-03    8.9468257e-02
   9.7182445e+00    7.7346117e-01    3.5784605e-02    1.8855641e-02    1.2001944e-02    8.8674790e-03    7.1835379e-03    5.5331046e-03    4.8125247e-03    4.3285514e-03    4.2757700e-03    3.6595887e-03    3.9502036e-03    3.8662984e-03    4.2475744e-03    4.2842826e-03    4.1303343e-03    3.9430933e-03    3.8963600e-03    4.0130919e-03    8.8904840e-02
   9.8077840e+00    7.6986408e-01    3.6254997e-02    1.9294390e-02    1.2181727e-02    9.3701291e-03    7.3250464e-03    5.8197529e-03    4.9638118e-03    4.5805369e-03    4.2683727e-03    4.0604157e-03    4.1023208e-03    4.0540350e-03    4.5023741e-03    4.4680712e-03    4.2191167e-03    4.1337511e-03    4.0898049e-03    4.0756596e-03    8.8371612e-02
   9.9017080e+00    7.6612125e-01    3.6901551e-02    1.9229188e-02    1.2888872e-02    9.5361366e-03    7.6563093e-03    6.2390924e-03    5.0665753e-03    4.8329531e-03    4.4083112e-03    4.3367431e-03    4.2316649e-03    4.4671630e-03    4.7919591e-03    4.4366110e-03    4.4222847e-03    4.2311759e-03    4.3961329e-03    4.4121642e-03    8.7393867e-02
   1.0002666e+01    7.6166027e-01    3.7610194e-02    1.9922806e-02    1.3376103e-02    9.9880331e-03    7.8028245e-03    6.3097437e-03    5.5341687e-03    5.0175616e-03    4.8207639e-03    4.3951855e-03    4.5838340e-03    4.7896885e-03    4.9520376e-03    4.6589146e-03    4.4329787e-03    4.5925947e-03    4.4806250e-03    4.4057054e-03    8.6665965e-02
   1.0101377e+01    7.5747805e-01    3.8311847e-02    2.0484858e-02    1.3648870e-02    1.0400787e-02    8.2905475e-03    6.4834306e-03    5.6924877e-03    5.5270943e-03    4.8796539e-03    4.6227498e-03    5.0438075e-03    5.0037743e-03    4.9726105e-03    4.8059325e-03    4.5944414e-03    4.8910460e-03    4.4508142e-03    4.5118815e-03    8.5905314e-02
   1.0211028e+01    7.5261596e-01    3.9045386e-02    2.1672371e-02    1.3851390e-02    1.1012098e-02    8.3958441e-03    6.6833493e-03    6.1171772e-03    5.8479913e-03    5.2013181e-03    4.9331415e-03    5.3027184e-03    5.1729912e-03    5.1357424e-03    4.9549388e-03    5.2326162e-03    4.6539767e-03    4.7097361e-03    4.4438782e-03    8.5017380e-02
   1.0314377e+01    7.4846176e-01    3.9652651e-02    2.2275955e-02    1.4145394e-02    1.1824003e-02    8.4133173e-03    6.9902555e-03    6.5636043e-03    5.8762144e-03    5.6592262e-03    5.1990864e-03    5.5753054e-03    5.4161338e-03    5.1767167e-03    5.3661795e-03    5.0506035e-03    5.0080837e-03    4.5733164e-03    4.4279795e-03    8.4344210e-02
   1.0400419e+01    7.4463847e-01    4.0533740e-02    2.2625011e-02    1.4784825e-02    1.1960110e-02    8.8787775e-03    7.4008528e-03    6.7193515e-03    6.0321835e-03    5.6690297e-03    5.7410536e-03    5.5352133e-03    5.5764422e-03    5.5490422e-03    5.4470629e-03    5.2065998e-03    4.8884702e-03    4.4278150e-03    4.7711747e-03    8.3614780e-02
   1.0524858e+01    7.3982111e-01    4.1126894e-02    2.3058896e-02    1.5797448e-02    1.2339077e-02    9.3147236e-03    7.6766152e-03    7.2249657e-03    6.3738638e-03    6.0920614e-03    5.8805916e-03    5.9041055e-03    5.6478519e-03    5.7925696e-03    5.6046399e-03    5.4090297e-03    4.8351539e-03    4.7246971e-03    5.0585866e-03    8.2317123e-02
   1.0617996e+01    7.3595655e-01    4.1687470e-02    2.4067150e-02    1.6020235e-02    1.2652795e-02    9.6004507e-03    8.1339014e-03    7.3823984e-03    6.5011954e-03    6.4129549e-03    6.2765101e-03    6.0436186e-03    5.8929612e-03    5.8718427e-03    5.7298076e-03    5.1268901e-03    4.9380879e-03    5.0519379e-03    5.4917234e-03    8.1161523e-02
   1.0710808e+01    7.3206204e-01    4.2704538e-02    2.4343005e-02    1.6551022e-02    1.2897150e-02    1.0095071e-02    8.6016586e-03    7.4010496e-03    7.0140621e-03    6.5181353e-03    6.2401950e-03    6.2771876e-03    6.1678189e-03    6.1549553e-03    5.7002245e-03    5.3021214e-03    4.9776115e-03    5.1315505e-03    5.6003327e-03    8.0260275e-02
   1.0802736e+01    7.2856548e-01    4.3068066e-02    2.5053227e-02    1.7023231e-02    1.3237832e-02    1.0480518e-02    8.8243779e-03    7.7617820e-03    7.1139199e-03    6.9385881e-03    6.4343293e-03    6.4609100e-03    6.4081831e-03    6.1624118e-03    5.5400461e-03    5.4110554e-03    5.1630924e-03    5.6462762e-03    4.8774267e-03    7.9829252e-02
   1.0925367e+01    7.2312510e-01    4.4528385e-02    2.6093381e-02    1.7496253e-02    1.3627450e-02    1.0892849e-02    9.3806704e-03    8.0790059e-03    7.3988365e-03    7.2042006e-03    6.7980700e-03    6.6412128e-03    6.6335248e-03    6.1505918e-03    5.7946813e-03    5.2744707e-03    5.5972402e-03    5.2822103e-03    4.1798706e-03    7.9821998e-02
   1.1025719e+01    7.1945076e-01    4.5332727e-02    2.6019898e-02    1.8417023e-02    1.4077503e-02    1.1280692e-02    9.8372943e-03    8.1992221e-03    7.7105093e-03    7.3420779e-03    7.0830390e-03    7.0258999e-03    6.6258571e-03    6.1651492e-03    5.7486090e-03    5.4283838e-03    5.8367295e-03    4.4784690e-03    4.1564306e-03    7.9783727e-02
   1.1129633e+01    7.1496257e-01    4.6340126e-02    2.6866752e-02    1.8992777e-02    1.4663019e-02    1.1595022e-02    9.9924439e-03    8.6769977e-03    8.1238982e-03    7.5040677e-03    7.2708921e-03    7.0438032e-03    6.6316657e-03    6.5137683e-03    5.6843922e-03    5.9498906e-03    5.0544279e-03    4.1115964e-03    4.0758438e-03    7.9946048e-02
   1.1201562e+01    7.1199599e-01    4.6787585e-02    2.7695804e-02    1.9254913e-02    1.4806202e-02    1.2166280e-02    1.0385232e-02    8.5940799e-03    8.3724280e-03    7.6905813e-03    7.4841333e-03    7.0548295e-03    6.6425713e-03    6.5233163e-03    5.7181834e-03    6.1931476e-03    4.5019188e-03    4.0260848e-03    4.3208946e-03    7.9785826e-02
   1.1318960e+01    7.0701795e-01    4.8497212e-02    2.8294400e-02    1.9737726e-02    1.5445892e-02    1.2353895e-02    1.0790395e-02    9.1502896e-03    8.7131779e-03    8.0053932e-03    7.4283397e-03    7.0085867e-03    7.1092619e-03    6.2242343e-03    6.3122754e-03    5.2353657e-03    4.4506966e-03    4.2651100e-03    4.1040870e-03    7.9855710e-02
   1.1428523e+01    7.0291364e-01    4.9130557e-02    2.9118919e-02    2.0666263e-02    1.5634680e-02    1.3173840e-02    1.0902424e-02    9.3740599e-03    8.9169711e-03    8.3197550e-03    7.6555681e-03    7.1376653e-03    6.8702825e-03    6.3534992e-03    6.3878864e-03    4.5891051e-03    4.4864810e-03    4.3491291e-03    4.4094472e-03    7.9609832e-02
   1.1505844e+01    6.9983893e-01    4.9969293e-02    2.9640419e-02    2.1094837e-02    1.5811423e-02    1.3389404e-02    1.1217954e-02    9.8665096e-03    9.0902071e-03    8.3929401e-03    7.5715774e-03    7.3748709e-03    7.0615297e-03    6.5240028e-03    5.6520217e-03    4.6895407e-03    4.3199933e-03    4.4005471e-03    4.4151462e-03    7.9678854e-02
   1.1621513e+01    6.9533454e-01    5.1004358e-02    3.0448735e-02    2.1768305e-02    1.6196806e-02    1.4081140e-02    1.1495424e-02    1.0118564e-02    9.2658493e-03    8.6744229e-03    7.5258378e-03    7.7407430e-03    6.8308796e-03    6.9574544e-03    4.8776270e-03    4.7302566e-03    4.4865532e-03    4.3673757e-03    4.5976721e-03    7.9497455e-02
   1.1700882e+01    6.9253685e-01    5.1567661e-02    3.0958355e-02    2.2267918e-02    1.6561922e-02    1.4271236e-02    1.1896340e-02    1.0101719e-02    9.6246467e-03    8.6193076e-03    7.7396795e-03    7.7924453e-03    6.9986861e-03    6.4630135e-03    4.9353010e-03    4.6222366e-03    4.5835854e-03    4.4357436e-03    4.6507795e-03    7.9372573e-02
   1.1819130e+01    6.8778128e-01    5.2893231e-02    3.1928341e-02    2.2694785e-02    1.7369347e-02    1.4639275e-02    1.2048709e-02    1.0592961e-02    9.9326397e-03    8.5393610e-03    8.0169976e-03    7.7821518e-03    7.3252233e-03    5.7405594e-03    4.8834003e-03    4.6417310e-03    4.6112434e-03    4.8091603e-03    4.7438266e-03    7.9025776e-02
   1.1938907e+01    6.8334866e-01    5.3817959e-02    3.3192532e-02    2.3263265e-02    1.7522505e-02    1.5359270e-02    1.2253674e-02    1.1255986e-02    9.7865613e-03    8.7951911e-03    8.2421375e-03    7.9439145e-03    7.0450496e-03    5.1636038e-03    4.9550909e-03    4.8951320e-03    4.6779961e-03    4.7409171e-03    5.0086882e-03    7.8731871e-02
   1.2020982e+01    6.8011487e-01    5.5009544e-02    3.3386947e-02    2.3819020e-02    1.7984088e-02    1.5394729e-02    1.2802005e-02    1.1318261e-02    9.9301356e-03    8.9141333e-03    8.6034681e-03    7.9203487e-03    6.6316025e-03    5.0660717e-03    4.9650096e-03    4.7850736e-03    4.9299238e-03    4.8985251e-03    4.9777155e-03    7.8548525e-02
   1.2104082e+01    6.7707675e-01    5.5640800e-02    3.4299216e-02    2.4060317e-02    1.8561677e-02    1.5568833e-02    1.3054162e-02    1.1497913e-02    9.9032036e-03    9.1977436e-03    8.4754072e-03    8.2368468e-03    6.0117439e-03    5.2900593e-03    5.1703498e-03    4.5686765e-03    4.9187335e-03    5.2127467e-03    5.0001374e-03    7.8254688e-02
   1.2226869e+01    6.7308671e-01    5.6175490e-02    3.5088622e-02    2.5120466e-02    1.9223585e-02    1.5689734e-02    1.3567752e-02    1.1596552e-02    1.0117836e-02    9.5063797e-03    8.8434059e-03    7.5469873e-03    5.8111968e-03    5.3226314e-03    5.1154661e-03    4.8535715e-03    5.0941487e-03    5.1476982e-03    5.4928264e-03    7.7598937e-02
   1.2312795e+01    6.6958147e-01    5.7362042e-02    3.5750889e-02    2.5620746e-02    1.9481462e-02    1.6188432e-02    1.3751696e-02    1.1698128e-02    1.0280250e-02    9.6539234e-03    8.9170848e-03    7.2854247e-03    5.8128493e-03    5.3263655e-03    5.0473143e-03    5.0440073e-03    5.2268861e-03    5.1383908e-03    5.6917995e-03    7.7140841e-02
   1.2400411e+01    6.6608421e-01    5.8300262e-02    3.6575536e-02    2.6021724e-02    2.0194515e-02    1.6380017e-02    1.4052870e-02    1.1548946e-02    1.0611442e-02    9.9129508e-03    9.0192874e-03    6.6997752e-03    5.7820631e-03    5.2908708e-03    5.2895702e-03    5.1426749e-03    5.3870941e-03    5.2550175e-03    5.7230340e-03    7.6728140e-02
   1.2534974e+01    6.6104838e-01    6.0038230e-02    3.7529339e-02    2.6530215e-02    2.0817493e-02    1.6892798e-02    1.4222846e-02    1.1982777e-02    1.0924396e-02    1.0143498e-02    8.4699141e-03    6.6594149e-03    5.5930872e-03    5.5947398e-03    5.1937523e-03    5.4712359e-03    5.3853485e-03    5.6970689e-03    5.7517566e-03    7.6053707e-02
   1.2626869e+01    6.5780508e-01    6.1329318e-02    3.7921953e-02    2.6781962e-02    2.1457015e-02    1.7147783e-02    1.4237372e-02    1.2394081e-02    1.1023418e-02    1.0412235e-02    8.1967675e-03    6.3144300e-03    5.8517773e-03    5.5023567e-03    5.3324597e-03    5.4476082e-03    5.4644229e-03    5.9636911e-03    6.0439057e-03    7.5372368e-02
   1.2720331e+01    6.5465410e-01    6.2328996e-02    3.8620773e-02    2.7228727e-02    2.1689672e-02    1.7749490e-02    1.4238662e-02    1.2360134e-02    1.1379436e-02    1.0620566e-02    7.7490118e-03    6.2400989e-03    5.9313936e-03    5.4815835e-03    5.5735773e-03    5.5335354e-03    5.5953211e-03    6.0716133e-03    6.1906656e-03    7.4762645e-02
   1.2814027e+01    6.5126207e-01    6.3243947e-02    3.9570725e-02    2.7769974e-02    2.1941117e-02    1.8088892e-02    1.4405676e-02    1.2561931e-02    1.1429235e-02    1.0586423e-02    7.7519096e-03    6.1079221e-03    5.8626461e-03    5.5931175e-03    5.8357088e-03    5.4184018e-03    5.9331930e-03    6.2291401e-03    6.5077212e-03    7.3900245e-02
   1.2907702e+01    6.4742292e-01    6.4700992e-02    4.0380568e-02    2.8470925e-02    2.1954784e-02    1.8555628e-02    1.4461076e-02    1.3098666e-02    1.1667945e-02    1.0385136e-02    7.1573008e-03    6.4432782e-03    5.7990465e-03    5.7382779e-03    5.8246527e-03    5.6951503e-03    5.9930300e-03    6.3527484e-03    6.7370717e-03    7.3160805e-02
   1.3001370e+01    6.4457088e-01    6.5374609e-02    4.1122053e-02    2.8673894e-02    2.2567540e-02    1.8753034e-02    1.4905384e-02    1.2989472e-02    1.2041377e-02    1.0002155e-02    7.1792179e-03    6.2808355e-03    5.9014538e-03    5.9199024e-03    5.8025050e-03    5.9546870e-03    6.1019936e-03    6.5613427e-03    6.9255091e-03    7.2372155e-02
   1.3141885e+01    6.3955719e-01    6.7280937e-02    4.2138040e-02    2.9248146e-02    2.3413742e-02    1.8487499e-02    1.5472599e-02    1.3605378e-02    1.2160711e-02    9.5984371e-03    6.9595333e-03    6.2651618e-03    6.1549881e-03    5.8888900e-03    6.2453851e-03    5.9654828e-03    6.4494418e-03    6.6518154e-03    7.2239901e-03    7.1232631e-02
   1.3235607e+01    6.3612344e-01    6.8301426e-02    4.3039819e-02    2.9836342e-02    2.3625042e-02    1.9030760e-02    1.5602914e-02    1.3629546e-02    1.2363712e-02    9.2127898e-03    7.1336768e-03    6.1745542e-03    6.1543089e-03    6.0681819e-03    6.2292303e-03    6.2404229e-03    6.5718261e-03    6.9782511e-03    7.4052840e-03    7.0278470e-02
   1.3329652e+01    6.3324118e-01    6.9048827e-02    4.3670641e-02    3.0464823e-02    2.4122635e-02    1.8858727e-02    1.6267259e-02    1.3762882e-02    1.2209171e-02    8.9272113e-03    7.0422247e-03    6.4659806e-03    6.1908001e-03    6.2789566e-03    6.1843713e-03    6.3479337e-03    6.6452152e-03    7.3899218e-03    7.4338782e-03    6.9447362e-02
   1.3423947e+01    6.3007518e-01    6.9988911e-02    4.4425212e-02    3.1094372e-02    2.4381517e-02    1.8949509e-02    1.6450069e-02    1.4231317e-02    1.1911252e-02    8.9775875e-03    6.9565195e-03    6.4809421e-03    6.3623017e-03    6.2426469e-03    6.5015855e-03    6.3542465e-03    6.9765319e-03    7.4599115e-03    7.6838822e-03    6.8496508e-02
   1.3518603e+01    6.2713583e-01    7.0711268e-02    4.5371385e-02    3.1559831e-02    2.4762204e-02    1.8934763e-02    1.6621341e-02    1.4702003e-02    1.1653301e-02    8.7554306e-03    7.1345243e-03    6.4739350e-03    6.4068064e-03    6.4675950e-03    6.5851807e-03    6.5285199e-03    7.1632487e-03    7.5635095e-03    8.1165809e-03    6.7352739e-02
   1.3613414e+01    6.2372590e-01    7.2153858e-02    4.6053060e-02    3.1889843e-02    2.5305157e-02    1.9040209e-02    1.6912658e-02    1.4901469e-02    1.1208147e-02    8.8936212e-03    6.9784217e-03    6.5578308e-03    6.6017034e-03    6.5425569e-03    6.6944999e-03    6.8382516e-03    7.3511556e-03    7.7095026e-03    8.2691423e-03    6.6373010e-02
   1.3708992e+01    6.2087299e-01    7.2653299e-02    4.6994445e-02    3.2472636e-02    2.5381834e-02    1.9672233e-02    1.7126593e-02    1.4731268e-02    1.1210053e-02    8.7503877e-03    7.1215112e-03    6.6600726e-03    6.5804020e-03    6.6649640e-03    6.7865559e-03    7.0987343e-03    7.6963752e-03    7.8516987e-03    8.4596893e-03    6.5214253e-02
   1.3805158e+01    6.1777644e-01    7.3500156e-02    4.7842494e-02    3.3159237e-02    2.5498568e-02    2.0109177e-02    1.7344488e-02    1.4755181e-02    1.1062003e-02    8.5765442e-03    7.1134227e-03    6.8417612e-03    6.6227710e-03    6.7846107e-03    7.0401570e-03    7.2585484e-03    7.7705691e-03    8.0493264e-03    8.8761015e-03    6.4018448e-02
   1.3901683e+01    6.1467018e-01    7.4941007e-02    4.8294917e-02    3.3590695e-02    2.5552259e-02    2.0549224e-02    1.7692542e-02    1.4485941e-02    1.1059086e-02    8.6048170e-03    7.1817899e-03    6.8212782e-03    6.8190943e-03    6.9462190e-03    7.0074893e-03    7.5975977e-03    8.0068074e-03    8.4529100e-03    9.0850108e-03    6.2641134e-02
   1.4044870e+01    6.0996348e-01    7.6241336e-02    4.9995289e-02    3.4297262e-02    2.5889661e-02    2.0931232e-02    1.7970775e-02    1.4195736e-02    1.0994048e-02    8.6302284e-03    7.3265133e-03    6.9943095e-03    6.9613917e-03    7.0378151e-03    7.2099410e-03    8.0765659e-03    8.3101888e-03    8.8935758e-03    9.1959948e-03    6.0884659e-02
   1.4141413e+01    6.0735580e-01    7.6979443e-02    5.0484677e-02    3.4798251e-02    2.6350969e-02    2.1143063e-02    1.7899394e-02    1.4366649e-02    1.0842551e-02    8.5452527e-03    7.4723888e-03    7.1946614e-03    7.0758772e-03    7.0746716e-03    7.7158540e-03    7.9796656e-03    8.6083105e-03    9.1722283e-03    9.3362697e-03    5.9604026e-02
   1.4238730e+01    6.0459829e-01    7.7532451e-02    5.1534198e-02    3.5203827e-02    2.6442441e-02    2.1811269e-02    1.7906524e-02    1.4152810e-02    1.0801256e-02    8.6046807e-03    7.5211290e-03    7.2574507e-03    7.2799421e-03    7.1476681e-03    7.9419636e-03    8.2231572e-03    8.8807146e-03    9.5978299e-03    9.5090587e-03    5.8053339e-02
   1.4337576e+01    6.0191236e-01    7.8385060e-02    5.1973272e-02    3.5907346e-02    2.6615611e-02    2.2269372e-02    1.7866540e-02    1.4080726e-02    1.0906584e-02    8.3570208e-03    7.7120595e-03    7.4998763e-03    7.2600896e-03    7.3831634e-03    8.1343992e-03    8.4006808e-03    9.1576660e-03    9.6693453e-03    9.7474670e-03    5.6761361e-02
   1.4436470e+01    5.9889037e-01    7.9205677e-02    5.2947663e-02    3.6345606e-02    2.6915708e-02    2.2728163e-02    1.7632552e-02    1.4224662e-02    1.0589280e-02    8.5395921e-03    7.9545560e-03    7.2880791e-03    7.5232767e-03    7.5745937e-03    8.4748422e-03    8.6347009e-03    9.3978619e-03    9.7301372e-03    1.0078834e-02    5.5323843e-02
   1.4532850e+01    5.9597451e-01    8.0242756e-02    5.3635541e-02    3.6734878e-02    2.7202194e-02    2.3166678e-02    1.7507020e-02    1.4128736e-02    1.0628757e-02    8.6658645e-03    7.9271990e-03    7.4364701e-03    7.6883182e-03    7.6564600e-03    8.5688924e-03    9.1001544e-03    9.8090118e-03    9.7278270e-03    1.0038923e-02    5.4159811e-02
   1.4630050e+01    5.9374971e-01    8.0772363e-02    5.3926080e-02    3.7439747e-02    2.7541487e-02    2.3396048e-02    1.7506037e-02    1.4054698e-02    1.0557627e-02    8.7270436e-03    8.0287974e-03    7.6304703e-03    7.6528788e-03    8.0334092e-03    8.7580243e-03    9.3994418e-03    1.0022794e-02    9.9320990e-03    1.0056294e-02    5.2814953e-02
   1.4728134e+01    5.9141708e-01    8.1247787e-02    5.4507063e-02    3.7924357e-02    2.8027956e-02    2.3368525e-02    1.7578085e-02    1.4051930e-02    1.0529517e-02    8.8571459e-03    7.9717511e-03    7.9192167e-03    7.7850490e-03    8.1831905e-03    9.1413022e-03    9.5281780e-03    1.0115062e-02    1.0248624e-02    1.0051458e-02    5.1546725e-02
   1.4827219e+01    5.8877328e-01    8.1629273e-02    5.5724892e-02    3.7919627e-02    2.8651357e-02    2.3598667e-02    1.7323691e-02    1.4163679e-02    1.0601869e-02    8.7649152e-03    8.2424632e-03    7.8671090e-03    8.1555295e-03    8.3812341e-03    9.3105715e-03    1.0032098e-02    1.0162333e-02    1.0415383e-02    1.0026217e-02    5.0255807e-02
   1.4924815e+01    5.8606128e-01    8.2715208e-02    5.6195296e-02    3.8267426e-02    2.9126177e-02    2.3797956e-02    1.7222956e-02    1.4035485e-02    1.0579299e-02    9.0342521e-03    8.3195422e-03    7.9593235e-03    8.2316826e-03    8.7823219e-03    9.4838327e-03    1.0251672e-02    1.0472926e-02    1.0254465e-02    1.0140059e-02    4.9068847e-02
   1.5022648e+01    5.8316217e-01    8.3914508e-02    5.6692403e-02    3.8695192e-02    2.9358768e-02    2.3997751e-02    1.7431467e-02    1.3745338e-02    1.0699977e-02    9.0503416e-03    8.5111043e-03    8.1056069e-03    8.2898373e-03    9.1329529e-03    9.9013823e-03    1.0289912e-02    1.0570033e-02    1.0494935e-02    1.0180825e-02    4.7775491e-02
   1.5120821e+01    5.8086032e-01    8.4073837e-02    5.7783488e-02    3.9190543e-02    2.9772288e-02    2.3648608e-02    1.7685930e-02    1.3649770e-02    1.0691152e-02    9.1704301e-03    8.5494494e-03    8.3448184e-03    8.6442714e-03    9.1642036e-03    1.0275973e-02    1.0711533e-02    1.0403777e-02    1.0640535e-02    1.0191690e-02    4.6547385e-02
   1.5209553e+01    5.7857133e-01    8.4756579e-02    5.8249638e-02    3.9613022e-02    3.0434029e-02    2.3380157e-02    1.7679378e-02    1.3763562e-02    1.0613339e-02    9.2558301e-03    8.7046139e-03    8.4892525e-03    8.8429860e-03    9.5067958e-03    1.0352596e-02    1.0784082e-02    1.0669308e-02    1.0782623e-02    1.0105808e-02    4.5445067e-02
   1.5347900e+01    5.7550095e-01    8.5259030e-02    5.9268994e-02    4.0152109e-02    3.0966202e-02    2.3218852e-02    1.7762118e-02    1.3752807e-02    1.0874751e-02    9.3272929e-03    8.8350415e-03    8.6772408e-03    9.1445408e-03    1.0015774e-02    1.0660246e-02    1.1027930e-02    1.1065314e-02    1.0558302e-02    1.0165002e-02    4.3767506e-02
   1.5436537e+01    5.7328896e-01    8.5846677e-02    5.9981133e-02    4.0470249e-02    3.1361715e-02    2.3010558e-02    1.7868475e-02    1.3633593e-02    1.0922085e-02    9.4990466e-03    8.9324997e-03    8.8708258e-03    9.3873515e-03    1.0169306e-02    1.1045165e-02    1.1091608e-02    1.1010096e-02    1.0776391e-02    1.0095445e-02    4.2738820e-02
   1.5525361e+01    5.7082887e-01    8.6742289e-02    6.0611805e-02    4.0821977e-02    3.1456527e-02    2.3098420e-02    1.7997756e-02    1.3416119e-02    1.1034879e-02    9.7213352e-03    9.1235608e-03    8.9015245e-03    9.5811858e-03    1.0453495e-02    1.1412662e-02    1.1091570e-02    1.1162097e-02    1.0887770e-02    1.0100115e-02    4.1556048e-02
   1.5617905e+01    5.6894609e-01    8.6790947e-02    6.1535723e-02    4.1228655e-02    3.1577450e-02    2.3182298e-02    1.7963977e-02    1.3503425e-02    1.0737147e-02    9.9995094e-03    9.3092081e-03    9.1751721e-03    9.8579619e-03    1.0492110e-02    1.1601470e-02    1.1524525e-02    1.1128314e-02    1.0765561e-02    1.0425706e-02    4.0254745e-02
   1.5713601e+01    5.6644661e-01    8.7933233e-02    6.1907315e-02    4.1287395e-02    3.2092127e-02    2.3082341e-02    1.8129396e-02    1.3389502e-02    1.1020331e-02    9.8460907e-03    9.4905468e-03    9.5042089e-03    1.0146013e-02    1.0733268e-02    1.1788170e-02    1.1692130e-02    1.1354167e-02    1.0696980e-02    1.0549141e-02    3.8911036e-02
   1.5812003e+01    5.6399237e-01    8.8747621e-02    6.2402451e-02    4.2020148e-02    3.2073916e-02    2.3225436e-02    1.8087606e-02    1.3277466e-02    1.1043813e-02    9.9515097e-03    9.7512265e-03    9.6892756e-03    1.0600245e-02    1.1070360e-02    1.1736176e-02    1.1846495e-02    1.1396251e-02    1.0831305e-02    1.0882760e-02    3.7373574e-02
   1.5911172e+01    5.6231099e-01    8.8846303e-02    6.2875643e-02    4.2554328e-02    3.2218954e-02    2.3164783e-02    1.8128985e-02    1.3392605e-02    1.1022536e-02    1.0138502e-02    9.9250171e-03    9.8829425e-03    1.0801476e-02    1.1408809e-02    1.2015685e-02    1.1978086e-02    1.1411235e-02    1.0799190e-02    1.0884692e-02    3.6239236e-02
   1.6010868e+01    5.5998054e-01    8.9334262e-02    6.3802928e-02    4.2803111e-02    3.2285181e-02    2.3488185e-02    1.8101682e-02    1.3240157e-02    1.1065876e-02    1.0313293e-02    1.0159846e-02    1.0222030e-02    1.0906770e-02    1.1800803e-02    1.2068659e-02    1.2187020e-02    1.1636219e-02    1.0611201e-02    1.1065869e-02    3.4926372e-02
   1.6109656e+01    5.5799645e-01    8.9511328e-02    6.4654901e-02    4.2915095e-02    3.2692055e-02    2.3578595e-02    1.7808149e-02    1.3333474e-02    1.1290422e-02    1.0413782e-02    1.0407152e-02    1.0356089e-02    1.1236749e-02    1.2131412e-02    1.2207113e-02    1.2338508e-02    1.1628783e-02    1.1036688e-02    1.0792957e-02    3.3670301e-02
   1.6206322e+01    5.5537686e-01    9.0910841e-02    6.4902059e-02    4.3229499e-02    3.2734948e-02    2.3815607e-02    1.7683846e-02    1.3425627e-02    1.1388239e-02    1.0702917e-02    1.0473533e-02    1.0629434e-02    1.1376009e-02    1.2558229e-02    1.2203969e-02    1.2469247e-02    1.1671154e-02    1.1252106e-02    1.0533693e-02    3.2662180e-02
   1.6305546e+01    5.5289179e-01    9.1531807e-02    6.5805387e-02    4.3946663e-02    3.2514598e-02    2.3837167e-02    1.7735983e-02    1.3400196e-02    1.1464762e-02    1.0851773e-02    1.0734570e-02    1.0905358e-02    1.1365146e-02    1.2910067e-02    1.2492611e-02    1.2682180e-02    1.1558074e-02    1.1380686e-02    1.0417320e-02    3.1573863e-02
   1.6403687e+01    5.5089502e-01    9.2227239e-02    6.6236432e-02    4.4278606e-02    3.2779303e-02    2.3517634e-02    1.8022776e-02    1.3263284e-02    1.1478241e-02    1.1144734e-02    1.0935933e-02    1.1079290e-02    1.1897698e-02    1.2827455e-02    1.2894714e-02    1.2614061e-02    1.1564716e-02    1.1546929e-02    1.0392086e-02    3.0403850e-02
   1.6501980e+01    5.4881866e-01    9.2547068e-02    6.7141827e-02    4.4906521e-02    3.2443023e-02    2.3494229e-02    1.8101853e-02    1.3393080e-02    1.1743393e-02    1.1034255e-02    1.1234409e-02    1.1365157e-02    1.2149455e-02    1.2913398e-02    1.3259843e-02    1.2684935e-02    1.1716901e-02    1.1436386e-02    1.0466801e-02    2.9148804e-02
   1.6600268e+01    5.4696841e-01    9.3099179e-02    6.7402966e-02    4.5679040e-02    3.1946067e-02    2.3763740e-02    1.8061782e-02    1.3582385e-02    1.1745490e-02    1.1248988e-02    1.1312680e-02    1.1648465e-02    1.2622461e-02    1.2887617e-02    1.3513510e-02    1.2823972e-02    1.1750022e-02    1.1575679e-02    1.0434179e-02    2.7933371e-02
   1.6749338e+01    5.4421308e-01    9.4330945e-02    6.7421633e-02    4.6445544e-02    3.1924230e-02    2.3801159e-02    1.7940558e-02    1.3810987e-02    1.1858998e-02    1.1461870e-02    1.1751233e-02    1.2057040e-02    1.3080846e-02    1.3229793e-02    1.3781156e-02    1.2793015e-02    1.2054140e-02    1.1341924e-02    1.0367397e-02    2.6334454e-02
   1.6848240e+01    5.4195092e-01    9.4977956e-02    6.8468837e-02    4.6547899e-02    3.1883621e-02    2.3712820e-02    1.8024146e-02    1.3862764e-02    1.2101025e-02    1.1622530e-02    1.1987391e-02    1.2363511e-02    1.3292068e-02    1.3374935e-02    1.3992732e-02    1.2982221e-02    1.2014500e-02    1.1287648e-02    1.0409926e-02    2.5142555e-02
   1.6948491e+01    5.3981373e-01    9.5664093e-02    6.8946080e-02    4.6960925e-02    3.1897021e-02    2.3824874e-02    1.8044710e-02    1.3867467e-02    1.2150781e-02    1.1896154e-02    1.2262885e-02    1.2494489e-02    1.3382795e-02    1.3825882e-02    1.3930954e-02    1.3112211e-02    1.2394848e-02    1.1307738e-02    1.0033229e-02    2.4189130e-02
   1.7048890e+01    5.3779939e-01    9.6256560e-02    6.9910350e-02    4.6894333e-02    3.1836089e-02    2.3927471e-02    1.8023849e-02    1.4025450e-02    1.2165025e-02    1.2203445e-02    1.2452161e-02    1.2855067e-02    1.3560003e-02    1.4127288e-02    1.3894646e-02    1.3350954e-02    1.2459112e-02    1.0974695e-02    1.0334076e-02    2.2950033e-02
   1.7148436e+01    5.3599942e-01    9.6568120e-02    7.0428149e-02    4.7171877e-02    3.1883791e-02    2.4079869e-02    1.8012731e-02    1.4071082e-02    1.2505080e-02    1.2176059e-02    1.2846519e-02    1.3016156e-02    1.3753224e-02    1.4351849e-02    1.4080398e-02    1.3301257e-02    1.2627617e-02    1.0871340e-02    1.0596389e-02    2.1659068e-02
   1.7248171e+01    5.3427562e-01    9.6966838e-02    7.0964881e-02    4.7787542e-02    3.1638548e-02    2.3915371e-02    1.8136066e-02    1.4154112e-02    1.2489653e-02    1.2526549e-02    1.3003096e-02    1.3345258e-02    1.4114729e-02    1.4514554e-02    1.4135904e-02    1.3425730e-02    1.2454489e-02    1.1010662e-02    1.0656149e-02    2.0484246e-02
   1.7347513e+01    5.3226855e-01    9.7874812e-02    7.1025199e-02    4.8348336e-02    3.1556947e-02    2.4019993e-02    1.8115477e-02    1.4206120e-02    1.2614481e-02    1.2783588e-02    1.3320764e-02    1.3435125e-02    1.4414300e-02    1.4540688e-02    1.4458991e-02    1.3403767e-02    1.2613487e-02    1.0850175e-02    1.0735319e-02    1.9413888e-02
   1.7446739e+01    5.3059075e-01    9.8030777e-02    7.1360965e-02    4.9237549e-02    3.1380094e-02    2.3813653e-02    1.8464663e-02    1.4237146e-02    1.2724298e-02    1.2927424e-02    1.3567599e-02    1.3744577e-02    1.4465532e-02    1.4843544e-02    1.4491807e-02    1.3753771e-02    1.2476778e-02    1.0985544e-02    1.0537993e-02    1.8365538e-02
   1.7545982e+01    5.2883748e-01    9.8487272e-02    7.2069193e-02    4.9415507e-02    3.1297798e-02    2.3919168e-02    1.8179490e-02    1.4586460e-02    1.2827284e-02    1.3167492e-02    1.3904123e-02    1.3967692e-02    1.4623802e-02    1.5059464e-02    1.4568532e-02    1.3769160e-02    1.2381393e-02    1.1239368e-02    1.0055713e-02    1.7643606e-02
   1.7645418e+01    5.2718929e-01    9.9363238e-02    7.1788746e-02    4.9823873e-02    3.1449043e-02    2.3837978e-02    1.8318281e-02    1.4701386e-02    1.2913773e-02    1.3322224e-02    1.4068866e-02    1.4336123e-02    1.5083309e-02    1.4953011e-02    1.4824166e-02    1.3752733e-02    1.2218154e-02    1.1334126e-02    1.0191289e-02    1.6530391e-02
   1.7744404e+01    5.2512002e-01    1.0046397e-01    7.1979974e-02    4.9906102e-02    3.1818868e-02    2.3690488e-02    1.8290424e-02    1.4950885e-02    1.2911302e-02    1.3573262e-02    1.4357075e-02    1.4532429e-02    1.5220271e-02    1.5227506e-02    1.4903197e-02    1.3630643e-02    1.2517280e-02    1.1431368e-02    9.7217240e-03    1.5753215e-02
   1.7843658e+01    5.2360238e-01    1.0087283e-01    7.2383681e-02    5.0196379e-02    3.1827053e-02    2.3560940e-02    1.8179378e-02    1.5167532e-02    1.3169463e-02    1.3780007e-02    1.4536548e-02    1.4745715e-02    1.5630623e-02    1.5292883e-02    1.4890378e-02    1.4082431e-02    1.2261076e-02    1.1510372e-02    9.2461387e-03    1.5064192e-02
   1.7943375e+01    5.2164809e-01    1.0132652e-01    7.3194786e-02    5.0440665e-02    3.1755327e-02    2.3781544e-02    1.8199795e-02    1.5000177e-02    1.3503494e-02    1.3885343e-02    1.4811157e-02    1.5047555e-02    1.5872818e-02    1.5296024e-02    1.5131371e-02    1.4131658e-02    1.2392466e-02    1.1276871e-02    9.0263795e-03    1.4277963e-02
   1.8043631e+01    5.2003285e-01    1.0195236e-01    7.3519522e-02    5.0432192e-02    3.2010841e-02    2.3687302e-02    1.8268936e-02    1.4962974e-02    1.3842245e-02    1.4159324e-02    1.4960867e-02    1.5298125e-02    1.6127105e-02    1.5458103e-02    1.5378367e-02    1.3927778e-02    1.2464076e-02    1.1190152e-02    8.7422359e-03    1.3584637e-02
   1.8142985e+01    5.1841250e-01    1.0244691e-01    7.4037285e-02    5.0346764e-02    3.2164484e-02    2.3672312e-02    1.8357488e-02    1.5178418e-02    1.3819234e-02    1.4427297e-02    1.5237959e-02    1.5670135e-02    1.6197402e-02    1.5526912e-02    1.5570483e-02    1.3932754e-02    1.2567312e-02    1.0933802e-02    8.7638933e-03    1.2736650e-02
   1.8242844e+01    5.1648187e-01    1.0319228e-01    7.4551799e-02    5.0557623e-02    3.2130247e-02    2.3782772e-02    1.8211024e-02    1.5255141e-02    1.3985159e-02    1.4749073e-02    1.5364751e-02    1.6023649e-02    1.6484606e-02    1.5497293e-02    1.5653424e-02    1.4196633e-02    1.2550262e-02    1.0856916e-02    8.4827070e-03    1.1992770e-02
   1.8342575e+01    5.1447636e-01    1.0415467e-01    7.5058345e-02    5.0645778e-02    3.2298768e-02    2.3566444e-02    1.8258892e-02    1.5314241e-02    1.4149730e-02    1.5043204e-02    1.5723345e-02    1.6227247e-02    1.6457613e-02    1.5824941e-02    1.5712113e-02    1.4182572e-02    1.2637394e-02    1.0589585e-02    8.3666322e-03    1.1312127e-02
   1.8442683e+01    5.1270526e-01    1.0498144e-01    7.5433419e-02    5.0991162e-02    3.1962011e-02    2.3731719e-02    1.8310693e-02    1.5287505e-02    1.4335455e-02    1.5352843e-02    1.5926483e-02    1.6388326e-02    1.6745885e-02    1.6016941e-02    1.5731673e-02    1.4120898e-02    1.2807220e-02    1.0377844e-02    8.1518156e-03    1.0641405e-02
   1.8542458e+01    5.1110084e-01    1.0557889e-01    7.5574918e-02    5.1047538e-02    3.2291345e-02    2.3756501e-02    1.8517227e-02    1.5299810e-02    1.4455493e-02    1.5451364e-02    1.6328498e-02    1.6643020e-02    1.6829409e-02    1.6330991e-02    1.5510761e-02    1.4389232e-02    1.2872310e-02    1.0043445e-02    7.8292065e-03    1.0149208e-02
   1.8642046e+01    5.1001792e-01    1.0541448e-01    7.6004653e-02    5.1546997e-02    3.2057649e-02    2.3725750e-02    1.8818352e-02    1.5307723e-02    1.4532164e-02    1.5619538e-02    1.6768236e-02    1.6787113e-02    1.7096303e-02    1.6425736e-02    1.5608380e-02    1.4291772e-02    1.2764815e-02    9.9062756e-03    7.8105573e-03    9.4955824e-03
   1.8741070e+01    5.0823786e-01    1.0623589e-01    7.6114466e-02    5.1988415e-02    3.2017821e-02    2.3675582e-02    1.8710489e-02    1.5597195e-02    1.4863988e-02    1.5707936e-02    1.7073689e-02    1.7008676e-02    1.7244844e-02    1.6617352e-02    1.5529396e-02    1.4379502e-02    1.2594070e-02    9.8278564e-03    7.6653622e-03    8.9096148e-03
   1.8840596e+01    5.0648876e-01    1.0720553e-01    7.6450806e-02    5.1730021e-02    3.2491152e-02    2.3475922e-02    1.8668872e-02    1.5849185e-02    1.4833350e-02    1.5918133e-02    1.7456571e-02    1.7310145e-02    1.7328006e-02    1.6951268e-02    1.5557034e-02    1.4323785e-02    1.2374545e-02    9.7384876e-03    7.4670242e-03    8.3813970e-03
   1.8940122e+01    5.0470824e-01    1.0818168e-01    7.6722542e-02    5.1763754e-02    3.2645856e-02    2.3424153e-02    1.8694981e-02    1.6131055e-02    1.4809327e-02    1.6171584e-02    1.7626318e-02    1.7631797e-02    1.7439944e-02    1.7059415e-02    1.5702398e-02    1.4443925e-02    1.2419963e-02    9.2174260e-03    7.3628502e-03    7.8427916e-03
   1.9039714e+01    5.0299931e-01    1.0894088e-01    7.7289946e-02    5.1513429e-02    3.2885055e-02    2.3373410e-02    1.8772789e-02    1.6303912e-02    1.5036121e-02    1.6199557e-02    1.8017993e-02    1.7813582e-02    1.7556970e-02    1.7282551e-02    1.5537409e-02    1.4658333e-02    1.2184883e-02    9.0892306e-03    7.1752891e-03    7.3693440e-03
   1.9129386e+01    5.0177751e-01    1.0951494e-01    7.7432926e-02    5.1453953e-02    3.3316539e-02    2.3024793e-02    1.8929546e-02    1.6322437e-02    1.5299647e-02    1.6321538e-02    1.8175033e-02    1.8075953e-02    1.7796306e-02    1.7402849e-02    1.5496967e-02    1.4691864e-02    1.1989065e-02    8.8822675e-03    7.1817740e-03    6.9140954e-03
   1.9224039e+01    5.0035625e-01    1.0974751e-01    7.8031138e-02    5.1519205e-02    3.3604744e-02    2.2987272e-02    1.8960682e-02    1.6355501e-02    1.5525894e-02    1.6358950e-02    1.8403767e-02    1.8359044e-02    1.8028248e-02    1.7359564e-02    1.5491078e-02    1.4777520e-02    1.1815136e-02    8.7901738e-03    7.0185560e-03    6.5097643e-03
   1.9342746e+01    4.9816989e-01    1.1095405e-01    7.8324057e-02    5.1789522e-02    3.3371000e-02    2.3056982e-02    1.9010466e-02    1.6597272e-02    1.5662397e-02    1.6580347e-02    1.8811534e-02    1.8626886e-02    1.8112892e-02    1.7565501e-02    1.5492349e-02    1.4887705e-02    1.1613005e-02    8.6043264e-03    6.8530545e-03    5.9167666e-03
   1.9442741e+01    4.9680509e-01    1.1113846e-01    7.9051259e-02    5.1581806e-02    3.3570365e-02    2.3229614e-02    1.8889609e-02    1.6826674e-02    1.5829849e-02    1.6743382e-02    1.9144757e-02    1.8853173e-02    1.8206293e-02    1.7671123e-02    1.5657060e-02    1.4466412e-02    1.1670979e-02    8.5403603e-03    6.6375446e-03    5.4861868e-03
   1.9532651e+01    4.9573482e-01    1.1134724e-01    7.9609146e-02    5.1563294e-02    3.3506618e-02    2.3359147e-02    1.8847148e-02    1.7041352e-02    1.5844318e-02    1.6882144e-02    1.9384146e-02    1.8967556e-02    1.8535965e-02    1.7714468e-02    1.5704199e-02    1.4415509e-02    1.1478453e-02    8.4697505e-03    6.4615353e-03    5.1331955e-03
   1.9622760e+01    4.9446757e-01    1.1161336e-01    8.0278319e-02    5.1503234e-02    3.3214295e-02    2.3825977e-02    1.8816402e-02    1.7058379e-02    1.6031690e-02    1.7122527e-02    1.9423956e-02    1.9321814e-02    1.8687120e-02    1.7700016e-02    1.5849551e-02    1.4490996e-02    1.1274685e-02    8.2201527e-03    6.4457522e-03    4.6541985e-03
   1.9722816e+01    4.9287022e-01    1.1237571e-01    8.0477698e-02    5.1647760e-02    3.3223596e-02    2.4029698e-02    1.8821200e-02    1.7071002e-02    1.6276083e-02    1.7339919e-02    1.9596922e-02    1.9605171e-02    1.9116761e-02    1.7636999e-02    1.5794709e-02    1.4305097e-02    1.1075755e-02    8.3139382e-03    6.3822965e-03    4.0394632e-03
   1.9812829e+01    4.9158269e-01    1.1246123e-01    8.1409140e-02    5.1317395e-02    3.3538963e-02    2.4032603e-02    1.8833825e-02    1.7191018e-02    1.6271093e-02    1.7715652e-02    1.9792710e-02    1.9844378e-02    1.9265733e-02    1.7641261e-02    1.5950321e-02    1.4020856e-02    1.0935484e-02    8.1925768e-03    6.3249536e-03    3.6781124e-03
   1.9902811e+01    4.9005867e-01    1.1318903e-01    8.1791193e-02    5.1318097e-02    3.3863188e-02    2.3633931e-02    1.9208043e-02    1.7236658e-02    1.6275397e-02    1.7954659e-02    2.0027502e-02    1.9984539e-02    1.9464049e-02    1.7670788e-02    1.6063740e-02    1.3806239e-02    1.0819121e-02    8.1133829e-03    6.2272661e-03    3.2945088e-03
   2.0042778e+01    4.8794176e-01    1.1421796e-01    8.2143155e-02    5.1633407e-02    3.3492159e-02    2.3794016e-02    1.9355138e-02    1.7515613e-02    1.6536185e-02    1.8339453e-02    2.0276013e-02    2.0128514e-02    2.0015161e-02    1.7506040e-02    1.6048574e-02    1.3542134e-02    1.0613826e-02    8.0953850e-03    6.1094657e-03    2.6960397e-03
   2.0132752e+01    4.8661426e-01    1.1484706e-01    8.2152167e-02    5.1939417e-02    3.3580247e-02    2.3616855e-02    1.9754760e-02    1.7429346e-02    1.6678670e-02    1.8443901e-02    2.0373022e-02    2.0443073e-02    2.0270686e-02    1.7368336e-02    1.6262057e-02    1.3299435e-02    1.0411329e-02    8.0887155e-03    6.0913638e-03    2.3352966e-03
   2.0222725e+01    4.8529614e-01    1.1557775e-01    8.2429899e-02    5.1918050e-02    3.3517996e-02    2.3689805e-02    1.9692247e-02    1.7867110e-02    1.6713427e-02    1.8658864e-02    2.0486320e-02    2.0724655e-02    2.0305841e-02    1.7380236e-02    1.6319237e-02    1.3024224e-02    1.0356938e-02    8.0647105e-03    5.9742589e-03    2.0023013e-03
   2.0312748e+01    4.8364749e-01    1.1647294e-01    8.2681271e-02    5.2098435e-02    3.3428609e-02    2.3850898e-02    1.9816708e-02    1.7829035e-02    1.6964628e-02    1.8635414e-02    2.0750109e-02    2.0920407e-02    2.0537162e-02    1.7510861e-02    1.6156023e-02    1.2782550e-02    1.0380758e-02    8.1126810e-03    5.7161102e-03    1.7079149e-03
   2.0412780e+01    4.8209892e-01    1.1727169e-01    8.2938089e-02    5.2175360e-02    3.3451598e-02    2.3963157e-02    1.9866945e-02    1.7898208e-02    1.7290941e-02    1.8775638e-02    2.0918000e-02    2.1200956e-02    2.0619039e-02    1.7697050e-02    1.5965095e-02    1.2471243e-02    1.0430770e-02    8.0273740e-03    5.7146577e-03    1.2252664e-03
   2.0512832e+01    4.8061451e-01    1.1797024e-01    8.2753648e-02    5.2683456e-02    3.3700523e-02    2.3801430e-02    1.9935377e-02    1.8097105e-02    1.7421148e-02    1.8993596e-02    2.1262906e-02    2.1434514e-02    2.0741928e-02    1.7601654e-02    1.5898913e-02    1.2366807e-02    1.0438447e-02    7.9442235e-03    5.4761393e-03    8.6343075e-04
   2.0602888e+01    4.7911000e-01    1.1858638e-01    8.3130822e-02    5.2642788e-02    3.3889978e-02    2.3790752e-02    2.0055208e-02    1.8174789e-02    1.7611720e-02    1.9170593e-02    2.1510950e-02    2.1724762e-02    2.0828238e-02    1.7502119e-02    1.5736414e-02    1.2295457e-02    1.0464833e-02    7.8748700e-03    5.2396353e-03    6.5969425e-04
   2.0714957e+01    4.7726012e-01    1.1949503e-01    8.3585349e-02    5.2586090e-02    3.4096294e-02    2.3821194e-02    2.0227250e-02    1.8252802e-02    1.7860506e-02    1.9244894e-02    2.1667484e-02    2.2141990e-02    2.0836701e-02    1.7438085e-02    1.5587976e-02    1.2421423e-02    1.0246611e-02    7.8423654e-03    5.0000672e-03    3.8776518e-04
   2.0815078e+01    4.7572460e-01    1.2019382e-01    8.3931587e-02    5.2803127e-02    3.3953877e-02    2.3959141e-02    2.0216651e-02    1.8469509e-02    1.8048225e-02    1.9458827e-02    2.1989925e-02    2.2145742e-02    2.0944159e-02    1.7502296e-02    1.5539190e-02    1.2237755e-02    1.0136039e-02    7.8809491e-03    4.6976421e-03    1.6693996e-04
   2.0915308e+01    4.7441635e-01    1.2057730e-01    8.4003166e-02    5.3087189e-02    3.4054750e-02    2.4087601e-02    2.0473703e-02    1.8624793e-02    1.8064765e-02    1.9777705e-02    2.2171852e-02    2.2349385e-02    2.0947505e-02    1.7412196e-02    1.5481490e-02    1.2093513e-02    1.0223987e-02    7.7391855e-03    4.3677377e-03    4.5822177e-05
   2.1015601e+01    4.7252055e-01    1.2192835e-01    8.3950418e-02    5.3150629e-02    3.4300264e-02    2.4093779e-02    2.0486360e-02    1.9024140e-02    1.7988874e-02    2.0029916e-02    2.2298966e-02    2.2607708e-02    2.1201287e-02    1.7290572e-02    1.5309314e-02    1.1915597e-02    1.0283393e-02    7.4994077e-03    4.0976671e-03    2.2811990e-05
   2.1115905e+01    4.7080159e-01    1.2283058e-01    8.3781298e-02    5.3522040e-02    3.4489139e-02    2.4126301e-02    2.0550100e-02    1.9296565e-02    1.8121664e-02    2.0222657e-02    2.2516033e-02    2.3047967e-02    2.1045636e-02    1.7499709e-02    1.4912190e-02    1.1909036e-02    1.0218175e-02    7.3353752e-03    3.7739476e-03    0.0000000e+00
   2.1216178e+01    4.6966770e-01    1.2329233e-01    8.4253017e-02    5.3338704e-02    3.4525143e-02    2.4318803e-02    2.0543551e-02    1.9543455e-02    1.8191199e-02    2.0451566e-02    2.2719730e-02    2.3408250e-02    2.1046571e-02    1.7316288e-02    1.4690287e-02    1.1913583e-02    1.0154646e-02    7.3560980e-03    3.2690847e-03    0.0000000e+00
   2.1316481e+01    4.6838498e-01    1.2376646e-01    8.4861267e-02    5.3166240e-02    3.4762391e-02    2.4244864e-02    2.0632083e-02    1.9692758e-02    1.8330740e-02    2.0659316e-02    2.2939497e-02    2.3558398e-02    2.1114258e-02    1.7148217e-02    1.4529702e-02    1.1673738e-02    1.0402060e-02    7.2973562e-03    2.8356823e-03    0.0000000e+00
   2.1416897e+01    4.6709120e-01    1.2441497e-01    8.4756113e-02    5.3293393e-02    3.5017405e-02    2.4489046e-02    2.0693100e-02    1.9640356e-02    1.8652555e-02    2.0808897e-02    2.3089627e-02    2.3700502e-02    2.1325181e-02    1.6949883e-02    1.4324260e-02    1.1679150e-02    1.0429623e-02    7.2853938e-03    2.3593513e-03    0.0000000e+00
   2.1517379e+01    4.6577229e-01    1.2520477e-01    8.4486185e-02    5.3897845e-02    3.4760318e-02    2.4726441e-02    2.0689926e-02    1.9560878e-02    1.9174120e-02    2.0960172e-02    2.3438077e-02    2.3792689e-02    2.1195381e-02    1.7050394e-02    1.4069225e-02    1.1680571e-02    1.0565489e-02    7.1024754e-03    1.8727524e-03    0.0000000e+00
   2.1618907e+01    4.6456695e-01    1.2504489e-01    8.5210579e-02    5.3980672e-02    3.4954110e-02    2.4833323e-02    2.0633214e-02    1.9886492e-02    1.9453794e-02    2.1163018e-02    2.3549933e-02    2.3860480e-02    2.1181413e-02    1.6990042e-02    1.4196988e-02    1.1557993e-02    1.0453611e-02    7.0842085e-03    1.3982902e-03    0.0000000e+00
   2.1738669e+01    4.6318792e-01    1.2560112e-01    8.5450372e-02    5.3945131e-02    3.5103774e-02    2.4865775e-02    2.0997722e-02    1.9922451e-02    1.9777001e-02    2.1266499e-02    2.3855874e-02    2.4135093e-02    2.0887926e-02    1.7168975e-02    1.3932703e-02    1.1652735e-02    1.0363300e-02    6.9407234e-03    9.4491404e-04    0.0000000e+00
   2.1808985e+01    4.6210951e-01    1.2588344e-01    8.5922474e-02    5.3824965e-02    3.5195576e-02    2.5049362e-02    2.1115955e-02    2.0075030e-02    1.9860028e-02    2.1315609e-02    2.4082880e-02    2.4177246e-02    2.0913423e-02    1.6915597e-02    1.3894425e-02    1.1752292e-02    1.0257852e-02    6.9571927e-03    6.9714194e-04    0.0000000e+00
   2.1904727e+01    4.6119530e-01    1.2553855e-01    8.6920817e-02    5.3709726e-02    3.5170882e-02    2.5247321e-02    2.1210549e-02    2.0135538e-02    2.0204642e-02    2.1393568e-02    2.4301885e-02    2.4285822e-02    2.0977680e-02    1.6660722e-02    1.3773803e-02    1.1829641e-02    1.0213140e-02    6.8844602e-03    3.4595341e-04    0.0000000e+00
   2.2004078e+01    4.6000147e-01    1.2602470e-01    8.7088004e-02    5.3860755e-02    3.5361261e-02    2.5188088e-02    2.1350845e-02    2.0313814e-02    2.0336580e-02    2.1699597e-02    2.4327786e-02    2.4713123e-02    2.0677997e-02    1.6711099e-02    1.3592975e-02    1.1709686e-02    1.0368061e-02    6.4561384e-03    2.1802558e-04    0.0000000e+00
   2.2104829e+01    4.5871987e-01    1.2646535e-01    8.7333018e-02    5.3782639e-02    3.5439082e-02    2.5708498e-02    2.1235898e-02    2.0548223e-02    2.0541232e-02    2.1835773e-02    2.4506296e-02    2.4904543e-02    2.0501042e-02    1.6797903e-02    1.3363975e-02    1.1868417e-02    1.0336085e-02    5.9601927e-03    1.5196920e-04    0.0000000e+00
   2.2205654e+01    4.5713136e-01    1.2764833e-01    8.7361184e-02    5.3948590e-02    3.5280440e-02    2.5893425e-02    2.1405413e-02    2.0725609e-02    2.0692812e-02    2.1977031e-02    2.4747942e-02    2.4979026e-02    2.0425794e-02    1.6451512e-02    1.3506600e-02    1.1958968e-02    1.0215985e-02    5.5851178e-03    6.4861474e-05    0.0000000e+00
   2.2319105e+01    4.5590000e-01    1.2766779e-01    8.7913656e-02    5.4207032e-02    3.5254158e-02    2.5921151e-02    2.1599212e-02    2.0903585e-02    2.1072852e-02    2.2267089e-02    2.4973437e-02    2.4828871e-02    2.0491061e-02    1.6219785e-02    1.3382462e-02    1.1990783e-02    1.0310853e-02    5.0962277e-03    0.0000000e+00    0.0000000e+00
   2.2415224e+01    4.5483830e-01    1.2814724e-01    8.7867461e-02    5.4657442e-02    3.5145868e-02    2.5795191e-02    2.1849577e-02    2.1079651e-02    2.1434748e-02    2.2356736e-02    2.5266736e-02    2.4812431e-02    2.0265608e-02    1.6184805e-02    1.3337163e-02    1.2118553e-02    1.0258057e-02    4.5844383e-03    0.0000000e+00    0.0000000e+00
   2.2517645e+01    4.5332645e-01    1.2894811e-01    8.7949576e-02    5.4978512e-02    3.4950006e-02    2.6064741e-02    2.2176248e-02    2.1055929e-02    2.1666964e-02    2.2514806e-02    2.5563928e-02    2.4625863e-02    2.0270735e-02    1.6136192e-02    1.3392931e-02    1.2215494e-02    1.0041220e-02    4.1222933e-03    0.0000000e+00    0.0000000e+00
   2.2613763e+01    4.5216095e-01    1.2951502e-01    8.8010407e-02    5.5040705e-02    3.5095700e-02    2.6175563e-02    2.2316437e-02    2.1130832e-02    2.2070893e-02    2.2606411e-02    2.5735725e-02    2.4562820e-02    2.0187515e-02    1.6182116e-02    1.3168211e-02    1.2498208e-02    9.8724464e-03    3.6700431e-03    0.0000000e+00    0.0000000e+00
   2.2704936e+01    4.5098277e-01    1.3029306e-01    8.8001939e-02    5.5085483e-02    3.5099247e-02    2.6363622e-02    2.2375528e-02    2.1316031e-02    2.2265374e-02    2.2881066e-02    2.5844119e-02    2.4523054e-02    2.0164941e-02    1.6050444e-02    1.3206065e-02    1.2500399e-02    9.7296880e-03    3.3171704e-03    0.0000000e+00    0.0000000e+00
   2.2841740e+01    4.4931895e-01    1.3092051e-01    8.8191449e-02    5.5295694e-02    3.5281471e-02    2.6393460e-02    2.2767507e-02    2.1496931e-02    2.2651254e-02    2.3075705e-02    2.5921234e-02    2.4574279e-02    1.9996339e-02    1.5820480e-02    1.3445526e-02    1.2429842e-02    9.6811126e-03    2.7382602e-03    0.0000000e+00    0.0000000e+00
   2.2932984e+01    4.4846329e-01    1.3114671e-01    8.8327678e-02    5.5591691e-02    3.5132399e-02    2.6538518e-02    2.2755396e-02    2.1811504e-02    2.2836924e-02    2.3261074e-02    2.6023784e-02    2.4399511e-02    1.9991497e-02    1.5743620e-02    1.3618599e-02    1.2507449e-02    9.6356372e-03    2.2147236e-03    0.0000000e+00    0.0000000e+00
   2.3023996e+01    4.4747624e-01    1.3152504e-01    8.8503986e-02    5.5714607e-02    3.5212870e-02    2.6663297e-02    2.2857191e-02    2.1864047e-02    2.3022935e-02    2.3624780e-02    2.6001373e-02    2.4158865e-02    2.0100875e-02    1.5643225e-02    1.3657018e-02    1.2571043e-02    9.6712518e-03    1.7313567e-03    0.0000000e+00    0.0000000e+00
   2.3115008e+01    4.4615220e-01    1.3219611e-01    8.8582791e-02    5.5938597e-02    3.5263178e-02    2.6731369e-02    2.3016407e-02    2.2207542e-02    2.3012532e-02    2.3906375e-02    2.6220950e-02    2.3897221e-02    1.9949144e-02    1.5604634e-02    1.3882311e-02    1.2564668e-02    9.4479416e-03    1.4260213e-03    0.0000000e+00    0.0000000e+00
   2.3216212e+01    4.4514933e-01    1.3232513e-01    8.8851040e-02    5.6134095e-02    3.5286933e-02    2.6889568e-02    2.3257866e-02    2.2300377e-02    2.3246218e-02    2.4068826e-02    2.6523422e-02    2.3679570e-02    1.9908154e-02    1.5490436e-02    1.3883610e-02    1.2624669e-02    9.3292405e-03    1.0515183e-03    0.0000000e+00    0.0000000e+00
   2.3315064e+01    4.4423539e-01    1.3272598e-01    8.9060181e-02    5.6098502e-02    3.5288445e-02    2.7112498e-02    2.3416365e-02    2.2442952e-02    2.3326681e-02    2.4453764e-02    2.6766579e-02    2.3445092e-02    1.9661052e-02    1.5405876e-02    1.3915871e-02    1.2761333e-02    9.1021400e-03    7.8130682e-04    0.0000000e+00    0.0000000e+00
   2.3438629e+01    4.4321598e-01    1.3292670e-01    8.8970637e-02    5.6423286e-02    3.5254143e-02    2.7376479e-02    2.3772239e-02    2.2605736e-02    2.3851311e-02    2.4492910e-02    2.6879787e-02    2.3352393e-02    1.9529400e-02    1.5318874e-02    1.3833049e-02    1.2981977e-02    8.6422797e-03    5.7282645e-04    0.0000000e+00    0.0000000e+00
   2.3540031e+01    4.4130102e-01    1.3417356e-01    8.9285108e-02    5.6245445e-02    3.5373410e-02    2.7445831e-02    2.3944165e-02    2.2868025e-02    2.4132207e-02    2.4761414e-02    2.6939420e-02    2.3247850e-02    1.9290406e-02    1.5404182e-02    1.3824993e-02    1.3101516e-02    8.3150054e-03    3.4643997e-04    0.0000000e+00    0.0000000e+00
   2.3641468e+01    4.4022742e-01    1.3496275e-01    8.9085158e-02    5.6371765e-02    3.5545724e-02    2.7426830e-02    2.4177997e-02    2.3164897e-02    2.4254371e-02    2.4938908e-02    2.6960864e-02    2.3175509e-02    1.9144720e-02    1.5257419e-02    1.4098813e-02    1.3177692e-02    7.8057211e-03    2.2344131e-04    0.0000000e+00    0.0000000e+00
   2.3742920e+01    4.3932875e-01    1.3529815e-01    8.9122476e-02    5.6572206e-02    3.5542891e-02    2.7435687e-02    2.4473572e-02    2.3424044e-02    2.4459798e-02    2.5228471e-02    2.6960666e-02    2.2972251e-02    1.8939288e-02    1.5369287e-02    1.4222696e-02    1.3249207e-02    7.3196078e-03    8.0948772e-05    0.0000000e+00    0.0000000e+00
   2.3844405e+01    4.3827217e-01    1.3558549e-01    8.9337744e-02    5.6736612e-02    3.5565734e-02    2.7498523e-02    2.4763775e-02    2.3737625e-02    2.4602632e-02    2.5377203e-02    2.6957360e-02    2.2936610e-02    1.8796454e-02    1.5600441e-02    1.4095039e-02    1.3341567e-02    6.7748650e-03    2.0157495e-05    0.0000000e+00    0.0000000e+00
   2.3945427e+01    4.3743349e-01    1.3588620e-01    8.9707531e-02    5.6507164e-02    3.5537188e-02    2.7714160e-02    2.4987830e-02    2.3897662e-02    2.4990352e-02    2.5379533e-02    2.7136626e-02    2.2734739e-02    1.8768947e-02    1.5570800e-02    1.4063344e-02    1.3334179e-02    6.3502585e-03    0.0000000e+00    0.0000000e+00    0.0000000e+00
   2.4046518e+01    4.3661802e-01    1.3591256e-01    8.9859228e-02    5.6765661e-02    3.5654810e-02    2.7835518e-02    2.5155577e-02    2.4088329e-02    2.5171911e-02    2.5610399e-02    2.7075359e-02    2.2518336e-02    1.8807909e-02    1.5676181e-02    1.4163844e-02    1.3267339e-02    5.8190153e-03    0.0000000e+00    0.0000000e+00    0.0000000e+00
   2.4147668e+01    4.3559281e-01    1.3648944e-01    8.9760335e-02    5.6654625e-02    3.6041875e-02    2.7992380e-02    2.5160091e-02    2.4447795e-02    2.5391791e-02    2.5908718e-02    2.6875078e-02    2.2461143e-02    1.8873783e-02    1.5427210e-02    1.4388779e-02    1.3328436e-02    5.2057117e-03    0.0000000e+00    0.0000000e+00    0.0000000e+00
   2.4248870e+01    4.3401535e-01    1.3742615e-01    9.0316925e-02    5.6348362e-02    3.5756784e-02    2.8550010e-02    2.5297863e-02    2.4632846e-02    2.5628382e-02    2.6149869e-02    2.6781481e-02    2.2272507e-02    1.8851178e-02    1.5537181e-02    1.4527455e-02    1.3250405e-02    4.6572510e-03    0.0000000e+00    0.0000000e+00    0.0000000e+00
   2.4350124e+01    4.3313433e-01    1.3795854e-01    8.9956697e-02    5.6455447e-02    3.5893764e-02    2.8792479e-02    2.5494540e-02    2.5038417e-02    2.5678562e-02    2.6467590e-02    2.6626261e-02    2.2168584e-02    1.8714056e-02    1.5630421e-02    1.4656857e-02    1.3348458e-02    3.9849932e-03    0.0000000e+00    0.0000000e+00    0.0000000e+00
   2.4400615e+01    4.3302674e-01    1.3761747e-01    9.0415848e-02    5.6258383e-02    3.5846158e-02    2.9022020e-02    2.5520389e-02    2.5129275e-02    2.5797153e-02    2.6605366e-02    2.6631950e-02    2.2094458e-02    1.8668533e-02    1.5549870e-02    1.4741143e-02    1.3288978e-02    3.7862625e-03    0.0000000e+00    0.0000000e+00    0.0000000e+00
   2.4501673e+01    4.3213918e-01    1.3815637e-01    9.0336011e-02    5.6499593e-02    3.5694825e-02    2.9275346e-02    2.5659840e-02    2.5330703e-02    2.6006552e-02    2.6656056e-02    2.6655555e-02    2.2072023e-02    1.8352422e-02    1.5715266e-02    1.4961825e-02    1.3189002e-02    3.2994307e-03    0.0000000e+00    0.0000000e+00    0.0000000e+00
   2.4602812e+01    4.3092174e-01    1.3898119e-01    9.0166696e-02    5.6424197e-02    3.5912380e-02    2.9539292e-02    2.5878259e-02    2.5624040e-02    2.6155438e-02    2.6846725e-02    2.6527878e-02    2.1892185e-02    1.8354675e-02    1.5875178e-02    1.5058100e-02    1.2996961e-02    2.8450675e-03    0.0000000e+00    0.0000000e+00    0.0000000e+00
   2.4704015e+01    4.3008338e-01    1.3898726e-01    9.0508077e-02    5.6559334e-02    3.5932314e-02    2.9771284e-02    2.5912155e-02    2.6027294e-02    2.6227684e-02    2.7122673e-02    2.6234121e-02    2.1875987e-02    1.8381032e-02    1.5931147e-02    1.4978039e-02    1.2933505e-02    2.5347079e-03    0.0000000e+00    0.0000000e+00    0.0000000e+00
   2.4805273e+01    4.2909640e-01    1.3925440e-01    9.0790448e-02    5.6623020e-02    3.5818992e-02    3.0066844e-02    2.6124996e-02    2.6216936e-02    2.6483585e-02    2.7299743e-02    2.6112805e-02    2.1785956e-02    1.8329828e-02    1.5997861e-02    1.5023345e-02    1.2820738e-02    2.1540973e-03    0.0000000e+00    0.0000000e+00    0.0000000e+00
   2.4906585e+01    4.2819038e-01    1.3986293e-01    9.0836422e-02    5.6277827e-02    3.5878100e-02    3.0423692e-02    2.6223644e-02    2.6561688e-02    2.6815163e-02    2.7412923e-02    2.5860364e-02    2.1758798e-02    1.8166986e-02    1.6131339e-02    1.5187229e-02    1.2554160e-02    1.8583572e-03    0.0000000e+00    0.0000000e+00    0.0000000e+00
   2.5014292e+01    4.2731373e-01    1.4005112e-01    9.0878531e-02    5.6453653e-02    3.5968791e-02    3.0742441e-02    2.6367048e-02    2.6816839e-02    2.7116332e-02    2.7511964e-02    2.5689582e-02    2.1679830e-02    1.8032058e-02    1.6222182e-02    1.5299854e-02    1.2369736e-02    1.4863048e-03    0.0000000e+00    0.0000000e+00    0.0000000e+00
   2.5116944e+01    4.2678149e-01    1.3968033e-01    9.1124903e-02    5.6766811e-02    3.5777405e-02    3.1040816e-02    2.6605740e-02    2.7045344e-02    2.7400817e-02    2.7578389e-02    2.5487995e-02    2.1563640e-02    1.8163910e-02    1.6412162e-02    1.5173242e-02    1.2144055e-02    1.2529470e-03    0.0000000e+00    0.0000000e+00    0.0000000e+00
   2.5231001e+01    4.2572640e-01    1.4011714e-01    9.1006288e-02    5.7203159e-02    3.5634269e-02    3.1375265e-02    2.6813419e-02    2.7360859e-02    2.7523506e-02    2.7621225e-02    2.5420855e-02    2.1481951e-02    1.8210709e-02    1.6507984e-02    1.5328355e-02    1.1553412e-02    1.1152023e-03    0.0000000e+00    0.0000000e+00    0.0000000e+00
   2.5320108e+01    4.2479806e-01    1.4066216e-01    9.1112233e-02    5.7000343e-02    3.5804718e-02    3.1455201e-02    2.7134439e-02    2.7426687e-02    2.7915353e-02    2.7697188e-02    2.5294671e-02    2.1281310e-02    1.8298360e-02    1.6539344e-02    1.5541426e-02    1.1096494e-02    9.4200777e-04    0.0000000e+00    0.0000000e+00    0.0000000e+00
   2.5421714e+01    4.2379159e-01    1.4128393e-01    9.1172082e-02    5.7049011e-02    3.5732361e-02    3.1602849e-02    2.7474940e-02    2.7490908e-02    2.8207343e-02    2.7779460e-02    2.5187448e-02    2.1053785e-02    1.8490656e-02    1.6515144e-02    1.5872640e-02    1.0451540e-02    8.4430880e-04    0.0000000e+00    0.0000000e+00    0.0000000e+00
   2.5523386e+01    4.2243833e-01    1.4225664e-01    9.1091934e-02    5.7110448e-02    3.5822621e-02    3.1495709e-02    2.7979470e-02    2.7701450e-02    2.8554994e-02    2.7679324e-02    2.5146753e-02    2.0871697e-02    1.8634827e-02    1.6385316e-02    1.6014314e-02    1.0199434e-02    6.1673891e-04    0.0000000e+00    0.0000000e+00    0.0000000e+00
   2.5625121e+01    4.2182502e-01    1.4253948e-01    9.0884029e-02    5.6976367e-02    3.6220038e-02    3.1670190e-02    2.8223078e-02    2.7926566e-02    2.8663834e-02    2.7805558e-02    2.4949585e-02    2.0869585e-02    1.8674149e-02    1.6404665e-02    1.6126843e-02    9.7197067e-03    5.2130610e-04    0.0000000e+00    0.0000000e+00    0.0000000e+00
   2.5726920e+01    4.2109241e-01    1.4213760e-01    9.1630747e-02    5.7143642e-02    3.6072172e-02    3.1856479e-02    2.8632252e-02    2.7972163e-02    2.8841462e-02    2.7837370e-02    2.5006361e-02    2.0733610e-02    1.8680865e-02    1.6516105e-02    1.6251489e-02    9.2058551e-03    3.8941775e-04    0.0000000e+00    0.0000000e+00    0.0000000e+00
   2.5828786e+01    4.2018936e-01    1.4252358e-01    9.1464134e-02    5.7460358e-02    3.6019670e-02    3.2119290e-02    2.8981834e-02    2.8108528e-02    2.8974265e-02    2.7963107e-02    2.4797791e-02    2.0790709e-02    1.8534141e-02    1.6845782e-02    1.6336885e-02    8.6503394e-03    2.4023180e-04    0.0000000e+00    0.0000000e+00    0.0000000e+00
   2.5930720e+01    4.1932034e-01    1.4279301e-01    9.1509883e-02    5.7234786e-02    3.6455652e-02    3.2196054e-02    2.9425715e-02    2.8269704e-02    2.9331887e-02    2.7720991e-02    2.4804591e-02    2.0691230e-02    1.8424798e-02    1.7132673e-02    1.6393438e-02    8.1664039e-03    1.2885139e-04    0.0000000e+00    0.0000000e+00    0.0000000e+00
   2.6032723e+01    4.1819445e-01    1.4330038e-01    9.1678446e-02    5.7313200e-02    3.6537747e-02    3.2163538e-02    2.9800038e-02    2.8536428e-02    2.9446461e-02    2.7731603e-02    2.4736310e-02    2.0744185e-02    1.8477028e-02    1.7125880e-02    1.6466370e-02    7.6379534e-03    1.0998733e-04    0.0000000e+00    0.0000000e+00    0.0000000e+00
   2.6134793e+01    4.1715196e-01    1.4403487e-01    9.1410530e-02    5.7421505e-02    3.6752662e-02    3.2265950e-02    2.9993325e-02    2.8827395e-02    2.9682981e-02    2.7605099e-02    2.4716113e-02    2.0735518e-02    1.8395081e-02    1.7330497e-02    1.6702873e-02    6.9371124e-03    3.6530498e-05    0.0000000e+00    0.0000000e+00    0.0000000e+00
   2.6236594e+01    4.1628893e-01    1.4465795e-01    9.1426789e-02    5.7231097e-02    3.6563956e-02    3.2685229e-02    3.0264760e-02    2.9028674e-02    2.9899493e-02    2.7490000e-02    2.4651619e-02    2.0782552e-02    1.8501218e-02    1.7448009e-02    1.6857553e-02    6.2221724e-03    0.0000000e+00    0.0000000e+00    0.0000000e+00    0.0000000e+00
   2.6338497e+01    4.1556392e-01    1.4468198e-01    9.1764072e-02    5.7280673e-02    3.6393199e-02    3.2866133e-02    3.0629034e-02    2.9329916e-02    3.0076549e-02    2.7458887e-02    2.4465077e-02    2.0882520e-02    1.8588354e-02    1.7556327e-02    1.6788390e-02    5.6749699e-03    0.0000000e+00    0.0000000e+00    0.0000000e+00    0.0000000e+00
   2.6440473e+01    4.1504967e-01    1.4472395e-01    9.1619158e-02    5.7484724e-02    3.6533004e-02    3.3037483e-02    3.0952790e-02    2.9433786e-02    3.0235964e-02    2.7372427e-02    2.4362856e-02    2.1033842e-02    1.8549214e-02    1.7814923e-02    1.6619905e-02    5.1762986e-03    0.0000000e+00    0.0000000e+00    0.0000000e+00    0.0000000e+00
   2.6542517e+01    4.1401285e-01    1.4525910e-01    9.1659339e-02    5.7595100e-02    3.6494591e-02    3.3331011e-02    3.1183720e-02    2.9776053e-02    3.0256168e-02    2.7319264e-02    2.4360442e-02    2.0891283e-02    1.8626646e-02    1.7950000e-02    1.6564450e-02    4.7199786e-03    0.0000000e+00    0.0000000e+00    0.0000000e+00    0.0000000e+00
   2.6644630e+01    4.1325414e-01    1.4539309e-01    9.1841748e-02    5.7789464e-02    3.6508224e-02    3.3588145e-02    3.1220120e-02    3.0208114e-02    3.0336096e-02    2.7172272e-02    2.4301681e-02    2.0944702e-02    1.8627919e-02    1.8075544e-02    1.6516769e-02    4.2219724e-03    0.0000000e+00    0.0000000e+00    0.0000000e+00    0.0000000e+00
   2.6746809e+01    4.1220450e-01    1.4582798e-01    9.2275919e-02    5.7538265e-02    3.6438113e-02    3.4021408e-02    3.1240299e-02    3.0739325e-02    3.0475753e-02    2.6999498e-02    2.4221764e-02    2.1090346e-02    1.8593785e-02    1.8272757e-02    1.6279683e-02    3.7806092e-03    0.0000000e+00    0.0000000e+00    0.0000000e+00    0.0000000e+00
   2.6820390e+01    4.1173490e-01    1.4604890e-01    9.2094435e-02    5.7761943e-02    3.6302841e-02    3.4280855e-02    3.1231877e-02    3.1125257e-02    3.0473659e-02    2.6969917e-02    2.4150679e-02    2.1205719e-02    1.8540438e-02    1.8272351e-02    1.6265614e-02    3.5406084e-03    0.0000000e+00    0.0000000e+00    0.0000000e+00    0.0000000e+00
   2.6920132e+01    4.1068273e-01    1.4621794e-01    9.2892076e-02    5.7630245e-02    3.6032540e-02    3.4612466e-02    3.1542582e-02    3.1312446e-02    3.0555555e-02    2.6805159e-02    2.4290172e-02    2.1271729e-02    1.8474528e-02    1.8645170e-02    1.5877456e-02    3.1572029e-03    0.0000000e+00    0.0000000e+00    0.0000000e+00    0.0000000e+00
   2.7011700e+01    4.1038171e-01    1.4597432e-01    9.2718117e-02    5.7794329e-02    3.6272011e-02    3.4853805e-02    3.1695495e-02    3.1705519e-02    3.0596043e-02    2.6602655e-02    2.4245169e-02    2.1446933e-02    1.8463728e-02    1.8658481e-02    1.5731702e-02    2.8599784e-03    0.0000000e+00    0.0000000e+00    0.0000000e+00    0.0000000e+00
   2.7103676e+01    4.1015399e-01    1.4588860e-01    9.2578283e-02    5.7694985e-02    3.6602147e-02    3.4871343e-02    3.1984259e-02    3.1930760e-02    3.0843386e-02    2.6305097e-02    2.4190340e-02    2.1636962e-02    1.8716577e-02    1.8425807e-02    1.5558287e-02    2.6191760e-03    0.0000000e+00    0.0000000e+00    0.0000000e+00    0.0000000e+00
   2.7206166e+01    4.0909700e-01    1.4643376e-01    9.2666458e-02    5.7730645e-02    3.6594074e-02    3.5178862e-02    3.2119720e-02    3.2340957e-02    3.0838924e-02    2.6373654e-02    2.3928208e-02    2.1742747e-02    1.8798560e-02    1.8615219e-02    1.5157767e-02    2.3834453e-03    0.0000000e+00    0.0000000e+00    0.0000000e+00    0.0000000e+00
   2.7308714e+01    4.0873261e-01    1.4638274e-01    9.2586426e-02    5.7775013e-02    3.6808350e-02    3.5249206e-02    3.2460040e-02    3.2564564e-02    3.0879367e-02    2.6278529e-02    2.3963910e-02    2.1775928e-02    1.8996207e-02    1.8608056e-02    1.4788742e-02    2.1503105e-03    0.0000000e+00    0.0000000e+00    0.0000000e+00    0.0000000e+00
   2.7411318e+01    4.0801353e-01    1.4614295e-01    9.3301204e-02    5.7690153e-02    3.6841306e-02    3.5423917e-02    3.2834587e-02    3.2476574e-02    3.1185058e-02    2.6186527e-02    2.3948653e-02    2.1821402e-02    1.8997228e-02    1.8857548e-02    1.4428646e-02    1.8507182e-03    0.0000000e+00    0.0000000e+00    0.0000000e+00    0.0000000e+00
   2.7513968e+01    4.0716365e-01    1.4640425e-01    9.3502278e-02    5.7699696e-02    3.7032489e-02    3.5546781e-02    3.3208665e-02    3.2634614e-02    3.1179251e-02    2.6159348e-02    2.3903914e-02    2.1794753e-02    1.9080945e-02    1.9103562e-02    1.4015148e-02    1.5706622e-03    0.0000000e+00    0.0000000e+00    0.0000000e+00    0.0000000e+00
   2.7616638e+01    4.0617090e-01    1.4687632e-01    9.3653621e-02    5.7738646e-02    3.6900345e-02    3.5948956e-02    3.3437853e-02    3.2826845e-02    3.1258842e-02    2.6169134e-02    2.3760446e-02    2.1912946e-02    1.9222435e-02    1.9228821e-02    1.3465485e-02    1.4284060e-03    0.0000000e+00    0.0000000e+00    0.0000000e+00    0.0000000e+00
   2.7719342e+01    4.0523912e-01    1.4734661e-01    9.3528623e-02    5.7939810e-02    3.7118363e-02    3.5995229e-02    3.3713392e-02    3.2993926e-02    3.1299704e-02    2.6177982e-02    2.3754373e-02    2.1892372e-02    1.9315131e-02    1.9375409e-02    1.3090530e-02    1.2194242e-03    0.0000000e+00    0.0000000e+00    0.0000000e+00    0.0000000e+00
   2.7822099e+01    4.0443856e-01    1.4754248e-01    9.3753856e-02    5.7985498e-02    3.7112468e-02    3.6096559e-02    3.4053348e-02    3.3389772e-02    3.1207360e-02    2.6183255e-02    2.3719189e-02    2.1766992e-02    1.9577089e-02    1.9328313e-02    1.2765659e-02    1.0795969e-03    0.0000000e+00    0.0000000e+00    0.0000000e+00    0.0000000e+00
   2.7924899e+01    4.0360407e-01    1.4755319e-01    9.4165702e-02    5.8097107e-02    3.7073783e-02    3.6311403e-02    3.4388456e-02    3.3554546e-02    3.1343664e-02    2.6102046e-02    2.3603889e-02    2.1801436e-02    1.9760913e-02    1.9464326e-02    1.2251472e-02    9.2399270e-04    0.0000000e+00    0.0000000e+00    0.0000000e+00    0.0000000e+00
   2.8027770e+01    4.0296715e-01    1.4796133e-01    9.4035154e-02    5.8147707e-02    3.7096720e-02    3.6349252e-02    3.4885993e-02    3.3550522e-02    3.1474544e-02    2.6055005e-02    2.3624986e-02    2.1807739e-02    2.0041379e-02    1.9471157e-02    1.1711649e-02    8.1971321e-04    0.0000000e+00    0.0000000e+00    0.0000000e+00    0.0000000e+00
   2.8130547e+01    4.0214958e-01    1.4849302e-01    9.3890498e-02    5.8061772e-02    3.7527584e-02    3.6485561e-02    3.4992611e-02    3.3791880e-02    3.1402708e-02    2.5999071e-02    2.3834610e-02    2.1700732e-02    2.0182303e-02    1.9511722e-02    1.1309764e-02    6.6658389e-04    0.0000000e+00    0.0000000e+00    0.0000000e+00    0.0000000e+00
   2.8233434e+01    4.0183060e-01    1.4803930e-01    9.4125997e-02    5.8173863e-02    3.7794430e-02    3.6705813e-02    3.5141640e-02    3.3943772e-02    3.1408633e-02    2.6045329e-02    2.3853887e-02    2.1669417e-02    2.0304501e-02    1.9631025e-02    1.0767518e-02    5.6427029e-04    0.0000000e+00    0.0000000e+00    0.0000000e+00    0.0000000e+00
   2.8330214e+01    4.0107732e-01    1.4823123e-01    9.4399323e-02    5.8038655e-02    3.7936433e-02    3.6880122e-02    3.5516116e-02    3.4007804e-02    3.1344822e-02    2.6055340e-02    2.3882243e-02    2.1827051e-02    2.0346138e-02    1.9766031e-02    1.0344029e-02    3.4733612e-04    0.0000000e+00    0.0000000e+00    0.0000000e+00    0.0000000e+00
   2.8433209e+01    4.0015084e-01    1.4862827e-01    9.4402694e-02    5.8256480e-02    3.8081685e-02    3.6886886e-02    3.5862371e-02    3.4137654e-02    3.1410583e-02    2.5922250e-02    2.3972894e-02    2.2036385e-02    2.0142731e-02    2.0074757e-02    9.7699760e-03    2.6354284e-04    0.0000000e+00    0.0000000e+00    0.0000000e+00    0.0000000e+00
   2.8536231e+01    3.9933808e-01    1.4904049e-01    9.4451224e-02    5.8282103e-02    3.8288400e-02    3.6884728e-02    3.6150040e-02    3.4419073e-02    3.1306594e-02    2.5837725e-02    2.4222504e-02    2.1988301e-02    2.0252288e-02    2.0092357e-02    9.2820796e-03    1.6401993e-04    0.0000000e+00    0.0000000e+00    0.0000000e+00    0.0000000e+00
   2.8639317e+01    3.9885456e-01    1.4916975e-01    9.4507822e-02    5.8014125e-02    3.8625247e-02    3.7156289e-02    3.6315612e-02    3.4506594e-02    3.1389748e-02    2.5708675e-02    2.4361820e-02    2.1891853e-02    2.0644667e-02    2.0221619e-02    8.5662431e-03    6.5383738e-05    0.0000000e+00    0.0000000e+00    0.0000000e+00    0.0000000e+00
   2.8742451e+01    3.9807635e-01    1.4933280e-01    9.4627197e-02    5.7919659e-02    3.8897088e-02    3.7370161e-02    3.6563621e-02    3.4763357e-02    3.1255880e-02    2.5840205e-02    2.4346550e-02    2.1879469e-02    2.0890076e-02    2.0271830e-02    7.9332050e-03    3.2560669e-05    0.0000000e+00    0.0000000e+00    0.0000000e+00    0.0000000e+00
   2.8845642e+01    3.9714777e-01    1.4986240e-01    9.4392395e-02    5.8353443e-02    3.8828446e-02    3.7604547e-02    3.6876399e-02    3.4764608e-02    3.1253331e-02    2.5883245e-02    2.4401568e-02    2.1941296e-02    2.0993260e-02    2.0301548e-02    7.3957413e-03    0.0000000e+00    0.0000000e+00    0.0000000e+00    0.0000000e+00    0.0000000e+00
   2.8948877e+01    3.9632442e-01    1.5071085e-01    9.3946300e-02    5.8446374e-02    3.8873408e-02    3.7847956e-02    3.7183865e-02    3.4843655e-02    3.1260839e-02    2.5844247e-02    2.4396403e-02    2.1985167e-02    2.1185136e-02    2.0413125e-02    6.7382526e-03    0.0000000e+00    0.0000000e+00    0.0000000e+00    0.0000000e+00    0.0000000e+00
   2.9000513e+01    3.9586603e-01    1.5095960e-01    9.3857226e-02    5.8579566e-02    3.8757106e-02    3.8216703e-02    3.7253629e-02    3.4914626e-02    3.1187228e-02    2.5804570e-02    2.4490342e-02    2.1994096e-02    2.1163462e-02    2.0354363e-02    6.6014563e-03    0.0000000e+00    0.0000000e+00    0.0000000e+00    0.0000000e+00    0.0000000e+00
   2.9103687e+01    3.9540744e-01    1.5048220e-01    9.4308682e-02    5.8719092e-02    3.9123678e-02    3.8229706e-02    3.7451893e-02    3.4882489e-02    3.1193474e-02    2.5777889e-02    2.4714386e-02    2.1895087e-02    2.1338059e-02    2.0273463e-02    6.2024638e-03    0.0000000e+00    0.0000000e+00    0.0000000e+00    0.0000000e+00    0.0000000e+00
   2.9206867e+01    3.9450279e-01    1.5102428e-01    9.4278652e-02    5.8692594e-02    3.9310704e-02    3.8394518e-02    3.7697431e-02    3.4966704e-02    3.1281459e-02    2.5814234e-02    2.4614276e-02    2.2152533e-02    2.1227849e-02    2.0233073e-02    5.8089047e-03    0.0000000e+00    0.0000000e+00    0.0000000e+00    0.0000000e+00    0.0000000e+00
   2.9310130e+01    3.9387111e-01    1.5116575e-01    9.4534784e-02    5.8462882e-02    3.9487747e-02    3.8723272e-02    3.7854090e-02    3.5186382e-02    3.1127741e-02    2.5929908e-02    2.4547614e-02    2.2207551e-02    2.1461788e-02    1.9989878e-02    5.4494979e-03    0.0000000e+00    0.0000000e+00    0.0000000e+00    0.0000000e+00    0.0000000e+00
   2.9413457e+01    3.9335396e-01    1.5134547e-01    9.4342454e-02    5.8689404e-02    3.9478190e-02    3.9057880e-02    3.7950352e-02    3.5487787e-02    3.1007576e-02    2.5899223e-02    2.4586723e-02    2.2573218e-02    2.1445199e-02    1.9768561e-02    5.0140039e-03    0.0000000e+00    0.0000000e+00    0.0000000e+00    0.0000000e+00    0.0000000e+00
   2.9516875e+01    3.9271117e-01    1.5134466e-01    9.4701440e-02    5.8472257e-02    3.9789394e-02    3.9252311e-02    3.8173423e-02    3.5519630e-02    3.1020954e-02    2.5986392e-02    2.4555980e-02    2.2763014e-02    2.1444948e-02    1.9552554e-02    4.7118719e-03    0.0000000e+00    0.0000000e+00    0.0000000e+00    0.0000000e+00    0.0000000e+00
   2.9620355e+01    3.9223320e-01    1.5161569e-01    9.4576873e-02    5.8294456e-02    4.0028080e-02    3.9481566e-02    3.8546271e-02    3.5607165e-02    3.0915067e-02    2.5902371e-02    2.4743814e-02    2.2731925e-02    2.1600745e-02    1.9339338e-02    4.3834385e-03    0.0000000e+00    0.0000000e+00    0.0000000e+00    0.0000000e+00    0.0000000e+00
   2.9723894e+01    3.9175949e-01    1.5156560e-01    9.4800461e-02    5.8347668e-02    4.0005662e-02    3.9530684e-02    3.8995746e-02    3.5629333e-02    3.0954368e-02    2.5986645e-02    2.4736287e-02    2.2745656e-02    2.1805827e-02    1.9030736e-02    4.1058379e-03    0.0000000e+00    0.0000000e+00    0.0000000e+00    0.0000000e+00    0.0000000e+00
   2.9827501e+01    3.9092455e-01    1.5220561e-01    9.4910865e-02    5.8203173e-02    3.9996108e-02    3.9756450e-02    3.9180939e-02    3.5714258e-02    3.0973630e-02    2.6076748e-02    2.4656257e-02    2.2915144e-02    2.2093278e-02    1.8604856e-02    3.7881279e-03    0.0000000e+00    0.0000000e+00    0.0000000e+00    0.0000000e+00    0.0000000e+00
   2.9931164e+01    3.9029308e-01    1.5245514e-01    9.5057490e-02    5.8119449e-02    4.0249486e-02    3.9898143e-02    3.9266328e-02    3.5909951e-02    3.0973896e-02    2.5944815e-02    2.4825070e-02    2.2937526e-02    2.2368619e-02    1.8291860e-02    3.4091484e-03    0.0000000e+00    0.0000000e+00    0.0000000e+00    0.0000000e+00    0.0000000e+00
   3.0034886e+01    3.8964073e-01    1.5246826e-01    9.5221601e-02    5.8225910e-02    4.0252187e-02    4.0510175e-02    3.9138899e-02    3.6106578e-02    3.1139404e-02    2.5762005e-02    2.4931094e-02    2.3026426e-02    2.2511746e-02    1.7894844e-02    3.1701435e-03    0.0000000e+00    0.0000000e+00    0.0000000e+00    0.0000000e+00    0.0000000e+00
   3.0138649e+01    3.8873991e-01    1.5299308e-01    9.4770255e-02    5.8580334e-02    4.0692380e-02    4.0557354e-02    3.9383875e-02    3.6183583e-02    3.1196752e-02    2.5706853e-02    2.5179008e-02    2.2836226e-02    2.2668962e-02    1.7640610e-02    2.8708159e-03    0.0000000e+00    0.0000000e+00    0.0000000e+00    0.0000000e+00    0.0000000e+00
   3.0242453e+01    3.8784070e-01    1.5362605e-01    9.4883026e-02    5.8041395e-02    4.1221483e-02    4.0610644e-02    3.9703361e-02    3.6344474e-02    3.1037252e-02    2.5793953e-02    2.5146380e-02    2.3135584e-02    2.2594224e-02    1.7486407e-02    2.5350635e-03    0.0000000e+00    0.0000000e+00    0.0000000e+00    0.0000000e+00    0.0000000e+00
   3.0346288e+01    3.8718921e-01    1.5392551e-01    9.4652542e-02    5.8185566e-02    4.1599664e-02    4.0724516e-02    3.9717175e-02    3.6574336e-02    3.0939699e-02    2.5895602e-02    2.5219494e-02    2.3186352e-02    2.2787707e-02    1.6983760e-02    2.4188733e-03    0.0000000e+00    0.0000000e+00    0.0000000e+00    0.0000000e+00    0.0000000e+00
   3.0450161e+01    3.8648142e-01    1.5435039e-01    9.4586966e-02    5.8149552e-02    4.1762452e-02    4.1169849e-02    3.9841083e-02    3.6502150e-02    3.0894215e-02    2.5970809e-02    2.5307357e-02    2.3167529e-02    2.3043441e-02    1.6592875e-02    2.1799124e-03    0.0000000e+00    0.0000000e+00    0.0000000e+00    0.0000000e+00    0.0000000e+00
   3.0544696e+01    3.8605865e-01    1.5447015e-01    9.4775398e-02    5.7977587e-02    4.1851061e-02    4.1408305e-02    3.9955434e-02    3.6614313e-02    3.0769524e-02    2.6117369e-02    2.5391733e-02    2.3258733e-02    2.2979045e-02    1.6495396e-02    1.8772993e-03    0.0000000e+00    0.0000000e+00    0.0000000e+00    0.0000000e+00    0.0000000e+00
   3.0648641e+01    3.8545435e-01    1.5476019e-01    9.4621106e-02    5.8144280e-02    4.2055356e-02    4.1281153e-02    4.0275751e-02    3.6782621e-02    3.0750703e-02    2.6092491e-02    2.5643118e-02    2.3261541e-02    2.3121902e-02    1.6049523e-02    1.7059152e-03    0.0000000e+00    0.0000000e+00    0.0000000e+00    0.0000000e+00    0.0000000e+00
   3.0700621e+01    3.8505496e-01    1.5504273e-01    9.4495262e-02    5.8278575e-02    4.1957394e-02    4.1585138e-02    4.0223070e-02    3.6840658e-02    3.0740286e-02    2.6088288e-02    2.5757141e-02    2.3245458e-02    2.3387782e-02    1.5708876e-02    1.5943783e-03    0.0000000e+00    0.0000000e+00    0.0000000e+00    0.0000000e+00    0.0000000e+00
   3.0804628e+01    3.8443758e-01    1.5544027e-01    9.4488311e-02    5.8290007e-02    4.2053732e-02    4.1588006e-02    4.0518153e-02    3.7036230e-02    3.0567611e-02    2.6152031e-02    2.5824426e-02    2.3490963e-02    2.3475826e-02    1.5200987e-02    1.4358693e-03    0.0000000e+00    0.0000000e+00    0.0000000e+00    0.0000000e+00    0.0000000e+00
   3.0908685e+01    3.8418974e-01    1.5534848e-01    9.4507355e-02    5.8374233e-02    4.2142583e-02    4.1666738e-02    4.0774644e-02    3.7104712e-02    3.0642727e-02    2.6203469e-02    2.5827202e-02    2.3691667e-02    2.3344260e-02    1.4958413e-02    1.2237708e-03    0.0000000e+00    0.0000000e+00    0.0000000e+00    0.0000000e+00    0.0000000e+00
   3.1012807e+01    3.8365484e-01    1.5561173e-01    9.4605623e-02    5.8090638e-02    4.2581351e-02    4.1607843e-02    4.0936666e-02    3.7232272e-02    3.0669079e-02    2.6254464e-02    2.6018700e-02    2.3705672e-02    2.3425634e-02    1.4533562e-02    1.0719174e-03    0.0000000e+00    0.0000000e+00    0.0000000e+00    0.0000000e+00    0.0000000e+00
   3.1116960e+01    3.8304154e-01    1.5601153e-01    9.4237092e-02    5.8301722e-02    4.2724276e-02    4.1681432e-02    4.1455221e-02    3.7176575e-02    3.0562135e-02    2.6390325e-02    2.5976291e-02    2.3854699e-02    2.3789785e-02    1.3875846e-02    9.2153127e-04    0.0000000e+00    0.0000000e+00    0.0000000e+00    0.0000000e+00    0.0000000e+00
   3.1217680e+01    3.8247046e-01    1.5599903e-01    9.4595982e-02    5.8221098e-02    4.2935761e-02    4.1849524e-02    4.1611639e-02    3.7224317e-02    3.0584225e-02    2.6334499e-02    2.6095149e-02    2.3944468e-02    2.3842306e-02    1.3490268e-02    8.0127043e-04    0.0000000e+00    0.0000000e+00    0.0000000e+00    0.0000000e+00    0.0000000e+00
   3.1321768e+01    3.8176238e-01    1.5587260e-01    9.5070076e-02    5.8187666e-02    4.3236446e-02    4.2057908e-02    4.1526250e-02    3.7516571e-02    3.0487229e-02    2.6427647e-02    2.6159527e-02    2.4153831e-02    2.3851878e-02    1.3022574e-02    6.6741761e-04    0.0000000e+00    0.0000000e+00    0.0000000e+00    0.0000000e+00    0.0000000e+00
   3.1425933e+01    3.8092175e-01    1.5644007e-01    9.4848722e-02    5.8342579e-02    4.3359884e-02    4.2400006e-02    4.1545159e-02    3.7765999e-02    3.0292230e-02    2.6593809e-02    2.6206344e-02    2.4462545e-02    2.3788398e-02    1.2555513e-02    4.7699589e-04    0.0000000e+00    0.0000000e+00    0.0000000e+00    0.0000000e+00    0.0000000e+00
   3.1530166e+01    3.8047683e-01    1.5675487e-01    9.4770909e-02    5.8375910e-02    4.3106755e-02    4.3085487e-02    4.1562735e-02    3.7661708e-02    3.0440262e-02    2.6578636e-02    2.6315823e-02    2.4368734e-02    2.4137081e-02    1.2018691e-02    3.4557242e-04    0.0000000e+00    0.0000000e+00    0.0000000e+00    0.0000000e+00    0.0000000e+00
   3.1634460e+01    3.7962231e-01    1.5742521e-01    9.4551981e-02    5.8598771e-02    4.2906521e-02    4.3377109e-02    4.1822912e-02    3.7709186e-02    3.0398111e-02    2.6719002e-02    2.6404205e-02    2.4590558e-02    2.4153228e-02    1.1477177e-02    2.4371587e-04    0.0000000e+00    0.0000000e+00    0.0000000e+00    0.0000000e+00    0.0000000e+00
   3.1738803e+01    3.7925076e-01    1.5724869e-01    9.4771380e-02    5.8626237e-02    4.3006756e-02    4.3663640e-02    4.1887086e-02    3.7984782e-02    3.0295857e-02    2.6608977e-02    2.6450891e-02    2.4771633e-02    2.4463858e-02    1.0812332e-02    1.5711822e-04    0.0000000e+00    0.0000000e+00    0.0000000e+00    0.0000000e+00    0.0000000e+00
   3.1843183e+01    3.7855878e-01    1.5787132e-01    9.4754005e-02    5.8383536e-02    4.3286918e-02    4.3775767e-02    4.1903822e-02    3.8121188e-02    3.0329987e-02    2.6681209e-02    2.6573660e-02    2.4861658e-02    2.4652434e-02    1.0160344e-02    8.5373756e-05    0.0000000e+00    0.0000000e+00    0.0000000e+00    0.0000000e+00    0.0000000e+00
   3.1947599e+01    3.7816246e-01    1.5811450e-01    9.4546018e-02    5.8650898e-02    4.3183212e-02    4.3997521e-02    4.1883580e-02    3.8286288e-02    3.0394579e-02    2.6745890e-02    2.6687669e-02    2.4881826e-02    2.4755362e-02    9.6676730e-03    4.2524555e-05    0.0000000e+00    0.0000000e+00    0.0000000e+00    0.0000000e+00    0.0000000e+00
   3.2052065e+01    3.7736441e-01    1.5831980e-01    9.4787874e-02    5.8625354e-02    4.3582948e-02    4.3942406e-02    4.2122887e-02    3.8258120e-02    3.0275800e-02    2.7046634e-02    2.6825376e-02    2.4917587e-02    2.4658559e-02    9.2722470e-03    0.0000000e+00    0.0000000e+00    0.0000000e+00    0.0000000e+00    0.0000000e+00    0.0000000e+00
   3.2104311e+01    3.7705909e-01    1.5859068e-01    9.4613697e-02    5.8624272e-02    4.3727821e-02    4.4005606e-02    4.2343098e-02    3.8203422e-02    3.0212744e-02    2.7055823e-02    2.6920738e-02    2.4922774e-02    2.4652780e-02    9.0674507e-03    0.0000000e+00    0.0000000e+00    0.0000000e+00    0.0000000e+00    0.0000000e+00    0.0000000e+00
   3.2208858e+01    3.7624727e-01    1.5894275e-01    9.4683837e-02    5.8573599e-02    4.3991071e-02    4.4439375e-02    4.2228614e-02    3.8262001e-02    3.0043324e-02    2.7254601e-02    2.7049159e-02    2.5104695e-02    2.4511903e-02    8.6678018e-03    0.0000000e+00    0.0000000e+00    0.0000000e+00    0.0000000e+00    0.0000000e+00    0.0000000e+00
   3.2313476e+01    3.7580568e-01    1.5899312e-01    9.4685705e-02    5.8582479e-02    4.4240337e-02    4.4549540e-02    4.2433844e-02    3.8222504e-02    3.0131010e-02    2.7340220e-02    2.7035583e-02    2.5288424e-02    2.4464403e-02    8.2271459e-03    0.0000000e+00    0.0000000e+00    0.0000000e+00    0.0000000e+00    0.0000000e+00    0.0000000e+00
   3.2418136e+01    3.7548967e-01    1.5880667e-01    9.4829272e-02    5.8593227e-02    4.4681726e-02    4.4525686e-02    4.2536161e-02    3.8363515e-02    3.0088358e-02    2.7374133e-02    2.7056413e-02    2.5484295e-02    2.4378225e-02    7.7926499e-03    0.0000000e+00    0.0000000e+00    0.0000000e+00    0.0000000e+00    0.0000000e+00    0.0000000e+00
   3.2522854e+01    3.7487843e-01    1.5917383e-01    9.4974066e-02    5.8425048e-02    4.4873388e-02    4.4840980e-02    4.2440838e-02    3.8388936e-02    3.0141271e-02    2.7561478e-02    2.6889691e-02    2.5701819e-02    2.4216605e-02    7.4936194e-03    0.0000000e+00    0.0000000e+00    0.0000000e+00    0.0000000e+00    0.0000000e+00    0.0000000e+00
   3.2627615e+01    3.7432391e-01    1.5955182e-01    9.4762168e-02    5.8598105e-02    4.5116139e-02    4.4866252e-02    4.2708534e-02    3.8218370e-02    3.0309258e-02    2.7424550e-02    2.7123356e-02    2.5793676e-02    2.4098419e-02    7.1054420e-03    0.0000000e+00    0.0000000e+00    0.0000000e+00    0.0000000e+00    0.0000000e+00    0.0000000e+00
   3.2732414e+01    3.7376478e-01    1.6012172e-01    9.4372874e-02    5.8956085e-02    4.4972092e-02    4.5049854e-02    4.2710030e-02    3.8380875e-02    3.0355997e-02    2.7587036e-02    2.6975521e-02    2.6060913e-02    2.3973758e-02    6.7184616e-03    0.0000000e+00    0.0000000e+00    0.0000000e+00    0.0000000e+00    0.0000000e+00    0.0000000e+00
   3.2837287e+01    3.7334697e-01    1.6000651e-01    9.4785149e-02    5.8827172e-02    4.4944491e-02    4.5382217e-02    4.2682646e-02    3.8505556e-02    3.0427049e-02    2.7675551e-02    2.7069446e-02    2.6131566e-02    2.3802899e-02    6.4127774e-03    0.0000000e+00    0.0000000e+00    0.0000000e+00    0.0000000e+00    0.0000000e+00    0.0000000e+00
   3.2942218e+01    3.7263271e-01    1.6058913e-01    9.4628209e-02    5.8882833e-02    4.4851318e-02    4.5790443e-02    4.2891018e-02    3.8504545e-02    3.0412384e-02    2.7733029e-02    2.7147704e-02    2.6146131e-02    2.3816607e-02    5.9739381e-03    0.0000000e+00    0.0000000e+00    0.0000000e+00    0.0000000e+00    0.0000000e+00    0.0000000e+00
   3.3047187e+01    3.7232844e-01    1.6012408e-01    9.4947446e-02    5.9015802e-02    4.5140021e-02    4.5989215e-02    4.2922680e-02    3.8550590e-02    3.0320355e-02    2.7917244e-02    2.7224255e-02    2.6245883e-02    2.3641211e-02    5.6327791e-03    0.0000000e+00    0.0000000e+00    0.0000000e+00    0.0000000e+00    0.0000000e+00    0.0000000e+00
   3.3152217e+01    3.7166195e-01    1.6082534e-01    9.4418478e-02    5.9155319e-02    4.5302791e-02    4.6100380e-02    4.3203897e-02    3.8483468e-02    3.0437832e-02    2.8040059e-02    2.7173237e-02    2.6423398e-02    2.3423005e-02    5.3508421e-03    0.0000000e+00    0.0000000e+00    0.0000000e+00    0.0000000e+00    0.0000000e+00    0.0000000e+00
   3.3204749e+01    3.7138505e-01    1.6087121e-01    9.4489372e-02    5.9341395e-02    4.5291369e-02    4.5947526e-02    4.3635535e-02    3.8355263e-02    3.0390683e-02    2.8054798e-02    2.7186976e-02    2.6572024e-02    2.3271153e-02    5.2076460e-03    0.0000000e+00    0.0000000e+00    0.0000000e+00    0.0000000e+00    0.0000000e+00    0.0000000e+00
   3.3309367e+01    3.7076156e-01    1.6150865e-01    9.4170388e-02    5.9252826e-02    4.5598518e-02    4.6000770e-02    4.3891010e-02    3.8416406e-02    3.0228408e-02    2.8195421e-02    2.7273818e-02    2.6708870e-02    2.3103506e-02    4.8898439e-03    0.0000000e+00    0.0000000e+00    0.0000000e+00    0.0000000e+00    0.0000000e+00    0.0000000e+00
   3.3414085e+01    3.7016267e-01    1.6159226e-01    9.4611026e-02    5.9031447e-02    4.5848488e-02    4.6119713e-02    4.3925548e-02    3.8534761e-02    3.0291899e-02    2.8265825e-02    2.7251022e-02    2.6906393e-02    2.2817238e-02    4.6417093e-03    0.0000000e+00    0.0000000e+00    0.0000000e+00    0.0000000e+00    0.0000000e+00    0.0000000e+00
   3.3518869e+01    3.6969268e-01    1.6184300e-01    9.4687021e-02    5.8764704e-02    4.6250185e-02    4.6190040e-02    4.3895678e-02    3.8596881e-02    3.0483551e-02    2.8346729e-02    2.7331704e-02    2.7120359e-02    2.2401641e-02    4.3958262e-03    0.0000000e+00    0.0000000e+00    0.0000000e+00    0.0000000e+00    0.0000000e+00    0.0000000e+00
   3.3623705e+01    3.6852980e-01    1.6282509e-01    9.4506375e-02    5.8893806e-02    4.6354589e-02    4.6608156e-02    4.3601956e-02    3.8597448e-02    3.0818763e-02    2.8363124e-02    2.7342353e-02    2.7318051e-02    2.2168623e-02    4.0718665e-03    0.0000000e+00    0.0000000e+00    0.0000000e+00    0.0000000e+00    0.0000000e+00    0.0000000e+00
   3.3728575e+01    3.6752314e-01    1.6339661e-01    9.4925355e-02    5.8848797e-02    4.6299010e-02    4.6772058e-02    4.3546488e-02    3.8756227e-02    3.0844640e-02    2.8422730e-02    2.7400615e-02    2.7796046e-02    2.1634550e-02    3.8337329e-03    0.0000000e+00    0.0000000e+00    0.0000000e+00    0.0000000e+00    0.0000000e+00    0.0000000e+00
   3.3833473e+01    3.6689915e-01    1.6346848e-01    9.5172495e-02    5.9132082e-02    4.6092286e-02    4.6936032e-02    4.3801034e-02    3.8684553e-02    3.1047305e-02    2.8459646e-02    2.7526075e-02    2.7807004e-02    2.1412662e-02    3.5612008e-03    0.0000000e+00    0.0000000e+00    0.0000000e+00    0.0000000e+00    0.0000000e+00    0.0000000e+00
   3.3938400e+01    3.6597857e-01    1.6406347e-01    9.4859236e-02    5.9381411e-02    4.6505388e-02    4.6976886e-02    4.3837782e-02    3.8794566e-02    3.0963973e-02    2.8582507e-02    2.7734903e-02    2.7789117e-02    2.1202536e-02    3.3296563e-03    0.0000000e+00    0.0000000e+00    0.0000000e+00    0.0000000e+00    0.0000000e+00    0.0000000e+00
   3.4043361e+01    3.6536054e-01    1.6443441e-01    9.4712408e-02    5.9335807e-02    4.6921409e-02    4.7143906e-02    4.3788605e-02    3.9016977e-02    3.0960842e-02    2.8554297e-02    2.7777131e-02    2.7950815e-02    2.0918599e-02    3.1242492e-03    0.0000000e+00    0.0000000e+00    0.0000000e+00    0.0000000e+00    0.0000000e+00    0.0000000e+00
   3.4148351e+01    3.6506039e-01    1.6431654e-01    9.4893037e-02    5.9481381e-02    4.6823768e-02    4.7377794e-02    4.4050443e-02    3.8962517e-02    3.0890641e-02    2.8658120e-02    2.7943702e-02    2.8156639e-02    2.0575501e-02    2.8095310e-03    0.0000000e+00    0.0000000e+00    0.0000000e+00    0.0000000e+00    0.0000000e+00    0.0000000e+00
   3.4200854e+01    3.6456380e-01    1.6467528e-01    9.5023172e-02    5.9334330e-02    4.6790169e-02    4.7703219e-02    4.4042141e-02    3.8907044e-02    3.0953978e-02    2.8687480e-02    2.7973299e-02    2.8163795e-02    2.0529453e-02    2.6528425e-03    0.0000000e+00    0.0000000e+00    0.0000000e+00    0.0000000e+00    0.0000000e+00    0.0000000e+00
   3.4305953e+01    3.6435892e-01    1.6417822e-01    9.5323706e-02    5.9361766e-02    4.6975887e-02    4.7941960e-02    4.4142180e-02    3.9087467e-02    3.0912972e-02    2.8774339e-02    2.7846269e-02    2.8570585e-02    2.0108150e-02    2.4175834e-03    0.0000000e+00    0.0000000e+00    0.0000000e+00    0.0000000e+00    0.0000000e+00    0.0000000e+00
   3.4411075e+01    3.6317165e-01    1.6530519e-01    9.5062424e-02    5.9526057e-02    4.7147481e-02    4.7847831e-02    4.4374232e-02    3.9134386e-02    3.1032172e-02    2.8813065e-02    2.7875376e-02    2.8706518e-02    1.9782324e-02    2.2212976e-03    0.0000000e+00    0.0000000e+00    0.0000000e+00    0.0000000e+00    0.0000000e+00    0.0000000e+00
   3.4516228e+01    3.6214523e-01    1.6606141e-01    9.5361230e-02    5.9399713e-02    4.7496770e-02    4.7779911e-02    4.4256524e-02    3.9336301e-02    3.0972980e-02    2.8981780e-02    2.7761344e-02    2.9089709e-02    1.9397011e-02    1.9600917e-03    0.0000000e+00    0.0000000e+00    0.0000000e+00    0.0000000e+00    0.0000000e+00    0.0000000e+00
   3.4621440e+01    3.6141538e-01    1.6644136e-01    9.5500050e-02    5.9380536e-02    4.7717905e-02    4.7952139e-02    4.4302699e-02    3.9345730e-02    3.1028295e-02    2.9016046e-02    2.7979843e-02    2.9057795e-02    1.9091392e-02    1.7708254e-03    0.0000000e+00    0.0000000e+00    0.0000000e+00    0.0000000e+00    0.0000000e+00    0.0000000e+00
   3.4725913e+01    3.6079386e-01    1.6683872e-01    9.5503141e-02    5.9745345e-02    4.7445206e-02    4.7936783e-02    4.4681654e-02    3.9294760e-02    3.1020942e-02    2.9114778e-02    2.8090175e-02    2.9183167e-02    1.8774982e-02    1.5764829e-03    0.0000000e+00    0.0000000e+00    0.0000000e+00    0.0000000e+00    0.0000000e+00    0.0000000e+00
   3.4828992e+01    3.6026229e-01    1.6696811e-01    9.5409750e-02    5.9914102e-02    4.7698896e-02    4.8086771e-02    4.4955742e-02    3.9062882e-02    3.1164079e-02    2.9222262e-02    2.8034863e-02    2.9421646e-02    1.8343707e-02    1.4549021e-03    0.0000000e+00    0.0000000e+00    0.0000000e+00    0.0000000e+00    0.0000000e+00    0.0000000e+00
   3.4934340e+01    3.5998850e-01    1.6677434e-01    9.6027550e-02    5.9544720e-02    4.7908690e-02    4.8292744e-02    4.4820455e-02    3.9182733e-02    3.1351342e-02    2.9127493e-02    2.8103651e-02    2.9487391e-02    1.8049689e-02    1.3407056e-03    0.0000000e+00    0.0000000e+00    0.0000000e+00    0.0000000e+00    0.0000000e+00    0.0000000e+00
   3.5039747e+01    3.5933189e-01    1.6718400e-01    9.5967471e-02    5.9668255e-02    4.7933227e-02    4.8587073e-02    4.4887208e-02    3.9095442e-02    3.1485646e-02    2.9085974e-02    2.8335860e-02    2.9567578e-02    1.7723904e-02    1.1464724e-03    0.0000000e+00    0.0000000e+00    0.0000000e+00    0.0000000e+00    0.0000000e+00    0.0000000e+00
   3.5145215e+01    3.5817933e-01    1.6812671e-01    9.5775653e-02    5.9863165e-02    4.8113706e-02    4.8725345e-02    4.4993619e-02    3.9096797e-02    3.1434439e-02    2.9139323e-02    2.8419239e-02    2.9821624e-02    1.7320239e-02    9.9082033e-04    0.0000000e+00    0.0000000e+00    0.0000000e+00    0.0000000e+00    0.0000000e+00    0.0000000e+00
   3.5250706e+01    3.5769442e-01    1.6850636e-01    9.5815397e-02    5.9774061e-02    4.8173920e-02    4.8917613e-02    4.5063517e-02    3.9065622e-02    3.1584876e-02    2.9133411e-02    2.8638536e-02    2.9780165e-02    1.7037518e-02    8.1458423e-04    0.0000000e+00    0.0000000e+00    0.0000000e+00    0.0000000e+00    0.0000000e+00    0.0000000e+00
   3.5303478e+01    3.5733560e-01    1.6860380e-01    9.6045680e-02    5.9722335e-02    4.8250889e-02    4.8911035e-02    4.5325984e-02    3.8973556e-02    3.1544219e-02    2.9095805e-02    2.8668739e-02    2.9984508e-02    1.6775407e-02    7.6244101e-04    0.0000000e+00    0.0000000e+00    0.0000000e+00    0.0000000e+00    0.0000000e+00    0.0000000e+00
   3.5408543e+01    3.5682536e-01    1.6881593e-01    9.5988226e-02    6.0006743e-02    4.8224323e-02    4.9206343e-02    4.5259574e-02    3.9026335e-02    3.1557428e-02    2.9236568e-02    2.8695285e-02    3.0191209e-02    1.6341987e-02    6.2469112e-04    0.0000000e+00    0.0000000e+00    0.0000000e+00    0.0000000e+00    0.0000000e+00    0.0000000e+00
   3.5513694e+01    3.5607743e-01    1.6912066e-01    9.6092335e-02    5.9917124e-02    4.8390411e-02    4.9693406e-02    4.5246066e-02    3.9073906e-02    3.1582347e-02    2.9344549e-02    2.8626570e-02    3.0409014e-02    1.5901479e-02    5.2469970e-04    0.0000000e+00    0.0000000e+00    0.0000000e+00    0.0000000e+00    0.0000000e+00    0.0000000e+00
   3.5618902e+01    3.5517978e-01    1.6968428e-01    9.5983175e-02    6.0357768e-02    4.8567361e-02    4.9703163e-02    4.5282547e-02    3.8953426e-02    3.1726500e-02    2.9401361e-02    2.8631119e-02    3.0666331e-02    1.5462044e-02    4.0114587e-04    0.0000000e+00    0.0000000e+00    0.0000000e+00    0.0000000e+00    0.0000000e+00    0.0000000e+00
   3.5724168e+01    3.5478660e-01    1.6948033e-01    9.6383678e-02    6.0563749e-02    4.8573615e-02    4.9836560e-02    4.5306232e-02    3.9027486e-02    3.1805528e-02    2.9349126e-02    2.8989645e-02    3.0543229e-02    1.5051493e-02    3.0272916e-04    0.0000000e+00    0.0000000e+00    0.0000000e+00    0.0000000e+00    0.0000000e+00    0.0000000e+00
   3.5829490e+01    3.5483479e-01    1.6895036e-01    9.6602875e-02    6.0494100e-02    4.8538949e-02    5.0174174e-02    4.5535442e-02    3.8981492e-02    3.1804520e-02    2.9481123e-02    2.9038252e-02    3.0655738e-02    1.4691095e-02    2.1708470e-04    0.0000000e+00    0.0000000e+00    0.0000000e+00    0.0000000e+00    0.0000000e+00    0.0000000e+00
   3.5934831e+01    3.5368635e-01    1.6974865e-01    9.6806064e-02    6.0469133e-02    4.8721458e-02    5.0291312e-02    4.5634434e-02    3.9045778e-02    3.1825821e-02    2.9387847e-02    2.9277809e-02    3.0652704e-02    1.4344469e-02    1.0817337e-04    0.0000000e+00    0.0000000e+00    0.0000000e+00    0.0000000e+00    0.0000000e+00    0.0000000e+00
   3.6040187e+01    3.5312544e-01    1.7028522e-01    9.6545701e-02    6.0646443e-02    4.8840840e-02    5.0366117e-02    4.5774069e-02    3.9017682e-02    3.1769428e-02    2.9534305e-02    2.9309967e-02    3.0894490e-02    1.3806505e-02    8.3795285e-05    0.0000000e+00    0.0000000e+00    0.0000000e+00    0.0000000e+00    0.0000000e+00    0.0000000e+00
   3.6142631e+01    3.5278884e-01    1.7019168e-01    9.6648473e-02    6.0445330e-02    4.9483014e-02    5.0195918e-02    4.5893369e-02    3.9130031e-02    3.1733310e-02    2.9654007e-02    2.9479582e-02    3.1063434e-02    1.3269165e-02    2.3848673e-05    0.0000000e+00    0.0000000e+00    0.0000000e+00    0.0000000e+00    0.0000000e+00    0.0000000e+00
   3.6248043e+01    3.5208716e-01    1.7036087e-01    9.6927204e-02    6.0540537e-02    4.9455865e-02    5.0846970e-02    4.5584692e-02    3.8999181e-02    3.1897607e-02    2.9761280e-02    2.9493185e-02    3.1240299e-02    1.2805146e-02    0.0000000e+00    0.0000000e+00    0.0000000e+00    0.0000000e+00    0.0000000e+00    0.0000000e+00    0.0000000e+00
   3.6300755e+01    3.5200705e-01    1.7022513e-01    9.7062354e-02    6.0513976e-02    4.9553240e-02    5.0934480e-02    4.5508417e-02    3.9062873e-02    3.2022081e-02    2.9706140e-02    2.9594728e-02    3.1234628e-02    1.2574902e-02    0.0000000e+00    0.0000000e+00    0.0000000e+00    0.0000000e+00    0.0000000e+00    0.0000000e+00    0.0000000e+00
   3.6406241e+01    3.5138473e-01    1.7040922e-01    9.7357058e-02    6.0378867e-02    4.9771865e-02    5.1048531e-02    4.5683661e-02    3.9238596e-02    3.1876259e-02    2.9703616e-02    2.9949143e-02    3.1241276e-02    1.1957178e-02    0.0000000e+00    0.0000000e+00    0.0000000e+00    0.0000000e+00    0.0000000e+00    0.0000000e+00    0.0000000e+00
   3.6511783e+01    3.5080233e-01    1.7069890e-01    9.7084926e-02    6.0759588e-02    4.9985903e-02    5.0911226e-02    4.5964453e-02    3.9220539e-02    3.1887410e-02    2.9908538e-02    2.9932434e-02    3.1135566e-02    1.1708187e-02    0.0000000e+00    0.0000000e+00    0.0000000e+00    0.0000000e+00    0.0000000e+00    0.0000000e+00    0.0000000e+00
   3.6614408e+01    3.5029188e-01    1.7125535e-01    9.6943333e-02    6.0639820e-02    5.0164547e-02    5.1082148e-02    4.6037403e-02    3.9117389e-02    3.1793747e-02    3.0189385e-02    2.9884932e-02    3.1264966e-02    1.1335093e-02    0.0000000e+00    0.0000000e+00    0.0000000e+00    0.0000000e+00    0.0000000e+00    0.0000000e+00    0.0000000e+00
   3.6716366e+01    3.4990280e-01    1.7107549e-01    9.7479967e-02    6.0453008e-02    5.0416216e-02    5.1091734e-02    4.6301327e-02    3.9038677e-02    3.1882375e-02    3.0125430e-02    2.9998144e-02    3.1217568e-02    1.1017258e-02    0.0000000e+00    0.0000000e+00    0.0000000e+00    0.0000000e+00    0.0000000e+00    0.0000000e+00    0.0000000e+00
   3.6822012e+01    3.4956739e-01    1.7120980e-01    9.7340404e-02    6.0799833e-02    5.0205506e-02    5.1530588e-02    4.6306039e-02    3.8829714e-02    3.2226762e-02    3.0106308e-02    3.0022327e-02    3.1247177e-02    1.0608154e-02    0.0000000e+00    0.0000000e+00    0.0000000e+00    0.0000000e+00    0.0000000e+00    0.0000000e+00    0.0000000e+00
   3.6927695e+01    3.4899567e-01    1.7140002e-01    9.7540891e-02    6.0899701e-02    5.0248893e-02    5.1747833e-02    4.6295769e-02    3.8903753e-02    3.2397069e-02    3.0111510e-02    2.9956260e-02    3.1157805e-02    1.0344831e-02    0.0000000e+00    0.0000000e+00    0.0000000e+00    0.0000000e+00    0.0000000e+00    0.0000000e+00    0.0000000e+00
   3.7033417e+01    3.4845143e-01    1.7156346e-01    9.7608150e-02    6.1158207e-02    5.0346103e-02    5.1956859e-02    4.6043028e-02    3.9045006e-02    3.2438313e-02    3.0098809e-02    3.0391756e-02    3.0891595e-02    1.0007282e-02    0.0000000e+00    0.0000000e+00    0.0000000e+00    0.0000000e+00    0.0000000e+00    0.0000000e+00    0.0000000e+00
   3.7139166e+01    3.4782335e-01    1.7184348e-01    9.7683995e-02    6.1137658e-02    5.0558802e-02    5.2332682e-02    4.6100358e-02    3.8932707e-02    3.2464091e-02    3.0130663e-02    3.0426138e-02    3.0866446e-02    9.6996336e-03    0.0000000e+00    0.0000000e+00    0.0000000e+00    0.0000000e+00    0.0000000e+00    0.0000000e+00    0.0000000e+00
   3.7244974e+01    3.4733127e-01    1.7199023e-01    9.7766968e-02    6.1160772e-02    5.0971276e-02    5.2395203e-02    4.6224946e-02    3.8699094e-02    3.2522170e-02    3.0245025e-02    3.0313495e-02    3.1171011e-02    9.2085394e-03    0.0000000e+00    0.0000000e+00    0.0000000e+00    0.0000000e+00    0.0000000e+00    0.0000000e+00    0.0000000e+00
   3.7350797e+01    3.4724658e-01    1.7202479e-01    9.7656504e-02    6.1322794e-02    5.0963917e-02    5.2402793e-02    4.6398578e-02    3.8669483e-02    3.2622210e-02    3.0326091e-02    3.0351578e-02    3.1050720e-02    8.9639601e-03    0.0000000e+00    0.0000000e+00    0.0000000e+00    0.0000000e+00    0.0000000e+00    0.0000000e+00    0.0000000e+00
   3.7403723e+01    3.4714043e-01    1.7216467e-01    9.7531975e-02    6.1401114e-02    5.0865482e-02    5.2560475e-02    4.6321130e-02    3.8707437e-02    3.2563818e-02    3.0588778e-02    3.0224990e-02    3.1036049e-02    8.8936574e-03    0.0000000e+00    0.0000000e+00    0.0000000e+00    0.0000000e+00    0.0000000e+00    0.0000000e+00    0.0000000e+00
   3.7508329e+01    3.4676664e-01    1.7186513e-01    9.8034193e-02    6.1243387e-02    5.1176492e-02    5.2732319e-02    4.6292486e-02    3.8831553e-02    3.2591729e-02    3.0494562e-02    3.0353300e-02    3.1400162e-02    8.2180408e-03    0.0000000e+00    0.0000000e+00    0.0000000e+00    0.0000000e+00    0.0000000e+00    0.0000000e+00    0.0000000e+00
   3.7611444e+01    3.4629171e-01    1.7207201e-01    9.7765313e-02    6.1518453e-02    5.1337106e-02    5.2777707e-02    4.6350494e-02    3.9003418e-02    3.2756539e-02    3.0406151e-02    3.0635928e-02    3.1073005e-02    8.0121608e-03    0.0000000e+00    0.0000000e+00    0.0000000e+00    0.0000000e+00    0.0000000e+00    0.0000000e+00    0.0000000e+00
   3.7717381e+01    3.4605675e-01    1.7186584e-01    9.8011707e-02    6.1594880e-02    5.1495150e-02    5.2842121e-02    4.6684440e-02    3.8698034e-02    3.2920907e-02    3.0472980e-02    3.0625326e-02    3.0900046e-02    7.8318199e-03    0.0000000e+00    0.0000000e+00    0.0000000e+00    0.0000000e+00    0.0000000e+00    0.0000000e+00    0.0000000e+00
   3.7823365e+01    3.4555663e-01    1.7223700e-01    9.7993754e-02    6.1369614e-02    5.1797972e-02    5.3132635e-02    4.6735346e-02    3.8677366e-02    3.2909379e-02    3.0487182e-02    3.0715795e-02    3.0810196e-02    7.5771232e-03    0.0000000e+00    0.0000000e+00    0.0000000e+00    0.0000000e+00    0.0000000e+00    0.0000000e+00    0.0000000e+00
   3.7929368e+01    3.4515517e-01    1.7222298e-01    9.8199631e-02    6.1726769e-02    5.1639483e-02    5.3226155e-02    4.6994522e-02    3.8610977e-02    3.2575621e-02    3.0836488e-02    3.0810719e-02    3.0842844e-02    7.1586403e-03    0.0000000e+00    0.0000000e+00    0.0000000e+00    0.0000000e+00    0.0000000e+00    0.0000000e+00    0.0000000e+00
   3.8035318e+01    3.4506289e-01    1.7190646e-01    9.8278702e-02    6.1901232e-02    5.1758140e-02    5.3512997e-02    4.6916074e-02    3.8701578e-02    3.2579053e-02    3.0807632e-02    3.0785031e-02    3.0893055e-02    6.8971541e-03    0.0000000e+00    0.0000000e+00    0.0000000e+00    0.0000000e+00    0.0000000e+00    0.0000000e+00    0.0000000e+00
   3.8141253e+01    3.4430711e-01    1.7239431e-01    9.8133244e-02    6.2110429e-02    5.2124739e-02    5.3474035e-02    4.6921447e-02    3.8867401e-02    3.2508454e-02    3.0936656e-02    3.0851429e-02    3.0875545e-02    6.4952031e-03    0.0000000e+00    0.0000000e+00    0.0000000e+00    0.0000000e+00    0.0000000e+00    0.0000000e+00    0.0000000e+00
   3.8247180e+01    3.4322146e-01    1.7283650e-01    9.8409555e-02    6.2384094e-02    5.2051926e-02    5.3871724e-02    4.6961155e-02    3.8823863e-02    3.2503633e-02    3.1022596e-02    3.0993839e-02    3.0693356e-02    6.2262948e-03    0.0000000e+00    0.0000000e+00    0.0000000e+00    0.0000000e+00    0.0000000e+00    0.0000000e+00    0.0000000e+00
   3.8300140e+01    3.4269583e-01    1.7314055e-01    9.8507571e-02    6.2524628e-02    5.1919540e-02    5.3982543e-02    4.7148316e-02    3.8713644e-02    3.2616571e-02    3.1008527e-02    3.1045390e-02    3.0618671e-02    6.0782196e-03    0.0000000e+00    0.0000000e+00    0.0000000e+00    0.0000000e+00    0.0000000e+00    0.0000000e+00    0.0000000e+00
   3.8405095e+01    3.4218388e-01    1.7343712e-01    9.8505643e-02    6.2375085e-02    5.2335851e-02    5.4165639e-02    4.7264226e-02    3.8599117e-02    3.2721971e-02    3.0930768e-02    3.1021233e-02    3.0649661e-02    5.8098153e-03    0.0000000e+00    0.0000000e+00    0.0000000e+00    0.0000000e+00    0.0000000e+00    0.0000000e+00    0.0000000e+00
   3.8504644e+01    3.4203951e-01    1.7326355e-01    9.8646963e-02    6.2139144e-02    5.2848807e-02    5.4040742e-02    4.7388818e-02    3.8846245e-02    3.2709451e-02    3.0951275e-02    3.1000120e-02    3.0693235e-02    5.4321454e-03    0.0000000e+00    0.0000000e+00    0.0000000e+00    0.0000000e+00    0.0000000e+00    0.0000000e+00    0.0000000e+00
   3.8610738e+01    3.4153030e-01    1.7342375e-01    9.8900084e-02    6.2256228e-02    5.2827551e-02    5.4063645e-02    4.7586285e-02    3.8769418e-02    3.2843614e-02    3.0950347e-02    3.1039898e-02    3.0613255e-02    5.1956195e-03    0.0000000e+00    0.0000000e+00    0.0000000e+00    0.0000000e+00    0.0000000e+00    0.0000000e+00    0.0000000e+00
   3.8716868e+01    3.4109331e-01    1.7331032e-01    9.9372091e-02    6.2144886e-02    5.3011251e-02    5.4356530e-02    4.7389398e-02    3.8637055e-02    3.3086703e-02    3.0955368e-02    3.1111540e-02    3.0542736e-02    4.9888108e-03    0.0000000e+00    0.0000000e+00    0.0000000e+00    0.0000000e+00    0.0000000e+00    0.0000000e+00    0.0000000e+00
   3.8823048e+01    3.4064545e-01    1.7315685e-01    9.9609796e-02    6.2503376e-02    5.3000433e-02    5.4409750e-02    4.7788045e-02    3.8464285e-02    3.3035353e-02    3.0913774e-02    3.1221269e-02    3.0613908e-02    4.6377180e-03    0.0000000e+00    0.0000000e+00    0.0000000e+00    0.0000000e+00    0.0000000e+00    0.0000000e+00    0.0000000e+00
   3.8929271e+01    3.3984996e-01    1.7372317e-01    9.9642064e-02    6.2532091e-02    5.3271014e-02    5.4440763e-02    4.7843569e-02    3.8505884e-02    3.3132576e-02    3.0764663e-02    3.1554076e-02    3.0265134e-02    4.4750380e-03    0.0000000e+00    0.0000000e+00    0.0000000e+00    0.0000000e+00    0.0000000e+00    0.0000000e+00    0.0000000e+00
   3.9036065e+01    3.3985016e-01    1.7364013e-01    9.9251209e-02    6.2874474e-02    5.3265822e-02    5.4598115e-02    4.7987566e-02    3.8681948e-02    3.3012870e-02    3.0930511e-02    3.1485452e-02    3.0422135e-02    3.9996108e-03    0.0000000e+00    0.0000000e+00    0.0000000e+00    0.0000000e+00    0.0000000e+00    0.0000000e+00    0.0000000e+00
   3.9143474e+01    3.3950169e-01    1.7402324e-01    9.8816073e-02    6.3308695e-02    5.3368658e-02    5.4424138e-02    4.8354879e-02    3.8453853e-02    3.3122873e-02    3.1090841e-02    3.1451225e-02    3.0334267e-02    3.7495733e-03    0.0000000e+00    0.0000000e+00    0.0000000e+00    0.0000000e+00    0.0000000e+00    0.0000000e+00    0.0000000e+00
   3.9250951e+01    3.3931699e-01    1.7364181e-01    9.8925901e-02    6.3426037e-02    5.3379597e-02    5.5007936e-02    4.8351779e-02    3.8401937e-02    3.3300990e-02    3.0906457e-02    3.1731671e-02    3.0014810e-02    3.5940862e-03    0.0000000e+00    0.0000000e+00    0.0000000e+00    0.0000000e+00    0.0000000e+00    0.0000000e+00    0.0000000e+00
   3.9302603e+01    3.3893757e-01    1.7400525e-01    9.8930851e-02    6.3380468e-02    5.3155444e-02    5.5049968e-02    4.8693623e-02    3.8459191e-02    3.3406174e-02    3.0791386e-02    3.1791106e-02    2.9873596e-02    3.5253685e-03    0.0000000e+00    0.0000000e+00    0.0000000e+00    0.0000000e+00    0.0000000e+00    0.0000000e+00    0.0000000e+00
   3.9406660e+01    3.3866868e-01    1.7382406e-01    9.9206613e-02    6.3270909e-02    5.3551441e-02    5.5247153e-02    4.8655142e-02    3.8372429e-02    3.3452232e-02    3.0833825e-02    3.1671329e-02    2.9968405e-02    3.2777826e-03    0.0000000e+00    0.0000000e+00    0.0000000e+00    0.0000000e+00    0.0000000e+00    0.0000000e+00    0.0000000e+00
   3.9514364e+01    3.3863354e-01    1.7342818e-01    9.9376900e-02    6.3189700e-02    5.3861647e-02    5.5245025e-02    4.8906678e-02    3.8454799e-02    3.3449237e-02    3.0783075e-02    3.1680307e-02    2.9926504e-02    3.0644004e-03    0.0000000e+00    0.0000000e+00    0.0000000e+00    0.0000000e+00    0.0000000e+00    0.0000000e+00    0.0000000e+00
   3.9622172e+01    3.3804852e-01    1.7402985e-01    9.9106772e-02    6.3547372e-02    5.4020929e-02    5.5355333e-02    4.8672720e-02    3.8542989e-02    3.3456699e-02    3.0814387e-02    3.1771250e-02    2.9737183e-02    2.8959939e-03    0.0000000e+00    0.0000000e+00    0.0000000e+00    0.0000000e+00    0.0000000e+00    0.0000000e+00    0.0000000e+00
   3.9730066e+01    3.3749173e-01    1.7425883e-01    9.9258920e-02    6.3757173e-02    5.4196360e-02    5.5228144e-02    4.8551434e-02    3.8859718e-02    3.3494639e-02    3.0629695e-02    3.2134280e-02    2.9440064e-02    2.6990166e-03    0.0000000e+00    0.0000000e+00    0.0000000e+00    0.0000000e+00    0.0000000e+00    0.0000000e+00    0.0000000e+00
   3.9838002e+01    3.3697311e-01    1.7439795e-01    9.9462787e-02    6.3742461e-02    5.4608698e-02    5.5087703e-02    4.8861599e-02    3.8775363e-02    3.3479914e-02    3.0565827e-02    3.2366881e-02    2.9233833e-02    2.4438703e-03    0.0000000e+00    0.0000000e+00    0.0000000e+00    0.0000000e+00    0.0000000e+00    0.0000000e+00    0.0000000e+00
   3.9945897e+01    3.3688786e-01    1.7386351e-01    9.9571097e-02    6.4212717e-02    5.4653749e-02    5.5246030e-02    4.8818019e-02    3.8786114e-02    3.3523202e-02    3.0618358e-02    3.2668591e-02    2.8915091e-02    2.2356649e-03    0.0000000e+00    0.0000000e+00    0.0000000e+00    0.0000000e+00    0.0000000e+00    0.0000000e+00    0.0000000e+00
   4.0053658e+01    3.3595697e-01    1.7439438e-01    9.9753562e-02    6.4289941e-02    5.4615937e-02    5.5996158e-02    4.8536708e-02    3.8513048e-02    3.3828404e-02    3.0649824e-02    3.2757651e-02    2.8964263e-02    1.7431626e-03    0.0000000e+00    0.0000000e+00    0.0000000e+00    0.0000000e+00    0.0000000e+00    0.0000000e+00    0.0000000e+00
   4.0107485e+01    3.3573433e-01    1.7455033e-01    9.9695050e-02    6.4221833e-02    5.4654982e-02    5.5974795e-02    4.8838382e-02    3.8600716e-02    3.3782139e-02    3.0741301e-02    3.2650526e-02    2.8836234e-02    1.7193801e-03    0.0000000e+00    0.0000000e+00    0.0000000e+00    0.0000000e+00    0.0000000e+00    0.0000000e+00    0.0000000e+00
   4.0210259e+01    3.3574899e-01    1.7461831e-01    9.9446867e-02    6.4301461e-02    5.4649406e-02    5.6285405e-02    4.8843197e-02    3.8699789e-02    3.3681336e-02    3.0774419e-02    3.2776707e-02    2.8521345e-02    1.6527724e-03    0.0000000e+00    0.0000000e+00    0.0000000e+00    0.0000000e+00    0.0000000e+00    0.0000000e+00    0.0000000e+00
   4.0317669e+01    3.3541923e-01    1.7482682e-01    9.9209807e-02    6.4484112e-02    5.4734465e-02    5.6614640e-02    4.8844002e-02    3.8737324e-02    3.3614658e-02    3.0828781e-02    3.2811450e-02    2.8297308e-02    1.5774098e-03    0.0000000e+00    0.0000000e+00    0.0000000e+00    0.0000000e+00    0.0000000e+00    0.0000000e+00    0.0000000e+00
   4.0424920e+01    3.3478769e-01    1.7479663e-01    9.9920398e-02    6.4246397e-02    5.4974878e-02    5.6786644e-02    4.8903804e-02    3.8589490e-02    3.3632016e-02    3.0982939e-02    3.2701665e-02    2.8238609e-02    1.4388381e-03    0.0000000e+00    0.0000000e+00    0.0000000e+00    0.0000000e+00    0.0000000e+00    0.0000000e+00    0.0000000e+00
   4.0532071e+01    3.3415925e-01    1.7498792e-01    1.0016860e-01    6.4265723e-02    5.5272187e-02    5.6928095e-02    4.8915057e-02    3.8680715e-02    3.3494446e-02    3.0960952e-02    3.2832853e-02    2.8105073e-02    1.2291238e-03    0.0000000e+00    0.0000000e+00    0.0000000e+00    0.0000000e+00    0.0000000e+00    0.0000000e+00    0.0000000e+00
   4.0639104e+01    3.3334980e-01    1.7571984e-01    9.9947537e-02    6.4718735e-02    5.5188840e-02    5.7245625e-02    4.8619959e-02    3.8587189e-02    3.3774479e-02    3.0859565e-02    3.3286666e-02    2.7601534e-02    1.1002252e-03    0.0000000e+00    0.0000000e+00    0.0000000e+00    0.0000000e+00    0.0000000e+00    0.0000000e+00    0.0000000e+00
   4.0745972e+01    3.3261906e-01    1.7597943e-01    1.0004364e-01    6.5015808e-02    5.5277924e-02    5.7538213e-02    4.8669071e-02    3.8430006e-02    3.3847050e-02    3.0848950e-02    3.3423119e-02    2.7340230e-02    9.6749673e-04    0.0000000e+00    0.0000000e+00    0.0000000e+00    0.0000000e+00    0.0000000e+00    0.0000000e+00    0.0000000e+00
   4.0852725e+01    3.3221157e-01    1.7621559e-01    9.9963117e-02    6.4961745e-02    5.5584779e-02    5.7875701e-02    4.8713520e-02    3.8403878e-02    3.3835296e-02    3.0861697e-02    3.3326942e-02    2.7290139e-02    7.5602396e-04    0.0000000e+00    0.0000000e+00    0.0000000e+00    0.0000000e+00    0.0000000e+00    0.0000000e+00    0.0000000e+00
   4.0906070e+01    3.3224895e-01    1.7595816e-01    1.0015978e-01    6.4942923e-02    5.5599042e-02    5.7743101e-02    4.9019382e-02    3.8459578e-02    3.4060589e-02    3.0511651e-02    3.3269955e-02    2.7460082e-02    5.6680636e-04    0.0000000e+00    0.0000000e+00    0.0000000e+00    0.0000000e+00    0.0000000e+00    0.0000000e+00    0.0000000e+00
   4.1011084e+01    3.3201550e-01    1.7567403e-01    1.0035250e-01    6.5301839e-02    5.5599291e-02    5.7944641e-02    4.9034988e-02    3.8293546e-02    3.4213276e-02    3.0529127e-02    3.3287501e-02    2.7260583e-02    4.9317462e-04    0.0000000e+00    0.0000000e+00    0.0000000e+00    0.0000000e+00    0.0000000e+00    0.0000000e+00    0.0000000e+00
   4.1114564e+01    3.3128540e-01    1.7627735e-01    1.0025181e-01    6.5135295e-02    5.6389018e-02    5.7829011e-02    4.8910800e-02    3.8257905e-02    3.4199344e-02    3.0505351e-02    3.3416885e-02    2.7188070e-02    3.5374967e-04    0.0000000e+00    0.0000000e+00    0.0000000e+00    0.0000000e+00    0.0000000e+00    0.0000000e+00    0.0000000e+00
   4.1221041e+01    3.3092002e-01    1.7624238e-01    1.0046947e-01    6.5131051e-02    5.6534566e-02    5.8310979e-02    4.8647786e-02    3.8213808e-02    3.4277284e-02    3.0469020e-02    3.3444848e-02    2.6986430e-02    3.5235710e-04    0.0000000e+00    0.0000000e+00    0.0000000e+00    0.0000000e+00    0.0000000e+00    0.0000000e+00    0.0000000e+00
   4.1327455e+01    3.3092545e-01    1.7632212e-01    1.0032118e-01    6.5147805e-02    5.6623334e-02    5.8582121e-02    4.8484350e-02    3.8385630e-02    3.4116415e-02    3.0422659e-02    3.3629946e-02    2.6785332e-02    2.5365216e-04    0.0000000e+00    0.0000000e+00    0.0000000e+00    0.0000000e+00    0.0000000e+00    0.0000000e+00    0.0000000e+00
   4.1433798e+01    3.3080699e-01    1.7608704e-01    1.0041334e-01    6.5157661e-02    5.6752239e-02    5.8844761e-02    4.8518452e-02    3.8590868e-02    3.3971553e-02    3.0506620e-02    3.3797066e-02    2.6320169e-02    2.3325337e-04    0.0000000e+00    0.0000000e+00    0.0000000e+00    0.0000000e+00    0.0000000e+00    0.0000000e+00    0.0000000e+00
   4.1540096e+01    3.3056638e-01    1.7606011e-01    1.0022437e-01    6.5831984e-02    5.6560112e-02    5.8714722e-02    4.8753398e-02    3.8773296e-02    3.3842904e-02    3.0489611e-02    3.3914750e-02    2.6190859e-02    7.7503837e-05    0.0000000e+00    0.0000000e+00    0.0000000e+00    0.0000000e+00    0.0000000e+00    0.0000000e+00    0.0000000e+00
   4.1646341e+01    3.3022716e-01    1.7579323e-01    1.0072316e-01    6.5864748e-02    5.6294667e-02    5.9252118e-02    4.8920074e-02    3.8882536e-02    3.3576362e-02    3.0532639e-02    3.4208071e-02    2.5725244e-02    0.0000000e+00    0.0000000e+00    0.0000000e+00    0.0000000e+00    0.0000000e+00    0.0000000e+00    0.0000000e+00    0.0000000e+00
   4.1752529e+01    3.2976866e-01    1.7602402e-01    1.0040038e-01    6.6341307e-02    5.6094106e-02    5.9747766e-02    4.8893519e-02    3.8798853e-02    3.3773063e-02    3.0405474e-02    3.4597515e-02    2.5155328e-02    0.0000000e+00    0.0000000e+00    0.0000000e+00    0.0000000e+00    0.0000000e+00    0.0000000e+00    0.0000000e+00    0.0000000e+00
   4.1805608e+01    3.2957895e-01    1.7614717e-01    1.0035558e-01    6.6275177e-02    5.6497577e-02    5.9526377e-02    4.9066792e-02    3.8685909e-02    3.3679971e-02    3.0569658e-02    3.4622559e-02    2.4994286e-02    0.0000000e+00    0.0000000e+00    0.0000000e+00    0.0000000e+00    0.0000000e+00    0.0000000e+00    0.0000000e+00    0.0000000e+00
   4.1908015e+01    3.2916851e-01    1.7627153e-01    1.0055203e-01    6.6092581e-02    5.6887390e-02    5.9619510e-02    4.8910188e-02    3.8805976e-02    3.3632512e-02    3.0636901e-02    3.4483345e-02    2.4939528e-02    0.0000000e+00    0.0000000e+00    0.0000000e+00    0.0000000e+00    0.0000000e+00    0.0000000e+00    0.0000000e+00    0.0000000e+00
   4.2014082e+01    3.2885172e-01    1.7646132e-01    1.0021244e-01    6.6611220e-02    5.6765408e-02    5.9957899e-02    4.8840647e-02    3.8849103e-02    3.3757679e-02    3.0555538e-02    3.4550338e-02    2.4586687e-02    0.0000000e+00    0.0000000e+00    0.0000000e+00    0.0000000e+00    0.0000000e+00    0.0000000e+00    0.0000000e+00    0.0000000e+00
   4.2120089e+01    3.2880486e-01    1.7618172e-01    1.0033697e-01    6.6682635e-02    5.6870287e-02    6.0252764e-02    4.8720242e-02    3.8973939e-02    3.3679354e-02    3.0697465e-02    3.4513376e-02    2.4286379e-02    0.0000000e+00    0.0000000e+00    0.0000000e+00    0.0000000e+00    0.0000000e+00    0.0000000e+00    0.0000000e+00    0.0000000e+00
   4.2226057e+01    3.2864707e-01    1.7610787e-01    1.0030336e-01    6.6513120e-02    5.7121228e-02    6.0767898e-02    4.8706950e-02    3.8863540e-02    3.3690037e-02    3.0925944e-02    3.4438478e-02    2.3914501e-02    0.0000000e+00    0.0000000e+00    0.0000000e+00    0.0000000e+00    0.0000000e+00    0.0000000e+00    0.0000000e+00    0.0000000e+00
   4.2331990e+01    3.2783686e-01    1.7661832e-01    1.0049648e-01    6.6398124e-02    5.7614298e-02    6.0690868e-02    4.8758461e-02    3.8804990e-02    3.3849525e-02    3.0849525e-02    3.4498443e-02    2.3584101e-02    0.0000000e+00    0.0000000e+00    0.0000000e+00    0.0000000e+00    0.0000000e+00    0.0000000e+00    0.0000000e+00    0.0000000e+00
   4.2437890e+01    3.2754377e-01    1.7649272e-01    1.0074189e-01    6.6520846e-02    5.7802593e-02    6.0630071e-02    4.8938037e-02    3.8876257e-02    3.3593254e-02    3.0989477e-02    3.4553852e-02    2.3317233e-02    0.0000000e+00    0.0000000e+00    0.0000000e+00    0.0000000e+00    0.0000000e+00    0.0000000e+00    0.0000000e+00    0.0000000e+00
   4.2543743e+01    3.2648008e-01    1.7738089e-01    1.0075100e-01    6.6608324e-02    5.8101358e-02    6.0535961e-02    4.9124041e-02    3.8705811e-02    3.3535156e-02    3.1206315e-02    3.4761334e-02    2.2809735e-02    0.0000000e+00    0.0000000e+00    0.0000000e+00    0.0000000e+00    0.0000000e+00    0.0000000e+00    0.0000000e+00    0.0000000e+00
   4.2649562e+01    3.2575662e-01    1.7780285e-01    1.0096742e-01    6.6470112e-02    5.8291572e-02    6.0637607e-02    4.9158537e-02    3.8965343e-02    3.3313156e-02    3.1328946e-02    3.4832753e-02    2.2475086e-02    0.0000000e+00    0.0000000e+00    0.0000000e+00    0.0000000e+00    0.0000000e+00    0.0000000e+00    0.0000000e+00    0.0000000e+00
   4.2701254e+01    3.2535070e-01    1.7807836e-01    1.0095683e-01    6.6476920e-02    5.8590000e-02    6.0558953e-02    4.9208403e-02    3.8841499e-02    3.3369572e-02    3.1265476e-02    3.4946282e-02    2.2357003e-02    0.0000000e+00    0.0000000e+00    0.0000000e+00    0.0000000e+00    0.0000000e+00    0.0000000e+00    0.0000000e+00    0.0000000e+00
   4.2807008e+01    3.2498258e-01    1.7795723e-01    1.0106920e-01    6.6663345e-02    5.8822569e-02    6.0144016e-02    4.9775725e-02    3.8908255e-02    3.3323054e-02    3.1255714e-02    3.4949065e-02    2.2149245e-02    0.0000000e+00    0.0000000e+00    0.0000000e+00    0.0000000e+00    0.0000000e+00    0.0000000e+00    0.0000000e+00    0.0000000e+00
   4.2912748e+01    3.2475716e-01    1.7779010e-01    1.0121102e-01    6.6822689e-02    5.9207153e-02    5.9910344e-02    5.0028047e-02    3.8824602e-02    3.3208756e-02    3.1323925e-02    3.5089764e-02    2.1826441e-02    0.0000000e+00    0.0000000e+00    0.0000000e+00    0.0000000e+00    0.0000000e+00    0.0000000e+00    0.0000000e+00    0.0000000e+00
   4.3018460e+01    3.2456195e-01    1.7787663e-01    1.0087800e-01    6.6869525e-02    5.9624701e-02    6.0180588e-02    4.9935670e-02    3.8838340e-02    3.3134055e-02    3.1493401e-02    3.5044470e-02    2.1562673e-02    0.0000000e+00    0.0000000e+00    0.0000000e+00    0.0000000e+00    0.0000000e+00    0.0000000e+00    0.0000000e+00    0.0000000e+00
   4.3124166e+01    3.2413054e-01    1.7827293e-01    1.0058119e-01    6.7016902e-02    5.9801930e-02    6.0571281e-02    4.9812514e-02    3.8933370e-02    3.2743354e-02    3.1782423e-02    3.5192525e-02    2.1161036e-02    0.0000000e+00    0.0000000e+00    0.0000000e+00    0.0000000e+00    0.0000000e+00    0.0000000e+00    0.0000000e+00    0.0000000e+00
   4.3229851e+01    3.2388806e-01    1.7814915e-01    1.0064605e-01    6.7248910e-02    5.9983226e-02    6.0889486e-02    4.9510870e-02    3.8909922e-02    3.3022388e-02    3.1633479e-02    3.5257228e-02    2.0861231e-02    0.0000000e+00    0.0000000e+00    0.0000000e+00    0.0000000e+00    0.0000000e+00    0.0000000e+00    0.0000000e+00    0.0000000e+00
   4.3335513e+01    3.2368534e-01    1.7807105e-01    1.0047191e-01    6.7498984e-02    6.0512097e-02    6.0869419e-02    4.9433896e-02    3.8850798e-02    3.3170884e-02    3.1644189e-02    3.5358766e-02    2.0432666e-02    0.0000000e+00    0.0000000e+00    0.0000000e+00    0.0000000e+00    0.0000000e+00    0.0000000e+00    0.0000000e+00    0.0000000e+00
   4.3441170e+01    3.2353293e-01    1.7778919e-01    1.0067159e-01    6.7678853e-02    6.0502235e-02    6.1105582e-02    4.9440270e-02    3.9014377e-02    3.3162503e-02    3.1467354e-02    3.5531691e-02    2.0103425e-02    0.0000000e+00    0.0000000e+00    0.0000000e+00    0.0000000e+00    0.0000000e+00    0.0000000e+00    0.0000000e+00    0.0000000e+00
   4.3545644e+01    3.2332355e-01    1.7762540e-01    1.0093329e-01    6.7907247e-02    6.0491558e-02    6.0896936e-02    4.9298432e-02    3.9674448e-02    3.2958955e-02    3.1397594e-02    3.5685930e-02    1.9806649e-02    0.0000000e+00    0.0000000e+00    0.0000000e+00    0.0000000e+00    0.0000000e+00    0.0000000e+00    0.0000000e+00    0.0000000e+00
   4.3651286e+01    3.2303913e-01    1.7766708e-01    1.0087311e-01    6.8148345e-02    6.0843676e-02    6.0903690e-02    4.9245657e-02    3.9610472e-02    3.3196294e-02    3.1269972e-02    3.5647309e-02    1.9555265e-02    0.0000000e+00    0.0000000e+00    0.0000000e+00    0.0000000e+00    0.0000000e+00    0.0000000e+00    0.0000000e+00    0.0000000e+00
   4.3704104e+01    3.2280585e-01    1.7778150e-01    1.0099262e-01    6.8072410e-02    6.1086998e-02    6.0829203e-02    4.9237263e-02    3.9725373e-02    3.3082162e-02    3.1414092e-02    3.5463231e-02    1.9509297e-02    0.0000000e+00    0.0000000e+00    0.0000000e+00    0.0000000e+00    0.0000000e+00    0.0000000e+00    0.0000000e+00    0.0000000e+00
   4.3809741e+01    3.2258810e-01    1.7787022e-01    1.0087880e-01    6.8093640e-02    6.1517591e-02    6.1041445e-02    4.9128308e-02    3.9634400e-02    3.3036220e-02    3.1525637e-02    3.5211028e-02    1.9474607e-02    0.0000000e+00    0.0000000e+00    0.0000000e+00    0.0000000e+00    0.0000000e+00    0.0000000e+00    0.0000000e+00    0.0000000e+00
   4.3915366e+01    3.2147560e-01    1.7866700e-01    1.0089536e-01    6.8382816e-02    6.1654675e-02    6.1286686e-02    4.8988911e-02    3.9673758e-02    3.2966383e-02    3.1590196e-02    3.5297551e-02    1.9121071e-02    0.0000000e+00    0.0000000e+00    0.0000000e+00    0.0000000e+00    0.0000000e+00    0.0000000e+00    0.0000000e+00    0.0000000e+00
   4.4020983e+01    3.2121314e-01    1.7857109e-01    1.0123589e-01    6.8302546e-02    6.1752383e-02    6.1269197e-02    4.9263300e-02    3.9698839e-02    3.2978073e-02    3.1587419e-02    3.5417855e-02    1.8710269e-02    0.0000000e+00    0.0000000e+00    0.0000000e+00    0.0000000e+00    0.0000000e+00    0.0000000e+00    0.0000000e+00    0.0000000e+00
   4.4126621e+01    3.2132583e-01    1.7805015e-01    1.0159541e-01    6.7846432e-02    6.2164285e-02    6.1515981e-02    4.9366132e-02    3.9716262e-02    3.2851791e-02    3.1646890e-02    3.5568854e-02    1.8351983e-02    0.0000000e+00    0.0000000e+00    0.0000000e+00    0.0000000e+00    0.0000000e+00    0.0000000e+00    0.0000000e+00    0.0000000e+00
   4.4232258e+01    3.2136681e-01    1.7747932e-01    1.0173671e-01    6.8242188e-02    6.2426600e-02    6.1478033e-02    4.9420448e-02    3.9670419e-02    3.2832405e-02    3.1788400e-02    3.5519276e-02    1.8039402e-02    0.0000000e+00    0.0000000e+00    0.0000000e+00    0.0000000e+00    0.0000000e+00    0.0000000e+00    0.0000000e+00    0.0000000e+00
   4.4337534e+01    3.2041175e-01    1.7812550e-01    1.0178470e-01    6.8137427e-02    6.3041072e-02    6.1503016e-02    4.9359269e-02    3.9652365e-02    3.2896750e-02    3.1766935e-02    3.5562577e-02    1.7758636e-02    0.0000000e+00    0.0000000e+00    0.0000000e+00    0.0000000e+00    0.0000000e+00    0.0000000e+00    0.0000000e+00    0.0000000e+00
   4.4443210e+01    3.2018573e-01    1.7808438e-01    1.0189201e-01    6.7801883e-02    6.3330139e-02    6.1828128e-02    4.9394151e-02    3.9657773e-02    3.2979304e-02    3.1890741e-02    3.5643084e-02    1.7312681e-02    0.0000000e+00    0.0000000e+00    0.0000000e+00    0.0000000e+00    0.0000000e+00    0.0000000e+00    0.0000000e+00    0.0000000e+00
   4.4548902e+01    3.1926487e-01    1.7863228e-01    1.0219116e-01    6.8119605e-02    6.2722038e-02    6.2166819e-02    4.9639193e-02    3.9664334e-02    3.3013926e-02    3.1792053e-02    3.5719671e-02    1.7074039e-02    0.0000000e+00    0.0000000e+00    0.0000000e+00    0.0000000e+00    0.0000000e+00    0.0000000e+00    0.0000000e+00    0.0000000e+00
   4.4601756e+01    3.1894644e-01    1.7883717e-01    1.0205833e-01    6.8473143e-02    6.2850099e-02    6.2067672e-02    4.9623183e-02    3.9600007e-02    3.3162958e-02    3.1633840e-02    3.5852768e-02    1.6894386e-02    0.0000000e+00    0.0000000e+00    0.0000000e+00    0.0000000e+00    0.0000000e+00    0.0000000e+00    0.0000000e+00    0.0000000e+00
   4.4707454e+01    3.1778765e-01    1.7957006e-01    1.0230824e-01    6.8545496e-02    6.2909618e-02    6.2363243e-02    4.9507403e-02    3.9800433e-02    3.2923690e-02    3.1712322e-02    3.6156467e-02    1.6415376e-02    0.0000000e+00    0.0000000e+00    0.0000000e+00    0.0000000e+00    0.0000000e+00    0.0000000e+00    0.0000000e+00    0.0000000e+00
   4.4813134e+01    3.1745915e-01    1.7943387e-01    1.0224838e-01    6.9323143e-02    6.2665448e-02    6.2325943e-02    4.9730906e-02    3.9723792e-02    3.2989435e-02    3.1692181e-02    3.6275450e-02    1.6132302e-02    0.0000000e+00    0.0000000e+00    0.0000000e+00    0.0000000e+00    0.0000000e+00    0.0000000e+00    0.0000000e+00    0.0000000e+00
   4.4918823e+01    3.1736189e-01    1.7932424e-01    1.0234736e-01    6.9123526e-02    6.2604275e-02    6.3145700e-02    4.9506868e-02    3.9731950e-02    3.3119490e-02    3.1577536e-02    3.6269460e-02    1.5887711e-02    0.0000000e+00    0.0000000e+00    0.0000000e+00    0.0000000e+00    0.0000000e+00    0.0000000e+00    0.0000000e+00    0.0000000e+00
   4.5024526e+01    3.1757433e-01    1.7892774e-01    1.0225353e-01    6.9182956e-02    6.3048932e-02    6.3236274e-02    4.9278720e-02    3.9878157e-02    3.3102835e-02    3.1467513e-02    3.6344110e-02    1.5704897e-02    0.0000000e+00    0.0000000e+00    0.0000000e+00    0.0000000e+00    0.0000000e+00    0.0000000e+00    0.0000000e+00    0.0000000e+00
   4.5130204e+01    3.1740356e-01    1.7869820e-01    1.0238161e-01    6.9332036e-02    6.3252462e-02    6.3327483e-02    4.9504442e-02    3.9808101e-02    3.2964796e-02    3.1332339e-02    3.6636799e-02    1.5358177e-02    0.0000000e+00    0.0000000e+00    0.0000000e+00    0.0000000e+00    0.0000000e+00    0.0000000e+00    0.0000000e+00    0.0000000e+00
   4.5235947e+01    3.1696002e-01    1.7877500e-01    1.0235275e-01    6.9520099e-02    6.3642831e-02    6.3389470e-02    4.9522118e-02    3.9716138e-02    3.3090374e-02    3.1414153e-02    3.6567304e-02    1.5049747e-02    0.0000000e+00    0.0000000e+00    0.0000000e+00    0.0000000e+00    0.0000000e+00    0.0000000e+00    0.0000000e+00    0.0000000e+00
   4.5341683e+01    3.1678521e-01    1.7878964e-01    1.0267490e-01    6.9411008e-02    6.3831655e-02    6.3103105e-02    4.9916329e-02    3.9506402e-02    3.3235894e-02    3.1441738e-02    3.6625536e-02    1.4678585e-02    0.0000000e+00    0.0000000e+00    0.0000000e+00    0.0000000e+00    0.0000000e+00    0.0000000e+00    0.0000000e+00    0.0000000e+00
   4.5447406e+01    3.1705087e-01    1.7789532e-01    1.0303979e-01    6.9702445e-02    6.4084682e-02    6.2980141e-02    4.9921429e-02    3.9738697e-02    3.3227725e-02    3.1250188e-02    3.6719630e-02    1.4389085e-02    0.0000000e+00    0.0000000e+00    0.0000000e+00    0.0000000e+00    0.0000000e+00    0.0000000e+00    0.0000000e+00    0.0000000e+00
   4.5500268e+01    3.1684182e-01    1.7793257e-01    1.0303251e-01    6.9972224e-02    6.3972675e-02    6.3237084e-02    4.9750409e-02    3.9720212e-02    3.3380932e-02    3.1097108e-02    3.6835455e-02    1.4227010e-02    0.0000000e+00    0.0000000e+00    0.0000000e+00    0.0000000e+00    0.0000000e+00    0.0000000e+00    0.0000000e+00    0.0000000e+00
   4.5605998e+01    3.1642750e-01    1.7794308e-01    1.0312104e-01    7.0095502e-02    6.4485124e-02    6.3068014e-02    4.9703359e-02    3.9850421e-02    3.3314077e-02    3.1230879e-02    3.6976328e-02    1.3784674e-02    0.0000000e+00    0.0000000e+00    0.0000000e+00    0.0000000e+00    0.0000000e+00    0.0000000e+00    0.0000000e+00    0.0000000e+00
   4.5711753e+01    3.1586889e-01    1.7782579e-01    1.0365258e-01    7.0298586e-02    6.4506291e-02    6.3334722e-02    4.9713664e-02    3.9626440e-02    3.3491014e-02    3.1255717e-02    3.6957695e-02    1.3468605e-02    0.0000000e+00    0.0000000e+00    0.0000000e+00    0.0000000e+00    0.0000000e+00    0.0000000e+00    0.0000000e+00    0.0000000e+00
   4.5817493e+01    3.1581688e-01    1.7745687e-01    1.0383822e-01    7.0153167e-02    6.5168444e-02    6.3435385e-02    4.9605290e-02    3.9525021e-02    3.3556778e-02    3.1510250e-02    3.6677274e-02    1.3256421e-02    0.0000000e+00    0.0000000e+00    0.0000000e+00    0.0000000e+00    0.0000000e+00    0.0000000e+00    0.0000000e+00    0.0000000e+00
   4.5922213e+01    3.1520241e-01    1.7762634e-01    1.0387456e-01    7.0124900e-02    6.5607585e-02    6.3809017e-02    4.9398573e-02    3.9547776e-02    3.3592954e-02    3.1649655e-02    3.6603143e-02    1.2963087e-02    0.0000000e+00    0.0000000e+00    0.0000000e+00    0.0000000e+00    0.0000000e+00    0.0000000e+00    0.0000000e+00    0.0000000e+00
   4.6026107e+01    3.1467803e-01    1.7781318e-01    1.0407161e-01    7.0173385e-02    6.5940489e-02    6.3758968e-02    4.9391004e-02    3.9681346e-02    3.3612420e-02    3.1436269e-02    3.6675610e-02    1.2767682e-02    0.0000000e+00    0.0000000e+00    0.0000000e+00    0.0000000e+00    0.0000000e+00    0.0000000e+00    0.0000000e+00    0.0000000e+00
   4.6130188e+01    3.1431819e-01    1.7780501e-01    1.0406996e-01    7.0366136e-02    6.6031801e-02    6.4105813e-02    4.9280746e-02    3.9984424e-02    3.3432330e-02    3.1400216e-02    3.6748405e-02    1.2456964e-02    0.0000000e+00    0.0000000e+00    0.0000000e+00    0.0000000e+00    0.0000000e+00    0.0000000e+00    0.0000000e+00    0.0000000e+00
   4.6234402e+01    3.1377421e-01    1.7795019e-01    1.0439474e-01    7.0235066e-02    6.6336643e-02    6.4211386e-02    4.9270068e-02    4.0065592e-02    3.3292648e-02    3.1521411e-02    3.6999343e-02    1.1948705e-02    0.0000000e+00    0.0000000e+00    0.0000000e+00    0.0000000e+00    0.0000000e+00    0.0000000e+00    0.0000000e+00    0.0000000e+00
   4.6338735e+01    3.1375459e-01    1.7813207e-01    1.0420631e-01    7.0324085e-02    6.6085769e-02    6.4521782e-02    4.9499031e-02    3.9937890e-02    3.3193694e-02    3.1429099e-02    3.7192915e-02    1.1722765e-02    0.0000000e+00    0.0000000e+00    0.0000000e+00    0.0000000e+00    0.0000000e+00    0.0000000e+00    0.0000000e+00    0.0000000e+00
   4.6435860e+01    3.1294191e-01    1.7851069e-01    1.0445209e-01    7.0455344e-02    6.6400955e-02    6.4556015e-02    4.9453721e-02    3.9870518e-02    3.3114241e-02    3.1413550e-02    3.7327014e-02    1.1503953e-02    0.0000000e+00    0.0000000e+00    0.0000000e+00    0.0000000e+00    0.0000000e+00    0.0000000e+00    0.0000000e+00    0.0000000e+00
   4.6525734e+01    3.1226972e-01    1.7913925e-01    1.0439920e-01    7.0596097e-02    6.6228403e-02    6.4700797e-02    4.9588036e-02    3.9903573e-02    3.3041037e-02    3.1450241e-02    3.7249872e-02    1.1433784e-02    0.0000000e+00    0.0000000e+00    0.0000000e+00    0.0000000e+00    0.0000000e+00    0.0000000e+00    0.0000000e+00    0.0000000e+00
   4.6615651e+01    3.1170624e-01    1.7967092e-01    1.0421527e-01    7.0462942e-02    6.6574168e-02    6.4983746e-02    4.9392519e-02    4.0063511e-02    3.2932026e-02    3.1456536e-02    3.7401681e-02    1.1140446e-02    0.0000000e+00    0.0000000e+00    0.0000000e+00    0.0000000e+00    0.0000000e+00    0.0000000e+00    0.0000000e+00    0.0000000e+00
   4.6705627e+01    3.1148955e-01    1.7972720e-01    1.0445552e-01    7.0415219e-02    6.6651939e-02    6.4972704e-02    4.9502199e-02    4.0047368e-02    3.2972551e-02    3.1462867e-02    3.7398435e-02    1.0904450e-02    0.0000000e+00    0.0000000e+00    0.0000000e+00    0.0000000e+00    0.0000000e+00    0.0000000e+00    0.0000000e+00    0.0000000e+00
   4.6840692e+01    3.1076307e-01    1.7992397e-01    1.0435257e-01    7.0911812e-02    6.7093109e-02    6.4511861e-02    5.0007971e-02    3.9987908e-02    3.2922375e-02    3.1502584e-02    3.7541293e-02    1.0481477e-02    0.0000000e+00    0.0000000e+00    0.0000000e+00    0.0000000e+00    0.0000000e+00    0.0000000e+00    0.0000000e+00    0.0000000e+00
   4.6930768e+01    3.0992021e-01    1.8023291e-01    1.0446062e-01    7.1309693e-02    6.6559426e-02    6.5313452e-02    5.0031549e-02    3.9859651e-02    3.3093495e-02    3.1281112e-02    3.7637493e-02    1.0300393e-02    0.0000000e+00    0.0000000e+00    0.0000000e+00    0.0000000e+00    0.0000000e+00    0.0000000e+00    0.0000000e+00    0.0000000e+00
   4.7020862e+01    3.1010740e-01    1.7975296e-01    1.0458585e-01    7.1434553e-02    6.6755817e-02    6.5186761e-02    5.0024207e-02    3.9954107e-02    3.3172833e-02    3.1379181e-02    3.7483915e-02    1.0162415e-02    0.0000000e+00    0.0000000e+00    0.0000000e+00    0.0000000e+00    0.0000000e+00    0.0000000e+00    0.0000000e+00    0.0000000e+00
   4.7111003e+01    3.0988770e-01    1.7994834e-01    1.0436276e-01    7.1279879e-02    6.7431775e-02    6.5163808e-02    5.0288343e-02    3.9499677e-02    3.3272150e-02    3.1359961e-02    3.7550970e-02    9.9546317e-03    0.0000000e+00    0.0000000e+00    0.0000000e+00    0.0000000e+00    0.0000000e+00    0.0000000e+00    0.0000000e+00    0.0000000e+00
   4.7201191e+01    3.0990270e-01    1.7979106e-01    1.0439288e-01    7.1354661e-02    6.7522782e-02    6.5445698e-02    5.0198622e-02    3.9523454e-02    3.3214854e-02    3.1346217e-02    3.7704332e-02    9.6027361e-03    0.0000000e+00    0.0000000e+00    0.0000000e+00    0.0000000e+00    0.0000000e+00    0.0000000e+00    0.0000000e+00    0.0000000e+00
   4.7336174e+01    3.0961112e-01    1.8003401e-01    1.0402068e-01    7.1686441e-02    6.7554133e-02    6.5979514e-02    5.0075730e-02    3.9234208e-02    3.3399004e-02    3.1383657e-02    3.7885400e-02    9.1361094e-03    0.0000000e+00    0.0000000e+00    0.0000000e+00    0.0000000e+00    0.0000000e+00    0.0000000e+00    0.0000000e+00    0.0000000e+00
   4.7425716e+01    3.0963971e-01    1.7928964e-01    1.0478149e-01    7.1524926e-02    6.7755021e-02    6.6330020e-02    4.9908712e-02    3.9204167e-02    3.3403222e-02    3.1395782e-02    3.7791680e-02    8.9756355e-03    0.0000000e+00    0.0000000e+00    0.0000000e+00    0.0000000e+00    0.0000000e+00    0.0000000e+00    0.0000000e+00    0.0000000e+00
   4.7515306e+01    3.0930870e-01    1.7922341e-01    1.0485030e-01    7.1638604e-02    6.8095683e-02    6.6638634e-02    4.9471808e-02    3.9388155e-02    3.3333451e-02    3.1561262e-02    3.7902160e-02    8.5878278e-03    0.0000000e+00    0.0000000e+00    0.0000000e+00    0.0000000e+00    0.0000000e+00    0.0000000e+00    0.0000000e+00    0.0000000e+00
   4.7604926e+01    3.0841027e-01    1.7981285e-01    1.0501939e-01    7.1742803e-02    6.8219272e-02    6.6812442e-02    4.9306928e-02    3.9437583e-02    3.3503994e-02    3.1370499e-02    3.7990449e-02    8.3735203e-03    0.0000000e+00    0.0000000e+00    0.0000000e+00    0.0000000e+00    0.0000000e+00    0.0000000e+00    0.0000000e+00    0.0000000e+00
   4.7739431e+01    3.0830602e-01    1.7960674e-01    1.0509121e-01    7.1618978e-02    6.8695899e-02    6.6821269e-02    4.9356222e-02    3.9605430e-02    3.3561924e-02    3.1432669e-02    3.8117710e-02    7.7859276e-03    0.0000000e+00    0.0000000e+00    0.0000000e+00    0.0000000e+00    0.0000000e+00    0.0000000e+00    0.0000000e+00    0.0000000e+00
   4.7829143e+01    3.0825005e-01    1.7899208e-01    1.0555020e-01    7.1820169e-02    6.9109404e-02    6.6814281e-02    4.9130726e-02    3.9674804e-02    3.3595978e-02    3.1277054e-02    3.8353599e-02    7.4316543e-03    0.0000000e+00    0.0000000e+00    0.0000000e+00    0.0000000e+00    0.0000000e+00    0.0000000e+00    0.0000000e+00    0.0000000e+00
   4.7918895e+01    3.0771902e-01    1.7942625e-01    1.0534735e-01    7.2234481e-02    6.9125241e-02    6.6693087e-02    4.9265271e-02    3.9745552e-02    3.3442152e-02    3.1737504e-02    3.7960620e-02    7.3034701e-03    0.0000000e+00    0.0000000e+00    0.0000000e+00    0.0000000e+00    0.0000000e+00    0.0000000e+00    0.0000000e+00    0.0000000e+00
   4.8008683e+01    3.0752380e-01    1.7956399e-01    1.0510006e-01    7.2437323e-02    6.9234245e-02    6.6764175e-02    4.9305408e-02    3.9971442e-02    3.3289452e-02    3.1652657e-02    3.8085872e-02    7.0715862e-03    0.0000000e+00    0.0000000e+00    0.0000000e+00    0.0000000e+00    0.0000000e+00    0.0000000e+00    0.0000000e+00    0.0000000e+00
   4.8143418e+01    3.0766996e-01    1.7926127e-01    1.0538076e-01    7.2365368e-02    6.9458354e-02    6.6574783e-02    4.9634915e-02    3.9622114e-02    3.3461249e-02    3.1652154e-02    3.8017463e-02    6.9016129e-03    0.0000000e+00    0.0000000e+00    0.0000000e+00    0.0000000e+00    0.0000000e+00    0.0000000e+00    0.0000000e+00    0.0000000e+00
   4.8233291e+01    3.0720546e-01    1.7941129e-01    1.0551684e-01    7.2645648e-02    6.9350722e-02    6.6873746e-02    4.9513910e-02    3.9774915e-02    3.3417733e-02    3.1648224e-02    3.7936934e-02    6.7045787e-03    0.0000000e+00    0.0000000e+00    0.0000000e+00    0.0000000e+00    0.0000000e+00    0.0000000e+00    0.0000000e+00    0.0000000e+00
   4.8323192e+01    3.0693224e-01    1.7926231e-01    1.0568983e-01    7.2933884e-02    6.9344465e-02    6.7086648e-02    4.9404181e-02    3.9944574e-02    3.3396597e-02    3.1542506e-02    3.7944234e-02    6.5185270e-03    0.0000000e+00    0.0000000e+00    0.0000000e+00    0.0000000e+00    0.0000000e+00    0.0000000e+00    0.0000000e+00    0.0000000e+00
   4.8413125e+01    3.0565126e-01    1.8018035e-01    1.0597652e-01    7.2624851e-02    7.0017674e-02    6.7133564e-02    4.9165027e-02    4.0260029e-02    3.3106842e-02    3.1551306e-02    3.8064668e-02    6.2679121e-03    0.0000000e+00    0.0000000e+00    0.0000000e+00    0.0000000e+00    0.0000000e+00    0.0000000e+00    0.0000000e+00    0.0000000e+00
   4.8503106e+01    3.0513701e-01    1.8066214e-01    1.0577079e-01    7.2906400e-02    7.0084864e-02    6.7346034e-02    4.9123553e-02    4.0194225e-02    3.2981869e-02    3.1632950e-02    3.8362145e-02    5.7980072e-03    0.0000000e+00    0.0000000e+00    0.0000000e+00    0.0000000e+00    0.0000000e+00    0.0000000e+00    0.0000000e+00    0.0000000e+00
   4.8612851e+01    3.0378286e-01    1.8166664e-01    1.0576938e-01    7.3074327e-02    7.0619924e-02    6.7384366e-02    4.8661102e-02    4.0442400e-02    3.2926928e-02    3.1760466e-02    3.8388734e-02    5.5228832e-03    0.0000000e+00    0.0000000e+00    0.0000000e+00    0.0000000e+00    0.0000000e+00    0.0000000e+00    0.0000000e+00    0.0000000e+00
   4.8706880e+01    3.0384148e-01    1.8160992e-01    1.0567589e-01    7.2833228e-02    7.0990621e-02    6.7224860e-02    4.8957560e-02    4.0507220e-02    3.2923517e-02    3.1745546e-02    3.8526339e-02    5.1638101e-03    0.0000000e+00    0.0000000e+00    0.0000000e+00    0.0000000e+00    0.0000000e+00    0.0000000e+00    0.0000000e+00    0.0000000e+00
   4.8841167e+01    3.0438527e-01    1.8082254e-01    1.0552238e-01    7.3105413e-02    7.1414270e-02    6.7081304e-02    4.9037728e-02    4.0349291e-02    3.3065407e-02    3.1825698e-02    3.8541867e-02    4.8488339e-03    0.0000000e+00    0.0000000e+00    0.0000000e+00    0.0000000e+00    0.0000000e+00    0.0000000e+00    0.0000000e+00    0.0000000e+00
   4.8930703e+01    3.0459805e-01    1.8051482e-01    1.0547062e-01    7.3288812e-02    7.1375337e-02    6.7285447e-02    4.9017573e-02    4.0293915e-02    3.3068054e-02    3.1759853e-02    3.8676577e-02    4.6509368e-03    0.0000000e+00    0.0000000e+00    0.0000000e+00    0.0000000e+00    0.0000000e+00    0.0000000e+00    0.0000000e+00    0.0000000e+00
   4.9020264e+01    3.0389297e-01    1.8056453e-01    1.0599801e-01    7.3273486e-02    7.0926150e-02    6.7984274e-02    4.9073746e-02    4.0367550e-02    3.2963354e-02    3.1793640e-02    3.8727409e-02    4.4348703e-03    0.0000000e+00    0.0000000e+00    0.0000000e+00    0.0000000e+00    0.0000000e+00    0.0000000e+00    0.0000000e+00    0.0000000e+00
   4.9109856e+01    3.0365813e-01    1.8054252e-01    1.0599433e-01    7.3555896e-02    7.0874178e-02    6.7936276e-02    4.9296437e-02    4.0442060e-02    3.2875422e-02    3.1910619e-02    3.8754562e-02    4.1595715e-03    0.0000000e+00    0.0000000e+00    0.0000000e+00    0.0000000e+00    0.0000000e+00    0.0000000e+00    0.0000000e+00    0.0000000e+00
   4.9235329e+01    3.0328026e-01    1.8022431e-01    1.0641688e-01    7.3535313e-02    7.1272270e-02    6.8235671e-02    4.9216662e-02    4.0366939e-02    3.2993949e-02    3.1840872e-02    3.8749300e-02    3.8675682e-03    0.0000000e+00    0.0000000e+00    0.0000000e+00    0.0000000e+00    0.0000000e+00    0.0000000e+00    0.0000000e+00    0.0000000e+00
   4.9315989e+01    3.0324880e-01    1.8011741e-01    1.0647683e-01    7.3779274e-02    7.1037417e-02    6.8271810e-02    4.9426842e-02    4.0343359e-02    3.2955112e-02    3.1950685e-02    3.8571911e-02    3.8205560e-03    0.0000000e+00    0.0000000e+00    0.0000000e+00    0.0000000e+00    0.0000000e+00    0.0000000e+00    0.0000000e+00    0.0000000e+00
   4.9441512e+01    3.0248668e-01    1.8089743e-01    1.0593788e-01    7.4376317e-02    7.1488124e-02    6.7815185e-02    4.9671877e-02    4.0344643e-02    3.3033998e-02    3.1645106e-02    3.8896572e-02    3.4061872e-03    0.0000000e+00    0.0000000e+00    0.0000000e+00    0.0000000e+00    0.0000000e+00    0.0000000e+00    0.0000000e+00    0.0000000e+00
   4.9522265e+01    3.0213246e-01    1.8092665e-01    1.0604812e-01    7.4440753e-02    7.1696417e-02    6.7765815e-02    4.9816647e-02    4.0284357e-02    3.3206404e-02    3.1516703e-02    3.9015734e-02    3.1499448e-03    0.0000000e+00    0.0000000e+00    0.0000000e+00    0.0000000e+00    0.0000000e+00    0.0000000e+00    0.0000000e+00    0.0000000e+00
   4.9603017e+01    3.0165532e-01    1.8111986e-01    1.0630027e-01    7.4428805e-02    7.1811876e-02    6.7534274e-02    5.0230428e-02    4.0289987e-02    3.3149373e-02    3.1432633e-02    3.9071491e-02    2.9756844e-03    0.0000000e+00    0.0000000e+00    0.0000000e+00    0.0000000e+00    0.0000000e+00    0.0000000e+00    0.0000000e+00    0.0000000e+00
   4.9719659e+01    3.0102171e-01    1.8118653e-01    1.0672411e-01    7.4462484e-02    7.1943983e-02    6.7816688e-02    5.0036276e-02    4.0511718e-02    3.2956031e-02    3.1652919e-02    3.8929016e-02    2.7585323e-03    0.0000000e+00    0.0000000e+00    0.0000000e+00    0.0000000e+00    0.0000000e+00    0.0000000e+00    0.0000000e+00    0.0000000e+00
   4.9800411e+01    3.0103946e-01    1.8089148e-01    1.0701320e-01    7.4206236e-02    7.2486395e-02    6.7744157e-02    4.9980486e-02    4.0395417e-02    3.2895811e-02    3.1789395e-02    3.9323883e-02    2.2340797e-03    0.0000000e+00    0.0000000e+00    0.0000000e+00    0.0000000e+00    0.0000000e+00    0.0000000e+00    0.0000000e+00    0.0000000e+00
   4.9935177e+01    3.0091380e-01    1.8078279e-01    1.0708185e-01    7.4504135e-02    7.2774938e-02    6.7642112e-02    5.0079353e-02    4.0194163e-02    3.3140811e-02    3.1619240e-02    3.9222907e-02    2.0439083e-03    0.0000000e+00    0.0000000e+00    0.0000000e+00    0.0000000e+00    0.0000000e+00    0.0000000e+00    0.0000000e+00    0.0000000e+00
   5.0016097e+01    2.9825901e-01    1.8401631e-01    1.0850370e-01    7.3792202e-02    7.3475321e-02    6.8507643e-02    4.9266629e-02    3.9512714e-02    3.3097483e-02    3.0893794e-02    4.0093432e-02    5.8175791e-04    0.0000000e+00    0.0000000e+00    0.0000000e+00    0.0000000e+00    0.0000000e+00    0.0000000e+00    0.0000000e+00    0.0000000e+00
   5.0142060e+01    2.9805971e-01    1.8383991e-01    1.0791092e-01    7.4825543e-02    7.4072378e-02    6.8632171e-02    4.8642590e-02    3.9085299e-02    3.4335399e-02    3.0490092e-02    3.9584780e-02    5.2120715e-04    0.0000000e+00    0.0000000e+00    0.0000000e+00    0.0000000e+00    0.0000000e+00    0.0000000e+00    0.0000000e+00    0.0000000e+00
   5.0232143e+01    2.9666942e-01    1.8485119e-01    1.0803019e-01    7.5052827e-02    7.4128416e-02    6.8941893e-02    4.8537669e-02    3.9012985e-02    3.4483221e-02    3.0442502e-02    3.9388117e-02    4.6156629e-04    0.0000000e+00    0.0000000e+00    0.0000000e+00    0.0000000e+00    0.0000000e+00    0.0000000e+00    0.0000000e+00    0.0000000e+00
   5.0333491e+01    2.9365237e-01    1.8720443e-01    1.0974075e-01    7.3048918e-02    7.5913448e-02    6.8217961e-02    4.8690248e-02    3.9322977e-02    3.3605059e-02    3.0605150e-02    3.9538626e-02    4.6006635e-04    0.0000000e+00    0.0000000e+00    0.0000000e+00    0.0000000e+00    0.0000000e+00    0.0000000e+00    0.0000000e+00    0.0000000e+00
   5.0403871e+01    2.9369020e-01    1.8683393e-01    1.0975408e-01    7.3591714e-02    7.5722377e-02    6.8165023e-02    4.8984860e-02    3.9302222e-02    3.3489333e-02    3.0646247e-02    3.9820009e-02    0.0000000e+00    0.0000000e+00    0.0000000e+00    0.0000000e+00    0.0000000e+00    0.0000000e+00    0.0000000e+00    0.0000000e+00    0.0000000e+00
   5.0562226e+01    2.9424287e-01    1.8657385e-01    1.0930527e-01    7.3876229e-02    7.5883609e-02    6.8162374e-02    4.8720491e-02    3.9073203e-02    3.4031265e-02    3.0516223e-02    3.9614614e-02    0.0000000e+00    0.0000000e+00    0.0000000e+00    0.0000000e+00    0.0000000e+00    0.0000000e+00    0.0000000e+00    0.0000000e+00    0.0000000e+00
   5.0650201e+01    2.9433856e-01    1.8534883e-01    1.1038728e-01    7.2978734e-02    7.6815055e-02    6.8288809e-02    4.9416531e-02    3.8489211e-02    3.4316784e-02    3.0198335e-02    3.9421869e-02    0.0000000e+00    0.0000000e+00    0.0000000e+00    0.0000000e+00    0.0000000e+00    0.0000000e+00    0.0000000e+00    0.0000000e+00    0.0000000e+00
   5.0720581e+01    2.9392875e-01    1.8522544e-01    1.1017587e-01    7.3447404e-02    7.7405677e-02    6.8370363e-02    4.8784771e-02    3.8902124e-02    3.4288355e-02    3.0636169e-02    3.8835084e-02    0.0000000e+00    0.0000000e+00    0.0000000e+00    0.0000000e+00    0.0000000e+00    0.0000000e+00    0.0000000e+00    0.0000000e+00    0.0000000e+00
   5.0808556e+01    2.9414726e-01    1.8538202e-01    1.0838038e-01    7.4986805e-02    7.7093715e-02    6.8761253e-02    4.8881956e-02    3.8826762e-02    3.4152622e-02    3.0775798e-02    3.8611437e-02    0.0000000e+00    0.0000000e+00    0.0000000e+00    0.0000000e+00    0.0000000e+00    0.0000000e+00    0.0000000e+00    0.0000000e+00    0.0000000e+00
   5.0918525e+01    2.9325148e-01    1.8613414e-01    1.0811322e-01    7.5741147e-02    7.7375596e-02    6.8595487e-02    4.8528067e-02    3.8942871e-02    3.4136684e-02    3.0771097e-02    3.8410204e-02    0.0000000e+00    0.0000000e+00    0.0000000e+00    0.0000000e+00    0.0000000e+00    0.0000000e+00    0.0000000e+00    0.0000000e+00    0.0000000e+00
   5.1006500e+01    2.9326121e-01    1.8502171e-01    1.0938611e-01    7.5355325e-02    7.8017566e-02    6.8272745e-02    4.8685172e-02    3.8669474e-02    3.4173104e-02    3.0993174e-02    3.8164411e-02    0.0000000e+00    0.0000000e+00    0.0000000e+00    0.0000000e+00    0.0000000e+00    0.0000000e+00    0.0000000e+00    0.0000000e+00    0.0000000e+00
   5.1116469e+01    2.9306126e-01    1.8510418e-01    1.0879581e-01    7.6059794e-02    7.8515610e-02    6.8877808e-02    4.8023102e-02    3.9481661e-02    3.3111674e-02    3.1468217e-02    3.7500879e-02    0.0000000e+00    0.0000000e+00    0.0000000e+00    0.0000000e+00    0.0000000e+00    0.0000000e+00    0.0000000e+00    0.0000000e+00    0.0000000e+00
   5.1204444e+01    2.9080632e-01    1.8814229e-01    1.1437048e-01    7.1817008e-02    7.9220053e-02    6.7696646e-02    4.6891803e-02    3.9398261e-02    3.2587652e-02    3.1904685e-02    3.7164802e-02    0.0000000e+00    0.0000000e+00    0.0000000e+00    0.0000000e+00    0.0000000e+00    0.0000000e+00    0.0000000e+00    0.0000000e+00    0.0000000e+00
   5.1362799e+01    2.8771274e-01    1.9064497e-01    1.1415324e-01    7.2632076e-02    7.9674880e-02    6.8018805e-02    4.6090732e-02    3.9190076e-02    3.2947289e-02    3.2426241e-02    3.6508946e-02    0.0000000e+00    0.0000000e+00    0.0000000e+00    0.0000000e+00    0.0000000e+00    0.0000000e+00    0.0000000e+00    0.0000000e+00    0.0000000e+00
   5.1472768e+01    2.8560192e-01    1.9209595e-01    1.1304814e-01    7.4605134e-02    7.9030500e-02    6.8539648e-02    4.6259479e-02    3.9156501e-02    3.3428036e-02    3.2278348e-02    3.5956338e-02    0.0000000e+00    0.0000000e+00    0.0000000e+00    0.0000000e+00    0.0000000e+00    0.0000000e+00    0.0000000e+00    0.0000000e+00    0.0000000e+00
   5.1610229e+01    2.8645513e-01    1.9201558e-01    1.1308176e-01    7.4640118e-02    7.8819002e-02    6.8121878e-02    4.6326454e-02    3.9182932e-02    3.3451525e-02    3.2656677e-02    3.5248949e-02    0.0000000e+00    0.0000000e+00    0.0000000e+00    0.0000000e+00    0.0000000e+00    0.0000000e+00    0.0000000e+00    0.0000000e+00    0.0000000e+00
   5.1782055e+01    2.8654693e-01    1.8822143e-01    1.1530464e-01    7.5598390e-02    8.0168274e-02    6.7394564e-02    4.7177355e-02    3.8507780e-02    3.3491823e-02    3.2578581e-02    3.5010235e-02    0.0000000e+00    0.0000000e+00    0.0000000e+00    0.0000000e+00    0.0000000e+00    0.0000000e+00    0.0000000e+00    0.0000000e+00    0.0000000e+00
   5.1919516e+01    2.8611756e-01    1.8784053e-01    1.1543933e-01    7.5565309e-02    8.0101513e-02    6.8394406e-02    4.7442680e-02    3.8429204e-02    3.2833406e-02    3.2962098e-02    3.4873963e-02    0.0000000e+00    0.0000000e+00    0.0000000e+00    0.0000000e+00    0.0000000e+00    0.0000000e+00    0.0000000e+00    0.0000000e+00    0.0000000e+00
   5.2029485e+01    2.8258593e-01    1.9209249e-01    1.1319283e-01    7.6894291e-02    8.0440595e-02    6.8836690e-02    4.7719352e-02    3.7671971e-02    3.2876309e-02    3.2868983e-02    3.4820561e-02    0.0000000e+00    0.0000000e+00    0.0000000e+00    0.0000000e+00    0.0000000e+00    0.0000000e+00    0.0000000e+00    0.0000000e+00    0.0000000e+00
   5.2166946e+01    2.8078335e-01    1.9200054e-01    1.1551890e-01    7.5890380e-02    8.1329925e-02    6.8657345e-02    4.7883997e-02    3.7853837e-02    3.2516207e-02    3.3766229e-02    3.3799288e-02    0.0000000e+00    0.0000000e+00    0.0000000e+00    0.0000000e+00    0.0000000e+00    0.0000000e+00    0.0000000e+00    0.0000000e+00    0.0000000e+00
   5.2338772e+01    2.8104992e-01    1.9126999e-01    1.1641204e-01    7.4947618e-02    8.2746575e-02    6.7844942e-02    4.8174330e-02    3.8169317e-02    3.1774708e-02    3.4400857e-02    3.3209707e-02    0.0000000e+00    0.0000000e+00    0.0000000e+00    0.0000000e+00    0.0000000e+00    0.0000000e+00    0.0000000e+00    0.0000000e+00    0.0000000e+00
   5.2540011e+01    2.7955892e-01    1.9045776e-01    1.1746854e-01    7.6134402e-02    8.2813094e-02    6.7796698e-02    4.8991795e-02    3.7910443e-02    3.2306644e-02    3.3967020e-02    3.2594689e-02    0.0000000e+00    0.0000000e+00    0.0000000e+00    0.0000000e+00    0.0000000e+00    0.0000000e+00    0.0000000e+00    0.0000000e+00    0.0000000e+00
   5.2741399e+01    2.7279493e-01    1.9553943e-01    1.1868379e-01    7.8487597e-02    7.9966313e-02    6.8668204e-02    5.2490388e-02    3.6338186e-02    3.3367132e-02    3.2430537e-02    3.1233503e-02    0.0000000e+00    0.0000000e+00    0.0000000e+00    0.0000000e+00    0.0000000e+00    0.0000000e+00    0.0000000e+00    0.0000000e+00    0.0000000e+00
   5.2942910e+01    2.7151185e-01    1.9496197e-01    1.1803812e-01    7.9979941e-02    8.1474327e-02    6.9657407e-02    5.1714663e-02    3.5593409e-02    3.3262965e-02    3.2989374e-02    3.0815974e-02    0.0000000e+00    0.0000000e+00    0.0000000e+00    0.0000000e+00    0.0000000e+00    0.0000000e+00    0.0000000e+00    0.0000000e+00    0.0000000e+00
   5.3144551e+01    2.7263519e-01    1.9305009e-01    1.1894063e-01    8.0586117e-02    8.1571705e-02    6.9429660e-02    5.1799984e-02    3.5113979e-02    3.3405913e-02    3.3492369e-02    2.9974370e-02    0.0000000e+00    0.0000000e+00    0.0000000e+00    0.0000000e+00    0.0000000e+00    0.0000000e+00    0.0000000e+00    0.0000000e+00    0.0000000e+00
   5.3346345e+01    2.7179709e-01    1.8917208e-01    1.2488409e-01    7.8598386e-02    8.4204409e-02    6.7838702e-02    5.1739289e-02    3.5390629e-02    3.3240708e-02    3.4616269e-02    2.8518345e-02    0.0000000e+00    0.0000000e+00    0.0000000e+00    0.0000000e+00    0.0000000e+00    0.0000000e+00    0.0000000e+00    0.0000000e+00    0.0000000e+00
   5.3548205e+01    2.6839686e-01    1.9207887e-01    1.2445023e-01    7.8321623e-02    8.5983635e-02    6.7099174e-02    5.2580003e-02    3.5093004e-02    3.3190068e-02    3.4711118e-02    2.8095402e-02    0.0000000e+00    0.0000000e+00    0.0000000e+00    0.0000000e+00    0.0000000e+00    0.0000000e+00    0.0000000e+00    0.0000000e+00    0.0000000e+00
   5.3750254e+01    2.6851819e-01    1.9209855e-01    1.2433779e-01    7.8446131e-02    8.5750213e-02    6.7940474e-02    5.2037348e-02    3.5957076e-02    3.2865640e-02    3.4519750e-02    2.7528844e-02    0.0000000e+00    0.0000000e+00    0.0000000e+00    0.0000000e+00    0.0000000e+00    0.0000000e+00    0.0000000e+00    0.0000000e+00    0.0000000e+00
   5.3952472e+01    2.6969669e-01    1.9310651e-01    1.2184785e-01    7.9250519e-02    8.5703416e-02    6.7338263e-02    5.1361052e-02    3.7260880e-02    3.2704941e-02    3.4355774e-02    2.7374102e-02    0.0000000e+00    0.0000000e+00    0.0000000e+00    0.0000000e+00    0.0000000e+00    0.0000000e+00    0.0000000e+00    0.0000000e+00    0.0000000e+00
   5.4154842e+01    2.6770542e-01    1.9548288e-01    1.1980828e-01    8.0599626e-02    8.7328064e-02    6.4785430e-02    5.3854669e-02    3.6480309e-02    3.2543179e-02    3.4591546e-02    2.6820591e-02    0.0000000e+00    0.0000000e+00    0.0000000e+00    0.0000000e+00    0.0000000e+00    0.0000000e+00    0.0000000e+00    0.0000000e+00    0.0000000e+00
   5.4357365e+01    2.6262434e-01    2.0039753e-01    1.1912715e-01    8.0946593e-02    8.6627677e-02    6.6846944e-02    5.3176724e-02    3.6714728e-02    3.3294926e-02    3.3976181e-02    2.6267217e-02    0.0000000e+00    0.0000000e+00    0.0000000e+00    0.0000000e+00    0.0000000e+00    0.0000000e+00    0.0000000e+00    0.0000000e+00    0.0000000e+00
   5.4560043e+01    2.6307237e-01    2.0081357e-01    1.1717936e-01    8.2617181e-02    8.5761994e-02    6.7473467e-02    5.2951260e-02    3.7060915e-02    3.4048429e-02    3.3353131e-02    2.5668320e-02    0.0000000e+00    0.0000000e+00    0.0000000e+00    0.0000000e+00    0.0000000e+00    0.0000000e+00    0.0000000e+00    0.0000000e+00    0.0000000e+00
   5.4762879e+01    2.6329882e-01    2.0131014e-01    1.1710487e-01    8.1940443e-02    8.7240931e-02    6.6338818e-02    5.3092675e-02    3.7540979e-02    3.3410910e-02    3.3195987e-02    2.5525439e-02    0.0000000e+00    0.0000000e+00    0.0000000e+00    0.0000000e+00    0.0000000e+00    0.0000000e+00    0.0000000e+00    0.0000000e+00    0.0000000e+00
   5.4965876e+01    2.6326240e-01    1.9854665e-01    1.2011014e-01    8.1179673e-02    8.7632744e-02    6.8012097e-02    5.2181688e-02    3.7346030e-02    3.3520308e-02    3.2844393e-02    2.5363876e-02    0.0000000e+00    0.0000000e+00    0.0000000e+00    0.0000000e+00    0.0000000e+00    0.0000000e+00    0.0000000e+00    0.0000000e+00    0.0000000e+00
   5.5169037e+01    2.6232966e-01    1.9720818e-01    1.2257146e-01    8.1266093e-02    8.7971402e-02    6.8160237e-02    5.2012374e-02    3.7117400e-02    3.3101423e-02    3.3447814e-02    2.4813958e-02    0.0000000e+00    0.0000000e+00    0.0000000e+00    0.0000000e+00    0.0000000e+00    0.0000000e+00    0.0000000e+00    0.0000000e+00    0.0000000e+00
   5.5372365e+01    2.5914218e-01    1.9935196e-01    1.2312698e-01    8.1986872e-02    8.7783828e-02    6.7206059e-02    5.3107189e-02    3.7329793e-02    3.3414094e-02    3.3703948e-02    2.3847090e-02    0.0000000e+00    0.0000000e+00    0.0000000e+00    0.0000000e+00    0.0000000e+00    0.0000000e+00    0.0000000e+00    0.0000000e+00    0.0000000e+00
   5.5575864e+01    2.6051563e-01    1.9919179e-01    1.2252607e-01    8.1321581e-02    8.9027170e-02    6.7584159e-02    5.1683388e-02    3.8082912e-02    3.3630879e-02    3.3816880e-02    2.2619539e-02    0.0000000e+00    0.0000000e+00    0.0000000e+00    0.0000000e+00    0.0000000e+00    0.0000000e+00    0.0000000e+00    0.0000000e+00    0.0000000e+00
   5.5779536e+01    2.5765101e-01    2.0245169e-01    1.2202771e-01    8.1003265e-02    9.0208613e-02    6.7690951e-02    5.1001437e-02    3.9159746e-02    3.3063516e-02    3.3436410e-02    2.2305656e-02    0.0000000e+00    0.0000000e+00    0.0000000e+00    0.0000000e+00    0.0000000e+00    0.0000000e+00    0.0000000e+00    0.0000000e+00    0.0000000e+00
   5.5983384e+01    2.5640027e-01    2.0049740e-01    1.2429967e-01    8.0029149e-02    9.4044688e-02    6.5594468e-02    5.0949422e-02    3.9811466e-02    3.2966488e-02    3.3605259e-02    2.1801711e-02    0.0000000e+00    0.0000000e+00    0.0000000e+00    0.0000000e+00    0.0000000e+00    0.0000000e+00    0.0000000e+00    0.0000000e+00    0.0000000e+00
   5.6187415e+01    2.5501962e-01    2.0104194e-01    1.2190547e-01    8.2440348e-02    9.4373521e-02    6.7014509e-02    5.0613880e-02    4.0087006e-02    3.2778241e-02    3.3658154e-02    2.1067302e-02    0.0000000e+00    0.0000000e+00    0.0000000e+00    0.0000000e+00    0.0000000e+00    0.0000000e+00    0.0000000e+00    0.0000000e+00    0.0000000e+00
   5.6391630e+01    2.5650622e-01    2.0122686e-01    1.1890153e-01    8.3998749e-02    9.5743712e-02    6.6035369e-02    5.1510900e-02    3.9433762e-02    3.2492530e-02    3.3583928e-02    2.0566437e-02    0.0000000e+00    0.0000000e+00    0.0000000e+00    0.0000000e+00    0.0000000e+00    0.0000000e+00    0.0000000e+00    0.0000000e+00    0.0000000e+00
   5.6596034e+01    2.5517891e-01    2.0176781e-01    1.1957553e-01    8.3738725e-02    9.7323319e-02    6.4535836e-02    5.2426284e-02    3.9513826e-02    3.2055981e-02    3.3428744e-02    2.0455047e-02    0.0000000e+00    0.0000000e+00    0.0000000e+00    0.0000000e+00    0.0000000e+00    0.0000000e+00    0.0000000e+00    0.0000000e+00    0.0000000e+00
   5.6800634e+01    2.5422076e-01    2.0001009e-01    1.1963201e-01    8.8808008e-02    9.4763532e-02    6.4059825e-02    5.3235202e-02    4.0127237e-02    3.2035334e-02    3.3568034e-02    1.9539978e-02    0.0000000e+00    0.0000000e+00    0.0000000e+00    0.0000000e+00    0.0000000e+00    0.0000000e+00    0.0000000e+00    0.0000000e+00    0.0000000e+00
   5.7005431e+01    2.5353953e-01    2.0057678e-01    1.1792615e-01    9.1125736e-02    9.4845241e-02    6.3854957e-02    5.3481397e-02    3.9865898e-02    3.1935344e-02    3.3832648e-02    1.9016319e-02    0.0000000e+00    0.0000000e+00    0.0000000e+00    0.0000000e+00    0.0000000e+00    0.0000000e+00    0.0000000e+00    0.0000000e+00    0.0000000e+00
   5.7210430e+01    2.5374863e-01    2.0081987e-01    1.1525379e-01    9.2217271e-02    9.6879007e-02    6.3081484e-02    5.4445673e-02    3.9430511e-02    3.2193562e-02    3.3763985e-02    1.8166228e-02    0.0000000e+00    0.0000000e+00    0.0000000e+00    0.0000000e+00    0.0000000e+00    0.0000000e+00    0.0000000e+00    0.0000000e+00    0.0000000e+00
   5.7415632e+01    2.4978183e-01    2.0477780e-01    1.1445523e-01    9.3002125e-02    9.6036195e-02    6.3698918e-02    5.5483639e-02    3.9399838e-02    3.2473666e-02    3.3192458e-02    1.7698294e-02    0.0000000e+00    0.0000000e+00    0.0000000e+00    0.0000000e+00    0.0000000e+00    0.0000000e+00    0.0000000e+00    0.0000000e+00    0.0000000e+00
   5.7621005e+01    2.4999506e-01    2.0449871e-01    1.1583706e-01    9.0916748e-02    9.6765523e-02    6.4588281e-02    5.6265425e-02    3.7758369e-02    3.2729915e-02    3.3502620e-02    1.7142289e-02    0.0000000e+00    0.0000000e+00    0.0000000e+00    0.0000000e+00    0.0000000e+00    0.0000000e+00    0.0000000e+00    0.0000000e+00    0.0000000e+00
   5.7826600e+01    2.5010845e-01    2.0435673e-01    1.1374258e-01    9.4545359e-02    9.3043206e-02    6.7113899e-02    5.6492654e-02    3.7661749e-02    3.2923557e-02    3.3376934e-02    1.6634878e-02    0.0000000e+00    0.0000000e+00    0.0000000e+00    0.0000000e+00    0.0000000e+00    0.0000000e+00    0.0000000e+00    0.0000000e+00    0.0000000e+00
   5.8032413e+01    2.5063942e-01    2.0085596e-01    1.1619453e-01    9.5817720e-02    9.1431894e-02    6.8301251e-02    5.6748925e-02    3.7622613e-02    3.2615541e-02    3.3681465e-02    1.6090681e-02    0.0000000e+00    0.0000000e+00    0.0000000e+00    0.0000000e+00    0.0000000e+00    0.0000000e+00    0.0000000e+00    0.0000000e+00    0.0000000e+00
   5.8238441e+01    2.4787764e-01    2.0211434e-01    1.1713721e-01    9.5009694e-02    9.2380933e-02    6.9035018e-02    5.6633448e-02    3.7812868e-02    3.2464378e-02    3.4257029e-02    1.5277436e-02    0.0000000e+00    0.0000000e+00    0.0000000e+00    0.0000000e+00    0.0000000e+00    0.0000000e+00    0.0000000e+00    0.0000000e+00    0.0000000e+00
   5.8444688e+01    2.4832337e-01    2.0082766e-01    1.1729813e-01    9.6187298e-02    9.0815894e-02    7.1565100e-02    5.4852922e-02    3.8512880e-02    3.2315880e-02    3.4149999e-02    1.5150870e-02    0.0000000e+00    0.0000000e+00    0.0000000e+00    0.0000000e+00    0.0000000e+00    0.0000000e+00    0.0000000e+00    0.0000000e+00    0.0000000e+00
   5.8651152e+01    2.4728896e-01    2.0196755e-01    1.1537802e-01    9.8313342e-02    9.1126372e-02    7.1625566e-02    5.3784585e-02    3.9355113e-02    3.2374146e-02    3.4164281e-02    1.4622061e-02    0.0000000e+00    0.0000000e+00    0.0000000e+00    0.0000000e+00    0.0000000e+00    0.0000000e+00    0.0000000e+00    0.0000000e+00    0.0000000e+00
   5.8857832e+01    2.4421395e-01    2.0511884e-01    1.1657796e-01    9.7421431e-02    9.1578607e-02    7.1696883e-02    5.3195652e-02    3.9136388e-02    3.3125995e-02    3.3388226e-02    1.4546069e-02    0.0000000e+00    0.0000000e+00    0.0000000e+00    0.0000000e+00    0.0000000e+00    0.0000000e+00    0.0000000e+00    0.0000000e+00    0.0000000e+00
   5.9064732e+01    2.4109604e-01    2.0772794e-01    1.1603225e-01    9.8770575e-02    9.2714534e-02    7.0075895e-02    5.3900591e-02    3.8219802e-02    3.4167325e-02    3.3225910e-02    1.4069131e-02    0.0000000e+00    0.0000000e+00    0.0000000e+00    0.0000000e+00    0.0000000e+00    0.0000000e+00    0.0000000e+00    0.0000000e+00    0.0000000e+00
   5.9271849e+01    2.4383240e-01    2.0666086e-01    1.1299307e-01    9.7887292e-02    9.4513471e-02    7.0878118e-02    5.3865393e-02    3.9459295e-02    3.2441773e-02    3.4271484e-02    1.3196852e-02    0.0000000e+00    0.0000000e+00    0.0000000e+00    0.0000000e+00    0.0000000e+00    0.0000000e+00    0.0000000e+00    0.0000000e+00    0.0000000e+00
   5.9479187e+01    2.4491653e-01    2.0447117e-01    1.1455871e-01    9.8018168e-02    9.4069726e-02    7.0103307e-02    5.5059893e-02    3.9003683e-02    3.3518244e-02    3.4157182e-02    1.2123383e-02    0.0000000e+00    0.0000000e+00    0.0000000e+00    0.0000000e+00    0.0000000e+00    0.0000000e+00    0.0000000e+00    0.0000000e+00    0.0000000e+00
   5.9686747e+01    2.4296258e-01    2.0443734e-01    1.1530115e-01    1.0011236e-01    9.5503546e-02    6.8568453e-02    5.4036377e-02    3.9602544e-02    3.3777591e-02    3.5069061e-02    1.0628996e-02    0.0000000e+00    0.0000000e+00    0.0000000e+00    0.0000000e+00    0.0000000e+00    0.0000000e+00    0.0000000e+00    0.0000000e+00    0.0000000e+00
   5.9894531e+01    2.4336387e-01    2.0351471e-01    1.1643783e-01    9.9230743e-02    9.6442966e-02    6.8170271e-02    5.3903363e-02    3.9875289e-02    3.4205751e-02    3.4717430e-02    1.0137776e-02    0.0000000e+00    0.0000000e+00    0.0000000e+00    0.0000000e+00    0.0000000e+00    0.0000000e+00    0.0000000e+00    0.0000000e+00    0.0000000e+00
   6.0102542e+01    2.4287459e-01    2.0175394e-01    1.1866839e-01    9.8524320e-02    9.7418807e-02    6.8319753e-02    5.3221199e-02    4.0471648e-02    3.4461977e-02    3.5163555e-02    9.1218214e-03    0.0000000e+00    0.0000000e+00    0.0000000e+00    0.0000000e+00    0.0000000e+00    0.0000000e+00    0.0000000e+00    0.0000000e+00    0.0000000e+00
   6.0310781e+01    2.4222667e-01    2.0168503e-01    1.1935339e-01    9.8770801e-02    9.8059446e-02    6.8244177e-02    5.3004510e-02    3.9890239e-02    3.5044310e-02    3.5546569e-02    8.1748624e-03    0.0000000e+00    0.0000000e+00    0.0000000e+00    0.0000000e+00    0.0000000e+00    0.0000000e+00    0.0000000e+00    0.0000000e+00    0.0000000e+00
   6.0519250e+01    2.4250330e-01    1.9849081e-01    1.2093293e-01    9.9358917e-02    9.7807660e-02    7.0482762e-02    5.2321594e-02    4.0073053e-02    3.4553649e-02    3.6076257e-02    7.3990632e-03    0.0000000e+00    0.0000000e+00    0.0000000e+00    0.0000000e+00    0.0000000e+00    0.0000000e+00    0.0000000e+00    0.0000000e+00    0.0000000e+00
   6.0727953e+01    2.4101265e-01    2.0013726e-01    1.1953565e-01    9.8644296e-02    1.0034624e-01    7.0485446e-02    5.1603994e-02    4.0511602e-02    3.4443122e-02    3.6256830e-02    7.0229105e-03    0.0000000e+00    0.0000000e+00    0.0000000e+00    0.0000000e+00    0.0000000e+00    0.0000000e+00    0.0000000e+00    0.0000000e+00    0.0000000e+00
   6.0936893e+01    2.3899529e-01    2.0221924e-01    1.1945929e-01    9.8538914e-02    1.0179941e-01    6.9018179e-02    5.2236610e-02    4.0360372e-02    3.4286943e-02    3.6098499e-02    6.9872620e-03    0.0000000e+00    0.0000000e+00    0.0000000e+00    0.0000000e+00    0.0000000e+00    0.0000000e+00    0.0000000e+00    0.0000000e+00    0.0000000e+00
   6.1146071e+01    2.3914422e-01    2.0210664e-01    1.2004778e-01    9.8860081e-02    1.0028848e-01    6.9419994e-02    5.2539684e-02    4.0908671e-02    3.4162508e-02    3.5569942e-02    6.9519858e-03    0.0000000e+00    0.0000000e+00    0.0000000e+00    0.0000000e+00    0.0000000e+00    0.0000000e+00    0.0000000e+00    0.0000000e+00    0.0000000e+00
   6.1355492e+01    2.3840648e-01    2.0464747e-01    1.1807552e-01    9.8915420e-02    9.9896722e-02    6.9839287e-02    5.3162450e-02    4.0711168e-02    3.4011139e-02    3.5417200e-02    6.9171503e-03    0.0000000e+00    0.0000000e+00    0.0000000e+00    0.0000000e+00    0.0000000e+00    0.0000000e+00    0.0000000e+00    0.0000000e+00    0.0000000e+00
   6.1565151e+01    2.3949323e-01    2.0441083e-01    1.1658172e-01    9.9161259e-02    1.0034592e-01    6.9632620e-02    5.4104315e-02    3.9940644e-02    3.4181430e-02    3.5265315e-02    6.8827085e-03    0.0000000e+00    0.0000000e+00    0.0000000e+00    0.0000000e+00    0.0000000e+00    0.0000000e+00    0.0000000e+00    0.0000000e+00    0.0000000e+00
   6.1775052e+01    2.3974425e-01    2.0387066e-01    1.1529295e-01    1.0177161e-01    1.0116327e-01    6.8357726e-02    5.4061259e-02    3.9377924e-02    3.4741949e-02    3.5104073e-02    6.5143315e-03    0.0000000e+00    0.0000000e+00    0.0000000e+00    0.0000000e+00    0.0000000e+00    0.0000000e+00    0.0000000e+00    0.0000000e+00    0.0000000e+00
   6.1985194e+01    2.4171005e-01    2.0187265e-01    1.1656308e-01    9.9805658e-02    1.0096097e-01    7.0348378e-02    5.2733090e-02    4.0742334e-02    3.4202804e-02    3.4578708e-02    6.4822743e-03    0.0000000e+00    0.0000000e+00    0.0000000e+00    0.0000000e+00    0.0000000e+00    0.0000000e+00    0.0000000e+00    0.0000000e+00    0.0000000e+00
   6.2195578e+01    2.3823397e-01    2.0610831e-01    1.1480956e-01    1.0066113e-01    1.0227607e-01    6.9335022e-02    5.2670658e-02    4.1335525e-02    3.3686271e-02    3.5114570e-02    5.7689179e-03    0.0000000e+00    0.0000000e+00    0.0000000e+00    0.0000000e+00    0.0000000e+00    0.0000000e+00    0.0000000e+00    0.0000000e+00    0.0000000e+00
   6.2406206e+01    2.3796238e-01    2.0536690e-01    1.1521089e-01    1.0151231e-01    1.0306681e-01    6.8466402e-02    5.2596601e-02    4.1573239e-02    3.3883847e-02    3.4958771e-02    5.4018406e-03    0.0000000e+00    0.0000000e+00    0.0000000e+00    0.0000000e+00    0.0000000e+00    0.0000000e+00    0.0000000e+00    0.0000000e+00    0.0000000e+00
   6.2617086e+01    2.3585952e-01    2.0658425e-01    1.1544516e-01    1.0250653e-01    1.0312395e-01    6.8717935e-02    5.1633376e-02    4.1801160e-02    3.4855138e-02    3.5095540e-02    4.3774454e-03    0.0000000e+00    0.0000000e+00    0.0000000e+00    0.0000000e+00    0.0000000e+00    0.0000000e+00    0.0000000e+00    0.0000000e+00    0.0000000e+00
   6.2828257e+01    2.3469940e-01    2.0711786e-01    1.1568869e-01    1.0271371e-01    1.0290814e-01    6.9327668e-02    5.1937618e-02    4.1568578e-02    3.5313377e-02    3.4368746e-02    4.3562203e-03    0.0000000e+00    0.0000000e+00    0.0000000e+00    0.0000000e+00    0.0000000e+00    0.0000000e+00    0.0000000e+00    0.0000000e+00    0.0000000e+00
   6.3039670e+01    2.3348963e-01    2.0972250e-01    1.1244268e-01    1.0377078e-01    1.0492194e-01    6.8899298e-02    5.1280020e-02    4.1625246e-02    3.5631418e-02    3.4871125e-02    3.3453524e-03    0.0000000e+00    0.0000000e+00    0.0000000e+00    0.0000000e+00    0.0000000e+00    0.0000000e+00    0.0000000e+00    0.0000000e+00    0.0000000e+00
   6.3251315e+01    2.3408623e-01    2.0843820e-01    1.1434697e-01    1.0187006e-01    1.0613355e-01    6.8269134e-02    5.1770763e-02    4.1466639e-02    3.5562939e-02    3.5056243e-02    2.9992646e-03    0.0000000e+00    0.0000000e+00    0.0000000e+00    0.0000000e+00    0.0000000e+00    0.0000000e+00    0.0000000e+00    0.0000000e+00    0.0000000e+00
   6.3463215e+01    2.3394578e-01    2.0853257e-01    1.1377559e-01    1.0388644e-01    1.0480873e-01    6.8563727e-02    5.1866119e-02    4.1316231e-02    3.5751845e-02    3.4889254e-02    2.6637150e-03    0.0000000e+00    0.0000000e+00    0.0000000e+00    0.0000000e+00    0.0000000e+00    0.0000000e+00    0.0000000e+00    0.0000000e+00    0.0000000e+00
   6.3675363e+01    2.3236325e-01    2.0948164e-01    1.1401215e-01    1.0513740e-01    1.0349020e-01    6.9567091e-02    5.1543708e-02    4.1411312e-02    3.6613687e-02    3.3728668e-02    2.6508973e-03    0.0000000e+00    0.0000000e+00    0.0000000e+00    0.0000000e+00    0.0000000e+00    0.0000000e+00    0.0000000e+00    0.0000000e+00    0.0000000e+00
   6.3887761e+01    2.3202270e-01    2.0843427e-01    1.1535909e-01    1.0451710e-01    1.0497076e-01    6.8660174e-02    5.2371518e-02    4.1344983e-02    3.6425868e-02    3.3586904e-02    2.3066416e-03    0.0000000e+00    0.0000000e+00    0.0000000e+00    0.0000000e+00    0.0000000e+00    0.0000000e+00    0.0000000e+00    0.0000000e+00    0.0000000e+00
   6.4100407e+01    2.3175256e-01    2.0892595e-01    1.1404953e-01    1.0370804e-01    1.0581333e-01    7.0073595e-02    5.2509264e-02    4.1516243e-02    3.6241532e-02    3.3314404e-02    2.0955473e-03    0.0000000e+00    0.0000000e+00    0.0000000e+00    0.0000000e+00    0.0000000e+00    0.0000000e+00    0.0000000e+00    0.0000000e+00    0.0000000e+00
   6.4313305e+01    2.2535169e-01    2.1325720e-01    1.1674723e-01    1.0148233e-01    1.0706861e-01    7.1128078e-02    5.2289341e-02    4.1682477e-02    3.6053626e-02    3.3054208e-02    1.8852136e-03    0.0000000e+00    0.0000000e+00    0.0000000e+00    0.0000000e+00    0.0000000e+00    0.0000000e+00    0.0000000e+00    0.0000000e+00    0.0000000e+00
   6.4526429e+01    2.2643657e-01    2.1291756e-01    1.1574824e-01    1.0058832e-01    1.0824039e-01    7.1453622e-02    5.2427362e-02    4.1490189e-02    3.5901106e-02    3.3235281e-02    1.5613581e-03    0.0000000e+00    0.0000000e+00    0.0000000e+00    0.0000000e+00    0.0000000e+00    0.0000000e+00    0.0000000e+00    0.0000000e+00    0.0000000e+00
   6.4739787e+01    2.2461983e-01    2.1413174e-01    1.1694845e-01    9.9185051e-02    1.1005963e-01    7.0745918e-02    5.2145835e-02    4.1977895e-02    3.5865982e-02    3.2765722e-02    1.5539464e-03    0.0000000e+00    0.0000000e+00    0.0000000e+00    0.0000000e+00    0.0000000e+00    0.0000000e+00    0.0000000e+00    0.0000000e+00    0.0000000e+00
   6.4953388e+01    2.2364593e-01    2.1417607e-01    1.1551347e-01    1.0125199e-01    1.0978008e-01    7.0816240e-02    5.2767272e-02    4.2151164e-02    3.6036508e-02    3.2314654e-02    1.5466186e-03    0.0000000e+00    0.0000000e+00    0.0000000e+00    0.0000000e+00    0.0000000e+00    0.0000000e+00    0.0000000e+00    0.0000000e+00    0.0000000e+00
   6.5167242e+01    2.2432541e-01    2.1388372e-01    1.1574973e-01    1.0093208e-01    1.0884302e-01    7.2252213e-02    5.2077733e-02    4.2324727e-02    3.6426400e-02    3.1955909e-02    1.2290571e-03    0.0000000e+00    0.0000000e+00    0.0000000e+00    0.0000000e+00    0.0000000e+00    0.0000000e+00    0.0000000e+00    0.0000000e+00    0.0000000e+00
   6.5381333e+01    2.2516706e-01    2.1151822e-01    1.1674768e-01    1.0262753e-01    1.0864369e-01    7.1630577e-02    5.1108356e-02    4.3188776e-02    3.6316194e-02    3.1828577e-02    1.2233417e-03    0.0000000e+00    0.0000000e+00    0.0000000e+00    0.0000000e+00    0.0000000e+00    0.0000000e+00    0.0000000e+00    0.0000000e+00    0.0000000e+00
   6.5595645e+01    2.2450657e-01    2.1090122e-01    1.1806980e-01    1.0207921e-01    1.0966265e-01    7.1700634e-02    5.0574131e-02    4.3418105e-02    3.6491555e-02    3.1378433e-02    1.2176974e-03    0.0000000e+00    0.0000000e+00    0.0000000e+00    0.0000000e+00    0.0000000e+00    0.0000000e+00    0.0000000e+00    0.0000000e+00    0.0000000e+00
   6.5810208e+01    2.2246585e-01    2.1155262e-01    1.1839057e-01    1.0367736e-01    1.1008182e-01    7.0704841e-02    5.1098205e-02    4.3759978e-02    3.6004850e-02    3.1051774e-02    1.2121253e-03    0.0000000e+00    0.0000000e+00    0.0000000e+00    0.0000000e+00    0.0000000e+00    0.0000000e+00    0.0000000e+00    0.0000000e+00    0.0000000e+00
   6.6025028e+01    2.2279892e-01    2.0999487e-01    1.1716098e-01    1.0681114e-01    1.0960787e-01    7.0451424e-02    5.1642389e-02    4.3246684e-02    3.6987277e-02    3.0285759e-02    1.0126796e-03    0.0000000e+00    0.0000000e+00    0.0000000e+00    0.0000000e+00    0.0000000e+00    0.0000000e+00    0.0000000e+00    0.0000000e+00    0.0000000e+00
   6.6240110e+01    2.1812860e-01    2.1615552e-01    1.1504209e-01    1.0737344e-01    1.0859609e-01    7.1050284e-02    5.2543986e-02    4.3406026e-02    3.6872015e-02    2.9823783e-02    1.0081599e-03    0.0000000e+00    0.0000000e+00    0.0000000e+00    0.0000000e+00    0.0000000e+00    0.0000000e+00    0.0000000e+00    0.0000000e+00    0.0000000e+00
   6.6455442e+01    2.1633395e-01    2.1841876e-01    1.1518472e-01    1.0710494e-01    1.0830543e-01    7.1799780e-02    5.2204283e-02    4.3561136e-02    3.6375814e-02    2.9898272e-02    8.1291821e-04    0.0000000e+00    0.0000000e+00    0.0000000e+00    0.0000000e+00    0.0000000e+00    0.0000000e+00    0.0000000e+00    0.0000000e+00    0.0000000e+00
   6.6671022e+01    2.1516550e-01    2.1957962e-01    1.1465297e-01    1.0774609e-01    1.0826892e-01    7.1682280e-02    5.3700415e-02    4.2954673e-02    3.5997763e-02    2.9442521e-02    8.0925776e-04    0.0000000e+00    0.0000000e+00    0.0000000e+00    0.0000000e+00    0.0000000e+00    0.0000000e+00    0.0000000e+00    0.0000000e+00    0.0000000e+00
   6.6886851e+01    2.1451117e-01    2.1911733e-01    1.1595471e-01    1.0841084e-01    1.0708566e-01    7.2734288e-02    5.3434087e-02    4.2749601e-02    3.5868132e-02    2.9636168e-02    4.9801760e-04    0.0000000e+00    0.0000000e+00    0.0000000e+00    0.0000000e+00    0.0000000e+00    0.0000000e+00    0.0000000e+00    0.0000000e+00    0.0000000e+00
   6.7102929e+01    2.1397738e-01    2.1850503e-01    1.1667564e-01    1.0907771e-01    1.0701619e-01    7.3274340e-02    5.3197692e-02    4.2534181e-02    3.6037244e-02    2.9398389e-02    3.0621966e-04    0.0000000e+00    0.0000000e+00    0.0000000e+00    0.0000000e+00    0.0000000e+00    0.0000000e+00    0.0000000e+00    0.0000000e+00    0.0000000e+00
   6.7319248e+01    2.1326559e-01    2.1897135e-01    1.1582379e-01    1.0985174e-01    1.0829040e-01    7.2256938e-02    5.4082144e-02    4.1974348e-02    3.5931470e-02    2.9552242e-02    0.0000000e+00    0.0000000e+00    0.0000000e+00    0.0000000e+00    0.0000000e+00    0.0000000e+00    0.0000000e+00    0.0000000e+00    0.0000000e+00    0.0000000e+00
   6.7535813e+01    2.1418771e-01    2.1764098e-01    1.1651034e-01    1.1049191e-01    1.0830174e-01    7.2029388e-02    5.3818094e-02    4.1752232e-02    3.6130568e-02    2.9137042e-02    0.0000000e+00    0.0000000e+00    0.0000000e+00    0.0000000e+00    0.0000000e+00    0.0000000e+00    0.0000000e+00    0.0000000e+00    0.0000000e+00    0.0000000e+00
   6.7752628e+01    2.1418139e-01    2.1718181e-01    1.1579374e-01    1.1107164e-01    1.1034323e-01    7.0546000e-02    5.4255830e-02    4.1336877e-02    3.6844513e-02    2.8444975e-02    0.0000000e+00    0.0000000e+00    0.0000000e+00    0.0000000e+00    0.0000000e+00    0.0000000e+00    0.0000000e+00    0.0000000e+00    0.0000000e+00    0.0000000e+00
   6.7969687e+01    2.1234003e-01    2.1788543e-01    1.1395494e-01    1.1398013e-01    1.1137385e-01    6.9414567e-02    5.5492813e-02    4.0903345e-02    3.6818970e-02    2.7835928e-02    0.0000000e+00    0.0000000e+00    0.0000000e+00    0.0000000e+00    0.0000000e+00    0.0000000e+00    0.0000000e+00    0.0000000e+00    0.0000000e+00    0.0000000e+00
   6.8186991e+01    2.1403141e-01    2.1438510e-01    1.1551165e-01    1.1300229e-01    1.1358421e-01    6.8325791e-02    5.6717277e-02    4.0718779e-02    3.6992904e-02    2.6730584e-02    0.0000000e+00    0.0000000e+00    0.0000000e+00    0.0000000e+00    0.0000000e+00    0.0000000e+00    0.0000000e+00    0.0000000e+00    0.0000000e+00    0.0000000e+00
   6.8404542e+01    2.1319074e-01    2.1474847e-01    1.1522287e-01    1.1371414e-01    1.1417344e-01    6.8076291e-02    5.6604678e-02    4.1122770e-02    3.6827130e-02    2.6319468e-02    0.0000000e+00    0.0000000e+00    0.0000000e+00    0.0000000e+00    0.0000000e+00    0.0000000e+00    0.0000000e+00    0.0000000e+00    0.0000000e+00    0.0000000e+00
   6.8622337e+01    2.1316013e-01    2.1245208e-01    1.1767330e-01    1.1251998e-01    1.1614142e-01    6.8082984e-02    5.6118241e-02    4.1621783e-02    3.6009314e-02    2.6220777e-02    0.0000000e+00    0.0000000e+00    0.0000000e+00    0.0000000e+00    0.0000000e+00    0.0000000e+00    0.0000000e+00    0.0000000e+00    0.0000000e+00    0.0000000e+00
   6.8840383e+01    2.1241670e-01    2.1285332e-01    1.1812716e-01    1.1096923e-01    1.1851107e-01    6.7882802e-02    5.5177115e-02    4.2116819e-02    3.6050125e-02    2.5895664e-02    0.0000000e+00    0.0000000e+00    0.0000000e+00    0.0000000e+00    0.0000000e+00    0.0000000e+00    0.0000000e+00    0.0000000e+00    0.0000000e+00    0.0000000e+00
   6.9058677e+01    2.1131542e-01    2.1299260e-01    1.1866003e-01    1.1016556e-01    1.1895083e-01    6.9293480e-02    5.4375259e-02    4.2904616e-02    3.5838394e-02    2.5503818e-02    0.0000000e+00    0.0000000e+00    0.0000000e+00    0.0000000e+00    0.0000000e+00    0.0000000e+00    0.0000000e+00    0.0000000e+00    0.0000000e+00    0.0000000e+00
   6.9277213e+01    2.0912727e-01    2.1434359e-01    1.1698359e-01    1.1270812e-01    1.1766755e-01    6.9915466e-02    5.6175766e-02    4.2442309e-02    3.6110974e-02    2.4525363e-02    0.0000000e+00    0.0000000e+00    0.0000000e+00    0.0000000e+00    0.0000000e+00    0.0000000e+00    0.0000000e+00    0.0000000e+00    0.0000000e+00    0.0000000e+00
   6.9495990e+01    2.1005351e-01    2.1228199e-01    1.1828595e-01    1.1368054e-01    1.1687693e-01    6.9176719e-02    5.6638244e-02    4.3027940e-02    3.5557938e-02    2.4420237e-02    0.0000000e+00    0.0000000e+00    0.0000000e+00    0.0000000e+00    0.0000000e+00    0.0000000e+00    0.0000000e+00    0.0000000e+00    0.0000000e+00    0.0000000e+00
   6.9715006e+01    2.0861721e-01    2.1299901e-01    1.1966782e-01    1.1246917e-01    1.1756147e-01    6.9296933e-02    5.7851157e-02    4.1784482e-02    3.5436829e-02    2.4315914e-02    0.0000000e+00    0.0000000e+00    0.0000000e+00    0.0000000e+00    0.0000000e+00    0.0000000e+00    0.0000000e+00    0.0000000e+00    0.0000000e+00    0.0000000e+00
   6.9934266e+01    2.0831255e-01    2.1460160e-01    1.1813104e-01    1.1218560e-01    1.1718442e-01    7.0271384e-02    5.8044395e-02    4.1871220e-02    3.5200430e-02    2.4197364e-02    0.0000000e+00    0.0000000e+00    0.0000000e+00    0.0000000e+00    0.0000000e+00    0.0000000e+00    0.0000000e+00    0.0000000e+00    0.0000000e+00    0.0000000e+00
   7.0153769e+01    2.0646522e-01    2.1723180e-01    1.1559947e-01    1.1371787e-01    1.1633848e-01    7.2032005e-02    5.7741979e-02    4.2334647e-02    3.4464478e-02    2.4074058e-02    0.0000000e+00    0.0000000e+00    0.0000000e+00    0.0000000e+00    0.0000000e+00    0.0000000e+00    0.0000000e+00    0.0000000e+00    0.0000000e+00    0.0000000e+00
   7.0373516e+01    2.0549456e-01    2.1769306e-01    1.1600316e-01    1.1421065e-01    1.1670029e-01    7.2057546e-02    5.6520309e-02    4.2960718e-02    3.4372130e-02    2.3987564e-02    0.0000000e+00    0.0000000e+00    0.0000000e+00    0.0000000e+00    0.0000000e+00    0.0000000e+00    0.0000000e+00    0.0000000e+00    0.0000000e+00    0.0000000e+00
   7.0593506e+01    2.0657784e-01    2.1370547e-01    1.1893282e-01    1.1414162e-01    1.1645835e-01    7.2717149e-02    5.7321921e-02    4.2309248e-02    3.3933857e-02    2.3901722e-02    0.0000000e+00    0.0000000e+00    0.0000000e+00    0.0000000e+00    0.0000000e+00    0.0000000e+00    0.0000000e+00    0.0000000e+00    0.0000000e+00    0.0000000e+00
   7.0813741e+01    2.0527830e-01    2.1449662e-01    1.2001781e-01    1.1399433e-01    1.1699222e-01    7.1688780e-02    5.8201784e-02    4.2021985e-02    3.3492063e-02    2.3816107e-02    0.0000000e+00    0.0000000e+00    0.0000000e+00    0.0000000e+00    0.0000000e+00    0.0000000e+00    0.0000000e+00    0.0000000e+00    0.0000000e+00    0.0000000e+00
   7.1034216e+01    2.0461596e-01    2.1323278e-01    1.2078340e-01    1.1646444e-01    1.1667081e-01    7.1122143e-02    5.7841670e-02    4.2170698e-02    3.3940677e-02    2.3157417e-02    0.0000000e+00    0.0000000e+00    0.0000000e+00    0.0000000e+00    0.0000000e+00    0.0000000e+00    0.0000000e+00    0.0000000e+00    0.0000000e+00    0.0000000e+00
   7.1254938e+01    2.0408580e-01    2.1296060e-01    1.2035329e-01    1.1770716e-01    1.1508191e-01    7.3343962e-02    5.7718743e-02    4.2170828e-02    3.3502592e-02    2.3075113e-02    0.0000000e+00    0.0000000e+00    0.0000000e+00    0.0000000e+00    0.0000000e+00    0.0000000e+00    0.0000000e+00    0.0000000e+00    0.0000000e+00    0.0000000e+00
   7.1475901e+01    2.0198927e-01    2.1528885e-01    1.2080574e-01    1.1638226e-01    1.1550667e-01    7.3525129e-02    5.8132144e-02    4.1998002e-02    3.3678490e-02    2.2693435e-02    0.0000000e+00    0.0000000e+00    0.0000000e+00    0.0000000e+00    0.0000000e+00    0.0000000e+00    0.0000000e+00    0.0000000e+00    0.0000000e+00    0.0000000e+00
   7.1697104e+01    2.0134187e-01    2.1695526e-01    1.1937431e-01    1.1520763e-01    1.1692527e-01    7.3536480e-02    5.8664853e-02    4.2151420e-02    3.3229418e-02    2.2613494e-02    0.0000000e+00    0.0000000e+00    0.0000000e+00    0.0000000e+00    0.0000000e+00    0.0000000e+00    0.0000000e+00    0.0000000e+00    0.0000000e+00    0.0000000e+00
   7.1918550e+01    2.0258931e-01    2.1459316e-01    1.2039880e-01    1.1514060e-01    1.1799057e-01    7.3254580e-02    5.8835774e-02    4.1856204e-02    3.3369892e-02    2.1971116e-02    0.0000000e+00    0.0000000e+00    0.0000000e+00    0.0000000e+00    0.0000000e+00    0.0000000e+00    0.0000000e+00    0.0000000e+00    0.0000000e+00    0.0000000e+00
   7.2140244e+01    2.0061698e-01    2.1550935e-01    1.2210314e-01    1.1530709e-01    1.1657652e-01    7.4135250e-02    5.9341874e-02    4.1471450e-02    3.3311117e-02    2.1627238e-02    0.0000000e+00    0.0000000e+00    0.0000000e+00    0.0000000e+00    0.0000000e+00    0.0000000e+00    0.0000000e+00    0.0000000e+00    0.0000000e+00    0.0000000e+00
   7.2362179e+01    1.9910908e-01    2.1782825e-01    1.1903930e-01    1.1811331e-01    1.1654613e-01    7.4947000e-02    5.8329970e-02    4.1548291e-02    3.3577479e-02    2.0961194e-02    0.0000000e+00    0.0000000e+00    0.0000000e+00    0.0000000e+00    0.0000000e+00    0.0000000e+00    0.0000000e+00    0.0000000e+00    0.0000000e+00    0.0000000e+00
   7.2584356e+01    2.0080008e-01    2.1520099e-01    1.1939792e-01    1.1910005e-01    1.1698867e-01    7.4843663e-02    5.7676479e-02    4.1338229e-02    3.4332497e-02    2.0321413e-02    0.0000000e+00    0.0000000e+00    0.0000000e+00    0.0000000e+00    0.0000000e+00    0.0000000e+00    0.0000000e+00    0.0000000e+00    0.0000000e+00    0.0000000e+00
   7.2806781e+01    2.0049986e-01    2.1544667e-01    1.2012539e-01    1.1795671e-01    1.1798692e-01    7.5250288e-02    5.7194077e-02    4.1079878e-02    3.5077033e-02    1.9383184e-02    0.0000000e+00    0.0000000e+00    0.0000000e+00    0.0000000e+00    0.0000000e+00    0.0000000e+00    0.0000000e+00    0.0000000e+00    0.0000000e+00    0.0000000e+00
   7.3029450e+01    1.9930191e-01    2.1625144e-01    1.1959639e-01    1.1849621e-01    1.1849727e-01    7.5060175e-02    5.8092446e-02    4.0930968e-02    3.5018730e-02    1.8754456e-02    0.0000000e+00    0.0000000e+00    0.0000000e+00    0.0000000e+00    0.0000000e+00    0.0000000e+00    0.0000000e+00    0.0000000e+00    0.0000000e+00    0.0000000e+00
   7.3252360e+01    1.9835177e-01    2.1762959e-01    1.1737883e-01    1.1978904e-01    1.1945989e-01    7.5264694e-02    5.7773369e-02    4.1061794e-02    3.5190802e-02    1.8100219e-02    0.0000000e+00    0.0000000e+00    0.0000000e+00    0.0000000e+00    0.0000000e+00    0.0000000e+00    0.0000000e+00    0.0000000e+00    0.0000000e+00    0.0000000e+00
   7.3475512e+01    1.9905632e-01    2.1466651e-01    1.2028764e-01    1.1913359e-01    1.1957925e-01    7.5772341e-02    5.7462101e-02    4.0937843e-02    3.5957639e-02    1.7146758e-02    0.0000000e+00    0.0000000e+00    0.0000000e+00    0.0000000e+00    0.0000000e+00    0.0000000e+00    0.0000000e+00    0.0000000e+00    0.0000000e+00    0.0000000e+00
   7.3698908e+01    1.9863260e-01    2.1520743e-01    1.1981389e-01    1.1949197e-01    1.2085989e-01    7.4777600e-02    5.7931064e-02    4.0365563e-02    3.6420531e-02    1.6499467e-02    0.0000000e+00    0.0000000e+00    0.0000000e+00    0.0000000e+00    0.0000000e+00    0.0000000e+00    0.0000000e+00    0.0000000e+00    0.0000000e+00    0.0000000e+00
   7.3922547e+01    1.9960978e-01    2.1311550e-01    1.1861830e-01    1.2157423e-01    1.2125348e-01    7.5092054e-02    5.8200714e-02    4.0218839e-02    3.6403076e-02    1.5914036e-02    0.0000000e+00    0.0000000e+00    0.0000000e+00    0.0000000e+00    0.0000000e+00    0.0000000e+00    0.0000000e+00    0.0000000e+00    0.0000000e+00    0.0000000e+00
   7.4146426e+01    1.9668314e-01    2.1550824e-01    1.1920801e-01    1.2052284e-01    1.2311619e-01    7.5168051e-02    5.7697063e-02    4.0253560e-02    3.6319794e-02    1.5523114e-02    0.0000000e+00    0.0000000e+00    0.0000000e+00    0.0000000e+00    0.0000000e+00    0.0000000e+00    0.0000000e+00    0.0000000e+00    0.0000000e+00    0.0000000e+00
   7.4370546e+01    1.9615682e-01    2.1629382e-01    1.1782596e-01    1.2246715e-01    1.2315333e-01    7.4605966e-02    5.7535431e-02    4.0296357e-02    3.6462667e-02    1.5202499e-02    0.0000000e+00    0.0000000e+00    0.0000000e+00    0.0000000e+00    0.0000000e+00    0.0000000e+00    0.0000000e+00    0.0000000e+00    0.0000000e+00    0.0000000e+00
   7.4594909e+01    1.9547054e-01    2.1602920e-01    1.1951971e-01    1.2082615e-01    1.2452516e-01    7.4419521e-02    5.7280644e-02    4.0477611e-02    3.6299271e-02    1.5152187e-02    0.0000000e+00    0.0000000e+00    0.0000000e+00    0.0000000e+00    0.0000000e+00    0.0000000e+00    0.0000000e+00    0.0000000e+00    0.0000000e+00    0.0000000e+00
   7.4819515e+01    1.9521485e-01    2.1352302e-01    1.2113827e-01    1.2219492e-01    1.2513049e-01    7.3883101e-02    5.7017531e-02    4.0621432e-02    3.6712560e-02    1.4563829e-02    0.0000000e+00    0.0000000e+00    0.0000000e+00    0.0000000e+00    0.0000000e+00    0.0000000e+00    0.0000000e+00    0.0000000e+00    0.0000000e+00    0.0000000e+00
   7.5044359e+01    1.9463790e-01    2.1416201e-01    1.2173451e-01    1.2060617e-01    1.2718882e-01    7.2666330e-02    5.7436930e-02    4.1026761e-02    3.6024506e-02    1.4516052e-02    0.0000000e+00    0.0000000e+00    0.0000000e+00    0.0000000e+00    0.0000000e+00    0.0000000e+00    0.0000000e+00    0.0000000e+00    0.0000000e+00    0.0000000e+00
   7.5269446e+01    1.9165893e-01    2.1605854e-01    1.2217333e-01    1.2169911e-01    1.2680654e-01    7.2841595e-02    5.7522996e-02    4.0868864e-02    3.6429664e-02    1.3940429e-02    0.0000000e+00    0.0000000e+00    0.0000000e+00    0.0000000e+00    0.0000000e+00    0.0000000e+00    0.0000000e+00    0.0000000e+00    0.0000000e+00    0.0000000e+00
   7.5494774e+01    1.9315635e-01    2.1375597e-01    1.2264537e-01    1.2157434e-01    1.2641333e-01    7.3984785e-02    5.7556409e-02    4.0712824e-02    3.6305555e-02    1.3895060e-02    0.0000000e+00    0.0000000e+00    0.0000000e+00    0.0000000e+00    0.0000000e+00    0.0000000e+00    0.0000000e+00    0.0000000e+00    0.0000000e+00    0.0000000e+00
   7.5720339e+01    1.9245695e-01    2.1460304e-01    1.2174051e-01    1.2283873e-01    1.2585001e-01    7.3896589e-02    5.8023599e-02    4.0558068e-02    3.7223442e-02    1.2809061e-02    0.0000000e+00    0.0000000e+00    0.0000000e+00    0.0000000e+00    0.0000000e+00    0.0000000e+00    0.0000000e+00    0.0000000e+00    0.0000000e+00    0.0000000e+00
   7.5946143e+01    1.9194080e-01    2.1374510e-01    1.2299007e-01    1.2089751e-01    1.2807290e-01    7.3984403e-02    5.8098918e-02    4.0731735e-02    3.6974809e-02    1.2563772e-02    0.0000000e+00    0.0000000e+00    0.0000000e+00    0.0000000e+00    0.0000000e+00    0.0000000e+00    0.0000000e+00    0.0000000e+00    0.0000000e+00    0.0000000e+00
   7.6172187e+01    1.9304871e-01    2.1332650e-01    1.2243284e-01    1.2144460e-01    1.2788778e-01    7.3225258e-02    5.8682233e-02    4.0947190e-02    3.6784670e-02    1.2220221e-02    0.0000000e+00    0.0000000e+00    0.0000000e+00    0.0000000e+00    0.0000000e+00    0.0000000e+00    0.0000000e+00    0.0000000e+00    0.0000000e+00    0.0000000e+00
   7.6398469e+01    1.9262678e-01    2.1283414e-01    1.2377409e-01    1.2223433e-01    1.2611352e-01    7.4469453e-02    5.8310797e-02    4.0793749e-02    3.6901911e-02    1.1941239e-02    0.0000000e+00    0.0000000e+00    0.0000000e+00    0.0000000e+00    0.0000000e+00    0.0000000e+00    0.0000000e+00    0.0000000e+00    0.0000000e+00    0.0000000e+00
   7.6624986e+01    1.9166172e-01    2.1203627e-01    1.2520220e-01    1.2293414e-01    1.2469296e-01    7.5764136e-02    5.8384218e-02    4.0920073e-02    3.6696538e-02    1.1707750e-02    0.0000000e+00    0.0000000e+00    0.0000000e+00    0.0000000e+00    0.0000000e+00    0.0000000e+00    0.0000000e+00    0.0000000e+00    0.0000000e+00    0.0000000e+00
   7.6851742e+01    1.9090640e-01    2.1142167e-01    1.2651269e-01    1.2119626e-01    1.2621724e-01    7.6587519e-02    5.8174046e-02    4.0738505e-02    3.6937485e-02    1.1308186e-02    0.0000000e+00    0.0000000e+00    0.0000000e+00    0.0000000e+00    0.0000000e+00    0.0000000e+00    0.0000000e+00    0.0000000e+00    0.0000000e+00    0.0000000e+00
   7.7078742e+01    1.8973866e-01    2.1306593e-01    1.2664721e-01    1.2099077e-01    1.2603432e-01    7.6566515e-02    5.8177643e-02    4.1141201e-02    3.6365428e-02    1.1272317e-02    0.0000000e+00    0.0000000e+00    0.0000000e+00    0.0000000e+00    0.0000000e+00    0.0000000e+00    0.0000000e+00    0.0000000e+00    0.0000000e+00    0.0000000e+00
   7.7305980e+01    1.9034331e-01    2.1278715e-01    1.2464409e-01    1.2186602e-01    1.2728677e-01    7.6259615e-02    5.8339824e-02    4.0990200e-02    3.6820824e-02    1.0662187e-02    0.0000000e+00    0.0000000e+00    0.0000000e+00    0.0000000e+00    0.0000000e+00    0.0000000e+00    0.0000000e+00    0.0000000e+00    0.0000000e+00    0.0000000e+00
   7.7533454e+01    1.9116185e-01    2.1106787e-01    1.2451438e-01    1.2374680e-01    1.2608282e-01    7.6843997e-02    5.8413107e-02    4.1107384e-02    3.6564148e-02    1.0497648e-02    0.0000000e+00    0.0000000e+00    0.0000000e+00    0.0000000e+00    0.0000000e+00    0.0000000e+00    0.0000000e+00    0.0000000e+00    0.0000000e+00    0.0000000e+00
   7.7761171e+01    1.9048498e-01    2.1036326e-01    1.2559402e-01    1.2387625e-01    1.2634713e-01    7.7548558e-02    5.7917533e-02    4.1230457e-02    3.6173064e-02    1.0464750e-02    0.0000000e+00    0.0000000e+00    0.0000000e+00    0.0000000e+00    0.0000000e+00    0.0000000e+00    0.0000000e+00    0.0000000e+00    0.0000000e+00    0.0000000e+00
   7.7989124e+01    1.8908959e-01    2.1032722e-01    1.2769865e-01    1.2328566e-01    1.2630015e-01    7.8018159e-02    5.7611266e-02    4.1213962e-02    3.6153186e-02    1.0302151e-02    0.0000000e+00    0.0000000e+00    0.0000000e+00    0.0000000e+00    0.0000000e+00    0.0000000e+00    0.0000000e+00    0.0000000e+00    0.0000000e+00    0.0000000e+00
   7.8217312e+01    1.8916129e-01    2.0993714e-01    1.2568863e-01    1.2545428e-01    1.2724663e-01    7.7297326e-02    5.8135569e-02    4.1599249e-02    3.5209663e-02    1.0270235e-02    0.0000000e+00    0.0000000e+00    0.0000000e+00    0.0000000e+00    0.0000000e+00    0.0000000e+00    0.0000000e+00    0.0000000e+00    0.0000000e+00    0.0000000e+00
   7.8445734e+01    1.8816992e-01    2.1057158e-01    1.2541063e-01    1.2720300e-01    1.2627619e-01    7.7932096e-02    5.7368739e-02    4.1732847e-02    3.5512990e-02    9.8220104e-03    0.0000000e+00    0.0000000e+00    0.0000000e+00    0.0000000e+00    0.0000000e+00    0.0000000e+00    0.0000000e+00    0.0000000e+00    0.0000000e+00    0.0000000e+00
   7.8674386e+01    1.8820955e-01    2.0998677e-01    1.2428204e-01    1.2879218e-01    1.2748721e-01    7.7253835e-02    5.6931409e-02    4.1865701e-02    3.5399474e-02    9.7918362e-03    0.0000000e+00    0.0000000e+00    0.0000000e+00    0.0000000e+00    0.0000000e+00    0.0000000e+00    0.0000000e+00    0.0000000e+00    0.0000000e+00    0.0000000e+00
   7.8903270e+01    1.8799051e-01    2.0999869e-01    1.2294843e-01    1.3054748e-01    1.2739699e-01    7.7647684e-02    5.6704806e-02    4.2251762e-02    3.4751913e-02    9.7617488e-03    0.0000000e+00    0.0000000e+00    0.0000000e+00    0.0000000e+00    0.0000000e+00    0.0000000e+00    0.0000000e+00    0.0000000e+00    0.0000000e+00    0.0000000e+00
   7.9132385e+01    1.8772155e-01    2.0827876e-01    1.2602079e-01    1.2963163e-01    1.2760022e-01    7.7790280e-02    5.6480007e-02    4.2539342e-02    3.4456641e-02    9.4807848e-03    0.0000000e+00    0.0000000e+00    0.0000000e+00    0.0000000e+00    0.0000000e+00    0.0000000e+00    0.0000000e+00    0.0000000e+00    0.0000000e+00    0.0000000e+00
   7.9361731e+01    1.8727478e-01    2.0729038e-01    1.2722328e-01    1.3104081e-01    1.2658175e-01    7.8058698e-02    5.6339835e-02    4.2390506e-02    3.4584210e-02    9.2157493e-03    0.0000000e+00    0.0000000e+00    0.0000000e+00    0.0000000e+00    0.0000000e+00    0.0000000e+00    0.0000000e+00    0.0000000e+00    0.0000000e+00    0.0000000e+00
   7.9591306e+01    1.8587234e-01    2.0870625e-01    1.2741686e-01    1.2971282e-01    1.2810837e-01    7.8157659e-02    5.5996862e-02    4.2649259e-02    3.5089816e-02    8.2897605e-03    0.0000000e+00    0.0000000e+00    0.0000000e+00    0.0000000e+00    0.0000000e+00    0.0000000e+00    0.0000000e+00    0.0000000e+00    0.0000000e+00    0.0000000e+00
   7.9821118e+01    1.8669807e-01    2.0759187e-01    1.2750238e-01    1.3119080e-01    1.2727921e-01    7.8212499e-02    5.5779195e-02    4.2500823e-02    3.5214641e-02    8.0305111e-03    0.0000000e+00    0.0000000e+00    0.0000000e+00    0.0000000e+00    0.0000000e+00    0.0000000e+00    0.0000000e+00    0.0000000e+00    0.0000000e+00    0.0000000e+00
   8.0051162e+01    1.8598685e-01    2.0783078e-01    1.2838710e-01    1.3039273e-01    1.2794775e-01    7.8425370e-02    5.5291895e-02    4.2625983e-02    3.5353014e-02    7.7585358e-03    0.0000000e+00    0.0000000e+00    0.0000000e+00    0.0000000e+00    0.0000000e+00    0.0000000e+00    0.0000000e+00    0.0000000e+00    0.0000000e+00    0.0000000e+00
   8.0281436e+01    1.8530386e-01    2.0824057e-01    1.2842316e-01    1.3140135e-01    1.2764456e-01    7.8151255e-02    5.4828937e-02    4.4377515e-02    3.4141403e-02    7.4873959e-03    0.0000000e+00    0.0000000e+00    0.0000000e+00    0.0000000e+00    0.0000000e+00    0.0000000e+00    0.0000000e+00    0.0000000e+00    0.0000000e+00    0.0000000e+00
   8.0511938e+01    1.8650700e-01    2.0564001e-01    1.3044440e-01    1.2985030e-01    1.2901998e-01    7.7936535e-02    5.4875353e-02    4.4256867e-02    3.4508745e-02    6.9607975e-03    0.0000000e+00    0.0000000e+00    0.0000000e+00    0.0000000e+00    0.0000000e+00    0.0000000e+00    0.0000000e+00    0.0000000e+00    0.0000000e+00    0.0000000e+00
   8.0742667e+01    1.8609209e-01    2.0527028e-01    1.2932789e-01    1.3140991e-01    1.3017487e-01    7.7319495e-02    5.4955881e-02    4.4384748e-02    3.4368602e-02    6.6962478e-03    0.0000000e+00    0.0000000e+00    0.0000000e+00    0.0000000e+00    0.0000000e+00    0.0000000e+00    0.0000000e+00    0.0000000e+00    0.0000000e+00    0.0000000e+00
   8.0973623e+01    1.8643163e-01    2.0227211e-01    1.3246127e-01    1.3096892e-01    1.2957819e-01    7.8037166e-02    5.4803041e-02    4.4804969e-02    3.3966156e-02    6.6765484e-03    0.0000000e+00    0.0000000e+00    0.0000000e+00    0.0000000e+00    0.0000000e+00    0.0000000e+00    0.0000000e+00    0.0000000e+00    0.0000000e+00    0.0000000e+00
   8.1204806e+01    1.8461854e-01    2.0345803e-01    1.3201211e-01    1.3164855e-01    1.2940418e-01    7.8791166e-02    5.4894017e-02    4.5177067e-02    3.3339470e-02    6.6568621e-03    0.0000000e+00    0.0000000e+00    0.0000000e+00    0.0000000e+00    0.0000000e+00    0.0000000e+00    0.0000000e+00    0.0000000e+00    0.0000000e+00    0.0000000e+00
   8.1436222e+01    1.8377378e-01    2.0377901e-01    1.3207344e-01    1.3233961e-01    1.2983151e-01    7.8654548e-02    5.4612194e-02    4.5059942e-02    3.3476237e-02    6.3997269e-03    0.0000000e+00    0.0000000e+00    0.0000000e+00    0.0000000e+00    0.0000000e+00    0.0000000e+00    0.0000000e+00    0.0000000e+00    0.0000000e+00    0.0000000e+00
   8.1667872e+01    1.8332324e-01    2.0300379e-01    1.3350629e-01    1.3188963e-01    1.3051088e-01    7.8290018e-02    5.4809744e-02    4.4972477e-02    3.4044803e-02    5.6491249e-03    0.0000000e+00    0.0000000e+00    0.0000000e+00    0.0000000e+00    0.0000000e+00    0.0000000e+00    0.0000000e+00    0.0000000e+00    0.0000000e+00    0.0000000e+00
   8.1899757e+01    1.7960660e-01    2.0753971e-01    1.3114903e-01    1.3417260e-01    1.2918510e-01    7.8259440e-02    5.5654940e-02    4.5113522e-02    3.3844464e-02    5.4745872e-03    0.0000000e+00    0.0000000e+00    0.0000000e+00    0.0000000e+00    0.0000000e+00    0.0000000e+00    0.0000000e+00    0.0000000e+00    0.0000000e+00    0.0000000e+00
   8.2131878e+01    1.8106190e-01    2.0385547e-01    1.3393985e-01    1.3360401e-01    1.2960407e-01    7.7496327e-02    5.6271311e-02    4.5213618e-02    3.3983547e-02    4.9698873e-03    0.0000000e+00    0.0000000e+00    0.0000000e+00    0.0000000e+00    0.0000000e+00    0.0000000e+00    0.0000000e+00    0.0000000e+00    0.0000000e+00    0.0000000e+00
   8.2364234e+01    1.8249824e-01    2.0258972e-01    1.3339793e-01    1.3359246e-01    1.3075862e-01    7.7235233e-02    5.6022878e-02    4.5490443e-02    3.4424567e-02    3.9899226e-03    0.0000000e+00    0.0000000e+00    0.0000000e+00    0.0000000e+00    0.0000000e+00    0.0000000e+00    0.0000000e+00    0.0000000e+00    0.0000000e+00    0.0000000e+00
   8.2596801e+01    1.8173766e-01    2.0253856e-01    1.3437136e-01    1.3183189e-01    1.3243804e-01    7.7159634e-02    5.6278132e-02    4.5853410e-02    3.4057240e-02    3.7340640e-03    0.0000000e+00    0.0000000e+00    0.0000000e+00    0.0000000e+00    0.0000000e+00    0.0000000e+00    0.0000000e+00    0.0000000e+00    0.0000000e+00    0.0000000e+00
   8.2829589e+01    1.8088857e-01    2.0342981e-01    1.3533342e-01    1.3039689e-01    1.3329262e-01    7.7203152e-02    5.6344094e-02    4.5705436e-02    3.3928796e-02    3.4772208e-03    0.0000000e+00    0.0000000e+00    0.0000000e+00    0.0000000e+00    0.0000000e+00    0.0000000e+00    0.0000000e+00    0.0000000e+00    0.0000000e+00    0.0000000e+00
[truncated: 54,979 more chars]
