# Supplementary material for: Research on combustion and emissions of heavy duty diesel engines under low-speed and low-load conditions in low temperature environments
Source: PLoS One. 2025 Feb 21;20(2):e0318933. doi: 10.1371/journal.pone.0318933 (PMC11844864; doi:10.1371/journal.pone.0318933)
Supplement: S1 File — (ZIP) [file pone.0318933.s001.zip › 1000rpm_30%/3-tigaojinqiwendu/Tin322K/map_1.210149e+02.out]

                X                Y                Z            U_VEL            V_VEL            W_VEL             TEMP             PRES              C7H16                 O2                 N2                CO2                H2O                 CO                 H2                CH4               C2H2               C2H4               H2O2                HO2                 OH                  H                  O                CH3               CH3O                CH2               CH2O              CH3O2              CH4O2                HCO            C7H15-1            C7H15-2            C7H15O2           C7H14O2H         C7H14O2HO2            C7KET12              C6H12           C5H11CHO            C5H11CO              C5H11               C4H9               C3H7               C3H6               C3H5               C3H4               C2H3               C2H5               C2H6                 NO                  N              NOX       HIROY_SOOT              TKE              EPS        REGION_ID        STREAM_ID
    1.3747755e-02    2.0000000e-03   -4.2207500e-03    4.2031190e-01    1.5200604e-01    5.8808713e-02    8.7728376e+02    4.7503019e+05      4.7315449e-07      1.2766761e-01      7.4789570e-01      8.4031466e-02      3.9718346e-02      2.2545320e-05      3.6102594e-08      2.0342455e-07      4.6020189e-08      1.4670202e-07      1.0266715e-06      1.2082998e-06      1.3710137e-07      1.0000475e-12      1.1403046e-09      1.6907040e-09      5.2699380e-11      3.2338229e-16      1.0895231e-07      4.3604831e-08      9.1490567e-12      6.6964893e-12      8.1675336e-12      4.6242547e-11      2.1031569e-10      2.8036842e-12      9.3180437e-13      2.7903104e-11      0.0000000e+00      3.1979527e-07      8.0077755e-14      1.1739051e-11      3.5255304e-11      8.3814043e-12      5.9241674e-06      5.9744139e-11      4.4692901e-08      1.1469309e-13      5.3435995e-11      1.2450266e-07      6.5448861e-04      5.2231203e-21    3.1490620e-04    2.1663743e-07    8.1742355e-01    3.4048379e+01                0                0
    1.3747755e-02    2.0000000e-03   -1.1103750e-03    2.0907720e-01    2.5111936e-01   -1.1992469e-02    8.0981159e+02    4.7503020e+05      8.6969312e-07      1.3187088e-01      7.4892753e-01      8.0513532e-02      3.8080325e-02      2.8173088e-05      5.0517695e-08      2.8942800e-07      6.0777100e-08      1.6989592e-07      1.5376258e-06      1.0321163e-06      4.4345021e-08      2.3617587e-13      1.3019074e-09      6.1803790e-10      2.8003187e-11      8.3097644e-17      1.5431054e-07      6.9332048e-08      9.0171932e-11      1.9373307e-12      6.4217319e-12      4.4219791e-11      8.6287854e-10      6.5315252e-12      3.4627034e-12      4.0748379e-10      0.0000000e+00      6.5373482e-07      6.4809860e-14      1.8513856e-11      3.4840968e-11      9.7919289e-12      6.8342816e-06      7.6765415e-11      6.9557951e-08      2.3700024e-14      1.1341966e-11      1.4745952e-07      5.6756843e-04      6.9574104e-22    2.7848220e-04    2.2667872e-07    4.0795418e-01    8.1026874e+01                0                0
    9.8152726e-03    1.9140252e-03   -1.1103750e-03    1.2624435e-01    1.3965236e-01   -4.1038678e-02    7.0112228e+02    4.7503050e+05      4.3417484e-06      1.6016069e-01      7.5529955e-01      5.7060543e-02      2.7011509e-02      6.7840763e-05      1.3910766e-07      8.3669766e-07      1.6298941e-07      3.2118753e-07      4.0764113e-06      1.1720293e-06      1.0548088e-08      7.9017138e-14      7.8391728e-09      5.5720619e-11      6.7745435e-11      5.4613097e-17      4.3496264e-07      1.3917532e-07      1.5703942e-08      8.1464700e-13      1.3034798e-12      1.0739661e-11      4.7625252e-09      1.0191795e-11      1.5150789e-11      4.2248362e-08      0.0000000e+00      2.2770171e-06      1.4760808e-13      2.2062988e-10      9.3904209e-12      1.8070779e-11      1.4959669e-05      3.9968701e-10      2.2384798e-07      5.9912031e-15      1.7606674e-13      3.3808985e-07      3.7035577e-04      8.2216768e-23    1.8882990e-04    2.6881818e-07    3.0474421e-01    5.2313669e+01                0                0
    1.4073682e-02    4.9147549e-03   -4.2207500e-03    3.9014487e-01    2.3776627e-01    8.5400705e-02    8.8935473e+02    4.7503016e+05      4.0427140e-07      1.2498762e-01      7.4727883e-01      8.6258845e-02      4.0767732e-02      2.0205661e-05      3.1390685e-08      1.7635037e-07      4.0819753e-08      1.2784092e-07      8.5519275e-07      1.1790711e-06      1.9338823e-07      1.2856664e-12      1.4631032e-09      1.9228992e-09      5.2266752e-11      5.5654489e-16      9.2795305e-08      3.6197352e-08      4.8881289e-12      8.0820074e-12      7.9289795e-12      4.2681390e-11      1.4186688e-10      2.1293554e-12      6.3148618e-13      1.4805758e-11      0.0000000e+00      2.4909240e-07      7.6328442e-14      9.9813695e-12      3.2321509e-11      7.2928612e-12      5.4289119e-06      4.7440665e-11      3.7838476e-08      1.4666932e-13      6.7782487e-11      1.1354092e-07      6.7779183e-04      9.6603016e-21    3.2541970e-04    2.1004841e-07    8.4170493e-01    3.5382417e+01                0                0
    9.8152726e-03    1.9140252e-03   -4.2207500e-03    2.5026922e-01    1.4242560e-01   -2.8691559e-02    8.0354946e+02    4.7503058e+05      1.3741253e-06      1.4413250e-01      7.5164807e-01      7.0366664e-02      3.3276068e-02      4.0725711e-05      7.3999163e-08      4.2585075e-07      8.8742518e-08      2.3877040e-07      2.2468142e-06      1.4263567e-06      6.2906210e-08      3.4834077e-13      2.7099969e-09      7.4869044e-10      4.5979108e-11      1.4544324e-16      2.2389724e-07      1.0733854e-07      2.4190586e-10      2.8925837e-12      1.0708334e-11      7.5676803e-11      1.9141042e-09      1.3051246e-11      7.5371091e-12      1.1947464e-09      0.0000000e+00      1.0010718e-06      1.1463519e-13      3.7178602e-11      5.9963317e-11      1.7788917e-11      9.7964960e-06      1.2307647e-10      1.0351150e-07      3.3777002e-14      1.5118379e-11      2.1221088e-07      5.1859162e-04      7.5261258e-22    2.5385624e-04    2.4669547e-07    6.8335859e-01    2.6275229e+01                0                0
    5.9797296e-03    1.2384426e-03   -1.1103750e-03    4.0315845e-02    4.3381698e-02   -5.7626081e-02    5.9663943e+02    4.7503104e+05      7.3413213e-06      1.8521915e-01      7.6071320e-01      3.6408571e-02      1.7274988e-02      1.1389876e-04      2.5964397e-07      1.6949530e-06      3.1886824e-07      5.1200380e-07      6.0304634e-06      1.3415323e-06      1.6108266e-08      1.1620740e-13      6.6175810e-09      1.3266290e-10      4.2207447e-11      9.3016991e-17      6.5935755e-07      1.9054134e-07      1.0662397e-07      1.1839467e-12      3.3609817e-12      2.5434883e-11      4.5331036e-09      1.1179721e-11      1.7456482e-11      1.4839366e-07      0.0000000e+00      3.8800253e-06      2.4658924e-13      1.3469175e-09      2.2661126e-11      1.7867059e-11      2.3288484e-05      1.0679982e-09      4.9964541e-07      1.0858056e-14      1.6410755e-12      5.5570801e-07      2.2333063e-04      2.7142710e-22    1.1610971e-04    2.3402661e-07    2.2966969e-01    3.4226897e+01                0                0
    5.9797296e-03    1.2384426e-03   -4.2207500e-03    1.1300254e-01    7.7939265e-02   -1.0072316e-01    7.3788200e+02    4.7503130e+05      3.2911259e-06      1.5885982e-01      7.5493800e-01      5.8179818e-02      2.7528646e-02      5.9664320e-05      1.1796320e-07      6.9824521e-07      1.3858744e-07      2.9714198e-07      3.5462902e-06      1.3175805e-06      1.7378345e-08      1.4537633e-13      7.0139665e-09      1.6522835e-10      7.5914936e-11      1.0851940e-16      3.7094393e-07      1.4132501e-07      4.3259171e-09      1.3974133e-12      3.7833816e-12      3.0450719e-11      4.6716306e-09      1.5700874e-11      1.6590156e-11      1.5037203e-08      0.0000000e+00      1.8880173e-06      1.4903071e-13      1.2169207e-10      2.5219041e-11      2.1263278e-11      1.3504286e-05      3.1766690e-10      1.8146290e-07      1.1462000e-14      1.0711481e-12      3.0089668e-07      4.0820649e-04      3.0113277e-22    2.0287958e-04    2.5256040e-07    5.7170025e-01    2.0117993e+01                0                0
    1.3747755e-02    2.0000000e-03   -8.2207500e-03    5.3235024e-01    1.0702950e-01    1.6694949e-01    9.0885094e+02    4.7503064e+05      1.4507693e-07      1.2173997e-01      7.4664951e-01      8.8880948e-02      4.1967763e-02      1.4859287e-05      2.2281860e-08      1.2479642e-07      2.9698102e-08      7.2876868e-08      5.7297021e-07      9.2961249e-07      2.0381561e-07      1.4597767e-12      1.6032447e-09      1.5284980e-09      4.2600575e-11      7.8935228e-16      5.7815385e-08      2.1098906e-08      1.7961313e-12      7.6279580e-12      3.4327614e-12      1.7515607e-11      4.3020896e-11      7.2970610e-13      1.9473728e-13      2.8586370e-12      0.0000000e+00      1.5245933e-07      6.1807336e-14      5.9199008e-12      1.3176174e-11      4.3881545e-12      4.0810916e-06      3.3731649e-11      2.6005168e-08      1.3396012e-13      3.8177229e-11      8.5222000e-08      7.4041783e-04      2.2804266e-20    3.5517571e-04    2.2326561e-07    1.0300539e+00    2.7318581e+01                0                0
    1.3747755e-02    2.0000000e-03   -1.2220750e-02    6.0353788e-01    5.8408638e-02    2.8392804e-01    9.2610020e+02    4.7503215e+05      7.1104645e-08      1.1691073e-01      7.4572717e-01      9.2778579e-02      4.3759598e-02      9.1443533e-06      1.3148394e-08      7.3265247e-08      1.8094786e-08      3.8745716e-08      3.0993322e-07      6.1904286e-07      2.1091441e-07      1.2220361e-12      1.5539113e-09      1.0854761e-09      2.3682918e-11      8.8744393e-16      3.1156473e-08      1.0120494e-08      4.4262853e-13      5.5243763e-12      1.7058958e-12      8.1117053e-12      1.3606499e-11      2.6651989e-13      6.1338168e-14      5.9059789e-13      0.0000000e+00      7.6220942e-08      3.4668891e-14      2.7483811e-12      6.0531536e-12      2.0451214e-12      2.5951030e-06      1.6353626e-11      1.4757899e-08      1.0105651e-13      2.6290370e-11      5.3972849e-08      8.1064302e-04      4.3996833e-20    3.9097172e-04    2.3036071e-07    1.1580953e+00    2.5761230e+01                0                0
    1.4073682e-02    4.9147549e-03   -8.2207500e-03    5.1263271e-01    2.1154396e-01    1.8442382e-01    9.2059971e+02    4.7503058e+05      1.1477516e-07      1.1922309e-01      7.4607449e-01      9.0970400e-02      4.2950309e-02      1.3346850e-05      1.9454806e-08      1.0857571e-07      2.6530715e-08      5.9651703e-08      4.7137983e-07      8.8563481e-07      2.8765501e-07      1.8582463e-12      2.3891400e-09      1.6568814e-09      4.0381276e-11      1.3441569e-15      4.6981193e-08      1.7352501e-08      9.7271585e-13      8.6541173e-12      3.1148063e-12      1.5098139e-11      2.8039975e-11      5.3016994e-13      1.2771601e-13      1.4731410e-12      0.0000000e+00      1.1974225e-07      6.0013891e-14      5.0306706e-12      1.1288860e-11      3.7403371e-12      3.7567645e-06      2.6898349e-11      2.2133110e-08      1.5907916e-13      4.3707469e-11      7.8225557e-08      7.6235053e-04      4.5219759e-20    3.6545233e-04    2.1543565e-07    1.0512073e+00    2.8079050e+01                0                0
    9.8152726e-03    1.9140252e-03   -8.2207500e-03    3.5799964e-01    1.2523383e-01    6.0482362e-02    8.5425679e+02    4.7503132e+05      5.2874217e-07      1.3361901e-01      7.4935145e-01      7.9029032e-02      3.7332124e-02      2.3708294e-05      3.9834410e-08      2.2563646e-07      4.9384808e-08      1.5111822e-07      1.1798277e-06      1.1002004e-06      8.4130942e-08      5.4436444e-13      8.7352742e-10      1.1472335e-09      3.7098606e-11      1.3883205e-16      1.2053088e-07      5.0915057e-08      1.8048767e-11      3.9343751e-12      6.8645403e-12      4.2166214e-11      3.3025323e-10      3.5736141e-12      1.4209590e-12      6.3272818e-11      0.0000000e+00      4.1681910e-07      7.0753270e-14      1.2903322e-11      3.2547748e-11      8.6124237e-12      6.0200023e-06      6.2550156e-11      5.1496173e-08      5.9461763e-14      2.7876071e-11      1.2779733e-07      6.3452282e-04      2.0193792e-21    3.0633776e-04    2.5484154e-07    9.2907301e-01    2.3834449e+01                0                0
    1.4073682e-02    4.9147549e-03   -1.2220750e-02    5.9551893e-01    1.7069638e-01    2.9292481e-01    9.3780479e+02    4.7503209e+05      5.0795961e-08      1.1455822e-01      7.4519479e-01      9.4729372e-02      4.4675624e-02      8.3268763e-06      1.1682743e-08      6.4963133e-08      1.6405863e-08      3.1074820e-08      2.6068660e-07      5.8164706e-07      2.3186202e-07      1.5093489e-12      1.8756028e-09      1.1033170e-09      2.6782963e-11      1.2806289e-15      2.5233060e-08      8.2755271e-09      3.1906018e-13      6.0851084e-12      1.4156424e-12      6.4585361e-12      8.7034498e-12      1.8441337e-13      3.8717650e-14      3.1394596e-13      0.0000000e+00      6.1849137e-08      3.4533488e-14      2.4016931e-12      4.7985659e-12      1.7872839e-12      2.4074004e-06      1.6244859e-11      1.2838836e-08      1.1417391e-13      2.6214734e-11      4.9993057e-08      8.2985604e-04      8.0406993e-20    4.0045423e-04    2.2111862e-07    1.1790012e+00    2.6268632e+01                0                0
    9.8152726e-03    1.9140252e-03   -1.2220750e-02    4.2945772e-01    9.2858947e-02    2.0085652e-01    8.7820950e+02    4.7503322e+05      2.8075541e-07      1.2684093e-01      7.4796639e-01      8.4553379e-02      3.9896135e-02      1.3501185e-05      2.1604245e-08      1.2170499e-07      2.7547075e-08      8.7808729e-08      6.1422609e-07      7.2468900e-07      8.2902063e-08      6.0083052e-13      6.8008649e-10      1.0139863e-09      3.1444693e-11      1.9701867e-16      6.5156954e-08      2.6019535e-08      4.5281742e-12      4.0103678e-12      4.8681727e-12      2.7543532e-11      1.2013169e-10      1.6472508e-12      5.3623315e-13      1.1657782e-11      0.0000000e+00      1.9069277e-07      4.7816486e-14      6.9483498e-12      2.0995074e-11      4.9922536e-12      3.5491562e-06      3.5659757e-11      2.6719621e-08      6.8669095e-14      3.1891537e-11      7.4579679e-08      7.2377040e-04      5.9029537e-21    3.4894430e-04    2.6753804e-07    1.0785860e+00    2.4149238e+01                0                0
    5.9797296e-03    1.2384426e-03   -8.2207500e-03    1.7652957e-01    7.8243262e-02   -4.0012785e-02    8.0870746e+02    4.7503243e+05      1.0893848e-06      1.4388361e-01      7.5166571e-01      7.0528548e-02      3.3330431e-02      3.3375814e-05      6.0314991e-08      3.4650992e-07      7.2433527e-08      1.9823900e-07      1.8340609e-06      1.1896610e-06      5.1162159e-08      3.2988783e-13      1.9586315e-09      6.6734658e-10      4.0187069e-11      1.1626307e-16      1.8318402e-07      8.5631390e-08      1.5212271e-10      2.7043935e-12      9.4830113e-12      6.6147220e-11      1.4929600e-09      1.0686192e-11      5.9945902e-12      7.7531452e-10      0.0000000e+00      8.0112315e-07      1.0052660e-13      3.0490211e-11      5.2110913e-11      1.5290717e-11      8.0566668e-06      1.0364111e-10      8.3838214e-08      3.2222452e-14      1.4655321e-11      1.7423365e-07      5.4409548e-04      8.9644672e-22    2.6470050e-04    2.7298586e-07    8.3227609e-01    2.0844799e+01                0                0
    5.9797296e-03    1.2384426e-03   -1.2220750e-02    2.2337825e-01    6.1560895e-02    1.0596040e-01    8.4124487e+02    4.7503491e+05      4.2464453e-07      1.3499404e-01      7.4979377e-01      7.7809172e-02      3.6727878e-02      1.8217865e-05      3.1140715e-08      1.7672212e-07      3.8230754e-08      1.1511047e-07      9.3552330e-07      7.9315363e-07      4.6678931e-08      3.1229713e-13      5.9766439e-10      7.1099336e-10      2.5680687e-11      7.3032116e-17      9.4638772e-08      3.9906562e-08      1.8083861e-11      2.3321501e-12      4.7956090e-12      3.0363713e-11      2.9455117e-10      2.9532038e-12      1.2625658e-12      6.3082719e-11      0.0000000e+00      3.4442339e-07      4.9587808e-14      9.9679657e-12      2.3547202e-11      6.3984687e-12      4.5662813e-06      5.0262945e-11      4.0857193e-08      3.3340420e-14      1.5759262e-11      9.7317354e-08      6.4917961e-04      1.4060902e-21    3.1317875e-04    2.9473066e-07    1.0124174e+00    2.3146843e+01                0                0
    5.9797296e-03   -1.2384426e-03   -1.6220750e-02    2.4516139e-01   -7.3920128e-02    2.7414830e-01    8.5476415e+02    4.7503875e+05      2.1698639e-07      1.2897871e-01      7.4862100e-01      8.2675716e-02      3.8973627e-02      9.8120632e-06      1.6458206e-08      9.3188128e-08      2.0417793e-08      6.2724602e-08      4.8729536e-07      4.5763572e-07      3.5000366e-08      2.2601347e-13      3.5202555e-10      4.8059340e-10      1.5400320e-11      5.6271085e-17      4.9831511e-08      2.0966664e-08      6.3549211e-12      1.6396320e-12      2.8515522e-12      1.7454765e-11      1.2896141e-10      1.4398164e-12      5.5877280e-13      2.0244369e-11      0.0000000e+00      1.7103544e-07      2.9210954e-14      5.2464434e-12      1.3464221e-11      3.5415234e-12      2.4941101e-06      2.5777964e-11      2.1235300e-08      2.4832636e-14      1.1759980e-11      5.2924190e-08      7.3693333e-04      2.1621464e-21    3.5611112e-04    3.0378778e-07    1.1164675e+00    2.4599514e+01                0                0
    5.9797296e-03   -1.2384426e-03   -2.0220750e-02    2.5122214e-01   -1.1002512e-01    4.3485563e-01    8.6954031e+02    4.7504246e+05      1.3221913e-07      1.2308642e-01      7.4753546e-01      8.7407163e-02      4.1145238e-02      5.3413761e-06      8.6965131e-09      4.9050003e-08      1.0966118e-08      3.4093882e-08      2.5099347e-07      2.7319748e-07      2.7358695e-08      1.7505243e-13      2.2169530e-10      3.2706145e-10      9.3743472e-12      5.1060386e-17      2.6293505e-08      1.0229197e-08      1.9896760e-12      1.1990219e-12      1.9341989e-12      1.1290118e-11      5.9919329e-11      7.6276807e-13      2.6539442e-13      6.8060436e-12      0.0000000e+00      8.1437882e-08      1.6561763e-14      2.7065377e-12      8.6399446e-12      1.9081199e-12      1.3859275e-06      1.2887104e-11      1.0915100e-08      1.9363126e-14      1.0588292e-11      2.9231882e-08      8.1804701e-04      4.0198148e-21    3.9983097e-04    2.8751799e-07    1.1805968e+00    2.5080077e+01                0                0
    1.3747755e-02   -2.0000000e-03   -2.4220750e-02    4.9408223e-01   -2.3879818e-01    4.5347223e-01    9.7934348e+02    4.7503924e+05      5.4555260e-09      1.0334869e-01      7.4340136e-01      1.0359015e-01      4.8689857e-02      2.0868771e-06      2.6666793e-09      1.4532289e-08      4.0540515e-09      4.6987758e-09      4.5979665e-08      1.6030372e-07      1.2782266e-07      7.3462148e-13      1.0727524e-09      2.6884723e-10      5.2950798e-12      7.7409522e-16      4.0430703e-09      9.7291989e-10      1.5694766e-14      1.8160728e-12      1.6881669e-13      6.6737180e-13      4.1417346e-13      1.1992115e-14      1.8279764e-15      6.0176028e-15      0.0000000e+00      9.1470887e-09      6.9557446e-15      3.1239012e-13      4.8792986e-13      2.2707002e-13      6.5281886e-07      2.8776440e-12      2.6532060e-09      3.6714185e-14      5.7912556e-12      1.3485601e-08      9.6680602e-04      3.6299600e-19    4.8879848e-04    1.8280015e-07    1.4343702e+00    2.8319136e+01                0                0
    1.4073682e-02   -4.9147549e-03   -2.4220750e-02    4.2527842e-01   -3.3006123e-01    4.3325500e-01    9.8116863e+02    4.7503954e+05      4.4804595e-09      1.0308428e-01      7.4333639e-01      1.0381349e-01      4.8795240e-02      2.0803558e-06      2.6119985e-09      1.4180078e-08      4.0313231e-09      4.1207614e-09      4.2788289e-08      1.6164768e-07      1.3806002e-07      7.9285960e-13      1.1561595e-09      2.5462708e-10      5.0494822e-12      8.4010700e-16      3.6046473e-09      8.4447701e-10      1.3903974e-14      1.7381500e-12      1.3774928e-13      5.3931051e-13      3.3029941e-13      9.4065574e-15      1.4229844e-15      5.5730185e-15      0.0000000e+00      8.0481964e-09      6.1990635e-15      2.6632172e-13      3.9406857e-13      1.9353842e-13      6.5951412e-07      2.8554204e-12      2.5453687e-09      3.5373589e-14      5.0768334e-12      1.3611160e-08      9.6745983e-04      4.6055174e-19    4.8909910e-04    1.8198598e-07    1.4412886e+00    2.8600350e+01                0                0
    1.4073682e-02   -4.9147549e-03   -2.8220750e-02    3.4307666e-01   -3.3631257e-01    4.3381143e-01    1.0076996e+03    4.7504185e+05      1.8793037e-09      9.8515526e-02      7.4255273e-01      1.0746612e-01      5.0465452e-02      1.3255018e-06      1.5975412e-09      8.3859002e-09      2.5776662e-09      1.8790189e-09      2.2486078e-08      1.0471388e-07      1.5408796e-07      6.8077109e-13      1.2557986e-09      1.4554339e-10      2.0775783e-12      7.1421527e-16      1.6875987e-09      3.2193937e-10      2.9751215e-15      1.0490883e-12      5.5659799e-14      2.0252115e-13      7.9517436e-14      2.7364113e-15      3.3994195e-16      7.4258663e-16      0.0000000e+00      3.8780717e-09      3.2813853e-15      1.1033996e-13      1.4659149e-13      7.8227522e-14      4.4616449e-07      1.2455940e-12      1.4475226e-09      2.2670703e-14      2.9228944e-12      9.2091540e-09      9.9808412e-04      9.0177488e-19    5.1502422e-04    1.5168065e-07    1.5661979e+00    3.1605995e+01                0                0
    5.9797296e-03   -1.2384426e-03   -2.4220750e-02    2.4700877e-01   -1.4063634e-01    5.5136830e-01    8.9603612e+02    4.7504553e+05      4.0726064e-08      1.1633519e-01      7.4630043e-01      9.2829941e-02      4.3639455e-02      3.0643244e-06      4.7005756e-09      2.6370619e-08      6.1655361e-09      1.7156193e-08      1.2537464e-07      1.8359511e-07      3.4959131e-08      2.2715045e-13      2.5610579e-10      2.9546281e-10      7.6513589e-12      1.0692511e-16      1.3164564e-08      4.9614775e-09      4.4703429e-13      1.3214381e-12      8.5256376e-13      4.5019865e-12      1.2887120e-11      2.0817233e-13      5.8295404e-14      8.1743141e-13      0.0000000e+00      3.5305611e-08      1.1951894e-14      1.3233265e-12      3.4001884e-12      9.7654168e-13      8.2957238e-07      6.6651394e-12      5.5990526e-09      2.3181681e-14      7.9915604e-12      1.7349496e-08      8.9057758e-04      1.5684923e-20    4.4358326e-04    2.4883460e-07    1.2574909e+00    2.5993144e+01                0                0
    5.9797296e-03   -1.2384426e-03   -2.8220750e-02    1.9289272e-01   -1.5153328e-01    6.4965328e-01    9.2768618e+02    4.7504768e+05      1.3441143e-08      1.1001982e-01      7.4516328e-01      9.7898550e-02      4.5971980e-02      1.7936693e-06      2.5716421e-09      1.4324467e-08      3.5464728e-09      7.5056015e-09      6.0252468e-08      1.2203772e-07      4.2331550e-08      2.4354205e-13      3.1135308e-10      2.1422245e-10      4.6135952e-12      1.7815552e-16      6.0508420e-09      1.9473142e-09      7.4339609e-14      1.0934662e-12      3.2666661e-13      1.5409743e-12      2.3714645e-12      4.8527784e-14      1.0711172e-14      8.2269559e-14      0.0000000e+00      1.4700290e-08      6.7785865e-15      5.2802420e-13      1.1486616e-12      3.9338859e-13      5.1002080e-07      3.1503429e-12      2.8781940e-09      2.0023145e-14      5.1612451e-12      1.0604764e-08      9.4376300e-04      5.0939955e-20    4.8028775e-04    2.0681041e-07    1.3430388e+00    2.7221557e+01                0                0
    1.3747755e-02   -2.0000000e-03   -4.2207500e-03    4.5967695e-01    6.7373415e-02    5.6244796e-02    8.7452660e+02    4.7502999e+05      4.9355460e-07      1.2827821e-01      7.4803564e-01      8.3524085e-02      3.9478850e-02      2.3260669e-05      3.7256474e-08      2.0993762e-07      4.7484991e-08      1.5161699e-07      1.0597392e-06      1.2459392e-06      1.4077508e-07      1.0289685e-12      1.1764004e-09      1.7436570e-09      5.4504240e-11      3.3130168e-16      1.1249381e-07      4.5078097e-08      1.0071471e-11      6.9022868e-12      8.5222233e-12      4.8263999e-11      2.2263849e-10      2.9407759e-12      9.8462738e-13      3.2043774e-11      0.0000000e+00      3.3037852e-07      8.2705087e-14      1.2208759e-11      3.6798756e-11      8.6960749e-12      6.1111486e-06      6.1799366e-11      4.6133878e-08      1.1834067e-13      5.5735869e-11      1.2843407e-07      6.4978347e-04      5.0987216e-21    3.1280242e-04    2.1787123e-07    8.1187589e-01    3.3573252e+01                0                0
    1.3747755e-02   -2.0000000e-03   -1.1103750e-03    2.8981905e-01    9.8305031e-02   -2.0401042e-02    7.9904256e+02    4.7502999e+05      1.1334675e-06      1.3467881e-01      7.4957123e-01      7.8179607e-02      3.6977943e-02      3.1650538e-05      5.7788965e-08      3.3318426e-07      6.9234128e-08      1.8338443e-07      1.7537792e-06      1.0878508e-06      4.4986629e-08      3.1244605e-13      2.4572004e-09      5.2604894e-10      4.1551018e-11      1.2755647e-16      1.7437142e-07      8.5439255e-08      2.2403691e-10      2.5733532e-12      9.9971315e-12      7.1406636e-11      2.0365123e-09      1.3376793e-11      8.1098381e-12      1.2503473e-09      0.0000000e+00      7.9468704e-07      1.1139034e-13      3.7523884e-11      5.6555811e-11      1.7277994e-11      7.5893019e-06      1.0986519e-10      8.1314192e-08      2.9395473e-14      1.2484744e-11      1.6464464e-07      5.4719732e-04      1.0628852e-21    2.6941831e-04    2.3285771e-07    3.9921362e-01    7.8436827e+01                0                0
    9.8152726e-03   -1.9140252e-03   -1.1103750e-03    1.6814742e-01    9.3490169e-02   -3.2231714e-02    6.9035212e+02    4.7503036e+05      4.8320378e-06      1.6282061e-01      7.5588263e-01      5.4863853e-02      2.5975024e-02      7.2118115e-05      1.4926111e-07      9.0225443e-07      1.7498952e-07      3.3804827e-07      4.3339369e-06      1.1592813e-06      7.6972858e-09      6.3197054e-14      7.7207456e-09      4.1574428e-11      6.6003789e-11      4.3211244e-17      4.6276017e-07      1.4065373e-07      2.3242306e-08      6.5687862e-13      9.1485661e-13      7.4857162e-12      4.4526774e-09      8.3651026e-12      1.3825934e-11      5.5614128e-08      0.0000000e+00      2.4418071e-06      1.4085237e-13      2.4965097e-10      6.8779901e-12      1.5940791e-11      1.5796512e-05      4.6906239e-10      2.4324566e-07      4.8215416e-15      1.2126622e-13      3.5841900e-07      3.5433278e-04      6.0225900e-23    1.8111082e-04    2.6842480e-07    3.0156695e-01    5.1497675e+01                0                0
    9.8152726e-03   -1.9140252e-03   -4.2207500e-03    2.9342099e-01    5.6286171e-02   -2.0968294e-02    8.0133013e+02    4.7503045e+05      1.3993747e-06      1.4463501e-01      7.5176030e-01      6.9950681e-02      3.3079785e-02      4.1426520e-05      7.5281409e-08      4.3325315e-07      9.0278732e-08      2.4287246e-07      2.2856295e-06      1.4502573e-06      6.3889571e-08      3.5385136e-13      2.7555990e-09      7.6099254e-10      4.6758596e-11      1.4772593e-16      2.2777412e-07      1.0916516e-07      2.6884150e-10      2.9393538e-12      1.0894646e-11      7.6983478e-11      1.9460423e-09      1.3270158e-11      7.6627158e-12      1.2551610e-09      0.0000000e+00      1.0185649e-06      1.1654590e-13      3.7898073e-11      6.0997935e-11      1.8085895e-11      9.9643152e-06      1.2539138e-10      1.0532297e-07      3.4328140e-14      1.5417503e-11      2.1585381e-07      5.1510856e-04      7.4612160e-22    2.5224996e-04    2.4701886e-07    6.8056969e-01    2.5950344e+01                0                0
    1.4073682e-02   -4.9147549e-03   -4.2207500e-03    4.5211953e-01   -5.3525352e-02    9.0338710e-02    8.8869428e+02    4.7503000e+05      9.4983171e-07      1.2515799e-01      7.4731768e-01      8.6118143e-02      4.0700687e-02      1.9649235e-05      3.0680306e-08      1.7241097e-07      3.9724022e-08      1.5734842e-07      8.5309567e-07      1.1399159e-06      1.4454101e-07      1.1348334e-12      1.3123763e-09      1.9976471e-09      6.5929193e-11      4.6627532e-16      9.7401268e-08      4.1475837e-08      7.4364756e-12      7.7111986e-12      1.8230768e-11      9.9621972e-11      3.5386369e-10      5.2208788e-12      1.5824276e-12      3.3858750e-11      0.0000000e+00      2.4922414e-07      7.2381294e-14      1.4354010e-11      7.5590622e-11      1.0426459e-11      5.2776044e-06      5.5179372e-11      3.7095932e-08      1.5893364e-13      1.4364189e-10      1.0993892e-07      6.7654447e-04      9.5056676e-21    3.2488610e-04    2.1038953e-07    8.4040098e-01    3.5186708e+01                0                0
    5.9797296e-03   -1.2384426e-03   -1.1103750e-03    6.6714441e-02    5.9744223e-02   -5.7224129e-02    5.9631851e+02    4.7503095e+05      7.3629710e-06      1.8531237e-01      7.6073357e-01      3.6331694e-02      1.7238683e-02      1.1399683e-04      2.5986045e-07      1.6961700e-06      3.1907945e-07      5.1223889e-07      6.0382963e-06      1.3394179e-06      1.5980025e-08      1.1546760e-13      6.6061506e-09      1.3164351e-10      4.2140643e-11      9.2325873e-17      6.6010588e-07      1.9034205e-07      1.0696830e-07      1.1770704e-12      3.3365597e-12      2.5242684e-11      4.5285897e-09      1.1131867e-11      1.7443193e-11      1.4890244e-07      0.0000000e+00      3.8842049e-06      2.4496508e-13      1.3495283e-09      2.2491936e-11      1.7840771e-11      2.3308039e-05      1.0722888e-09      4.9995320e-07      1.0796052e-14      1.6332268e-12      5.5616352e-07      2.2278193e-04      2.6931671e-22    1.1584752e-04    2.3399845e-07    2.2864735e-01    3.3998617e+01                0                0
    5.9797296e-03   -1.2384426e-03   -4.2207500e-03    1.4050982e-01    5.2702732e-02   -9.9404895e-02    7.3782189e+02    4.7503122e+05      3.2929167e-06      1.5888028e-01      7.5494255e-01      5.8162899e-02      2.7520662e-02      5.9696292e-05      1.1802681e-07      6.9862011e-07      1.3866192e-07      2.9730275e-07      3.5482076e-06      1.3183123e-06      1.7390224e-08      1.4548098e-13      7.0177377e-09      1.6533872e-10      7.5955501e-11      1.0858155e-16      3.7114322e-07      1.4140224e-07      4.3290243e-09      1.3983841e-12      3.7861362e-12      3.0472050e-11      4.6742728e-09      1.5710122e-11      1.6599628e-11      1.5046785e-08      0.0000000e+00      1.8890344e-06      1.4911760e-13      1.2176790e-10      2.5236312e-11      2.1276307e-11      1.3511605e-05      3.1784498e-10      1.8155983e-07      1.1470631e-14      1.0725903e-12      3.0105953e-07      4.0804915e-04      3.0103714e-22    2.0281780e-04    2.5257229e-07    5.7031179e-01    2.0032741e+01                0                0
    1.3747755e-02   -2.0000000e-03   -8.2207500e-03    5.5229028e-01   -2.2968255e-02    1.6757970e-01    9.0826405e+02    4.7503038e+05      1.4653974e-07      1.2186852e-01      7.4667912e-01      8.8774081e-02      4.1917320e-02      1.4997160e-05      2.2489686e-08      1.2596255e-07      2.9973802e-08      7.3569618e-08      5.7838705e-07      9.3816216e-07      2.0513562e-07      1.4721122e-12      1.6141245e-09      1.5422939e-09      4.3012534e-11      7.9488893e-16      5.8361299e-08      2.1301535e-08      1.8205729e-12      7.6963319e-12      3.4663778e-12      1.7689315e-11      4.3478247e-11      7.3723032e-13      1.9679981e-13      2.9067767e-12      0.0000000e+00      1.5389550e-07      6.2378912e-14      5.9764222e-12      1.3307052e-11      4.4300027e-12      4.1187055e-06      3.4062941e-11      2.6248783e-08      1.3513279e-13      3.8518798e-11      8.6007561e-08      7.3937186e-04      2.2616647e-20    3.5471576e-04    2.2354173e-07    1.0285274e+00    2.7220924e+01                0                0
    1.3747755e-02   -2.0000000e-03   -1.2220750e-02    6.0501704e-01   -9.4367889e-02    2.8648108e-01    9.2615934e+02    4.7503190e+05      7.1191348e-08      1.1690986e-01      7.4572739e-01      9.2779080e-02      4.3759724e-02      9.1631226e-06      1.3173807e-08      7.3405489e-08      1.8131215e-08      3.8804866e-08      3.1044591e-07      6.2040976e-07      2.1155199e-07      1.2247271e-12      1.5576859e-09      1.0865445e-09      2.3680808e-11      8.8884361e-16      3.1208022e-08      1.0128784e-08      4.4303002e-13      5.5320628e-12      1.7068932e-12      8.1164954e-12      1.3622327e-11      2.6674979e-13      6.1413237e-14      5.9296988e-13      0.0000000e+00      7.6326757e-08      3.4700250e-14      2.7502763e-12      6.0567271e-12      2.0464482e-12      2.6006330e-06      1.6363944e-11      1.4784597e-08      1.0119145e-13      2.6307687e-11      5.4087398e-08      8.1063601e-04      4.4085418e-20    3.9099496e-04    2.3030808e-07    1.1579987e+00    2.5753925e+01                0                0
    9.8152726e-03   -1.9140252e-03   -8.2207500e-03    3.8421951e-01   -1.8859723e-02    6.6803719e-02    8.5373527e+02    4.7503125e+05      5.3163283e-07      1.3373120e-01      7.4937687e-01      7.8936012e-02      3.7288252e-02      2.3832661e-05      4.0044780e-08      2.2682968e-07      4.9644767e-08      1.5190942e-07      1.1860794e-06      1.1058478e-06      8.4535683e-08      5.4701520e-13      8.7817803e-10      1.1529020e-09      3.7290379e-11      1.3944761e-16      1.2116845e-07      5.1186949e-08      1.8340436e-11      3.9539667e-12      6.9013016e-12      4.2394531e-11      3.3232203e-10      3.5944856e-12      1.4297927e-12      6.4080431e-11      0.0000000e+00      4.1907399e-07      7.1131689e-14      1.2976999e-11      3.2724160e-11      8.6596186e-12      6.0514261e-06      6.2885038e-11      5.1770093e-08      5.9752906e-14      2.8015549e-11      1.2846546e-07      6.3362906e-04      2.0136426e-21    3.0593814e-04    2.5502757e-07    9.2742322e-01    2.3741419e+01                0                0
    1.4073682e-02   -4.9147549e-03   -8.2207500e-03    5.3214197e-01   -1.5699656e-01    1.8846283e-01    9.2053731e+02    4.7503047e+05      1.1877822e-07      1.1924407e-01      7.4607938e-01      9.0952952e-02      4.2942028e-02      1.3375852e-05      1.9497328e-08      1.0881280e-07      2.6587932e-08      5.9995747e-08      4.7250132e-07      8.8754507e-07      2.8808426e-07      1.8617682e-12      2.3944047e-09      1.6617107e-09      4.0573514e-11      1.3470399e-15      4.7124656e-08      1.7431555e-08      9.9420424e-13      8.6731842e-12      3.1928441e-12      1.5524033e-11      2.9561878e-11      5.5260840e-13      1.3454727e-13      1.6107900e-12      0.0000000e+00      1.2003249e-07      6.0135128e-14      5.0728631e-12      1.1612037e-11      3.7708610e-12      3.7649163e-06      2.7017278e-11      2.2181765e-08      1.5956232e-13      4.4337317e-11      7.8392245e-08      7.6215890e-04      4.5171373e-20    3.6539023e-04    2.1547104e-07    1.0502224e+00    2.8027686e+01                0                0
    9.8152726e-03   -1.9140252e-03   -1.2220750e-02    4.3671186e-01   -8.2363616e-02    2.0316223e-01    8.7816076e+02    4.7503321e+05      2.8114730e-07      1.2685521e-01      7.4796968e-01      8.4541527e-02      3.9890534e-02      1.3519524e-05      2.1633649e-08      1.2187071e-07      2.7584474e-08      8.7927931e-08      6.1506600e-07      7.2565886e-07      8.3008541e-08      6.0158614e-13      6.8094409e-10      1.0152993e-09      3.1486251e-11      1.9723156e-16      6.5245798e-08      2.6054883e-08      4.5368118e-12      4.0154844e-12      4.8747910e-12      2.7581149e-11      1.2030259e-10      1.6495470e-12      5.3699242e-13      1.1679521e-11      0.0000000e+00      1.9095625e-07      4.7879473e-14      6.9577553e-12      2.1023773e-11      4.9989766e-12      3.5539533e-06      3.5708457e-11      2.6756121e-08      6.8756107e-14      3.1933673e-11      7.4680559e-08      7.2363309e-04      5.9004409e-21    3.4889249e-04    2.6756406e-07    1.0774451e+00    2.4099113e+01                0                0
    1.4073682e-02   -4.9147549e-03   -1.2220750e-02    5.7435169e-01   -2.3403633e-01    2.9576601e-01    9.3788523e+02    4.7503208e+05      5.0883821e-08      1.1454953e-01      7.4519303e-01      9.4736499e-02      4.4678914e-02      8.3324707e-06      1.1690668e-08      6.5006796e-08      1.6416483e-08      3.1101556e-08      2.6087785e-07      5.8200470e-07      2.3202501e-07      1.5104844e-12      1.8767717e-09      1.1039338e-09      2.6806591e-11      1.2813874e-15      2.5252711e-08      8.2830878e-09      3.1989264e-13      6.0900408e-12      1.4180810e-12      6.4708640e-12      8.7359977e-12      1.8494441e-13      3.8866951e-14      3.1665105e-13      0.0000000e+00      6.1898630e-08      3.4567660e-14      2.4047902e-12      4.8078324e-12      1.7895621e-12      2.4089000e-06      1.6255739e-11      1.2847789e-08      1.1426872e-13      2.6244351e-11      5.0024337e-08      8.2987731e-04      8.0465274e-20    4.0049525e-04    2.2107701e-07    1.1784314e+00    2.6251979e+01                0                0
    5.9797296e-03   -1.2384426e-03   -8.2207500e-03    1.9330843e-01    6.3840428e-03   -3.8583889e-02    8.0870629e+02    4.7503238e+05      1.0896568e-06      1.4388973e-01      7.5166713e-01      7.0523455e-02      3.3328033e-02      3.3385416e-05      6.0333272e-08      3.4661277e-07      7.2455213e-08      1.9830301e-07      1.8346077e-06      1.1900703e-06      5.1185722e-08      3.2971337e-13      1.9587359e-09      6.6770200e-10      4.0174319e-11      1.1625960e-16      1.8323949e-07      8.5656518e-08      1.5206023e-10      2.7033647e-12      9.4807940e-12      6.6131511e-11      1.4923096e-09      1.0681844e-11      5.9912790e-12      7.7503035e-10      0.0000000e+00      8.0134717e-07      1.0046896e-13      3.0473183e-11      5.2100618e-11      1.5283498e-11      8.0591450e-06      1.0364716e-10      8.3862611e-08      3.2211118e-14      1.4656441e-11      1.7428702e-07      5.4403219e-04      8.9511282e-22    2.6468635e-04    2.7299655e-07    8.3130937e-01    2.0805799e+01                0                0
    5.9797296e-03   -1.2384426e-03   -1.2220750e-02    2.2699643e-01   -3.6375829e-02    1.0614042e-01    8.4125273e+02    4.7503489e+05      4.2471456e-07      1.3499646e-01      7.4979433e-01      7.7807160e-02      3.6726939e-02      1.8221425e-05      3.1147866e-08      1.7676188e-07      3.8239019e-08      1.1512946e-07      9.3572127e-07      7.9332179e-07      4.6701915e-08      3.1247045e-13      5.9805911e-10      7.1117900e-10      2.5691521e-11      7.3081482e-17      9.4656457e-08      3.9919469e-08      1.8094647e-11      2.3335211e-12      4.7984023e-12      3.0381578e-11      2.9475992e-10      2.9551888e-12      1.2635197e-12      6.3134729e-11      0.0000000e+00      3.4451318e-07      4.9624457e-14      9.9753120e-12      2.3560858e-11      6.4029580e-12      4.5671909e-06      5.0276119e-11      4.0866781e-08      3.3359411e-14      1.5766926e-11      9.7337224e-08      6.4914262e-04      1.4068643e-21    3.1317485e-04    2.9473688e-07    1.0114767e+00    2.3119311e+01                0                0
    1.3747755e-02   -2.0000000e-03   -1.6220750e-02    6.1034444e-01   -1.5848984e-01    3.7416350e-01    9.4006304e+02    4.7503400e+05      2.9879835e-08      1.1247319e-01      7.4494318e-01      9.6325176e-02      4.5378579e-02      5.4861382e-06      7.5929236e-09      4.2131434e-08      1.0761850e-08      1.9230386e-08      1.6376636e-07      3.8974588e-07      1.6586723e-07      1.0222236e-12      1.2867350e-09      6.6955776e-10      1.5117654e-11      8.4161430e-16      1.5813876e-08      4.7133998e-09      1.5836739e-13      3.8631933e-12      8.0092396e-13      3.6171583e-12      4.6930282e-12      1.0134537e-13      2.1162713e-14      1.6002017e-13      0.0000000e+00      3.7424925e-08      2.0697783e-14      1.3713616e-12      2.6839441e-12      1.0176199e-12      1.5993776e-06      9.4629614e-12      8.2224558e-09      7.2415451e-14      1.5518094e-11      3.3181379e-08      8.7185182e-04      9.0553666e-20    4.2532470e-04    2.2711469e-07    1.2475321e+00    2.5569405e+01                0                0
    1.3747755e-02   -2.0000000e-03   -2.0220750e-02    5.7396982e-01   -2.0873792e-01    4.2596774e-01    9.5659947e+02    4.7503646e+05      1.2794831e-08      1.0804098e-01      7.4419804e-01      9.9849358e-02      4.6982466e-02      3.3220359e-06      4.4352013e-09      2.4477713e-08      6.4832257e-09      9.5720845e-09      8.7720888e-08      2.4507200e-07      1.3383748e-07      8.9502344e-13      1.1538491e-09      4.5323767e-10      1.0868704e-11      8.9751069e-16      8.0086745e-09      2.3362886e-09      6.2230480e-14      2.8231723e-12      3.9829601e-13      1.6889650e-12      1.5424593e-12      3.8005130e-14      6.7741863e-15      3.5579247e-14      0.0000000e+00      1.8774332e-08      1.2933999e-14      7.1883306e-13      1.2449722e-12      5.3088313e-13      9.9737930e-07      6.0091295e-12      4.6392671e-09      5.4973303e-14      1.0133479e-11      2.0645088e-08      9.2426352e-04      1.9949861e-19    4.5835140e-04    2.1027239e-07    1.3298374e+00    2.6301487e+01                0                0
    9.8152726e-03   -1.9140252e-03   -1.6220750e-02    4.5491883e-01   -1.3801462e-01    3.3442913e-01    8.9270961e+02    4.7503585e+05      1.4207754e-07      1.2143358e-01      7.4694843e-01      8.8908453e-02      4.1897778e-02      7.5952595e-06      1.1779170e-08      6.6155017e-08      1.5334995e-08      4.7415217e-08      3.2006726e-07      4.4487871e-07      7.4744374e-08      4.9257971e-13      5.5817337e-10      7.2400025e-10      1.9446509e-11      2.1697247e-16      3.4634158e-08      1.3419851e-08      1.4176679e-12      3.0616184e-12      2.8127212e-12      1.5100308e-11      4.7490141e-11      7.3777055e-13      2.1291119e-13      3.3257583e-12      0.0000000e+00      9.2714661e-08      2.8718393e-14      3.6438596e-12      1.1430017e-11      2.6773362e-12      2.0432256e-06      1.7640033e-11      1.4172155e-08      5.5279808e-14      2.4330521e-11      4.2729384e-08      8.0079548e-04      1.1887384e-20    3.8885920e-04    2.6863724e-07    1.1688082e+00    2.4441051e+01                0                0
    1.4073682e-02   -4.9147549e-03   -1.6220750e-02    5.8679214e-01   -2.9111161e-01    3.7074002e-01    9.5412892e+02    4.7503423e+05      2.1581270e-08      1.0987009e-01      7.4435915e-01      9.8482176e-02      4.6390385e-02      4.9627846e-06      6.6999628e-09      3.6992290e-08      9.6978153e-09      1.5154040e-08      1.3504506e-07      3.6298596e-07      1.9485089e-07      1.0736496e-12      1.4800145e-09      6.0951259e-10      1.2223389e-11      9.5788221e-16      1.2729773e-08      3.5012853e-09      8.8016337e-14      3.5666257e-12      5.7447923e-13      2.4958351e-12      2.6764862e-12      6.1811040e-14      1.1945240e-14      7.9648653e-14      0.0000000e+00      2.9608499e-08      1.7077148e-14      1.0086588e-12      1.8443392e-12      7.4493440e-13      1.4780801e-06      7.5305769e-12      7.0720312e-09      6.7897810e-14      1.3229475e-11      3.0622035e-08      8.9088339e-04      1.3207868e-19    4.3529138e-04    2.1537652e-07    1.2757549e+00    2.6209772e+01                0                0
    9.8152726e-03   -1.9140252e-03   -2.0220750e-02    4.4034207e-01   -1.8806154e-01    4.2792940e-01    9.1271281e+02    4.7503897e+05      4.0856163e-08      1.1553446e-01      7.4587230e-01      9.3643828e-02      4.4070046e-02      4.3049662e-06      6.3875361e-09      3.5714455e-08      8.5863054e-09      2.0495365e-08      1.6033573e-07      2.7596769e-07      7.4475964e-08      4.7896835e-13      5.5967274e-10      4.9407656e-10      1.2425343e-11      3.0331715e-16      1.6154900e-08      5.9046938e-09      3.7065698e-13      2.4417415e-12      9.9480229e-13      4.9633230e-12      1.0427035e-11      1.8661255e-13      4.5863221e-14      5.1941153e-13      0.0000000e+00      4.2089980e-08      1.8032414e-14      1.6466260e-12      3.7251840e-12      1.2288093e-12      1.1939690e-06      9.1766646e-12      7.3825901e-09      4.3835083e-14      1.2426790e-11      2.4904902e-08      8.7315187e-04      3.2655272e-20    4.3037237e-04    2.4793029e-07    1.2480911e+00    2.5083494e+01                0                0
    1.7747755e-02   -2.0000000e-03   -4.2207500e-03    6.1572416e-01    3.8612866e-02    1.4735905e-01    9.4338088e+02    4.7502960e+05      6.3932780e-08      1.1315411e-01      7.4452762e-01      9.6108615e-02      4.5408866e-02      1.1891076e-05      1.6458359e-08      9.1339156e-08      2.3324435e-08      4.1503260e-08      3.5490463e-07      8.4464037e-07      3.5585731e-07      2.2186523e-12      2.7815838e-09      1.4480911e-09      3.2830087e-11      1.8269877e-15      3.4202737e-08      1.0167323e-08      3.8740709e-13      8.3953273e-12      1.7127372e-12      7.7258221e-12      1.0443717e-11      2.1894230e-13      4.7024920e-14      5.2400621e-13      0.0000000e+00      8.1104070e-08      4.4946731e-14      2.9659594e-12      5.7324302e-12      2.1980204e-12      3.4653202e-06      2.0582265e-11      1.7825216e-08      1.5727351e-13      3.3420744e-11      7.1895916e-08      7.8341398e-04      7.9284718e-20    3.7270590e-04    1.7503998e-07    9.2881466e-01    4.1853307e+01                0                0
    2.1747755e-02   -2.0000000e-03   -4.2207500e-03    7.6730540e-01   -1.7492892e-02    1.9033833e-01    1.0079981e+03    4.7502914e+05      8.1999168e-09      9.9311822e-02      7.4129001e-01      1.0764707e-01      5.0841232e-02      5.6108679e-06      6.7635446e-09      3.5563593e-08      1.0906331e-08      8.0291180e-09      9.4837397e-08      4.4245830e-07      6.4020240e-07      2.7552710e-12      5.0903022e-09      6.0595605e-10      8.3651612e-12      2.8203898e-15      7.1934552e-09      1.3650970e-09      1.4317792e-14      4.3600479e-12      2.3733317e-13      8.7128440e-13      4.0087163e-13      1.2588885e-14      1.7346677e-15      8.0355010e-15      0.0000000e+00      1.6602527e-08      1.3735171e-14      4.6672840e-13      6.3139795e-13      3.3078006e-13      1.8847363e-06      5.0788779e-12      6.1454486e-09      9.4030873e-14      1.2258148e-11      3.8908572e-08      9.0104358e-04      6.6951549e-19    4.2660785e-04    1.2927438e-07    1.0162686e+00    4.9089487e+01                0                0
    2.1747755e-02   -6.0000000e-03   -4.2207500e-03    7.5792949e-01   -2.3756708e-01    2.0593762e-01    1.0241413e+03    4.7502934e+05      4.7923012e-09      9.5995282e-02      7.4051464e-01      1.1041254e-01      5.2142246e-02      4.4878550e-06      5.2930160e-09      2.6731695e-08      8.7914851e-09      4.8975161e-09      7.0055226e-08      3.5805874e-07      7.5549453e-07      3.3170628e-12      6.6339624e-09      5.1602851e-10      6.9017436e-12      3.8180027e-15      4.4354122e-09      8.2198640e-10      8.1895251e-15      3.9400204e-12      1.5630698e-13      5.4654049e-13      1.9344170e-13      6.5056399e-15      8.0517546e-16      4.0329634e-15      0.0000000e+00      1.0763851e-08      1.1156122e-14      3.1525861e-13      3.9355973e-13      2.2004330e-13      1.5877891e-06      4.0592899e-12      4.4931299e-09      9.0925545e-14      1.1005485e-11      3.2774782e-08      9.2792223e-04      1.5197150e-18    4.3914488e-04    1.1841694e-07    1.0338109e+00    5.1489038e+01                0                0
    2.1747755e-02   -2.0000000e-03   -1.1103750e-03    7.0687219e-01    1.0828601e-01    6.6993772e-02    9.2630856e+02    4.7502956e+05      4.9725567e-08      1.0163832e-01      7.4177112e-01      1.0575473e-01      4.9993632e-02      6.5886286e-06      9.4544983e-09      5.2663327e-08      1.3030498e-08      2.7658802e-08      2.2192834e-07      4.4775862e-07      1.5548272e-07      8.8697381e-13      1.1395948e-09      7.8548152e-10      1.6886209e-11      6.4338476e-16      2.2297271e-08      7.1800603e-09      2.8224706e-13      3.9952025e-12      1.2039441e-12      5.6828898e-12      8.8595195e-12      1.7986149e-13      4.0023188e-14      3.3721491e-13      0.0000000e+00      5.4215130e-08      2.4870479e-14      1.9443095e-12      4.2364626e-12      1.4481796e-12      1.8726067e-06      1.1572871e-11      1.0588546e-08      7.3106444e-14      1.8953570e-11      3.8939809e-08      8.3262360e-04      4.4017423e-20    3.9384704e-04    1.2587970e-07    5.7957891e-01    1.3743379e+02                0                0
    1.7747755e-02   -2.0000000e-03   -1.1103750e-03    4.5231680e-01    1.6587576e-01    3.0293140e-02    8.7023998e+02    4.7502979e+05      2.7944636e-07      1.1631376e-01      7.4524699e-01      9.3499494e-02      4.4214127e-02      1.4117095e-05      2.2818774e-08      1.2867973e-07      2.8911818e-08      8.9925870e-08      6.5650016e-07      7.3445121e-07      7.3524798e-08      5.3837560e-13      6.3150928e-10      9.3591568e-10      2.9695564e-11      1.5912250e-16      6.8570772e-08      2.7647351e-08      5.9963950e-12      3.5761196e-12      4.5277393e-12      2.6145571e-11      1.3345768e-10      1.7265422e-12      6.0348315e-13      1.6921190e-11      0.0000000e+00      2.0843672e-07      4.7904642e-14      7.1785780e-12      1.9982233e-11      5.0658087e-12      3.6817871e-06      3.7265399e-11      2.8473684e-08      5.8851290e-14      2.6163176e-11      7.7543706e-08      7.0540290e-04      4.4840321e-21    3.3780210e-04    1.7566049e-07    5.0280999e-01    1.1104202e+02                0                0
    2.1747755e-02   -6.0000000e-03   -1.1103750e-03    6.9158120e-01   -1.5137238e-01    9.9527492e-02    9.3702868e+02    4.7502973e+05      3.0161234e-08      9.8651931e-02      7.4102698e-01      1.0826461e-01      5.1182947e-02      4.9486172e-06      6.9255108e-09      3.8497243e-08      9.7446165e-09      1.8284582e-08      1.5372211e-07      3.4695767e-07      1.4053884e-07      9.2598578e-13      1.1565214e-09      6.6525779e-10      1.6296994e-11      7.9741471e-16      1.4830688e-08      4.8644341e-09      1.7467034e-13      3.6898219e-12      8.5179453e-13      3.8737894e-12      5.0471728e-12      1.0874521e-13      2.2420207e-14      1.6719783e-13      0.0000000e+00      3.6218127e-08      2.0742319e-14      1.4264625e-12      2.8770683e-12      1.0622276e-12      1.4333372e-06      9.7332257e-12      7.5916546e-09      6.9434517e-14      1.5947588e-11      2.9759161e-08      8.6630838e-04      8.8856162e-20    4.0757358e-04    1.1120752e-07    6.0524400e-01    1.4642247e+02                0                0
    1.7907614e-02   -5.7029501e-03   -1.1103750e-03    3.6970872e-01    4.9914068e-02    5.4303333e-02    8.8585087e+02    4.7502996e+05      5.5388623e-07      1.1235215e-01      7.4431891e-01      9.6802851e-02      4.5771518e-02      1.1007462e-05      1.7159042e-08      9.6400726e-08      2.2235735e-08      8.9529187e-08      4.7690671e-07      6.4137156e-07      8.0801896e-08      6.4147513e-13      7.3737696e-10      1.1349423e-09      3.7728995e-11      2.6591182e-16      5.4731766e-08      2.3386940e-08      3.7010643e-12      4.3628250e-12      1.0667178e-11      5.8257424e-11      2.0328048e-10      3.0331661e-12      9.1136892e-13      1.7123755e-11      0.0000000e+00      1.3842449e-07      4.0561149e-14      8.1896940e-12      4.4199039e-11      5.9686516e-12      2.9603510e-06      3.1160083e-11      2.0709369e-08      9.0734275e-14      8.4154490e-11      6.1627773e-08      7.3832877e-04      1.0124831e-20    3.5242500e-04    1.6268628e-07    5.3306503e-01    1.2102700e+02                0                0
    1.7907614e-02   -5.7029501e-03   -4.2207500e-03    6.0596075e-01   -1.4187252e-01    1.7070270e-01    9.5801773e+02    4.7502955e+05      4.4627548e-08      1.1001252e-01      7.4379717e-01      9.8724298e-02      4.6640556e-02      1.0014428e-05      1.3377870e-08      7.3872086e-08      1.9542743e-08      2.9305981e-08      2.6516950e-07      7.3840272e-07      3.9402962e-07      2.6804109e-12      3.4196388e-09      1.3712132e-09      3.3270452e-11      2.6881184e-15      2.4283863e-08      7.1436122e-09      2.2917206e-13      8.5316131e-12      1.3144115e-12      5.7170676e-12      7.0720459e-12      1.4913770e-13      3.1287981e-14      3.5663284e-13      0.0000000e+00      5.6827141e-08      3.9090501e-14      2.2233647e-12      4.2283921e-12      1.6402092e-12      3.0035815e-06      1.8370804e-11      1.4007481e-08      1.6617896e-13      3.1411693e-11      6.2166378e-08      8.1068415e-04      1.6697249e-19    3.8510937e-04    1.6537798e-07    9.5319092e-01    4.3967866e+01                0                0
    2.9747755e-02   -6.0000000e-03   -4.2207500e-03    9.6041223e-01   -1.7196920e-01    7.2112517e-02    1.1419151e+03    4.7502929e+05      4.2388526e-11      6.9632035e-02      7.3438853e-01      1.3241235e-01      6.2489025e-02      1.0231918e-06      1.4855471e-09      3.4789922e-09      2.1605847e-09      1.1168820e-10      1.5277962e-08      9.4126893e-08      1.1177979e-06      3.2090335e-12      9.0638445e-09      5.7779911e-11      4.3421871e-13      2.3940716e-15      1.6763117e-10      1.6027753e-11      8.9030534e-17      4.5678947e-13      1.1440749e-15      3.4924639e-15      2.5801116e-16      1.5106082e-17      8.4910393e-19      1.0813518e-18      0.0000000e+00      3.3596081e-10      5.1149387e-16      5.1261369e-15      2.4359759e-15      3.7206444e-15      5.2511951e-07      7.0305679e-13      5.0039454e-10      1.4770534e-14      4.0350840e-13      1.0742734e-08      1.0752575e-03      2.4989769e-17    5.1368663e-04    4.6471766e-08    1.1192583e+00    6.0384570e+01                0                0
    2.9747755e-02   -2.0000000e-03   -4.2207500e-03    9.9789325e-01   -6.8304860e-02    1.0856757e-01    1.1254889e+03    4.7502888e+05      1.0461181e-10      7.3645171e-02      7.3528261e-01      1.2907908e-01      6.0924856e-02      1.1999295e-06      1.6209948e-09      4.5484073e-09      2.4888619e-09      2.1569119e-10      1.6425576e-08      1.0632166e-07      1.0546308e-06      2.8505291e-12      7.6941154e-09      7.5256183e-11      5.5254207e-13      2.2323158e-15      2.7335413e-10      2.4953802e-11      1.2244142e-16      6.0322287e-13      2.5914159e-15      7.9478967e-15      6.5220683e-16      3.6605543e-17      2.1868750e-18      3.0254488e-18      0.0000000e+00      6.0839037e-10      8.0455468e-16      9.1687593e-15      5.5574536e-15      6.2267620e-15      5.8007793e-07      7.0408912e-13      6.6900766e-10      1.8381630e-14      7.9770065e-13      1.1892550e-08      1.0652991e-03      1.4754529e-17    5.0711492e-04    5.2382432e-08    1.1050317e+00    5.8282404e+01                0                0
    2.5747755e-02   -2.0000000e-03   -4.2207500e-03    8.8272484e-01   -6.5521462e-02    1.7503665e-01    1.0688837e+03    4.7502903e+05      9.5840731e-10      8.6492170e-02      7.3827921e-01      1.1835014e-01      5.5877676e-02      2.5350710e-06      2.9891530e-09      1.2777451e-08      5.0545253e-09      1.3573549e-09      3.4736336e-08      2.1031928e-07      9.4772886e-07      3.0322747e-12      7.2542534e-09      2.2474690e-10      2.0675764e-12      2.9915067e-15      1.3663677e-09      1.7254088e-10      1.0103263e-15      1.7990501e-12      2.6734983e-14      8.6477133e-14      1.5336452e-14      6.6250505e-16      5.9095675e-17      1.4593710e-16      0.0000000e+00      3.2841809e-09      3.6711570e-15      6.7588706e-14      6.1413247e-14      4.5549183e-14      1.0169417e-06      1.5923134e-12      2.0148036e-09      4.5952843e-14      3.7061683e-12      2.0949493e-08      9.9600007e-04      4.0388592e-18    4.7174246e-04    8.7075446e-08    1.0742273e+00    5.4463010e+01                0                0
    2.5747755e-02   -6.0000000e-03   -4.2207500e-03    8.8593080e-01   -1.9489072e-01    1.4897257e-01    1.0811328e+03    4.7502925e+05      5.2973577e-10      8.3816698e-02      7.3765452e-01      1.2058407e-01      5.6928648e-02      2.1338745e-06      2.5157437e-09      1.0106937e-08      4.2890653e-09      8.2934099e-10      3.0596724e-08      1.7921515e-07      9.3261247e-07      3.7413242e-12      8.5174950e-09      1.9696446e-10      2.0993704e-12      4.0925523e-15      8.5673729e-10      1.2060135e-10      9.6321686e-16      1.5931806e-12      1.7627704e-14      5.5914035e-14      7.7365410e-15      3.6260741e-16      2.8040415e-17      5.8475328e-17      0.0000000e+00      2.1052059e-09      2.9964573e-15      4.9292134e-14      3.9560097e-14      3.3722221e-14      8.9180644e-07      1.7702278e-12      1.5545529e-09      4.3462843e-14      3.0967357e-12      1.8360854e-08      1.0118459e-03      8.1298104e-18    4.7954482e-04    7.9521944e-08    1.0818167e+00    5.6335033e+01                0                0
    2.9747755e-02   -2.0000000e-03   -1.1103750e-03    1.0865050e+00   -2.6631255e-03    5.8281500e-02    1.0185215e+03    4.7502924e+05      1.2985440e-09      7.7442392e-02      7.3591145e-01      1.2605200e-01      5.9568780e-02      1.3377125e-06      1.5808305e-09      8.1611839e-09      2.6102258e-09      1.4774219e-09      2.1537461e-08      1.0631567e-07      1.8402215e-07      9.2858298e-13      1.6566138e-09      1.5539643e-10      2.4560884e-12      1.0787062e-15      1.3632449e-09      2.7127122e-10      2.7633540e-15      1.1692353e-12      4.4699151e-14      1.5661401e-13      4.7531490e-14      1.7872618e-15      1.9258000e-16      3.2777143e-16      0.0000000e+00      3.2557119e-09      3.3975803e-15      9.9354789e-14      1.1285620e-13      7.0069572e-14      4.6269333e-07      1.4458353e-12      1.3784371e-09      2.6072859e-14      2.8926153e-12      9.5492143e-09      1.0232336e-03      1.4743149e-18    4.8031742e-04    4.8688875e-08    6.1285339e-01    1.4942485e+02                0                0
    2.5747755e-02   -2.0000000e-03   -1.1103750e-03    8.6561862e-01    3.0479034e-02    6.3979009e-02    9.6567545e+02    4.7502939e+05      9.7650798e-09      9.1378183e-02      7.3923184e-01      1.1438211e-01      5.4071492e-02      3.0684094e-06      4.0200495e-09      2.2018092e-08      5.9784870e-09      7.8649171e-09      7.4543055e-08      2.3214745e-07      1.6487779e-07      9.2841198e-13      1.3722791e-09      4.1065136e-10      8.1446588e-12      9.5928927e-16      6.7243395e-09      1.7711684e-09      3.1536054e-14      2.6299858e-12      3.0020448e-13      1.2243736e-12      8.8303573e-13      2.4173119e-14      3.9064876e-15      1.4298405e-14      0.0000000e+00      1.5568301e-08      1.1148689e-14      5.5319129e-13      8.9835291e-13      4.0495313e-13      9.4090955e-07      4.4772300e-12      4.1065466e-09      5.1717011e-14      8.8768516e-12      1.9453131e-08      9.3179543e-04      2.5443533e-19    4.3629357e-04    8.4983459e-08    6.0652893e-01    1.4712420e+02                0                0
    2.9747755e-02   -6.0000000e-03   -1.1103750e-03    1.0948538e+00   -1.2719140e-01    2.4429550e-02    1.0375424e+03    4.7502960e+05      6.8334977e-10      7.0251025e-02      7.3429023e-01      1.3203149e-01      6.2379556e-02      1.0484157e-06      1.2106120e-09      5.9179591e-09      2.0631738e-09      8.2189870e-10      1.5734623e-08      8.4413553e-08      2.1456863e-07      1.0215850e-12      2.0629392e-09      1.1422611e-10      1.6022397e-12      1.2029786e-15      7.7881556e-10      1.4500167e-10      1.3579994e-15      8.9903865e-13      2.4794033e-14      8.3395285e-14      1.8844091e-14      7.8732436e-16      7.3937070e-17      1.0286971e-16      0.0000000e+00      1.9271096e-09      2.3609626e-15      5.7564301e-14      5.9715287e-14      4.0059761e-14      3.8512525e-07      1.0217917e-12      9.6423067e-10      2.1274050e-14      2.1476929e-12      7.9449248e-09      1.0459258e-03      2.9731221e-18    4.9374937e-04    3.7915328e-08    6.0582617e-01    1.4685901e+02                0                0
    2.5747755e-02   -6.0000000e-03   -1.1103750e-03    9.2121725e-01   -1.5206959e-01    7.6636922e-02    9.7729299e+02    4.7502965e+05      6.1260510e-09      8.8893017e-02      7.3858689e-01      1.1648735e-01      5.5068416e-02      2.3576530e-06      3.0126005e-09      1.6413381e-08      4.5796177e-09      5.3027449e-09      5.1860070e-08      1.8129398e-07      1.4536942e-07      8.3989198e-13      1.2318353e-09      3.0519160e-10      6.0033151e-12      8.8787440e-16      4.5635647e-09      1.0916437e-09      1.6968836e-14      2.0676358e-12      1.9044091e-13      7.4985958e-13      4.5018439e-13      1.3249576e-14      1.9870060e-15      6.1168838e-15      0.0000000e+00      1.0309472e-08      7.8985903e-15      3.5211983e-13      5.4796877e-13      2.5577975e-13      7.3765773e-07      3.2441870e-12      2.9959974e-09      4.1826697e-14      6.5950655e-12      1.5237208e-08      9.6078114e-04      3.7466941e-19    4.4828692e-04    7.3875036e-08    6.1534523e-01    1.5034544e+02                0                0
    2.9779184e-02   -9.9638585e-03   -1.1103750e-03    1.0120014e+00   -2.6980178e-01    6.6398257e-03    1.0484196e+03    4.7503027e+05      4.2938658e-10      6.6759772e-02      7.3352281e-01      1.3492525e-01      6.3736382e-02      9.8090657e-07      1.1253560e-09      5.3272127e-09      1.9349710e-09      6.1138096e-10      1.3802600e-08      7.9704981e-08      2.3910958e-07      9.8918339e-13      2.0489257e-09      9.2624043e-11      1.1207945e-12      1.0500912e-15      6.0529645e-10      9.6071629e-11      7.0927015e-16      7.2312694e-13      1.3900336e-14      4.5599771e-14      8.1104476e-15      3.6876185e-16      2.9854729e-17      3.3163431e-17      0.0000000e+00      1.4762151e-09      1.7029708e-15      3.6793824e-14      3.2526476e-14      2.5394915e-14      3.7016251e-07      8.0223150e-13      8.5178561e-10      1.7420491e-14      1.4454096e-12      7.6324855e-09      1.0540703e-03      3.1562675e-18    4.9928376e-04    3.4191266e-08    5.9107533e-01    1.4131109e+02                0                0
    2.5954986e-02   -9.3754536e-03   -1.1103750e-03    9.3387547e-01   -2.5072120e-01    6.3031669e-02    1.0121865e+03    4.7503039e+05      2.5136692e-09      7.9931210e-02      7.3654194e-01      1.2394907e-01      5.8573394e-02      1.7946396e-06      2.1541917e-09      1.1199952e-08      3.4997450e-09      2.4220514e-09      2.9972298e-08      1.4192762e-07      2.3345564e-07      1.0577826e-12      1.8631823e-09      2.1822819e-10      3.1751333e-12      1.2136436e-15      2.1555646e-09      4.0992583e-10      4.0524247e-15      1.5891586e-12      7.8105965e-14      2.7791972e-13      9.8861539e-14      3.4064796e-15      3.9993437e-16      1.1182956e-15      0.0000000e+00      5.0844397e-09      4.6361268e-15      1.4900248e-13      2.0077195e-13      1.0513635e-13      6.1179834e-07      1.7903842e-12      1.9233860e-09      3.5634702e-14      4.7451145e-12      1.2630352e-08      1.0015268e-03      9.9119923e-19    4.7034532e-04    5.8560938e-08    6.4088683e-01    1.5979301e+02                0                0
    2.9779184e-02   -9.9638585e-03   -4.2207500e-03    9.0065837e-01   -3.1072895e-01    2.4772935e-02    1.1533313e+03    4.7502992e+05      2.1430185e-11      6.6262659e-02      7.3363660e-01      1.3521238e-01      6.3803179e-02      8.8720022e-07      1.3877733e-09      2.7984860e-09      1.8996834e-09      7.1123665e-11      1.4030205e-08      8.3197656e-08      1.1434233e-06      3.7258999e-12      9.9462092e-09      5.0899317e-11      3.8811852e-13      2.8491602e-15      1.1494199e-10      1.1330596e-11      7.3105965e-17      3.8935257e-13      5.8610068e-16      1.7690184e-15      9.6140624e-17      6.3020154e-18      2.8544933e-19      2.8882029e-19      0.0000000e+00      2.2257761e-10      3.8060106e-16      3.3905573e-15      1.2286720e-15      2.6975282e-15      4.7377825e-07      7.2834146e-13      3.9797149e-10      1.4537858e-14      2.6907733e-13      9.6730550e-09      1.0825497e-03      3.8680490e-17    5.1861887e-04    4.1349593e-08    1.1190686e+00    6.2937209e+01                0                0
    2.9747755e-02   -2.0000000e-03   -8.2207500e-03    9.0835349e-01   -1.1991029e-01    9.2169966e-02    1.1555047e+03    4.7502886e+05      3.3010132e-11      7.1739388e-02      7.3513547e-01      1.3050832e-01      6.1532306e-02      1.0954753e-06      1.8093787e-09      3.3647503e-09      2.3665810e-09      9.2783998e-11      1.6649347e-08      1.0457762e-07      1.5586725e-06      4.0685865e-12      1.1722367e-08      5.7060905e-11      3.8941197e-13      2.7544367e-15      1.5329544e-10      1.2288205e-11      5.9818876e-17      4.5130019e-13      7.5039353e-16      2.2642207e-15      1.2597498e-16      8.1014221e-18      3.7873028e-19      6.4560073e-19      0.0000000e+00      2.8051030e-10      4.0998029e-16      3.6254305e-15      1.5715685e-15      2.7193428e-15      5.9545832e-07      7.1872249e-13      4.7981230e-10      1.7314488e-14      3.4738632e-13      1.2138961e-08      1.0811134e-03      3.1368790e-17    5.2294864e-04    5.8832036e-08    1.3686922e+00    4.4166429e+01                0                0
    2.5747755e-02   -2.0000000e-03   -8.2207500e-03    8.5960868e-01   -1.2970102e-01    2.0934089e-01    1.0965641e+03    4.7502907e+05      5.0901897e-10      8.3619404e-02      7.3786416e-01      1.2060383e-01      5.6880398e-02      2.0966453e-06      2.5771035e-09      9.3860733e-09      4.2463656e-09      7.5685221e-10      2.6204751e-08      1.7823387e-07      1.1885536e-06      2.7434241e-12      6.9269806e-09      1.4071711e-10      9.8964688e-13      2.1121511e-15      8.2761465e-10      7.1896946e-11      2.8825141e-16      1.1321666e-12      1.0872318e-14      3.4024836e-14      3.9596366e-15      1.9572214e-16      1.3863700e-17      3.0154822e-17      0.0000000e+00      1.9300981e-09      1.8694257e-15      2.8309187e-14      2.3978798e-14      1.8661593e-14      9.1412299e-07      9.3354178e-13      1.4363771e-09      3.0764048e-14      2.2458649e-12      1.8801904e-08      1.0277620e-03      4.8202153e-18    4.9396785e-04    9.2002477e-08    1.3029284e+00    3.9639270e+01                0                0
    2.9747755e-02   -6.0000000e-03   -8.2207500e-03    8.5334000e-01   -2.1604023e-01    5.0952935e-02    1.1652962e+03    4.7502912e+05      1.9946258e-11      6.9647966e-02      7.3467271e-01      1.3224577e-01      6.2346306e-02      1.0147558e-06      1.8082301e-09      2.9182515e-09      2.2278123e-09      6.7503202e-11      1.5508921e-08      9.9911245e-08      1.6471130e-06      4.1517483e-12      1.1845929e-08      5.1058994e-11      3.4565818e-13      2.6766830e-15      1.2695529e-10      9.6643502e-12      4.8245712e-17      4.0377822e-13      4.6524572e-16      1.3979933e-15      6.8106511e-17      4.6199266e-18      2.0128637e-19      2.7321036e-19      0.0000000e+00      2.0704385e-10      3.0993469e-16      2.5615388e-15      9.6807952e-16      2.0073293e-15      5.7059474e-07      7.0059286e-13      4.1337393e-10      1.7612895e-14      2.4218303e-13      1.1607526e-08      1.0838666e-03      3.5437953e-17    5.2533789e-04    5.6465548e-08    1.3878447e+00    4.5803639e+01                0                0
    2.5747755e-02   -6.0000000e-03   -8.2207500e-03    8.3157470e-01   -2.3936348e-01    1.8347513e-01    1.1107998e+03    4.7502905e+05      2.2394667e-10      8.0845347e-02      7.3722723e-01      1.2291632e-01      5.7966696e-02      1.8023929e-06      2.2831549e-09      7.4733837e-09      3.6942168e-09      4.3178863e-10      2.5940104e-08      1.5688580e-07      1.2320959e-06      3.9515749e-12      1.0242726e-08      1.3364997e-10      1.1316622e-12      3.5894825e-15      5.1003949e-10      5.6244963e-11      3.3249097e-16      1.0811279e-12      6.3727201e-15      1.9693281e-14      1.8386916e-15      1.0041915e-16      6.2431110e-18      1.0491327e-17      0.0000000e+00      1.1843148e-09      1.6722543e-15      2.1477232e-14      1.3818527e-14      1.4600537e-14      8.2449628e-07      1.2633808e-12      1.1166687e-09      3.0628364e-14      1.5836372e-12      1.6935139e-08      1.0403210e-03      1.3309208e-17    5.0067951e-04    8.4378163e-08    1.3250555e+00    4.1180283e+01                0                0
    2.9747755e-02   -2.0000000e-03   -1.2220750e-02    8.3403869e-01   -1.7024584e-01    2.8218866e-02    1.1691437e+03    4.7502908e+05      1.6943219e-11      7.0871657e-02      7.3521622e-01      1.3108033e-01      6.1741698e-02      9.8087948e-07      1.8494011e-09      2.7162885e-09      2.1812456e-09      6.0965764e-11      1.8289908e-08      9.9800154e-08      1.7175959e-06      6.1130058e-12      1.5621288e-08      6.1101728e-11      4.6969418e-13      4.6830383e-15      1.0996193e-10      1.0357459e-11      7.8519345e-17      4.6743811e-13      4.7559345e-16      1.4291341e-15      7.0240432e-17      4.6385287e-18      2.1019355e-19      3.4801838e-19      0.0000000e+00      1.8331965e-10      3.4912328e-16      2.7892992e-15      9.8940013e-16      2.5300804e-15      5.6313321e-07      1.1315681e-12      3.8429125e-10      2.2219405e-14      2.7709337e-13      1.1437630e-08      1.0866796e-03      6.8291854e-17    5.3406093e-04    6.3904552e-08    1.5593285e+00    4.1233555e+01                0                0
    2.5747755e-02   -2.0000000e-03   -1.2220750e-02    8.1978973e-01   -1.7629126e-01    1.9875866e-01    1.1116733e+03    4.7502939e+05      2.0850571e-10      8.1598881e-02      7.3765574e-01      1.2214369e-01      5.7550156e-02      1.6634442e-06      2.1118345e-09      6.8914820e-09      3.4104588e-09      3.9950988e-10      2.3989758e-08      1.4489209e-07      1.1440286e-06      3.6832166e-12      9.5373412e-09      1.2328436e-10      1.0436592e-12      3.3380009e-15      4.7159427e-10      5.2162125e-11      3.0848023e-16      9.9637673e-13      5.9127388e-15      1.8303588e-14      1.7762573e-15      9.5161003e-17      6.1080095e-18      1.0561579e-17      0.0000000e+00      1.0942132e-09      1.5396669e-15      1.9839890e-14      1.2848265e-14      1.3496187e-14      7.6154250e-07      1.1712947e-12      1.0298792e-09      2.8291501e-14      1.4567501e-12      1.5641104e-08      1.0477565e-03      1.4018799e-17    5.1132018e-04    9.4480135e-08    1.4659874e+00    3.6294817e+01                0                0
    2.9747755e-02   -6.0000000e-03   -1.2220750e-02    7.8098056e-01   -2.5777916e-01   -1.4564971e-02    1.1766676e+03    4.7502913e+05      1.5479245e-11      6.9476945e-02      7.3490139e-01      1.3224369e-01      6.2286587e-02      9.3744270e-07      1.8710456e-09      2.5160498e-09      2.1049119e-09      5.5253817e-11      1.6806263e-08      9.6873377e-08      1.7925461e-06      5.5107668e-12      1.5163499e-08      5.4524147e-11      3.9327319e-13      3.8899652e-15      1.0602433e-10      8.6005218e-12      5.5874298e-17      4.3197207e-13      3.9856763e-16      1.1892849e-15      4.4274666e-17      3.3046014e-18      1.0723308e-19      2.0453279e-19      0.0000000e+00      1.6544672e-10      2.9862345e-16      2.2562140e-15      8.2003958e-16      1.9768356e-15      5.4706877e-07      9.2550865e-13      3.5594561e-10      2.1634273e-14      2.7543857e-13      1.1091833e-08      1.0879646e-03      6.2462974e-17    5.3530887e-04    6.2256355e-08    1.5836481e+00    4.2842649e+01                0                0
    2.5747755e-02   -6.0000000e-03   -1.2220750e-02    7.7893160e-01   -2.8495368e-01    1.7531296e-01    1.1209899e+03    4.7502938e+05      1.5778818e-10      7.9865740e-02      7.3725880e-01      1.2358882e-01      5.8228388e-02      1.5100840e-06      1.9945216e-09      5.8972754e-09      3.1210623e-09      3.0543153e-10      2.1926472e-08      1.3343159e-07      1.2237584e-06      3.8727272e-12      1.0268542e-08      1.0714968e-10      8.7384946e-13      3.3976103e-15      3.6827653e-10      3.8818370e-11      2.2798235e-16      8.7113130e-13      4.4778421e-15      1.3722755e-14      1.0765390e-15      6.3039575e-17      3.4915513e-18      4.4029227e-18      0.0000000e+00      8.3796629e-10      1.2409357e-15      1.4856300e-14      9.6023664e-15      1.0184667e-14      7.1727441e-07      1.0517805e-12      8.7180186e-10      2.6130509e-14      1.2716219e-12      1.4713752e-08      1.0546074e-03      1.7557197e-17    5.1513544e-04    8.9486552e-08    1.4875293e+00    3.7467282e+01                0                0
    2.1747755e-02   -2.0000000e-03   -1.2220750e-02    7.8243596e-01   -1.6265903e-01    3.0337687e-01    1.0464961e+03    4.7502986e+05      1.5120222e-09      9.3631939e-02      7.4041897e-01      1.1211833e-01      5.2842438e-02      3.0730878e-06      3.5328137e-09      1.6821423e-08      6.0585738e-09      2.0482456e-09      4.3901122e-08      2.4937071e-07      7.2805801e-07      3.0318442e-12      6.2493096e-09      2.9369434e-10      3.6427842e-12      3.2467176e-15      2.0055076e-09      3.3068304e-10      2.8610634e-15      2.2835659e-12      4.8473474e-14      1.6326268e-13      4.1515050e-14      1.5752210e-15      1.6392001e-16      4.6813359e-16      0.0000000e+00      4.8514323e-09      5.4576511e-15      1.2380343e-13      1.1690658e-13      8.5893737e-14      1.1537982e-06      2.5695899e-12      2.7022657e-09      5.4763497e-14      4.6475405e-12      2.3791749e-08      9.8300141e-04      2.9106880e-18    4.7712471e-04    1.3758565e-07    1.3562371e+00    3.1718140e+01                0                0
    1.7747755e-02   -2.0000000e-03   -1.2220750e-02    7.0827546e-01   -1.3293300e-01    3.3146478e-01    9.8407879e+02    4.7503090e+05      1.1885033e-08      1.0545944e-01      7.4313052e-01      1.0227891e-01      4.8220430e-02      5.5036955e-06      6.9033943e-09      3.7499139e-08      1.0659024e-08      1.0859778e-08      1.1264722e-07      4.2784412e-07      3.6033843e-07      2.0536368e-12      2.9440518e-09      6.6721015e-10      1.3157506e-11      2.1519595e-15      9.5124877e-09      2.2138825e-09      3.7643711e-14      4.5459632e-12      3.5910597e-13      1.4102801e-12      9.1275224e-13      2.5160436e-14      3.9389746e-15      1.8887884e-14      0.0000000e+00      2.1194341e-08      1.6101218e-14      6.9340839e-13      1.0309794e-12      5.0389764e-13      1.7438128e-06      7.4874389e-12      6.7268562e-09      9.2368634e-14      1.3199204e-11      3.5986007e-08      9.0238884e-04      3.7862379e-19    4.3638234e-04    1.8470858e-07    1.2525180e+00    2.8229599e+01                0                0
    1.7747755e-02   -2.0000000e-03   -8.2207500e-03    6.8078828e-01   -5.9464123e-02    2.5349602e-01    9.6910399e+02    4.7502974e+05      2.7673736e-08      1.0907720e-01      7.4374763e-01      9.9399284e-02      4.6913576e-02      8.3391873e-06      1.0952560e-08      6.0053513e-08      1.6254427e-08      2.1750974e-08      2.0477096e-07      6.2852826e-07      4.3350781e-07      2.4737632e-12      3.6112638e-09      1.1082725e-09      2.2161337e-11      2.5509471e-15      1.8542350e-08      4.9517322e-09      1.0890189e-13      7.0788069e-12      8.3750623e-13      3.4612064e-12      2.9209690e-12      7.3574676e-14      1.2981900e-14      8.0441053e-14      0.0000000e+00      4.3167724e-08      3.0321333e-14      1.5395423e-12      2.5438447e-12      1.1274770e-12      2.5507051e-06      1.2329300e-11      1.1229494e-08      1.3903094e-13      2.4006746e-11      5.2745552e-08      8.4988429e-04      2.2299102e-19    4.0657989e-04    1.8119995e-07    1.1276638e+00    3.1025847e+01                0                0
    2.1747755e-02   -2.0000000e-03   -8.2207500e-03    7.8774318e-01   -1.0029038e-01    2.7405950e-01    1.0327722e+03    4.7502909e+05      3.3827392e-09      9.6221801e-02      7.4078440e-01      1.1009631e-01      5.1941299e-02      4.2343740e-06      4.9367661e-09      2.4568391e-08      8.3047151e-09      3.9494728e-09      6.2683932e-08      3.3932012e-07      7.8642227e-07      2.9741908e-12      5.7280963e-09      4.2721817e-10      5.0820722e-12      3.0673320e-15      3.7193840e-09      6.0056110e-10      5.0090896e-15      3.1504240e-12      9.6253440e-14      3.3327321e-13      1.0630599e-13      3.6986909e-15      4.3039963e-16      1.5743772e-15      0.0000000e+00      8.8773720e-09      8.0948357e-15      2.1519903e-13      2.3976259e-13      1.4983596e-13      1.5247167e-06      3.3486635e-12      4.0652128e-09      7.2809239e-14      7.5368543e-12      3.1465819e-08      9.4914415e-04      1.3077659e-18    4.5453330e-04    1.3526737e-07    1.2192610e+00    3.5138689e+01                0                0
    2.1747755e-02   -6.0000000e-03   -8.2207500e-03    7.6015160e-01   -2.9208593e-01    2.6683058e-01    1.0474562e+03    4.7502932e+05      1.7190415e-09      9.3287911e-02      7.4010240e-01      1.1254291e-01      5.3092160e-02      3.5862308e-06      4.1182043e-09      1.9609997e-08      7.0697959e-09      2.3552244e-09      5.0991480e-08      2.9100105e-07      8.4876664e-07      3.5257244e-12      7.2627225e-09      3.4117975e-10      4.2019364e-12      3.7601913e-15      2.3123240e-09      3.7803479e-10      3.1840200e-15      2.6548114e-12      5.5243432e-14      1.8511223e-13      4.4818205e-14      1.7357736e-15      1.7583129e-16      5.3808895e-16      0.0000000e+00      5.6073989e-09      6.3360130e-15      1.4228129e-13      1.3245400e-13      9.8589497e-14      1.3469525e-06      2.9735468e-12      3.1471920e-09      6.3650743e-14      5.3744638e-12      2.7775002e-08      9.6840794e-04      2.7940022e-18    4.6393572e-04    1.2504793e-07    1.2399301e+00    3.6432117e+01                0                0
    2.1747755e-02   -6.0000000e-03   -1.2220750e-02    7.3761858e-01   -3.3565251e-01    2.7330379e-01    1.0605335e+03    4.7502990e+05      1.2288970e-09      9.1022040e-02      7.3981900e-01      1.1429237e-01      5.3863550e-02      2.6695159e-06      3.1156531e-09      1.3929026e-08      5.3042338e-09      1.6391325e-09      3.8480684e-08      2.2023763e-07      8.4556091e-07      3.2838939e-12      7.3327093e-09      2.6762479e-10      2.9220709e-12      3.6456150e-15      1.5992914e-09      2.3200866e-10      1.6621924e-15      2.1736259e-12      3.8483828e-14      1.2492504e-13      2.1830114e-14      9.6200421e-16      8.1484873e-17      1.6735312e-16      0.0000000e+00      3.8375065e-09      4.6557775e-15      9.2710331e-14      8.8864418e-14      6.3191445e-14      1.0439314e-06      2.0568027e-12      2.2166594e-09      5.5173939e-14      4.7939237e-12      2.1512766e-08      9.9815963e-04      4.3738499e-18    4.8494246e-04    1.2806129e-07    1.3816281e+00    3.2829079e+01                0                0
    1.7907614e-02   -5.7029501e-03   -8.2207500e-03    6.5565787e-01   -2.3412271e-01    2.6399120e-01    9.8250891e+02    4.7502979e+05      1.5606742e-08      1.0632348e-01      7.4311497e-01      1.0168878e-01      4.7989789e-02      7.2263118e-06      9.0642192e-09      4.9255419e-08      1.3993847e-08      1.4251300e-08      1.4793009e-07      5.6181562e-07      4.6896378e-07      2.7033184e-12      3.8588126e-09      8.8086082e-10      1.7540699e-11      2.8396848e-15      1.2470636e-08      2.9292484e-09      5.2060426e-14      6.0139532e-12      4.7933040e-13      1.8865411e-12      1.2630246e-12      3.4175543e-14      5.4712950e-15      3.1200368e-14      0.0000000e+00      2.7822368e-08      2.1381485e-14      9.2394301e-13      1.3795389e-12      6.7151676e-13      2.2884951e-06      9.9344860e-12      8.8359395e-09      1.2218279e-13      1.7502544e-11      4.7225514e-08      8.7208435e-04      3.6210493e-19    4.1718709e-04    1.7173962e-07    1.1484447e+00    3.1992773e+01                0                0
    1.7907614e-02   -5.7029501e-03   -1.2220750e-02    6.6525241e-01   -2.9650982e-01    3.2402647e-01    9.9746685e+02    4.7503099e+05      8.5837919e-09      1.0288177e-01      7.4254486e-01      1.0441967e-01      4.9225186e-02      4.8536137e-06      5.9635240e-09      3.1865734e-08      9.4137341e-09      8.3335703e-09      8.9068903e-08      3.8218392e-07      4.4248784e-07      1.6490389e-12      2.7098788e-09      5.0467958e-10      6.5407998e-12      1.5104640e-15      7.5991846e-09      1.3021009e-09      1.3091449e-14      3.2560878e-12      1.9714862e-13      7.4394334e-13      3.9309507e-13      1.1579224e-14      1.6634606e-15      7.2193426e-15      0.0000000e+00      1.6444134e-08      1.0008631e-14      3.8007302e-13      5.4135211e-13      2.7185731e-13      1.5861970e-06      4.2980170e-12      5.6118899e-09      6.6717733e-14      8.9643990e-12      3.2727475e-08      9.2103061e-04      3.5304295e-19    4.4581560e-04    1.7470698e-07    1.2771815e+00    2.8969288e+01                0                0
    2.9779184e-02   -9.9638585e-03   -8.2207500e-03    8.0103691e-01   -3.4583451e-01   -1.7399692e-02    1.1799171e+03    4.7502948e+05      1.3859251e-11      6.6482622e-02      7.3396130e-01      1.3488115e-01      6.3581863e-02      8.9005871e-07      1.8608714e-09      2.3361204e-09      2.0114959e-09      5.0086403e-11      1.4875687e-08      9.1670155e-08      1.8230823e-06      5.0809885e-12      1.3574999e-08      5.0166113e-11      3.3993987e-13      3.4141149e-15      9.9191359e-11      7.1014157e-12      4.2552165e-17      3.9494233e-13      3.2431407e-16      9.6546571e-16      3.3064905e-17      2.4770470e-18      8.2125650e-20      1.6348811e-18      0.0000000e+00      1.4996498e-10      2.5075021e-16      1.8295969e-15      6.6457075e-16      1.5725045e-15      5.2508508e-07      7.9455789e-13      3.2997993e-10      2.2468818e-14      2.4605687e-13      1.0631631e-08      1.0896855e-03      5.5397529e-17    5.2945490e-04    5.1268694e-08    1.4138875e+00    4.8539305e+01                0                0
    2.5954986e-02   -9.3754536e-03   -8.2207500e-03    7.8472205e-01   -3.5964778e-01    1.6199717e-01    1.1228004e+03    4.7502974e+05      1.6231544e-10      7.8315883e-02      7.3664635e-01      1.2502592e-01      5.8957746e-02      1.6041346e-06      2.1187876e-09      6.2565347e-09      3.3155768e-09      3.1947078e-10      2.3262557e-08      1.4172613e-07      1.3019811e-06      4.1112060e-12      1.0901822e-08      1.1316109e-10      9.2346489e-13      3.6011466e-15      3.8740761e-10      4.0982754e-11      2.4527309e-16      9.1879977e-13      4.6032994e-15      1.4131287e-14      1.1814716e-15      6.6374081e-17      3.9426240e-18      6.8308739e-18      0.0000000e+00      8.8136697e-10      1.3059797e-15      1.5583984e-14      9.8892331e-15      1.0700475e-14      7.6235936e-07      1.1171026e-12      9.2436902e-10      2.7577721e-14      1.3234552e-12      1.5638504e-08      1.0502269e-03      1.7388270e-17    5.0611802e-04    7.7736337e-08    1.3420833e+00    4.2573201e+01                0                0
    2.9779184e-02   -9.9638585e-03   -1.2220750e-02    7.1734260e-01   -3.6133658e-01   -9.4987337e-02    1.1892591e+03    4.7502928e+05      1.0037849e-11      6.7130206e-02      7.3437205e-01      1.3420255e-01      6.3203047e-02      8.7439041e-07      2.0567625e-09      2.1082001e-09      2.0167565e-09      3.9295091e-11      1.4065798e-08      9.1591228e-08      2.1330101e-06      5.0503540e-12      1.4309610e-08      4.3784237e-11      2.7585712e-13      2.9635175e-15      9.1014382e-11      5.5650379e-12      2.8775256e-17      3.5624369e-13      2.0645369e-16      6.1376711e-16      2.1438059e-17      1.5092975e-18      5.8383363e-20      3.8020404e-18      0.0000000e+00      1.1705396e-10      1.8005479e-16      1.2308655e-15      4.2170381e-16      1.0926381e-15      5.3523349e-07      6.5517041e-13      2.9555904e-10      2.5266573e-14      1.7134495e-13      1.0796344e-08      1.0884643e-03      5.3499350e-17    5.3663423e-04    5.9728145e-08    1.6181683e+00    4.5633690e+01                0                0
    2.5954986e-02   -9.3754536e-03   -1.2220750e-02    7.2780662e-01   -3.8766883e-01    1.2924789e-01    1.1331372e+03    4.7502975e+05      8.8972418e-11      7.7581347e-02      7.3673729e-01      1.2549390e-01      5.9121939e-02      1.3724601e-06      1.9017307e-09      4.9800338e-09      2.8610332e-09      2.0194046e-10      1.8790623e-08      1.2230792e-07      1.3210175e-06      3.5195976e-12      9.6070185e-09      7.9589573e-11      5.7700194e-13      2.6103872e-15      2.7169397e-10      2.4955494e-11      1.2407739e-16      6.3061957e-13      2.2587940e-15      6.9285947e-15      5.6431536e-16      3.1880585e-17      1.8703130e-18      3.0593837e-18      0.0000000e+00      5.8536330e-10      7.9252444e-16      8.7325764e-15      4.8454892e-15      6.0430108e-15      6.7902009e-07      7.9814512e-13      7.2515150e-10      1.9817745e-14      7.1344133e-13      1.3911245e-08      1.0619778e-03      1.7111017e-17    5.1947405e-04    8.3342905e-08    1.5136720e+00    3.9014542e+01                0                0
    1.4769610e-02   -4.9739712e-03   -1.9220750e-02    5.3720017e-01   -3.2675106e-01    3.9441456e-01    9.7310583e+02    4.7503601e+05      1.0801069e-08      1.0546267e-01      7.4357040e-01      1.0201676e-01      4.8008548e-02      3.2317204e-06      4.2143526e-09      2.2996927e-08      6.3038581e-09      8.2581127e-09      7.6667735e-08      2.4503154e-07      1.9464182e-07      1.0258775e-12      1.6079783e-09      4.3679924e-10      8.0446310e-12      1.0872202e-15      6.9822234e-09      1.7766003e-09      2.9740903e-14      2.7761029e-12      3.2033588e-13      1.2954926e-12      9.1733932e-13      2.5166413e-14      4.0660153e-15      1.5963635e-14      0.0000000e+00      1.6276931e-08      1.1496092e-14      5.6013186e-13      9.4959992e-13      4.0842185e-13      9.9983568e-07      4.4266645e-12      4.2782565e-09      5.5822233e-14      9.9837283e-12      2.0673467e-08      9.3677591e-04      3.2575822e-19    4.6419925e-04    1.9809470e-07    1.3573992e+00    2.7078188e+01                0                0
    1.2855598e-02   -4.6624816e-03   -1.9220750e-02    5.0907158e-01   -3.1109504e-01    4.0935020e-01    9.5514036e+02    4.7503650e+05      1.3967527e-08      1.0843694e-01      7.4424497e-01      9.9546139e-02      4.6848093e-02      3.5439201e-06      4.7386210e-09      2.6153378e-08      6.9188799e-09      1.0303914e-08      9.3976104e-08      2.6112856e-07      1.4293727e-07      9.3924929e-13      1.2236107e-09      4.8145410e-10      1.1355524e-11      9.3874309e-16      8.6135857e-09      2.5104821e-09      6.8212350e-14      2.9799313e-12      4.2776267e-13      1.8208429e-12      1.7279983e-12      4.1768527e-14      7.5900058e-15      4.3397937e-14      0.0000000e+00      2.0240831e-08      1.3717221e-14      7.6827115e-13      1.3428112e-12      5.6729358e-13      1.0632291e-06      6.3281610e-12      4.9639612e-09      5.7976098e-14      1.0775253e-11      2.2010162e-08      9.1863115e-04      1.9083410e-19    4.5430928e-04    2.1230741e-07    1.3212833e+00    2.6290008e+01                0                0
    1.4769610e-02   -4.9739712e-03   -2.1220750e-02    5.1654765e-01   -3.2563035e-01    4.0183948e-01    9.7730062e+02    4.7503685e+05      7.5294082e-09      1.0439472e-01      7.4341268e-01      1.0285391e-01      4.8385564e-02      2.7891391e-06      3.5729846e-09      1.9462958e-08      5.4223986e-09      6.3715387e-09      6.2138563e-08      2.1375741e-07      1.7299613e-07      9.9068545e-13      1.4689694e-09      3.6250546e-10      7.2045940e-12      1.0512598e-15      5.4651971e-09      1.3414795e-09      2.2998490e-14      2.4361607e-12      2.3367575e-13      9.2957406e-13      6.0318054e-13      1.7091388e-14      2.6556487e-15      9.5641474e-15      0.0000000e+00      1.2441358e-08      9.4339599e-15      4.3025085e-13      6.8015694e-13      3.1313070e-13      8.7208649e-07      3.9166503e-12      3.5614828e-09      4.9301366e-14      7.8752648e-12      1.8017740e-08      9.4892894e-04      3.9209615e-19    4.7283861e-04    1.9266705e-07    1.3837080e+00    2.7456023e+01                0                0
    1.2855598e-02   -4.6624816e-03   -2.1220750e-02    4.8384023e-01   -3.0840470e-01    4.1727691e-01    9.5956584e+02    4.7503731e+05      1.2053187e-08      1.0736945e-01      7.4408231e-01      1.0038591e-01      4.7227339e-02      3.1237141e-06      4.1653445e-09      2.2978623e-08      6.0960306e-09      8.9549809e-09      8.2089614e-08      2.3060727e-07      1.2834765e-07      8.5028277e-13      1.1058916e-09      4.2360969e-10      1.0064869e-11      8.5488856e-16      7.4924989e-09      2.1834076e-09      6.0133580e-14      2.6430674e-12      3.7173848e-13      1.5811556e-12      1.5043291e-12      3.6261381e-14      6.5999430e-15      3.8292747e-14      0.0000000e+00      1.7589901e-08      1.2049091e-14      6.7035794e-13      1.1659966e-12      4.9489814e-13      9.3920178e-07      5.5926932e-12      4.3518170e-09      5.1539123e-14      9.4439626e-12      1.9439849e-08      9.3038863e-04      2.1029732e-19    4.6262861e-04    2.0689154e-07    1.3469590e+00    2.6668690e+01                0                0
    1.0747755e-02   -1.0000000e-03   -2.5220750e-02    4.1182451e-01   -2.2522778e-01    4.9404527e-01    9.5352591e+02    4.7504195e+05      9.3146012e-09      1.0712756e-01      7.4430027e-01      1.0042545e-01      4.7195367e-02      2.2260363e-06      2.9955134e-09      1.6538250e-08      4.3440914e-09      6.7067362e-09      6.0081102e-08      1.6310350e-07      8.7664969e-08      4.9913292e-13      6.8300169e-10      2.7800513e-10      5.6879341e-12      4.5532878e-16      5.6375156e-09      1.5576224e-09      3.6336233e-14      1.6466809e-12      2.5690027e-13      1.1051915e-12      1.0694122e-12      2.6036929e-14      4.7709484e-15      2.4293433e-14      0.0000000e+00      1.3099993e-08      7.8268169e-15      4.5437671e-13      8.1567307e-13      3.3559694e-13      6.6331574e-07      3.4281854e-12      3.1558209e-09      3.1480576e-14      6.0881817e-12      1.3739571e-08      9.4806964e-04      1.4514363e-19    4.7892339e-04    1.9978924e-07    1.3862084e+00    2.7548172e+01                0                0
    8.7477550e-03   -1.0000000e-03   -2.5220750e-02    3.4656807e-01   -1.7295289e-01    5.2632984e-01    9.3526208e+02    4.7504354e+05      1.4545423e-08      1.0992576e-01      7.4492783e-01      9.8104960e-02      4.6105816e-02      2.4146485e-06      3.3808677e-09      1.8793747e-08      4.7522650e-09      8.9514275e-09      7.5126183e-08      1.6887921e-07      6.7896248e-08      4.3736915e-13      5.4653571e-10      3.1314222e-10      7.4599006e-12      3.7068289e-16      7.2841751e-09      2.3474735e-09      8.8573434e-14      1.7375276e-12      3.9812159e-13      1.8181408e-12      2.4651934e-12      5.2248678e-14      1.1005131e-14      8.3887497e-14      0.0000000e+00      1.7759196e-08      9.7698201e-15      6.7729974e-13      1.3509605e-12      5.0374450e-13      6.9843684e-07      4.5756072e-12      3.7088437e-09      3.2586157e-14      7.3813277e-12      1.4502250e-08      9.3210919e-04      9.0909763e-20    4.6941889e-04    2.1392744e-07    1.3453244e+00    2.6949386e+01                0                0
    8.7477550e-03   -1.0000000e-03   -2.3220750e-02    3.7131193e-01   -1.5356088e-01    5.0171882e-01    9.2556513e+02    4.7504194e+05      2.1807597e-08      1.1197644e-01      7.4528934e-01      9.6463337e-02      4.5352899e-02      2.9151020e-06      4.1802389e-09      2.3288660e-08      5.7647455e-09      1.2177570e-08      9.7977178e-08      1.9801843e-07      6.8307789e-08      4.0652400e-13      5.1251267e-10      3.5011430e-10      7.8049742e-12      3.0095848e-16      9.8025798e-09      3.1999244e-09      1.3238622e-13      1.8096247e-12      5.3804903e-13      2.5464045e-12      4.0640132e-12      8.1608208e-14      1.8307719e-14      1.5253569e-13      0.0000000e+00      2.3983380e-08      1.1255820e-14      8.7815558e-13      1.8990652e-12      6.5404147e-13      8.2876115e-07      5.2862213e-12      4.6812723e-09      3.3195799e-14      8.4505211e-12      1.7233791e-08      9.1375222e-04      5.3031049e-20    4.5678050e-04    2.2693868e-07    1.3094827e+00    2.6281199e+01                0                0
    1.0747755e-02   -1.0000000e-03   -2.3220750e-02    4.2237356e-01   -1.9636185e-01    4.7334118e-01    9.4223084e+02    4.7504088e+05      1.4544183e-08      1.0939910e-01      7.4471448e-01      9.8598538e-02      4.6355043e-02      2.7272091e-06      3.7756693e-09      2.0945404e-08      5.3530638e-09      9.5218943e-09      8.1394773e-08      1.9385753e-07      8.3823565e-08      5.1412465e-13      6.5412491e-10      3.3375114e-10      7.4720953e-12      4.2850991e-16      7.8464353e-09      2.3468191e-09      7.6454412e-14      1.9230099e-12      3.9310282e-13      1.7711796e-12      2.2095199e-12      4.8697996e-14      9.9297440e-15      6.6672978e-14      0.0000000e+00      1.8619327e-08      1.0294831e-14      6.8075271e-13      1.3138031e-12      5.0543823e-13      7.9589082e-07      4.6833057e-12      4.0878844e-09      3.6078376e-14      7.6821137e-12      1.6512503e-08      9.2884860e-04      1.0298568e-19    4.6575795e-04    2.1378072e-07    1.3444382e+00    2.6729110e+01                0                0
    1.0747755e-02   -3.0000000e-03   -2.3220750e-02    4.1018311e-01   -2.5922919e-01    4.5514888e-01    9.5126462e+02    4.7504026e+05      1.1509460e-08      1.0798498e-01      7.4440036e-01      9.9769638e-02      4.6904100e-02      2.6044307e-06      3.5221622e-09      1.9456063e-08      5.0892304e-09      8.0544913e-09      7.1557152e-08      1.8973247e-07      1.0011746e-07      5.7082291e-13      7.7688868e-10      3.2005542e-10      6.5996435e-12      5.1494989e-16      6.7467799e-09      1.9020636e-09      5.2570579e-14      1.8834669e-12      3.1045335e-13      1.3605133e-12      1.5225953e-12      3.4647482e-14      6.7895946e-15      4.4690999e-14      0.0000000e+00      1.5790195e-08      9.1269981e-15      5.4933579e-13      1.0063425e-12      4.0611761e-13      7.7398513e-07      4.0697441e-12      3.7280027e-09      3.5883822e-14      6.9661886e-12      1.6036805e-08      9.3709070e-04      1.4981634e-19    4.7067584e-04    2.0679508e-07    1.3653607e+00    2.7115838e+01                0                0
    1.0747755e-02   -3.0000000e-03   -2.5220750e-02    4.0130080e-01   -2.7559373e-01    4.8104220e-01    9.6232990e+02    4.7504110e+05      7.3876208e-09      1.0582081e-01      7.4400105e-01      1.0151315e-01      4.7706867e-02      2.1513307e-06      2.8393962e-09      1.5626889e-08      4.1918852e-09      5.8217283e-09      5.4293993e-08      1.6089238e-07      9.6202462e-08      6.1560157e-13      8.4997498e-10      2.7940034e-10      6.2363483e-12      6.1271140e-16      4.9208203e-09      1.3727084e-09      3.1950575e-14      1.7863987e-12      2.2862623e-13      9.5901766e-13      8.2841683e-13      2.1207070e-14      3.7705600e-15      1.7346477e-14      0.0000000e+00      1.1301400e-08      7.9826468e-15      4.2026305e-13      7.0561402e-13      3.0885675e-13      6.5266706e-07      3.4950709e-12      2.9308783e-09      3.4871098e-14      6.0471269e-12      1.3499505e-08      9.5493764e-04      2.4826289e-19    4.8288930e-04    1.9362653e-07    1.4053342e+00    2.7906829e+01                0                0
    8.8323371e-03   -2.8287096e-03   -2.3220750e-02    3.3833587e-01   -2.4996891e-01    4.9322223e-01    9.3077807e+02    4.7504127e+05      1.8685431e-08      1.1116846e-01      7.4510995e-01      9.7132250e-02      4.5666632e-02      2.8540919e-06      4.0510602e-09      2.2543687e-08      5.6371337e-09      1.1244749e-08      9.2664200e-08      1.9729719e-07      7.2071052e-08      4.6060906e-13      5.7844327e-10      3.4997845e-10      8.2852754e-12      3.5815506e-16      9.1053095e-09      2.9799979e-09      1.2289875e-13      1.9161851e-12      4.9811280e-13      2.3264038e-12      3.4938673e-12      7.2022074e-14      1.5891156e-14      1.2504292e-13      0.0000000e+00      2.2106514e-08      1.1496395e-14      8.4596111e-13      1.7322476e-12      6.2937760e-13      8.1925703e-07      5.3682796e-12      4.4872999e-09      3.5422011e-14      8.2888204e-12      1.7022322e-08      9.1855342e-04      7.4372327e-20    4.5961910e-04    2.2279252e-07    1.3211484e+00    2.6467248e+01                0                0
    8.8323371e-03   -2.8287096e-03   -2.5220750e-02    3.2049053e-01   -2.4132939e-01    5.2058510e-01    9.4082075e+02    4.7504288e+05      1.2617726e-08      1.0909184e-01      7.4473967e-01      9.8797319e-02      4.6431043e-02      2.3648178e-06      3.2661028e-09      1.8120740e-08      4.6328725e-09      8.2329797e-09      7.0386833e-08      1.6781144e-07      7.2241769e-08      4.5368563e-13      5.7509786e-10      2.9106195e-10      6.6399439e-12      3.8318408e-16      6.7749598e-09      2.0429600e-09      6.9732958e-14      1.6864518e-12      3.4326495e-13      1.5481720e-12      1.9873261e-12      4.3177447e-14      8.9776339e-15      6.4986743e-14      0.0000000e+00      1.6099873e-08      9.0181138e-15      5.9470815e-13      1.1485582e-12      4.4122032e-13      6.8905172e-07      4.1236842e-12      3.5355699e-09      3.1696405e-14      6.7105963e-12      1.4294889e-08      9.3667090e-04      1.0738790e-19    4.7214956e-04    2.0982239e-07    1.3572505e+00    2.7135206e+01                0                0
    1.4747755e-02   -1.0000000e-03   -2.7220750e-02    4.4716933e-01   -2.3496472e-01    4.1865153e-01    1.0070564e+03    4.7504103e+05      2.0462109e-09      9.8674208e-02      7.4254715e-01      1.0735790e-01      5.0422022e-02      1.4082150e-06      1.6993073e-09      8.9299105e-09      2.7385012e-09      2.0261582e-09      2.4095043e-08      1.1117016e-07      1.6150546e-07      7.2679248e-13      1.3251744e-09      1.5777596e-10      2.3466247e-12      7.6779903e-16      1.8114363e-09      3.5577756e-10      3.5219812e-15      1.1394133e-12      6.2452921e-14      2.2811406e-13      9.1252742e-14      3.1220699e-15      3.9092235e-16      8.4535025e-16      0.0000000e+00      4.1673970e-09      3.5970157e-15      1.2267281e-13      1.6519914e-13      8.7111950e-14      4.7319573e-07      1.3737842e-12      1.5436612e-09      2.4602217e-14      3.2093432e-12      9.7670381e-09      9.9649995e-04      8.7470446e-19    5.1274384e-04    1.5393076e-07    1.5543127e+00    3.1195961e+01                0                0
    1.2747755e-02   -1.0000000e-03   -2.7220750e-02    4.2139028e-01   -2.2257620e-01    4.6589966e-01    9.9187420e+02    4.7504188e+05      3.1262903e-09      1.0090741e-01      7.4304741e-01      1.0550344e-01      4.9552993e-02      1.5158916e-06      1.8753800e-09      1.0071454e-08      2.9413506e-09      2.7948454e-09      2.9460183e-08      1.1902660e-07      1.2566360e-07      7.3803856e-13      1.1686471e-09      2.0501753e-10      4.0003156e-12      8.8275300e-16      2.4031400e-09      5.7160309e-10      8.3060998e-15      1.4682976e-12      1.0866257e-13      4.0997099e-13      1.9530397e-13      6.2475632e-15      8.4323821e-16      2.1043371e-15      0.0000000e+00      5.4002769e-09      4.9603054e-15      1.9566144e-13      2.9815461e-13      1.4083113e-13      4.9115478e-07      2.0420890e-12      1.7852795e-09      3.1310695e-14      4.6720081e-12      1.0130514e-08      9.8642391e-04      7.2307923e-19    5.0614808e-04    1.6432379e-07    1.5093691e+00    3.0151972e+01                0                0
    1.4747755e-02   -3.0000000e-03   -2.7220750e-02    4.1553672e-01   -2.8060689e-01    4.1722608e-01    1.0082426e+03    4.7504112e+05      1.9937374e-09      9.8506073e-02      7.4251162e-01      1.0749638e-01      5.0486490e-02      1.3978592e-06      1.6852810e-09      8.8488063e-09      2.7178755e-09      1.9925048e-09      2.3737950e-08      1.1040033e-07      1.6198581e-07      7.0583692e-13      1.2976950e-09      1.5255226e-10      2.1685360e-12      7.2999704e-16      1.7907515e-09      3.3924968e-10      3.1067944e-15      1.0962238e-12      5.8493263e-14      2.1308563e-13      8.3953076e-14      2.8879614e-15      3.5896063e-16      7.6925098e-16      0.0000000e+00      4.1059496e-09      3.4309058e-15      1.1584096e-13      1.5426357e-13      8.2148773e-14      4.7019816e-07      1.3024229e-12      1.5282466e-09      2.3629072e-14      3.0479398e-12      9.7053475e-09      9.9723684e-04      8.5041139e-19    5.1330210e-04    1.5310399e-07    1.5582142e+00    3.1306795e+01                0                0
    1.2747755e-02   -3.0000000e-03   -2.7220750e-02    3.8471058e-01   -2.8155777e-01    4.6028448e-01    9.9533269e+02    4.7504193e+05      2.6194717e-09      1.0040910e-01      7.4293796e-01      1.0591597e-01      4.9745944e-02      1.4884609e-06      1.8284571e-09      9.7728324e-09      2.8876813e-09      2.5463287e-09      2.7440618e-08      1.1711271e-07      1.3491994e-07      5.5851855e-13      9.2101291e-10      1.6316633e-10      2.3451634e-12      5.5042345e-16      2.2997367e-09      4.1997712e-10      4.0549435e-15      1.0876908e-12      6.7338420e-14      2.5160325e-13      1.1435815e-13      3.6912444e-15      4.8593676e-16      1.2219225e-15      0.0000000e+00      5.0355489e-09      3.4486109e-15      1.2940470e-13      1.8280217e-13      9.2562360e-14      4.8645322e-07      1.4355138e-12      1.7208168e-09      2.2523483e-14      3.0782716e-12      1.0037673e-08      9.8873309e-04      4.4524832e-19    5.0771901e-04    1.6191205e-07    1.5196981e+00    3.0406298e+01                0                0
    1.4747755e-02   -1.0000000e-03   -2.9220750e-02    4.2220651e-01   -2.3676138e-01    4.0888350e-01    1.0173016e+03    4.7504134e+05      1.2234308e-09      9.7045642e-02      7.4226170e-01      1.0866454e-01      5.1020603e-02      1.1912327e-06      1.4096143e-09      7.2826823e-09      2.3243468e-09      1.3563551e-09      1.9300050e-08      9.4633750e-08      1.6266597e-07      8.0722029e-13      1.4503560e-09      1.3802120e-10      2.1708549e-12      9.3117449e-16      1.2447397e-09      2.4819267e-10      2.5382416e-15      1.0335220e-12      4.1691686e-14      1.4698946e-13      4.6339246e-14      1.7256454e-15      1.9039570e-16      3.2200650e-16      0.0000000e+00      2.9542052e-09      3.0271601e-15      9.0294644e-14      1.0599464e-13      6.3730835e-14      4.1154380e-07      1.2713915e-12      1.2322553e-09      2.3003245e-14      2.6138298e-12      8.4935892e-09      1.0056065e-03      1.4027773e-18    5.2120675e-04    1.4313851e-07    1.6029717e+00    3.2451459e+01                0                0
    1.2747755e-02   -1.0000000e-03   -2.9220750e-02    3.9650451e-01   -2.2190029e-01    4.6390912e-01    1.0010108e+03    4.7504258e+05      1.9609094e-09      9.9378845e-02      7.4279686e-01      1.0671925e-01      5.0107137e-02      1.2688894e-06      1.5408343e-09      8.1796073e-09      2.4695824e-09      1.9210836e-09      2.3057749e-08      9.9687202e-08      1.2666981e-07      7.2548507e-13      1.2209193e-09      1.6618037e-10      3.0361800e-12      8.8372850e-16      1.6992291e-09      3.8969467e-10      4.9705469e-15      1.2079991e-12      6.9732539e-14      2.5538908e-13      1.0230189e-13      3.5073494e-15      4.3790196e-16      9.1182623e-16      0.0000000e+00      3.9653567e-09      3.9514633e-15      1.3742477e-13      1.8503344e-13      9.8080253e-14      4.2128170e-07      1.6258510e-12      1.4243465e-09      2.6097867e-14      3.4850703e-12      8.6960663e-09      9.9593083e-04      1.0083014e-18    5.1505022e-04    1.5339176e-07    1.5553390e+00    3.1325775e+01                0                0
    1.4747755e-02   -3.0000000e-03   -2.9220750e-02    3.8921761e-01   -2.8770324e-01    4.0488012e-01    1.0182163e+03    4.7504138e+05      1.2183280e-09      9.6933914e-02      7.4223358e-01      1.0875927e-01      5.1065427e-02      1.1934808e-06      1.4115796e-09      7.2868298e-09      2.3284112e-09      1.3525893e-09      1.9283057e-08      9.4848669e-08      1.6415690e-07      8.1213771e-13      1.4714088e-09      1.3713797e-10      2.1271114e-12      9.3573667e-16      1.2425961e-09      2.4488338e-10      2.4309398e-15      1.0269051e-12      4.0922155e-14      1.4403571e-13      4.4907839e-14      1.6796203e-15      1.8422498e-16      3.0958904e-16      0.0000000e+00      2.9453767e-09      2.9980818e-15      8.8871287e-14      1.0383953e-13      6.2684760e-14      4.1262558e-07      1.2570832e-12      1.2322302e-09      2.2879662e-14      2.5889533e-12      8.5157768e-09      1.0058980e-03      1.4584528e-18    5.2132963e-04    1.4280089e-07    1.6048957e+00    3.2513714e+01                0                0
    1.2747755e-02   -3.0000000e-03   -2.9220750e-02    3.5886609e-01   -2.9119921e-01    4.5470645e-01    1.0040197e+03    4.7504260e+05      1.8803020e-09      9.8970212e-02      7.4270072e-01      1.0706136e-01      5.0268199e-02      1.2624632e-06      1.5287261e-09      8.1009576e-09      2.4558102e-09      1.8677323e-09      2.2639409e-08      9.9254720e-08      1.2912881e-07      7.1464962e-13      1.2175441e-09      1.6059406e-10      2.8372843e-12      8.5606814e-16      1.6636099e-09      3.6924886e-10      4.4430249e-15      1.1661682e-12      6.5104493e-14      2.3752521e-13      9.2716122e-14      3.2187526e-15      3.9765118e-16      7.9419987e-16      0.0000000e+00      3.8696882e-09      3.7837466e-15      1.2958802e-13      1.7199556e-13      9.2337514e-14      4.2018403e-07      1.5473341e-12      1.4072604e-09      2.5166442e-14      3.3088762e-12      8.6732495e-09      9.9753637e-04      1.0139354e-18    5.1600616e-04    1.5171188e-07    1.5629469e+00    3.1512848e+01                0                0
    1.0747755e-02   -1.0000000e-03   -2.9220750e-02    3.4726004e-01   -2.3406154e-01    5.2908970e-01    9.8101048e+02    4.7504409e+05      3.0384456e-09      1.0221698e-01      7.4344267e-01      1.0435716e-01      4.8998011e-02      1.3778047e-06      1.7294740e-09      9.3886892e-09      2.6685255e-09      2.7528564e-09      2.8391786e-08      1.0692598e-07      9.1823026e-08      5.2718362e-13      7.7667004e-10      1.7208090e-10      3.3608053e-12      5.6668963e-16      2.4000950e-09      5.6499379e-10      8.5876791e-15      1.1728680e-12      9.4728998e-14      3.6870095e-13      2.1041635e-13      6.2510045e-15      9.1329190e-16      2.7895088e-15      0.0000000e+00      5.3828549e-09      4.2194402e-15      1.8009131e-13      2.6916026e-13      1.3067314e-13      4.3639765e-07      1.8732841e-12      1.6872138e-09      2.3944298e-14      3.5288320e-12      9.0068975e-09      9.8309949e-04      4.3428681e-19    5.0680186e-04    1.6668444e-07    1.4974929e+00    3.0069701e+01                0                0
    8.7477550e-03   -1.0000000e-03   -2.9220750e-02    2.8696787e-01   -1.9002023e-01    5.8625112e-01    9.6260024e+02    4.7504566e+05      5.1090775e-09      1.0484150e-01      7.4403532e-01      1.0217614e-01      4.7974182e-02      1.4869535e-06      1.9601180e-09      1.0785229e-08      2.8954655e-09      4.0117804e-09      3.7431842e-08      1.1122951e-07      6.7246187e-08      4.2935715e-13      5.9671389e-10      1.9458430e-10      4.3133808e-12      4.3122661e-16      3.3910986e-09      9.4734749e-10      2.1539455e-14      1.2444840e-12      1.5828541e-13      6.6272294e-13      5.6581496e-13      1.4562967e-14      2.5759518e-15      1.1448493e-14      0.0000000e+00      7.7967775e-09      5.5425880e-15      2.9020544e-13      4.8750862e-13      2.1317936e-13      4.5113656e-07      2.4038483e-12      2.0222704e-09      2.4320967e-14      4.2212384e-12      9.3304267e-09      9.7065623e-04      2.5209122e-19    4.9868593e-04    1.7950694e-07    1.4439078e+00    2.8989521e+01                0                0
    8.7477550e-03   -1.0000000e-03   -2.7220750e-02    3.1197369e-01   -1.7140393e-01    5.6496166e-01    9.5232068e+02    4.7504454e+05      7.6031689e-09      1.0669297e-01      7.4435369e-01      1.0069666e-01      4.7296281e-02      1.8000310e-06      2.4265405e-09      1.3397006e-08      3.5170643e-09      5.4507338e-09      4.8769254e-08      1.3195200e-07      7.1068276e-08      4.0326374e-13      5.5369034e-10      2.2588834e-10      4.6032903e-12      3.7013479e-16      4.5819848e-09      1.2696267e-09      2.9861135e-14      1.3330485e-12      2.0823630e-13      8.9722035e-13      8.8229711e-13      2.1312962e-14      3.9394545e-15      2.0639493e-14      0.0000000e+00      1.0665928e-08      6.3400256e-15      3.6855622e-13      6.6231736e-13      2.7217973e-13      5.3674371e-07      2.7768581e-12      2.5584347e-09      2.5475403e-14      4.9227367e-12      1.1118040e-08      9.5774958e-04      1.4473981e-19    4.8812839e-04    1.9239106e-07    1.4039212e+00    2.8131130e+01                0                0
    1.0747755e-02   -1.0000000e-03   -2.7220750e-02    3.6843286e-01   -2.2101964e-01    5.1852968e-01    9.7017024e+02    4.7504309e+05      5.5415033e-09      1.0410402e-01      7.4376458e-01      1.0285003e-01      4.8308261e-02      1.6832264e-06      2.1938369e-09      1.1983234e-08      3.2830326e-09      4.2756302e-09      3.9781151e-08      1.2788178e-07      9.8400785e-08      5.2832253e-13      8.1313754e-10      2.2611258e-10      4.1569628e-12      5.6024971e-16      3.6228481e-09      9.1623242e-10      1.4820649e-14      1.4410284e-12      1.6395964e-13      6.6201558e-13      4.6132463e-13      1.2776590e-14      2.0500177e-15      7.4746524e-15      0.0000000e+00      8.4053968e-09      5.9318768e-15      2.8777553e-13      4.8515397e-13      2.0979008e-13      5.2056478e-07      2.2926974e-12      2.2266797e-09      2.8926985e-14      5.1298406e-12      1.0762211e-08      9.7057508e-04      2.9456892e-19    4.9608308e-04    1.7985210e-07    1.4496046e+00    2.8930320e+01                0                0
    1.0747755e-02   -3.0000000e-03   -2.7220750e-02    3.4230887e-01   -2.7864622e-01    5.0142156e-01    9.7978151e+02    4.7504255e+05      4.2396242e-09      1.0270555e-01      7.4345297e-01      1.0400986e-01      4.8851839e-02      1.6134435e-06      2.0594878e-09      1.1212966e-08      3.1333576e-09      3.6182857e-09      3.5486526e-08      1.2380855e-07      1.0119819e-07      5.6448789e-13      8.4126058e-10      2.0580066e-10      3.9959433e-12      5.9041873e-16      3.1157488e-09      7.5328942e-10      1.2374309e-14      1.3789679e-12      1.2995482e-13      5.1585684e-13      3.2958615e-13      9.4317188e-15      1.4602251e-15      4.9502924e-15      0.0000000e+00      7.0636115e-09      5.3059978e-15      2.3992686e-13      3.7731822e-13      1.7445256e-13      5.0523003e-07      2.1967552e-12      2.0465650e-09      2.7858771e-14      4.4130346e-12      1.0437030e-08      9.7734842e-04      3.7452567e-19    5.0049981e-04    1.7308882e-07    1.4768174e+00    2.9527911e+01                0                0
    1.0747755e-02   -3.0000000e-03   -2.9220750e-02    3.2102352e-01   -2.8883171e-01    5.1293361e-01    9.8909550e+02    4.7504351e+05      2.7027650e-09      1.0108596e-01      7.4318198e-01      1.0530045e-01      4.9441461e-02      1.3424827e-06      1.6670836e-09      9.0017361e-09      2.6032099e-09      2.4639028e-09      2.6587114e-08      1.0494897e-07      1.0031623e-07      5.3272078e-13      8.3765410e-10      1.6211375e-10      2.9216401e-12      5.6315571e-16      2.1853540e-09      4.9712005e-10      6.6210093e-15      1.0878053e-12      8.1957362e-14      3.1481010e-13      1.6787372e-13      5.1595408e-15      7.3957191e-16      2.0845391e-15      0.0000000e+00      4.8549800e-09      3.8103636e-15      1.5478072e-13      2.2937280e-13      1.1167438e-13      4.3138217e-07      1.7042724e-12      1.6000013e-09      2.2212258e-14      3.2382087e-12      8.8989002e-09      9.8810129e-04      4.9607723e-19    5.0989913e-04    1.6159724e-07    1.5192429e+00    3.0547083e+01                0                0
    8.8323371e-03   -2.8287096e-03   -2.7220750e-02    2.7164103e-01   -2.5768117e-01    5.5564947e-01    9.5794754e+02    4.7504392e+05      6.7604231e-09      1.0587797e-01      7.4417017e-01      1.0137350e-01      4.7613954e-02      1.7620429e-06      2.3539041e-09      1.2980650e-08      3.4445899e-09      5.0586899e-09      4.6294103e-08      1.3052521e-07      7.3601448e-08      4.7129953e-13      6.2382720e-10      2.3669656e-10      5.4385615e-12      4.6886426e-16      4.2442111e-09      1.2122139e-09      3.0213038e-14      1.4719211e-12      2.0579406e-13      8.7118204e-13      7.8155261e-13      1.9498658e-14      3.4585008e-15      1.6791470e-14      0.0000000e+00      9.9082878e-09      6.7105373e-15      3.7040099e-13      6.4196026e-13      2.7327829e-13      5.3088821e-07      3.0378556e-12      2.4577780e-09      2.8635498e-14      5.2646671e-12      1.0988302e-08      9.6180023e-04      2.0411389e-19    4.9068202e-04    1.8838425e-07    1.4191182e+00    2.8431708e+01                0                0
    8.8323371e-03   -2.8287096e-03   -2.9220750e-02    2.5438566e-01   -2.4557881e-01    5.7829080e-01    9.6772540e+02    4.7504518e+05      4.7448019e-09      1.0412592e-01      7.4387127e-01      1.0277228e-01      4.8254400e-02      1.4615620e-06      1.9114401e-09      1.0476506e-08      2.8441930e-09      3.7561485e-09      3.5497130e-08      1.1023464e-07      7.6507040e-08      4.3984692e-13      6.4113495e-10      1.9312100e-10      3.8844203e-12      4.5326097e-16      3.2031021e-09      8.5081907e-10      1.6501662e-14      1.2351880e-12      1.4405646e-13      5.9248841e-13      4.6057540e-13      1.2175702e-14      2.0478989e-15      8.6227244e-15      0.0000000e+00      7.4088474e-09      5.2444752e-15      2.6359328e-13      4.3514167e-13      1.9307958e-13      4.4749998e-07      2.1580056e-12      1.9535358e-09      2.4315417e-14      4.1784704e-12      9.2523833e-09      9.7395120e-04      2.6586172e-19    5.0076291e-04    1.7614540e-07    1.4575889e+00    2.9263010e+01                0                0
    2.6747755e-02   -9.0000000e-03   -3.2207500e-03    8.9573631e-01   -2.9119594e-01    9.5571159e-02    1.0949070e+03    4.7503018e+05      3.8799129e-10      7.8082280e-02      7.3628211e-01      1.2539495e-01      5.9203648e-02      1.6169876e-06      1.9857867e-09      7.2300293e-09      3.2750947e-09      5.7760695e-10      2.0280519e-08      1.3748239e-07      9.1608064e-07      2.1539544e-12      5.4237637e-09      1.0979558e-10      7.8235841e-13      1.6918131e-15      6.3141611e-10      5.5055677e-11      2.2226751e-16      8.8573958e-13      8.4396253e-15      2.6342839e-14      2.8482936e-15      1.4713270e-16      9.7425140e-18      1.4653145e-17      0.0000000e+00      1.4752395e-09      1.4622873e-15      2.1918495e-14      1.8554710e-14      1.4445585e-14      7.0533452e-07      7.3487304e-13      1.1055746e-09      2.4138352e-14      1.7641869e-12      1.4507608e-08      1.0335796e-03      4.8493504e-18    4.8999683e-04    6.3496752e-08    1.0280300e+00    6.9685844e+01                0                0
    2.6747755e-02   -9.0000000e-03   -5.2207500e-03    8.4979427e-01   -2.9906645e-01    1.2837121e-01    1.1107418e+03    4.7502986e+05      1.8948564e-10      7.7815104e-02      7.3631702e-01      1.2556341e-01      5.9259271e-02      1.5943049e-06      2.0156294e-09      6.5908467e-09      3.2682442e-09      3.7212588e-10      2.3012798e-08      1.3881312e-07      1.0889820e-06      3.5366478e-12      9.1698688e-09      1.1884890e-10      1.0076037e-12      3.2462380e-15      4.4200512e-10      4.8371207e-11      2.8426705e-16      9.6336528e-13      5.4180309e-15      1.6599621e-14      1.2717055e-15      7.6985083e-17      4.0810990e-18      4.6140434e-18      0.0000000e+00      1.0268661e-09      1.4834753e-15      1.8571384e-14      1.1623311e-14      1.2618541e-14      7.3019686e-07      1.1303354e-12      9.8326051e-10      2.7319073e-14      1.4112407e-12      1.4998936e-08      1.0415845e-03      1.3405027e-17    4.9638118e-04    6.7276378e-08    1.1454832e+00    5.5245088e+01                0                0
    2.4754806e-02   -8.9923236e-03   -3.2207500e-03    8.3406174e-01   -3.0124510e-01    1.2623647e-01    1.0706026e+03    4.7503008e+05      8.4274848e-10      8.3794277e-02      7.3761112e-01      1.2062669e-01      5.6960134e-02      2.2789950e-06      2.6855395e-09      1.1467205e-08      4.5450878e-09      1.2028389e-09      3.1283460e-08      1.8915657e-07      8.5386021e-07      2.7799141e-12      6.6441298e-09      2.0368547e-10      1.8964099e-12      2.7712184e-15      1.2122145e-09      1.5301800e-10      8.6668564e-16      1.6327213e-12      2.3950055e-14      7.6764958e-14      1.1537705e-14      5.4408857e-16      4.2496523e-17      8.0329189e-17      0.0000000e+00      2.9233607e-09      3.3323034e-15      6.0729452e-14      5.4444426e-14      4.0894679e-14      9.1520116e-07      1.4595230e-12      1.8064581e-09      4.1748678e-14      3.3691903e-12      1.8853578e-08      1.0034592e-03      4.2854427e-18    4.7471740e-04    7.8714879e-08    1.0144276e+00    6.6338241e+01                0                0
    2.6875684e-02   -1.0566136e-02   -3.2207500e-03    8.8851017e-01   -3.4391701e-01    8.8144033e-02    1.1017025e+03    4.7503023e+05      3.7173089e-10      7.6222142e-02      7.3585051e-01      1.2694806e-01      5.9934881e-02      1.4628243e-06      1.8352354e-09      6.4149270e-09      2.9742111e-09      5.1974839e-10      1.8961324e-08      1.2499225e-07      9.0666561e-07      2.4120876e-12      5.9799364e-09      1.1245001e-10      8.4403840e-13      2.1127837e-15      5.4604767e-10      5.0748469e-11      2.3713729e-16      9.1627693e-13      8.9011773e-15      2.7589525e-14      2.6772588e-15      1.4231218e-16      8.8978022e-18      1.2990526e-17      0.0000000e+00      1.3155560e-09      1.4883029e-15      2.1635047e-14      1.9395592e-14      1.4252582e-14      6.4802906e-07      7.7932557e-13      9.7981192e-10      2.6656680e-14      2.1126104e-12      1.3320513e-08      1.0412090e-03      7.1581374e-18    4.9402076e-04    5.8980120e-08    1.0280059e+00    7.1325779e+01                0                0
    2.4754806e-02   -8.9923236e-03   -5.2207500e-03    8.1856095e-01   -3.0964854e-01    1.4976394e-01    1.0893237e+03    4.7502968e+05      4.1891654e-10      8.2632746e-02      7.3743105e-01      1.2154560e-01      5.7370435e-02      2.1325326e-06      2.5444680e-09      9.7176604e-09      4.3144013e-09      7.1774708e-10      3.2890223e-08      1.8190527e-07      1.0497813e-06      4.4820680e-12      1.1270716e-08      1.9613232e-10      2.1218610e-12      4.9679693e-15      7.7945526e-10      1.1852887e-10      9.8451244e-16      1.5965279e-12      1.4841507e-14      4.7265753e-14      7.0192748e-15      3.2562734e-16      2.6584463e-17      6.8497745e-17      0.0000000e+00      1.8803684e-09      3.0075320e-15      4.6150329e-14      3.3423406e-14      3.1893539e-14      9.1599843e-07      2.0156762e-12      1.4820823e-09      4.2268520e-14      2.4959745e-12      1.8850516e-08      1.0158037e-03      1.3281130e-17    4.8315008e-04    7.9806375e-08    1.1267705e+00    5.3184886e+01                0                0
    2.6875684e-02   -1.0566136e-02   -5.2207500e-03    8.3588520e-01   -3.6199845e-01    1.2088028e-01    1.1179381e+03    4.7503013e+05      1.6766383e-10      7.6088623e-02      7.3592234e-01      1.2700173e-01      5.9935046e-02      1.4615447e-06      1.8848527e-09      5.8256312e-09      3.0083601e-09      3.0928559e-10      2.1102522e-08      1.2809893e-07      1.0976358e-06      3.6153726e-12      9.6600188e-09      1.0568848e-10      8.8416919e-13      3.2655004e-15      3.6669361e-10      3.9963918e-11      2.3843997e-16      8.6415341e-13      4.8697771e-15      1.4841290e-14      1.0101904e-15      6.4617794e-17      3.1555157e-18      2.8971778e-18      0.0000000e+00      8.4058151e-10      1.2784567e-15      1.5482375e-14      1.0370563e-14      1.0596200e-14      6.8411572e-07      1.0304034e-12      8.6249530e-10      2.5439409e-14      1.3814350e-12      1.4043133e-08      1.0488362e-03      1.6818428e-17    5.0035971e-04    6.3413688e-08    1.1536656e+00    5.5796595e+01                0                0
    3.0935317e-02   -1.2406914e-02   -3.2207500e-03    8.5406015e-01   -3.6110347e-01    9.2683493e-04    1.1544976e+03    4.7503035e+05      2.2116603e-11      6.3684856e-02      7.3304279e-01      1.3736565e-01      6.4819669e-02      8.0116435e-07      1.3236659e-09      2.4507217e-09      1.7311777e-09      6.5435553e-11      1.2251445e-08      7.6491151e-08      1.1428310e-06      3.0286471e-12      8.6954650e-09      4.1933608e-11      2.9314013e-13      2.0676085e-15      1.0934446e-10      9.3121544e-12      5.1635962e-17      3.3038048e-13      5.5793432e-16      1.7058190e-15      1.2712238e-16      7.2812465e-18      4.1363625e-19      4.8328389e-18      0.0000000e+00      1.9912634e-10      3.0154393e-16      2.7397002e-15      1.1884931e-15      2.0755424e-15      4.3615107e-07      5.3930082e-13      3.4904875e-10      1.2676720e-14      2.4263524e-13      8.8911465e-09      1.0845425e-03      3.1730788e-17    5.2034022e-04    3.7980656e-08    1.0885866e+00    7.0084675e+01                0                0
    3.0935317e-02   -1.2406914e-02   -5.2207500e-03    8.4086408e-01   -3.6507233e-01    6.5600266e-03    1.1647173e+03    4.7503026e+05      1.3084333e-11      6.3844187e-02      7.3313032e-01      1.3720498e-01      6.4730768e-02      8.0308377e-07      1.4285812e-09      2.2931694e-09      1.7629315e-09      4.9422038e-11      1.2314328e-08      7.9012153e-08      1.3048386e-06      3.3374262e-12      9.4863969e-09      4.0206697e-11      2.7211001e-13      2.1716144e-15      9.6192868e-11      7.2561725e-12      4.0068122e-17      3.1636839e-13      2.9463702e-16      8.7764759e-16      3.0683501e-17      2.3901273e-18      7.8078483e-20      7.2960643e-18      0.0000000e+00      1.5421900e-10      2.3632911e-16      1.8524050e-15      6.0525999e-16      1.4896706e-15      4.5245699e-07      5.6173571e-13      3.2403038e-10      1.3806138e-14      1.7771594e-13      9.2047449e-09      1.0870690e-03      3.5805789e-17    5.2280523e-04    3.9992908e-08    1.1626395e+00    6.2480415e+01                0                0
    1.4073682e-02    4.9147549e-03   -1.1103750e-03    2.0907720e-01    2.5111936e-01   -1.1992469e-02    8.0981159e+02    4.7503020e+05      8.6969312e-07      1.3187088e-01      7.4892753e-01      8.0513532e-02      3.8080325e-02      2.8173088e-05      5.0517695e-08      2.8942800e-07      6.0777100e-08      1.6989592e-07      1.5376258e-06      1.0321163e-06      4.4345021e-08      2.3617587e-13      1.3019074e-09      6.1803790e-10      2.8003187e-11      8.3097644e-17      1.5431054e-07      6.9332048e-08      9.0171932e-11      1.9373307e-12      6.4217319e-12      4.4219791e-11      8.6287854e-10      6.5315252e-12      3.4627034e-12      4.0748379e-10      0.0000000e+00      6.5373482e-07      6.4809860e-14      1.8513856e-11      3.4840968e-11      9.7919289e-12      6.8342816e-06      7.6765415e-11      6.9557951e-08      2.3700024e-14      1.1341966e-11      1.4745952e-07      5.6756843e-04      6.9574104e-22    2.7848220e-04    2.2667872e-07    4.0795418e-01    8.1026874e+01                0                0
    1.1050788e-02    4.2886931e-03   -1.1103750e-03    1.2624435e-01    1.3965236e-01   -4.1038678e-02    7.0112228e+02    4.7503050e+05      4.3417484e-06      1.6016069e-01      7.5529955e-01      5.7060543e-02      2.7011509e-02      6.7840763e-05      1.3910766e-07      8.3669766e-07      1.6298941e-07      3.2118753e-07      4.0764113e-06      1.1720293e-06      1.0548088e-08      7.9017138e-14      7.8391728e-09      5.5720619e-11      6.7745435e-11      5.4613097e-17      4.3496264e-07      1.3917532e-07      1.5703942e-08      8.1464700e-13      1.3034798e-12      1.0739661e-11      4.7625252e-09      1.0191795e-11      1.5150789e-11      4.2248362e-08      0.0000000e+00      2.2770171e-06      1.4760808e-13      2.2062988e-10      9.3904209e-12      1.8070779e-11      1.4959669e-05      3.9968701e-10      2.2384798e-07      5.9912031e-15      1.7606674e-13      3.3808985e-07      3.7035577e-04      8.2216768e-23    1.8882990e-04    2.6881818e-07    3.0474421e-01    5.2313669e+01                0                0
    1.1050788e-02    4.2886931e-03   -4.2207500e-03    2.5026922e-01    1.4242560e-01   -2.8691559e-02    8.0354946e+02    4.7503058e+05      1.3741253e-06      1.4413250e-01      7.5164807e-01      7.0366664e-02      3.3276068e-02      4.0725711e-05      7.3999163e-08      4.2585075e-07      8.8742518e-08      2.3877040e-07      2.2468142e-06      1.4263567e-06      6.2906210e-08      3.4834077e-13      2.7099969e-09      7.4869044e-10      4.5979108e-11      1.4544324e-16      2.2389724e-07      1.0733854e-07      2.4190586e-10      2.8925837e-12      1.0708334e-11      7.5676803e-11      1.9141042e-09      1.3051246e-11      7.5371091e-12      1.1947464e-09      0.0000000e+00      1.0010718e-06      1.1463519e-13      3.7178602e-11      5.9963317e-11      1.7788917e-11      9.7964960e-06      1.2307647e-10      1.0351150e-07      3.3777002e-14      1.5118379e-11      2.1221088e-07      5.1859162e-04      7.5261258e-22    2.5385624e-04    2.4669547e-07    6.8335859e-01    2.6275229e+01                0                0
    2.4985033e-03    5.1745698e-04   -1.1103750e-03    4.0315845e-02    4.3381698e-02   -5.7626081e-02    5.9663943e+02    4.7503104e+05      7.3413213e-06      1.8521915e-01      7.6071320e-01      3.6408571e-02      1.7274988e-02      1.1389876e-04      2.5964397e-07      1.6949530e-06      3.1886824e-07      5.1200380e-07      6.0304634e-06      1.3415323e-06      1.6108266e-08      1.1620740e-13      6.6175810e-09      1.3266290e-10      4.2207447e-11      9.3016991e-17      6.5935755e-07      1.9054134e-07      1.0662397e-07      1.1839467e-12      3.3609817e-12      2.5434883e-11      4.5331036e-09      1.1179721e-11      1.7456482e-11      1.4839366e-07      0.0000000e+00      3.8800253e-06      2.4658924e-13      1.3469175e-09      2.2661126e-11      1.7867059e-11      2.3288484e-05      1.0679982e-09      4.9964541e-07      1.0858056e-14      1.6410755e-12      5.5570801e-07      2.2333063e-04      2.7142710e-22    1.1610971e-04    2.3402661e-07    2.2966969e-01    3.4226897e+01                0                0
    2.4985033e-03    5.1745698e-04   -4.2207500e-03    1.1300254e-01    7.7939265e-02   -1.0072316e-01    7.3788200e+02    4.7503130e+05      3.2911259e-06      1.5885982e-01      7.5493800e-01      5.8179818e-02      2.7528646e-02      5.9664320e-05      1.1796320e-07      6.9824521e-07      1.3858744e-07      2.9714198e-07      3.5462902e-06      1.3175805e-06      1.7378345e-08      1.4537633e-13      7.0139665e-09      1.6522835e-10      7.5914936e-11      1.0851940e-16      3.7094393e-07      1.4132501e-07      4.3259171e-09      1.3974133e-12      3.7833816e-12      3.0450719e-11      4.6716306e-09      1.5700874e-11      1.6590156e-11      1.5037203e-08      0.0000000e+00      1.8880173e-06      1.4903071e-13      1.2169207e-10      2.5219041e-11      2.1263278e-11      1.3504286e-05      3.1766690e-10      1.8146290e-07      1.1462000e-14      1.0711481e-12      3.0089668e-07      4.0820649e-04      3.0113277e-22    2.0287958e-04    2.5256040e-07    5.7170025e-01    2.0117993e+01                0                0
    1.1050788e-02    4.2886931e-03   -8.2207500e-03    3.5799964e-01    1.2523383e-01    6.0482362e-02    8.5425679e+02    4.7503132e+05      5.2874217e-07      1.3361901e-01      7.4935145e-01      7.9029032e-02      3.7332124e-02      2.3708294e-05      3.9834410e-08      2.2563646e-07      4.9384808e-08      1.5111822e-07      1.1798277e-06      1.1002004e-06      8.4130942e-08      5.4436444e-13      8.7352742e-10      1.1472335e-09      3.7098606e-11      1.3883205e-16      1.2053088e-07      5.0915057e-08      1.8048767e-11      3.9343751e-12      6.8645403e-12      4.2166214e-11      3.3025323e-10      3.5736141e-12      1.4209590e-12      6.3272818e-11      0.0000000e+00      4.1681910e-07      7.0753270e-14      1.2903322e-11      3.2547748e-11      8.6124237e-12      6.0200023e-06      6.2550156e-11      5.1496173e-08      5.9461763e-14      2.7876071e-11      1.2779733e-07      6.3452282e-04      2.0193792e-21    3.0633776e-04    2.5484154e-07    9.2907301e-01    2.3834449e+01                0                0
    1.1050788e-02    4.2886931e-03   -1.2220750e-02    4.2945772e-01    9.2858947e-02    2.0085652e-01    8.7820950e+02    4.7503322e+05      2.8075541e-07      1.2684093e-01      7.4796639e-01      8.4553379e-02      3.9896135e-02      1.3501185e-05      2.1604245e-08      1.2170499e-07      2.7547075e-08      8.7808729e-08      6.1422609e-07      7.2468900e-07      8.2902063e-08      6.0083052e-13      6.8008649e-10      1.0139863e-09      3.1444693e-11      1.9701867e-16      6.5156954e-08      2.6019535e-08      4.5281742e-12      4.0103678e-12      4.8681727e-12      2.7543532e-11      1.2013169e-10      1.6472508e-12      5.3623315e-13      1.1657782e-11      0.0000000e+00      1.9069277e-07      4.7816486e-14      6.9483498e-12      2.0995074e-11      4.9922536e-12      3.5491562e-06      3.5659757e-11      2.6719621e-08      6.8669095e-14      3.1891537e-11      7.4579679e-08      7.2377040e-04      5.9029537e-21    3.4894430e-04    2.6753804e-07    1.0785860e+00    2.4149238e+01                0                0
    2.4985033e-03    5.1745698e-04   -8.2207500e-03    1.7652957e-01    7.8243262e-02   -4.0012785e-02    8.0870746e+02    4.7503243e+05      1.0893848e-06      1.4388361e-01      7.5166571e-01      7.0528548e-02      3.3330431e-02      3.3375814e-05      6.0314991e-08      3.4650992e-07      7.2433527e-08      1.9823900e-07      1.8340609e-06      1.1896610e-06      5.1162159e-08      3.2988783e-13      1.9586315e-09      6.6734658e-10      4.0187069e-11      1.1626307e-16      1.8318402e-07      8.5631390e-08      1.5212271e-10      2.7043935e-12      9.4830113e-12      6.6147220e-11      1.4929600e-09      1.0686192e-11      5.9945902e-12      7.7531452e-10      0.0000000e+00      8.0112315e-07      1.0052660e-13      3.0490211e-11      5.2110913e-11      1.5290717e-11      8.0566668e-06      1.0364111e-10      8.3838214e-08      3.2222452e-14      1.4655321e-11      1.7423365e-07      5.4409548e-04      8.9644672e-22    2.6470050e-04    2.7298586e-07    8.3227609e-01    2.0844799e+01                0                0
    2.4985033e-03    5.1745698e-04   -1.2220750e-02    2.2337825e-01    6.1560895e-02    1.0596040e-01    8.4124487e+02    4.7503491e+05      4.2464453e-07      1.3499404e-01      7.4979377e-01      7.7809172e-02      3.6727878e-02      1.8217865e-05      3.1140715e-08      1.7672212e-07      3.8230754e-08      1.1511047e-07      9.3552330e-07      7.9315363e-07      4.6678931e-08      3.1229713e-13      5.9766439e-10      7.1099336e-10      2.5680687e-11      7.3032116e-17      9.4638772e-08      3.9906562e-08      1.8083861e-11      2.3321501e-12      4.7956090e-12      3.0363713e-11      2.9455117e-10      2.9532038e-12      1.2625658e-12      6.3082719e-11      0.0000000e+00      3.4442339e-07      4.9587808e-14      9.9679657e-12      2.3547202e-11      6.3984687e-12      4.5662813e-06      5.0262945e-11      4.0857193e-08      3.3340420e-14      1.5759262e-11      9.7317354e-08      6.4917961e-04      1.4060902e-21    3.1317875e-04    2.9473066e-07    1.0124174e+00    2.3146843e+01                0                0
    2.4985033e-03   -5.1745698e-04   -1.6220750e-02    2.4516139e-01   -7.3920128e-02    2.7414830e-01    8.5476415e+02    4.7503875e+05      2.1698639e-07      1.2897871e-01      7.4862100e-01      8.2675716e-02      3.8973627e-02      9.8120632e-06      1.6458206e-08      9.3188128e-08      2.0417793e-08      6.2724602e-08      4.8729536e-07      4.5763572e-07      3.5000366e-08      2.2601347e-13      3.5202555e-10      4.8059340e-10      1.5400320e-11      5.6271085e-17      4.9831511e-08      2.0966664e-08      6.3549211e-12      1.6396320e-12      2.8515522e-12      1.7454765e-11      1.2896141e-10      1.4398164e-12      5.5877280e-13      2.0244369e-11      0.0000000e+00      1.7103544e-07      2.9210954e-14      5.2464434e-12      1.3464221e-11      3.5415234e-12      2.4941101e-06      2.5777964e-11      2.1235300e-08      2.4832636e-14      1.1759980e-11      5.2924190e-08      7.3693333e-04      2.1621464e-21    3.5611112e-04    3.0378778e-07    1.1164675e+00    2.4599514e+01                0                0
    2.4985033e-03   -5.1745698e-04   -2.0220750e-02    2.5122214e-01   -1.1002512e-01    4.3485563e-01    8.6954031e+02    4.7504246e+05      1.3221913e-07      1.2308642e-01      7.4753546e-01      8.7407163e-02      4.1145238e-02      5.3413761e-06      8.6965131e-09      4.9050003e-08      1.0966118e-08      3.4093882e-08      2.5099347e-07      2.7319748e-07      2.7358695e-08      1.7505243e-13      2.2169530e-10      3.2706145e-10      9.3743472e-12      5.1060386e-17      2.6293505e-08      1.0229197e-08      1.9896760e-12      1.1990219e-12      1.9341989e-12      1.1290118e-11      5.9919329e-11      7.6276807e-13      2.6539442e-13      6.8060436e-12      0.0000000e+00      8.1437882e-08      1.6561763e-14      2.7065377e-12      8.6399446e-12      1.9081199e-12      1.3859275e-06      1.2887104e-11      1.0915100e-08      1.9363126e-14      1.0588292e-11      2.9231882e-08      8.1804701e-04      4.0198148e-21    3.9983097e-04    2.8751799e-07    1.1805968e+00    2.5080077e+01                0                0
    1.1050788e-02   -4.2886931e-03   -2.4220750e-02    4.2527842e-01   -3.3006123e-01    4.3325500e-01    9.8116863e+02    4.7503954e+05      4.4804595e-09      1.0308428e-01      7.4333639e-01      1.0381349e-01      4.8795240e-02      2.0803558e-06      2.6119985e-09      1.4180078e-08      4.0313231e-09      4.1207614e-09      4.2788289e-08      1.6164768e-07      1.3806002e-07      7.9285960e-13      1.1561595e-09      2.5462708e-10      5.0494822e-12      8.4010700e-16      3.6046473e-09      8.4447701e-10      1.3903974e-14      1.7381500e-12      1.3774928e-13      5.3931051e-13      3.3029941e-13      9.4065574e-15      1.4229844e-15      5.5730185e-15      0.0000000e+00      8.0481964e-09      6.1990635e-15      2.6632172e-13      3.9406857e-13      1.9353842e-13      6.5951412e-07      2.8554204e-12      2.5453687e-09      3.5373589e-14      5.0768334e-12      1.3611160e-08      9.6745983e-04      4.6055174e-19    4.8909910e-04    1.8198598e-07    1.4412886e+00    2.8600350e+01                0                0
    1.1050788e-02   -4.2886931e-03   -2.8220750e-02    3.4307666e-01   -3.3631257e-01    4.3381143e-01    1.0076996e+03    4.7504185e+05      1.8793037e-09      9.8515526e-02      7.4255273e-01      1.0746612e-01      5.0465452e-02      1.3255018e-06      1.5975412e-09      8.3859002e-09      2.5776662e-09      1.8790189e-09      2.2486078e-08      1.0471388e-07      1.5408796e-07      6.8077109e-13      1.2557986e-09      1.4554339e-10      2.0775783e-12      7.1421527e-16      1.6875987e-09      3.2193937e-10      2.9751215e-15      1.0490883e-12      5.5659799e-14      2.0252115e-13      7.9517436e-14      2.7364113e-15      3.3994195e-16      7.4258663e-16      0.0000000e+00      3.8780717e-09      3.2813853e-15      1.1033996e-13      1.4659149e-13      7.8227522e-14      4.4616449e-07      1.2455940e-12      1.4475226e-09      2.2670703e-14      2.9228944e-12      9.2091540e-09      9.9808412e-04      9.0177488e-19    5.1502422e-04    1.5168065e-07    1.5661979e+00    3.1605995e+01                0                0
    2.4985033e-03   -5.1745698e-04   -2.4220750e-02    2.4700877e-01   -1.4063634e-01    5.5136830e-01    8.9603612e+02    4.7504553e+05      4.0726064e-08      1.1633519e-01      7.4630043e-01      9.2829941e-02      4.3639455e-02      3.0643244e-06      4.7005756e-09      2.6370619e-08      6.1655361e-09      1.7156193e-08      1.2537464e-07      1.8359511e-07      3.4959131e-08      2.2715045e-13      2.5610579e-10      2.9546281e-10      7.6513589e-12      1.0692511e-16      1.3164564e-08      4.9614775e-09      4.4703429e-13      1.3214381e-12      8.5256376e-13      4.5019865e-12      1.2887120e-11      2.0817233e-13      5.8295404e-14      8.1743141e-13      0.0000000e+00      3.5305611e-08      1.1951894e-14      1.3233265e-12      3.4001884e-12      9.7654168e-13      8.2957238e-07      6.6651394e-12      5.5990526e-09      2.3181681e-14      7.9915604e-12      1.7349496e-08      8.9057758e-04      1.5684923e-20    4.4358326e-04    2.4883460e-07    1.2574909e+00    2.5993144e+01                0                0
    2.4985033e-03   -5.1745698e-04   -2.8220750e-02    1.9289272e-01   -1.5153328e-01    6.4965328e-01    9.2768618e+02    4.7504768e+05      1.3441143e-08      1.1001982e-01      7.4516328e-01      9.7898550e-02      4.5971980e-02      1.7936693e-06      2.5716421e-09      1.4324467e-08      3.5464728e-09      7.5056015e-09      6.0252468e-08      1.2203772e-07      4.2331550e-08      2.4354205e-13      3.1135308e-10      2.1422245e-10      4.6135952e-12      1.7815552e-16      6.0508420e-09      1.9473142e-09      7.4339609e-14      1.0934662e-12      3.2666661e-13      1.5409743e-12      2.3714645e-12      4.8527784e-14      1.0711172e-14      8.2269559e-14      0.0000000e+00      1.4700290e-08      6.7785865e-15      5.2802420e-13      1.1486616e-12      3.9338859e-13      5.1002080e-07      3.1503429e-12      2.8781940e-09      2.0023145e-14      5.1612451e-12      1.0604764e-08      9.4376300e-04      5.0939955e-20    4.8028775e-04    2.0681041e-07    1.3430388e+00    2.7221557e+01                0                0
    1.4073682e-02   -4.9147549e-03   -1.1103750e-03    2.8981905e-01    9.8305031e-02   -2.0401042e-02    7.9904256e+02    4.7502999e+05      1.1334675e-06      1.3467881e-01      7.4957123e-01      7.8179607e-02      3.6977943e-02      3.1650538e-05      5.7788965e-08      3.3318426e-07      6.9234128e-08      1.8338443e-07      1.7537792e-06      1.0878508e-06      4.4986629e-08      3.1244605e-13      2.4572004e-09      5.2604894e-10      4.1551018e-11      1.2755647e-16      1.7437142e-07      8.5439255e-08      2.2403691e-10      2.5733532e-12      9.9971315e-12      7.1406636e-11      2.0365123e-09      1.3376793e-11      8.1098381e-12      1.2503473e-09      0.0000000e+00      7.9468704e-07      1.1139034e-13      3.7523884e-11      5.6555811e-11      1.7277994e-11      7.5893019e-06      1.0986519e-10      8.1314192e-08      2.9395473e-14      1.2484744e-11      1.6464464e-07      5.4719732e-04      1.0628852e-21    2.6941831e-04    2.3285771e-07    3.9921362e-01    7.8436827e+01                0                0
    1.1050788e-02   -4.2886931e-03   -1.1103750e-03    1.6814742e-01    9.3490169e-02   -3.2231714e-02    6.9035212e+02    4.7503036e+05      4.8320378e-06      1.6282061e-01      7.5588263e-01      5.4863853e-02      2.5975024e-02      7.2118115e-05      1.4926111e-07      9.0225443e-07      1.7498952e-07      3.3804827e-07      4.3339369e-06      1.1592813e-06      7.6972858e-09      6.3197054e-14      7.7207456e-09      4.1574428e-11      6.6003789e-11      4.3211244e-17      4.6276017e-07      1.4065373e-07      2.3242306e-08      6.5687862e-13      9.1485661e-13      7.4857162e-12      4.4526774e-09      8.3651026e-12      1.3825934e-11      5.5614128e-08      0.0000000e+00      2.4418071e-06      1.4085237e-13      2.4965097e-10      6.8779901e-12      1.5940791e-11      1.5796512e-05      4.6906239e-10      2.4324566e-07      4.8215416e-15      1.2126622e-13      3.5841900e-07      3.5433278e-04      6.0225900e-23    1.8111082e-04    2.6842480e-07    3.0156695e-01    5.1497675e+01                0                0
    1.1050788e-02   -4.2886931e-03   -4.2207500e-03    2.9342099e-01    5.6286171e-02   -2.0968294e-02    8.0133013e+02    4.7503045e+05      1.3993747e-06      1.4463501e-01      7.5176030e-01      6.9950681e-02      3.3079785e-02      4.1426520e-05      7.5281409e-08      4.3325315e-07      9.0278732e-08      2.4287246e-07      2.2856295e-06      1.4502573e-06      6.3889571e-08      3.5385136e-13      2.7555990e-09      7.6099254e-10      4.6758596e-11      1.4772593e-16      2.2777412e-07      1.0916516e-07      2.6884150e-10      2.9393538e-12      1.0894646e-11      7.6983478e-11      1.9460423e-09      1.3270158e-11      7.6627158e-12      1.2551610e-09      0.0000000e+00      1.0185649e-06      1.1654590e-13      3.7898073e-11      6.0997935e-11      1.8085895e-11      9.9643152e-06      1.2539138e-10      1.0532297e-07      3.4328140e-14      1.5417503e-11      2.1585381e-07      5.1510856e-04      7.4612160e-22    2.5224996e-04    2.4701886e-07    6.8056969e-01    2.5950344e+01                0                0
    2.4985033e-03   -5.1745698e-04   -1.1103750e-03    6.6714441e-02    5.9744223e-02   -5.7224129e-02    5.9631851e+02    4.7503095e+05      7.3629710e-06      1.8531237e-01      7.6073357e-01      3.6331694e-02      1.7238683e-02      1.1399683e-04      2.5986045e-07      1.6961700e-06      3.1907945e-07      5.1223889e-07      6.0382963e-06      1.3394179e-06      1.5980025e-08      1.1546760e-13      6.6061506e-09      1.3164351e-10      4.2140643e-11      9.2325873e-17      6.6010588e-07      1.9034205e-07      1.0696830e-07      1.1770704e-12      3.3365597e-12      2.5242684e-11      4.5285897e-09      1.1131867e-11      1.7443193e-11      1.4890244e-07      0.0000000e+00      3.8842049e-06      2.4496508e-13      1.3495283e-09      2.2491936e-11      1.7840771e-11      2.3308039e-05      1.0722888e-09      4.9995320e-07      1.0796052e-14      1.6332268e-12      5.5616352e-07      2.2278193e-04      2.6931671e-22    1.1584752e-04    2.3399845e-07    2.2864735e-01    3.3998617e+01                0                0
    2.4985033e-03   -5.1745698e-04   -4.2207500e-03    1.4050982e-01    5.2702732e-02   -9.9404895e-02    7.3782189e+02    4.7503122e+05      3.2929167e-06      1.5888028e-01      7.5494255e-01      5.8162899e-02      2.7520662e-02      5.9696292e-05      1.1802681e-07      6.9862011e-07      1.3866192e-07      2.9730275e-07      3.5482076e-06      1.3183123e-06      1.7390224e-08      1.4548098e-13      7.0177377e-09      1.6533872e-10      7.5955501e-11      1.0858155e-16      3.7114322e-07      1.4140224e-07      4.3290243e-09      1.3983841e-12      3.7861362e-12      3.0472050e-11      4.6742728e-09      1.5710122e-11      1.6599628e-11      1.5046785e-08      0.0000000e+00      1.8890344e-06      1.4911760e-13      1.2176790e-10      2.5236312e-11      2.1276307e-11      1.3511605e-05      3.1784498e-10      1.8155983e-07      1.1470631e-14      1.0725903e-12      3.0105953e-07      4.0804915e-04      3.0103714e-22    2.0281780e-04    2.5257229e-07    5.7031179e-01    2.0032741e+01                0                0
    1.1050788e-02   -4.2886931e-03   -8.2207500e-03    3.8421951e-01   -1.8859723e-02    6.6803719e-02    8.5373527e+02    4.7503125e+05      5.3163283e-07      1.3373120e-01      7.4937687e-01      7.8936012e-02      3.7288252e-02      2.3832661e-05      4.0044780e-08      2.2682968e-07      4.9644767e-08      1.5190942e-07      1.1860794e-06      1.1058478e-06      8.4535683e-08      5.4701520e-13      8.7817803e-10      1.1529020e-09      3.7290379e-11      1.3944761e-16      1.2116845e-07      5.1186949e-08      1.8340436e-11      3.9539667e-12      6.9013016e-12      4.2394531e-11      3.3232203e-10      3.5944856e-12      1.4297927e-12      6.4080431e-11      0.0000000e+00      4.1907399e-07      7.1131689e-14      1.2976999e-11      3.2724160e-11      8.6596186e-12      6.0514261e-06      6.2885038e-11      5.1770093e-08      5.9752906e-14      2.8015549e-11      1.2846546e-07      6.3362906e-04      2.0136426e-21    3.0593814e-04    2.5502757e-07    9.2742322e-01    2.3741419e+01                0                0
    1.1050788e-02   -4.2886931e-03   -1.2220750e-02    4.3671186e-01   -8.2363616e-02    2.0316223e-01    8.7816076e+02    4.7503321e+05      2.8114730e-07      1.2685521e-01      7.4796968e-01      8.4541527e-02      3.9890534e-02      1.3519524e-05      2.1633649e-08      1.2187071e-07      2.7584474e-08      8.7927931e-08      6.1506600e-07      7.2565886e-07      8.3008541e-08      6.0158614e-13      6.8094409e-10      1.0152993e-09      3.1486251e-11      1.9723156e-16      6.5245798e-08      2.6054883e-08      4.5368118e-12      4.0154844e-12      4.8747910e-12      2.7581149e-11      1.2030259e-10      1.6495470e-12      5.3699242e-13      1.1679521e-11      0.0000000e+00      1.9095625e-07      4.7879473e-14      6.9577553e-12      2.1023773e-11      4.9989766e-12      3.5539533e-06      3.5708457e-11      2.6756121e-08      6.8756107e-14      3.1933673e-11      7.4680559e-08      7.2363309e-04      5.9004409e-21    3.4889249e-04    2.6756406e-07    1.0774451e+00    2.4099113e+01                0                0
    2.4985033e-03   -5.1745698e-04   -8.2207500e-03    1.9330843e-01    6.3840428e-03   -3.8583889e-02    8.0870629e+02    4.7503238e+05      1.0896568e-06      1.4388973e-01      7.5166713e-01      7.0523455e-02      3.3328033e-02      3.3385416e-05      6.0333272e-08      3.4661277e-07      7.2455213e-08      1.9830301e-07      1.8346077e-06      1.1900703e-06      5.1185722e-08      3.2971337e-13      1.9587359e-09      6.6770200e-10      4.0174319e-11      1.1625960e-16      1.8323949e-07      8.5656518e-08      1.5206023e-10      2.7033647e-12      9.4807940e-12      6.6131511e-11      1.4923096e-09      1.0681844e-11      5.9912790e-12      7.7503035e-10      0.0000000e+00      8.0134717e-07      1.0046896e-13      3.0473183e-11      5.2100618e-11      1.5283498e-11      8.0591450e-06      1.0364716e-10      8.3862611e-08      3.2211118e-14      1.4656441e-11      1.7428702e-07      5.4403219e-04      8.9511282e-22    2.6468635e-04    2.7299655e-07    8.3130937e-01    2.0805799e+01                0                0
    2.4985033e-03   -5.1745698e-04   -1.2220750e-02    2.2699643e-01   -3.6375829e-02    1.0614042e-01    8.4125273e+02    4.7503489e+05      4.2471456e-07      1.3499646e-01      7.4979433e-01      7.7807160e-02      3.6726939e-02      1.8221425e-05      3.1147866e-08      1.7676188e-07      3.8239019e-08      1.1512946e-07      9.3572127e-07      7.9332179e-07      4.6701915e-08      3.1247045e-13      5.9805911e-10      7.1117900e-10      2.5691521e-11      7.3081482e-17      9.4656457e-08      3.9919469e-08      1.8094647e-11      2.3335211e-12      4.7984023e-12      3.0381578e-11      2.9475992e-10      2.9551888e-12      1.2635197e-12      6.3134729e-11      0.0000000e+00      3.4451318e-07      4.9624457e-14      9.9753120e-12      2.3560858e-11      6.4029580e-12      4.5671909e-06      5.0276119e-11      4.0866781e-08      3.3359411e-14      1.5766926e-11      9.7337224e-08      6.4914262e-04      1.4068643e-21    3.1317485e-04    2.9473688e-07    1.0114767e+00    2.3119311e+01                0                0
    1.1050788e-02   -4.2886931e-03   -1.6220750e-02    4.5491883e-01   -1.3801462e-01    3.3442913e-01    8.9270961e+02    4.7503585e+05      1.4207754e-07      1.2143358e-01      7.4694843e-01      8.8908453e-02      4.1897778e-02      7.5952595e-06      1.1779170e-08      6.6155017e-08      1.5334995e-08      4.7415217e-08      3.2006726e-07      4.4487871e-07      7.4744374e-08      4.9257971e-13      5.5817337e-10      7.2400025e-10      1.9446509e-11      2.1697247e-16      3.4634158e-08      1.3419851e-08      1.4176679e-12      3.0616184e-12      2.8127212e-12      1.5100308e-11      4.7490141e-11      7.3777055e-13      2.1291119e-13      3.3257583e-12      0.0000000e+00      9.2714661e-08      2.8718393e-14      3.6438596e-12      1.1430017e-11      2.6773362e-12      2.0432256e-06      1.7640033e-11      1.4172155e-08      5.5279808e-14      2.4330521e-11      4.2729384e-08      8.0079548e-04      1.1887384e-20    3.8885920e-04    2.6863724e-07    1.1688082e+00    2.4441051e+01                0                0
    1.1050788e-02   -4.2886931e-03   -2.0220750e-02    4.4034207e-01   -1.8806154e-01    4.2792940e-01    9.1271281e+02    4.7503897e+05      4.0856163e-08      1.1553446e-01      7.4587230e-01      9.3643828e-02      4.4070046e-02      4.3049662e-06      6.3875361e-09      3.5714455e-08      8.5863054e-09      2.0495365e-08      1.6033573e-07      2.7596769e-07      7.4475964e-08      4.7896835e-13      5.5967274e-10      4.9407656e-10      1.2425343e-11      3.0331715e-16      1.6154900e-08      5.9046938e-09      3.7065698e-13      2.4417415e-12      9.9480229e-13      4.9633230e-12      1.0427035e-11      1.8661255e-13      4.5863221e-14      5.1941153e-13      0.0000000e+00      4.2089980e-08      1.8032414e-14      1.6466260e-12      3.7251840e-12      1.2288093e-12      1.1939690e-06      9.1766646e-12      7.3825901e-09      4.3835083e-14      1.2426790e-11      2.4904902e-08      8.7315187e-04      3.2655272e-20    4.3037237e-04    2.4793029e-07    1.2480911e+00    2.5083494e+01                0                0
    3.0822024e-02   -1.2383450e-02   -1.1103750e-03    1.0120014e+00   -2.6980178e-01    6.6398257e-03    1.0484196e+03    4.7503027e+05      4.2938658e-10      6.6759772e-02      7.3352281e-01      1.3492525e-01      6.3736382e-02      9.8090657e-07      1.1253560e-09      5.3272127e-09      1.9349710e-09      6.1138096e-10      1.3802600e-08      7.9704981e-08      2.3910958e-07      9.8918339e-13      2.0489257e-09      9.2624043e-11      1.1207945e-12      1.0500912e-15      6.0529645e-10      9.6071629e-11      7.0927015e-16      7.2312694e-13      1.3900336e-14      4.5599771e-14      8.1104476e-15      3.6876185e-16      2.9854729e-17      3.3163431e-17      0.0000000e+00      1.4762151e-09      1.7029708e-15      3.6793824e-14      3.2526476e-14      2.5394915e-14      3.7016251e-07      8.0223150e-13      8.5178561e-10      1.7420491e-14      1.4454096e-12      7.6324855e-09      1.0540703e-03      3.1562675e-18    4.9928376e-04    3.4191266e-08    5.9107533e-01    1.4131109e+02                0                0
    2.2295540e-02   -8.6175575e-03   -1.1103750e-03    6.9158120e-01   -1.5137238e-01    9.9527492e-02    9.3702868e+02    4.7502973e+05      3.0161234e-08      9.8651931e-02      7.4102698e-01      1.0826461e-01      5.1182947e-02      4.9486172e-06      6.9255108e-09      3.8497243e-08      9.7446165e-09      1.8284582e-08      1.5372211e-07      3.4695767e-07      1.4053884e-07      9.2598578e-13      1.1565214e-09      6.6525779e-10      1.6296994e-11      7.9741471e-16      1.4830688e-08      4.8644341e-09      1.7467034e-13      3.6898219e-12      8.5179453e-13      3.8737894e-12      5.0471728e-12      1.0874521e-13      2.2420207e-14      1.6719783e-13      0.0000000e+00      3.6218127e-08      2.0742319e-14      1.4264625e-12      2.8770683e-12      1.0622276e-12      1.4333372e-06      9.7332257e-12      7.5916546e-09      6.9434517e-14      1.5947588e-11      2.9759161e-08      8.6630838e-04      8.8856162e-20    4.0757358e-04    1.1120752e-07    6.0524400e-01    1.4642247e+02                0                0
    1.9603073e-02   -8.0599293e-03   -1.1103750e-03    3.6970872e-01    4.9914068e-02    5.4303333e-02    8.8585087e+02    4.7502996e+05      5.5388623e-07      1.1235215e-01      7.4431891e-01      9.6802851e-02      4.5771518e-02      1.1007462e-05      1.7159042e-08      9.6400726e-08      2.2235735e-08      8.9529187e-08      4.7690671e-07      6.4137156e-07      8.0801896e-08      6.4147513e-13      7.3737696e-10      1.1349423e-09      3.7728995e-11      2.6591182e-16      5.4731766e-08      2.3386940e-08      3.7010643e-12      4.3628250e-12      1.0667178e-11      5.8257424e-11      2.0328048e-10      3.0331661e-12      9.1136892e-13      1.7123755e-11      0.0000000e+00      1.3842449e-07      4.0561149e-14      8.1896940e-12      4.4199039e-11      5.9686516e-12      2.9603510e-06      3.1160083e-11      2.0709369e-08      9.0734275e-14      8.4154490e-11      6.1627773e-08      7.3832877e-04      1.0124831e-20    3.5242500e-04    1.6268628e-07    5.3306503e-01    1.2102700e+02                0                0
    2.2295540e-02   -8.6175575e-03   -4.2207500e-03    7.5792949e-01   -2.3756708e-01    2.0593762e-01    1.0241413e+03    4.7502934e+05      4.7923012e-09      9.5995282e-02      7.4051464e-01      1.1041254e-01      5.2142246e-02      4.4878550e-06      5.2930160e-09      2.6731695e-08      8.7914851e-09      4.8975161e-09      7.0055226e-08      3.5805874e-07      7.5549453e-07      3.3170628e-12      6.6339624e-09      5.1602851e-10      6.9017436e-12      3.8180027e-15      4.4354122e-09      8.2198640e-10      8.1895251e-15      3.9400204e-12      1.5630698e-13      5.4654049e-13      1.9344170e-13      6.5056399e-15      8.0517546e-16      4.0329634e-15      0.0000000e+00      1.0763851e-08      1.1156122e-14      3.1525861e-13      3.9355973e-13      2.2004330e-13      1.5877891e-06      4.0592899e-12      4.4931299e-09      9.0925545e-14      1.1005485e-11      3.2774782e-08      9.2792223e-04      1.5197150e-18    4.3914488e-04    1.1841694e-07    1.0338109e+00    5.1489038e+01                0                0
    1.9603073e-02   -8.0599293e-03   -4.2207500e-03    6.0596075e-01   -1.4187252e-01    1.7070270e-01    9.5801773e+02    4.7502955e+05      4.4627548e-08      1.1001252e-01      7.4379717e-01      9.8724298e-02      4.6640556e-02      1.0014428e-05      1.3377870e-08      7.3872086e-08      1.9542743e-08      2.9305981e-08      2.6516950e-07      7.3840272e-07      3.9402962e-07      2.6804109e-12      3.4196388e-09      1.3712132e-09      3.3270452e-11      2.6881184e-15      2.4283863e-08      7.1436122e-09      2.2917206e-13      8.5316131e-12      1.3144115e-12      5.7170676e-12      7.0720459e-12      1.4913770e-13      3.1287981e-14      3.5663284e-13      0.0000000e+00      5.6827141e-08      3.9090501e-14      2.2233647e-12      4.2283921e-12      1.6402092e-12      3.0035815e-06      1.8370804e-11      1.4007481e-08      1.6617896e-13      3.1411693e-11      6.2166378e-08      8.1068415e-04      1.6697249e-19    3.8510937e-04    1.6537798e-07    9.5319092e-01    4.3967866e+01                0                0
    3.0822024e-02   -1.2383450e-02   -8.2207500e-03    8.0103691e-01   -3.4583451e-01   -1.7399692e-02    1.1799171e+03    4.7502948e+05      1.3859251e-11      6.6482622e-02      7.3396130e-01      1.3488115e-01      6.3581863e-02      8.9005871e-07      1.8608714e-09      2.3361204e-09      2.0114959e-09      5.0086403e-11      1.4875687e-08      9.1670155e-08      1.8230823e-06      5.0809885e-12      1.3574999e-08      5.0166113e-11      3.3993987e-13      3.4141149e-15      9.9191359e-11      7.1014157e-12      4.2552165e-17      3.9494233e-13      3.2431407e-16      9.6546571e-16      3.3064905e-17      2.4770470e-18      8.2125650e-20      1.6348811e-18      0.0000000e+00      1.4996498e-10      2.5075021e-16      1.8295969e-15      6.6457075e-16      1.5725045e-15      5.2508508e-07      7.9455789e-13      3.2997993e-10      2.2468818e-14      2.4605687e-13      1.0631631e-08      1.0896855e-03      5.5397529e-17    5.2945490e-04    5.1268694e-08    1.4138875e+00    4.8539305e+01                0                0
    3.0822024e-02   -1.2383450e-02   -1.2220750e-02    7.1734260e-01   -3.6133658e-01   -9.4987337e-02    1.1892591e+03    4.7502928e+05      1.0037849e-11      6.7130206e-02      7.3437205e-01      1.3420255e-01      6.3203047e-02      8.7439041e-07      2.0567625e-09      2.1082001e-09      2.0167565e-09      3.9295091e-11      1.4065798e-08      9.1591228e-08      2.1330101e-06      5.0503540e-12      1.4309610e-08      4.3784237e-11      2.7585712e-13      2.9635175e-15      9.1014382e-11      5.5650379e-12      2.8775256e-17      3.5624369e-13      2.0645369e-16      6.1376711e-16      2.1438059e-17      1.5092975e-18      5.8383363e-20      3.8020404e-18      0.0000000e+00      1.1705396e-10      1.8005479e-16      1.2308655e-15      4.2170381e-16      1.0926381e-15      5.3523349e-07      6.5517041e-13      2.9555904e-10      2.5266573e-14      1.7134495e-13      1.0796344e-08      1.0884643e-03      5.3499350e-17    5.3663423e-04    5.9728145e-08    1.6181683e+00    4.5633690e+01                0                0
    2.2295540e-02   -8.6175575e-03   -8.2207500e-03    7.6015160e-01   -2.9208593e-01    2.6683058e-01    1.0474562e+03    4.7502932e+05      1.7190415e-09      9.3287911e-02      7.4010240e-01      1.1254291e-01      5.3092160e-02      3.5862308e-06      4.1182043e-09      1.9609997e-08      7.0697959e-09      2.3552244e-09      5.0991480e-08      2.9100105e-07      8.4876664e-07      3.5257244e-12      7.2627225e-09      3.4117975e-10      4.2019364e-12      3.7601913e-15      2.3123240e-09      3.7803479e-10      3.1840200e-15      2.6548114e-12      5.5243432e-14      1.8511223e-13      4.4818205e-14      1.7357736e-15      1.7583129e-16      5.3808895e-16      0.0000000e+00      5.6073989e-09      6.3360130e-15      1.4228129e-13      1.3245400e-13      9.8589497e-14      1.3469525e-06      2.9735468e-12      3.1471920e-09      6.3650743e-14      5.3744638e-12      2.7775002e-08      9.6840794e-04      2.7940022e-18    4.6393572e-04    1.2504793e-07    1.2399301e+00    3.6432117e+01                0                0
    1.9603073e-02   -8.0599293e-03   -8.2207500e-03    6.5565787e-01   -2.3412271e-01    2.6399120e-01    9.8250891e+02    4.7502979e+05      1.5606742e-08      1.0632348e-01      7.4311497e-01      1.0168878e-01      4.7989789e-02      7.2263118e-06      9.0642192e-09      4.9255419e-08      1.3993847e-08      1.4251300e-08      1.4793009e-07      5.6181562e-07      4.6896378e-07      2.7033184e-12      3.8588126e-09      8.8086082e-10      1.7540699e-11      2.8396848e-15      1.2470636e-08      2.9292484e-09      5.2060426e-14      6.0139532e-12      4.7933040e-13      1.8865411e-12      1.2630246e-12      3.4175543e-14      5.4712950e-15      3.1200368e-14      0.0000000e+00      2.7822368e-08      2.1381485e-14      9.2394301e-13      1.3795389e-12      6.7151676e-13      2.2884951e-06      9.9344860e-12      8.8359395e-09      1.2218279e-13      1.7502544e-11      4.7225514e-08      8.7208435e-04      3.6210493e-19    4.1718709e-04    1.7173962e-07    1.1484447e+00    3.1992773e+01                0                0
    2.2295540e-02   -8.6175575e-03   -1.2220750e-02    7.3761858e-01   -3.3565251e-01    2.7330379e-01    1.0605335e+03    4.7502990e+05      1.2288970e-09      9.1022040e-02      7.3981900e-01      1.1429237e-01      5.3863550e-02      2.6695159e-06      3.1156531e-09      1.3929026e-08      5.3042338e-09      1.6391325e-09      3.8480684e-08      2.2023763e-07      8.4556091e-07      3.2838939e-12      7.3327093e-09      2.6762479e-10      2.9220709e-12      3.6456150e-15      1.5992914e-09      2.3200866e-10      1.6621924e-15      2.1736259e-12      3.8483828e-14      1.2492504e-13      2.1830114e-14      9.6200421e-16      8.1484873e-17      1.6735312e-16      0.0000000e+00      3.8375065e-09      4.6557775e-15      9.2710331e-14      8.8864418e-14      6.3191445e-14      1.0439314e-06      2.0568027e-12      2.2166594e-09      5.5173939e-14      4.7939237e-12      2.1512766e-08      9.9815963e-04      4.3738499e-18    4.8494246e-04    1.2806129e-07    1.3816281e+00    3.2829079e+01                0                0
    1.9603073e-02   -8.0599293e-03   -1.2220750e-02    6.6525241e-01   -2.9650982e-01    3.2402647e-01    9.9746685e+02    4.7503099e+05      8.5837919e-09      1.0288177e-01      7.4254486e-01      1.0441967e-01      4.9225186e-02      4.8536137e-06      5.9635240e-09      3.1865734e-08      9.4137341e-09      8.3335703e-09      8.9068903e-08      3.8218392e-07      4.4248784e-07      1.6490389e-12      2.7098788e-09      5.0467958e-10      6.5407998e-12      1.5104640e-15      7.5991846e-09      1.3021009e-09      1.3091449e-14      3.2560878e-12      1.9714862e-13      7.4394334e-13      3.9309507e-13      1.1579224e-14      1.6634606e-15      7.2193426e-15      0.0000000e+00      1.6444134e-08      1.0008631e-14      3.8007302e-13      5.4135211e-13      2.7185731e-13      1.5861970e-06      4.2980170e-12      5.6118899e-09      6.6717733e-14      8.9643990e-12      3.2727475e-08      9.2103061e-04      3.5304295e-19    4.4581560e-04    1.7470698e-07    1.2771815e+00    2.8969288e+01                0                0
    1.5326930e-02   -6.1743112e-03   -1.9220750e-02    5.3720017e-01   -3.2675106e-01    3.9441456e-01    9.7310583e+02    4.7503601e+05      1.0801069e-08      1.0546267e-01      7.4357040e-01      1.0201676e-01      4.8008548e-02      3.2317204e-06      4.2143526e-09      2.2996927e-08      6.3038581e-09      8.2581127e-09      7.6667735e-08      2.4503154e-07      1.9464182e-07      1.0258775e-12      1.6079783e-09      4.3679924e-10      8.0446310e-12      1.0872202e-15      6.9822234e-09      1.7766003e-09      2.9740903e-14      2.7761029e-12      3.2033588e-13      1.2954926e-12      9.1733932e-13      2.5166413e-14      4.0660153e-15      1.5963635e-14      0.0000000e+00      1.6276931e-08      1.1496092e-14      5.6013186e-13      9.4959992e-13      4.0842185e-13      9.9983568e-07      4.4266645e-12      4.2782565e-09      5.5822233e-14      9.9837283e-12      2.0673467e-08      9.3677591e-04      3.2575822e-19    4.6419925e-04    1.9809470e-07    1.3573992e+00    2.7078188e+01                0                0
    1.5326930e-02   -6.1743112e-03   -2.1220750e-02    5.1654765e-01   -3.2563035e-01    4.0183948e-01    9.7730062e+02    4.7503685e+05      7.5294082e-09      1.0439472e-01      7.4341268e-01      1.0285391e-01      4.8385564e-02      2.7891391e-06      3.5729846e-09      1.9462958e-08      5.4223986e-09      6.3715387e-09      6.2138563e-08      2.1375741e-07      1.7299613e-07      9.9068545e-13      1.4689694e-09      3.6250546e-10      7.2045940e-12      1.0512598e-15      5.4651971e-09      1.3414795e-09      2.2998490e-14      2.4361607e-12      2.3367575e-13      9.2957406e-13      6.0318054e-13      1.7091388e-14      2.6556487e-15      9.5641474e-15      0.0000000e+00      1.2441358e-08      9.4339599e-15      4.3025085e-13      6.8015694e-13      3.1313070e-13      8.7208649e-07      3.9166503e-12      3.5614828e-09      4.9301366e-14      7.8752648e-12      1.8017740e-08      9.4892894e-04      3.9209615e-19    4.7283861e-04    1.9266705e-07    1.3837080e+00    2.7456023e+01                0                0
    2.5212549e-02   -1.0221690e-02   -3.2207500e-03    8.3406174e-01   -3.0124510e-01    1.2623647e-01    1.0706026e+03    4.7503008e+05      8.4274848e-10      8.3794277e-02      7.3761112e-01      1.2062669e-01      5.6960134e-02      2.2789950e-06      2.6855395e-09      1.1467205e-08      4.5450878e-09      1.2028389e-09      3.1283460e-08      1.8915657e-07      8.5386021e-07      2.7799141e-12      6.6441298e-09      2.0368547e-10      1.8964099e-12      2.7712184e-15      1.2122145e-09      1.5301800e-10      8.6668564e-16      1.6327213e-12      2.3950055e-14      7.6764958e-14      1.1537705e-14      5.4408857e-16      4.2496523e-17      8.0329189e-17      0.0000000e+00      2.9233607e-09      3.3323034e-15      6.0729452e-14      5.4444426e-14      4.0894679e-14      9.1520116e-07      1.4595230e-12      1.8064581e-09      4.1748678e-14      3.3691903e-12      1.8853578e-08      1.0034592e-03      4.2854427e-18    4.7471740e-04    7.8714879e-08    1.0144276e+00    6.6338241e+01                0                0
    2.5212549e-02   -1.0221690e-02   -5.2207500e-03    8.1856095e-01   -3.0964854e-01    1.4976394e-01    1.0893237e+03    4.7502968e+05      4.1891654e-10      8.2632746e-02      7.3743105e-01      1.2154560e-01      5.7370435e-02      2.1325326e-06      2.5444680e-09      9.7176604e-09      4.3144013e-09      7.1774708e-10      3.2890223e-08      1.8190527e-07      1.0497813e-06      4.4820680e-12      1.1270716e-08      1.9613232e-10      2.1218610e-12      4.9679693e-15      7.7945526e-10      1.1852887e-10      9.8451244e-16      1.5965279e-12      1.4841507e-14      4.7265753e-14      7.0192748e-15      3.2562734e-16      2.6584463e-17      6.8497745e-17      0.0000000e+00      1.8803684e-09      3.0075320e-15      4.6150329e-14      3.3423406e-14      3.1893539e-14      9.1599843e-07      2.0156762e-12      1.4820823e-09      4.2268520e-14      2.4959745e-12      1.8850516e-08      1.0158037e-03      1.3281130e-17    4.8315008e-04    7.9806375e-08    1.1267705e+00    5.3184886e+01                0                0
    2.9488691e-02   -1.2107308e-02   -3.2207500e-03    8.5406015e-01   -3.6110347e-01    9.2683493e-04    1.1544976e+03    4.7503035e+05      2.2116603e-11      6.3684856e-02      7.3304279e-01      1.3736565e-01      6.4819669e-02      8.0116435e-07      1.3236659e-09      2.4507217e-09      1.7311777e-09      6.5435553e-11      1.2251445e-08      7.6491151e-08      1.1428310e-06      3.0286471e-12      8.6954650e-09      4.1933608e-11      2.9314013e-13      2.0676085e-15      1.0934446e-10      9.3121544e-12      5.1635962e-17      3.3038048e-13      5.5793432e-16      1.7058190e-15      1.2712238e-16      7.2812465e-18      4.1363625e-19      4.8328389e-18      0.0000000e+00      1.9912634e-10      3.0154393e-16      2.7397002e-15      1.1884931e-15      2.0755424e-15      4.3615107e-07      5.3930082e-13      3.4904875e-10      1.2676720e-14      2.4263524e-13      8.8911465e-09      1.0845425e-03      3.1730788e-17    5.2034022e-04    3.7980656e-08    1.0885866e+00    7.0084675e+01                0                0
    2.9488691e-02   -1.2107308e-02   -5.2207500e-03    8.4086408e-01   -3.6507233e-01    6.5600266e-03    1.1647173e+03    4.7503026e+05      1.3084333e-11      6.3844187e-02      7.3313032e-01      1.3720498e-01      6.4730768e-02      8.0308377e-07      1.4285812e-09      2.2931694e-09      1.7629315e-09      4.9422038e-11      1.2314328e-08      7.9012153e-08      1.3048386e-06      3.3374262e-12      9.4863969e-09      4.0206697e-11      2.7211001e-13      2.1716144e-15      9.6192868e-11      7.2561725e-12      4.0068122e-17      3.1636839e-13      2.9463702e-16      8.7764759e-16      3.0683501e-17      2.3901273e-18      7.8078483e-20      7.2960643e-18      0.0000000e+00      1.5421900e-10      2.3632911e-16      1.8524050e-15      6.0525999e-16      1.4896706e-15      4.5245699e-07      5.6173571e-13      3.2403038e-10      1.3806138e-14      1.7771594e-13      9.2047449e-09      1.0870690e-03      3.5805789e-17    5.2280523e-04    3.9992908e-08    1.1626395e+00    6.2480415e+01                0                0
    2.9779184e-02    9.9638585e-03   -1.6220750e-02    7.1122739e-01    5.3872545e-02   -1.9249545e-01    1.1915787e+03    4.7502987e+05      9.3792825e-12      6.8251030e-02      7.3487609e-01      1.3313996e-01      6.2647463e-02      8.6470724e-07      2.0444640e-09      2.0737211e-09      1.9965565e-09      3.7836883e-11      1.3932266e-08      9.0710775e-08      2.1252098e-06      5.0294286e-12      1.4242751e-08      4.3173521e-11      2.7155756e-13      2.9427281e-15      8.9110045e-11      5.4168566e-12      2.8029362e-17      3.5148373e-13      1.9116910e-16      5.6731930e-16      1.8863878e-17      1.3363902e-18      5.1074559e-20      3.4287096e-18      0.0000000e+00      1.1289043e-10      1.7443276e-16      1.1756940e-15      3.8933017e-16      1.0544991e-15      5.3036473e-07      6.4935678e-13      2.9049981e-10      2.5225052e-14      1.6439826e-13      1.0696334e-08      1.0817923e-03      5.3360360e-17    5.4138488e-04    6.5078877e-08    1.7776232e+00    4.6025804e+01                0                0
    2.5954986e-02    9.3754536e-03   -1.6220750e-02    7.5294780e-01    8.4289502e-02    5.1592021e-02    1.1404244e+03    4.7503035e+05      5.3187806e-11      7.7002692e-02      7.3686691e-01      1.2583300e-01      5.9226243e-02      1.1489806e-06      1.6778563e-09      3.9243502e-09      2.4269779e-09      1.3279206e-10      1.7091647e-08      1.0569282e-07      1.2634521e-06      3.5882650e-12      1.0134617e-08      6.5072436e-11      4.8350535e-13      2.6564225e-15      1.9509292e-10      1.8443715e-11      9.6447520e-17      5.1487507e-13      1.3843285e-15      4.2303434e-15      3.0989236e-16      1.8611624e-17      1.0091863e-18      1.0048262e-18      0.0000000e+00      3.9363406e-10      5.8157045e-16      5.9434563e-15      2.9529351e-15      4.2825513e-15      5.8899938e-07      7.7915261e-13      5.6570493e-10      1.6844261e-14      4.6570804e-13      1.2047839e-08      1.0679995e-03      2.4912072e-17    5.3095838e-04    8.5117969e-08    1.6588963e+00    3.9217171e+01                0                0
    2.9779184e-02    9.9638585e-03   -2.0220750e-02    6.3958845e-01   -2.2189601e-03   -3.1287426e-01    1.1940117e+03    4.7503028e+05      6.0393454e-12      6.9175207e-02      7.3532332e-01      1.3224874e-01      6.2175891e-02      8.2612785e-07      2.0412612e-09      1.8973356e-09      1.9253121e-09      3.0401718e-11      1.3301764e-08      8.7818412e-08      2.1593199e-06      5.1012258e-12      1.4126608e-08      4.0599598e-11      2.5192679e-13      2.9247974e-15      8.0180631e-11      4.6322228e-12      2.4443856e-17      3.3126507e-13      1.1993934e-16      3.5522088e-16      1.2599961e-17      7.7691112e-19      3.3460836e-20      3.3327467e-18      0.0000000e+00      9.0693477e-11      1.4054320e-16      9.0231733e-16      2.4328705e-16      8.7556264e-16      5.1526673e-07      6.3835046e-13      2.6452202e-10      2.6792936e-14      1.1807197e-13      1.0377119e-08      1.0732128e-03      5.6224207e-17    5.4577092e-04    6.7001673e-08    1.9129718e+00    4.7782995e+01                0                0
    2.5954986e-02    9.3754536e-03   -2.0220750e-02    6.9553908e-01    2.6156512e-02   -4.4043972e-02    1.1481098e+03    4.7503084e+05      2.7855556e-11      7.6403139e-02      7.3698464e-01      1.2619541e-01      5.9343661e-02      9.6871589e-07      1.4619536e-09      3.1679349e-09      2.0633206e-09      8.7682324e-11      1.4903251e-08      9.0843671e-08      1.1550027e-06      3.2558182e-12      9.1574908e-09      5.2696923e-11      3.8950851e-13      2.3429361e-15      1.4541854e-10      1.3395862e-11      7.1740909e-17      4.1205437e-13      7.2872061e-16      2.2141200e-15      1.4369609e-16      8.9725125e-18      4.5458761e-19      4.9577661e-19      0.0000000e+00      2.7237660e-10      4.1452480e-16      3.9190695e-15      1.5420638e-15      2.9275012e-15      5.0801911e-07      6.9485387e-13      4.5282332e-10      1.3973402e-14      2.7392840e-13      1.0381443e-08      1.0703819e-03      2.7684996e-17    5.4139261e-04    8.2292430e-08    1.7903112e+00    4.0976229e+01                0                0
    2.9747755e-02    6.0000000e-03   -1.6220750e-02    7.6857119e-01   -4.9997305e-02   -1.0126678e-01    1.1814368e+03    4.7502967e+05      1.3794357e-11      6.9866184e-02      7.3524597e-01      1.3178380e-01      6.2014661e-02      8.7045560e-07      1.8313053e-09      2.2812241e-09      1.9692299e-09      4.9297390e-11      1.4576018e-08      8.9789279e-08      1.7968794e-06      5.0002332e-12      1.3382658e-08      4.9049653e-11      3.3155942e-13      3.3496913e-15      9.7457845e-11      6.9218297e-12      4.0393394e-17      3.8691625e-13      3.1659025e-16      9.4153028e-16      2.9704939e-17      2.3527566e-18      6.8980098e-20      1.0390667e-19      0.0000000e+00      1.4734163e-10      2.4431866e-16      1.7801201e-15      6.4794568e-16      1.5303066e-15      5.1408719e-07      7.7753185e-13      3.2229363e-10      2.2319221e-14      2.4091931e-13      1.0406908e-08      1.0860710e-03      5.5758617e-17    5.4261003e-04    6.4988849e-08    1.7356246e+00    4.3050960e+01                0                0
    2.5747755e-02    6.0000000e-03   -1.6220750e-02    7.7604272e-01    1.4515819e-03    1.1636686e-01    1.1281711e+03    4.7503022e+05      1.0841307e-10      7.9081858e-02      7.3734255e-01      1.2409630e-01      5.8412491e-02      1.2460434e-06      1.6891475e-09      4.7204623e-09      2.5858736e-09      2.2402137e-10      1.7141306e-08      1.1054031e-07      1.1024715e-06      3.0123569e-12      8.1230099e-09      7.8612750e-11      5.7985444e-13      2.3666877e-15      2.8355905e-10      2.5940140e-11      1.2502632e-16      6.3052503e-13      2.6994006e-15      8.2300742e-15      5.6485152e-16      3.5177193e-17      1.7648138e-18      1.3829379e-18      0.0000000e+00      6.3132567e-10      8.4184310e-16      9.5684174e-15      5.7486901e-15      6.5007915e-15      6.0279438e-07      7.4167925e-13      6.9435385e-10      1.9325434e-14      8.3492641e-13      1.2357045e-08      1.0636941e-03      1.5506825e-17    5.2804116e-04    9.0356099e-08    1.6225076e+00    3.7362705e+01                0                0
    2.9747755e-02    2.0000000e-03   -1.6220750e-02    7.8007879e-01   -1.3379215e-01   -6.0277718e-02    1.1766273e+03    4.7502965e+05      1.4722565e-11      7.0636616e-02      7.3542531e-01      1.3113541e-01      6.1711784e-02      8.7440069e-07      1.7488850e-09      2.3482473e-09      1.9638578e-09      5.1913363e-11      1.5636172e-08      9.0367328e-08      1.6755616e-06      5.1263748e-12      1.4118829e-08      5.0843958e-11      3.6665942e-13      3.6102505e-15      9.9359217e-11      8.0632781e-12      5.2499495e-17      4.0335761e-13      3.8341121e-16      1.1464490e-15      4.6395241e-17      3.3260629e-18      1.1789761e-19      1.1955897e-19      0.0000000e+00      1.5520421e-10      2.7945053e-16      2.1272065e-15      7.9119881e-16      1.8545509e-15      5.1025388e-07      8.5887861e-13      3.3227136e-10      2.0351556e-14      2.5911870e-13      1.0344755e-08      1.0876811e-03      6.2150698e-17    5.4311109e-04    6.5514689e-08    1.7143092e+00    4.1625691e+01                0                0
    2.5747755e-02    2.0000000e-03   -1.6220750e-02    7.8350627e-01   -1.1143210e-01    1.5326834e-01    1.1194127e+03    4.7503014e+05      1.4163189e-10      8.0565001e-02      7.3768291e-01      1.2285771e-01      5.7831788e-02      1.3135885e-06      1.7370597e-09      5.1327310e-09      2.7153987e-09      2.6881689e-10      1.9133551e-08      1.1611063e-07      1.0662387e-06      3.3885721e-12      8.9754939e-09      9.4378461e-11      7.9056760e-13      2.9900158e-15      3.2218573e-10      3.5188156e-11      2.2704121e-16      7.6672657e-13      4.2152918e-15      1.2988100e-14      1.1253751e-15      6.3474017e-17      3.7450119e-18      4.6059918e-18      0.0000000e+00      7.3288012e-10      1.1016835e-15      1.3499517e-14      9.1026305e-15      9.2730725e-15      6.2393595e-07      9.3222981e-13      7.5906676e-10      2.3008342e-14      1.1414925e-12      1.2798590e-08      1.0594228e-03      1.7778977e-17    5.2546792e-04    9.4737565e-08    1.5967768e+00    3.6119834e+01                0                0
    2.9747755e-02    6.0000000e-03   -2.0220750e-02    6.8982548e-01   -9.7599843e-02   -2.1304106e-01    1.1846423e+03    4.7503027e+05      1.2155964e-11      7.0413654e-02      7.3561811e-01      1.3119848e-01      6.1686599e-02      8.0247428e-07      1.7956208e-09      2.0259385e-09      1.8335100e-09      4.2604545e-11      1.3741828e-08      8.3294644e-08      1.8112654e-06      5.0201426e-12      1.3592698e-08      4.5065252e-11      2.9959641e-13      3.2945793e-15      8.5519391e-11      5.9291141e-12      3.5057456e-17      3.5899688e-13      2.7688220e-16      8.2035512e-16      2.1362930e-17      1.8292260e-18      5.0033704e-20      1.7812306e-19      0.0000000e+00      1.2585003e-10      2.1462329e-16      1.5056076e-15      5.6307687e-16      1.3291610e-15      4.8211459e-07      7.1119062e-13      2.8544790e-10      2.2839307e-14      2.4390661e-13      9.7406562e-09      1.0799312e-03      6.1757481e-17    5.4847774e-04    6.5928253e-08    1.8694230e+00    4.4808460e+01                0                0
    2.5747755e-02    6.0000000e-03   -2.0220750e-02    7.1427799e-01   -5.1186227e-02    2.8805837e-02    1.1359692e+03    4.7503085e+05      4.6422481e-11      7.8288366e-02      7.3742027e-01      1.2461654e-01      5.8604089e-02      1.0123097e-06      1.4370540e-09      3.5542072e-09      2.1223699e-09      1.2249696e-10      1.4134477e-08      9.1232142e-08      1.0431680e-06      2.9749336e-12      8.2419324e-09      5.6660060e-11      4.1999035e-13      2.2113603e-15      1.7327751e-10      1.6269398e-11      8.5849200e-17      4.4853838e-13      1.2138420e-15      3.6911351e-15      2.4179195e-16      1.5159887e-17      7.5586882e-19      6.7890412e-19      0.0000000e+00      3.6974522e-10      5.3937415e-16      5.5476719e-15      2.5741430e-15      3.9550761e-15      5.0996804e-07      6.2054554e-13      5.1351742e-10      1.4693450e-14      4.3834697e-13      1.0440273e-08      1.0680321e-03      2.1850380e-17    5.3952021e-04    8.6968527e-08    1.7490125e+00    3.8971971e+01                0                0
    2.9747755e-02    2.0000000e-03   -2.0220750e-02    6.9541077e-01   -1.7746819e-01   -1.7372023e-01    1.1824968e+03    4.7503021e+05      1.2584989e-11      7.0660393e-02      7.3568396e-01      1.3098253e-01      6.1586531e-02      7.9207730e-07      1.6722351e-09      2.0731973e-09      1.7929882e-09      4.4841293e-11      1.3279108e-08      8.1746313e-08      1.6425011e-06      4.5756222e-12      1.2234368e-08      4.4708215e-11      3.0203353e-13      3.0644652e-15      8.8597071e-11      6.2867013e-12      3.6727971e-17      3.5280144e-13      2.8886885e-16      8.5919613e-16      2.7423321e-17      2.1508291e-18      6.4620316e-20      4.3839532e-20      0.0000000e+00      1.3390752e-10      2.2227117e-16      1.6180970e-15      5.9127401e-16      1.3919416e-15      4.6815352e-07      7.0897698e-13      2.9289018e-10      2.0513651e-14      2.2088556e-13      9.4760548e-09      1.0835614e-03      5.5918571e-17    5.5023468e-04    6.4892618e-08    1.8517787e+00    4.3558304e+01                0                0
    2.5747755e-02    2.0000000e-03   -2.0220750e-02    7.1511616e-01   -1.5865427e-01    7.1218526e-02    1.1285000e+03    4.7503085e+05      9.1090988e-11      7.9444053e-02      7.3768893e-01      1.2364778e-01      5.8150202e-02      1.0553011e-06      1.4332665e-09      3.9906823e-09      2.1906527e-09      1.8844960e-10      1.4489644e-08      9.3637533e-08      9.3888473e-07      2.5564318e-12      6.8942672e-09      6.6269172e-11      4.8751065e-13      1.9995808e-15      2.3896807e-10      2.1802968e-11      1.0537639e-16      5.3124241e-13      2.2640167e-15      6.9126802e-15      4.9863824e-16      3.0094214e-17      1.5837620e-18      1.5620154e-18      0.0000000e+00      5.3160181e-10      7.0719296e-16      8.0311203e-15      4.8298899e-15      5.4582234e-15      5.1106733e-07      6.2510307e-13      5.8680819e-10      1.6333587e-14      7.0009229e-13      1.0476175e-08      1.0663868e-03      1.5532292e-17    5.3832921e-04    9.0069787e-08    1.7228053e+00    3.7751871e+01                0                0
    2.9779184e-02    9.9638585e-03   -2.4220750e-02    5.5353563e-01   -6.3010002e-02   -4.4439499e-01    1.1961092e+03    4.7503099e+05      5.7430867e-12      7.0185255e-02      7.3577478e-01      1.3129727e-01      6.1678994e-02      8.1099479e-07      2.0109619e-09      1.8528921e-09      1.8916038e-09      2.9295769e-11      1.3046739e-08      8.6292758e-08      2.1313996e-06      5.0234028e-12      1.3913865e-08      3.9714344e-11      2.4538436e-13      2.8717155e-15      7.8115706e-11      4.4475146e-12      2.3813346e-17      3.2414757e-13      1.1159729e-16      3.2986486e-16      1.1530688e-17      6.7540978e-19      3.0264209e-20      4.0571139e-18      0.0000000e+00      8.7268572e-11      1.3496637e-16      8.5240980e-16      2.2565549e-16      8.3604900e-16      5.0677511e-07      6.2473633e-13      2.5819532e-10      2.6365247e-14      1.1443285e-13      1.0205028e-08      1.0601258e-03      5.5429605e-17    5.4826125e-04    6.6835060e-08    2.0319911e+00    5.0110186e+01                0                0
    2.5954986e-02    9.3754536e-03   -2.4220750e-02    6.1631011e-01   -3.2244538e-02   -1.4862446e-01    1.1561286e+03    4.7503178e+05      2.2688532e-11      7.5930787e-02      7.3711939e-01      1.2646150e-01      5.9418164e-02      8.2049163e-07      1.3646282e-09      2.5058865e-09      1.7747630e-09      6.6832355e-11      1.2495919e-08      7.8477473e-08      1.1824677e-06      3.0768476e-12      8.8677060e-09      4.2561901e-11      2.9090186e-13      2.0721124e-15      1.1264351e-10      9.0407744e-12      4.4494881e-17      3.3658958e-13      5.2146316e-16      1.5683549e-15      7.6905872e-17      5.3029443e-18      2.1903817e-19      2.9023080e-19      0.0000000e+00      2.0369092e-10      3.0144749e-16      2.6292373e-15      1.0873526e-15      1.9831066e-15      4.4721179e-07      5.4089484e-13      3.5689227e-10      1.3126093e-14      2.4947669e-13      9.1149683e-09      1.0675894e-03      3.0915850e-17    5.4984234e-04    7.6465327e-08    1.9149674e+00    4.3581437e+01                0                0
    2.9779184e-02    9.9638585e-03   -2.8220750e-02    4.6645826e-01   -1.0948678e-01   -5.8385732e-01    1.1968779e+03    4.7503187e+05      5.7141129e-12      7.1502021e-02      7.3627519e-01      1.3010470e-01      6.1072477e-02      8.2200176e-07      2.0377811e-09      1.8747508e-09      1.9175945e-09      2.9446012e-11      1.3319023e-08      8.7574984e-08      2.1602304e-06      5.1465550e-12      1.4242961e-08      4.0449981e-11      2.5123576e-13      2.9607871e-15      7.8708395e-11      4.5142594e-12      2.5092272e-17      3.2996970e-13      1.1203810e-16      3.3097040e-16      1.2239791e-17      6.6849131e-19      3.3884407e-20      5.0881014e-18      0.0000000e+00      8.7592735e-11      1.3725157e-16      8.6144299e-16      2.2628956e-16      8.5450306e-16      5.1395843e-07      6.4358082e-13      2.6120550e-10      2.6699162e-14      1.1750687e-13      1.0349808e-08      1.0419833e-03      5.5622569e-17    5.4824035e-04    6.6074283e-08    2.1340782e+00    5.2484373e+01                0                0
    2.5954986e-02    9.3754536e-03   -2.8220750e-02    5.2847728e-01   -8.3410771e-02   -2.6982697e-01    1.1637995e+03    4.7503292e+05      1.4429098e-11      7.5763298e-02      7.3730179e-01      1.2648949e-01      5.9384426e-02      7.3817605e-07      1.2809970e-09      2.1557612e-09      1.6124088e-09      5.0158993e-11      1.2249088e-08      7.2180009e-08      1.1485246e-06      3.4463125e-12      9.6123677e-09      4.0857578e-11      2.9622916e-13      2.4591700e-15      8.9457653e-11      7.7741253e-12      4.7457157e-17      3.1853743e-13      3.7270953e-16      1.1133001e-15      4.2388979e-17      3.3049929e-18      1.1832331e-19      7.9062236e-19      0.0000000e+00      1.5468376e-10      2.6435175e-16      2.1622927e-15      7.6945635e-16      1.7725415e-15      4.1140201e-07      6.1169401e-13      3.0532554e-10      1.3314446e-14      2.1704975e-13      8.3749534e-09      1.0585879e-03      4.3685713e-17    5.5535679e-04    6.9711278e-08    2.0340941e+00    4.6625466e+01                0                0
    2.9747755e-02    6.0000000e-03   -2.4220750e-02    5.9889219e-01   -1.4358140e-01   -3.4739764e-01    1.1898108e+03    4.7503095e+05      7.8318743e-12      7.0795295e-02      7.3593679e-01      1.3076355e-01      6.1431631e-02      7.4743026e-07      1.7665189e-09      1.7913221e-09      1.7257613e-09      3.2344326e-11      1.2058277e-08      7.8416342e-08      1.8363717e-06      4.3537208e-12      1.2321234e-08      3.7299661e-11      2.3440847e-13      2.5494117e-15      7.6728553e-11      4.6408324e-12      2.3227254e-17      3.0346361e-13      1.5652220e-16      4.6299933e-16      1.0956911e-17      9.7993666e-19      2.4513761e-20      1.9381868e-19      0.0000000e+00      9.6749760e-11      1.4954598e-16      9.9497406e-16      3.1724627e-16      8.9823175e-16      4.5849481e-07      5.6236571e-13      2.5087387e-10      2.1776424e-14      1.4070702e-13      9.2470135e-09      1.0695757e-03      5.2715433e-17    5.5274575e-04    6.3819367e-08    1.9949207e+00    4.7444507e+01                0                0
    2.5747755e-02    6.0000000e-03   -2.4220750e-02    6.3268125e-01   -1.0077986e-01   -6.8597699e-02    1.1448004e+03    4.7503192e+05      2.5450981e-11      7.7538002e-02      7.3749673e-01      1.2510984e-01      5.8785334e-02      8.3099618e-07      1.2527458e-09      2.7199885e-09      1.7692384e-09      7.6729063e-11      1.2708927e-08      7.7857836e-08      9.8891989e-07      2.7670431e-12      7.7974522e-09      4.4846368e-11      3.2639862e-13      1.9818141e-15      1.2614634e-10      1.1211076e-11      5.7648904e-17      3.5066160e-13      6.1064101e-16      1.8468355e-15      1.0578507e-16      6.9759742e-18      3.1768937e-19      2.6895969e-19      0.0000000e+00      2.3697738e-10      3.5009781e-16      3.2679160e-15      1.2845901e-15      2.4364193e-15      4.3552670e-07      5.8513640e-13      3.8901345e-10      1.1850037e-14      2.3824864e-13      8.9004125e-09      1.0677294e-03      2.7230183e-17    5.4935828e-04    7.9905383e-08    1.8735431e+00    4.1568919e+01                0                0
    2.9747755e-02    2.0000000e-03   -2.4220750e-02    6.0154835e-01   -2.0666715e-01   -3.0005745e-01    1.1880916e+03    4.7503100e+05      1.0752383e-11      7.0872714e-02      7.3596968e-01      1.3068450e-01      6.1395775e-02      7.2387820e-07      1.6285493e-09      1.8203354e-09      1.6557853e-09      3.7968695e-11      1.2394065e-08      7.5238134e-08      1.6463739e-06      4.5404310e-12      1.2313696e-08      4.0521337e-11      2.6865953e-13      2.9681100e-15      7.6831781e-11      5.2820533e-12      3.1071951e-17      3.2317755e-13      2.4293381e-16      7.1897147e-16      1.7333018e-17      1.5483304e-18      3.8522829e-20      8.2560134e-20      0.0000000e+00      1.1215077e-10      1.9103301e-16      1.3299026e-15      4.9320732e-16      1.1784279e-15      4.3569972e-07      6.3947244e-13      2.5638530e-10      2.0761506e-14      2.1759406e-13      8.8014127e-09      1.0744151e-03      6.1419337e-17    5.5524182e-04    6.2125773e-08    1.9778258e+00    4.6217883e+01                0                0
    2.5747755e-02    2.0000000e-03   -2.4220750e-02    6.2462361e-01   -1.9845627e-01   -2.6506851e-02    1.1386069e+03    4.7503190e+05      3.6832265e-11      7.8414925e-02      7.3770514e-01      1.2437069e-01      5.8439183e-02      8.4842464e-07      1.2086781e-09      2.9635626e-09      1.7801011e-09      9.9825623e-11      1.1876071e-08      7.6557545e-08      8.8314069e-07      2.5287665e-12      7.0056457e-09      4.7282084e-11      3.4958177e-13      1.8788526e-15      1.4250653e-10      1.3298792e-11      7.0013893e-17      3.7393445e-13      9.5503100e-16      2.8936633e-15      1.7183276e-16      1.1264768e-17      5.1510203e-19      3.9909959e-19      0.0000000e+00      3.0292619e-10      4.4469719e-16      4.5018403e-15      2.0157426e-15      3.2219420e-15      4.2854330e-07      5.2308286e-13      4.2770203e-10      1.2323812e-14      3.5862333e-13      8.7724385e-09      1.0677914e-03      2.2291805e-17    5.4914054e-04    8.1931622e-08    1.8484118e+00    4.0393729e+01                0                0
    2.9747755e-02    6.0000000e-03   -2.8220750e-02    5.0482361e-01   -1.7910695e-01   -4.8249237e-01    1.1934420e+03    4.7503189e+05      7.3395356e-12      7.1568045e-02      7.3632260e-01      1.3001820e-01      6.1034432e-02      7.3619504e-07      1.7515586e-09      1.7502846e-09      1.7023003e-09      3.0971772e-11      1.1862663e-08      7.7380490e-08      1.8272610e-06      4.3074391e-12      1.2210389e-08      3.6507471e-11      2.2830321e-13      2.5065234e-15      7.4744648e-11      4.4482486e-12      2.2121262e-17      2.9740560e-13      1.4465051e-16      4.2713287e-16      8.9441481e-18      8.4659597e-19      1.7881732e-20      1.5505428e-19      0.0000000e+00      9.2577562e-11      1.4299123e-16      9.3541176e-16      2.9235757e-16      8.5348872e-16      4.5300080e-07      5.5098126e-13      2.4493619e-10      2.1570908e-14      1.3453643e-13      9.1343359e-09      1.0535919e-03      5.1893084e-17    5.5422516e-04    6.1298293e-08    2.1056234e+00    5.0203940e+01                0                0
    2.5747755e-02    6.0000000e-03   -2.8220750e-02    5.3920451e-01   -1.4476731e-01   -1.8776161e-01    1.1542843e+03    4.7503317e+05      1.8339899e-11      7.6993271e-02      7.3759821e-01      1.2544803e-01      5.8897110e-02      7.1455039e-07      1.1853426e-09      2.1816312e-09      1.5451808e-09      5.6987091e-11      1.0945671e-08      6.8325089e-08      1.0258821e-06      2.7073639e-12      7.7841519e-09      3.7467419e-11      2.5891215e-13      1.8447096e-15      9.6681631e-11      7.9069974e-12      4.0110585e-17      2.9608161e-13      4.4001959e-16      1.3176522e-15      5.4707890e-17      4.1299054e-18      1.4461708e-19      8.4893031e-20      0.0000000e+00      1.7494080e-10      2.6697901e-16      2.3041649e-15      9.1206479e-16      1.7453542e-15      3.8938592e-07      4.8009822e-13      3.1054000e-10      1.1451892e-14      2.1960430e-13      7.9369507e-09      1.0611402e-03      3.1149476e-17    5.5631148e-04    7.1524861e-08    1.9967305e+00    4.4765315e+01                0                0
    2.9747755e-02    2.0000000e-03   -2.8220750e-02    4.9991196e-01   -2.3188504e-01   -4.3427120e-01    1.1927762e+03    4.7503200e+05      6.9255954e-12      7.1415897e-02      7.3630840e-01      1.3012649e-01      6.1086416e-02      6.8553383e-07      1.6328558e-09      1.6323642e-09      1.5851705e-09      2.9039474e-11      1.1054565e-08      7.2049218e-08      1.7017820e-06      4.0257354e-12      1.1389868e-08      3.4178102e-11      2.1476336e-13      2.3517766e-15      6.9718766e-11      4.1912307e-12      2.1155833e-17      2.7846268e-13      1.3853918e-16      4.0935231e-16      8.8140858e-18      8.2847749e-19      1.7953606e-20      1.0639766e-20      0.0000000e+00      8.6809227e-11      1.3511102e-16      8.9129513e-16      2.8034216e-16      8.1199334e-16      4.2157472e-07      5.1656284e-13      2.2847001e-10      2.0321685e-14      1.2690443e-13      8.5002989e-09      1.0598769e-03      5.2588166e-17    5.5760960e-04    5.8657287e-08    2.0922905e+00    4.9139850e+01                0                0
    2.5747755e-02    2.0000000e-03   -2.8220750e-02    5.2144680e-01   -2.2796774e-01   -1.4242505e-01    1.1497828e+03    4.7503321e+05      1.8898289e-11      7.7557938e-02      7.3773893e-01      1.2496641e-01      5.8671727e-02      7.0450990e-07      1.1082309e-09      2.2243406e-09      1.5093043e-09      5.8366915e-11      1.1065238e-08      6.6091692e-08      9.1564377e-07      2.9234344e-12      7.8379921e-09      4.0311905e-11      3.0439547e-13      2.2159312e-15      9.3077586e-11      8.9454995e-12      5.6128221e-17      3.0951882e-13      4.9919348e-16      1.5006950e-15      7.0611099e-17      5.0195455e-18      1.9332840e-19      9.6170847e-20      0.0000000e+00      1.8098944e-10      3.0326866e-16      2.7153892e-15      1.0417343e-15      2.1385315e-15      3.7629857e-07      5.6630829e-13      3.1664269e-10      1.1664157e-14      2.2629430e-13      7.6816879e-09      1.0628949e-03      3.7081017e-17    5.5711170e-04    7.2260249e-08    1.9759397e+00    4.3747089e+01                0                0
    2.1747755e-02    2.0000000e-03   -2.8220750e-02    5.2821302e-01   -2.0202163e-01    1.0401721e-01    1.1033026e+03    4.7503522e+05      1.9729537e-10      8.4426186e-02      7.3933326e-01      1.1921370e-01      5.5974918e-02      8.2963435e-07      1.0438099e-09      3.6174306e-09      1.6883186e-09      2.8322682e-10      1.0837424e-08      7.1015642e-08      5.2234828e-07      1.4241739e-12      3.5384135e-09      6.3728486e-11      4.8244738e-13      1.2526751e-15      2.9989000e-10      2.7957760e-11      1.2762866e-16      5.1905957e-13      4.7447634e-15      1.4579476e-14      1.1431767e-15      6.8197917e-17      3.5426228e-18      2.3751590e-18      0.0000000e+00      7.2315730e-10      8.3803609e-16      1.1909357e-14      1.0230737e-14      7.8491881e-15      3.6884116e-07      4.5620651e-13      5.5123424e-10      1.5159110e-14      1.1696676e-12      7.5806407e-09      1.0501183e-03      7.9714288e-18    5.4828115e-04    9.4009003e-08    1.8399503e+00    3.8936603e+01                0                0
    1.7747755e-02    2.0000000e-03   -2.8220750e-02    5.1136530e-01   -1.7280587e-01    2.9846614e-01    1.0540034e+03    4.7503834e+05      4.3767405e-10      9.1732270e-02      7.4101128e-01      1.1311375e-01      5.3114380e-02      1.0430894e-06      1.1976051e-09      5.5613246e-09      2.0610311e-09      6.1092311e-10      1.4439874e-08      8.5099290e-08      2.7855118e-07      1.0612044e-12      2.3237880e-09      9.3123662e-11      1.0556132e-12      1.0771877e-15      6.1268971e-10      9.5304511e-11      6.7803426e-16      7.1908159e-13      1.3715108e-14      4.5337478e-14      8.9958649e-15      3.8994553e-16      3.4794934e-17      4.7030710e-17      0.0000000e+00      1.4658353e-09      1.6503665e-15      3.5298827e-14      3.2357143e-14      2.4327965e-14      3.9899221e-07      7.9395188e-13      8.8305499e-10      1.7326899e-14      1.4347840e-12      8.2256068e-09      1.0264732e-03      3.2013186e-18    5.3306583e-04    1.2209043e-07    1.6937841e+00    3.4705788e+01                0                0
    1.7747755e-02    2.0000000e-03   -2.4220750e-02    6.0282311e-01   -1.3365086e-01    3.3834130e-01    1.0328856e+03    4.7503618e+05      1.1991212e-09      9.5002510e-02      7.4150759e-01      1.1053088e-01      5.1947459e-02      1.5302899e-06      1.7837417e-09      8.8592650e-09      3.0019460e-09      1.4132939e-09      2.2637187e-08      1.2274530e-07      2.8793939e-07      1.1019870e-12      2.1377087e-09      1.5531661e-10      1.8649083e-12      1.1473852e-15      1.3314757e-09      2.1349116e-10      1.6147136e-15      1.1494881e-12      3.4484137e-14      1.1828469e-13      3.2397286e-14      1.2270818e-15      1.2817929e-16      2.5790533e-16      0.0000000e+00      3.1724268e-09      2.9399306e-15      7.7121754e-14      8.4985877e-14      5.3636764e-14      5.5200360e-07      1.2233393e-12      1.4643029e-09      2.6619026e-14      2.7518193e-12      1.1391151e-08      1.0090092e-03      1.5283897e-18    5.1349628e-04    1.4493759e-07    1.5629386e+00    3.1368783e+01                0                0
    2.1747755e-02    2.0000000e-03   -2.4220750e-02    6.2703377e-01   -1.6889232e-01    1.7833881e-01    1.0868942e+03    4.7503344e+05      2.4697364e-10      8.6512581e-02      7.3956691e-01      1.1760655e-01      5.5267296e-02      1.1080978e-06      1.3171184e-09      5.1341873e-09      2.2336518e-09      3.9772335e-10      1.5687308e-08      9.3552121e-08      5.2477237e-07      1.8450463e-12      4.4805711e-09      9.1887682e-11      8.7658762e-13      1.8275943e-15      4.2747460e-10      5.4399587e-11      3.4410236e-16      7.4268278e-13      7.4576149e-15      2.3450630e-14      2.7242661e-15      1.4114450e-16      9.4631918e-18      1.0277259e-17      0.0000000e+00      1.0303320e-09      1.3663255e-15      2.1552716e-14      1.6556634e-14      1.4624358e-14      4.7028832e-07      8.0415048e-13      7.8584434e-10      1.9804682e-14      1.3211519e-12      9.6800874e-09      1.0444247e-03      8.0784807e-18    5.3453305e-04    1.1019352e-07    1.7054227e+00    3.5414043e+01                0                0
    2.1747755e-02    6.0000000e-03   -2.4220750e-02    6.3666375e-01   -4.7729090e-02    1.2877925e-01    1.0981420e+03    4.7503313e+05      2.4452553e-10      8.4799070e-02      7.3917069e-01      1.1903942e-01      5.5939267e-02      1.0569812e-06      1.3026329e-09      4.7051408e-09      2.1428431e-09      3.6988913e-10      1.3340606e-08      9.0026338e-08      6.0914719e-07      1.4468839e-12      3.6626300e-09      7.1744122e-11      5.2554542e-13      1.1358938e-15      4.0652459e-10      3.6321719e-11      1.6103479e-16      5.7884935e-13      5.4442526e-15      1.6963092e-14      1.7360448e-15      9.3328809e-17      5.9134234e-18      6.2808895e-18      0.0000000e+00      9.4838639e-10      9.5925317e-16      1.4413801e-14      1.1944210e-14      9.5268206e-15      4.6256521e-07      4.9491164e-13      7.1861332e-10      1.5772539e-14      1.1308901e-12      9.5129278e-09      1.0493005e-03      5.4409921e-18    5.3757199e-04    1.0419280e-07    1.7416537e+00    3.6697158e+01                0                0
    2.1747755e-02    6.0000000e-03   -2.8220750e-02    5.6461404e-01   -9.9708928e-02    4.9819620e-02    1.1122801e+03    4.7503458e+05      9.8970265e-11      8.3145182e-02      7.3902912e-01      1.2029091e-01      5.6480667e-02      8.1536454e-07      1.0390270e-09      3.3582547e-09      1.6729330e-09      1.9161940e-10      1.1700288e-08      7.1105420e-08      5.7059508e-07      1.8037058e-12      4.6971936e-09      5.9895868e-11      4.9822361e-13      1.6201316e-15      2.2733527e-10      2.4316910e-11      1.3614151e-16      4.8511961e-13      2.7635213e-15      8.4670739e-15      6.3025799e-16      3.9132776e-17      1.9908662e-18      1.1946061e-18      0.0000000e+00      5.2674508e-10      7.4217503e-16      9.3346068e-15      5.9298091e-15      6.3273294e-15      3.7460270e-07      5.6236196e-13      5.0123833e-10      1.3829566e-14      7.1340369e-13      7.6930531e-09      1.0522537e-03      1.3514950e-17    5.4964778e-04    9.0120346e-08    1.8695448e+00    4.0001474e+01                0                0
    1.7907614e-02    5.7029501e-03   -2.4220750e-02    6.1549550e-01   -2.1736960e-02    3.0774838e-01    1.0439433e+03    4.7503578e+05      8.6164936e-10      9.3273008e-02      7.4111596e-01      1.1197038e-01      5.2622037e-02      1.4379029e-06      1.6621545e-09      8.0079088e-09      2.8382970e-09      1.1005392e-09      2.2313422e-08      1.1648663e-07      3.1851758e-07      1.5959200e-12      3.3407219e-09      1.6892499e-10      2.4649673e-12      2.0317942e-15      1.0472908e-09      2.0676903e-10      2.1820392e-15      1.3278025e-12      3.2899358e-14      1.1072726e-13      2.6284077e-14      1.0652888e-15      1.0496975e-16      1.9733844e-16      0.0000000e+00      2.5355120e-09      3.3732519e-15      7.9179231e-14      7.9257482e-14      5.5159893e-14      5.3470550e-07      1.5586605e-12      1.2998197e-09      3.1636622e-14      2.9656384e-12      1.1027484e-08      1.0161538e-03      3.9063110e-18    5.1791414e-04    1.3774119e-07    1.5954996e+00    3.2308331e+01                0                0
    2.1747755e-02    2.0000000e-03   -2.0220750e-02    7.1444300e-01   -1.2705237e-01    2.4870763e-01    1.0711448e+03    4.7503204e+05      5.8864102e-10      8.8920698e-02      7.3985464e-01      1.1574690e-01      5.4444573e-02      1.5499199e-06      1.8293862e-09      7.8025680e-09      3.0914344e-09      8.2873204e-10      2.1352112e-08      1.2865738e-07      5.8360932e-07      1.8976647e-12      4.5303267e-09      1.3921156e-10      1.3162860e-12      1.8914851e-15      8.3262558e-10      1.0674927e-10      6.3251400e-16      1.1136026e-12      1.6817038e-14      5.4184669e-14      8.6305182e-15      3.9665450e-16      3.1866111e-17      4.9192760e-17      0.0000000e+00      2.0023352e-09      2.2748483e-15      4.2074159e-14      3.8468206e-14      2.8393443e-14      6.2249286e-07      1.0051237e-12      1.2300446e-09      2.8487522e-14      2.3148181e-12      1.2823028e-08      1.0302487e-03      4.4911110e-18    5.1711691e-04    1.2497863e-07    1.5825878e+00    3.2817867e+01                0                0
    1.7747755e-02    2.0000000e-03   -2.0220750e-02    6.8711279e-01   -7.9304725e-02    3.6430968e-01    1.0121983e+03    4.7503414e+05      3.3454963e-09      9.8744993e-02      7.4208747e-01      1.0757389e-01      5.0609993e-02      2.3509061e-06      2.8258148e-09      1.4709611e-08      4.5841796e-09      3.2226721e-09      3.9606352e-08      1.8578223e-07      3.0181841e-07      1.3675071e-12      2.4111024e-09      2.8462290e-10      4.1719723e-12      1.5628159e-15      2.8688917e-09      5.5041155e-10      5.7027509e-15      2.0641614e-12      1.0337425e-13      3.7010181e-13      1.3663570e-13      4.6509605e-15      5.5566593e-16      1.4898739e-15      0.0000000e+00      6.7451442e-09      6.0662349e-15      1.9773200e-13      2.6756316e-13      1.3976640e-13      7.9995600e-07      2.3624708e-12      2.5302499e-09      4.6138930e-14      6.1427576e-12      1.6514945e-08      9.7991764e-04      9.9277175e-19    4.8877586e-04    1.6682769e-07    1.4459546e+00    2.8920437e+01                0                0
    1.7747755e-02    2.0000000e-03   -1.6220750e-02    7.1680904e-01   -3.4559043e-02    3.6271812e-01    9.9626465e+02    4.7503247e+05      6.4740146e-09      1.0224588e-01      7.4262983e-01      1.0481216e-01      4.9362765e-02      3.6121348e-06      4.4400863e-09      2.3722558e-08      7.0075260e-09      6.2288811e-09      6.6490823e-08      2.8426904e-07      3.2998695e-07      1.2425771e-12      2.0461948e-09      3.7739664e-10      4.9234031e-12      1.1556050e-15      5.6704835e-09      9.8180790e-10      1.0452223e-14      2.4362812e-12      1.4972634e-13      5.6774772e-13      3.1342592e-13      9.0510678e-15      1.3306430e-15      5.8542670e-15      0.0000000e+00      1.2298273e-08      7.5115215e-15      2.8726012e-13      4.1338314e-13      2.0561258e-13      1.1805734e-06      3.2246913e-12      4.1798888e-09      5.0019735e-14      6.7493287e-12      2.4359415e-08      9.4378070e-04      3.9000495e-19    4.6278969e-04    1.8073101e-07    1.3485530e+00    2.7853149e+01                0                0
    2.1747755e-02    2.0000000e-03   -1.6220750e-02    7.6798438e-01   -7.1358270e-02    2.9359031e-01    1.0576593e+03    4.7503085e+05      1.1555310e-09      9.1352824e-02      7.4014482e-01      1.1387279e-01      5.3616510e-02      2.1932983e-06      2.5462015e-09      1.1627276e-08      4.3537832e-09      1.4458659e-09      3.3683772e-08      1.8048113e-07      6.2906616e-07      3.1586135e-12      6.7599441e-09      2.6769228e-10      3.6897632e-12      4.2387405e-15      1.3651814e-09      2.4901633e-10      2.5926883e-15      2.1473102e-12      4.4349321e-14      1.4452594e-13      2.5659880e-14      1.1398417e-15      9.6198853e-17      1.7104440e-16      0.0000000e+00      3.2662230e-09      4.7555759e-15      9.9673672e-14      1.0290397e-13      6.8847417e-14      8.4725459e-07      2.4028705e-12      1.8556557e-09      5.5170208e-14      5.3155305e-12      1.7461478e-08      1.0091156e-03      6.0875124e-18    4.9744989e-04    1.3472217e-07    1.4685901e+00    3.1392542e+01                0                0
    2.1747755e-02    6.0000000e-03   -1.6220750e-02    7.6769922e-01    8.2769553e-02    2.5571584e-01    1.0721428e+03    4.7503065e+05      7.2778461e-10      8.8868633e-02      7.3957986e-01      1.1594034e-01      5.4586115e-02      1.9570174e-06      2.3091454e-09      9.8540585e-09      3.9030113e-09      1.0392591e-09      2.6898029e-08      1.6245328e-07      7.3564126e-07      2.3877852e-12      5.7036511e-09      1.7535248e-10      1.6497877e-12      2.3746297e-15      1.0465354e-09      1.3313815e-10      7.5685442e-16      1.4047895e-12      2.0771520e-14      6.6576616e-14      9.7171784e-15      4.6866610e-16      3.5463276e-17      4.3091783e-17      0.0000000e+00      2.5185206e-09      2.8705063e-15      5.2625075e-14      4.7221639e-14      3.5465616e-14      7.8574803e-07      1.2614546e-12      1.5530365e-09      3.5919542e-14      2.9045674e-12      1.6185987e-08      1.0213355e-03      4.4663563e-18    5.0422551e-04    1.2532413e-07    1.5033442e+00    3.2722942e+01                0                0
    2.1747755e-02    6.0000000e-03   -2.0220750e-02    7.1257217e-01    1.2543500e-02    2.0528512e-01    1.0844523e+03    4.7503174e+05      3.2669492e-10      8.6780150e-02      7.3936388e-01      1.1753252e-01      5.5282121e-02      1.4160180e-06      1.6829984e-09      6.5746751e-09      2.8539224e-09      5.1621978e-10      2.0117793e-08      1.1952755e-07      6.6719406e-07      2.3639593e-12      5.7387672e-09      1.1837364e-10      1.1424882e-12      2.3512056e-15      5.5203887e-10      7.1789136e-11      4.6785319e-16      9.5746292e-13      1.0085865e-14      3.1919523e-14      4.0900761e-15      2.0382351e-16      1.4713269e-17      1.7894511e-17      0.0000000e+00      1.3322975e-09      1.7790984e-15      2.8555092e-14      2.2563191e-14      1.9402886e-14      6.0025347e-07      1.0383945e-12      1.0072772e-09      2.5489640e-14      1.7159850e-12      1.2355366e-08      1.0384718e-03      8.1376829e-18    5.2190078e-04    1.1703274e-07    1.6186817e+00    3.4118116e+01                0                0
    1.7907614e-02    5.7029501e-03   -2.0220750e-02    6.9784985e-01    4.3871921e-02    3.3016774e-01    1.0257917e+03    4.7503368e+05      2.2852754e-09      9.6538700e-02      7.4158469e-01      1.0940992e-01      5.1471757e-02      2.1566392e-06      2.5465124e-09      1.2850022e-08      4.2249583e-09      2.3667679e-09      3.3785199e-08      1.7218227e-07      3.6551788e-07      1.6006719e-12      3.2057929e-09      2.4792002e-10      3.3122147e-12      1.8387356e-15      2.1464115e-09      3.9427535e-10      3.4351652e-15      1.8879673e-12      7.4323297e-14      2.5813378e-13      7.6542763e-14      2.8794847e-15      3.1389402e-16      6.2788500e-16      0.0000000e+00      5.1836994e-09      5.3343110e-15      1.5050388e-13      1.8570046e-13      1.0504566e-13      7.6309783e-07      1.9519256e-12      2.1608808e-09      4.3521620e-14      5.2541328e-12      1.5750656e-08      9.9138792e-04      1.7327775e-18    4.9515905e-04    1.5729763e-07    1.4781665e+00    2.9898913e+01                0                0
    5.9797296e-03    1.2384426e-03   -1.6220750e-02    2.5505851e-01    3.5873837e-02    2.7475920e-01    8.5475164e+02    4.7503872e+05      2.1698024e-07      1.2897970e-01      7.4862123e-01      8.2674887e-02      3.8973234e-02      9.8118005e-06      1.6457844e-08      9.3186018e-08      2.0417292e-08      6.2722857e-08      4.8728415e-07      4.5762356e-07      3.4998122e-08      2.2601115e-13      3.5202528e-10      4.8059602e-10      1.5400734e-11      5.6273644e-17      4.9830197e-08      2.0966567e-08      6.3549124e-12      1.6396778e-12      2.8516110e-12      1.7455091e-11      1.2896339e-10      1.4398424e-12      5.5878420e-13      2.0244897e-11      0.0000000e+00      1.7103264e-07      2.9212009e-14      5.2465878e-12      1.3464466e-11      3.5416200e-12      2.4940409e-06      2.5777638e-11      2.1234856e-08      2.4833450e-14      1.1760422e-11      5.2922760e-08      7.3693080e-04      2.1610409e-21    3.5610737e-04    3.0379201e-07    1.1164679e+00    2.4599100e+01                0                0
    5.9797296e-03    1.2384426e-03   -2.0220750e-02    2.7486262e-01    5.4496934e-03    4.3506310e-01    8.6953276e+02    4.7504242e+05      1.3221456e-07      1.2308704e-01      7.4753570e-01      8.7406590e-02      4.1144951e-02      5.3411716e-06      8.6960858e-09      4.9047598e-08      1.0965575e-08      3.4092227e-08      2.5098121e-07      2.7318285e-07      2.7357006e-08      1.7504027e-13      2.2167833e-10      3.2703443e-10      9.3736055e-12      5.1058780e-17      2.6292236e-08      1.0228658e-08      1.9896146e-12      1.1989088e-12      1.9341021e-12      1.1289602e-11      5.9917587e-11      7.6274224e-13      2.6538657e-13      6.8058875e-12      0.0000000e+00      8.1434206e-08      1.6560495e-14      2.7063875e-12      8.6395538e-12      1.9080101e-12      1.3858581e-06      1.2886450e-11      1.0914572e-08      1.9361201e-14      1.0587444e-11      2.9230424e-08      8.1804593e-04      4.0238166e-21    3.9983388e-04    2.8751970e-07    1.1806345e+00    2.5082625e+01                0                0
    1.3747755e-02    2.0000000e-03   -1.6220750e-02    6.2853178e-01    9.6854759e-03    3.7063811e-01    9.3957494e+02    4.7503407e+05      3.3550918e-08      1.1254913e-01      7.4495945e-01      9.6262691e-02      4.5349414e-02      5.4996278e-06      7.7047135e-09      4.2835586e-08      1.0831609e-08      2.0439786e-08      1.7135433e-07      3.8483119e-07      1.5458374e-07      1.0094925e-12      1.2540405e-09      7.2989152e-10      1.7738247e-11      8.6193033e-16      1.6581988e-08      5.4240378e-09      2.0322226e-13      4.0400350e-12      9.3512400e-13      4.2646739e-12      5.6973239e-12      1.2139125e-13      2.5332873e-14      1.9177263e-13      0.0000000e+00      4.0550648e-08      2.2772972e-14      1.5775556e-12      3.1684448e-12      1.1741313e-12      1.5916297e-06      1.0716557e-11      8.4557045e-09      7.5912975e-14      1.7377905e-11      3.3048289e-08      8.7129401e-04      8.6945246e-20    4.2500249e-04    2.2748910e-07    1.2460213e+00    2.5519332e+01                0                0
    1.3747755e-02    2.0000000e-03   -2.0220750e-02    6.1345397e-01   -4.3572674e-02    4.1603534e-01    9.5564918e+02    4.7503644e+05      1.2945724e-08      1.0819290e-01      7.4422830e-01      9.9725652e-02      4.6925104e-02      3.3456558e-06      4.4684323e-09      2.4663223e-08      6.5299285e-09      9.6612263e-09      8.8478231e-08      2.4670602e-07      1.3442114e-07      9.0061122e-13      1.1601951e-09      4.5738945e-10      1.0990124e-11      9.0352800e-16      8.0793609e-09      2.3646876e-09      6.3392350e-14      2.8458670e-12      4.0332571e-13      1.7115358e-12      1.5694161e-12      3.8597918e-14      6.8889664e-15      3.6339417e-14      0.0000000e+00      1.8960396e-08      1.3060619e-14      7.2737895e-13      1.2617227e-12      5.3726649e-13      1.0041910e-06      6.0731272e-12      4.6762016e-09      5.5411400e-14      1.0234749e-11      2.0786562e-08      9.2310796e-04      1.9868646e-19    4.5760328e-04    2.1109395e-07    1.3274234e+00    2.6235862e+01                0                0
    1.4073682e-02    4.9147549e-03   -1.6220750e-02    6.3268262e-01    1.2372547e-01    3.6996691e-01    9.5344793e+02    4.7503409e+05      2.1835849e-08      1.0998081e-01      7.4438411e-01      9.8390293e-02      4.6347290e-02      4.9762675e-06      6.7227421e-09      3.7128383e-08      9.7247327e-09      1.5262705e-08      1.3580932e-07      3.6369520e-07      1.9333127e-07      1.0741455e-12      1.4711253e-09      6.1493323e-10      1.2410290e-11      9.6386705e-16      1.2809105e-08      3.5448208e-09      9.0069747e-14      3.5906969e-12      5.8275955e-13      2.5339653e-12      2.7284449e-12      6.2880266e-14      1.2158766e-14      8.1279973e-14      0.0000000e+00      2.9839307e-08      1.7227581e-14      1.0210547e-12      1.8727401e-12      7.5427726e-13      1.4808835e-06      7.6193063e-12      7.1032174e-09      6.8375675e-14      1.3383181e-11      3.0680761e-08      8.9017784e-04      1.2943754e-19    4.3490939e-04    2.1587547e-07    1.2743350e+00    2.6156058e+01                0                0
    9.8152726e-03    1.9140252e-03   -1.6220750e-02    4.7057854e-01    4.9630319e-02    3.3583543e-01    8.9251865e+02    4.7503581e+05      1.4217234e-07      1.2146139e-01      7.4695490e-01      8.8885283e-02      4.1886860e-02      7.5974859e-06      1.1783932e-08      6.6182943e-08      1.5340057e-08      4.7445282e-08      3.2026347e-07      4.4491562e-07      7.4597434e-08      4.9239135e-13      5.5770337e-10      7.2490062e-10      1.9483250e-11      2.1714501e-16      3.4654839e-08      1.3433302e-08      1.4189913e-12      3.0641841e-12      2.8151007e-12      1.5112397e-11      4.7522176e-11      7.3826840e-13      2.1304644e-13      3.3285501e-12      0.0000000e+00      9.2787159e-08      2.8750440e-14      3.6474666e-12      1.1439123e-11      2.6800221e-12      2.0436437e-06      1.7660948e-11      1.4179393e-08      5.5329048e-14      2.4358107e-11      4.2738584e-08      8.0060283e-04      1.1806950e-20    3.8876305e-04    2.6876766e-07    1.1692083e+00    2.4467362e+01                0                0
    9.8152726e-03    1.9140252e-03   -2.0220750e-02    4.7436446e-01   -2.3663518e-03    4.3221868e-01    9.1252477e+02    4.7503901e+05      4.0823354e-08      1.1554955e-01      7.4587836e-01      9.3629754e-02      4.4062944e-02      4.2991383e-06      6.3797260e-09      3.5671331e-08      8.5754643e-09      2.0472465e-08      1.6015757e-07      2.7558212e-07      7.4289670e-08      4.7853456e-13      5.5870743e-10      4.9370074e-10      1.2427706e-11      3.0317807e-16      1.6135940e-08      5.9000341e-09      3.7073555e-13      2.4403443e-12      9.9428123e-13      4.9607468e-12      1.0426817e-11      1.8655182e-13      4.5860813e-14      5.2021536e-13      0.0000000e+00      4.2049780e-08      1.8023807e-14      1.6457864e-12      3.7232642e-12      1.2281701e-12      1.1923779e-06      9.1736597e-12      7.3740547e-09      4.3813214e-14      1.2421497e-11      2.4871881e-08      8.7317961e-04      3.2680869e-20    4.3045889e-04    2.4793203e-07    1.2490238e+00    2.5133374e+01                0                0
    5.9797296e-03    1.2384426e-03   -2.4220750e-02    2.8995358e-01   -2.5790116e-02    5.5166570e-01    8.9614084e+02    4.7504548e+05      4.0730721e-08      1.1631758e-01      7.4629651e-01      9.2844535e-02      4.3646293e-02      3.0632720e-06      4.6993669e-09      2.6364007e-08      6.1637376e-09      1.7154172e-08      1.2535354e-07      1.8351310e-07      3.4927690e-08      2.2723872e-13      2.5612052e-10      2.9539940e-10      7.6552396e-12      1.0710143e-16      1.3162066e-08      4.9621429e-09      4.4735565e-13      1.3215471e-12      8.5283264e-13      4.5036068e-12      1.2894922e-11      2.0827966e-13      5.8330544e-14      8.1807568e-13      0.0000000e+00      3.5304845e-08      1.1954878e-14      1.3237736e-12      3.4014318e-12      9.7686426e-13      8.2928517e-07      6.6668072e-12      5.5979142e-09      2.3185793e-14      7.9927843e-12      1.7343598e-08      8.9067188e-04      1.5776407e-20    4.4364250e-04    2.4874621e-07    1.2577716e+00    2.5997274e+01                0                0
    5.9797296e-03    1.2384426e-03   -2.8220750e-02    2.4307077e-01   -5.7107234e-02    6.4946239e-01    9.2779120e+02    4.7504762e+05      1.3439649e-08      1.1000399e-01      7.4515958e-01      9.7911782e-02      4.5978207e-02      1.7933401e-06      2.5712217e-09      1.4321673e-08      3.5460433e-09      7.5036178e-09      6.0235310e-08      1.2203076e-07      4.2447922e-08      2.4384444e-13      3.1219791e-10      2.1423592e-10      4.6095550e-12      1.7866735e-16      6.0492972e-09      1.9466139e-09      7.4314403e-14      1.0938536e-12      3.2660601e-13      1.5406676e-12      2.3713709e-12      4.8520884e-14      1.0710589e-14      8.2293556e-14      0.0000000e+00      1.4697755e-08      6.7781265e-15      5.2789089e-13      1.1484333e-12      3.9328137e-13      5.0999819e-07      3.1476496e-12      2.8775963e-09      2.0033266e-14      5.1624393e-12      1.0604260e-08      9.4383459e-04      5.1128978e-20    4.8032938e-04    2.0673462e-07    1.3433195e+00    2.7225905e+01                0                0
    1.3747755e-02    2.0000000e-03   -2.4220750e-02    5.7539335e-01   -9.4244907e-02    4.4676608e-01    9.7842372e+02    4.7503862e+05      5.4967121e-09      1.0348657e-01      7.4343403e-01      1.0347479e-01      4.8635375e-02      2.0882357e-06      2.6696829e-09      1.4551500e-08      4.0568767e-09      4.7176074e-09      4.6123594e-08      1.6032202e-07      1.2723539e-07      7.3635837e-13      1.0739914e-09      2.6957420e-10      5.3284860e-12      7.7823321e-16      4.0562276e-09      9.8007901e-10      1.6019092e-14      1.8215838e-12      1.7041007e-13      6.7464210e-13      4.2331454e-13      1.2196980e-14      1.8697516e-15      6.2611086e-15      0.0000000e+00      9.1836434e-09      6.9928869e-15      3.1493810e-13      4.9332690e-13      2.2897104e-13      6.5290807e-07      2.8941955e-12      2.6579505e-09      3.6825859e-14      5.8200514e-12      1.3487846e-08      9.6609610e-04      3.6789931e-19    4.8842330e-04    1.8346002e-07    1.4305279e+00    2.8240570e+01                0                0
    1.3747755e-02    2.0000000e-03   -2.8220750e-02    4.9756165e-01   -1.3409542e-01    4.5879917e-01    1.0041684e+03    4.7504110e+05      2.0811040e-09      9.9030489e-02      7.4267058e-01      1.0703656e-01      5.0263984e-02      1.3429950e-06      1.6305203e-09      8.6463615e-09      2.6141192e-09      2.0298755e-09      2.4454327e-08      1.0537407e-07      1.3617744e-07      7.7859201e-13      1.3254287e-09      1.7622298e-10      3.2113899e-12      9.5017872e-16      1.7951168e-09      4.1433272e-10      5.2764952e-15      1.2822926e-12      7.4272475e-14      2.7231579e-13      1.1031260e-13      3.7699016e-15      4.7502030e-16      1.0069448e-15      0.0000000e+00      4.2103346e-09      4.2241789e-15      1.4666396e-13      1.9730554e-13      1.0464806e-13      4.4627305e-07      1.7188002e-12      1.5059864e-09      2.7706056e-14      3.6973625e-12      9.2130577e-09      9.9629981e-04      1.0651381e-18    5.1383645e-04    1.5381839e-07    1.5507550e+00    3.1124718e+01                0                0
    1.4073682e-02    4.9147549e-03   -2.4220750e-02    5.3804893e-01    2.4977216e-02    4.3417974e-01    9.8076186e+02    4.7503941e+05      4.5322139e-09      1.0314812e-01      7.4335125e-01      1.0376027e-01      4.8770129e-02      2.0826830e-06      2.6152120e-09      1.4198759e-08      4.0345460e-09      4.1405663e-09      4.2917569e-08      1.6168728e-07      1.3786374e-07      7.9196819e-13      1.1534423e-09      2.5482551e-10      5.0641663e-12      8.3918992e-16      3.6182235e-09      8.5119291e-10      1.4293899e-14      1.7385760e-12      1.3944283e-13      5.4752705e-13      3.4225731e-13      9.6619696e-15      1.4761189e-15      5.8843132e-15      0.0000000e+00      8.0840322e-09      6.2151465e-15      2.6862409e-13      4.0020948e-13      1.9529480e-13      6.5976267e-07      2.8660617e-12      2.5499096e-09      3.5380016e-14      5.0963672e-12      1.3616642e-08      9.6708402e-04      4.5905647e-19    4.8890154e-04    1.8231373e-07    1.4398290e+00    2.8572454e+01                0                0
    1.4073682e-02    4.9147549e-03   -2.8220750e-02    4.8648011e-01   -3.1968270e-02    4.3552412e-01    1.0074066e+03    4.7504174e+05      1.9269473e-09      9.8563761e-02      7.4256323e-01      1.0742632e-01      5.0446777e-02      1.3275622e-06      1.6013215e-09      8.4055993e-09      2.5815710e-09      1.9007761e-09      2.2622457e-08      1.0480214e-07      1.5441895e-07      6.8661074e-13      1.2704970e-09      1.4719784e-10      2.1069000e-12      7.2701637e-16      1.7017799e-09      3.2825244e-10      3.0481503e-15      1.0602272e-12      5.7400136e-14      2.0939721e-13      8.3792050e-14      2.8617076e-15      3.5925297e-16      8.0087720e-16      0.0000000e+00      3.9239026e-09      3.3349034e-15      1.1283925e-13      1.5161471e-13      8.0027892e-14      4.4656449e-07      1.2555243e-12      1.4525604e-09      2.2940961e-14      2.9855859e-12      9.2179094e-09      9.9781558e-04      9.2670306e-19    5.1483764e-04    1.5197243e-07    1.5644610e+00    3.1571749e+01                0                0
    2.9747755e-02   -2.0000000e-03   -1.6220750e-02    7.5437828e-01   -2.1000509e-01   -6.2152637e-02    1.1773317e+03    4.7502961e+05      1.4677096e-11      7.0527850e-02      7.3540205e-01      1.3122500e-01      6.1753874e-02      8.7422199e-07      1.7519446e-09      2.3445981e-09      1.9642289e-09      5.1785127e-11      1.5709880e-08      9.0423256e-08      1.6797292e-06      5.1756960e-12      1.4222861e-08      5.1078366e-11      3.6934580e-13      3.6568010e-15      9.9023214e-11      8.0786265e-12      5.3108334e-17      4.0494692e-13      3.8385158e-16      1.1476447e-15      4.6261145e-17      3.3199117e-18      1.1733169e-19      1.0692563e-19      0.0000000e+00      1.5471593e-10      2.8031799e-16      2.1315781e-15      7.9198246e-16      1.8654453e-15      5.1048522e-07      8.6830528e-13      3.3173655e-10      2.0482953e-14      2.6026158e-13      1.0348846e-08      1.0880310e-03      6.2979356e-17    5.4340055e-04    6.5573850e-08    1.7192704e+00    4.1840404e+01                0                0
    2.5747755e-02   -2.0000000e-03   -1.6220750e-02    7.5733996e-01   -2.2136725e-01    1.5315811e-01    1.1195992e+03    4.7503011e+05      1.4116703e-10      8.0542365e-02      7.3767827e-01      1.2287618e-01      5.7840474e-02      1.3144378e-06      1.7388900e-09      5.1324099e-09      2.7173322e-09      2.6824613e-10      1.9145911e-08      1.1619449e-07      1.0687055e-06      3.3951773e-12      8.9955152e-09      9.4330240e-11      7.9001559e-13      2.9932370e-15      3.2171655e-10      3.5140979e-11      2.2672141e-16      7.6625765e-13      4.2037424e-15      1.2952024e-14      1.1206928e-15      6.3265711e-17      3.7270137e-18      4.5561864e-18      0.0000000e+00      7.3152408e-10      1.1002486e-15      1.3475053e-14      9.0772709e-15      9.2582255e-15      6.2457450e-07      9.3261146e-13      7.5890133e-10      2.3003281e-14      1.1388401e-12      1.2811536e-08      1.0595314e-03      1.7836572e-17    5.2556151e-04    9.4752551e-08    1.5987748e+00    3.6204164e+01                0                0
    2.9747755e-02   -6.0000000e-03   -1.6220750e-02    6.9383336e-01   -2.8327480e-01   -1.0416504e-01    1.1829120e+03    4.7502959e+05      1.3763303e-11      6.9631942e-02      7.3519589e-01      1.3197670e-01      6.2105351e-02      8.7104283e-07      1.8333136e-09      2.2820317e-09      1.9707129e-09      4.9271316e-11      1.4587626e-08      8.9859369e-08      1.7991357e-06      5.0059412e-12      1.3400456e-08      4.9079166e-11      3.3183843e-13      3.3534144e-15      9.7460551e-11      6.9269069e-12      4.0475890e-17      3.8719254e-13      3.1653417e-16      9.4185152e-16      3.0495017e-17      2.3797980e-18      7.1936979e-20      1.1738815e-19      0.0000000e+00      1.4724857e-10      2.4439080e-16      1.7810759e-15      6.4825744e-16      1.5317548e-15      5.1450475e-07      7.7824319e-13      3.2239435e-10      2.2357362e-14      2.4072764e-13      1.0415229e-08      1.0867975e-03      5.5827759e-17    5.4322350e-04    6.5305398e-08    1.7447430e+00    4.3465204e+01                0                0
    2.5747755e-02   -6.0000000e-03   -1.6220750e-02    6.9953864e-01   -3.1895255e-01    1.1608410e-01    1.1270752e+03    4.7503007e+05      1.1218585e-10      7.9254897e-02      7.3738288e-01      1.2395145e-01      5.8344610e-02      1.2584083e-06      1.7049467e-09      4.7758951e-09      2.6110844e-09      2.2909352e-10      1.7313861e-08      1.1160358e-07      1.1102216e-06      3.0336968e-12      8.1787127e-09      7.9575578e-11      5.8830768e-13      2.3846322e-15      2.8884004e-10      2.6587072e-11      1.2893427e-16      6.3820227e-13      2.8057578e-15      8.5806577e-15      6.3482699e-16      3.8096236e-17      2.0272988e-18      1.8008672e-18      0.0000000e+00      6.4362089e-10      8.5562993e-16      9.8189874e-15      5.9985150e-15      6.6712707e-15      6.0824759e-07      7.4931332e-13      7.0290863e-10      1.9535883e-14      8.4953332e-13      1.2469069e-08      1.0630332e-03      1.5469471e-17    5.2772686e-04    9.1174355e-08    1.6227139e+00    3.7377251e+01                0                0
    2.9747755e-02   -2.0000000e-03   -2.0220750e-02    6.6345533e-01   -2.3852053e-01   -1.8085711e-01    1.1842428e+03    4.7503015e+05      1.2619155e-11      7.0409085e-02      7.3562925e-01      1.3119080e-01      6.1684018e-02      7.8072764e-07      1.7420338e-09      1.9797347e-09      1.7827609e-09      4.2661988e-11      1.3386825e-08      8.0984201e-08      1.7536159e-06      4.8700965e-12      1.3188962e-08      4.4006807e-11      2.9289318e-13      3.2026901e-15      8.4406417e-11      5.8901670e-12      3.4615787e-17      3.5061940e-13      2.8859234e-16      8.5779653e-16      2.6724958e-17      2.0957341e-18      6.9268138e-20      1.2574313e-19      0.0000000e+00      1.2548178e-10      2.1212045e-16      1.5121462e-15      5.8971386e-16      1.3234080e-15      4.6832166e-07      6.9293166e-13      2.7915774e-10      2.2172304e-14      2.4208593e-13      9.4627999e-09      1.0837206e-03      6.2059463e-17    5.5051253e-04    6.4727642e-08    1.8594389e+00    4.3896856e+01                0                0
    2.5747755e-02   -2.0000000e-03   -2.0220750e-02    6.8127758e-01   -2.5968420e-01    6.5437350e-02    1.1296141e+03    4.7503079e+05      6.9338747e-11      7.9289920e-02      7.3765443e-01      1.2377592e-01      5.8210276e-02      1.0390986e-06      1.4412973e-09      3.7796264e-09      2.1660719e-09      1.5571411e-10      1.4219278e-08      9.2599345e-08      9.9965975e-07      2.6613386e-12      7.2557231e-09      6.0294257e-11      4.3376778e-13      1.9681242e-15      2.0848435e-10      1.8990479e-11      9.1401593e-17      4.7717111e-13      1.7273281e-15      5.2981229e-15      4.2518606e-16      2.4367154e-17      1.4014109e-18      1.7813522e-18      0.0000000e+00      4.5013102e-10      6.0081343e-16      6.6434655e-15      3.7053322e-15      4.5883782e-15      5.1363129e-07      6.0214028e-13      5.5088801e-10      1.5019188e-14      5.4207102e-13      1.0522711e-08      1.0667721e-03      1.7270111e-17    5.3861115e-04    8.9700254e-08    1.7270386e+00    3.7923015e+01                0                0
    2.9747755e-02   -6.0000000e-03   -2.0220750e-02    6.0085792e-01   -3.0434896e-01   -2.1909740e-01    1.1869952e+03    4.7503014e+05      1.2128260e-11      7.0055737e-02      7.3554072e-01      1.3149399e-01      6.1825422e-02      8.0105033e-07      1.7957295e-09      2.0199116e-09      1.8308649e-09      4.2448609e-11      1.3728176e-08      8.3177442e-08      1.8126470e-06      5.0235949e-12      1.3605053e-08      4.4990435e-11      2.9898140e-13      3.2952294e-15      8.5267124e-11      5.9054492e-12      3.4938538e-17      3.5851512e-13      2.7612295e-16      8.1804449e-16      2.1249762e-17      1.8198259e-18      4.9907889e-20      2.0022335e-19      0.0000000e+00      1.2531915e-10      2.1386258e-16      1.4983993e-15      5.6146103e-16      1.3240868e-15      4.8152142e-07      7.1025315e-13      2.8457787e-10      2.2876886e-14      2.4389983e-13      9.7281005e-09      1.0809109e-03      6.2017962e-17    5.4927045e-04    6.5766391e-08    1.8807981e+00    4.5326799e+01                0                0
    2.5747755e-02   -6.0000000e-03   -2.0220750e-02    6.2011559e-01   -3.4252653e-01    1.8841219e-02    1.1372993e+03    4.7503056e+05      4.6930183e-11      7.8099571e-02      7.3737818e-01      1.2477319e-01      5.8677705e-02      1.0113264e-06      1.4360547e-09      3.5517440e-09      2.1204465e-09      1.2297537e-10      1.4127698e-08      9.1144729e-08      1.0424769e-06      2.9788971e-12      8.2426906e-09      5.6875670e-11      4.2602622e-13      2.2200387e-15      1.7321054e-10      1.6460021e-11      9.0083443e-17      4.5015364e-13      1.2567146e-15      3.8291746e-15      2.6198387e-16      1.6075873e-17      8.1994171e-19      7.6061609e-19      0.0000000e+00      3.7014481e-10      5.4318641e-16      5.6470046e-15      2.6726994e-15      4.0282265e-15      5.0949582e-07      6.2374713e-13      5.1322958e-10      1.4756884e-14      4.4538960e-13      1.0430532e-08      1.0686593e-03      2.1915607e-17    5.3995747e-04    8.6567918e-08    1.7547330e+00    3.9209927e+01                0                0
    2.9779184e-02   -9.9638585e-03   -1.6220750e-02    6.1733269e-01   -3.6720916e-01   -1.9630793e-01    1.1932812e+03    4.7502966e+05      9.1748790e-12      6.7980512e-02      7.3481621e-01      1.3336374e-01      6.2752823e-02      8.5875112e-07      2.0356180e-09      2.0545647e-09      1.9837221e-09      3.7260134e-11      1.3810735e-08      9.0140197e-08      2.1179591e-06      4.9891160e-12      1.4146710e-08      4.2753382e-11      2.6840231e-13      2.9095224e-15      8.8337085e-11      5.3349087e-12      2.7514481e-17      3.4838633e-13      1.8563197e-16      5.5071528e-16      1.8456286e-17      1.2805768e-18      4.9930162e-20      3.7606665e-18      0.0000000e+00      1.1118773e-10      1.7137552e-16      1.1493550e-15      3.7785714e-16      1.0329889e-15      5.2715397e-07      6.4196105e-13      2.8775798e-10      2.5141781e-14      1.6101535e-13      1.0630696e-08      1.0830700e-03      5.3236608e-17    5.4220130e-04    6.4893367e-08    1.7827417e+00    4.6282220e+01                0                0
    2.5954986e-02   -9.3754536e-03   -1.6220750e-02    6.4530822e-01   -4.0883893e-01    6.0175844e-02    1.1393632e+03    4.7503037e+05      5.4169095e-11      7.7159728e-02      7.3690288e-01      1.2570149e-01      5.9164751e-02      1.1518957e-06      1.6782138e-09      3.9408331e-09      2.4322091e-09      1.3412221e-10      1.7122358e-08      1.0588901e-07      1.2603307e-06      3.5797992e-12      1.0104791e-08      6.5329249e-11      4.8540926e-13      2.6539652e-15      1.9651600e-10      1.8585559e-11      9.7283233e-17      5.1687670e-13      1.4094290e-15      4.3154079e-15      3.3210420e-16      1.9410408e-17      1.0930020e-18      1.1738863e-18      0.0000000e+00      3.9701225e-10      5.8526413e-16      5.9994715e-15      3.0136895e-15      4.3193667e-15      5.8993336e-07      7.8025931e-13      5.6821950e-10      1.6847607e-14      4.7037322e-13      1.2067752e-08      1.0679891e-03      2.4714761e-17    5.3090792e-04    8.5527637e-08    1.6558158e+00    3.9103986e+01                0                0
    2.9779184e-02   -9.9638585e-03   -2.0220750e-02    5.2171299e-01   -3.7028265e-01   -3.2124049e-01    1.1962024e+03    4.7503000e+05      5.9850117e-12      6.8848688e-02      7.3525172e-01      1.3251897e-01      6.2302851e-02      8.2381587e-07      2.0361167e-09      1.8911019e-09      1.9202784e-09      3.0232282e-11      1.3264353e-08      8.7586390e-08      2.1543401e-06      5.0890290e-12      1.4091061e-08      4.0488130e-11      2.5107891e-13      2.9180848e-15      7.9849186e-11      4.6008158e-12      2.4533427e-17      3.3028041e-13      1.1837512e-16      3.5039705e-16      1.3257872e-17      7.5800192e-19      3.6544293e-20      4.2509704e-18      0.0000000e+00      9.0188572e-11      1.3983305e-16      8.9417065e-16      2.3989974e-16      8.6918240e-16      5.1399393e-07      6.3642116e-13      2.6363772e-10      2.6701397e-14      1.1802012e-13      1.0351459e-08      1.0741494e-03      5.6240577e-17    5.4647259e-04    6.6754925e-08    1.9196409e+00    4.8109665e+01                0                0
    2.5954986e-02   -9.3754536e-03   -2.0220750e-02    5.6527208e-01   -4.1374802e-01   -4.4077490e-02    1.1483927e+03    4.7503078e+05      2.7842116e-11      7.6356669e-02      7.3697470e-01      1.2623329e-01      5.9361612e-02      9.6562235e-07      1.4557756e-09      3.1579488e-09      2.0561212e-09      8.7479761e-11      1.4840817e-08      9.0511404e-08      1.1494970e-06      3.2426367e-12      9.1175141e-09      5.2608772e-11      3.9083605e-13      2.3370419e-15      1.4473155e-10      1.3397913e-11      7.3357828e-17      4.1135226e-13      7.4144209e-16      2.2544297e-15      1.4819037e-16      9.1772726e-18      4.6450705e-19      5.1306493e-19      0.0000000e+00      2.7142235e-10      4.1476296e-16      3.9406412e-15      1.5708709e-15      2.9434239e-15      5.0624054e-07      6.9280658e-13      4.5139558e-10      1.3926570e-14      2.7693568e-13      1.0345362e-08      1.0709682e-03      2.7626329e-17    5.4171728e-04    8.2093267e-08    1.7902872e+00    4.0988064e+01                0                0
    2.1747755e-02   -2.0000000e-03   -2.0220750e-02    6.7674171e-01   -2.5354326e-01    2.4864258e-01    1.0719499e+03    4.7503184e+05      5.8531228e-10      8.8802996e-02      7.3982817e-01      1.1584462e-01      5.4490440e-02      1.5436719e-06      1.8230362e-09      7.7667468e-09      3.0793468e-09      8.2429310e-10      2.1267658e-08      1.2815764e-07      5.8360891e-07      1.8992701e-12      4.5322316e-09      1.3872965e-10      1.3138162e-12      1.8934549e-15      8.2801161e-10      1.0624236e-10      6.3079678e-16      1.1096995e-12      1.6740489e-14      5.3926948e-14      8.5616418e-15      3.9407791e-16      3.1582705e-17      4.8405733e-17      0.0000000e+00      1.9915456e-09      2.2657389e-15      4.1893816e-14      3.8284220e-14      2.8274940e-14      6.2031689e-07      1.0032323e-12      1.2242717e-09      2.8415850e-14      2.3075875e-12      1.2777948e-08      1.0308430e-03      4.5686563e-18    5.1746311e-04    1.2450923e-07    1.5845527e+00    3.2890400e+01                0                0
    1.7747755e-02   -2.0000000e-03   -2.0220750e-02    6.4688656e-01   -2.3828948e-01    3.6600869e-01    1.0122581e+03    4.7503401e+05      3.3335700e-09      9.8728144e-02      7.4208463e-01      1.0758723e-01      5.0616125e-02      2.3467572e-06      2.8205937e-09      1.4680716e-08      4.5761741e-09      3.2135094e-09      3.9515924e-08      1.8546909e-07      3.0166249e-07      1.3659207e-12      2.4087152e-09      2.8400056e-10      4.1595587e-12      1.5605900e-15      2.8611775e-09      5.4826770e-10      5.6511569e-15      2.0600974e-12      1.0299125e-13      3.6856352e-13      1.3542327e-13      4.6205403e-15      5.5050107e-16      1.4613915e-15      0.0000000e+00      6.7264532e-09      6.0508350e-15      1.9704395e-13      2.6643547e-13      1.3926627e-13      7.9867968e-07      2.3557904e-12      2.5249684e-09      4.6053325e-14      6.1284114e-12      1.6488551e-08      9.8014474e-04      9.9484440e-19    4.8892292e-04    1.6669086e-07    1.4466202e+00    2.8936092e+01                0                0
    1.7747755e-02   -2.0000000e-03   -1.6220750e-02    6.8692291e-01   -1.9386330e-01    3.6374631e-01    9.9686068e+02    4.7503239e+05      6.3502892e-09      1.0214879e-01      7.4260860e-01      1.0489232e-01      4.9400250e-02      3.5989865e-06      4.4207215e-09      2.3611668e-08      6.9810534e-09      6.1669257e-09      6.5996393e-08      2.8338399e-07      3.3021527e-07      1.2391536e-12      2.0456322e-09      3.7408667e-10      4.8119649e-12      1.1499520e-15      5.6232773e-09      9.5766574e-10      9.2454599e-15      2.4195566e-12      1.4532971e-13      5.4755050e-13      2.8646269e-13      8.4871200e-15      1.2178420e-15      5.0462011e-15      0.0000000e+00      1.2164348e-08      7.4164229e-15      2.8014401e-13      3.9834769e-13      2.0026491e-13      1.1769421e-06      3.1699701e-12      4.1569571e-09      4.9693899e-14      6.6681914e-12      2.4284057e-08      9.4448447e-04      3.9115494e-19    4.6318109e-04    1.8030030e-07    1.3502085e+00    2.7909866e+01                0                0
    2.1747755e-02   -2.0000000e-03   -1.6220750e-02    7.4064688e-01   -2.1829363e-01    2.9402652e-01    1.0579463e+03    4.7503070e+05      1.1540883e-09      9.1313367e-02      7.4013617e-01      1.1390538e-01      5.3631775e-02      2.1916643e-06      2.5443445e-09      1.1617424e-08      4.3505996e-09      1.4441056e-09      3.3655127e-08      1.8035094e-07      6.2892003e-07      3.1570165e-12      6.7568925e-09      2.6746519e-10      3.6860396e-12      4.2359547e-15      1.3635480e-09      2.4864319e-10      2.5877642e-15      2.1456793e-12      4.4302983e-14      1.4435766e-13      2.5579519e-14      1.1374178e-15      9.5840904e-17      1.6955338e-16      0.0000000e+00      3.2625334e-09      4.7512658e-15      9.9561404e-14      1.0278244e-13      6.8767943e-14      8.4669038e-07      2.4005295e-12      1.8540111e-09      5.5131169e-14      5.3115566e-12      1.7449838e-08      1.0093714e-03      6.0919844e-18    4.9760298e-04    1.3456636e-07    1.4692442e+00    3.1423354e+01                0                0
    2.1747755e-02   -6.0000000e-03   -1.6220750e-02    6.9159308e-01   -3.6830838e-01    2.5796751e-01    1.0710501e+03    4.7503060e+05      7.5347062e-10      8.9048093e-02      7.3962106e-01      1.1579084e-01      5.4515917e-02      1.9777470e-06      2.3343994e-09      9.9741568e-09      3.9435808e-09      1.0638209e-09      2.7237743e-08      1.6411692e-07      7.4086803e-07      2.4111592e-12      5.7475622e-09      1.7796392e-10      1.6856156e-12      2.4036057e-15      1.0681912e-09      1.3689370e-10      7.8970447e-16      1.4240186e-12      2.1522270e-14      6.9207600e-14      1.0520926e-14      4.9753542e-16      3.8468693e-17      4.9336310e-17      0.0000000e+00      2.5687587e-09      2.9160799e-15      5.3995817e-14      4.9119850e-14      3.6432868e-14      7.9324833e-07      1.2827957e-12      1.5733261e-09      3.6405911e-14      2.9618671e-12      1.6340566e-08      1.0203369e-03      4.4889335e-18    5.0372073e-04    1.2609944e-07    1.5003632e+00    3.2644350e+01                0                0
    2.1747755e-02   -6.0000000e-03   -2.0220750e-02    6.0899070e-01   -3.8415597e-01    2.0871390e-01    1.0839677e+03    4.7503174e+05      3.6379046e-10      8.6851612e-02      7.3938025e-01      1.1747279e-01      5.5254235e-02      1.4321755e-06      1.6940658e-09      6.7840225e-09      2.8793427e-09      5.6410117e-10      2.0459920e-08      1.2033625e-07      6.3359443e-07      2.4840669e-12      5.6934329e-09      1.3110976e-10      1.3853107e-12      2.6817909e-15      5.8232678e-10      8.1068189e-11      6.1857284e-16      1.0594831e-12      1.1968117e-14      3.7901578e-14      4.8633705e-15      2.4051212e-16      1.7192156e-17      2.1007851e-17      0.0000000e+00      1.4278718e-09      1.9992813e-15      3.3128417e-14      2.6812879e-14      2.2639880e-14      5.9898589e-07      1.1664189e-12      1.0445180e-09      2.8839109e-14      2.0658241e-12      1.2331279e-08      1.0382723e-03      8.3674352e-18    5.2179607e-04    1.1730614e-07    1.6175072e+00    3.4102301e+01                0                0
    1.7907614e-02   -5.7029501e-03   -2.0220750e-02    5.8301768e-01   -3.7293899e-01    3.3257213e-01    1.0251487e+03    4.7503389e+05      2.3049631e-09      9.6628244e-02      7.4160308e-01      1.0933659e-01      5.1437724e-02      2.1702130e-06      2.5625973e-09      1.2931191e-08      4.2511429e-09      2.3834218e-09      3.4011948e-08      1.7323246e-07      3.6777548e-07      1.6160160e-12      3.2318628e-09      2.4979092e-10      3.3446685e-12      1.8591423e-15      2.1599737e-09      3.9805997e-10      3.4942113e-15      1.9025213e-12      7.5128743e-14      2.6112778e-13      7.7996300e-14      2.9245985e-15      3.2021308e-16      6.4879567e-16      0.0000000e+00      5.2200134e-09      5.3787956e-15      1.5202221e-13      1.8787348e-13      1.0613041e-13      7.6777182e-07      1.9696044e-12      2.1747219e-09      4.3880953e-14      5.2995196e-12      1.5847209e-08      9.9079053e-04      1.7574670e-18    4.9478767e-04    1.5767662e-07    1.4761733e+00    2.9849718e+01                0                0
    2.9747755e-02   -2.0000000e-03   -2.4220750e-02    5.6827969e-01   -2.6058639e-01   -3.0364510e-01    1.1895073e+03    4.7503096e+05      7.6674188e-12      7.0658099e-02      7.3592300e-01      1.3086180e-01      6.1479021e-02      7.0918899e-07      1.6783863e-09      1.7011914e-09      1.6376600e-09      3.1039918e-11      1.1423350e-08      7.4397956e-08      1.7442253e-06      4.1252024e-12      1.1686083e-08      3.5449625e-11      2.2309557e-13      2.4149684e-15      7.3122589e-11      4.4436510e-12      2.2267501e-17      2.8877884e-13      1.5594121e-16      4.6183375e-16      1.1632513e-17      1.0154060e-18      2.6666728e-20      1.9604034e-20      0.0000000e+00      9.2669966e-11      1.4356376e-16      9.6536023e-16      3.1671735e-16      8.6562328e-16      4.3494862e-07      5.3231252e-13      2.3831939e-10      2.0785442e-14      1.3604687e-13      8.7717275e-09      1.0750731e-03      5.2941158e-17    5.5572617e-04    6.1780070e-08    1.9847139e+00    4.6523073e+01                0                0
    2.5747755e-02   -2.0000000e-03   -2.4220750e-02    5.8682239e-01   -2.8409045e-01   -3.3872570e-02    1.1404070e+03    4.7503182e+05      3.3939528e-11      7.8171162e-02      7.3765009e-01      1.2457353e-01      5.8534367e-02      8.3364872e-07      1.2193847e-09      2.8288119e-09      1.7618746e-09      9.0563955e-11      1.2427490e-08      7.6749668e-08      9.2334902e-07      2.6372299e-12      7.4345319e-09      4.6942818e-11      3.4918151e-13      1.9552211e-15      1.3629005e-10      1.2802651e-11      6.8046527e-17      3.7115094e-13      8.8808463e-16      2.6899318e-15      1.5920376e-16      1.0468819e-17      4.8186579e-19      3.4976702e-19      0.0000000e+00      2.7299373e-10      4.1281656e-16      4.0793953e-15      1.8724480e-15      2.9591354e-15      4.2847487e-07      5.7000605e-13      4.0685915e-10      1.2206617e-14      3.2528489e-13      8.7639081e-09      1.0685543e-03      2.5185562e-17    5.4963756e-04    8.1188398e-08    1.8542046e+00    4.0628355e+01                0                0
    2.9747755e-02   -6.0000000e-03   -2.4220750e-02    5.0221231e-01   -3.1020222e-01   -3.5206319e-01    1.1918798e+03    4.7503082e+05      7.6814133e-12      7.0465634e-02      7.3586674e-01      1.3103461e-01      6.1559114e-02      7.4404659e-07      1.7662309e-09      1.7781725e-09      1.7193766e-09      3.1910470e-11      1.1974609e-08      7.8134229e-08      1.8382938e-06      4.3341411e-12      1.2276830e-08      3.7012633e-11      2.3212640e-13      2.5263595e-15      7.6264719e-11      4.5843362e-12      2.2809147e-17      3.0161229e-13      1.5309339e-16      4.5282307e-16      1.0639415e-17      9.5169239e-19      2.3396378e-20      1.4287721e-19      0.0000000e+00      9.5451496e-11      1.4716301e-16      9.7708181e-16      3.1027882e-16      8.8319577e-16      4.5697420e-07      5.5690247e-13      2.4896913e-10      2.1886125e-14      1.3763450e-13      9.2150550e-09      1.0707515e-03      5.2636965e-17    5.5362455e-04    6.3564971e-08    2.0059868e+00    4.7950684e+01                0                0
    2.5747755e-02   -6.0000000e-03   -2.4220750e-02    5.2237900e-01   -3.4978793e-01   -8.3866789e-02    1.1475692e+03    4.7503154e+05      2.5020547e-11      7.7158612e-02      7.3741118e-01      1.2542556e-01      5.8933532e-02      8.3028965e-07      1.2526990e-09      2.7147441e-09      1.7681826e-09      7.6148453e-11      1.2719523e-08      7.7838615e-08      9.8992601e-07      2.7695950e-12      7.8076400e-09      4.4788399e-11      3.2605103e-13      1.9831019e-15      1.2571477e-10      1.1171562e-11      5.7447692e-17      3.5011356e-13      5.9981460e-16      1.8131891e-15      1.0197103e-16      6.7912125e-18      3.0386239e-19      2.2823931e-19      0.0000000e+00      2.3543120e-10      3.4829103e-16      3.2412003e-15      1.2609333e-15      2.4196044e-15      4.3541626e-07      5.8621236e-13      3.8817546e-10      1.1836250e-14      2.3536993e-13      8.8979333e-09      1.0687491e-03      2.7339186e-17    5.5006220e-04    7.8908907e-08    1.8824281e+00    4.1938005e+01                0                0
    2.9747755e-02   -2.0000000e-03   -2.8220750e-02    4.6680466e-01   -2.7212256e-01   -4.3828821e-01    1.1942348e+03    4.7503190e+05      4.8245209e-12      7.1200188e-02      7.3626243e-01      1.3030402e-01      6.1169737e-02      6.7222997e-07      1.6650964e-09      1.5409277e-09      1.5673660e-09      2.4514432e-11      1.0806519e-08      7.1480480e-08      1.7622093e-06      4.1560900e-12      1.1515398e-08      3.3033757e-11      2.0513900e-13      2.3820699e-15      6.4955933e-11      3.7431697e-12      1.9040584e-17      2.6971238e-13      9.5893626e-17      2.8330329e-16      5.9676166e-18      5.5348787e-19      9.9666277e-21      7.6900966e-21      0.0000000e+00      7.3160534e-11      1.1407814e-16      7.2833987e-16      1.9387714e-16      7.0972054e-16      4.1957102e-07      5.1865754e-13      2.1477852e-10      2.1936840e-14      9.5921532e-14      8.4492447e-09      1.0606704e-03      5.5515853e-17    5.5816107e-04    5.8211125e-08    2.0990626e+00    4.9432877e+01                0                0
    2.5747755e-02   -2.0000000e-03   -2.8220750e-02    4.8288458e-01   -2.9372550e-01   -1.4918217e-01    1.1514457e+03    4.7503314e+05      1.8727232e-11      7.7337552e-02      7.3768951e-01      1.2514969e-01      5.8757687e-02      7.0130484e-07      1.1058866e-09      2.2099741e-09      1.5031909e-09      5.7808719e-11      1.1046190e-08      6.5865503e-08      9.1567076e-07      2.9294723e-12      7.8495193e-09      4.0136067e-11      3.0291082e-13      2.2194726e-15      9.2411374e-11      8.8703133e-12      5.5496130e-17      3.0806630e-13      4.9006328e-16      1.4725198e-15      6.8037401e-17      4.8810865e-18      1.8451183e-19      9.6795050e-20      0.0000000e+00      1.7917285e-10      3.0029269e-16      2.6815082e-15      1.0220017e-15      2.1172150e-15      3.7499388e-07      5.6706574e-13      3.1453957e-10      1.1667838e-14      2.2326579e-13      7.6545219e-09      1.0634734e-03      3.7522378e-17    5.5752464e-04    7.1592376e-08    1.9815393e+00    4.3976641e+01                0                0
    2.9747755e-02   -6.0000000e-03   -2.8220750e-02    4.0149089e-01   -3.0356489e-01   -4.9029088e-01    1.1960205e+03    4.7503172e+05      5.0891888e-12      7.1176651e-02      7.3624002e-01      1.3033967e-01      6.1185441e-02      7.1966448e-07      1.7849950e-09      1.6445584e-09      1.6787309e-09      2.6027058e-11      1.1619978e-08      7.6639787e-08      1.8913606e-06      4.4790462e-12      1.2416570e-08      3.5321194e-11      2.1896847e-13      2.5664287e-15      6.9330193e-11      3.9712768e-12      2.0129635e-17      2.8858425e-13      9.9836221e-17      2.9474482e-16      6.1209479e-18      5.6743272e-19      1.0330637e-20      2.6060759e-19      0.0000000e+00      7.7503841e-11      1.2050945e-16      7.6242649e-16      2.0156304e-16      7.4918311e-16      4.4969125e-07      5.5845299e-13      2.2917993e-10      2.3461960e-14      1.0180581e-13      9.0553823e-09      1.0550426e-03      5.5789128e-17    5.5530213e-04    6.0662251e-08    2.1186303e+00    5.0792341e+01                0                0
    2.5747755e-02   -6.0000000e-03   -2.8220750e-02    4.1949391e-01   -3.4363713e-01   -2.0060031e-01    1.1573828e+03    4.7503277e+05      1.7961229e-11      7.6578117e-02      7.3750492e-01      1.2579344e-01      5.9059132e-02      7.1182964e-07      1.1858140e-09      2.1674163e-09      1.5404389e-09      5.6226189e-11      1.0861393e-08      6.8137217e-08      1.0295257e-06      2.6895193e-12      7.7397735e-09      3.7091494e-11      2.5510275e-13      1.8189027e-15      9.5992000e-11      7.7831088e-12      3.9020298e-17      2.9336425e-13      4.2781523e-16      1.2800431e-15      5.1521917e-17      3.9479553e-18      1.3354545e-19      4.8205007e-20      0.0000000e+00      1.7279835e-10      2.6245945e-16      2.2568848e-15      8.8573795e-16      1.7083908e-15      3.8848962e-07      4.7386438e-13      3.0843257e-10      1.1453401e-14      2.1484987e-13      7.9177623e-09      1.0621682e-03      3.0904329e-17    5.5705281e-04    7.0387062e-08    2.0069584e+00    4.5185945e+01                0                0
    2.9779184e-02   -9.9638585e-03   -2.4220750e-02    4.1925709e-01   -3.5728776e-01   -4.5215197e-01    1.1982219e+03    4.7503068e+05      5.6817051e-12      6.9874071e-02      7.3570725e-01      1.3155434e-01      6.1799789e-02      8.0766745e-07      2.0054268e-09      1.8422279e-09      1.8845364e-09      2.9048311e-11      1.3048502e-08      8.6036248e-08      2.1264330e-06      5.0398933e-12      1.3960015e-08      3.9633233e-11      2.4539815e-13      2.8877028e-15      7.7597571e-11      4.4280656e-12      2.4115094e-17      3.2363577e-13      1.1063359e-16      3.2694398e-16      1.2394092e-17      6.6870746e-19      3.3880648e-20      4.9522269e-18      0.0000000e+00      8.6414038e-11      1.3425624e-16      8.4530600e-16      2.2361534e-16      8.3420664e-16      5.0502591e-07      6.2762337e-13      2.5668793e-10      2.6323802e-14      1.1424054e-13      1.0169348e-08      1.0609800e-03      5.6299023e-17    5.4892508e-04    6.6549996e-08    2.0392811e+00    5.0471130e+01                0                0
    2.5954986e-02   -9.3754536e-03   -2.4220750e-02    4.6576106e-01   -4.0627763e-01   -1.5147347e-01    1.1569958e+03    4.7503170e+05      2.2037367e-11      7.5802910e-02      7.3709113e-01      1.2656720e-01      5.9467898e-02      8.1694233e-07      1.3583854e-09      2.4933740e-09      1.7671671e-09      6.5937995e-11      1.2435253e-08      7.8152849e-08      1.1772384e-06      3.0577244e-12      8.8158494e-09      4.2300868e-11      2.8900515e-13      2.0576726e-15      1.1172854e-10      8.9512058e-12      4.3995264e-17      3.3448017e-13      5.0532393e-16      1.5181497e-15      7.1579968e-17      5.0284605e-18      2.0013968e-19      2.6310359e-19      0.0000000e+00      2.0144081e-10      2.9856926e-16      2.5900431e-15      1.0520556e-15      1.9557622e-15      4.4537912e-07      5.3804417e-13      3.5501753e-10      1.3030526e-14      2.4530701e-13      9.0776976e-09      1.0683063e-03      3.0794756e-17    5.5027079e-04    7.6041626e-08    1.9164254e+00    4.3656099e+01                0                0
    2.9779184e-02   -9.9638585e-03   -2.8220750e-02    3.2217759e-01   -3.3550326e-01   -5.9219765e-01    1.1989482e+03    4.7503155e+05      4.9818164e-12      7.1201728e-02      7.3621085e-01      1.3035225e-01      6.1188700e-02      8.0285448e-07      2.0861480e-09      1.7397090e-09      1.8979237e-09      2.6106922e-11      1.5423761e-08      8.9465355e-08      2.2350764e-06      6.5726050e-12      1.8201249e-08      4.3122218e-11      2.9298621e-13      4.0497176e-15      7.1603678e-11      4.8158412e-12      3.3373934e-17      3.5876367e-13      1.1374549e-16      3.3590398e-16      1.3261440e-17      6.9280352e-19      4.0480794e-20      5.9215437e-18      0.0000000e+00      7.2723936e-11      1.3698082e-16      8.3445437e-16      2.2943816e-16      1.0048798e-15      5.1261025e-07      8.6491940e-13      2.4195975e-10      2.9094200e-14      1.2137675e-13      1.0305976e-08      1.0427826e-03      9.0696922e-17    5.4889248e-04    6.5721114e-08    2.1422699e+00    5.2889934e+01                0                0
    2.5954986e-02   -9.3754536e-03   -2.8220750e-02    3.6472556e-01   -3.8662470e-01   -2.7444872e-01    1.1648513e+03    4.7503283e+05      1.2939310e-11      7.5612839e-02      7.3726870e-01      1.2661390e-01      5.9442844e-02      7.2686363e-07      1.3047345e-09      2.0725022e-09      1.5980420e-09      4.6150454e-11      1.1260315e-08      7.1770437e-08      1.1959052e-06      3.0817407e-12      8.7704551e-09      3.6669408e-11      2.4855364e-13      2.0023307e-15      8.8489061e-11      6.6941359e-12      3.3855611e-17      2.8962967e-13      2.9564143e-16      8.8227625e-16      3.2366398e-17      2.5357898e-18      8.3918231e-20      2.4055617e-19      0.0000000e+00      1.4249126e-10      2.1705957e-16      1.7343579e-15      6.0927735e-16      1.3862439e-15      4.1023788e-07      5.1615159e-13      2.9314991e-10      1.2808665e-14      1.6844605e-13      8.3436413e-09      1.0592758e-03      3.6197082e-17    5.5579573e-04    6.9230523e-08    2.0365685e+00    4.6742188e+01                0                0
    2.1747755e-02   -2.0000000e-03   -2.8220750e-02    4.8077625e-01   -2.9304810e-01    9.7738547e-02    1.1036206e+03    4.7503508e+05      1.9770618e-10      8.4386626e-02      7.3932227e-01      1.1924749e-01      5.5991306e-02      8.2909241e-07      1.0430168e-09      3.6146527e-09      1.6870944e-09      2.8330513e-10      1.0828664e-08      7.0963304e-08      5.2196555e-07      1.4224046e-12      3.5348375e-09      6.3727024e-11      4.8285658e-13      1.2511992e-15      2.9983514e-10      2.7944541e-11      1.2779479e-16      5.1917936e-13      4.7612439e-15      1.4626093e-14      1.1361842e-15      6.8177738e-17      3.5016140e-18      2.2038532e-18      0.0000000e+00      7.2281907e-10      8.3809226e-16      1.1915078e-14      1.0263081e-14      7.8521574e-15      3.6857994e-07      4.5583106e-13      5.5081425e-10      1.5162674e-14      1.1728998e-12      7.5752808e-09      1.0504789e-03      7.9684291e-18    5.4839298e-04    9.3892513e-08    1.8396162e+00    3.8931025e+01                0                0
    1.7747755e-02   -2.0000000e-03   -2.8220750e-02    4.6157451e-01   -2.7732480e-01    2.9977455e-01    1.0529109e+03    4.7503825e+05      4.3583107e-10      9.1888141e-02      7.4104730e-01      1.1298348e-01      5.3053288e-02      1.0482805e-06      1.2031898e-09      5.5904067e-09      2.0709721e-09      6.1215031e-10      1.4475034e-08      8.5519901e-08      2.7920017e-07      1.0602585e-12      2.3229962e-09      9.3041214e-11      1.0420156e-12      1.0723673e-15      6.1487731e-10      9.4276148e-11      6.3752633e-16      7.1808018e-13      1.3434409e-14      4.4229774e-14      8.3599168e-15      3.7042546e-16      3.1904882e-17      3.9651458e-17      0.0000000e+00      1.4701294e-09      1.6433626e-15      3.4874603e-14      3.1548182e-14      2.4011009e-14      4.0083255e-07      7.9012641e-13      8.8755856e-10      1.7291309e-14      1.4240959e-12      8.2635969e-09      1.0259359e-03      3.1707986e-18    5.3275534e-04    1.2265463e-07    1.6918172e+00    3.4645595e+01                0                0
    1.7747755e-02   -2.0000000e-03   -2.4220750e-02    5.5845927e-01   -2.6678864e-01    3.4115251e-01    1.0324061e+03    4.7503596e+05      1.2018398e-09      9.5063809e-02      7.4152090e-01      1.1048006e-01      5.1923818e-02      1.5335544e-06      1.7875450e-09      8.8786095e-09      3.0082345e-09      1.4165707e-09      2.2683163e-08      1.2300595e-07      2.8844859e-07      1.1041718e-12      2.1418500e-09      1.5567679e-10      1.8695299e-12      1.1496616e-15      1.3344905e-09      2.1390447e-10      1.6127965e-15      1.1523941e-12      3.4585839e-14      1.1859450e-13      3.2311599e-14      1.2273536e-15      1.2769864e-16      2.5333746e-16      0.0000000e+00      3.1795661e-09      2.9478455e-15      7.7324139e-14      8.5204905e-14      5.3775546e-14      5.5313373e-07      1.2258202e-12      1.4675354e-09      2.6685519e-14      2.7603729e-12      1.1414470e-08      1.0088518e-03      1.5292008e-18    5.1337311e-04    1.4514836e-07    1.5615012e+00    3.1305854e+01                0                0
    2.1747755e-02   -2.0000000e-03   -2.4220750e-02    5.8534287e-01   -2.8113558e-01    1.8068953e-01    1.0874279e+03    4.7503323e+05      2.4583906e-10      8.6440028e-02      7.3955032e-01      1.1766681e-01      5.5295716e-02      1.1042101e-06      1.3129351e-09      5.1151340e-09      2.2260361e-09      3.9609097e-10      1.5646652e-08      9.3251423e-08      5.2364573e-07      1.8406342e-12      4.4722909e-09      9.1557998e-11      8.7333441e-13      1.8223554e-15      4.2587843e-10      5.4191019e-11      3.4228996e-16      7.3987521e-13      7.4207971e-15      2.3332543e-14      2.7034011e-15      1.4027567e-16      9.3799809e-18      1.0069123e-17      0.0000000e+00      1.0261236e-09      1.3605282e-15      2.1457949e-14      1.6473019e-14      1.4560540e-14      4.6874342e-07      8.0233820e-13      7.8290793e-10      1.9726592e-14      1.3144971e-12      9.6481779e-09      1.0448933e-03      8.1339808e-18    5.3478937e-04    1.0987639e-07    1.7060576e+00    3.5438014e+01                0                0
    2.1747755e-02   -6.0000000e-03   -2.4220750e-02    5.1265092e-01   -3.9143764e-01    1.2698644e-01    1.0985365e+03    4.7503298e+05      2.4430376e-10      8.4741561e-02      7.3915768e-01      1.1908704e-01      5.5961765e-02      1.0554105e-06      1.3002825e-09      4.7004081e-09      2.1394435e-09      3.6969680e-10      1.3320323e-08      8.9877580e-08      6.0718635e-07      1.4465591e-12      3.6549599e-09      7.1842358e-11      5.2833341e-13      1.1406419e-15      4.0596852e-10      3.6321729e-11      1.6197441e-16      5.7973505e-13      5.4505063e-15      1.6975722e-14      1.7246688e-15      9.2980262e-17      5.8554365e-18      6.2961733e-18      0.0000000e+00      9.4770524e-10      9.6111096e-16      1.4438164e-14      1.1952421e-14      9.5446763e-15      4.6170714e-07      4.9609183e-13      7.1793866e-10      1.5810159e-14      1.1353021e-12      9.4953616e-09      1.0497011e-03      5.4357238e-18    5.3780075e-04    1.0396836e-07    1.7417118e+00    3.6717171e+01                0                0
    2.1747755e-02   -6.0000000e-03   -2.8220750e-02    4.1377452e-01   -3.8273441e-01    4.4442816e-02    1.1130254e+03    4.7503450e+05      9.7663483e-11      8.3037196e-02      7.3900495e-01      1.2038037e-01      5.6522754e-02      8.1190681e-07      1.0350847e-09      3.3413781e-09      1.6661099e-09      1.8983928e-10      1.1640788e-08      7.0818593e-08      5.6935552e-07      1.7944375e-12      4.6733849e-09      5.9564077e-11      4.9423924e-13      1.6107531e-15      2.2561491e-10      2.4011313e-11      1.3379679e-16      4.8231644e-13      2.7112489e-15      8.2963542e-15      6.0063885e-16      3.7748663e-17      1.8779563e-18      1.0526156e-18      0.0000000e+00      5.2258706e-10      7.3595716e-16      9.2079982e-15      5.8082118e-15      6.2393341e-15      3.7320996e-07      5.5889409e-13      4.9859272e-10      1.3761410e-14      7.0808614e-13      7.6643686e-09      1.0528722e-03      1.3455467e-17    5.5002183e-04    8.9675490e-08    1.8715533e+00    4.0078329e+01                0                0
    1.7907614e-02   -5.7029501e-03   -2.4220750e-02    4.8816027e-01   -3.7872918e-01    3.0790431e-01    1.0437932e+03    4.7503577e+05      8.5900981e-10      9.3291678e-02      7.4111837e-01      1.1195574e-01      5.2615573e-02      1.4402973e-06      1.6645979e-09      8.0198295e-09      2.8427654e-09      1.0998019e-09      2.2317263e-08      1.1667149e-07      3.1901554e-07      1.5931495e-12      3.3347926e-09      1.6879721e-10      2.4581773e-12      2.0240356e-15      1.0473137e-09      2.0617778e-10      2.1571590e-15      1.3261103e-12      3.2762226e-14      1.1016065e-13      2.5731885e-14      1.0523521e-15      1.0247323e-16      1.8195198e-16      0.0000000e+00      2.5359834e-09      3.3682357e-15      7.8962555e-14      7.8841714e-14      5.4998190e-14      5.3557675e-07      1.5557631e-12      1.3015738e-09      3.1583434e-14      2.9573749e-12      1.1045483e-08      1.0161674e-03      3.8723541e-18    5.1784269e-04    1.3785231e-07    1.5934183e+00    3.2247231e+01                0                0
    1.0747755e-02    1.0000000e-03   -2.5220750e-02    4.1696880e-01   -1.1550040e-01    5.0877952e-01    9.4728616e+02    4.7504356e+05      1.1028830e-08      1.0813778e-01      7.4450681e-01      9.9599844e-02      4.6811357e-02      2.3713501e-06      3.2172985e-09      1.7792682e-08      4.6347939e-09      7.5141620e-09      6.6130307e-08      1.7229433e-07      8.5345308e-08      5.2553301e-13      7.0225400e-10      3.0017667e-10      6.6527229e-12      4.7387761e-16      6.2138761e-09      1.8269602e-09      4.9243707e-14      1.7965533e-12      3.2067500e-13      1.3999979e-12      1.4496753e-12      3.4604046e-14      6.5476107e-15      3.4207778e-14      0.0000000e+00      1.4491163e-08      8.9469662e-15      5.4721630e-13      1.0347273e-12      4.0506478e-13      7.0216882e-07      3.9547698e-12      3.4151299e-09      3.4384057e-14      7.0863119e-12      1.4549424e-08      9.4072571e-04      1.4216246e-19    4.7425206e-04    2.0543828e-07    1.3675664e+00    2.7179213e+01                0                0
    8.7477550e-03    1.0000000e-03   -2.5220750e-02    3.7361724e-01   -7.5921959e-02    5.1294265e-01    9.4024869e+02    4.7504277e+05      1.3444927e-08      1.0933586e-01      7.4477470e-01      9.8606797e-02      4.6345230e-02      2.4604040e-06      3.4111680e-09      1.8931259e-08      4.8303652e-09      8.6695760e-09      7.3848258e-08      1.7444433e-07      7.4206980e-08      4.6347999e-13      5.8584130e-10      3.0360206e-10      6.9206069e-12      3.8797796e-16      7.1231955e-09      2.1578812e-09      7.5288513e-14      1.7498705e-12      3.6427458e-13      1.6471161e-12      2.1525655e-12      4.6348713e-14      9.7035454e-15      7.2600566e-14      0.0000000e+00      1.6983949e-08      9.4335653e-15      6.2818426e-13      1.2223738e-12      4.6616344e-13      7.1694697e-07      4.3103484e-12      3.7005132e-09      3.2845214e-14      7.0491224e-12      1.4875964e-08      9.3381317e-04      1.0012252e-19    4.7014119e-04    2.1152843e-07    1.3531580e+00    2.7106920e+01                0                0
    8.7477550e-03    1.0000000e-03   -2.3220750e-02    3.9560274e-01   -5.3391638e-02    5.0213302e-01    9.3541448e+02    4.7504004e+05      1.7302242e-08      1.1042386e-01      7.4496802e-01      9.7734756e-02      4.5945011e-02      2.7169167e-06      3.8345135e-09      2.1335540e-08      5.3620092e-09      1.0403977e-08      8.6549294e-08      1.8861387e-07      7.2094629e-08      4.7246825e-13      5.8213325e-10      3.5311783e-10      8.5556599e-12      3.9357248e-16      8.4283033e-09      2.7738610e-09      1.1106205e-13      1.9361774e-12      4.7142076e-13      2.1723784e-12      3.0832833e-12      6.4154577e-14      1.3729058e-14      1.0954319e-13      0.0000000e+00      2.0718332e-08      1.1197724e-14      7.9869649e-13      1.6158379e-12      5.9457135e-13      7.8297421e-07      5.2943144e-12      4.2336776e-09      3.6183937e-14      8.4102430e-12      1.6265195e-08      9.2439605e-04      8.1836610e-20    4.6357297e-04    2.1834141e-07    1.3352478e+00    2.6856597e+01                0                0
    1.0747755e-02    1.0000000e-03   -2.3220750e-02    4.1233884e-01   -8.8924644e-02    5.1132702e-01    9.4209010e+02    4.7504103e+05      1.4051409e-08      1.0929886e-01      7.4471677e-01      9.8666982e-02      4.6382581e-02      2.6339055e-06      3.6460345e-09      2.0229523e-08      5.1678247e-09      9.2043154e-09      7.8691996e-08      1.8702759e-07      8.0187764e-08      4.9908131e-13      6.3126715e-10      3.2384403e-10      7.3547038e-12      4.1657010e-16      7.5767140e-09      2.2812592e-09      7.5462516e-14      1.8720071e-12      3.8398742e-13      1.7299723e-12      2.1561560e-12      4.7522773e-14      9.6817760e-15      6.5269059e-14      0.0000000e+00      1.8007058e-08      1.0053099e-14      6.6543875e-13      1.2832363e-12      4.9416515e-13      7.6799023e-07      4.5847695e-12      3.9492714e-09      3.5140605e-14      7.4978007e-12      1.5934062e-08      9.3096432e-04      1.0360059e-19    4.6747409e-04    2.1262821e-07    1.3487548e+00    2.6903095e+01                0                0
    1.0747755e-02    3.0000000e-03   -2.3220750e-02    4.2341881e-01   -4.5126355e-02    5.1496253e-01    9.4586047e+02    4.7504195e+05      1.3359458e-08      1.0864731e-01      7.4457363e-01      9.9205613e-02      4.6634797e-02      2.5728278e-06      3.5458224e-09      1.9654763e-08      5.0457952e-09      8.8052672e-09      7.5727318e-08      1.8353211e-07      8.2928454e-08      5.1387182e-13      6.5946307e-10      3.1741518e-10      7.1914714e-12      4.4106909e-16      7.2566389e-09      2.1785648e-09      7.1492816e-14      1.8515811e-12      3.6746083e-13      1.6505228e-12      2.0345730e-12      4.4983497e-14      9.1269138e-15      6.1178561e-14      0.0000000e+00      1.7230625e-08      9.7587025e-15      6.3764903e-13      1.2239448e-12      4.7330830e-13      7.5349623e-07      4.4524173e-12      3.8239009e-09      3.4945532e-14      7.3218374e-12      1.5629012e-08      9.3488259e-04      1.2665190e-19    4.6982261e-04    2.0936255e-07    1.3574776e+00    2.7042347e+01                0                0
    1.0747755e-02    3.0000000e-03   -2.5220750e-02    4.3052367e-01   -2.9710408e-02    5.0543692e-01    9.5054535e+02    4.7504422e+05      1.0663850e-08      1.0764128e-01      7.4439105e-01      1.0001437e-01      4.7006656e-02      2.3493890e-06      3.1747351e-09      1.7538896e-08      4.5891580e-09      7.3096540e-09      6.4613165e-08      1.7125596e-07      8.8820085e-08      5.4081332e-13      7.3199369e-10      2.9694754e-10      6.5314729e-12      4.9567179e-16      6.0518402e-09      1.7664151e-09      4.7001477e-14      1.7885174e-12      3.1018206e-13      1.3504088e-12      1.3826152e-12      3.3131390e-14      6.2432334e-15      3.2251737e-14      0.0000000e+00      1.4096208e-08      8.7661031e-15      5.2985686e-13      9.9778571e-13      3.9198174e-13      6.9820212e-07      3.8775513e-12      3.3565103e-09      3.4391758e-14      6.9806214e-12      1.4464356e-08      9.4318691e-04      1.6448388e-19    4.7563516e-04    2.0319213e-07    1.3737916e+00    2.7308264e+01                0                0
    8.8323371e-03    2.8287096e-03   -2.3220750e-02    3.9143682e-01   -5.6074828e-02    5.0419084e-01    9.3674370e+02    4.7504034e+05      1.6671276e-08      1.1020328e-01      7.4491747e-01      9.7918348e-02      4.6031419e-02      2.7044659e-06      3.7978378e-09      2.1124018e-08      5.3215993e-09      1.0192776e-08      8.5213762e-08      1.8799558e-07      7.3052699e-08      4.7982111e-13      5.9348353e-10      3.5064677e-10      8.5149170e-12      4.0137149e-16      8.2706120e-09      2.7128151e-09      1.0668679e-13      1.9398655e-12      4.6065312e-13      2.1156001e-12      2.9347913e-12      6.1724853e-14      1.3090434e-14      1.0086311e-13      0.0000000e+00      2.0267686e-08      1.1134008e-14      7.8527598e-13      1.5729320e-12      5.8450119e-13      7.7905517e-07      5.2455600e-12      4.1820394e-09      3.6293922e-14      8.3200960e-12      1.6180743e-08      9.2555040e-04      8.7195942e-20    4.6426331e-04    2.1730116e-07    1.3379057e+00    2.6854484e+01                0                0
    8.8323371e-03    2.8287096e-03   -2.5220750e-02    3.6882630e-01   -4.7895610e-02    5.1316349e-01    9.4200601e+02    4.7504303e+05      1.2944008e-08      1.0904740e-01      7.4471109e-01      9.8845344e-02      4.6457016e-02      2.4359787e-06      3.3712736e-09      1.8701663e-08      4.7836889e-09      8.4745740e-09      7.2509875e-08      1.7347531e-07      7.5067703e-08      4.6681228e-13      5.9277997e-10      2.9982927e-10      6.7863628e-12      3.9242671e-16      6.9792523e-09      2.0901018e-09      6.9776899e-14      1.7393567e-12      3.5210650e-13      1.5844638e-12      2.0005656e-12      4.3771610e-14      9.0318844e-15      6.4021193e-14      0.0000000e+00      1.6557426e-08      9.2741535e-15      6.0951125e-13      1.1751729e-12      4.5220003e-13      7.1185906e-07      4.2183191e-12      3.6468273e-09      3.2685306e-14      6.9308099e-12      1.4767677e-08      9.3558621e-04      1.0511957e-19    4.7117989e-04    2.1001829e-07    1.3568697e+00    2.7127707e+01                0                0
    1.0747755e-02    1.0000000e-03   -2.9220750e-02    3.6756535e-01   -1.4870413e-01    5.3228241e-01    9.7423319e+02    4.7504557e+05      4.6412968e-09      1.0320769e-01      7.4363834e-01      1.0355047e-01      4.8623985e-02      1.4811466e-06      1.9167487e-09      1.0445207e-08      2.8857028e-09      3.6264321e-09      3.4114034e-08      1.1301156e-07      9.2410097e-08      4.9280052e-13      7.7270875e-10      2.0094470e-10      3.6287617e-12      5.3332339e-16      3.0782207e-09      7.6674769e-10      1.1290809e-14      1.2944160e-12      1.3954227e-13      5.5653870e-13      3.5764460e-13      1.0261173e-14      1.5852644e-15      5.0849231e-15      0.0000000e+00      7.1520574e-09      5.2129387e-15      2.4475792e-13      4.0727796e-13      1.7798338e-13      4.6077093e-07      1.9729647e-12      1.9310172e-09      2.6182464e-14      4.5773808e-12      9.5234354e-09      9.7728973e-04      3.3935180e-19    5.0236278e-04    1.7264801e-07    1.4724994e+00    2.9454176e+01                0                0
    8.7477550e-03    1.0000000e-03   -2.9220750e-02    3.2273881e-01   -1.1378572e-01    5.8028801e-01    9.6609938e+02    4.7504513e+05      5.1137495e-09      1.0446492e-01      7.4392401e-01      1.0250459e-01      4.8132768e-02      1.5298915e-06      2.0096504e-09      1.1021325e-08      2.9822549e-09      4.0078181e-09      3.7585068e-08      1.1533675e-07      7.8912245e-08      4.5296573e-13      6.6056377e-10      2.0364922e-10      4.0644884e-12      4.6734001e-16      3.4113729e-09      9.0828128e-10      1.7598104e-14      1.2986790e-12      1.5442851e-13      6.3636379e-13      5.0120850e-13      1.3173394e-14      2.2297413e-15      9.6058272e-15      0.0000000e+00      7.9111926e-09      5.5596639e-15      2.8142014e-13      4.6746879e-13      2.0616537e-13      4.6787414e-07      2.2529846e-12      2.0607588e-09      2.5533454e-14      4.4376902e-12      9.6750003e-09      9.7143380e-04      2.5098933e-19    4.9857886e-04    1.7871700e-07    1.4500538e+00    2.9147472e+01                0                0
    8.7477550e-03    1.0000000e-03   -2.7220750e-02    3.3728696e-01   -9.5209320e-02    5.5071404e-01    9.6178831e+02    4.7504277e+05      6.0865238e-09      1.0535799e-01      7.4407246e-01      1.0179399e-01      4.7808111e-02      1.6970402e-06      2.2474095e-09      1.2345815e-08      3.3138887e-09      4.6360704e-09      4.2907080e-08      1.2715870e-07      8.2780270e-08      4.7589486e-13      6.8636850e-10      2.2432205e-10      4.5225915e-12      4.8250237e-16      3.9303157e-09      1.0651647e-09      2.2676630e-14      1.4108887e-12      1.8014411e-13      7.5301562e-13      6.5004459e-13      1.6420361e-14      2.8972896e-15      1.4324139e-14      0.0000000e+00      9.1493354e-09      6.2061271e-15      3.2611391e-13      5.5406834e-13      2.3942175e-13      5.1618142e-07      2.5473112e-12      2.3225181e-09      2.7556424e-14      4.9044472e-12      1.0678252e-08      9.6492319e-04      2.2569952e-19    4.9320072e-04    1.8506104e-07    1.4320383e+00    2.8849370e+01                0                0
    1.0747755e-02    1.0000000e-03   -2.7220750e-02    3.5866369e-01   -1.3664266e-01    5.3105619e-01    9.6889563e+02    4.7504373e+05      5.3904502e-09      1.0423772e-01      7.4381816e-01      1.0272556e-01      4.8245720e-02      1.6507156e-06      2.1617086e-09      1.1839399e-08      3.2170198e-09      4.2523925e-09      4.0065576e-08      1.2471861e-07      8.8701740e-08      5.0182931e-13      7.4533164e-10      2.2021652e-10      4.3311906e-12      5.2330558e-16      3.6211719e-09      9.5423191e-10      1.7428827e-14      1.4066885e-12      1.6393630e-13      6.7078957e-13      4.9858797e-13      1.3468703e-14      2.2143725e-15      8.4945844e-15      0.0000000e+00      8.3947231e-09      5.9626075e-15      2.9763211e-13      4.9234126e-13      2.1784052e-13      5.0649612e-07      2.3970542e-12      2.2081980e-09      2.7791687e-14      4.8303627e-12      1.0473036e-08      9.7037235e-04      2.8022856e-19    4.9663919e-04    1.7965548e-07    1.4507584e+00    2.9053121e+01                0                0
    1.0747755e-02    3.0000000e-03   -2.7220750e-02    3.7140191e-01   -8.2154062e-02    5.2075107e-01    9.7288889e+02    4.7504465e+05      5.2755398e-09      1.0360531e-01      7.4367933e-01      1.0324891e-01      4.8490599e-02      1.6105426e-06      2.0941260e-09      1.1416360e-08      3.1413341e-09      4.0442711e-09      3.7753123e-08      1.2239155e-07      9.9434716e-08      5.1989879e-13      8.2260405e-10      2.1605785e-10      3.9086428e-12      5.5156639e-16      3.4238369e-09      8.6568824e-10      1.3940653e-14      1.3802591e-12      1.5686648e-13      6.3313666e-13      4.4091486e-13      1.2222684e-14      1.9631547e-15      7.1131581e-15      0.0000000e+00      7.9761079e-09      5.6772408e-15      2.7405274e-13      4.6395382e-13      1.9965620e-13      4.9983098e-07      2.1557273e-12      2.1183391e-09      2.7800998e-14      4.9352645e-12      1.0333980e-08      9.7343644e-04      3.3340464e-19    4.9871054e-04    1.7651753e-07    1.4626301e+00    2.9304216e+01                0                0
    1.0747755e-02    3.0000000e-03   -2.9220750e-02    3.8415202e-01   -6.9917460e-02    5.1106467e-01    9.7768740e+02    4.7504599e+05      4.5203776e-09      1.0271772e-01      7.4352284e-01      1.0396067e-01      4.8817227e-02      1.4719189e-06      1.8995734e-09      1.0330346e-08      2.8680002e-09      3.5435567e-09      3.3493684e-08      1.1245461e-07      9.6712565e-08      4.9286255e-13      7.9046531e-10      1.9645346e-10      3.4480531e-12      5.2560579e-16      3.0154850e-09      7.3948939e-10      1.0603396e-14      1.2635829e-12      1.3423757e-13      5.3475444e-13      3.4197051e-13      9.8316658e-15      1.5167914e-15      4.8357786e-15      0.0000000e+00      7.0068181e-09      5.0564949e-15      2.3562142e-13      3.9127436e-13      1.7119805e-13      4.5979177e-07      1.8932538e-12      1.9055194e-09      2.5590049e-14      4.4431246e-12      9.5033458e-09      9.7932601e-04      3.5272937e-19    5.0356445e-04    1.7056140e-07    1.4810107e+00    2.9651133e+01                0                0
    8.8323371e-03    2.8287096e-03   -2.7220750e-02    3.3509006e-01   -9.4303612e-02    5.4584129e-01    9.6327700e+02    4.7504309e+05      5.9276399e-09      1.0512467e-01      7.4401857e-01      1.0198859e-01      4.7899669e-02      1.6884401e-06      2.2256056e-09      1.2219936e-08      3.2878811e-09      4.5498515e-09      4.2259656e-08      1.2639185e-07      8.3584486e-08      4.8060014e-13      6.9537363e-10      2.2377027e-10      4.5299262e-12      4.9011020e-16      3.8585228e-09      1.0434071e-09      2.1798728e-14      1.4108298e-12      1.7705865e-13      7.3694159e-13      6.1713148e-13      1.5794829e-14      2.7458597e-15      1.2960495e-14      0.0000000e+00      8.9792004e-09      6.1625353e-15      3.2077915e-13      5.4197900e-13      2.3541251e-13      5.1320162e-07      2.5381369e-12      2.2949376e-09      2.7628827e-14      4.8976006e-12      1.0615578e-08      9.6599207e-04      2.3587007e-19    4.9387135e-04    1.8400823e-07    1.4360532e+00    2.8882932e+01                0                0
    8.8323371e-03    2.8287096e-03   -2.9220750e-02    3.2586464e-01   -8.2769602e-02    5.6911227e-01    9.6810579e+02    4.7504528e+05      4.9684029e-09      1.0416615e-01      7.4385733e-01      1.0275242e-01      4.8248953e-02      1.5162513e-06      1.9886051e-09      1.0897695e-08      2.9566814e-09      3.9240650e-09      3.6948031e-08      1.1458625e-07      8.0167636e-08      4.5467104e-13      6.6779240e-10      2.0191295e-10      3.9924312e-12      4.7011189e-16      3.3454510e-09      8.8323922e-10      1.6561816e-14      1.2899216e-12      1.5036152e-13      6.1693993e-13      4.7181329e-13      1.2554651e-14      2.0941451e-15      8.6483783e-15      0.0000000e+00      7.7540050e-09      5.4770875e-15      2.7444868e-13      4.5298451e-13      2.0093580e-13      4.6494541e-07      2.2097255e-12      2.0340738e-09      2.5404390e-14      4.3920390e-12      9.6136414e-09      9.7288785e-04      2.5857763e-19    4.9953253e-04    1.7722742e-07    1.4555466e+00    2.9220822e+01                0                0
    1.8747755e-02    5.0000000e-03   -2.9220750e-02    5.0419720e-01   -1.0559845e-01    2.3983147e-01    1.0676420e+03    4.7503902e+05      3.3171999e-10      8.9693237e-02      7.4055702e-01      1.1480874e-01      5.3906533e-02      9.7008800e-07      1.1335210e-09      4.9023477e-09      1.9314180e-09      4.9350893e-10      1.3491519e-08      8.0358833e-08      3.4523326e-07      1.2585445e-12      3.0043572e-09      8.7566469e-11      8.9374605e-13      1.2991112e-15      4.9867954e-10      6.9200334e-11      4.3452028e-16      7.1152925e-13      1.0370330e-14      3.3189005e-14      4.6548535e-15      2.3261234e-16      1.7048000e-17      1.5540412e-17      0.0000000e+00      1.2110328e-09      1.5071288e-15      2.7625389e-14      2.3534085e-14      1.8739267e-14      3.8724817e-07      6.8552494e-13      7.7035904e-10      1.8060890e-14      1.4035635e-12      7.9778708e-09      1.0326487e-03      5.2617549e-18    5.3779930e-04    1.1359795e-07    1.7434758e+00    3.6087624e+01                0                0
    1.8747755e-02    5.0000000e-03   -2.7220750e-02    5.0837439e-01   -8.9911856e-02    2.6162230e-01    1.0648279e+03    4.7503763e+05      4.3310289e-10      9.0127713e-02      7.4061887e-01      1.1446727e-01      5.3753184e-02      1.0297664e-06      1.2024520e-09      5.3273658e-09      2.0495674e-09      5.9597818e-10      1.4826677e-08      8.5134959e-08      3.3685458e-07      1.3258866e-12      2.9944136e-09      1.0370902e-10      1.1710499e-12      1.4831064e-15      5.8518936e-10      8.7938573e-11      6.6415996e-16      8.4242750e-13      1.4488131e-14      4.6708212e-14      7.1228980e-15      3.4134410e-16      2.6053226e-17      2.7817419e-17      0.0000000e+00      1.4146264e-09      1.8125913e-15      3.5566376e-14      3.3186163e-14      2.4265331e-14      4.0548537e-07      8.2670646e-13      8.4408293e-10      2.1405679e-14      1.8334782e-12      8.3552423e-09      1.0310624e-03      4.9627091e-18    5.3525531e-04    1.1688575e-07    1.7220245e+00    3.5575682e+01                0                0
    1.6747755e-02    5.0000000e-03   -2.7220750e-02    5.1041568e-01   -7.7307344e-02    2.7574454e-01    1.0561452e+03    4.7503669e+05      5.8921415e-10      9.1484934e-02      7.4092877e-01      1.1333563e-01      5.3222537e-02      1.0750649e-06      1.2486875e-09      5.7599118e-09      2.1331362e-09      7.3308601e-10      1.6421256e-08      8.8284333e-08      2.9610584e-07      1.4544793e-12      3.1057130e-09      1.2777630e-10      1.7464769e-12      1.9092401e-15      6.9219643e-10      1.2646602e-10      1.2755724e-15      1.0221320e-12      2.2253292e-14      7.3284253e-14      1.4284484e-14      6.1838176e-16      5.5166945e-17      8.1341640e-17      0.0000000e+00      1.6618520e-09      2.3213877e-15      5.0240634e-14      5.2264511e-14      3.4757725e-14      4.1267684e-07      1.1365351e-12      9.2261998e-10      2.5933876e-14      2.4955684e-12      8.5063222e-09      1.0262114e-03      5.5214451e-18    5.3212438e-04    1.2238204e-07    1.6986866e+00    3.5085480e+01                0                0
    1.6747755e-02    5.0000000e-03   -2.9220750e-02    4.8965622e-01   -9.0999711e-02    2.7807836e-01    1.0592609e+03    4.7503791e+05      4.9459914e-10      9.1022154e-02      7.4086184e-01      1.1369993e-01      5.3386331e-02      1.0122426e-06      1.1808823e-09      5.3146431e-09      2.0087525e-09      6.4274866e-10      1.4690759e-08      8.3320443e-08      3.1222270e-07      1.2384606e-12      2.7585349e-09      1.0243286e-10      1.1594543e-12      1.3889974e-15      6.2238775e-10      9.5300530e-11      7.2677505e-16      8.2723070e-13      1.5965908e-14      5.2553518e-14      1.0395708e-14      4.4344415e-16      4.0447685e-17      6.4134361e-17      0.0000000e+00      1.4949754e-09      1.8169732e-15      3.7713155e-14      3.7464553e-14      2.5839719e-14      3.9378113e-07      8.0820399e-13      8.4805841e-10      2.0888440e-14      1.8473122e-12      8.1154562e-09      1.0279001e-03      4.5236554e-18    5.3478731e-04    1.1894023e-07    1.7208607e+00    3.5616939e+01                0                0
    1.8817274e-02    6.8860119e-03   -2.7220750e-02    5.2017669e-01   -6.0683494e-02    2.5446952e-01    1.0673302e+03    4.7503783e+05      3.6443091e-10      8.9716145e-02      7.4051986e-01      1.1481341e-01      5.3916308e-02      1.0200725e-06      1.1932889e-09      5.1795055e-09      2.0315131e-09      5.3414477e-10      1.4312243e-08      8.4485497e-08      3.5911255e-07      1.3215098e-12      3.1485163e-09      9.4486273e-11      1.0013995e-12      1.3879002e-15      5.3683479e-10      7.7190669e-11      5.3133736e-16      7.6614186e-13      1.1753494e-14      3.7777342e-14      5.6035941e-15      2.7348404e-16      2.0769703e-17      2.1708100e-17      0.0000000e+00      1.3025166e-09      1.6436934e-15      3.0760790e-14      2.6810325e-14      2.0916389e-14      4.0634699e-07      7.4901380e-13      8.1554374e-10      1.9377190e-14      1.5387713e-12      8.3715142e-09      1.0323717e-03      5.2727123e-18    5.3592690e-04    1.1546106e-07    1.7284924e+00    3.5728912e+01                0                0
    1.6895086e-02    6.4990870e-03   -2.7220750e-02    5.1614921e-01   -7.6493200e-02    2.7605075e-01    1.0566655e+03    4.7503713e+05      5.4154815e-10      9.1346121e-02      7.4088968e-01      1.1345542e-01      5.3280113e-02      1.0775033e-06      1.2475903e-09      5.7334160e-09      2.1360431e-09      6.9657758e-10      1.6132020e-08      8.8402556e-08      3.0128334e-07      1.4177385e-12      3.0564054e-09      1.2217865e-10      1.6240061e-12      1.8028830e-15      6.6631166e-10      1.1792348e-10      1.1372936e-15      9.7609200e-13      2.0173713e-14      6.6096252e-14      1.2138366e-14      5.3961292e-16      4.6304692e-17      6.2767534e-17      0.0000000e+00      1.6016448e-09      2.2025589e-15      4.6724743e-14      4.7099195e-14      3.2265949e-14      4.1460203e-07      1.0789470e-12      9.1496126e-10      2.4672665e-14      2.3099143e-12      8.5457524e-09      1.0267422e-03      5.2624472e-18    5.3217292e-04    1.2207416e-07    1.6985550e+00    3.5012441e+01                0                0
    1.8817274e-02    6.8860119e-03   -2.9220750e-02    5.1135085e-01   -6.0813481e-02    2.2514311e-01    1.0708645e+03    4.7503928e+05      3.1170463e-10      8.9194074e-02      7.4044615e-01      1.1522337e-01      5.4100312e-02      9.5374460e-07      1.1176560e-09      4.7833120e-09      1.9023852e-09      4.7085634e-10      1.3319753e-08      7.9238365e-08      3.5158915e-07      1.2803303e-12      3.0747713e-09      8.6122290e-11      8.7237088e-13      1.3238837e-15      4.7825562e-10      6.5755309e-11      4.0896721e-16      7.0045163e-13      9.7519156e-15      3.1077173e-14      4.1107863e-15      2.1112086e-16      1.4883604e-17      1.1946372e-17      0.0000000e+00      1.1617378e-09      1.4661915e-15      2.6312648e-14      2.2016981e-14      1.7826195e-14      3.8333475e-07      6.7851866e-13      7.5001458e-10      1.7856541e-14      1.3621865e-12      7.8964228e-09      1.0342882e-03      5.6247722e-18    5.3901376e-04    1.1148927e-07    1.7543120e+00    3.6376299e+01                0                0
    1.6895086e-02    6.4990870e-03   -2.9220750e-02    4.8726514e-01   -7.5568871e-02    2.6523824e-01    1.0610811e+03    4.7503834e+05      4.5333172e-10      9.0707877e-02      7.4079738e-01      1.1395784e-01      5.3506016e-02      9.9494374e-07      1.1611902e-09      5.1867114e-09      1.9783765e-09      6.0410236e-10      1.4391582e-08      8.2112072e-08      3.1591005e-07      1.2595664e-12      2.8105999e-09      1.0081532e-10      1.1378043e-12      1.4198910e-15      5.8793775e-10      8.8854121e-11      6.7271935e-16      8.1751765e-13      1.4823371e-14      4.8324147e-14      8.5797898e-15      3.8228914e-16      3.2595663e-17      4.5978454e-17      0.0000000e+00      1.4179660e-09      1.7688671e-15      3.5621777e-14      3.4396353e-14      2.4356430e-14      3.8967800e-07      7.9842593e-13      8.2465076e-10      2.0780248e-14      1.8074302e-12      8.0302290e-09      1.0290717e-03      4.7613676e-18    5.3584774e-04    1.1732017e-07    1.7291599e+00    3.5777629e+01                0                0
    1.8747755e-02   -5.0000000e-03   -1.7220750e-02    6.0502783e-01   -3.1134472e-01    3.3216129e-01    1.0146882e+03    4.7503386e+05      4.1290142e-09      9.8909116e-02      7.4188928e-01      1.0757544e-01      5.0656173e-02      3.0962041e-06      3.7077231e-09      1.9233030e-08      6.0338082e-09      4.0833049e-09      5.1269649e-08      2.4514020e-07      4.1162623e-07      1.8348422e-12      3.2976037e-09      3.6676141e-10      5.2291697e-12      2.0758060e-15      3.6614240e-09      6.7948703e-10      6.0487282e-15      2.6683533e-12      1.2586323e-13      4.4526559e-13      1.4602599e-13      5.2698582e-15      5.8766964e-16      1.2631712e-15      0.0000000e+00      8.5791764e-09      7.7408949e-15      2.4438162e-13      3.2138195e-13      1.7221495e-13      1.0578584e-06      3.0075541e-12      3.2951672e-09      5.9709372e-14      7.7556954e-12      2.1836318e-08      9.6505488e-04      1.0845966e-18    4.7461231e-04    1.6669223e-07    1.3926171e+00    2.9023533e+01                0                0
    1.8747755e-02   -5.0000000e-03   -1.5220750e-02    6.0575037e-01   -3.1010757e-01    3.4438680e-01    1.0128851e+03    4.7503290e+05      4.5590425e-09      9.9354023e-02      7.4195577e-01      1.0722591e-01      5.0498977e-02      3.2831177e-06      3.9466133e-09      2.0532742e-08      6.4025785e-09      4.4699332e-09      5.4935604e-08      2.6003752e-07      4.2408395e-07      1.8701896e-12      3.3317576e-09      3.8814740e-10      5.4986362e-12      2.1005641e-15      4.0055302e-09      7.3727277e-10      6.5728466e-15      2.8025727e-12      1.3599602e-13      4.8307121e-13      1.6401665e-13      5.8223376e-15      6.6177625e-16      1.5448086e-15      0.0000000e+00      9.3230791e-09      8.1587771e-15      2.6183571e-13      3.4887062e-13      1.8470192e-13      1.1181901e-06      3.1691366e-12      3.5283426e-09      6.2444164e-14      8.2174465e-12      2.3081629e-08      9.6009956e-04      1.0038738e-18    4.7111152e-04    1.6794625e-07    1.3784272e+00    2.9009556e+01                0                0
    1.6747755e-02   -5.0000000e-03   -1.5220750e-02    6.0258389e-01   -3.1423896e-01    3.3233529e-01    1.0046346e+03    4.7503114e+05      5.6857449e-09      1.0094276e-01      7.4231750e-01      1.0590520e-01      4.9878897e-02      3.5150020e-06      4.2734891e-09      2.2570094e-08      6.8395945e-09      5.3950615e-09      6.1682155e-08      2.7655965e-07      3.8016850e-07      1.6339787e-12      2.9696527e-09      3.8322301e-10      5.4018882e-12      1.6652394e-15      4.8177880e-09      9.3702379e-10      1.0597976e-14      2.7006778e-12      1.5968271e-13      5.9752873e-13      3.0934963e-13      9.2656471e-15      1.3414404e-15      5.5783133e-15      0.0000000e+00      1.1040062e-08      8.6655796e-15      3.0977772e-13      4.3408263e-13      2.2064388e-13      1.1722583e-06      3.2929232e-12      3.9299626e-09      5.7719228e-14      7.6977998e-12      2.4202098e-08      9.5013950e-04      6.6342692e-19    4.6586659e-04    1.7481642e-07    1.3647657e+00    2.8765302e+01                0                0
    1.6747755e-02   -5.0000000e-03   -1.7220750e-02    5.9250327e-01   -3.1689949e-01    3.5166341e-01    1.0066655e+03    4.7503206e+05      5.3073532e-09      1.0047520e-01      7.4224637e-01      1.0627326e-01      5.0044696e-02      3.3239931e-06      4.0310537e-09      2.1247352e-08      6.4620908e-09      5.0285283e-09      5.7984505e-08      2.6128152e-07      3.6836669e-07      1.5940882e-12      2.9183725e-09      3.6372982e-10      5.1397786e-12      1.6415011e-15      4.4852280e-09      8.7854251e-10      1.0019359e-14      2.5804715e-12      1.5101092e-13      5.6438179e-13      2.9142320e-13      8.7298474e-15      1.2643562e-15      5.2752393e-15      0.0000000e+00      1.0325284e-08      8.2584023e-15      2.9303169e-13      4.0993072e-13      2.0860490e-13      1.1102506e-06      3.1193059e-12      3.6945027e-09      5.5413963e-14      7.3682431e-12      2.2922630e-08      9.5525975e-04      7.2931693e-19    4.6946660e-04    1.7344898e-07    1.3791667e+00    2.8781177e+01                0                0
    1.8817274e-02   -6.8860119e-03   -1.5220750e-02    6.0486057e-01   -3.5370231e-01    3.4379428e-01    1.0159063e+03    4.7503330e+05      4.2356333e-09      9.8775576e-02      7.4182015e-01      1.0770917e-01      5.0726621e-02      3.2230847e-06      3.8587110e-09      1.9999621e-08      6.2844404e-09      4.2132097e-09      5.3310181e-08      2.5540369e-07      4.3207228e-07      1.9340928e-12      3.4937847e-09      3.8118897e-10      5.4624804e-12      2.1912733e-15      3.7841578e-09      7.0379643e-10      6.2908672e-15      2.7764334e-12      1.2967892e-13      4.5840441e-13      1.4886627e-13      5.4022344e-15      5.9853786e-16      1.2495939e-15      0.0000000e+00      8.8670224e-09      8.0575639e-15      2.5319933e-13      3.3082275e-13      1.7842643e-13      1.1029661e-06      3.1468478e-12      3.4235006e-09      6.2121989e-14      8.0099122e-12      2.2766653e-08      9.6333788e-04      1.1348966e-18    4.7272722e-04    1.6540215e-07    1.3833889e+00    2.9172147e+01                0                0
    1.6895086e-02   -6.4990870e-03   -1.5220750e-02    5.8664538e-01   -3.1981342e-01    3.3476669e-01    1.0051605e+03    4.7503172e+05      5.4847800e-09      1.0079820e-01      7.4227728e-01      1.0602958e-01      4.9938795e-02      3.5118961e-06      4.2541084e-09      2.2453335e-08      6.8262872e-09      5.2660064e-09      6.1280720e-08      2.7622411e-07      3.8202234e-07      1.7386120e-12      3.1251180e-09      3.9657358e-10      5.9343780e-12      1.8512006e-15      4.6933130e-09      9.3793058e-10      1.0583631e-14      2.8378144e-12      1.6389243e-13      6.0682504e-13      2.8528046e-13      8.9496466e-15      1.2316195e-15      4.3971130e-15      0.0000000e+00      1.0814194e-08      9.0936134e-15      3.1876243e-13      4.4024825e-13      2.2684847e-13      1.1722201e-06      3.4784451e-12      3.9005199e-09      6.1027960e-14      8.1270036e-12      2.4199165e-08      9.5064833e-04      7.4648024e-19    4.6594421e-04    1.7399255e-07    1.3637280e+00    2.8757336e+01                0                0
    1.8817274e-02   -6.8860119e-03   -1.7220750e-02    6.0156218e-01   -3.6538572e-01    3.2456504e-01    1.0182439e+03    4.7503425e+05      3.0270817e-09      9.8228552e-02      7.4173908e-01      1.0813853e-01      5.0919570e-02      2.9851502e-06      3.5320229e-09      1.8161398e-08      5.8289548e-09      3.3455598e-09      4.7843720e-08      2.3752560e-07      4.2804735e-07      2.0539244e-12      3.7573957e-09      3.4402984e-10      5.2014392e-12      2.3618999e-15      3.0717405e-09      5.9254252e-10      5.6965516e-15      2.5832059e-12      1.0066711e-13      3.5211141e-13      1.0611634e-13      3.9935325e-15      4.2964061e-16      7.8982139e-16      0.0000000e+00      7.3121275e-09      7.4381672e-15      2.1734365e-13      2.5366520e-13      1.5295971e-13      1.0361661e-06      3.0695798e-12      3.0680822e-09      5.7944239e-14      6.6020508e-12      2.1384799e-08      9.6946175e-04      1.4454006e-18    4.7707138e-04    1.6385623e-07    1.4005525e+00    2.9201593e+01                0                0
    1.6895086e-02   -6.4990870e-03   -1.7220750e-02    5.7266508e-01   -3.3642214e-01    3.4369223e-01    1.0081240e+03    4.7503258e+05      4.8782099e-09      1.0012876e-01      7.4217546e-01      1.0655654e-01      5.0176149e-02      3.2443432e-06      3.9217441e-09      2.0621177e-08      6.3128896e-09      4.7290592e-09      5.5662212e-08      2.5573857e-07      3.7068857e-07      1.6111128e-12      2.9624005e-09      3.5433616e-10      4.9692140e-12      1.6706555e-15      4.2342577e-09      8.1444330e-10      8.5433593e-15      2.5354290e-12      1.4035584e-13      5.1831083e-13      2.4344425e-13      7.6062141e-15      1.0498370e-15      3.8817660e-15      0.0000000e+00      9.7582481e-09      7.9955254e-15      2.7532865e-13      3.7590377e-13      1.9552829e-13      1.0894863e-06      3.0114203e-12      3.5707056e-09      5.4691019e-14      7.1418331e-12      2.2491627e-08      9.5798295e-04      7.7685088e-19    4.7110251e-04    1.7205268e-07    1.3842216e+00    2.8797652e+01                0                0
    1.8747755e-02    5.0000000e-03   -1.7220750e-02    7.1486143e-01    5.9373658e-02    3.2679270e-01    1.0188366e+03    4.7503269e+05      3.1314633e-09      9.8130291e-02      7.4173626e-01      1.0820864e-01      5.0948632e-02      2.9031573e-06      3.4467457e-09      1.7812196e-08      5.6653164e-09      3.4155075e-09      4.7230727e-08      2.3078963e-07      3.9698879e-07      1.8945494e-12      3.4221325e-09      3.3079674e-10      4.9469061e-12      2.1610194e-15      3.1406830e-09      5.9327012e-10      5.6895578e-15      2.4506117e-12      9.8275010e-14      3.4662461e-13      1.1347856e-13      4.0926538e-15      4.6219505e-16      1.0674842e-15      0.0000000e+00      7.3646102e-09      7.0717001e-15      2.1102713e-13      2.5001006e-13      1.4878552e-13      1.0013788e-06      2.9559936e-12      3.0220934e-09      5.4537858e-14      6.2429917e-12      2.0665958e-08      9.7153075e-04      1.3384946e-18    4.7864179e-04    1.6373586e-07    1.4073920e+00    2.9240931e+01                0                0
    1.8747755e-02    5.0000000e-03   -1.5220750e-02    7.1667569e-01    8.3231043e-02    3.3132618e-01    1.0141107e+03    4.7503215e+05      4.6701453e-09      9.9188204e-02      7.4189385e-01      1.0737780e-01      5.0575088e-02      3.3375822e-06      4.0103991e-09      2.0886256e-08      6.5053745e-09      4.5627455e-09      5.6199180e-08      2.6423868e-07      4.2536283e-07      1.9480265e-12      3.4504907e-09      4.0212556e-10      5.9782106e-12      2.2270751e-15      4.0736605e-09      7.7943331e-10      7.6666006e-15      2.9202558e-12      1.4502752e-13      5.1761589e-13      1.8137713e-13      6.3748370e-15      7.3857117e-16      1.7277337e-15      0.0000000e+00      9.4883434e-09      8.5897284e-15      2.7846716e-13      3.7402132e-13      1.9681500e-13      1.1351288e-06      3.3788720e-12      3.5901729e-09      6.5047106e-14      8.5725998e-12      2.3429381e-08      9.5975483e-04      1.0458545e-18    4.7029606e-04    1.6674143e-07    1.3740852e+00    2.9085102e+01                0                0
    1.6747755e-02    5.0000000e-03   -1.5220750e-02    6.8576046e-01    1.0415920e-01    3.4445726e-01    9.9403143e+02    4.7503247e+05      8.0473815e-09      1.0276082e-01      7.4270857e-01      1.0440721e-01      4.9180110e-02      3.8512251e-06      4.7670831e-09      2.5590009e-08      7.4742218e-09      7.1310729e-09      7.4861178e-08      3.0242633e-07      3.2164647e-07      1.8329827e-12      2.8959841e-09      5.1205157e-10      9.8543560e-12      2.1733099e-15      6.1448330e-09      1.4433552e-09      2.2242218e-14      3.6430717e-12      2.7137977e-13      1.0305537e-12      5.3593976e-13      1.6302264e-14      2.3156841e-15      7.9981509e-15      0.0000000e+00      1.3740768e-08      1.2204084e-14      4.8663633e-13      7.5015591e-13      3.5052136e-13      1.2483854e-06      5.0908823e-12      4.5368233e-09      7.7678390e-14      1.1581648e-11      2.5748496e-08      9.3737893e-04      6.6520564e-19    4.5853500e-04    1.8230988e-07    1.3361055e+00    2.8000081e+01                0                0
    1.6747755e-02    5.0000000e-03   -1.7220750e-02    6.8099751e-01    8.1909452e-02    3.4410836e-01    9.9921915e+02    4.7503288e+05      6.1934811e-09      1.0164629e-01      7.4253460e-01      1.0528715e-01      4.9577420e-02      3.4182827e-06      4.2025053e-09      2.2426747e-08      6.6347555e-09      5.8860355e-09      6.3255130e-08      2.6862285e-07      3.1793756e-07      1.2618270e-12      2.1119833e-09      3.6584870e-10      5.0032185e-12      1.2220875e-15      5.3249089e-09      9.6394222e-10      1.0473839e-14      2.4032240e-12      1.5094004e-13      5.7287333e-13      3.1366431e-13      9.1572475e-15      1.3428391e-15      5.6784309e-15      0.0000000e+00      1.1659126e-08      7.5532710e-15      2.8870654e-13      4.1707717e-13      2.0676847e-13      1.1186565e-06      3.1815898e-12      3.9522024e-09      4.9747499e-14      6.7613055e-12      2.3085064e-08      9.4925814e-04      4.5455479e-19    4.6685351e-04    1.7896693e-07    1.3684562e+00    2.8159437e+01                0                0
    1.8817274e-02    6.8860119e-03   -1.5220750e-02    7.1559725e-01    1.1481444e-01    3.2676192e-01    1.0203631e+03    4.7503207e+05      3.3251508e-09      9.8079425e-02      7.4164180e-01      1.0829952e-01      5.1007664e-02      3.1809116e-06      3.7587802e-09      1.9269659e-08      6.2141039e-09      3.5603584e-09      5.0863803e-08      2.5319883e-07      4.6880543e-07      2.2657439e-12      4.3822446e-09      3.6635914e-10      5.4620697e-12      2.6404235e-15      3.2509304e-09      6.4220007e-10      6.2591039e-15      2.7453970e-12      1.1181654e-13      3.9247184e-13      1.2342583e-13      4.5843129e-15      5.1219483e-16      1.0557625e-15      0.0000000e+00      7.7815784e-09      8.1124881e-15      2.3648172e-13      2.8275339e-13      1.6626611e-13      1.1082032e-06      3.2301608e-12      3.2518148e-09      6.1862032e-14      7.2349618e-12      2.2870816e-08      9.6644962e-04      1.6430592e-18    4.7387630e-04    1.6200240e-07    1.3869471e+00    2.9470908e+01                0                0
    1.6895086e-02    6.4990870e-03   -1.5220750e-02    6.6702940e-01    1.6171604e-01    3.3825367e-01    1.0012112e+03    4.7503218e+05      5.9949732e-09      1.0147665e-01      7.4241816e-01      1.0547355e-01      4.9680412e-02      3.6516065e-06      4.4455599e-09      2.3600326e-08      7.1045701e-09      5.7004683e-09      6.6594516e-08      2.8654177e-07      3.6550206e-07      1.9734573e-12      3.3764527e-09      4.6049774e-10      8.0967748e-12      2.3294161e-15      5.0341753e-09      1.1260279e-09      1.5020632e-14      3.3197818e-12      2.0080263e-13      7.4542543e-13      3.4629474e-13      1.0994109e-14      1.4962987e-15      4.8976357e-15      0.0000000e+00      1.1670559e-08      1.0918458e-14      3.8953002e-13      5.4098632e-13      2.7833185e-13      1.2102030e-06      4.4153711e-12      4.1205640e-09      7.1456386e-14      9.6709053e-12      2.4981745e-08      9.4555407e-04      8.9497254e-19    4.6293155e-04    1.7670082e-07    1.3512853e+00    2.8456326e+01                0                0
    1.8817274e-02    6.8860119e-03   -1.7220750e-02    7.1774762e-01    8.9390921e-02    3.2031439e-01    1.0248625e+03    4.7503266e+05      2.7899700e-09      9.7060860e-02      7.4149265e-01      1.0909794e-01      5.1366062e-02      2.7521302e-06      3.2460990e-09      1.6411165e-08      5.3874601e-09      2.9682706e-09      4.2887750e-08      2.1976407e-07      4.5887613e-07      2.0173209e-12      4.0028795e-09      3.1337018e-10      4.2370511e-12      2.3049054e-15      2.7074368e-09      4.9480300e-10      4.1814638e-15      2.3843194e-12      9.0984074e-14      3.1435300e-13      8.7740967e-14      3.4041422e-15      3.5667070e-16      6.4033898e-16      0.0000000e+00      6.5201284e-09      6.7262801e-15      1.8807044e-13      2.2599461e-13      1.3125123e-13      9.7212493e-07      2.5120226e-12      2.7566733e-09      5.4744374e-14      6.4821426e-12      2.0063791e-08      9.7797805e-04      1.6378729e-18    4.8207104e-04    1.5916601e-07    1.4188981e+00    2.9578702e+01                0                0
    1.6895086e-02    6.4990870e-03   -1.7220750e-02    6.6710094e-01    1.3080496e-01    3.4235916e-01    1.0059886e+03    4.7503270e+05      4.9423364e-09      1.0044206e-01      7.4225931e-01      1.0628881e-01      5.0047939e-02      3.2391301e-06      3.9198802e-09      2.0631362e-08      6.3005075e-09      4.7882991e-09      5.5921345e-08      2.5528774e-07      3.6554279e-07      1.5827574e-12      2.9005739e-09      3.5458641e-10      4.9832969e-12      1.6426790e-15      4.2916723e-09      8.2173695e-10      8.6252654e-15      2.5214923e-12      1.4071325e-13      5.2014052e-13      2.4451593e-13      7.6405575e-15      1.0532137e-15      3.8535413e-15      0.0000000e+00      9.8396759e-09      7.9468592e-15      2.7525385e-13      3.7728701e-13      1.9556962e-13      1.0855975e-06      3.0191644e-12      3.5774407e-09      5.4265649e-14      7.1165668e-12      2.2410295e-08      9.5679402e-04      7.6334538e-19    4.7080420e-04    1.7366601e-07    1.3822170e+00    2.8584756e+01                0                0
    1.4769610e-02    4.9739712e-03   -1.9220750e-02    6.2435902e-01    7.4384436e-02    3.9625763e-01    9.7222219e+02    4.7503590e+05      1.0881782e-08      1.0559127e-01      7.4359793e-01      1.0191092e-01      4.7959113e-02      3.2486929e-06      4.2375204e-09      2.3128665e-08      6.3365364e-09      8.3165609e-09      7.7134367e-08      2.4628776e-07      1.9447192e-07      1.0253639e-12      1.6041937e-09      4.3944955e-10      8.0910886e-12      1.0855509e-15      7.0309810e-09      1.7891922e-09      2.9900836e-14      2.7906607e-12      3.2272841e-13      1.3051093e-12      9.2310362e-13      2.5341988e-14      4.0917885e-15      1.6004545e-14      0.0000000e+00      1.6391133e-08      1.1569067e-14      5.6405780e-13      9.5664222e-13      4.1128727e-13      1.0045665e-06      4.4501295e-12      4.3039121e-09      5.6081808e-14      1.0047647e-11      2.0771396e-08      9.3589377e-04      3.1545202e-19    4.6368632e-04    1.9871633e-07    1.3556161e+00    2.7017278e+01                0                0
    1.2855598e-02    4.6624816e-03   -1.9220750e-02    5.9178036e-01    7.3771901e-02    4.0813294e-01    9.5481651e+02    4.7503628e+05      1.3957377e-08      1.0849000e-01      7.4425597e-01      9.9502646e-02      4.6827872e-02      3.5516003e-06      4.7480598e-09      2.6206153e-08      6.9334924e-09      1.0314862e-08      9.4125039e-08      2.6175158e-07      1.4307694e-07      9.4162553e-13      1.2255572e-09      4.8279633e-10      1.1395335e-11      9.4125484e-16      8.6244700e-09      2.5128240e-09      6.7929805e-14      2.9886723e-12      4.2808701e-13      1.8209862e-12      1.7175170e-12      4.1639283e-14      7.5438467e-15      4.2638640e-14      0.0000000e+00      2.0259415e-08      1.3750610e-14      7.6918858e-13      1.3428049e-12      5.6796435e-13      1.0655742e-06      6.3456844e-12      4.9731489e-09      5.8143146e-14      1.0800678e-11      2.2058392e-08      9.1827537e-04      1.9001178e-19    4.5408058e-04    2.1255245e-07    1.3204604e+00    2.6264125e+01                0                0
    1.4769610e-02    4.9739712e-03   -2.1220750e-02    6.1187664e-01    5.3557565e-02    4.0189738e-01    9.7658791e+02    4.7503684e+05      7.5416909e-09      1.0448831e-01      7.4343424e-01      1.0277599e-01      4.8348845e-02      2.7937829e-06      3.5788938e-09      1.9499476e-08      5.4305249e-09      6.3858845e-09      6.2242855e-08      2.1411074e-07      1.7226459e-07      9.8780369e-13      1.4609196e-09      3.6311298e-10      7.2143688e-12      1.0470400e-15      5.4781247e-09      1.3433643e-09      2.2912906e-14      2.4396189e-12      2.3399662e-13      9.3049546e-13      6.0167260e-13      1.7080142e-14      2.6495350e-15      9.4643515e-15      0.0000000e+00      1.2465787e-08      9.4494400e-15      4.3080730e-13      6.8079765e-13      3.1351727e-13      8.7313978e-07      3.9208782e-12      3.5684390e-09      4.9343959e-14      7.8860873e-12      1.8039396e-08      9.4841635e-04      3.8299346e-19    4.7256409e-04    1.9312291e-07    1.3822028e+00    2.7406414e+01                0                0
    1.2855598e-02    4.6624816e-03   -2.1220750e-02    5.7331383e-01    5.3075473e-02    4.1719115e-01    9.5933176e+02    4.7503714e+05      1.2030321e-08      1.0740343e-01      7.4409009e-01      1.0035760e-01      4.7214023e-02      3.1240870e-06      4.1657374e-09      2.2981752e-08      6.0967566e-09      8.9523387e-09      8.2087653e-08      2.3066547e-07      1.2813502e-07      8.5025617e-13      1.1044136e-09      4.2401605e-10      1.0084612e-11      8.5487316e-16      7.4910673e-09      2.1823357e-09      5.9796036e-14      2.6458520e-12      3.7157452e-13      1.5794259e-12      1.4930271e-12      3.6101550e-14      6.5494631e-15      3.7534610e-14      0.0000000e+00      1.7581809e-08      1.2059068e-14      6.7030094e-13      1.1646285e-12      4.9486573e-13      9.3930236e-07      5.5988037e-12      4.3521007e-09      5.1590340e-14      9.4525756e-12      1.9441809e-08      9.3024089e-04      2.0937362e-19    4.6253214e-04    2.0704793e-07    1.3463612e+00    2.6649218e+01                0                0
    1.8747755e-02   -5.0000000e-03   -2.9220750e-02    3.8688549e-01   -3.4944839e-01    2.1811017e-01    1.0718739e+03    4.7503789e+05      3.2072155e-10      8.9134145e-02      7.4044923e-01      1.1526367e-01      5.4116346e-02      9.3086724e-07      1.0962761e-09      4.6591104e-09      1.8582341e-09      4.7085390e-10      1.2901211e-08      7.7383750e-08      3.5282093e-07      1.2058845e-12      2.8650116e-09      8.4303596e-11      8.2611311e-13      1.2345362e-15      4.7706442e-10      6.2556735e-11      3.8044461e-16      6.7638984e-13      9.5261576e-15      3.0357362e-14      4.0553062e-15      2.0459855e-16      1.4554584e-17      1.3301406e-17      0.0000000e+00      1.1502371e-09      1.3766038e-15      2.4780727e-14      2.1509658e-14      1.6740065e-14      3.7521115e-07      6.3977422e-13      7.3146473e-10      1.7368659e-14      1.3716469e-12      7.7286256e-09      1.0348392e-03      5.0818476e-18    5.4000637e-04    1.1044829e-07    1.7630106e+00    3.6679480e+01                0                0
    1.8747755e-02   -5.0000000e-03   -2.7220750e-02    4.1810545e-01   -3.6468121e-01    2.4064921e-01    1.0656573e+03    4.7503723e+05      3.7685055e-10      8.9997009e-02      7.4057014e-01      1.1458659e-01      5.3812640e-02      1.0420248e-06      1.2166369e-09      5.3233476e-09      2.0732929e-09      5.5289119e-10      1.4542627e-08      8.6147597e-08      3.5678331e-07      1.2985204e-12      3.0837116e-09      9.5003979e-11      9.9583474e-13      1.3421056e-15      5.5654827e-10      7.9556687e-11      5.2814673e-16      7.6646391e-13      1.1881160e-14      3.8304332e-14      5.8962396e-15      2.8325056e-16      2.2013338e-17      2.4281467e-17      0.0000000e+00      1.3494144e-09      1.6576945e-15      3.1366230e-14      2.7200182e-14      2.1339123e-14      4.1314473e-07      7.5021604e-13      8.3930421e-10      1.9250235e-14      1.5196722e-12      8.5123474e-09      1.0316825e-03      4.9001893e-18    5.3486127e-04    1.1706254e-07    1.7184774e+00    3.5486089e+01                0                0
    1.6747755e-02   -5.0000000e-03   -2.7220750e-02    3.9923832e-01   -3.6333307e-01    3.0514679e-01    1.0480222e+03    4.7503847e+05      5.5429193e-10      9.2560998e-02      7.4115767e-01      1.1244759e-01      5.2809258e-02      1.1280073e-06      1.2985677e-09      6.1482828e-09      2.2256974e-09      7.4743217e-10      1.6161733e-08      9.1694184e-08      2.7527042e-07      1.1519809e-12      2.4205874e-09      1.0981822e-10      1.3539424e-12      1.2617213e-15      7.3067728e-10      1.1999561e-10      9.4827132e-16      8.5712230e-13      1.8075924e-14      6.0174597e-14      1.2705856e-14      5.3761956e-16      4.9367615e-17      7.1477555e-17      0.0000000e+00      1.7656571e-09      2.0400323e-15      4.5464864e-14      4.3005596e-14      3.1457217e-14      4.2516203e-07      9.4922869e-13      9.8676327e-10      2.0665194e-14      1.7889795e-12      8.7665890e-09      1.0225205e-03      3.2142513e-18    5.2902539e-04    1.2738193e-07    1.6681025e+00    3.4093285e+01                0                0
    1.6747755e-02   -5.0000000e-03   -2.9220750e-02    3.6242946e-01   -3.4876588e-01    2.7642054e-01    1.0544820e+03    4.7503891e+05      5.2713018e-10      9.1668915e-02      7.4102901e-01      1.1314965e-01      5.3124868e-02      1.0097596e-06      1.1727049e-09      5.3628806e-09      2.0029200e-09      6.6450908e-10      1.5246400e-08      8.2963636e-08      2.8880931e-07      1.3714922e-12      2.9516275e-09      1.1670219e-10      1.5575688e-12      1.7629386e-15      6.3109855e-10      1.1212951e-10      1.0908238e-15      9.3359354e-13      1.9584158e-14      6.4276459e-14      1.2001461e-14      5.2945776e-16      4.5887557e-17      6.1221972e-17      0.0000000e+00      1.5153479e-09      2.0928940e-15      4.4575636e-14      4.5814594e-14      3.0795416e-14      3.8944802e-07      1.0301228e-12      8.5673665e-10      2.3773691e-14      2.2501552e-12      8.0268185e-09      1.0257520e-03      5.6003479e-18    5.3416535e-04    1.2071915e-07    1.7122153e+00    3.5268880e+01                0                0
    1.8817274e-02   -6.8860119e-03   -2.7220750e-02    3.9122209e-01   -3.7808712e-01    2.2516395e-01    1.0707075e+03    4.7503675e+05      3.5946248e-10      8.9257108e-02      7.4039915e-01      1.1520500e-01      5.4102806e-02      1.0226222e-06      1.2038193e-09      5.1433702e-09      2.0402190e-09      5.2717390e-10      1.4193979e-08      8.4913234e-08      3.8141626e-07      1.2990816e-12      3.0936728e-09      9.2652694e-11      9.1985611e-13      1.3211157e-15      5.3354039e-10      7.1428115e-11      4.5070603e-16      7.4331995e-13      1.0799767e-14      3.4584319e-14      4.9479329e-15      2.4261341e-16      1.8095672e-17      1.9614874e-17      0.0000000e+00      1.2872258e-09      1.5381045e-15      2.8189374e-14      2.4526615e-14      1.9076734e-14      4.1079705e-07      7.0493105e-13      8.0889167e-10      1.8940035e-14      1.4942523e-12      8.4620224e-09      1.0340041e-03      4.9728244e-18    5.3634311e-04    1.1425759e-07    1.7332313e+00    3.5908468e+01                0                0
    1.6895086e-02   -6.4990870e-03   -2.7220750e-02    3.5818285e-01   -4.0259506e-01    2.8614303e-01    1.0537754e+03    4.7503772e+05      4.9533986e-10      9.1712631e-02      7.4096334e-01      1.1315541e-01      5.3141215e-02      1.1005500e-06      1.2677352e-09      5.8793524e-09      2.1768992e-09      6.7413670e-10      1.5651125e-08      8.9916379e-08      2.9602155e-07      1.2125734e-12      2.6372053e-09      1.0653814e-10      1.2804563e-12      1.3427255e-15      6.6491291e-10      1.0754244e-10      8.4669313e-16      8.3448327e-13      1.6396272e-14      5.4039676e-14      1.0453732e-14      4.5703489e-16      4.0212536e-17      5.5052618e-17      0.0000000e+00      1.5953038e-09      1.9127249e-15      4.0844812e-14      3.8548523e-14      2.8169192e-14      4.2121002e-07      9.1614303e-13      9.3624455e-10      2.0428439e-14      1.7643706e-12      8.6832134e-09      1.0254599e-03      3.7748034e-18    5.3094545e-04    1.2397447e-07    1.6858829e+00    3.4610288e+01                0                0
    1.8817274e-02   -6.8860119e-03   -2.9220750e-02    3.6865215e-01   -3.5964446e-01    2.0306249e-01    1.0770144e+03    4.7503765e+05      2.4107461e-10      8.8385863e-02      7.4027658e-01      1.1588890e-01      5.4409687e-02      9.1008247e-07      1.0708605e-09      4.4404863e-09      1.8228248e-09      3.9324905e-10      1.3144342e-08      7.6176512e-08      3.6739780e-07      1.4587496e-12      3.5000929e-09      8.5811078e-11      9.1885197e-13      1.6026795e-15      4.0753703e-10      5.9312763e-11      4.3215655e-16      6.9551632e-13      8.0931534e-15      2.5610442e-14      3.1287124e-15      1.6448868e-16      1.1128845e-17      8.9316434e-18      0.0000000e+00      9.9746055e-10      1.4084280e-15      2.3652666e-14      1.8113049e-14      1.6109999e-14      3.7302809e-07      7.4895251e-13      6.9006488e-10      1.8071472e-14      1.2469266e-12      7.6818730e-09      1.0372072e-03      7.8101873e-18    5.4151436e-04    1.0759545e-07    1.7771575e+00    3.7074222e+01                0                0
    1.6895086e-02   -6.4990870e-03   -2.9220750e-02    3.2730538e-01   -3.7852727e-01    2.6504781e-01    1.0600802e+03    4.7503850e+05      4.4734481e-10      9.0839118e-02      7.4083741e-01      1.1384281e-01      5.3450226e-02      9.8650181e-07      1.1504333e-09      5.1418654e-09      1.9613203e-09      5.9659405e-10      1.4327550e-08      8.1400569e-08      3.1198504e-07      1.2698684e-12      2.8277592e-09      1.0116319e-10      1.1642565e-12      1.4532666e-15      5.8032975e-10      8.9179351e-11      6.9422195e-16      8.1888149e-13      1.4872590e-14      4.8436474e-14      8.4278145e-15      3.7982656e-16      3.1814838e-17      4.1731585e-17      0.0000000e+00      1.3996774e-09      1.7742482e-15      3.5729493e-14      3.4472234e-14      2.4457247e-14      3.8625116e-07      8.1559907e-13      8.1717370e-10      2.0833335e-14      1.8158176e-12      7.9595968e-09      1.0286375e-03      4.9680147e-18    5.3597367e-04    1.1745556e-07    1.7284620e+00    3.5728675e+01                0                0
    3.0822024e-02    1.2383450e-02   -1.6220750e-02    7.1122739e-01    5.3872545e-02   -1.9249545e-01    1.1915787e+03    4.7502987e+05      9.3792825e-12      6.8251030e-02      7.3487609e-01      1.3313996e-01      6.2647463e-02      8.6470724e-07      2.0444640e-09      2.0737211e-09      1.9965565e-09      3.7836883e-11      1.3932266e-08      9.0710775e-08      2.1252098e-06      5.0294286e-12      1.4242751e-08      4.3173521e-11      2.7155756e-13      2.9427281e-15      8.9110045e-11      5.4168566e-12      2.8029362e-17      3.5148373e-13      1.9116910e-16      5.6731930e-16      1.8863878e-17      1.3363902e-18      5.1074559e-20      3.4287096e-18      0.0000000e+00      1.1289043e-10      1.7443276e-16      1.1756940e-15      3.8933017e-16      1.0544991e-15      5.3036473e-07      6.4935678e-13      2.9049981e-10      2.5225052e-14      1.6439826e-13      1.0696334e-08      1.0817923e-03      5.3360360e-17    5.4138488e-04    6.5078877e-08    1.7776232e+00    4.6025804e+01                0                0
    3.0822024e-02    1.2383450e-02   -2.0220750e-02    6.3958845e-01   -2.2189601e-03   -3.1287426e-01    1.1940117e+03    4.7503028e+05      6.0393454e-12      6.9175207e-02      7.3532332e-01      1.3224874e-01      6.2175891e-02      8.2612785e-07      2.0412612e-09      1.8973356e-09      1.9253121e-09      3.0401718e-11      1.3301764e-08      8.7818412e-08      2.1593199e-06      5.1012258e-12      1.4126608e-08      4.0599598e-11      2.5192679e-13      2.9247974e-15      8.0180631e-11      4.6322228e-12      2.4443856e-17      3.3126507e-13      1.1993934e-16      3.5522088e-16      1.2599961e-17      7.7691112e-19      3.3460836e-20      3.3327467e-18      0.0000000e+00      9.0693477e-11      1.4054320e-16      9.0231733e-16      2.4328705e-16      8.7556264e-16      5.1526673e-07      6.3835046e-13      2.6452202e-10      2.6792936e-14      1.1807197e-13      1.0377119e-08      1.0732128e-03      5.6224207e-17    5.4577092e-04    6.7001673e-08    1.9129718e+00    4.7782995e+01                0                0
    2.2295540e-02    8.6175575e-03   -1.6220750e-02    7.6769922e-01    8.2769553e-02    2.5571584e-01    1.0721428e+03    4.7503065e+05      7.2778461e-10      8.8868633e-02      7.3957986e-01      1.1594034e-01      5.4586115e-02      1.9570174e-06      2.3091454e-09      9.8540585e-09      3.9030113e-09      1.0392591e-09      2.6898029e-08      1.6245328e-07      7.3564126e-07      2.3877852e-12      5.7036511e-09      1.7535248e-10      1.6497877e-12      2.3746297e-15      1.0465354e-09      1.3313815e-10      7.5685442e-16      1.4047895e-12      2.0771520e-14      6.6576616e-14      9.7171784e-15      4.6866610e-16      3.5463276e-17      4.3091783e-17      0.0000000e+00      2.5185206e-09      2.8705063e-15      5.2625075e-14      4.7221639e-14      3.5465616e-14      7.8574803e-07      1.2614546e-12      1.5530365e-09      3.5919542e-14      2.9045674e-12      1.6185987e-08      1.0213355e-03      4.4663563e-18    5.0422551e-04    1.2532413e-07    1.5033442e+00    3.2722942e+01                0                0
    2.2295540e-02    8.6175575e-03   -2.0220750e-02    7.1257217e-01    1.2543500e-02    2.0528512e-01    1.0844523e+03    4.7503174e+05      3.2669492e-10      8.6780150e-02      7.3936388e-01      1.1753252e-01      5.5282121e-02      1.4160180e-06      1.6829984e-09      6.5746751e-09      2.8539224e-09      5.1621978e-10      2.0117793e-08      1.1952755e-07      6.6719406e-07      2.3639593e-12      5.7387672e-09      1.1837364e-10      1.1424882e-12      2.3512056e-15      5.5203887e-10      7.1789136e-11      4.6785319e-16      9.5746292e-13      1.0085865e-14      3.1919523e-14      4.0900761e-15      2.0382351e-16      1.4713269e-17      1.7894511e-17      0.0000000e+00      1.3322975e-09      1.7790984e-15      2.8555092e-14      2.2563191e-14      1.9402886e-14      6.0025347e-07      1.0383945e-12      1.0072772e-09      2.5489640e-14      1.7159850e-12      1.2355366e-08      1.0384718e-03      8.1376829e-18    5.2190078e-04    1.1703274e-07    1.6186817e+00    3.4118116e+01                0                0
    1.9603073e-02    8.0599293e-03   -2.0220750e-02    6.9784985e-01    4.3871921e-02    3.3016774e-01    1.0257917e+03    4.7503368e+05      2.2852754e-09      9.6538700e-02      7.4158469e-01      1.0940992e-01      5.1471757e-02      2.1566392e-06      2.5465124e-09      1.2850022e-08      4.2249583e-09      2.3667679e-09      3.3785199e-08      1.7218227e-07      3.6551788e-07      1.6006719e-12      3.2057929e-09      2.4792002e-10      3.3122147e-12      1.8387356e-15      2.1464115e-09      3.9427535e-10      3.4351652e-15      1.8879673e-12      7.4323297e-14      2.5813378e-13      7.6542763e-14      2.8794847e-15      3.1389402e-16      6.2788500e-16      0.0000000e+00      5.1836994e-09      5.3343110e-15      1.5050388e-13      1.8570046e-13      1.0504566e-13      7.6309783e-07      1.9519256e-12      2.1608808e-09      4.3521620e-14      5.2541328e-12      1.5750656e-08      9.9138792e-04      1.7327775e-18    4.9515905e-04    1.5729763e-07    1.4781665e+00    2.9898913e+01                0                0
    3.0822024e-02    1.2383450e-02   -2.4220750e-02    5.5353563e-01   -6.3010002e-02   -4.4439499e-01    1.1961092e+03    4.7503099e+05      5.7430867e-12      7.0185255e-02      7.3577478e-01      1.3129727e-01      6.1678994e-02      8.1099479e-07      2.0109619e-09      1.8528921e-09      1.8916038e-09      2.9295769e-11      1.3046739e-08      8.6292758e-08      2.1313996e-06      5.0234028e-12      1.3913865e-08      3.9714344e-11      2.4538436e-13      2.8717155e-15      7.8115706e-11      4.4475146e-12      2.3813346e-17      3.2414757e-13      1.1159729e-16      3.2986486e-16      1.1530688e-17      6.7540978e-19      3.0264209e-20      4.0571139e-18      0.0000000e+00      8.7268572e-11      1.3496637e-16      8.5240980e-16      2.2565549e-16      8.3604900e-16      5.0677511e-07      6.2473633e-13      2.5819532e-10      2.6365247e-14      1.1443285e-13      1.0205028e-08      1.0601258e-03      5.5429605e-17    5.4826125e-04    6.6835060e-08    2.0319911e+00    5.0110186e+01                0                0
    3.0822024e-02    1.2383450e-02   -2.8220750e-02    4.6645826e-01   -1.0948678e-01   -5.8385732e-01    1.1968779e+03    4.7503187e+05      5.7141129e-12      7.1502021e-02      7.3627519e-01      1.3010470e-01      6.1072477e-02      8.2200176e-07      2.0377811e-09      1.8747508e-09      1.9175945e-09      2.9446012e-11      1.3319023e-08      8.7574984e-08      2.1602304e-06      5.1465550e-12      1.4242961e-08      4.0449981e-11      2.5123576e-13      2.9607871e-15      7.8708395e-11      4.5142594e-12      2.5092272e-17      3.2996970e-13      1.1203810e-16      3.3097040e-16      1.2239791e-17      6.6849131e-19      3.3884407e-20      5.0881014e-18      0.0000000e+00      8.7592735e-11      1.3725157e-16      8.6144299e-16      2.2628956e-16      8.5450306e-16      5.1395843e-07      6.4358082e-13      2.6120550e-10      2.6699162e-14      1.1750687e-13      1.0349808e-08      1.0419833e-03      5.5622569e-17    5.4824035e-04    6.6074283e-08    2.1340782e+00    5.2484373e+01                0                0
    2.2295540e-02    8.6175575e-03   -2.4220750e-02    6.3666375e-01   -4.7729090e-02    1.2877925e-01    1.0981420e+03    4.7503313e+05      2.4452553e-10      8.4799070e-02      7.3917069e-01      1.1903942e-01      5.5939267e-02      1.0569812e-06      1.3026329e-09      4.7051408e-09      2.1428431e-09      3.6988913e-10      1.3340606e-08      9.0026338e-08      6.0914719e-07      1.4468839e-12      3.6626300e-09      7.1744122e-11      5.2554542e-13      1.1358938e-15      4.0652459e-10      3.6321719e-11      1.6103479e-16      5.7884935e-13      5.4442526e-15      1.6963092e-14      1.7360448e-15      9.3328809e-17      5.9134234e-18      6.2808895e-18      0.0000000e+00      9.4838639e-10      9.5925317e-16      1.4413801e-14      1.1944210e-14      9.5268206e-15      4.6256521e-07      4.9491164e-13      7.1861332e-10      1.5772539e-14      1.1308901e-12      9.5129278e-09      1.0493005e-03      5.4409921e-18    5.3757199e-04    1.0419280e-07    1.7416537e+00    3.6697158e+01                0                0
    1.9603073e-02    8.0599293e-03   -2.4220750e-02    6.1549550e-01   -2.1736960e-02    3.0774838e-01    1.0439433e+03    4.7503578e+05      8.6164936e-10      9.3273008e-02      7.4111596e-01      1.1197038e-01      5.2622037e-02      1.4379029e-06      1.6621545e-09      8.0079088e-09      2.8382970e-09      1.1005392e-09      2.2313422e-08      1.1648663e-07      3.1851758e-07      1.5959200e-12      3.3407219e-09      1.6892499e-10      2.4649673e-12      2.0317942e-15      1.0472908e-09      2.0676903e-10      2.1820392e-15      1.3278025e-12      3.2899358e-14      1.1072726e-13      2.6284077e-14      1.0652888e-15      1.0496975e-16      1.9733844e-16      0.0000000e+00      2.5355120e-09      3.3732519e-15      7.9179231e-14      7.9257482e-14      5.5159893e-14      5.3470550e-07      1.5586605e-12      1.2998197e-09      3.1636622e-14      2.9656384e-12      1.1027484e-08      1.0161538e-03      3.9063110e-18    5.1791414e-04    1.3774119e-07    1.5954996e+00    3.2308331e+01                0                0
    2.2295540e-02    8.6175575e-03   -2.8220750e-02    5.6461404e-01   -9.9708928e-02    4.9819620e-02    1.1122801e+03    4.7503458e+05      9.8970265e-11      8.3145182e-02      7.3902912e-01      1.2029091e-01      5.6480667e-02      8.1536454e-07      1.0390270e-09      3.3582547e-09      1.6729330e-09      1.9161940e-10      1.1700288e-08      7.1105420e-08      5.7059508e-07      1.8037058e-12      4.6971936e-09      5.9895868e-11      4.9822361e-13      1.6201316e-15      2.2733527e-10      2.4316910e-11      1.3614151e-16      4.8511961e-13      2.7635213e-15      8.4670739e-15      6.3025799e-16      3.9132776e-17      1.9908662e-18      1.1946061e-18      0.0000000e+00      5.2674508e-10      7.4217503e-16      9.3346068e-15      5.9298091e-15      6.3273294e-15      3.7460270e-07      5.6236196e-13      5.0123833e-10      1.3829566e-14      7.1340369e-13      7.6930531e-09      1.0522537e-03      1.3514950e-17    5.4964778e-04    9.0120346e-08    1.8695448e+00    4.0001474e+01                0                0
    2.4985033e-03    5.1745698e-04   -1.6220750e-02    2.5505851e-01    3.5873837e-02    2.7475920e-01    8.5475164e+02    4.7503872e+05      2.1698024e-07      1.2897970e-01      7.4862123e-01      8.2674887e-02      3.8973234e-02      9.8118005e-06      1.6457844e-08      9.3186018e-08      2.0417292e-08      6.2722857e-08      4.8728415e-07      4.5762356e-07      3.4998122e-08      2.2601115e-13      3.5202528e-10      4.8059602e-10      1.5400734e-11      5.6273644e-17      4.9830197e-08      2.0966567e-08      6.3549124e-12      1.6396778e-12      2.8516110e-12      1.7455091e-11      1.2896339e-10      1.4398424e-12      5.5878420e-13      2.0244897e-11      0.0000000e+00      1.7103264e-07      2.9212009e-14      5.2465878e-12      1.3464466e-11      3.5416200e-12      2.4940409e-06      2.5777638e-11      2.1234856e-08      2.4833450e-14      1.1760422e-11      5.2922760e-08      7.3693080e-04      2.1610409e-21    3.5610737e-04    3.0379201e-07    1.1164679e+00    2.4599100e+01                0                0
    2.4985033e-03    5.1745698e-04   -2.0220750e-02    2.7486262e-01    5.4496934e-03    4.3506310e-01    8.6953276e+02    4.7504242e+05      1.3221456e-07      1.2308704e-01      7.4753570e-01      8.7406590e-02      4.1144951e-02      5.3411716e-06      8.6960858e-09      4.9047598e-08      1.0965575e-08      3.4092227e-08      2.5098121e-07      2.7318285e-07      2.7357006e-08      1.7504027e-13      2.2167833e-10      3.2703443e-10      9.3736055e-12      5.1058780e-17      2.6292236e-08      1.0228658e-08      1.9896146e-12      1.1989088e-12      1.9341021e-12      1.1289602e-11      5.9917587e-11      7.6274224e-13      2.6538657e-13      6.8058875e-12      0.0000000e+00      8.1434206e-08      1.6560495e-14      2.7063875e-12      8.6395538e-12      1.9080101e-12      1.3858581e-06      1.2886450e-11      1.0914572e-08      1.9361201e-14      1.0587444e-11      2.9230424e-08      8.1804593e-04      4.0238166e-21    3.9983388e-04    2.8751970e-07    1.1806345e+00    2.5082625e+01                0                0
    1.1050788e-02    4.2886931e-03   -1.6220750e-02    4.7057854e-01    4.9630319e-02    3.3583543e-01    8.9251865e+02    4.7503581e+05      1.4217234e-07      1.2146139e-01      7.4695490e-01      8.8885283e-02      4.1886860e-02      7.5974859e-06      1.1783932e-08      6.6182943e-08      1.5340057e-08      4.7445282e-08      3.2026347e-07      4.4491562e-07      7.4597434e-08      4.9239135e-13      5.5770337e-10      7.2490062e-10      1.9483250e-11      2.1714501e-16      3.4654839e-08      1.3433302e-08      1.4189913e-12      3.0641841e-12      2.8151007e-12      1.5112397e-11      4.7522176e-11      7.3826840e-13      2.1304644e-13      3.3285501e-12      0.0000000e+00      9.2787159e-08      2.8750440e-14      3.6474666e-12      1.1439123e-11      2.6800221e-12      2.0436437e-06      1.7660948e-11      1.4179393e-08      5.5329048e-14      2.4358107e-11      4.2738584e-08      8.0060283e-04      1.1806950e-20    3.8876305e-04    2.6876766e-07    1.1692083e+00    2.4467362e+01                0                0
    1.1050788e-02    4.2886931e-03   -2.0220750e-02    4.7436446e-01   -2.3663518e-03    4.3221868e-01    9.1252477e+02    4.7503901e+05      4.0823354e-08      1.1554955e-01      7.4587836e-01      9.3629754e-02      4.4062944e-02      4.2991383e-06      6.3797260e-09      3.5671331e-08      8.5754643e-09      2.0472465e-08      1.6015757e-07      2.7558212e-07      7.4289670e-08      4.7853456e-13      5.5870743e-10      4.9370074e-10      1.2427706e-11      3.0317807e-16      1.6135940e-08      5.9000341e-09      3.7073555e-13      2.4403443e-12      9.9428123e-13      4.9607468e-12      1.0426817e-11      1.8655182e-13      4.5860813e-14      5.2021536e-13      0.0000000e+00      4.2049780e-08      1.8023807e-14      1.6457864e-12      3.7232642e-12      1.2281701e-12      1.1923779e-06      9.1736597e-12      7.3740547e-09      4.3813214e-14      1.2421497e-11      2.4871881e-08      8.7317961e-04      3.2680869e-20    4.3045889e-04    2.4793203e-07    1.2490238e+00    2.5133374e+01                0                0
    2.4985033e-03    5.1745698e-04   -2.4220750e-02    2.8995358e-01   -2.5790116e-02    5.5166570e-01    8.9614084e+02    4.7504548e+05      4.0730721e-08      1.1631758e-01      7.4629651e-01      9.2844535e-02      4.3646293e-02      3.0632720e-06      4.6993669e-09      2.6364007e-08      6.1637376e-09      1.7154172e-08      1.2535354e-07      1.8351310e-07      3.4927690e-08      2.2723872e-13      2.5612052e-10      2.9539940e-10      7.6552396e-12      1.0710143e-16      1.3162066e-08      4.9621429e-09      4.4735565e-13      1.3215471e-12      8.5283264e-13      4.5036068e-12      1.2894922e-11      2.0827966e-13      5.8330544e-14      8.1807568e-13      0.0000000e+00      3.5304845e-08      1.1954878e-14      1.3237736e-12      3.4014318e-12      9.7686426e-13      8.2928517e-07      6.6668072e-12      5.5979142e-09      2.3185793e-14      7.9927843e-12      1.7343598e-08      8.9067188e-04      1.5776407e-20    4.4364250e-04    2.4874621e-07    1.2577716e+00    2.5997274e+01                0                0
    2.4985033e-03    5.1745698e-04   -2.8220750e-02    2.4307077e-01   -5.7107234e-02    6.4946239e-01    9.2779120e+02    4.7504762e+05      1.3439649e-08      1.1000399e-01      7.4515958e-01      9.7911782e-02      4.5978207e-02      1.7933401e-06      2.5712217e-09      1.4321673e-08      3.5460433e-09      7.5036178e-09      6.0235310e-08      1.2203076e-07      4.2447922e-08      2.4384444e-13      3.1219791e-10      2.1423592e-10      4.6095550e-12      1.7866735e-16      6.0492972e-09      1.9466139e-09      7.4314403e-14      1.0938536e-12      3.2660601e-13      1.5406676e-12      2.3713709e-12      4.8520884e-14      1.0710589e-14      8.2293556e-14      0.0000000e+00      1.4697755e-08      6.7781265e-15      5.2789089e-13      1.1484333e-12      3.9328137e-13      5.0999819e-07      3.1476496e-12      2.8775963e-09      2.0033266e-14      5.1624393e-12      1.0604260e-08      9.4383459e-04      5.1128978e-20    4.8032938e-04    2.0673462e-07    1.3433195e+00    2.7225905e+01                0                0
    1.1050788e-02    4.2886931e-03   -2.4220750e-02    5.3804893e-01    2.4977216e-02    4.3417974e-01    9.8076186e+02    4.7503941e+05      4.5322139e-09      1.0314812e-01      7.4335125e-01      1.0376027e-01      4.8770129e-02      2.0826830e-06      2.6152120e-09      1.4198759e-08      4.0345460e-09      4.1405663e-09      4.2917569e-08      1.6168728e-07      1.3786374e-07      7.9196819e-13      1.1534423e-09      2.5482551e-10      5.0641663e-12      8.3918992e-16      3.6182235e-09      8.5119291e-10      1.4293899e-14      1.7385760e-12      1.3944283e-13      5.4752705e-13      3.4225731e-13      9.6619696e-15      1.4761189e-15      5.8843132e-15      0.0000000e+00      8.0840322e-09      6.2151465e-15      2.6862409e-13      4.0020948e-13      1.9529480e-13      6.5976267e-07      2.8660617e-12      2.5499096e-09      3.5380016e-14      5.0963672e-12      1.3616642e-08      9.6708402e-04      4.5905647e-19    4.8890154e-04    1.8231373e-07    1.4398290e+00    2.8572454e+01                0                0
    1.1050788e-02    4.2886931e-03   -2.8220750e-02    4.8648011e-01   -3.1968270e-02    4.3552412e-01    1.0074066e+03    4.7504174e+05      1.9269473e-09      9.8563761e-02      7.4256323e-01      1.0742632e-01      5.0446777e-02      1.3275622e-06      1.6013215e-09      8.4055993e-09      2.5815710e-09      1.9007761e-09      2.2622457e-08      1.0480214e-07      1.5441895e-07      6.8661074e-13      1.2704970e-09      1.4719784e-10      2.1069000e-12      7.2701637e-16      1.7017799e-09      3.2825244e-10      3.0481503e-15      1.0602272e-12      5.7400136e-14      2.0939721e-13      8.3792050e-14      2.8617076e-15      3.5925297e-16      8.0087720e-16      0.0000000e+00      3.9239026e-09      3.3349034e-15      1.1283925e-13      1.5161471e-13      8.0027892e-14      4.4656449e-07      1.2555243e-12      1.4525604e-09      2.2940961e-14      2.9855859e-12      9.2179094e-09      9.9781558e-04      9.2670306e-19    5.1483764e-04    1.5197243e-07    1.5644610e+00    3.1571749e+01                0                0
    3.0822024e-02   -1.2383450e-02   -1.6220750e-02    6.1733269e-01   -3.6720916e-01   -1.9630793e-01    1.1932812e+03    4.7502966e+05      9.1748790e-12      6.7980512e-02      7.3481621e-01      1.3336374e-01      6.2752823e-02      8.5875112e-07      2.0356180e-09      2.0545647e-09      1.9837221e-09      3.7260134e-11      1.3810735e-08      9.0140197e-08      2.1179591e-06      4.9891160e-12      1.4146710e-08      4.2753382e-11      2.6840231e-13      2.9095224e-15      8.8337085e-11      5.3349087e-12      2.7514481e-17      3.4838633e-13      1.8563197e-16      5.5071528e-16      1.8456286e-17      1.2805768e-18      4.9930162e-20      3.7606665e-18      0.0000000e+00      1.1118773e-10      1.7137552e-16      1.1493550e-15      3.7785714e-16      1.0329889e-15      5.2715397e-07      6.4196105e-13      2.8775798e-10      2.5141781e-14      1.6101535e-13      1.0630696e-08      1.0830700e-03      5.3236608e-17    5.4220130e-04    6.4893367e-08    1.7827417e+00    4.6282220e+01                0                0
    3.0822024e-02   -1.2383450e-02   -2.0220750e-02    5.2171299e-01   -3.7028265e-01   -3.2124049e-01    1.1962024e+03    4.7503000e+05      5.9850117e-12      6.8848688e-02      7.3525172e-01      1.3251897e-01      6.2302851e-02      8.2381587e-07      2.0361167e-09      1.8911019e-09      1.9202784e-09      3.0232282e-11      1.3264353e-08      8.7586390e-08      2.1543401e-06      5.0890290e-12      1.4091061e-08      4.0488130e-11      2.5107891e-13      2.9180848e-15      7.9849186e-11      4.6008158e-12      2.4533427e-17      3.3028041e-13      1.1837512e-16      3.5039705e-16      1.3257872e-17      7.5800192e-19      3.6544293e-20      4.2509704e-18      0.0000000e+00      9.0188572e-11      1.3983305e-16      8.9417065e-16      2.3989974e-16      8.6918240e-16      5.1399393e-07      6.3642116e-13      2.6363772e-10      2.6701397e-14      1.1802012e-13      1.0351459e-08      1.0741494e-03      5.6240577e-17    5.4647259e-04    6.6754925e-08    1.9196409e+00    4.8109665e+01                0                0
    2.2295540e-02   -8.6175575e-03   -1.6220750e-02    6.9159308e-01   -3.6830838e-01    2.5796751e-01    1.0710501e+03    4.7503060e+05      7.5347062e-10      8.9048093e-02      7.3962106e-01      1.1579084e-01      5.4515917e-02      1.9777470e-06      2.3343994e-09      9.9741568e-09      3.9435808e-09      1.0638209e-09      2.7237743e-08      1.6411692e-07      7.4086803e-07      2.4111592e-12      5.7475622e-09      1.7796392e-10      1.6856156e-12      2.4036057e-15      1.0681912e-09      1.3689370e-10      7.8970447e-16      1.4240186e-12      2.1522270e-14      6.9207600e-14      1.0520926e-14      4.9753542e-16      3.8468693e-17      4.9336310e-17      0.0000000e+00      2.5687587e-09      2.9160799e-15      5.3995817e-14      4.9119850e-14      3.6432868e-14      7.9324833e-07      1.2827957e-12      1.5733261e-09      3.6405911e-14      2.9618671e-12      1.6340566e-08      1.0203369e-03      4.4889335e-18    5.0372073e-04    1.2609944e-07    1.5003632e+00    3.2644350e+01                0                0
    2.2295540e-02   -8.6175575e-03   -2.0220750e-02    6.0899070e-01   -3.8415597e-01    2.0871390e-01    1.0839677e+03    4.7503174e+05      3.6379046e-10      8.6851612e-02      7.3938025e-01      1.1747279e-01      5.5254235e-02      1.4321755e-06      1.6940658e-09      6.7840225e-09      2.8793427e-09      5.6410117e-10      2.0459920e-08      1.2033625e-07      6.3359443e-07      2.4840669e-12      5.6934329e-09      1.3110976e-10      1.3853107e-12      2.6817909e-15      5.8232678e-10      8.1068189e-11      6.1857284e-16      1.0594831e-12      1.1968117e-14      3.7901578e-14      4.8633705e-15      2.4051212e-16      1.7192156e-17      2.1007851e-17      0.0000000e+00      1.4278718e-09      1.9992813e-15      3.3128417e-14      2.6812879e-14      2.2639880e-14      5.9898589e-07      1.1664189e-12      1.0445180e-09      2.8839109e-14      2.0658241e-12      1.2331279e-08      1.0382723e-03      8.3674352e-18    5.2179607e-04    1.1730614e-07    1.6175072e+00    3.4102301e+01                0                0
    1.9603073e-02   -8.0599293e-03   -2.0220750e-02    5.8301768e-01   -3.7293899e-01    3.3257213e-01    1.0251487e+03    4.7503389e+05      2.3049631e-09      9.6628244e-02      7.4160308e-01      1.0933659e-01      5.1437724e-02      2.1702130e-06      2.5625973e-09      1.2931191e-08      4.2511429e-09      2.3834218e-09      3.4011948e-08      1.7323246e-07      3.6777548e-07      1.6160160e-12      3.2318628e-09      2.4979092e-10      3.3446685e-12      1.8591423e-15      2.1599737e-09      3.9805997e-10      3.4942113e-15      1.9025213e-12      7.5128743e-14      2.6112778e-13      7.7996300e-14      2.9245985e-15      3.2021308e-16      6.4879567e-16      0.0000000e+00      5.2200134e-09      5.3787956e-15      1.5202221e-13      1.8787348e-13      1.0613041e-13      7.6777182e-07      1.9696044e-12      2.1747219e-09      4.3880953e-14      5.2995196e-12      1.5847209e-08      9.9079053e-04      1.7574670e-18    4.9478767e-04    1.5767662e-07    1.4761733e+00    2.9849718e+01                0                0
    3.0822024e-02   -1.2383450e-02   -2.4220750e-02    4.1925709e-01   -3.5728776e-01   -4.5215197e-01    1.1982219e+03    4.7503068e+05      5.6817051e-12      6.9874071e-02      7.3570725e-01      1.3155434e-01      6.1799789e-02      8.0766745e-07      2.0054268e-09      1.8422279e-09      1.8845364e-09      2.9048311e-11      1.3048502e-08      8.6036248e-08      2.1264330e-06      5.0398933e-12      1.3960015e-08      3.9633233e-11      2.4539815e-13      2.8877028e-15      7.7597571e-11      4.4280656e-12      2.4115094e-17      3.2363577e-13      1.1063359e-16      3.2694398e-16      1.2394092e-17      6.6870746e-19      3.3880648e-20      4.9522269e-18      0.0000000e+00      8.6414038e-11      1.3425624e-16      8.4530600e-16      2.2361534e-16      8.3420664e-16      5.0502591e-07      6.2762337e-13      2.5668793e-10      2.6323802e-14      1.1424054e-13      1.0169348e-08      1.0609800e-03      5.6299023e-17    5.4892508e-04    6.6549996e-08    2.0392811e+00    5.0471130e+01                0                0
    3.0822024e-02   -1.2383450e-02   -2.8220750e-02    3.2217759e-01   -3.3550326e-01   -5.9219765e-01    1.1989482e+03    4.7503155e+05      4.9818164e-12      7.1201728e-02      7.3621085e-01      1.3035225e-01      6.1188700e-02      8.0285448e-07      2.0861480e-09      1.7397090e-09      1.8979237e-09      2.6106922e-11      1.5423761e-08      8.9465355e-08      2.2350764e-06      6.5726050e-12      1.8201249e-08      4.3122218e-11      2.9298621e-13      4.0497176e-15      7.1603678e-11      4.8158412e-12      3.3373934e-17      3.5876367e-13      1.1374549e-16      3.3590398e-16      1.3261440e-17      6.9280352e-19      4.0480794e-20      5.9215437e-18      0.0000000e+00      7.2723936e-11      1.3698082e-16      8.3445437e-16      2.2943816e-16      1.0048798e-15      5.1261025e-07      8.6491940e-13      2.4195975e-10      2.9094200e-14      1.2137675e-13      1.0305976e-08      1.0427826e-03      9.0696922e-17    5.4889248e-04    6.5721114e-08    2.1422699e+00    5.2889934e+01                0                0
    2.2295540e-02   -8.6175575e-03   -2.4220750e-02    5.1265092e-01   -3.9143764e-01    1.2698644e-01    1.0985365e+03    4.7503298e+05      2.4430376e-10      8.4741561e-02      7.3915768e-01      1.1908704e-01      5.5961765e-02      1.0554105e-06      1.3002825e-09      4.7004081e-09      2.1394435e-09      3.6969680e-10      1.3320323e-08      8.9877580e-08      6.0718635e-07      1.4465591e-12      3.6549599e-09      7.1842358e-11      5.2833341e-13      1.1406419e-15      4.0596852e-10      3.6321729e-11      1.6197441e-16      5.7973505e-13      5.4505063e-15      1.6975722e-14      1.7246688e-15      9.2980262e-17      5.8554365e-18      6.2961733e-18      0.0000000e+00      9.4770524e-10      9.6111096e-16      1.4438164e-14      1.1952421e-14      9.5446763e-15      4.6170714e-07      4.9609183e-13      7.1793866e-10      1.5810159e-14      1.1353021e-12      9.4953616e-09      1.0497011e-03      5.4357238e-18    5.3780075e-04    1.0396836e-07    1.7417118e+00    3.6717171e+01                0                0
    1.9603073e-02   -8.0599293e-03   -2.4220750e-02    4.8816027e-01   -3.7872918e-01    3.0790431e-01    1.0437932e+03    4.7503577e+05      8.5900981e-10      9.3291678e-02      7.4111837e-01      1.1195574e-01      5.2615573e-02      1.4402973e-06      1.6645979e-09      8.0198295e-09      2.8427654e-09      1.0998019e-09      2.2317263e-08      1.1667149e-07      3.1901554e-07      1.5931495e-12      3.3347926e-09      1.6879721e-10      2.4581773e-12      2.0240356e-15      1.0473137e-09      2.0617778e-10      2.1571590e-15      1.3261103e-12      3.2762226e-14      1.1016065e-13      2.5731885e-14      1.0523521e-15      1.0247323e-16      1.8195198e-16      0.0000000e+00      2.5359834e-09      3.3682357e-15      7.8962555e-14      7.8841714e-14      5.4998190e-14      5.3557675e-07      1.5557631e-12      1.3015738e-09      3.1583434e-14      2.9573749e-12      1.1045483e-08      1.0161674e-03      3.8723541e-18    5.1784269e-04    1.3785231e-07    1.5934183e+00    3.2247231e+01                0                0
    2.2295540e-02   -8.6175575e-03   -2.8220750e-02    4.1377452e-01   -3.8273441e-01    4.4442816e-02    1.1130254e+03    4.7503450e+05      9.7663483e-11      8.3037196e-02      7.3900495e-01      1.2038037e-01      5.6522754e-02      8.1190681e-07      1.0350847e-09      3.3413781e-09      1.6661099e-09      1.8983928e-10      1.1640788e-08      7.0818593e-08      5.6935552e-07      1.7944375e-12      4.6733849e-09      5.9564077e-11      4.9423924e-13      1.6107531e-15      2.2561491e-10      2.4011313e-11      1.3379679e-16      4.8231644e-13      2.7112489e-15      8.2963542e-15      6.0063885e-16      3.7748663e-17      1.8779563e-18      1.0526156e-18      0.0000000e+00      5.2258706e-10      7.3595716e-16      9.2079982e-15      5.8082118e-15      6.2393341e-15      3.7320996e-07      5.5889409e-13      4.9859272e-10      1.3761410e-14      7.0808614e-13      7.6643686e-09      1.0528722e-03      1.3455467e-17    5.5002183e-04    8.9675490e-08    1.8715533e+00    4.0078329e+01                0                0
    1.9603073e-02    8.0599293e-03   -2.7220750e-02    5.2017669e-01   -6.0683494e-02    2.5446952e-01    1.0673302e+03    4.7503783e+05      3.6443091e-10      8.9716145e-02      7.4051986e-01      1.1481341e-01      5.3916308e-02      1.0200725e-06      1.1932889e-09      5.1795055e-09      2.0315131e-09      5.3414477e-10      1.4312243e-08      8.4485497e-08      3.5911255e-07      1.3215098e-12      3.1485163e-09      9.4486273e-11      1.0013995e-12      1.3879002e-15      5.3683479e-10      7.7190669e-11      5.3133736e-16      7.6614186e-13      1.1753494e-14      3.7777342e-14      5.6035941e-15      2.7348404e-16      2.0769703e-17      2.1708100e-17      0.0000000e+00      1.3025166e-09      1.6436934e-15      3.0760790e-14      2.6810325e-14      2.0916389e-14      4.0634699e-07      7.4901380e-13      8.1554374e-10      1.9377190e-14      1.5387713e-12      8.3715142e-09      1.0323717e-03      5.2727123e-18    5.3592690e-04    1.1546106e-07    1.7284924e+00    3.5728912e+01                0                0
    1.9603073e-02    8.0599293e-03   -2.9220750e-02    5.1135085e-01   -6.0813481e-02    2.2514311e-01    1.0708645e+03    4.7503928e+05      3.1170463e-10      8.9194074e-02      7.4044615e-01      1.1522337e-01      5.4100312e-02      9.5374460e-07      1.1176560e-09      4.7833120e-09      1.9023852e-09      4.7085634e-10      1.3319753e-08      7.9238365e-08      3.5158915e-07      1.2803303e-12      3.0747713e-09      8.6122290e-11      8.7237088e-13      1.3238837e-15      4.7825562e-10      6.5755309e-11      4.0896721e-16      7.0045163e-13      9.7519156e-15      3.1077173e-14      4.1107863e-15      2.1112086e-16      1.4883604e-17      1.1946372e-17      0.0000000e+00      1.1617378e-09      1.4661915e-15      2.6312648e-14      2.2016981e-14      1.7826195e-14      3.8333475e-07      6.7851866e-13      7.5001458e-10      1.7856541e-14      1.3621865e-12      7.8964228e-09      1.0342882e-03      5.6247722e-18    5.3901376e-04    1.1148927e-07    1.7543120e+00    3.6376299e+01                0                0
    1.9603073e-02   -8.0599293e-03   -1.5220750e-02    6.0486057e-01   -3.5370231e-01    3.4379428e-01    1.0159063e+03    4.7503330e+05      4.2356333e-09      9.8775576e-02      7.4182015e-01      1.0770917e-01      5.0726621e-02      3.2230847e-06      3.8587110e-09      1.9999621e-08      6.2844404e-09      4.2132097e-09      5.3310181e-08      2.5540369e-07      4.3207228e-07      1.9340928e-12      3.4937847e-09      3.8118897e-10      5.4624804e-12      2.1912733e-15      3.7841578e-09      7.0379643e-10      6.2908672e-15      2.7764334e-12      1.2967892e-13      4.5840441e-13      1.4886627e-13      5.4022344e-15      5.9853786e-16      1.2495939e-15      0.0000000e+00      8.8670224e-09      8.0575639e-15      2.5319933e-13      3.3082275e-13      1.7842643e-13      1.1029661e-06      3.1468478e-12      3.4235006e-09      6.2121989e-14      8.0099122e-12      2.2766653e-08      9.6333788e-04      1.1348966e-18    4.7272722e-04    1.6540215e-07    1.3833889e+00    2.9172147e+01                0                0
    1.9603073e-02   -8.0599293e-03   -1.7220750e-02    6.0156218e-01   -3.6538572e-01    3.2456504e-01    1.0182439e+03    4.7503425e+05      3.0270817e-09      9.8228552e-02      7.4173908e-01      1.0813853e-01      5.0919570e-02      2.9851502e-06      3.5320229e-09      1.8161398e-08      5.8289548e-09      3.3455598e-09      4.7843720e-08      2.3752560e-07      4.2804735e-07      2.0539244e-12      3.7573957e-09      3.4402984e-10      5.2014392e-12      2.3618999e-15      3.0717405e-09      5.9254252e-10      5.6965516e-15      2.5832059e-12      1.0066711e-13      3.5211141e-13      1.0611634e-13      3.9935325e-15      4.2964061e-16      7.8982139e-16      0.0000000e+00      7.3121275e-09      7.4381672e-15      2.1734365e-13      2.5366520e-13      1.5295971e-13      1.0361661e-06      3.0695798e-12      3.0680822e-09      5.7944239e-14      6.6020508e-12      2.1384799e-08      9.6946175e-04      1.4454006e-18    4.7707138e-04    1.6385623e-07    1.4005525e+00    2.9201593e+01                0                0
    1.9603073e-02    8.0599293e-03   -1.5220750e-02    7.1559725e-01    1.1481444e-01    3.2676192e-01    1.0203631e+03    4.7503207e+05      3.3251508e-09      9.8079425e-02      7.4164180e-01      1.0829952e-01      5.1007664e-02      3.1809116e-06      3.7587802e-09      1.9269659e-08      6.2141039e-09      3.5603584e-09      5.0863803e-08      2.5319883e-07      4.6880543e-07      2.2657439e-12      4.3822446e-09      3.6635914e-10      5.4620697e-12      2.6404235e-15      3.2509304e-09      6.4220007e-10      6.2591039e-15      2.7453970e-12      1.1181654e-13      3.9247184e-13      1.2342583e-13      4.5843129e-15      5.1219483e-16      1.0557625e-15      0.0000000e+00      7.7815784e-09      8.1124881e-15      2.3648172e-13      2.8275339e-13      1.6626611e-13      1.1082032e-06      3.2301608e-12      3.2518148e-09      6.1862032e-14      7.2349618e-12      2.2870816e-08      9.6644962e-04      1.6430592e-18    4.7387630e-04    1.6200240e-07    1.3869471e+00    2.9470908e+01                0                0
    1.9603073e-02    8.0599293e-03   -1.7220750e-02    7.1774762e-01    8.9390921e-02    3.2031439e-01    1.0248625e+03    4.7503266e+05      2.7899700e-09      9.7060860e-02      7.4149265e-01      1.0909794e-01      5.1366062e-02      2.7521302e-06      3.2460990e-09      1.6411165e-08      5.3874601e-09      2.9682706e-09      4.2887750e-08      2.1976407e-07      4.5887613e-07      2.0173209e-12      4.0028795e-09      3.1337018e-10      4.2370511e-12      2.3049054e-15      2.7074368e-09      4.9480300e-10      4.1814638e-15      2.3843194e-12      9.0984074e-14      3.1435300e-13      8.7740967e-14      3.4041422e-15      3.5667070e-16      6.4033898e-16      0.0000000e+00      6.5201284e-09      6.7262801e-15      1.8807044e-13      2.2599461e-13      1.3125123e-13      9.7212493e-07      2.5120226e-12      2.7566733e-09      5.4744374e-14      6.4821426e-12      2.0063791e-08      9.7797805e-04      1.6378729e-18    4.8207104e-04    1.5916601e-07    1.4188981e+00    2.9578702e+01                0                0
    1.9603073e-02   -8.0599293e-03   -2.7220750e-02    3.9122209e-01   -3.7808712e-01    2.2516395e-01    1.0707075e+03    4.7503675e+05      3.5946248e-10      8.9257108e-02      7.4039915e-01      1.1520500e-01      5.4102806e-02      1.0226222e-06      1.2038193e-09      5.1433702e-09      2.0402190e-09      5.2717390e-10      1.4193979e-08      8.4913234e-08      3.8141626e-07      1.2990816e-12      3.0936728e-09      9.2652694e-11      9.1985611e-13      1.3211157e-15      5.3354039e-10      7.1428115e-11      4.5070603e-16      7.4331995e-13      1.0799767e-14      3.4584319e-14      4.9479329e-15      2.4261341e-16      1.8095672e-17      1.9614874e-17      0.0000000e+00      1.2872258e-09      1.5381045e-15      2.8189374e-14      2.4526615e-14      1.9076734e-14      4.1079705e-07      7.0493105e-13      8.0889167e-10      1.8940035e-14      1.4942523e-12      8.4620224e-09      1.0340041e-03      4.9728244e-18    5.3634311e-04    1.1425759e-07    1.7332313e+00    3.5908468e+01                0                0
    1.9603073e-02   -8.0599293e-03   -2.9220750e-02    3.6865215e-01   -3.5964446e-01    2.0306249e-01    1.0770144e+03    4.7503765e+05      2.4107461e-10      8.8385863e-02      7.4027658e-01      1.1588890e-01      5.4409687e-02      9.1008247e-07      1.0708605e-09      4.4404863e-09      1.8228248e-09      3.9324905e-10      1.3144342e-08      7.6176512e-08      3.6739780e-07      1.4587496e-12      3.5000929e-09      8.5811078e-11      9.1885197e-13      1.6026795e-15      4.0753703e-10      5.9312763e-11      4.3215655e-16      6.9551632e-13      8.0931534e-15      2.5610442e-14      3.1287124e-15      1.6448868e-16      1.1128845e-17      8.9316434e-18      0.0000000e+00      9.9746055e-10      1.4084280e-15      2.3652666e-14      1.8113049e-14      1.6109999e-14      3.7302809e-07      7.4895251e-13      6.9006488e-10      1.8071472e-14      1.2469266e-12      7.6818730e-09      1.0372072e-03      7.8101873e-18    5.4151436e-04    1.0759545e-07    1.7771575e+00    3.7074222e+01                0                0
    1.5326930e-02    6.1743112e-03   -1.9220750e-02    6.2435902e-01    7.4384436e-02    3.9625763e-01    9.7222219e+02    4.7503590e+05      1.0881782e-08      1.0559127e-01      7.4359793e-01      1.0191092e-01      4.7959113e-02      3.2486929e-06      4.2375204e-09      2.3128665e-08      6.3365364e-09      8.3165609e-09      7.7134367e-08      2.4628776e-07      1.9447192e-07      1.0253639e-12      1.6041937e-09      4.3944955e-10      8.0910886e-12      1.0855509e-15      7.0309810e-09      1.7891922e-09      2.9900836e-14      2.7906607e-12      3.2272841e-13      1.3051093e-12      9.2310362e-13      2.5341988e-14      4.0917885e-15      1.6004545e-14      0.0000000e+00      1.6391133e-08      1.1569067e-14      5.6405780e-13      9.5664222e-13      4.1128727e-13      1.0045665e-06      4.4501295e-12      4.3039121e-09      5.6081808e-14      1.0047647e-11      2.0771396e-08      9.3589377e-04      3.1545202e-19    4.6368632e-04    1.9871633e-07    1.3556161e+00    2.7017278e+01                0                0
    1.5326930e-02    6.1743112e-03   -2.1220750e-02    6.1187664e-01    5.3557565e-02    4.0189738e-01    9.7658791e+02    4.7503684e+05      7.5416909e-09      1.0448831e-01      7.4343424e-01      1.0277599e-01      4.8348845e-02      2.7937829e-06      3.5788938e-09      1.9499476e-08      5.4305249e-09      6.3858845e-09      6.2242855e-08      2.1411074e-07      1.7226459e-07      9.8780369e-13      1.4609196e-09      3.6311298e-10      7.2143688e-12      1.0470400e-15      5.4781247e-09      1.3433643e-09      2.2912906e-14      2.4396189e-12      2.3399662e-13      9.3049546e-13      6.0167260e-13      1.7080142e-14      2.6495350e-15      9.4643515e-15      0.0000000e+00      1.2465787e-08      9.4494400e-15      4.3080730e-13      6.8079765e-13      3.1351727e-13      8.7313978e-07      3.9208782e-12      3.5684390e-09      4.9343959e-14      7.8860873e-12      1.8039396e-08      9.4841635e-04      3.8299346e-19    4.7256409e-04    1.9312291e-07    1.3822028e+00    2.7406414e+01                0                0
    4.5747755e-02    1.4000000e-02   -1.6220750e-02    5.8138080e-02   -4.3988778e-01   -1.0970556e+00    9.2683024e+02    4.7502807e+05      6.8096262e-08      1.2145423e-01      7.4647533e-01      8.9480800e-02      4.1966639e-02      8.3392799e-06      1.2032980e-08      6.6951622e-08      1.6542697e-08      3.4925963e-08      2.8369657e-07      5.6119677e-07      2.2904255e-07      1.1968849e-12      1.6835496e-09      9.7336231e-10      2.1074355e-11      8.8231913e-16      2.8424036e-08      9.3109520e-09      4.2082560e-12      4.9701380e-12      1.5119621e-12      7.2245958e-12      2.2828321e-11      2.8501019e-13      9.4838979e-14      1.4482739e-11      0.0000000e+00      7.1618279e-08      3.1221322e-14      2.6246302e-12      5.3995006e-12      1.8618747e-12      2.3714476e-06      1.4875665e-11      1.3542930e-08      9.1233515e-14      2.3416271e-11      4.9353281e-08      6.1084184e-04      1.2821121e-19    3.0563688e-04    4.3969075e-07    1.0577694e+00    3.5518317e+01                0                0
    4.1747755e-02    1.4000000e-02   -1.6220750e-02    1.6230628e-01   -2.4012563e-01   -1.0270411e+00    1.0987997e+03    4.7502911e+05      1.8064546e-09      8.8892261e-02      7.3944277e-01      1.1625674e-01      5.4599423e-02      4.2000539e-06      5.2365725e-09      1.9002709e-08      8.5182169e-09      1.8375996e-09      5.4722862e-08      3.5651845e-07      2.4269876e-06      5.6758606e-12      1.4398111e-08      2.8523301e-10      2.1799698e-12      4.3280619e-15      1.9104742e-09      2.4542117e-10      1.0376440e-13      2.2696724e-12      3.7846448e-14      1.4685886e-13      4.1760809e-13      4.2847117e-15      1.6721009e-15      3.7327198e-13      0.0000000e+00      4.5499590e-09      3.9910571e-15      8.6620390e-14      1.0708369e-13      5.7443243e-14      1.8274660e-06      2.0275125e-12      2.9427281e-09      6.2121824e-14      4.6323163e-12      3.7582851e-08      7.9984909e-04      5.3223138e-18    4.0646298e-04    2.7569182e-07    1.5197899e+00    5.3702933e+01                0                0
    4.5747755e-02    1.0000000e-02   -1.6220750e-02    3.7978352e-01   -4.3943834e-01   -1.1142701e+00    1.0686996e+03    4.7502785e+05      3.0862212e-09      9.3529632e-02      7.4057598e-01      1.1239068e-01      5.2745145e-02      5.3049345e-06      6.2925251e-09      2.7361952e-08      1.0570880e-08      3.3436582e-09      7.7068048e-08      4.3772404e-07      1.8808213e-06      6.7154190e-12      1.6266675e-08      4.8044452e-10      5.0736254e-12      6.7547484e-15      3.2442846e-09      5.5247537e-10      8.9223711e-14      3.8507944e-12      8.4979604e-14      3.1738446e-13      4.7184174e-13      6.7191596e-15      1.9429691e-15      2.9438491e-13      0.0000000e+00      7.9217229e-09      8.6550264e-15      1.9975555e-13      2.3032814e-13      1.3696271e-13      2.0996042e-06      3.8516585e-12      4.3662507e-09      9.7176305e-14      7.8318984e-12      4.3256929e-08      7.4863507e-04      4.6642568e-18    3.8184482e-04    3.3944252e-07    1.3239080e+00    4.4008911e+01                0                0
    4.1747755e-02    1.0000000e-02   -1.6220750e-02    4.2519780e-01   -2.9580533e-01   -9.6320266e-01    1.1745132e+03    4.7502837e+05      9.7601608e-11      7.3395856e-02      7.3610145e-01      1.2899516e-01      6.0603071e-02      2.4314575e-06      4.8441516e-09      6.6992683e-09      5.4501653e-09      1.9485382e-10      4.3475653e-08      2.5042206e-07      4.5930516e-06      1.4144674e-11      3.8825428e-08      1.4373435e-10      1.0539009e-12      9.9619330e-15      3.2035939e-10      3.0495669e-11      2.9966713e-15      1.1405775e-12      2.4261888e-15      8.5058708e-15      1.2744053e-14      1.5461135e-16      5.1415342e-17      1.0099579e-14      0.0000000e+00      5.4576963e-10      8.6490542e-16      8.8103666e-15      6.0866366e-15      7.1020518e-15      1.4074834e-06      2.3924155e-12      9.5602809e-10      5.7363691e-14      8.0874502e-13      2.8537574e-08      8.9564844e-04      5.2877275e-17    4.5684917e-04    1.9278985e-07    1.6415516e+00    5.4606511e+01                0                0
    4.5747755e-02    1.4000000e-02   -2.0220750e-02    4.6188017e-02   -4.2158400e-01   -1.3347148e+00    9.3413855e+02    4.7502783e+05      5.6653715e-08      1.2186401e-01      7.4663198e-01      8.9104652e-02      4.1775088e-02      8.1529712e-06      1.1604851e-08      6.4475598e-08      1.6117004e-08      3.1903576e-08      2.6662946e-07      5.5894475e-07      2.3861704e-07      1.4161655e-12      1.9737902e-09      9.7353754e-10      2.3214270e-11      1.1156866e-15      2.6082404e-08      8.6608530e-09      3.4326899e-12      5.3787595e-12      1.4001204e-12      6.6254686e-12      1.9129498e-11      2.5663436e-13      8.0942258e-14      9.5435124e-12      0.0000000e+00      6.5195900e-08      3.2539325e-14      2.5114119e-12      4.9472384e-12      1.8085776e-12      2.3397282e-06      1.5435468e-11      1.2891965e-08      9.9643494e-14      2.2876746e-11      4.8644775e-08      6.1237311e-04      1.7663913e-19    3.0921142e-04    4.0741303e-07    1.1270439e+00    3.5052551e+01                0                0
    4.1747755e-02    1.4000000e-02   -2.0220750e-02    1.2776150e-01   -2.5073300e-01   -1.2160734e+00    1.0878954e+03    4.7502915e+05      1.7628850e-09      9.3228769e-02      7.4048250e-01      1.1263072e-01      5.2865999e-02      4.4141826e-06      5.3068294e-09      2.0711498e-08      8.9059886e-09      1.9320894e-09      6.4971979e-08      3.7177235e-07      2.1052251e-06      7.4623060e-12      1.8158732e-08      3.7041171e-10      3.7614322e-12      7.3574487e-15      1.9770482e-09      3.3050320e-10      1.0083606e-13      2.9669947e-12      4.7621111e-14      1.8157393e-13      4.2869897e-13      4.9784016e-15      1.7598450e-15      2.8467869e-13      0.0000000e+00      4.8406405e-09      5.7640479e-15      1.1960707e-13      1.3216835e-13      8.1738815e-14      1.8659883e-06      3.4020167e-12      3.2077549e-09      7.9114477e-14      5.3880485e-12      3.8406997e-08      7.8307669e-04      7.1241384e-18    4.0127103e-04    2.6814030e-07    1.5864489e+00    5.1534508e+01                0                0
    4.5747755e-02    1.0000000e-02   -2.0220750e-02    3.3107742e-01   -4.2266681e-01   -1.3245582e+00    1.0662787e+03    4.7502774e+05      2.9952446e-09      9.6364310e-02      7.4129160e-01      1.1000096e-01      5.1596315e-02      5.2586784e-06      6.2282662e-09      2.7136503e-08      1.0476633e-08      3.3181775e-09      7.6470935e-08      4.3390783e-07      1.8501092e-06      6.6513195e-12      1.6116041e-08      4.7805191e-10      5.1008745e-12      6.7172270e-15      3.2172965e-09      5.4980078e-10      8.7566861e-14      3.8317873e-12      8.5132484e-14      3.1682537e-13      4.4693894e-13      6.6696797e-15      1.8668884e-15      2.3684773e-13      0.0000000e+00      7.8513226e-09      8.6543851e-15      2.0005258e-13      2.2982766e-13      1.3759738e-13      2.0803644e-06      3.8518835e-12      4.3305312e-09      9.6398900e-14      7.8214232e-12      4.2862097e-08      7.3699297e-04      4.4739330e-18    3.7936352e-04    3.1897250e-07    1.4046023e+00    4.3511841e+01                0                0
    4.1747755e-02    1.0000000e-02   -2.0220750e-02    3.5854209e-01   -3.1291705e-01   -1.1497365e+00    1.1623255e+03    4.7502853e+05      1.1764803e-10      7.8291126e-02      7.3730752e-01      1.2488757e-01      5.8633998e-02      2.6910668e-06      4.6253057e-09      8.0960161e-09      5.8605655e-09      2.4429375e-10      4.4998860e-08      2.6184238e-07      4.0723810e-06      1.2501681e-11      3.4722709e-08      1.5456360e-10      1.1680575e-12      9.0227280e-15      3.7801508e-10      3.9695562e-11      3.3669125e-15      1.2063888e-12      3.1948624e-15      1.1120331e-14      1.4711676e-14      1.9602489e-16      6.0712511e-17      8.9951066e-15      0.0000000e+00      7.0408529e-10      1.1174799e-15      1.2065081e-14      7.9544847e-15      9.3458333e-15      1.4829843e-06      2.2815998e-12      1.1565430e-09      4.9816655e-14      9.3438354e-13      3.0197007e-08      8.7114426e-04      3.7939578e-17    4.4890717e-04    1.9532667e-07    1.7288129e+00    5.3604071e+01                0                0
    3.7747755e-02    1.0000000e-02   -2.0220750e-02    4.6490637e-01   -1.8110268e-01   -8.9291502e-01    1.2161749e+03    4.7502923e+05      6.5877681e-12      6.7398185e-02      7.3489420e-01      1.3383825e-01      6.2878264e-02      1.3484005e-06      4.3946045e-09      2.5025826e-09      3.3481234e-09      3.3064151e-11      2.5719500e-08      1.5722622e-07      4.9061320e-06      1.2717935e-11      3.4268140e-08      7.1088878e-11      4.4588295e-13      7.0318284e-15      1.1815537e-10      6.5310879e-12      2.1510218e-16      6.2210866e-13      1.4724058e-16      4.8214829e-16      6.9708696e-16      7.3105104e-18      2.8138444e-18      5.2322977e-16      0.0000000e+00      8.1500583e-11      1.3953025e-16      8.9662564e-16      3.3856453e-16      1.2306662e-15      9.1296754e-07      1.4110870e-12      3.4310516e-10      7.7708307e-14      1.2894621e-13      1.8206359e-08      9.8368347e-04      9.0933952e-17    5.0529924e-04    1.0866537e-07    1.9233245e+00    5.6687520e+01                0                0
    3.7747755e-02    1.0000000e-02   -1.6220750e-02    5.4070740e-01   -1.4835642e-01   -7.3340645e-01    1.2238681e+03    4.7502903e+05      3.4933998e-12      6.3487287e-02      7.3385053e-01      1.3716168e-01      6.4487081e-02      1.2069982e-06      4.4958016e-09      2.0248381e-09      3.0994306e-09      2.2602546e-11      2.1899001e-08      1.4665214e-07      5.0600196e-06      1.1655989e-11      3.2108081e-08      6.1920179e-11      3.7760484e-13      5.9553337e-15      1.1073941e-10      5.0706905e-12      1.9118645e-16      5.8266627e-13      7.3480119e-17      2.4974799e-16      5.7295611e-16      4.9563094e-18      2.2452599e-18      6.0538421e-16      0.0000000e+00      4.9377439e-11      7.9394549e-17      4.9431148e-16      1.7722004e-16      8.0761089e-16      8.4580674e-07      1.1616365e-12      2.7537531e-10      8.9958038e-14      5.5963552e-14      1.6777935e-08      1.0060793e-03      8.9994855e-17    5.1034707e-04    1.0183881e-07    1.8052990e+00    5.6138026e+01                0                0
    3.3747755e-02    1.0000000e-02   -1.6220750e-02    6.3491356e-01   -4.2959693e-02   -4.5178213e-01    1.2220250e+03    4.7502954e+05      1.3550143e-12      6.3203464e-02      7.3374958e-01      1.3736430e-01      6.4613611e-02      8.6660732e-07      3.0461118e-09      1.4979329e-09      2.1929149e-09      1.5790013e-11      1.6206946e-08      1.0342168e-07      3.4401032e-06      8.3186384e-12      2.2638083e-08      4.4305732e-11      2.6997457e-13      4.3747943e-15      7.4677557e-11      3.5460767e-12      2.7619231e-17      4.0166427e-13      2.6344523e-17      7.9340818e-17      2.5478346e-17      5.5291909e-19      1.0975903e-19      2.7905810e-17      0.0000000e+00      3.5869163e-11      6.0109904e-17      3.1883116e-16      5.3581234e-17      5.8391257e-16      5.9999796e-07      8.6589982e-13      2.0371487e-10      5.7281330e-14      3.8933683e-14      1.1929312e-08      1.0639803e-03      9.4390263e-17    5.3596719e-04    6.6921842e-08    1.8342863e+00    5.2023914e+01                0                0
    3.3747755e-02    1.0000000e-02   -2.0220750e-02    5.6527103e-01   -8.8886561e-02   -5.9126542e-01    1.2194933e+03    4.7502988e+05      1.4408894e-12      6.5606446e-02      7.3450170e-01      1.3526359e-01      6.3575230e-02      9.0406395e-07      3.1621989e-09      1.5676777e-09      2.2849167e-09      1.6587951e-11      1.6943321e-08      1.0773151e-07      3.5703708e-06      8.6792248e-12      2.3594183e-08      4.6279653e-11      2.8234643e-13      4.5797964e-15      7.7657054e-11      3.7128025e-12      2.9642416e-17      4.1831009e-13      2.8206246e-17      8.5349126e-17      3.1841765e-17      6.3803192e-19      1.3792157e-19      2.6251275e-17      0.0000000e+00      3.7829383e-11      6.3714579e-17      3.3807149e-16      5.7754024e-17      6.1624125e-16      6.2522762e-07      9.0704624e-13      2.1325283e-10      5.9173417e-14      4.2174877e-14      1.2433444e-08      1.0477624e-03      9.3118092e-17    5.3550664e-04    7.2133538e-08    1.9665067e+00    5.3460920e+01                0                0
    3.7872824e-02    1.3807318e-02   -1.6220750e-02    3.7015686e-01   -7.6590128e-02   -8.3580861e-01    1.2004153e+03    4.7502911e+05      5.2949162e-11      6.8691465e-02      7.3499342e-01      1.3288472e-01      6.2464207e-02      1.7155895e-06      4.4306903e-09      3.8489535e-09      4.0456357e-09      8.8304935e-11      3.3131855e-08      1.9061815e-07      4.7070813e-06      1.4021032e-11      3.8792454e-08      9.4415967e-11      6.5761480e-13      8.6743529e-15      1.8184161e-10      1.5580129e-11      6.8280944e-15      7.8651299e-13      1.0822508e-15      4.0003002e-15      2.1743733e-14      1.5268533e-16      8.3940330e-17      2.5234646e-14      0.0000000e+00      2.3472236e-10      3.5771950e-16      3.8294193e-15      2.8961863e-15      3.4223364e-15      1.0858307e-06      1.8682720e-12      5.4102782e-10      6.2792091e-14      3.3403594e-13      2.1833023e-08      9.5838321e-04      8.6351534e-17    4.8673554e-04    1.4209279e-07    1.7868664e+00    5.9344744e+01                0                0
    3.4026859e-02    1.3047193e-02   -1.6220750e-02    5.5596353e-01    2.4935325e-02   -5.3732255e-01    1.2212463e+03    4.7502961e+05      2.5370127e-12      6.3708514e-02      7.3386312e-01      1.3696131e-01      6.4416299e-02      9.9076291e-07      3.4520016e-09      1.7272165e-09      2.5021370e-09      1.9030198e-11      1.8627461e-08      1.1803406e-07      3.8946032e-06      9.5119423e-12      2.5877269e-08      5.0854442e-11      3.1176106e-13      5.0364741e-15      8.5690763e-11      4.2218793e-12      1.9191862e-16      4.5925328e-13      4.9859476e-17      1.6647804e-16      5.3345021e-16      4.0727344e-18      2.0734181e-18      6.2849683e-16      0.0000000e+00      4.3705384e-11      7.2901128e-17      4.2452468e-16      1.1654820e-16      7.1437184e-16      6.8442861e-07      9.9933343e-13      2.3518380e-10      6.4430023e-14      4.8958146e-14      1.3612805e-08      1.0450093e-03      9.3386644e-17    5.2737336e-04    8.0465889e-08    1.8514518e+00    5.5027095e+01                0                0
    3.7872824e-02    1.3807318e-02   -2.0220750e-02    3.1149381e-01   -1.1684780e-01   -9.9751802e-01    1.1884168e+03    4.7502921e+05      7.6912312e-11      7.3411855e-02      7.3618555e-01      1.2890765e-01      6.0552350e-02      1.9728709e-06      4.3851985e-09      5.1059311e-09      4.4985667e-09      1.4048045e-10      3.4090062e-08      2.0420868e-07      4.3877403e-06      1.2328014e-11      3.3306308e-08      1.1393830e-10      7.8857481e-13      8.1455788e-15      2.4080029e-10      2.1768244e-11      6.6001132e-15      9.0739897e-13      1.8263432e-15      6.6174597e-15      2.3662026e-14      2.0852892e-16      9.4549876e-17      1.9220688e-14      0.0000000e+00      3.9423108e-10      6.1316875e-16      6.3844097e-15      4.7700411e-15      5.0392079e-15      1.1767887e-06      1.7840740e-12      7.2538624e-10      5.6224021e-14      6.8568527e-13      2.3779726e-08      9.3474296e-04      5.5553286e-17    4.8009878e-04    1.4851384e-07    1.8848208e+00    5.8628564e+01                0                0
    3.4026859e-02    1.3047193e-02   -2.0220750e-02    4.9153304e-01   -2.6589734e-02   -6.8512894e-01    1.2160202e+03    4.7502989e+05      4.7937765e-12      6.6758903e-02      7.3474409e-01      1.3433362e-01      6.3131472e-02      1.0798377e-06      3.5273801e-09      1.9890794e-09      2.6828236e-09      2.5435014e-11      2.0530002e-08      1.2589342e-07      3.9477707e-06      1.0129426e-11      2.7395800e-08      5.6550816e-11      3.5234567e-13      5.5679907e-15      9.3702189e-11      5.0404664e-12      2.0840024e-16      4.9513070e-13      1.0084752e-16      3.2936939e-16      6.6167558e-16      5.9185390e-18      2.6497083e-18      5.3791319e-16      0.0000000e+00      6.2358337e-11      1.0671033e-16      6.5366735e-16      2.3090081e-16      9.3213854e-16      7.3241542e-07      1.1129332e-12      2.7243334e-10      6.1938588e-14      1.0102348e-13      1.4604438e-08      1.0259556e-03      9.2436561e-17    5.2496608e-04    8.6996683e-08    1.9763085e+00    5.5981501e+01                0                0
    3.7747755e-02    6.0000000e-03   -1.6220750e-02    6.5854521e-01   -1.7726746e-01   -6.3770794e-01    1.2425727e+03    4.7502879e+05      5.0459126e-13      5.9410760e-02      7.3296366e-01      1.4050677e-01      6.6069137e-02      8.8687628e-07      4.3251920e-09      1.2327668e-09      2.4690812e-09      1.3775120e-11      2.1682738e-08      1.2558544e-07      4.6815985e-06      1.6078815e-11      3.7921526e-08      6.1502553e-11      4.0690081e-13      9.3932466e-15      7.8831155e-11      3.7326939e-12      3.4878560e-17      6.0405411e-13      1.1041882e-17      3.3663319e-17      1.5437339e-17      1.8572354e-19      6.0793117e-20      1.4248201e-17      0.0000000e+00      1.6606358e-11      3.5666768e-17      1.6537821e-16      2.3069079e-17      8.3273523e-16      6.6335769e-07      1.8004517e-12      1.6693073e-10      1.1684727e-13      2.5321861e-14      1.3014015e-08      1.0432392e-03      2.1763427e-16    5.2926756e-04    7.2000665e-08    1.8040763e+00    5.2966555e+01                0                0
    3.3747755e-02    6.0000000e-03   -1.6220750e-02    7.1479703e-01   -1.1188248e-01   -3.7335328e-01    1.2241691e+03    4.7502919e+05      1.0494512e-12      6.2530664e-02      7.3360831e-01      1.3790371e-01      6.4872508e-02      7.5679633e-07      2.8531597e-09      1.2514142e-09      1.9496374e-09      1.2853326e-11      1.3689865e-08      9.2268992e-08      3.2162524e-06      7.3561987e-12      2.0268989e-08      3.8650414e-11      2.3388406e-13      3.7299584e-15      6.8680138e-11      2.9677123e-12      1.6028593e-17      3.6566044e-13      1.9709764e-17      5.8104573e-17      1.4409345e-18      7.9225911e-20      4.9291739e-21      8.2562614e-19      0.0000000e+00      2.7338149e-11      4.4406395e-17      2.3270997e-16      3.9670943e-17      4.5003545e-16      5.3241168e-07      7.2325924e-13      1.6982699e-10      5.7479147e-14      2.9806769e-14      1.0556137e-08      1.0801521e-03      9.5059398e-17    5.4372898e-04    5.6238457e-08    1.8069895e+00    4.8785665e+01                0                0
    3.7747755e-02    2.0000000e-03   -1.6220750e-02    7.2101929e-01   -1.6228180e-01   -5.8640480e-01    1.2535794e+03    4.7502887e+05      8.8787027e-14      5.7089401e-02      7.3246247e-01      1.4240898e-01      6.6968604e-02      7.3517017e-07      4.3550895e-09      8.9716388e-10      2.1749292e-09      9.2664778e-12      1.6373173e-08      1.0636174e-07      4.6926176e-06      1.4004781e-11      3.1780956e-08      5.7380436e-11      3.4746406e-13      8.1214378e-15      7.9235115e-11      2.7639852e-12      2.0230018e-17      5.9766535e-13      1.6974225e-18      5.0271679e-18      4.5872980e-19      9.7321158e-21      1.7281280e-21      3.5770419e-19      0.0000000e+00      5.9560208e-12      1.1413385e-17      4.8227596e-17      3.4151750e-18      4.8056126e-16      5.6942023e-07      1.3657608e-12      1.1624850e-10      1.5519380e-13      1.0196391e-14      1.1057292e-08      1.0643683e-03      2.0550374e-16    5.4035874e-04    5.6916323e-08    1.8079046e+00    5.1622080e+01                0                0
    3.3747755e-02    2.0000000e-03   -1.6220750e-02    7.4561452e-01   -1.4720902e-01   -3.2665236e-01    1.2254243e+03    4.7502919e+05      1.0320586e-12      6.2149138e-02      7.3353161e-01      1.3820730e-01      6.5018169e-02      7.1085993e-07      2.6905891e-09      1.1756580e-09      1.8330407e-09      1.2160724e-11      1.2834318e-08      8.6690287e-08      3.0309982e-06      6.9076213e-12      1.9027594e-08      3.6438442e-11      2.2055183e-13      3.5040735e-15      6.4908796e-11      2.8137276e-12      1.5054873e-17      3.4545853e-13      2.0703750e-17      6.1237312e-17      1.2426574e-18      9.6565713e-20      3.5196860e-21      9.7709490e-20      0.0000000e+00      2.5923165e-11      4.2468141e-17      2.2793311e-16      4.1924596e-17      4.2730845e-16      5.0019188e-07      6.7680713e-13      1.5949621e-10      5.4943816e-14      2.8530390e-14      9.9156423e-09      1.0894048e-03      9.5794757e-17    5.4836063e-04    5.1132782e-08    1.7932472e+00    4.7215107e+01                0                0
    3.7747755e-02    6.0000000e-03   -2.0220750e-02    5.7724798e-01   -2.0567296e-01   -7.9810029e-01    1.2374451e+03    4.7502919e+05      1.0280245e-12      6.2729236e-02      7.3390456e-01      1.3765857e-01      6.4679957e-02      9.8275669e-07      4.2739536e-09      1.4872309e-09      2.6419952e-09      1.7637485e-11      2.3626136e-08      1.3385603e-07      4.6275723e-06      1.6934283e-11      3.8516277e-08      6.8535584e-11      4.6163704e-13      1.0470391e-14      8.3452554e-11      4.3570155e-12      4.3260029e-17      6.3423377e-13      2.3541597e-17      7.1030075e-17      2.1348651e-17      3.1773909e-19      8.5934644e-20      1.4632691e-17      0.0000000e+00      2.6799573e-11      5.8868337e-17      2.8392695e-16      4.8515075e-17      1.0571798e-15      7.1617162e-07      2.1373482e-12      2.0326702e-10      1.1156909e-13      4.7882466e-14      1.4127175e-08      1.0211313e-03      2.0867690e-16    5.2510648e-04    7.9183074e-08    1.9341001e+00    5.4210263e+01                0                0
    3.3747755e-02    6.0000000e-03   -2.0220750e-02    6.3514077e-01   -1.5099899e-01   -5.1024644e-01    1.2237792e+03    4.7502970e+05      1.0663936e-12      6.4384066e-02      7.3425336e-01      1.3624993e-01      6.4042659e-02      7.7459348e-07      2.9168525e-09      1.2800362e-09      1.9948749e-09      1.3114707e-11      1.4037368e-08      9.4420809e-08      3.2888619e-06      7.5531913e-12      2.0767969e-08      3.9621434e-11      2.3989789e-13      3.8442266e-15      7.0091156e-11      3.0306839e-12      1.6513743e-17      3.7425165e-13      1.9867136e-17      5.8519449e-17      1.6312904e-18      7.7661446e-20      5.9717027e-21      8.7999003e-19      0.0000000e+00      2.7792062e-11      4.5358422e-17      2.3535231e-16      3.9913444e-17      4.6177566e-16      5.4495457e-07      7.4671844e-13      1.7371034e-10      5.8722811e-14      3.1113137e-14      1.0805448e-08      1.0652314e-03      9.3998179e-17    5.4438845e-04    6.0593040e-08    1.9443732e+00    5.0535075e+01                0                0
    3.7747755e-02    2.0000000e-03   -2.0220750e-02    6.3387309e-01   -1.8859288e-01   -7.4935214e-01    1.2506399e+03    4.7502951e+05      1.8809360e-13      5.9932865e-02      7.3331699e-01      1.3994430e-01      6.5757215e-02      7.8545822e-07      4.4210171e-09      9.9131891e-10      2.2866632e-09      1.0708144e-11      1.8619699e-08      1.1386235e-07      4.7712273e-06      1.5370748e-11      3.5311629e-08      5.9554307e-11      3.7544032e-13      8.9517230e-15      7.8409631e-11      3.0879978e-12      2.4360210e-17      6.1204333e-13      3.7046032e-18      1.0906840e-17      6.8164216e-19      1.1684687e-20      2.7336654e-21      4.3459553e-19      0.0000000e+00      8.6154829e-12      1.7703394e-17      7.5983200e-17      7.3945301e-18      6.0911312e-16      6.0332660e-07      1.5761008e-12      1.3045624e-10      1.4457212e-13      1.5314994e-14      1.1748392e-08      1.0422792e-03      2.2135350e-16    5.3675361e-04    6.3619097e-08    1.9471467e+00    5.3364076e+01                0                0
    3.3747755e-02    2.0000000e-03   -2.0220750e-02    6.5715049e-01   -1.8519410e-01   -4.6041682e-01    1.2264047e+03    4.7502980e+05      9.8750338e-13      6.3642035e-02      7.3410498e-01      1.3684676e-01      6.4325711e-02      7.1065202e-07      2.6930271e-09      1.1724609e-09      1.8330891e-09      1.2038830e-11      1.2814254e-08      8.6709312e-08      3.0350246e-06      6.9117831e-12      1.9042135e-08      3.6344410e-11      2.1953414e-13      3.4986583e-15      6.4780475e-11      2.7791888e-12      1.4710956e-17      3.4478211e-13      1.8490646e-17      5.4458527e-17      6.8521851e-19      6.0623684e-20      1.6503751e-21      3.1486007e-20      0.0000000e+00      2.5542337e-11      4.1323193e-17      2.1673393e-16      3.7202524e-17      4.1809618e-16      5.0035803e-07      6.7562168e-13      1.5904682e-10      5.4798694e-14      2.7925005e-14      9.9184750e-09      1.0761395e-03      9.4503239e-17    5.5010554e-04    5.4305871e-08    1.9341958e+00    4.9150232e+01                0                0
    4.5747755e-02    1.4000000e-02   -2.4220750e-02   -1.5972328e-02   -4.3999222e-01   -1.5402460e+00    9.3197591e+02    4.7502850e+05      5.6663294e-08      1.2362531e-01      7.4709150e-01      8.7610927e-02      4.1055356e-02      8.0980379e-06      1.1525672e-08      6.4048936e-08      1.6008180e-08      3.1735927e-08      2.6503174e-07      5.5488055e-07      2.3310423e-07      1.4307587e-12      1.9912536e-09      9.6788110e-10      2.3089961e-11      1.1738292e-15      2.5918949e-08      8.6004145e-09      3.1879383e-12      5.3578763e-12      1.3961948e-12      6.6122496e-12      1.7777752e-11      2.5164815e-13      7.6267768e-14      8.2869112e-12      0.0000000e+00      6.4798529e-08      3.2296696e-14      2.4805420e-12      4.9367345e-12      1.7931205e-12      2.3234873e-06      1.5365858e-11      1.2806927e-08      9.9478642e-14      2.2784488e-11      4.8307573e-08      6.0508710e-04      1.8568194e-19    3.0837709e-04    3.8582053e-07    1.1678556e+00    3.4378421e+01                0                0
    4.1747755e-02    1.4000000e-02   -2.4220750e-02    4.6448886e-02   -2.9447083e-01   -1.3925012e+00    1.0751154e+03    4.7503031e+05      2.0838484e-09      9.7301437e-02      7.4147550e-01      1.0921744e-01      5.1233473e-02      4.6409400e-06      5.5162158e-09      2.2930154e-08      9.3043468e-09      2.3850566e-09      7.0639275e-08      3.8753616e-07      1.8746005e-06      7.8020125e-12      1.8790236e-08      4.5087025e-10      5.1879605e-12      8.6976087e-15      2.3760714e-09      4.3652213e-10      1.0348586e-13      3.6115956e-12      6.1186805e-14      2.2837966e-13      4.0487095e-13      5.3860868e-15      1.6791015e-15      2.6022505e-13      0.0000000e+00      5.8979491e-09      7.6891161e-15      1.5917125e-13      1.6577419e-13      1.0958948e-13      1.8939139e-06      4.2249248e-12      3.6046171e-09      9.3533056e-14      6.4238118e-12      3.9003231e-08      7.6317487e-04      7.1858347e-18    3.9491288e-04    2.6356715e-07    1.6292175e+00    5.0026172e+01                0                0
    4.5747755e-02    1.0000000e-02   -2.4220750e-02    2.4727379e-01   -4.4549211e-01   -1.5256288e+00    1.0580227e+03    4.7502837e+05      3.8359137e-09      9.9727069e-02      7.4212549e-01      1.0717473e-01      5.0242810e-02      5.3499853e-06      6.2877350e-09      2.8548650e-08      1.0637665e-08      3.9640517e-09      8.5259382e-08      4.3921403e-07      1.5882134e-06      7.8793829e-12      1.7014850e-08      6.5853564e-10      9.3565928e-12      1.0457442e-14      3.6538052e-09      7.6043945e-10      8.9945801e-14      5.2520554e-12      1.3476986e-13      4.8138569e-13      4.6716432e-13      8.0948648e-15      1.9516093e-15      2.2146816e-13      0.0000000e+00      8.8646153e-09      1.2027675e-14      2.8862711e-13      3.4745701e-13      2.0075355e-13      2.0659769e-06      6.0932763e-12      4.5986483e-09      1.3504124e-13      1.3236618e-11      4.2578188e-08      7.2024966e-04      5.0364405e-18    3.7440217e-04    3.0567477e-07    1.4560496e+00    4.2925959e+01                0                0
    4.1747755e-02    1.0000000e-02   -2.4220750e-02    2.6907066e-01   -3.4827924e-01   -1.3255369e+00    1.1490934e+03    4.7502925e+05      1.5264792e-10      8.2741152e-02      7.3841536e-01      1.2114719e-01      5.6841125e-02      2.9081625e-06      4.5697670e-09      9.3797914e-09      6.2224469e-09      3.0776942e-10      4.6177041e-08      2.7221873e-07      3.7237771e-06      1.2108916e-11      3.2241950e-08      1.7428456e-10      1.4206840e-12      9.2845096e-15      4.3972830e-10      5.2901998e-11      3.8413784e-15      1.3397347e-12      4.7080316e-15      1.6158726e-14      1.5777949e-14      2.4502179e-16      6.5254415e-17      9.0728182e-15      0.0000000e+00      8.9014134e-10      1.4540056e-15      1.7056349e-14      1.1550869e-14      1.2930305e-14      1.5412642e-06      2.4384617e-12      1.3455557e-09      5.0267136e-14      1.0965071e-12      3.1463960e-08      8.4659234e-04      3.1078525e-17    4.4116857e-04    1.9679279e-07    1.7902742e+00    5.2997536e+01                0                0
    4.1747755e-02    1.4000000e-02   -2.8220750e-02   -1.8939904e-02   -3.0567183e-01   -1.5917160e+00    1.0585794e+03    4.7503006e+05      3.6232808e-09      1.0170269e-01      7.4253980e-01      1.0553442e-01      4.9476203e-02      5.0285531e-06      5.8977972e-09      2.6817867e-08      9.9953521e-09      3.6542059e-09      7.9727922e-08      4.1285647e-07      1.4817771e-06      7.4004750e-12      1.5976141e-08      6.1980063e-10      8.8181167e-12      9.8352911e-15      3.3798820e-09      6.9578603e-10      1.3043634e-13      4.9497926e-12      1.2455612e-13      4.4381736e-13      4.9390751e-13      7.8879395e-15      2.0476590e-15      3.0228855e-13      0.0000000e+00      8.2283348e-09      1.1297240e-14      2.6667489e-13      3.2039339e-13      1.8470989e-13      1.9414190e-06      5.7291865e-12      4.3147294e-09      1.2704394e-13      1.2421278e-11      4.0011674e-08      7.3781800e-04      5.1573980e-18    3.8595850e-04    2.6270838e-07    1.6427731e+00    4.8291594e+01                0                0
    4.5747755e-02    1.0000000e-02   -2.8220750e-02    1.9488668e-01   -4.4788985e-01   -1.7190225e+00    1.0492294e+03    4.7502853e+05      3.7146657e-09      1.0292127e-01      7.4292639e-01      1.0448523e-01      4.8955278e-02      5.5253046e-06      6.4157468e-09      3.0345444e-08      1.0909301e-08      4.0474696e-09      8.1428363e-08      4.4756643e-07      1.3668748e-06      5.6151560e-12      1.1767722e-08      5.2966144e-10      6.6916539e-12      5.9296132e-15      3.8765411e-09      7.1306510e-10      6.9328095e-14      4.0824697e-12      1.0995391e-13      4.0737452e-13      4.3543467e-13      7.7920513e-15      1.8487975e-15      1.6481056e-13      0.0000000e+00      9.4608703e-09      1.0044768e-14      2.5655980e-13      2.9567688e-13      1.7900410e-13      2.0769785e-06      4.7440738e-12      4.9089053e-09      9.8020083e-14      8.5106796e-12      4.2827267e-08      7.0220710e-04      2.6397638e-18    3.6893186e-04    2.9566877e-07    1.4908708e+00    4.2462433e+01                0                0
    4.1747755e-02    1.0000000e-02   -2.8220750e-02    2.0972365e-01   -3.5776971e-01   -1.5082260e+00    1.1347978e+03    4.7502951e+05      2.4259112e-10      8.7026622e-02      7.3948393e-01      1.1754446e-01      5.5116242e-02      3.1971420e-06      4.5485598e-09      1.1396514e-08      6.6975793e-09      4.6484610e-10      4.4852926e-08      2.8749557e-07      3.2685281e-06      9.3719601e-12      2.5881953e-08      1.8520331e-10      1.4814034e-12      7.0068003e-15      6.0986758e-10      6.8961374e-11      4.0533078e-15      1.4631292e-12      7.0434448e-15      2.3799585e-14      1.8326128e-14      3.1884802e-16      7.6236503e-17      9.1448534e-15      0.0000000e+00      1.3263388e-09      1.8868321e-15      2.3943707e-14      1.6977189e-14      1.7014029e-14      1.6014265e-06      2.0240658e-12      1.6576239e-09      4.7830753e-14      1.5685090e-12      3.2783812e-08      8.2025989e-04      1.7433490e-17    4.3261803e-04    1.9857371e-07    1.8273542e+00    5.2276509e+01                0                0
    3.7747755e-02    1.0000000e-02   -2.8220750e-02    2.9393046e-01   -2.4992033e-01   -1.2190445e+00    1.1926258e+03    4.7503033e+05      2.3177863e-11      7.5429214e-02      7.3700014e-01      1.2703635e-01      5.9598854e-02      1.7363056e-06      4.0774681e-09      4.1991533e-09      4.0027899e-09      8.0516569e-11      2.8019726e-08      1.8178604e-07      4.2240806e-06      1.0068970e-11      2.8462430e-08      8.7235139e-11      5.5650322e-13      5.9235038e-15      1.8242893e-10      1.1821564e-11      3.4842343e-16      7.0938081e-13      5.2491822e-16      1.6587427e-15      1.0090919e-15      1.5033705e-17      4.1007223e-18      7.1628422e-16      0.0000000e+00      2.3796002e-10      3.6690502e-16      2.7199377e-15      1.1587263e-15      2.3741298e-15      1.0616565e-06      1.3142170e-12      5.8898153e-10      5.0415098e-14      3.4264544e-13      2.1415876e-08      9.2814592e-04      4.6820844e-17    4.8999658e-04    1.2207326e-07    2.0641411e+00    5.7378041e+01                0                0
    3.7747755e-02    1.0000000e-02   -2.4220750e-02    3.6928246e-01   -2.2483654e-01   -1.0521477e+00    1.2052826e+03    4.7502981e+05      8.6579328e-12      7.1399464e-02      7.3594972e-01      1.3044570e-01      6.1240445e-02      1.5107903e-06      4.2692571e-09      3.1182234e-09      3.6308812e-09      4.3505067e-11      2.6610435e-08      1.6904686e-07      4.6428004e-06      1.1753202e-11      3.1095268e-08      7.8022580e-11      4.9035454e-13      6.7942987e-15      1.3590177e-10      8.0874026e-12      2.9254905e-16      6.4533331e-13      2.1770084e-16      7.2387884e-16      8.4851714e-16      1.2702526e-17      3.5582257e-18      6.4271799e-16      0.0000000e+00      1.1897484e-10      1.9611654e-16      1.3742279e-15      5.0451266e-16      1.5747575e-15      9.8354572e-07      1.4741408e-12      4.3117516e-10      6.7099393e-14      1.3734787e-13      1.9720244e-08      9.5727012e-04      6.8375925e-17    4.9834410e-04    1.1563833e-07    2.0065693e+00    5.7143310e+01                0                0
    3.3747755e-02    1.0000000e-02   -2.4220750e-02    4.7263290e-01   -1.3851749e-01   -7.3937421e-01    1.2151302e+03    4.7503047e+05      2.9942748e-12      6.8139256e-02      7.3526915e-01      1.3306522e-01      6.2494200e-02      9.6771141e-07      3.1752871e-09      1.7664210e-09      2.4072777e-09      2.1268748e-11      1.8378832e-08      1.1300931e-07      3.5592165e-06      9.1052948e-12      2.4595614e-08      5.0418468e-11      3.1240031e-13      4.9898062e-15      8.2740006e-11      4.2818572e-12      3.5628647e-17      4.4173405e-13      5.9106898e-17      1.7653960e-16      3.6500381e-17      6.4361557e-19      1.4307241e-19      2.7936237e-17      0.0000000e+00      5.1624086e-11      8.9283623e-17      4.9316314e-16      1.2048186e-16      7.7372173e-16      6.5794572e-07      9.9718259e-13      2.4157592e-10      5.5808950e-14      8.3273652e-14      1.3117640e-08      1.0268074e-03      9.2065408e-17    5.3289246e-04    7.6553766e-08    2.0717907e+00    5.5087274e+01                0                0
    3.3747755e-02    1.0000000e-02   -2.8220750e-02    3.8972582e-01   -1.7504955e-01   -8.9449543e-01    1.2089126e+03    4.7503117e+05      6.6315554e-12      7.0897694e-02      7.3607040e-01      1.3069032e-01      6.1334125e-02      1.0573316e-06      3.2189188e-09      2.0649486e-09      2.5822090e-09      2.9057904e-11      1.9013825e-08      1.1992930e-07      3.5602662e-06      8.9190635e-12      2.3664029e-08      5.4886660e-11      3.3597592e-13      4.9888979e-15      9.3816861e-11      4.9318749e-12      4.1729893e-17      4.6715509e-13      1.2911966e-16      3.8399301e-16      4.8707136e-17      1.0740111e-18      1.8639205e-19      3.4116351e-17      0.0000000e+00      7.5228451e-11      1.2524676e-16      7.3875091e-16      2.6238945e-16      9.3190045e-16      7.0260874e-07      1.0125345e-12      2.8429793e-10      5.3479133e-14      1.6174940e-13      1.4048880e-08      1.0019498e-03      7.6201361e-17    5.2829181e-04    8.0430715e-08    2.1533742e+00    5.6526125e+01                0                0
    3.7872824e-02    1.3807318e-02   -2.4220750e-02    2.1478575e-01   -1.6254316e-01   -1.1560222e+00    1.1744980e+03    4.7502988e+05      9.6841346e-11      7.7906691e-02      7.3732541e-01      1.2511978e-01      5.8732412e-02      2.1653088e-06      4.3070947e-09      5.9531836e-09      4.8533910e-09      1.7445253e-10      3.8883867e-08      2.2297367e-07      4.0899386e-06      1.2605696e-11      3.4643776e-08      1.2922796e-10      9.7355172e-13      8.9163808e-15      2.8491491e-10      2.9617784e-11      7.4116263e-15      1.0231110e-12      2.4598548e-15      8.8562846e-15      2.2895393e-14      2.3378328e-16      9.2402380e-17      1.8891294e-14      0.0000000e+00      4.9023395e-10      7.9673038e-16      8.7210357e-15      6.3824485e-15      6.9195276e-15      1.2545156e-06      2.1553103e-12      8.4979234e-10      5.0488511e-14      7.2432510e-13      2.5437197e-08      9.0785385e-04      5.2678502e-17    4.7207905e-04    1.5470364e-07    1.9522943e+00    5.8173174e+01                0                0
    3.4026859e-02    1.3047193e-02   -2.4220750e-02    4.0255135e-01   -8.0363130e-02   -8.3592096e-01    1.2092349e+03    4.7503051e+05      9.2857288e-12      6.9794318e-02      7.3560978e-01      1.3172642e-01      6.1859955e-02      1.1719118e-06      3.5646751e-09      2.3007616e-09      2.8612136e-09      3.4115530e-11      2.1146085e-08      1.3289571e-07      3.9373615e-06      9.9017338e-12      2.6225724e-08      6.1313245e-11      3.7817765e-13      5.5594270e-15      1.0563362e-10      5.8344035e-12      2.6813849e-16      5.2153233e-13      1.9255745e-16      6.1397354e-16      7.3872702e-16      7.7429794e-18      2.9675405e-18      6.1598814e-16      0.0000000e+00      8.8210907e-11      1.4628313e-16      9.5580829e-16      4.2819183e-16      1.1291224e-15      7.7775184e-07      1.1313731e-12      3.1711558e-10      5.9525592e-14      1.8666407e-13      1.5551617e-08      1.0034347e-03      7.6814967e-17    5.2102928e-04    9.2114697e-08    2.0735464e+00    5.7155419e+01                0                0
    3.7872824e-02    1.3807318e-02   -2.8220750e-02    1.4791537e-01   -1.9227395e-01   -1.3340478e+00    1.1592693e+03    4.7503032e+05      1.4536728e-10      8.2312459e-02      7.3843820e-01      1.2141008e-01      5.6952955e-02      2.4474163e-06      4.1881103e-09      7.3925815e-09      5.3262162e-09      2.4490571e-10      4.1078773e-08      2.3796422e-07      3.6766396e-06      1.1324776e-11      3.1482212e-08      1.4367605e-10      1.1492019e-12      8.2310911e-15      3.6071138e-10      4.2699618e-11      8.6984211e-15      1.1193625e-12      4.3077667e-15      1.5170780e-14      2.5788029e-14      3.1255842e-16      1.0500846e-16      2.0860254e-14      0.0000000e+00      6.8249350e-10      1.0883147e-15      1.3526980e-14      1.0908002e-14      1.0259505e-14      1.3470276e-06      2.1136615e-12      1.0589332e-09      4.4895547e-14      9.5335754e-13      2.7431933e-08      8.7847841e-04      3.7790314e-17    4.6284960e-04    1.6040148e-07    1.9931279e+00    5.7529947e+01                0                0
    3.4026859e-02    1.3047193e-02   -2.8220750e-02    3.2427994e-01   -1.1971160e-01   -9.9599869e-01    1.2008387e+03    4.7503111e+05      1.1653077e-11      7.2962118e-02      7.3649016e-01      1.2901893e-01      6.0545379e-02      1.3127604e-06      3.3980533e-09      2.8701691e-09      3.1001544e-09      4.6284800e-11      2.5327652e-08      1.4606760e-07      3.6307911e-06      1.0755983e-11      2.9740154e-08      7.1233910e-11      4.8950625e-13      6.6589734e-15      1.1994159e-10      8.5866134e-12      3.4747469e-16      5.9209648e-13      2.9150197e-16      9.3361782e-16      8.8993538e-16      1.0887379e-17      3.6014168e-18      7.2870380e-16      0.0000000e+00      1.2775370e-10      2.3831893e-16      1.6318611e-15      6.5344430e-16      1.8334259e-15      8.3594785e-07      1.4260511e-12      3.9975051e-10      4.7732264e-14      2.1472151e-13      1.6808529e-08      9.7740322e-04      8.6249569e-17    5.1531468e-04    9.6587568e-08    2.1457397e+00    5.8106259e+01                0                0
    4.5747755e-02    6.0000000e-03   -1.6220750e-02    6.4356425e-01   -3.5415176e-01   -1.0693192e+00    1.1847384e+03    4.7502752e+05      9.3443934e-11      7.0565942e-02      7.3568027e-01      1.3124646e-01      6.1626751e-02      2.5624375e-06      5.7051429e-09      6.6715816e-09      5.8422749e-09      1.9010208e-10      4.4178286e-08      2.6521519e-07      5.6891365e-06      1.6069026e-11      4.3186278e-08      1.4876384e-10      1.0245045e-12      1.0626056e-14      3.1948058e-10      2.8052716e-11      1.7810350e-15      1.1868589e-12      2.4039117e-15      8.3016817e-15      8.9486602e-15      1.2828974e-16      3.6620096e-17      5.6367951e-15      0.0000000e+00      5.2340520e-10      8.1307481e-16      8.1791832e-15      5.9228122e-15      6.5495410e-15      1.5256623e-06      2.3218903e-12      9.4897951e-10      7.4554587e-14      9.1113333e-13      3.0828014e-08      8.7039950e-04      5.3146856e-17    4.4884407e-04    2.2087945e-07    1.5352015e+00    5.0778661e+01                0                0
    4.1747755e-02    6.0000000e-03   -1.6220750e-02    6.3026851e-01   -2.6099017e-01   -8.8291190e-01    1.2299886e+03    4.7502825e+05      4.3843312e-12      6.1992145e-02      7.3363843e-01      1.3836719e-01      6.5023641e-02      1.3960202e-06      5.5520271e-09      2.2759709e-09      3.6529734e-09      2.8721081e-11      2.9970645e-08      1.7832008e-07      6.1081596e-06      1.9177540e-11      4.5142041e-08      8.8693620e-11      5.6507658e-13      1.1358001e-14      1.2170468e-10      6.3189174e-12      1.1630849e-16      7.9671134e-13      1.0388779e-16      3.4570657e-16      3.4141474e-16      4.5222541e-18      1.3853022e-18      2.4962796e-16      0.0000000e+00      5.6090730e-11      1.0429370e-16      6.4149130e-16      2.4383456e-16      1.3448088e-15      9.9201272e-07      2.2827285e-12      3.1065211e-10      1.3520645e-13      9.0755484e-14      1.9634423e-08      9.6981146e-04      1.4301039e-16    4.9613539e-04    1.2468394e-07    1.7138918e+00    5.4089643e+01                0                0
    4.5747755e-02    2.0000000e-03   -1.6220750e-02    7.6856680e-01   -1.8295986e-01   -1.0575935e+00    1.2431259e+03    4.7502767e+05      2.2236963e-12      5.8883716e-02      7.3320398e-01      1.4082931e-01      6.6140575e-02      1.4809859e-06      7.2010967e-09      2.0939421e-09      4.1182032e-09      2.5391736e-11      3.6408357e-08      2.0958706e-07      7.7681365e-06      2.7009139e-11      6.3576556e-08      1.0352970e-10      6.8833391e-13      1.5852293e-14      1.3315089e-10      6.5480984e-12      8.1209248e-17      1.0155181e-12      5.4625322e-17      1.8058503e-16      1.4934342e-16      2.1546378e-18      6.0898611e-19      9.5712974e-17      0.0000000e+00      3.4532524e-11      7.0509461e-17      3.9403021e-16      1.2715239e-16      1.4839972e-15      1.1041908e-06      3.0338643e-12      2.8419688e-10      1.9526108e-13      5.5572623e-14      2.1665073e-08      9.3171798e-04      1.9907416e-16    4.8357888e-04    1.6470039e-07    1.6517248e+00    5.4495675e+01                0                0
    4.1747755e-02    2.0000000e-03   -1.6220750e-02    7.2777877e-01   -1.8142780e-01   -8.2495282e-01    1.2613951e+03    4.7502831e+05      1.4843751e-13      5.5659431e-02      7.3226524e-01      1.4357136e-01      6.7481160e-02      9.3258082e-07      6.3550769e-09      1.0712121e-09      2.8913766e-09      1.3301327e-11      2.4439771e-08      1.4625415e-07      6.5531490e-06      2.4320443e-11      5.0328033e-08      8.6993616e-11      5.4547306e-13      1.5314625e-14      1.0162107e-10      3.7874007e-12      3.5706792e-17      9.0457004e-13      3.3528810e-18      1.0745726e-17      7.3864666e-18      1.0225150e-19      2.9972301e-20      5.2413898e-18      0.0000000e+00      5.4744393e-12      1.1831256e-17      5.1590218e-17      7.4803510e-18      8.4789178e-16      7.3832478e-07      2.6109803e-12      1.3685185e-10      2.4998848e-13      1.4692699e-14      1.4240132e-08      1.0143446e-03      2.9557070e-16    5.1993224e-04    8.7418025e-08    1.7616100e+00    5.4359929e+01                0                0
    4.5747755e-02    6.0000000e-03   -2.0220750e-02    5.7874213e-01   -3.3896880e-01   -1.2586577e+00    1.1777474e+03    4.7502771e+05      9.5886222e-11      7.4735537e-02      7.3673354e-01      1.2773335e-01      5.9938448e-02      2.6584460e-06      5.3266135e-09      7.2832241e-09      5.9657976e-09      2.0604656e-10      4.7653686e-08      2.7425323e-07      5.0691717e-06      1.5580882e-11      4.2787246e-08      1.5747036e-10      1.1627224e-12      1.0960272e-14      3.4351680e-10      3.3110131e-11      1.9963585e-15      1.2507826e-12      2.6100483e-15      9.0168778e-15      9.3067815e-15      1.4013444e-16      3.8534837e-17      5.1054717e-15      0.0000000e+00      5.7821086e-10      9.4796506e-16      9.5856121e-15      6.4367747e-15      7.7809862e-15      1.5426087e-06      2.6295389e-12      1.0382447e-09      6.3438665e-14      8.7280402e-13      3.1271801e-08      8.4943955e-04      5.0188088e-17    4.4260065e-04    2.1479024e-07    1.6352052e+00    5.0823536e+01                0                0
    4.1747755e-02    6.0000000e-03   -2.0220750e-02    5.4989957e-01   -2.8051406e-01   -1.0609265e+00    1.2204710e+03    4.7502859e+05      5.5991955e-12      6.6542771e-02      7.3481175e-01      1.3452196e-01      6.3170677e-02      1.5444323e-06      5.3647382e-09      2.7428333e-09      3.8954512e-09      3.3398620e-11      2.9159312e-08      1.8388952e-07      6.0173652e-06      1.4998228e-11      4.0325562e-08      8.0848190e-11      5.0152746e-13      8.0578175e-15      1.3687456e-10      7.1422826e-12      1.3027392e-16      7.2836174e-13      1.3740901e-16      4.5859548e-16      4.2748403e-16      6.4727001e-18      1.7829811e-18      2.5587990e-16      0.0000000e+00      7.8650509e-11      1.3184422e-16      8.7193955e-16      3.2284498e-16      1.2778081e-15      1.0621176e-06      1.6074201e-12      3.7444257e-10      1.0241109e-13      9.3004232e-14      2.1127128e-08      9.4393422e-04      8.9258143e-17    4.8859591e-04    1.3107694e-07    1.8251904e+00    5.4386739e+01                0                0
[truncated: 4,910,196 more chars]
