# Supplementary material for: Research on combustion and emissions of heavy duty diesel engines under low-speed and low-load conditions in low temperature environments
Source: PLoS One. 2025 Feb 21;20(2):e0318933. doi: 10.1371/journal.pone.0318933 (PMC11844864; doi:10.1371/journal.pone.0318933)
Supplement: S1 File — (ZIP) [file pone.0318933.s001.zip › 1000rpm_30%/3-tigaojinqiwendu/Tin322K/mem_usage.out]

# CONVERGE Release Build 2.3.20/  Jan 30, 2017        Run Date:Thu Aug 31 10:12:01 2023
# column       1                2                3                4                5                6                7                8                9               10               11               12               13               14               15               16               17               18               19               20               21               22               23               24               25               26               27               28               29               30               31               32               33               34 
#          Crank        Total_MEM            Rank0            Rank1            Rank2            Rank3            Rank4            Rank5            Rank6            Rank7            Rank8            Rank9           Rank10           Rank11           Rank12           Rank13           Rank14           Rank15           Rank16           Rank17           Rank18           Rank19           Rank20           Rank21           Rank22           Rank23           Rank24           Rank25           Rank26           Rank27           Rank28           Rank29           Rank30           Rank31 
#          (DEG)             (KB)             (KB)             (KB)             (KB)             (KB)             (KB)             (KB)             (KB)             (KB)             (KB)             (KB)             (KB)             (KB)             (KB)             (KB)             (KB)             (KB)             (KB)             (KB)             (KB)             (KB)             (KB)             (KB)             (KB)             (KB)             (KB)             (KB)             (KB)             (KB)             (KB)             (KB)             (KB)             (KB) 
#                
  -1.4600000e+02          1934132            59884            57684            63640            62004            60572            59140            65008            60296            63228            58388            61320            60416            59400            62428            58264            60184            60652            59144            62644            59324            60632            60644            62500            63552            61560            60332            61704            58228            56380            57276            58152            59552 
  -1.4587230e+02          2007384            61460            59104            65476            63952            62092            61420            68384            61680            64452            59764            62788            62600            60908            63924            59228            61404            64884            60624            75896            65192            61596            61780            68900            64324            63404            61816            63968            59324            57584            58528            59828            61100 
  -1.4579372e+02          2009644            61596            59188            65748            64008            62228            61480            68644            61776            64524            59832            62800            62660            61004            63980            59280            61436            64936            60668            75948            65228            61620            61828            68940            64364            63508            61900            64004            59332            57600            58592            59848            61144 
  -1.4567094e+02          2013008            61676            59332            66100            64192            62352            61652            68656            61888            64616            59948            62896            62760            61140            64028            59396            61508            65016            60792            76036            65348            61668            61892            68968            64416            63608            62040            64068            59428            57700            58680            60012            61196 
  -1.4558567e+02          2015760            61808            59460            66108            64288            62484            61716            68732            61972            64716            60108            62960            62888            61244            64096            59464            61576            65068            60868            76136            65460            61736            61928            69024            64492            63680            62168            64116            59468            57752            58756            60160            61328 
  -1.4547909e+02          2017384            61888            59512            66180            64364            62536            61768            68780            62032            64776            60176            63000            62924            61268            64128            59504            61620            65108            60916            76168            65512            61792            61968            69040            64508            63732            62240            64168            59544            57788            58836            60228            61380 
  -1.4534587e+02          2019036            61972            59564            66236            64480            62628            61816            68792            62092            64824            60184            63064            62968            61348            64164            59564            61636            65180            60964            76220            65528            61824            62008            69072            64556            63772            62356            64196            59584            57816            58880            60316            61432 
  -1.4517933e+02          2020680            62044            59624            66312            64596            62680            61892            68852            62160            64844            60208            63096            62996            61400            64180            59616            61676            65220            61020            76252            65548            61852            62028            69104            64584            63848            62492            64212            59624            57840            58912            60444            61524 
  -1.4497117e+02          2023792            62172            59768            66648            64628            62756            61996            68952            62232            65032            60404            63204            63064            61456            64220            59676            61812            65276            61168            76400            65596            61888            62060            69200            64672            63968            62724            64232            59668            57868            58940            60500            61612 
  -1.4471096e+02          2024176            62172            59768            66648            64724            62816            61996            68952            62232            65032            60404            63204            63100            61456            64220            59676            61812            65276            61168            76400            65596            61952            62060            69200            64672            63968            62724            64232            59668            57896            58968            60572            61612 
  -1.4438570e+02          2025648            62228            59800            66740            64756            62872            62044            68976            62316            65128            60440            63216            63144            61504            64232            59716            61864            65300            61252            76432            65632            62000            62076            69232            64712            64000            62804            64264            59700            57952            59020            60644            61652 
  -1.4397912e+02          2028436            62360            59980            66884            64900            62972            62156            69032            62396            65188            60512            63304            63240            61580            64284            59768            61896            65360            61332            76500            65696            62068            62112            69304            64772            64096            62984            64276            59780            58016            59132            60780            61776 
  -1.4347090e+02          2029716            62452            60024            66900            64940            63020            62204            69052            62456            65272            60536            63332            63260            61604            64312            59792            61936            65364            61352            76512            65700            62180            62288            69312            64800            64160            63032            64296            59812            58040            59160            60812            61804 
  -1.4287090e+02          2031312            62516            60080            66920            64956            63044            62252            69056            62572            65336            60612            63388            63276            61676            64340            59828            61980            65416            61396            76568            65768            62188            62360            69356            64844            64272            63172            64316            59876            58040            59164            60836            61908 
  -1.4227090e+02          2031796            62516            60080            67004            65052            63148            62252            69056            62572            65336            60612            63388            63312            61676            64340            59828            61980            65416            61396            76568            65768            62224            62360            69356            64844            64272            63172            64316            59876            58088            59184            60896            61908 
  -1.4167090e+02          2035820            62700            60240            67128            65184            63236            62368            69124            62780            65448            60764            63488            63356            61800            64456            59936            62192            65508            61504            76684            65812            62292            62512            69400            64912            64512            63396            64464            60144            58148            59216            61004            62112 
  -1.4107090e+02          2036260            62700            60240            67268            65260            63276            62368            69124            62780            65448            60764            63488            63376            61800            64456            59936            62192            65508            61504            76684            65812            62316            62512            69400            64912            64512            63396            64464            60144            58200            59248            61060            62112 
  -1.4047090e+02          2039324            62856            60348            67396            65292            63360            62508            69220            62904            65544            60992            63552            63408            61860            64504            60024            62256            65648            61624            76728            65860            62352            62688            69488            65020            64676            63520            64496            60276            58264            59296            61140            62224 
  -1.3987090e+02          2042956            62900            60400            67492            65308            63424            62604            69260            62948            65604            61128            63564            63460            61884            64524            60068            62280            67740            61684            76784            65900            62372            62744            69516            65056            64740            63536            64504            60364            58328            59368            61204            62268 
  -1.3927090e+02          2043428            62900            60400            67604            65368            63480            62604            69260            62948            65604            61128            63564            63492            61884            64524            60068            62280            67740            61684            76784            65900            62404            62744            69516            65056            64740            63536            64504            60364            58396            59420            61264            62268 
  -1.3867090e+02          2046744            63044            60588            67704            65392            63560            62832            69376            63112            65712            61420            63660            63540            61924            64612            60128            62344            67816            61796            76868            65964            62440            62868            69608            65176            64908            63660            64540            60516            58464            59452            61324            62396 
  -1.3807090e+02          2047184            63044            60588            67776            65436            63624            62832            69376            63112            65712            61420            63660            63576            61924            64612            60128            62344            67816            61796            76868            65964            62472            62868            69608            65176            64908            63660            64540            60516            58540            59492            61400            62396 
  -1.3747090e+02          2049376            63096            60696            67856            65480            63656            62996            69400            63212            65792            61592            63704            63604            61952            64648            60164            62420            67896            61920            76920            65976            62492            62952            69692            65252            65008            63768            64560            60616            58584            59544            61460            62468 
  -1.3687090e+02          2050568            63144            60744            67900            65500            63696            63060            69428            63252            65836            61664            63732            63612            61968            64668            60176            62432            67936            61948            76932            65984            62528            62996            69740            65300            65044            63804            64580            60664            58636            59600            61500            62564 
  -1.3627090e+02          2050952            63144            60744            67972            65560            63724            63060            69428            63252            65836            61664            63732            63632            61968            64668            60176            62432            67936            61948            76932            65984            62560            62996            69740            65300            65044            63804            64580            60664            58688            59676            61544            62564 
  -1.3567090e+02          2055028            63208            60828            68088            65620            63760            63180            69468            63392            65860            61808            63772            63648            62068            64712            60208            62480            68004            61976            76976            68060            62592            63068            69796            65364            65088            63892            64636            60784            58704            59720            61600            62668 
  -1.3507090e+02          2055436            63224            60828            68164            65684            63792            63180            69468            63392            65860            61808            63772            63684            62068            64712            60208            62480            68004            61976            76976            68060            62624            63068            69796            65364            65088            63892            64636            60784            58752            59776            61648            62668 
  -1.3447090e+02          2057076            63288            60936            68204            65700            63828            63336            69520            63524            65908            61912            63808            63708            62076            64776            60244            62536            68052            62048            77000            68088            62656            63128            69832            65396            65152            63944            64656            60864            58792            59804            61676            62684 
  -1.3387090e+02          2058140            63324            60980            68244            65732            63896            63372            69576            63552            65956            62004            63816            63728            62088            64784            60252            62552            68124            62108            77012            68112            62684            63172            69856            65424            65180            63964            64676            60916            58824            59832            61688            62712 
  -1.3327090e+02          2058980            63340            60980            68352            65776            63896            63436            69588            63552            65992            62080            63832            63760            62088            64784            60272            62584            68124            62108            77012            68136            62728            63204            69892            65424            65180            63972            64688            60948            58864            59916            61748            62724 
  -1.3267090e+02          2060200            63388            61032            68444            65780            63928            63468            69596            63636            66004            62160            63864            63780            62112            64816            60272            62612            68220            62164            77028            68160            62792            63232            69928            65472            65232            64016            64696            60968            58936            59944            61764            62756 
  -1.3207090e+02          2060376            63388            61032            68456            65808            63960            63468            69596            63652            66004            62160            63864            63780            62128            64816            60272            62612            68244            62164            77028            68160            62800            63232            69928            65488            65232            64016            64696            60968            58960            59944            61764            62756 
  -1.3147090e+02          2061760            63440            61096            68524            65824            64000            63528            69640            63700            66036            62236            63900            63824            62164            64844            60284            62652            68288            62256            77048            68184            62800            63288            69964            65520            65372            64056            64716            61024            58976            59956            61832            62788 
  -1.3087090e+02          2063352            63456            61140            68604            65860            64028            63588            69652            63736            66060            62268            63912            63824            62164            64844            60292            62680            68360            62968            77064            68192            62820            63340            69984            65532            65468            64064            64716            61068            59012            59980            61876            62800 
  -1.3027090e+02          2063724            63456            61140            68644            65892            64060            63588            69652            63736            66060            62268            63912            63836            62164            64844            60292            62680            68360            63068            77064            68192            62852            63340            69984            65532            65468            64080            64716            61068            59040            60004            61932            62800 
  -1.2967090e+02          2067676            63488            61212            68680            65924            64092            63668            69664            63780            66108            62332            63936            63856            62180            64856            60300            62744            70484            63220            77064            68240            62876            63896            70020            65608            65584            64096            64736            61136            59056            60024            61976            62840 
  -1.2907090e+02          2070396            63488            61212            68708            65948            64112            63668            69664            63780            66108            62332            63936            63888            62180            64856            60300            62744            70484            63440            77064            68240            62904            66204            70020            65608            65584            64096            64736            61136            59068            60052            61996            62840 
  -1.2847090e+02          2074204            63524            61268            68744            65976            64136            63724            69676            63852            66152            62396            63944            63908            62180            64884            60308            62764            70616            65756            77084            68276            62940            66464            70056            65684            65644            64120            64752            61228            59084            60084            62040            62940 
  -1.2787090e+02          2075172            63540            61304            68820            66028            64164            63740            69696            63884            66192            62448            63968            63932            62184            64904            60308            62792            70688            65796            77096            68316            62952            66496            70080            65748            65668            64152            64768            61256            59120            60124            62060            62948 
  -1.2727090e+02          2075412            63540            61304            68896            66068            64172            63740            69696            63884            66192            62448            63968            63984            62184            64904            60308            62792            70688            65796            77096            68316            62964            66496            70080            65748            65668            64152            64768            61256            59136            60144            62076            62948 
  -1.2667090e+02          2079832            63580            61388            68972            66120            64260            63824            69780            63972            66252            62508            64024            64012            62220            64952            60332            62876            70928            66024            77104            68424            63020            68744            70124            65812            65752            64220            64816            61332            59156            60196            62112            62996 
  -1.2607090e+02          2080064            63580            61440            68988            66140            64280            63824            69780            63972            66252            62508            64024            64032            62224            64992            60332            62876            70928            66024            77104            68424            63036            68744            70124            65812            65752            64220            64816            61332            59164            60220            62124            62996 
  -1.2547090e+02          2082040            63640            61480            69052            66168            64316            63888            69852            64052            66328            62620            64056            64056            62284            64996            60360            62900            71064            66180            77108            68712            63056            68848            70136            65876            65812            64248            64872            61420            59188            60264            62160            63048 
  -1.2487090e+02          2082812            63680            61508            69088            66196            64336            63920            69856            64080            66332            62636            64072            64084            62288            64996            60360            62932            71124            66208            77120            68724            63084            68944            70136            66008            65840            64252            64876            61436            59204            60284            62160            63048 
  -1.2427090e+02          2083508            63680            61508            69116            66224            64360            63920            69856            64080            66332            62636            64072            64096            62288            64996            60360            62932            71124            66208            77120            68724            63108            68944            70136            66516            65840            64252            64876            61436            59232            60312            62176            63048 
  -1.2367090e+02          2085284            63716            61568            69184            66276            64384            63964            69912            64136            66380            62660            64088            64108            62316            65032            60368            62948            71216            66276            77132            68840            63148            68976            70152            67092            65892            64292            64892            61464            59244            60328            62208            63092 
  -1.2307090e+02          2087480            63716            61568            69200            66288            64412            63964            69912            64136            66380            62660            64088            64116            62316            65032            60368            62948            71216            68324            77132            68840            63164            68976            70156            67092            65892            64292            64892            61464            59272            60360            62212            63092 
  -1.2247090e+02          2089108            63776            61636            69228            66308            64432            63996            69968            64204            66432            62728            64136            64136            62352            65048            60380            62988            71360            68396            77152            69056            63180            69024            70176            67192            65928            64332            64972            61540            59284            60388            62220            63160 
  -1.2187090e+02          2090328            63808            61672            69324            66368            64472            64016            70016            64232            66476            62780            64148            64184            62352            65052            60380            63000            71444            68412            77156            69124            63220            69056            70184            67496            65936            64336            64984            61560            59300            60420            62240            63180 
  -1.2127090e+02          2092888            63808            61672            69384            66416            64496            64016            70016            64232            66476            62780            64148            64228            62352            65052            60380            63000            71444            68412            77156            69124            63232            69056            70184            69804            65936            64336            64984            61560            59324            60448            62252            63180 
  -1.2067611e+02          2094324            63848            61720            69448            66464            64516            64052            70060            64292            66512            62864            64160            64252            62364            65068            60396            63024            71500            68464            77164            69160            63260            69064            70212            69996            65968            64364            65084            61720            59352            60480            62268            63228 
  -1.2008717e+02          2094672            63848            61720            69540            66536            64556            64052            70060            64292            66512            62864            64160            64264            62364            65068            60396            63024            71500            68464            77164            69160            63280            69064            70224            69996            65968            64364            65084            61720            59380            60520            62300            63228 
  -1.1950389e+02          2097540            63876            61788            69588            66564            64560            64088            70060            64316            66560            62880            64180            64288            62376            65076            60436            63060            71528            68504            77164            69200            63288            71120            70224            70036            66004            64384            65116            61772            59408            60544            62312            63240 
  -1.1892610e+02          2098484            63904            61792            69644            66624            64576            64116            70080            64340            66576            62896            64184            64292            62388            65088            60448            63080            71540            68536            77172            69208            63572            71140            70224            70040            66024            64404            65132            61836            59448            60600            62340            63240 
  -1.1835364e+02          2098608            63904            61792            69652            66628            64588            64116            70080            64340            66576            62896            64184            64312            62388            65088            60448            63080            71540            68536            77176            69208            63600            71140            70232            70040            66024            64404            65132            61836            59456            60620            62352            63240 
  -1.1778632e+02          2099588            63916            61856            69684            66656            64608            64156            70108            64396            66616            62948            64212            64332            62412            65120            60464            63120            71588            68580            77176            69252            63644            71184            70232            70056            66048            64428            65156            61912            59472            60628            62360            63268 
  -1.1722396e+02          2101808            63916            61856            69716            66672            64648            64156            70108            64396            66616            62948            64212            64344            62412            65120            60464            63120            71588            70628            77180            69252            63664            71184            70240            70056            66048            64428            65156            61912            59488            60648            62364            63268 
  -1.1666646e+02          2104736            63964            61876            69736            66680            64692            64164            70120            64432            66648            62964            64244            64364            62440            65160            60484            63140            71604            70652            77180            69272            65916            71192            70240            70096            66056            64464            65196            61952            59500            60660            62368            63280 
  -1.1611365e+02          2104940            63984            61876            69744            66712            64700            64164            70120            64432            66648            62964            64244            64412            62440            65160            60484            63140            71604            70652            77180            69272            65916            71192            70244            70096            66056            64464            65196            61952            59528            60692            62392            63280 
  -1.1556538e+02          2106252            63996            61928            69788            66776            64704            64188            70140            64488            66752            63064            64272            64456            62480            65232            60504            63204            71624            70700            77180            69304            65980            71228            70244            70164            66084            64504            65264            61988            59552            60700            62428            63336 
  -1.1502155e+02          2106740            64000            61928            69864            66832            64728            64208            70144            64488            66760            63080            64276            64544            62480            65232            60508            63212            71624            70700            77180            69304            65980            71236            70248            70164            66084            64504            65264            62008            59620            60744            62460            63336 
  -1.1448200e+02          2107304            64044            61960            69872            66860            64740            64224            70156            64512            66776            63112            64292            64556            62488            65260            60512            63212            71656            70740            77180            69320            66012            71244            70248            70176            66092            64524            65276            62036            59640            60760            62476            63348 
  -1.1394661e+02          2108208            64056            61984            69912            66876            64756            64232            70172            64532            66792            63128            64296            64560            62500            65288            60520            63224            71672            70764            77180            69336            66032            71256            70252            70184            66144            64552            65296            62444            59656            60760            62476            63376 
  -1.1341530e+02          2110444            64056            62016            69924            66888            64788            64232            70172            64532            66792            63128            64296            64576            62500            65300            60520            63224            71672            70764            77180            69336            66032            71256            70252            70184            68192            64552            65296            62444            59676            60796            62492            63376 
  -1.1288790e+02          2111824            64080            62040            69992            66924            64788            64240            70180            64568            66804            63160            64312            64592            62504            65304            60520            63240            71716            70768            77180            69388            66068            71268            70252            70188            68264            64724            65572            62780            59684            60828            62496            63400 
  -1.1236435e+02          2111892            64080            62040            70000            66932            64816            64240            70180            64568            66804            63160            64312            64592            62504            65304            60520            63240            71716            70768            77180            69388            66068            71268            70252            70188            68264            64724            65572            62780            59700            60836            62496            63400 
  -1.1184453e+02          2115620            64108            62068            70024            66952            64832            64252            70188            64608            66828            63180            64356            64608            62540            65316            60540            63284            71728            70800            77180            69444            66112            71348            70252            70216            68304            64768            65764            65448            59760            60860            62528            63424 
  -1.1132833e+02          2118468            64116            62072            70040            66964            64848            64256            70188            64620            66836            63184            64368            64624            62544            65324            60540            63308            71744            70804            77184            69448            66116            71364            70252            70216            68316            67068            65852            65616            59772            60900            62540            63444 
  -1.1081566e+02          2120052            64120            62108            70152            67020            64872            64264            70236            64644            66860            63224            64372            64636            62548            65348            60544            63312            71756            70916            77184            69452            66136            71452            70252            70228            68352            67224            66336            65772            59776            60916            62548            63492 
  -1.1030642e+02          2122264            64120            62108            70180            67048            64892            64264            70236            64644            66860            63224            64372            64664            62548            65348            60544            63312            71756            70916            77184            69452            66136            71452            70256            70228            68352            67224            68384            65772            59800            60936            62560            63492 
  -1.0980052e+02          2125436            64144            62160            70216            67080            64908            64288            70288            64688            66888            63256            64400            64684            62584            65376            60548            63352            71784            70988            77184            69476            66164            71624            70256            70252            70428            67248            68516            65788            59808            60960            62560            63540 
  -1.0929789e+02          2127644            64144            62160            70244            67100            64916            64288            70288            64688            66888            63256            64400            64700            62584            65376            60548            63352            71784            70988            77188            69476            68212            71624            70260            70252            70428            67248            68516            65788            59864            60980            62564            63540 
  -1.0879844e+02          2128724            64168            62176            70300            67140            64920            64304            70292            64744            66900            63312            64420            64720            62588            65384            60576            63376            71828            71088            77188            69532            68264            71728            70260            70280            70452            67288            68572            65836            59908            61016            62576            63588 
  -1.0830207e+02          2128916            64168            62176            70344            67152            64944            64304            70292            64744            66900            63312            64420            64744            62588            65384            60576            63376            71828            71088            77196            69532            68264            71728            70264            70280            70452            67288            68572            65836            59944            61052            62580            63588 
  -1.0780872e+02          2131672            64308            62316            70404            67200            64968            64464            70400            64872            67020            63436            64500            64764            62720            65508            60644            63456            71912            71176            77196            69628            68324            71976            70264            70320            70512            67372            68676            65928            59964            61076            62592            63776 
  -1.0731831e+02          2134688            64308            62316            70552            67312            65076            64464            70400            64872            67020            63436            64500            64928            62720            65508            60644            63456            71912            71176            77200            69628            68324            71976            70264            70320            70512            67372            70724            65928            60116            61216            62732            63776 
  -1.0683077e+02          2135580            64348            62340            70580            67328            65080            64504            70420            64936            67060            63452            64540            64964            62740            65512            60656            63488            71948            71188            77200            69644            68356            72004            70264            70344            70556            67428            70776            65980            60160            61228            62772            63784 
  -1.0634601e+02          2135716            64348            62340            70632            67360            65108            64504            70420            64936            67060            63452            64540            64964            62740            65512            60656            63488            71948            71188            77204            69644            68356            72004            70264            70344            70556            67428            70776            65980            60176            61232            62772            63784 
  -1.0586398e+02          2140660            64364            62372            70692            67412            65136            64520            70468            64952            67096            63496            64572            64984            62776            65548            60672            63492            71948            71204            77204            69644            70424            72012            70264            70348            72624            67472            70848            66040            60184            61288            62788            63816 
  -1.0538460e+02          2140800            64364            62372            70736            67444            65152            64520            70468            64952            67096            63496            64572            64988            62776            65548            60672            63492            71948            71204            77204            69644            70424            72012            70264            70348            72624            67472            70848            66040            60188            61324            62792            63816 
  -1.0490780e+02          2143992            64384            62388            70756            67456            65160            64528            70508            64992            67136            63548            64600            65012            62780            65552            60672            63496            71948            71224            77204            69644            70456            72028            70264            70348            72648            67496            70900            66084            60204            63892            62828            63856 
  -1.0443354e+02          2144300            64384            62388            70764            67472            65164            64528            70508            64992            67136            63548            64600            65020            62780            65552            60672            63496            71956            71224            77212            69644            70456            72028            70268            70348            72648            67496            70900            66084            60220            64096            62860            63856 
  -1.0396174e+02          2144712            64396            62408            70780            67480            65184            64540            70516            65012            67152            63572            64608            65028            62792            65560            60684            63512            71960            71244            77212            69644            70468            72032            70268            70348            72660            67504            70936            66108            60232            64148            62868            63856 
  -1.0349235e+02          2146856            64396            62408            70796            67508            65192            64540            70516            65012            67152            63572            64608            65040            62792            65560            60684            63512            71964            71244            77216            69644            70468            72032            70268            70348            72660            67504            70936            68156            60248            64148            62876            63856 
  -1.0302529e+02          2147112            64396            62424            70832            67540            65196            64548            70524            65016            67164            63576            64612            65048            62796            65564            60692            63516            71968            71248            77216            69644            70468            72032            70268            70348            72664            67512            70952            68168            60260            64180            62880            63860 
  -1.0256053e+02          2147624            64412            62448            70872            67576            65200            64560            70532            65048            67180            63584            64624            65048            62808            65588            60700            63544            71972            71260            77216            69644            70504            72036            70268            70348            72688            67540            70988            68196            60268            64204            62892            63876 
  -1.0209800e+02          2147740            64412            62448            70900            67584            65224            64560            70532            65048            67180            63584            64624            65052            62808            65588            60700            63544            71980            71260            77216            69644            70504            72036            70268            70348            72688            67540            70988            68196            60292            64204            62912            63876 
  -1.0163764e+02          2150132            64420            62480            70900            67596            65228            64568            70544            65064            67212            63592            64636            65060            62816            65592            60712            63556            71980            71272            77216            69644            70524            72044            70268            70348            72712            67568            73052            68212            60300            64220            62916            63880 
  -1.0117943e+02          2150236            64420            62480            70936            67624            65232            64568            70544            65064            67212            63592            64636            65068            62816            65592            60712            63556            71984            71272            77220            69644            70524            72044            70268            70348            72712            67568            73052            68212            60316            64220            62920            63880 
  -1.0072328e+02          2171696            65052            62908            71760            68156            66168            64964            71008            65572            67600            63820            65220            65408            63188            66128            61088            63884            72468            71620            77552            70468            75176            72156            70548            70784            73736            67744            73240            68836            62944            64744            63484            64272 
  -1.0026915e+02          2172932            65052            63008            71760            68156            66168            64964            71164            65820            67600            64020            65220            65408            63188            66128            61088            63884            72468            71620            77552            70468            75176            72300            70548            70784            73736            67904            73436            68868            62944            64744            63484            64272 
  -9.9817011e+01          2177100            65284            63068            72096            68260            66440            65092            71228            65936            67664            64048            65456            65472            63204            66284            61296            63936            72784            71644            77664            70520            75340            72356            70628            70920            74096            67944            73520            69040            63108            64812            63572            64388 
  -9.9366792e+01          2177908            65284            63100            72096            68260            66440            65092            71276            66004            67664            64080            65456            65472            63204            66284            61296            63936            72784            71900            77664            70520            75340            72388            70628            70920            74096            67972            73612            69260            63108            64812            63572            64388 
  -9.8918464e+01          2181552            65416            63124            72480            68352            66776            65168            71324            66072            67764            64108            65604            65536            63304            66372            61436            63996            73048            72040            77800            70584            75476            72404            70700            71096            74340            67996            73648            69348            63260            64864            63676            64440 
  -9.8471966e+01          2182200            65416            63212            72480            68352            66776            65168            71428            66248            67764            64136            65604            65536            63304            66372            61436            63996            73048            72040            77800            70584            75476            72428            70700            71096            74340            68068            73688            69464            63260            64864            63676            64440 
  -9.8027267e+01          2183912            65456            63236            72656            68400            66828            65184            71460            66352            67788            64152            65712            65564            63340            66420            61520            64028            73204            72084            77840            70620            75532            72456            70776            71152            74376            68104            73736            69508            63316            64884            63712            64516 
  -9.7584316e+01          2186544            65540            63280            72864            68480            66972            65204            71472            66368            67852            64180            65836            65580            63376            66484            61632            64068            73512            72152            77960            70680            75660            72488            70856            71236            74516            68148            73768            69536            63428            65000            63804            64612 
  -9.7143069e+01          2186824            65540            63320            72864            68480            66972            65204            71508            66408            67852            64200            65836            65580            63376            66484            61632            64068            73512            72152            77960            70680            75660            72508            70856            71236            74516            68188            73816            69572            63428            65000            63804            64612 
  -9.6703497e+01          2188804            65640            63336            73012            68524            67052            65232            71528            66452            67900            64216            65960            65608            63420            66520            61704            64108            73660            72212            78040            70736            75748            72524            70924            71332            74604            68224            73844            69608            63500            65056            63888            64692 
  -9.6265535e+01          2189128            65640            63376            73012            68524            67052            65232            71560            66476            67900            64268            65960            65608            63420            66536            61704            64108            73660            72212            78040            70736            75748            72532            70924            71332            74604            68276            73892            69660            63500            65056            63888            64692 
  -9.5829177e+01          2193380            65876            63552            73160            68644            67332            65356            71584            66508            68036            64284            66116            65700            63588            66680            61856            64224            73984            72356            78196            70852            75860            72560            71060            71416            74772            68312            73904            69684            63716            65348            64028            64836 
  -9.5394356e+01          2194264            65876            63552            73160            68644            67332            65356            71692            66724            68036            64428            66116            65700            63588            66680            61856            64224            73984            72356            78196            70852            75860            72664            71060            71416            74772            68420            73976            69816            63716            65348            64028            64836 
  -9.4961038e+01          2195996            65964            63564            73268            68692            67364            65392            71728            66756            68096            64452            66256            65752            63600            66708            61920            64292            74104            72392            78260            70936            75884            72692            71124            71444            74804            68444            74032            69844            63796            65404            64096            64936 
  -9.4529204e+01          2196248            65964            63596            73268            68692            67364            65392            71748            66772            68096            64476            66256            65752            63600            66708            61920            64292            74104            72392            78260            70936            75884            72756            71124            71444            74804            68484            74060            69872            63796            65404            64096            64936 
  -9.4098795e+01          2197512            65996            63612            73332            68724            67420            65408            71768            66856            68124            64484            66280            65768            63664            66720            61956            64316            74148            72404            78320            70996            75888            72772            71212            71504            74844            68536            74108            69900            63828            65500            64144            64980 
  -9.3669779e+01          2199136            66068            63636            73444            68816            67440            65420            71792            66868            68148            64500            66388            65804            63708            66740            62016            64336            74236            72432            78412            71080            75932            72816            71284            71548            74904            68580            74144            69932            63876            65576            64208            65052 
  -9.3242139e+01          2199356            66068            63660            73444            68816            67484            65420            71816            66876            68148            64512            66388            65804            63708            66740            62016            64336            74236            72432            78412            71080            75932            72836            71284            71548            74904            68608            74176            69960            63876            65576            64208            65052 
  -9.2815820e+01          2200912            66128            63688            73492            68836            67508            65436            71836            66892            68176            64528            66464            65840            63720            66756            62064            64364            74304            72456            78520            71156            75948            72856            71336            71592            74932            68640            74216            69980            63896            65664            64272            65416 
  -9.2390790e+01          2201108            66152            63700            73492            68836            67508            65436            71848            66896            68176            64556            66464            65840            63720            66756            62064            64364            74304            72456            78520            71156            75948            72876            71336            71592            74932            68676            74264            69992            63896            65664            64272            65416 
  -9.1967022e+01          2202440            66192            63712            73592            68864            67568            65456            71872            66900            68192            64572            66572            65872            63764            66780            62120            64388            74328            72480            78596            71224            75964            72880            71416            71600            74968            68700            74304            70012            63968            65772            64344            65468 
  -9.1544487e+01          2202620            66192            63728            73592            68864            67568            65456            71892            66924            68192            64580            66572            65872            63764            66780            62120            64388            74328            72484            78616            71224            75964            72900            71416            71600            74968            68708            74336            70040            63968            65772            64344            65468 
  -9.1123141e+01          2203312            66240            63744            73640            68908            67576            65480            71916            66932            68228            64592            66652            65896            63768            66788            62136            64400            74348            72492            78628            71268            75968            72900            71428            71608            74972            68716            74376            70060            64000            65792            64372            65488 
  -9.0702955e+01          2204336            66324            63760            73676            68936            67652            65512            71932            66952            68252            64608            66732            65920            63788            66792            62180            64428            74388            72520            78672            71316            75984            72928            71456            71616            74988            68732            74420            70088            64016            65828            64404            65536 
  -9.0283896e+01          2204832            66324            63772            73684            68936            67652            65520            71980            66984            68264            64652            66792            65928            63788            66792            62192            64436            74388            72520            78672            71332            75984            72972            71484            71616            74988            68744            74456            70120            64016            65848            64424            65572 
  -8.9865945e+01          2205480            66384            63784            73692            68972            67680            65524            71988            66992            68272            64676            66824            65936            63804            66800            62216            64444            74444            72568            78720            71340            75992            72980            71504            71628            74996            68764            74468            70160            64040            65856            64448            65584 
  -8.9449062e+01          2205580            66384            63792            73692            68972            67680            65524            71992            67004            68272            64676            66824            65936            63804            66800            62216            64444            74444            72568            78720            71340            75992            73000            71504            71628            74996            68788            74468            70164            64040            65856            64448            65612 
  -8.9033215e+01          2206680            66400            63804            73704            68988            67696            65528            72016            67016            68288            64704            66864            65952            63812            66800            62240            64452            74452            72580            78732            71352            76000            73212            71524            71628            74996            68800            74484            70184            64068            65868            64472            66064 
  -8.8618375e+01          2207872            66440            63804            73724            69032            67720            65544            72032            67016            68308            64724            66968            65968            63820            66800            62288            64460            74472            72588            78772            71432            76012            73216            71560            71644            74996            68812            74492            70212            64352            65920            64504            66240 
  -8.8204513e+01          2208024            66440            63812            73724            69032            67720            65544            72036            67020            68308            64740            66968            65968            63820            66800            62288            64460            74472            72588            78772            71432            76012            73280            71560            71644            74996            68832            74516            70224            64352            65920            64504            66240 
  -8.7791601e+01          2209588            66728            63820            73764            69084            67736            65556            72068            67036            68372            64756            67060            65996            63876            66824            62348            64492            74532            72632            78836            71488            76036            73296            71624            71664            75004            68856            74516            70228            64516            65952            64540            66352 
  -8.7616208e+01          2222220            66852            64040            73804            69292            67984            65724            72244            67824            68652            64836            67088            66388            64484            67184            62612            64668            75424            72836            79036            71888            76036            74032            71688            71780            76048            69164            74788            70588            64964            66252            64940            69080 
  -8.7396966e+01          2226688            67004            64148            73908            69340            68056            65904            72412            68024            68676            64952            67228            66456            64716            67392            62832            64816            75732            72912            79096            71952            76164            74036            71776            71796            76548            69224            74916            70612            65164            66456            65152            69288 
  -8.7122914e+01          2230324            67072            64224            73932            69384            68112            65964            72496            68232            68724            64988            67308            66524            64840            67568            62924            64908            76004            73288            79152            72092            76216            74132            71816            71848            76988            69300            75040            70692            65328            66504            65312            69412 
  -8.6780350e+01          2235052            67136            64328            73972            69452            68252            66144            72688            68428            68784            65112            67364            66572            65092            67868            63360            65048            76268            73488            79260            72412            76296            74328            71840            71892            77172            69452            75208            70876            65520            66532            65396            69512 
  -8.6370577e+01          2235732            67136            64404            73972            69452            68252            66144            72688            68428            68784            65112            67480            66644            65092            67868            63360            65048            76268            73488            79260            72412            76296            74328            71840            71892            77172            69512            75208            70876            65648            66568            65484            69616 
  -8.5961561e+01          2238820            67164            64452            73996            69524            68400            66228            72772            68516            68808            65216            67528            66724            65196            68096            63440            65136            76616            73648            79416            72568            76408            74420            71864            71968            77320            69552            75268            71032            65772            66588            65548            69636 
  -8.5553342e+01          2239320            67164            64536            73996            69524            68400            66228            72772            68516            68808            65216            67560            66796            65196            68096            63440            65136            76616            73648            79416            72568            76408            74420            71864            71968            77320            69612            75268            71032            65864            66632            65624            69676 
  -8.5145894e+01          2240748            67184            64580            74008            69572            68428            66248            72796            68564            68824            65256            67584            66852            65264            68208            63480            65168            76700            73700            79476            72656            76452            74456            71904            71980            77336            69664            75324            71108            65948            66652            65660            69716 
  -8.4739189e+01          2243376            67216            64640            74040            69612            68504            66328            72896            68632            68868            65336            67608            66904            65344            68440            63536            65296            76872            73808            79624            72868            76596            74556            71940            72048            77416            69688            75416            71228            66036            66672            65684            69724 
  -8.4333202e+01          2244080            67216            64720            74040            69612            68504            66328            72896            68680            68868            65336            67632            66972            65344            68440            63536            65296            76948            73808            79624            72868            76652            74556            71940            72048            77444            69772            75416            71228            66156            66708            65724            69768 
  -8.3927907e+01          2245904            67252            64772            74060            69660            68572            66384            72952            68704            68912            65408            67636            67020            65432            68620            63612            65348            76972            73876            79724            73024            76708            74620            71992            72096            77448            69844            75484            71288            66188            66740            65756            69800 
  -8.3523277e+01          2246336            67252            64816            74060            69660            68572            66384            72952            68768            68912            65408            67652            67096            65456            68620            63612            65348            76988            73876            79724            73024            76728            74620            71992            72100            77452            69872            75484            71288            66236            66780            65784            69820 
  -8.3119287e+01          2247332            67288            64876            74076            69680            68616            66420            73004            68788            68924            65428            67656            67152            65472            68716            63648            65364            77004            73904            79760            73088            76776            74648            72020            72116            77472            69880            75516            71312            66256            66820            65804            69848 
  -8.2715911e+01          2249340            67328            64932            74096            69728            68700            66468            73040            68840            68968            65492            67692            67200            65568            68860            63720            65432            77068            74004            79848            73212            76872            74704            72080            72140            77516            69968            75596            71388            66300            66860            65836            69884 
  -8.2313124e+01          2249524            67328            64956            74096            69728            68700            66468            73040            68840            68968            65492            67700            67244            65568            68860            63720            65432            77068            74004            79848            73212            76872            74704            72080            72140            77516            69996            75596            71388            66324            66880            65864            69892 
  -8.1910901e+01          2250816            67336            64988            74112            69784            68744            66516            73064            68904            68980            65552            67700            67280            65636            68988            63744            65452            77156            74060            79896            73296            76952            74720            72116            72180            77520            70012            75636            71436            66344            66892            65888            69932 
  -8.1509217e+01          2251052            67336            65016            74112            69784            68744            66516            73064            68904            68980            65552            67712            67308            65636            68988            63744            65452            77156            74060            79896            73296            76952            74720            72116            72180            77520            70056            75636            71436            66412            66912            65904            69952 
  -8.1108046e+01          2251836            67348            65040            74124            69812            68780            66528            73096            68928            68988            65584            67740            67328            65648            69048            63764            65468            77200            74092            79936            73356            76984            74732            72156            72192            77520            70072            75648            71456            66452            66932            65924            69960 
  -8.0707365e+01          2253292            67372            65080            74140            69852            68840            66580            73140            69004            69036            65628            67748            67352            65676            69132            63792            65492            77300            74156            80028            73496            77056            74756            72200            72244            77540            70084            75700            71484            66488            66960            65972            69964 
  -8.0307148e+01          2253436            67372            65100            74140            69852            68840            66580            73140            69004            69036            65628            67756            67380            65676            69132            63792            65492            77300            74156            80028            73496            77056            74756            72200            72244            77540            70104            75700            71484            66516            66996            65972            69968 
  -7.9907371e+01          2254932            67392            65128            74156            69900            68888            66628            73152            69072            69064            65664            67760            67384            65752            69244            63816            65532            77372            74200            80084            73608            77160            74764            72232            72264            77564            70136            75752            71512            66552            67016            66172            70012 
  -7.9508010e+01          2255056            67392            65152            74156            69900            68888            66628            73152            69072            69064            65664            67760            67404            65752            69244            63816            65532            77372            74200            80084            73608            77160            74764            72232            72264            77564            70164            75752            71512            66588            67024            66172            70020 
  -7.9109040e+01          2255824            67400            65176            74172            69924            68916            66632            73168            69104            69072            65672            67800            67436            65780            69300            63832            65552            77396            74216            80096            73664            77208            74772            72244            72284            77588            70192            75768            71528            66608            67048            66236            70040 
  -7.8710437e+01          2257732            67420            65188            74184            69972            68972            66664            73188            69164            69092            65708            67824            67504            65824            69344            63856            65576            77440            74220            80136            73736            77280            74776            72268            72312            77588            70204            75800            71560            66632            67068            67180            70052 
  -7.8312177e+01          2257844            67420            65196            74184            69972            68972            66664            73188            69164            69092            65708            67828            67528            65824            69344            63856            65576            77440            74220            80136            73736            77280            74776            72268            72312            77588            70244            75800            71560            66648            67080            67180            70060 
  -7.7914235e+01          2258980            67432            65216            74204            70016            69008            66692            73236            69256            69128            65740            67832            67536            65868            69404            63880            65608            77492            74260            80220            73820            77348            74780            72292            72340            77592            70288            75852            71600            66664            67088            67224            70064 
  -7.7516588e+01          2259156            67432            65236            74204            70016            69008            66692            73236            69256            69128            65740            67864            67556            65868            69404            63880            65608            77492            74260            80220            73820            77348            74780            72292            72340            77592            70316            75852            71600            66688            67108            67224            70096 
  -7.7119212e+01          2259748            67440            65264            74208            70032            69020            66700            73252            69276            69132            65748            67880            67580            65896            69436            63896            65620            77496            74296            80252            73844            77388            74788            72308            72360            77596            70340            75860            71628            66724            67136            67248            70104 
  -7.6877416e+01          2287828            67816            65320            74528            70524            69280            67272            73604            69464            69544            65944            68060            67792            65980            69700            64292            66028            77780            74604            80776            74892            77708            75528            73652            72596            77732            70592            76084            71648            77292            69452            72156            70188 
  -7.6575170e+01          2289276            67816            65460            74528            70624            69280            67272            73604            69472            69544            65944            68060            67792            65980            69700            64392            66080            77800            74604            80776            75248            77708            75732            73904            72596            77732            70596            76124            71820            77292            69452            72156            70188 
  -7.6197363e+01          2291024            67836            65476            74608            70728            69380            67368            73620            69476            69572            65948            68224            67808            65988            69744            64504            66188            77808            74640            80904            75304            77772            75812            73956            72764            77736            70624            76148            71868            77332            69504            72160            70224 
  -7.5800717e+01          2293436            67860            65488            74680            70772            69448            67476            73640            69480            69584            65948            68360            67812            66000            69804            64600            66264            77824            74668            81116            75480            77872            76032            74232            72956            77744            70652            76148            71932            77400            69712            72176            70276 
  -7.5404234e+01          2293844            67864            65500            74680            70868            69448            67476            73640            69480            69584            65948            68360            67812            66000            69804            64672            66308            77824            74668            81116            75556            77872            76032            74232            72956            77744            70680            76184            71972            77400            69712            72176            70276 
  -7.5007895e+01          2294868            67880            65508            74728            70908            69468            67520            73652            69488            69600            65952            68408            67820            66016            69824            64772            66332            77836            74676            81176            75628            77928            76076            74280            73024            77752            70708            76200            72004            77476            69752            72180            70296 
  -7.4611674e+01          2296104            67912            65512            74796            70976            69496            67592            73664            69488            69624            65952            68468            67828            66016            69844            64824            66368            77852            74696            81260            75648            77980            76188            74388            73104            77752            70740            76216            72056            77572            69788            72180            70324 
  -7.4215549e+01          2296300            67912            65512            74796            71012            69496            67592            73664            69492            69624            65952            68468            67828            66016            69844            64872            66392            77852            74696            81260            75680            77980            76188            74388            73104            77752            70752            76228            72084            77572            69788            72180            70324 
  -7.3819493e+01          2297260            67920            65512            74884            71060            69536            67664            73680            69500            69632            65956            68484            67832            66020            69860            64916            66400            77860            74700            81328            75692            78020            76320            74432            73152            77760            70752            76240            72100            77656            69832            72180            70380 
  -7.3423484e+01          2299516            67920            65516            74884            71116            69536            67664            73680            69508            69632            65956            68484            67832            66020            69860            64956            66416            77860            74700            81328            75728            78020            76320            74432            73152            77760            70764            76252            72124            77656            69832            72180            72428 
  -7.3027497e+01          2300076            67928            65528            74900            71168            69540            67720            73688            69512            69648            65956            68496            67832            66024            69880            64988            66440            77884            74724            81352            75756            78032            76356            74464            73176            77768            70772            76260            72148            77664            69848            72184            72440 
  -7.2631508e+01          2300992            67940            65532            74932            71200            69584            67840            73732            69512            69652            65960            68520            67840            66024            69896            65036            66464            77896            74732            81440            75780            78052            76440            74520            73208            77788            70788            76268            72192            77692            69872            72192            72468 
  -7.2235491e+01          2301272            67940            65564            74932            71260            69584            67840            73732            69512            69652            65960            68520            67840            66024            69900            65088            66500            77896            74732            81440            75804            78052            76440            74520            73208            77788            70812            76292            72216            77692            69872            72192            72468 
  -7.1839423e+01          2302136            67948            65568            74976            71300            69612            67952            73776            69520            69656            65960            68520            67860            66024            69912            65152            66536            77904            74756            81528            75820            78068            76512            74560            73224            77800            70812            76312            72244            77752            69900            72192            72480 
  -7.1443279e+01          2302228            67948            65568            74976            71312            69612            67952            73776            69528            69656            65960            68520            67860            66024            69912            65172            66544            77904            74756            81528            75828            78068            76512            74560            73224            77800            70820            76328            72252            77752            69900            72196            72480 
  -7.1047033e+01          2302556            67948            65576            74992            71324            69624            67980            73788            69528            69660            65960            68524            67860            66024            69912            65200            66552            77908            74756            81564            75836            78088            76540            74580            73236            77800            70832            76364            72272            77752            69900            72196            72480 
  -7.0650661e+01          2303264            67968            65592            75032            71332            69640            68056            73832            69528            69668            65960            68540            67872            66024            69932            65236            66568            77920            74764            81648            75860            78116            76588            74600            73280            77800            70844            76368            72316            77784            69912            72196            72488 
  -7.0254137e+01          2303424            67968            65604            75032            71388            69640            68056            73832            69532            69668            65960            68540            67872            66024            69932            65272            66588            77920            74764            81648            75860            78116            76588            74600            73280            77800            70856            76388            72316            77784            69912            72196            72488 
  -6.9857437e+01          2304056            67980            65608            75060            71396            69668            68148            73860            69532            69680            65960            68548            67876            66032            69936            65288            66636            77932            74768            81752            75864            78152            76640            74628            73304            77800            70864            76408            72340            77788            69920            72196            72492 
  -6.9460533e+01          2304216            67980            65612            75060            71464            69668            68148            73860            69532            69680            65960            68548            67876            66032            69936            65324            66644            77932            74768            81752            75868            78152            76640            74628            73304            77800            70884            76428            72340            77788            69920            72196            72492 
  -6.9063401e+01          2304624            67980            65620            75080            71484            69684            68172            73868            69532            69684            65960            68552            67884            66036            69948            65376            66664            77936            74772            81792            75892            78152            76660            74636            73320            77800            70900            76440            72372            77800            69940            72196            72492 
  -6.8666014e+01          2305336            67984            65640            75084            71508            69716            68240            73904            69536            69692            65964            68564            67892            66048            69956            65400            66696            77956            74780            81864            75892            78188            76700            74680            73368            77808            70912            76468            72408            77812            69976            72196            72504 
  -6.8268346e+01          2305460            67984            65648            75084            71524            69716            68240            73904            69536            69692            65964            68564            67892            66048            69956            65420            66736            77956            74780            81864            75896            78188            76700            74680            73368            77808            70932            76484            72408            77812            69976            72196            72504 
  -6.7870371e+01          2306260            68000            65668            75112            71556            69760            68324            73916            69540            69712            65968            68572            67912            66048            69980            65468            66792            77964            74796            81944            75904            78208            76764            74696            73384            77820            70956            76500            72472            77820            69996            72196            72512 
  -6.7472061e+01          2306328            68000            65668            75112            71572            69760            68324            73916            69540            69712            65968            68572            67912            66048            69980            65488            66804            77964            74796            81944            75916            78208            76764            74696            73384            77820            70956            76508            72472            77820            69996            72196            72512 
  -6.7073389e+01          2306656            68008            65680            75124            71576            69772            68340            73944            69540            69712            65968            68572            67916            66052            69980            65520            66812            77968            74804            81976            75924            78224            76772            74700            73400            77820            70984            76552            72480            77824            70000            72196            72516 
  -6.6674328e+01          2307164            68016            65692            75132            71592            69788            68420            73972            69540            69716            65972            68588            67932            66060            69992            65536            66816            77980            74812            82036            75924            78240            76808            74704            73412            77820            71000            76560            72536            77844            70008            72196            72520 
  -6.6274850e+01          2307288            68016            65716            75132            71604            69788            68420            73972            69544            69716            65972            68588            67932            66060            69992            65556            66852            77980            74812            82036            75924            78240            76808            74704            73412            77820            71012            76576            72536            77844            70008            72196            72520 
  -6.5874927e+01          2308208            68052            65728            75168            71616            69800            68484            74048            69548            69748            65972            68604            67940            66072            70000            65600            66896            78000            74836            82108            75956            78276            76868            74744            73464            77844            71064            76588            72588            77868            70008            72196            72524 
  -6.5474530e+01          2308320            68052            65744            75168            71640            69800            68484            74048            69548            69748            65972            68604            67940            66072            70000            65624            66916            78000            74836            82108            75956            78276            76868            74744            73464            77844            71064            76612            72588            77868            70012            72196            72524 
  -6.5073630e+01          2308668            68056            65760            75172            71652            69804            68520            74064            69552            69756            65972            68608            67944            66072            70000            65668            66928            78004            74844            82156            75968            78280            76880            74756            73468            77848            71104            76628            72592            77876            70012            72196            72528 
  -6.4672199e+01          2309320            68068            65772            75212            71664            69808            68628            74076            69556            69760            65972            68624            67956            66072            70012            65704            66952            78016            74856            82232            75988            78308            76912            74772            73492            77864            71152            76644            72616            77888            70012            72196            72536 
  -6.4270205e+01          2309424            68068            65792            75212            71684            69808            68628            74076            69560            69760            65972            68624            67956            66072            70012            65728            66972            78016            74856            82232            75988            78308            76912            74772            73492            77864            71152            76660            72616            77888            70012            72196            72536 
  -6.3867619e+01          2310112            68080            65808            75232            71688            69824            68708            74100            69560            69764            65972            68644            67980            66092            70028            65780            67008            78032            74876            82284            75992            78348            76936            74784            73504            77864            71200            76732            72636            77892            70012            72196            72556 
  -6.3464411e+01          2310216            68080            65824            75232            71704            69824            68708            74100            69564            69764            65972            68644            67980            66092            70028            65808            67024            78032            74876            82284            75992            78348            76936            74788            73504            77864            71200            76748            72636            77892            70016            72196            72556 
  -6.3060549e+01          2310612            68084            65848            75244            71712            69824            68760            74132            69564            69772            65972            68644            67980            66092            70040            65832            67048            78036            74880            82320            76008            78352            76948            74788            73512            77868            71252            76768            72652            77900            70016            72196            72568 
  -6.2656001e+01          2311216            68088            65852            75268            71712            69832            68864            74168            69564            69800            65972            68664            67980            66096            70052            65848            67076            78048            74880            82392            76020            78408            76960            74800            73520            77868            71328            76792            72680            77900            70016            72196            72572 
  -6.2250735e+01          2311292            68088            65864            75268            71716            69832            68864            74168            69580            69800            65972            68664            67980            66096            70052            65868            67092            78048            74880            82392            76020            78408            76960            74800            73520            77868            71328            76800            72680            77900            70016            72196            72572 
  -6.1844719e+01          2312136            68120            65888            75276            71724            69848            68944            74268            69580            69836            65972            68680            68000            66100            70076            65892            67108            78068            74888            82448            76044            78444            77016            74828            73564            77868            71424            76812            72728            77900            70016            72196            72580 
  -6.1437919e+01          2312260            68120            65896            75276            71740            69852            68944            74268            69592            69836            65972            68680            68000            66100            70076            65912            67144            78068            74888            82448            76044            78444            77016            74828            73564            77868            71424            76840            72728            77900            70016            72196            72580 
  -6.1030301e+01          2312528            68128            65904            75300            71740            69852            68964            74276            69592            69844            65972            68688            68004            66100            70084            65932            67180            78080            74904            82472            76044            78444            77028            74832            73576            77868            71436            76860            72732            77900            70016            72196            72580 
  -6.0826066e+01          2322124            68316            65952            75304            71744            69968            69140            74484            69740            69856            66240            68992            68236            66192            70380            66144            67296            78192            75504            84100            76656            78684            77304            75032            74328            77868            71540            76944            72740            77984            72136            72392            72736 
  -6.0570772e+01          2323228            68316            66060            75460            71900            69968            69140            74504            69776            69868            66240            68992            68236            66192            70380            66372            67296            78192            75504            84100            76656            78796            77304            75032            74452            77936            71540            76944            72824            77984            72136            72392            72736 
  -6.0251654e+01          2324272            68352            66072            75460            71924            69980            69152            74520            69784            69868            66284            69048            68256            66208            70436            66448            67304            78216            75512            84208            76700            78872            77344            75072            74660            77944            71544            76944            72832            78004            72160            72420            72744 
  -5.9852757e+01          2326036            68432            66080            75468            71972            70008            69180            74560            69788            69868            66416            69144            68312            66228            70532            66500            67328            78232            75552            84352            76748            78912            77416            75136            75096            77956            71544            76944            72852            78040            72196            72464            72780 
  -5.9441619e+01          2326260            68432            66088            75476            71996            70008            69180            74584            69788            69868            66416            69144            68312            66228            70532            66536            67328            78232            75552            84352            76748            78960            77416            75136            75172            77956            71544            76944            72852            78040            72196            72464            72780 
  -5.9029500e+01          2327128            68464            66100            75488            72028            70012            69180            74616            69792            69872            66468            69208            68380            66252            70604            66596            67340            78244            75576            84396            76756            78988            77444            75152            75268            77956            71584            76956            72864            78048            72212            72468            72816 
  -5.8616349e+01          2328412            68564            66100            75504            72056            70048            69204            74624            69792            69872            66560            69296            68476            66268            70688            66620            67348            78268            75580            84404            76812            79016            77516            75204            75428            77960            71696            76976            72876            78080            72240            72480            72856 
  -5.8202128e+01          2328616            68564            66108            75512            72080            70048            69204            74636            69792            69872            66560            69296            68476            66268            70688            66680            67348            78268            75580            84404            76812            79068            77516            75204            75468            77960            71696            76976            72876            78080            72240            72480            72856 
  -5.7786795e+01          2329836            68672            66124            75520            72108            70060            69204            74636            69800            69872            66632            69360            68580            66308            70764            66772            67368            78312            75616            84440            76840            79112            77588            75272            75524            77968            71724            76976            72884            78124            72280            72488            72908 
  -5.7370302e+01          2330256            68672            66132            75544            72140            70060            69224            74672            69804            69872            66656            69400            68608            66308            70764            66828            67384            78312            75616            84440            76852            79148            77600            75272            75544            77968            71740            76976            72896            78124            72296            72492            72912 
  -5.6952613e+01          2331056            68748            66172            75556            72152            70080            69236            74672            69812            69876            66708            69424            68656            66340            70832            66852            67392            78340            75640            84472            76860            79176            77636            75368            75556            77988            71744            76988            72900            78152            72312            72492            72924 
  -5.6533686e+01          2331140            68748            66176            75556            72156            70080            69236            74680            69820            69876            66708            69424            68656            66340            70832            66852            67392            78340            75640            84472            76860            79212            77636            75368            75580            77988            71744            76988            72900            78152            72312            72492            72924 
  -5.6113479e+01          2331660            68760            66200            75564            72176            70080            69236            74688            69848            69876            66724            69460            68680            66356            70872            66860            67408            78360            75652            84508            76888            79244            77644            75396            75620            78000            71748            76992            72908            78152            72324            72492            72944 
  -5.5691946e+01          2332424            68800            66204            75572            72204            70080            69248            74712            69860            69876            66764            69508            68736            66376            70928            66876            67448            78368            75660            84536            76912            79268            77716            75452            75652            78020            71756            77008            72928            78156            72344            72500            72956 
  -5.5269035e+01          2332676            68816            66212            75584            72240            70080            69256            74724            69864            69876            66772            69508            68736            66376            70928            66936            67452            78368            75664            84536            76920            79288            77748            75452            75652            78020            71756            77008            72928            78156            72344            72500            72976 
  -5.4844693e+01          2333960            68888            66248            75596            72252            70096            69280            74732            69868            69876            66824            69576            68808            66428            71072            67000            67496            78388            75688            84620            76976            79320            77780            75600            75724            78024            71764            77020            72944            78156            72344            72536            73036 
  -5.4418882e+01          2334124            68888            66284            75600            72264            70096            69280            74744            69876            69876            66824            69576            68808            66428            71072            67092            67496            78388            75688            84620            76976            79320            77780            75600            75724            78024            71764            77020            72944            78156            72344            72536            73036 
  -5.4078233e+01          2334624            68928            66304            75604            72276            70096            69284            74764            69880            69876            66848            69636            68840            66440            71136            67100            67504            78388            75700            84644            76984            79352            77788            75620            75760            78028            71764            77028            72944            78156            72344            72552            73056 
  -5.3652421e+01          2335416            68988            66320            75608            72288            70116            69288            74776            69884            69876            66920            69684            68880            66448            71200            67128            67528            78408            75744            84704            76996            79412            77820            75684            75780            78040            71768            77036            72952            78156            72348            72556            73080 
  -5.3311773e+01          2335456            68988            66324            75616            72300            70116            69288            74776            69884            69876            66920            69684            68880            66448            71200            67144            67528            78408            75744            84704            76996            79412            77820            75684            75780            78040            71768            77036            72952            78156            72348            72556            73080 
  -5.2885961e+01          2336384            69052            66352            75620            72300            70136            69316            74780            69892            69876            67032            69708            68904            66488            71284            67156            67544            78432            75772            84744            77012            79560            77848            75728            75820            78052            71772            77044            72956            78156            72352            72564            73132 
  -5.2545312e+01          2336440            69052            66352            75632            72300            70136            69316            74788            69896            69876            67032            69708            68904            66488            71284            67188            67544            78432            75772            84744            77012            79560            77848            75728            75820            78052            71772            77044            72956            78156            72352            72564            73132 
  -5.2119501e+01          2337024            69084            66400            75644            72300            70140            69316            74792            69920            69876            67084            69712            68948            66504            71332            67216            67548            78440            75772            84784            77020            79652            77852            75772            75848            78052            71772            77048            72960            78156            72356            72564            73160 
  -5.1778852e+01          2337900            69108            66428            75656            72312            70156            69324            74808            69944            69876            67156            69720            68988            66532            71420            67288            67564            78464            75780            84832            77036            79740            77896            75800            75880            78072            71780            77076            72964            78156            72360            72588            73196 
  -5.1353041e+01          2337952            69108            66448            75656            72316            70156            69324            74816            69948            69876            67156            69720            68988            66532            71420            67304            67564            78464            75780            84832            77036            79740            77896            75800            75880            78072            71780            77076            72964            78156            72360            72588            73196 
  -5.1012392e+01          2338448            69140            66472            75664            72320            70156            69324            74836            69960            69876            67188            69732            68996            66548            71452            67324            67568            78480            75780            84856            77036            79748            77908            75820            75924            78092            71788            77080            72976            78160            72436            72588            73220 
  -5.0586581e+01          2339540            69248            66496            75664            72328            70164            69332            74836            69968            69880            67256            69772            69072            66596            71524            67372            67616            78496            75816            84908            77048            79772            77968            75912            75976            78112            71788            77080            73008            78160            72468            72624            73280 
  -5.0245932e+01          2339644            69248            66532            75668            72332            70164            69332            74852            69984            69880            67256            69772            69072            66596            71524            67392            67616            78496            75816            84908            77048            79772            77968            75912            75976            78112            71792            77084            73008            78160            72468            72624            73280 
  -4.9820121e+01          2340284            69272            66564            75672            72332            70164            69336            74852            69992            69880            67308            69784            69108            66632            71568            67396            67684            78532            75832            84960            77060            79796            78000            75944            76016            78112            71792            77084            73008            78160            72468            72680            73296 
  -4.9479472e+01          2340328            69272            66572            75672            72336            70164            69336            74856            69996            69880            67308            69784            69108            66632            71568            67420            67684            78532            75832            84960            77060            79796            78000            75944            76016            78112            71792            77084            73008            78160            72468            72680            73296 
  -4.9053661e+01          2340684            69292            66620            75680            72336            70164            69336            74860            70004            69880            67332            69792            69132            66652            71608            67428            67696            78532            75832            84976            77080            79800            78012            75960            76044            78112            71792            77084            73008            78160            72468            72704            73308 
  -4.8713012e+01          2341372            69316            66664            75688            72336            70188            69356            74872            70016            69880            67400            69800            69196            66680            71680            67428            67728            78548            75856            85004            77088            79812            78044            76008            76092            78112            71792            77084            73008            78160            72468            72748            73320 
  -4.8287201e+01          2341436            69316            66692            75692            72336            70188            69356            74888            70020            69880            67400            69800            69196            66680            71680            67436            67728            78548            75856            85004            77088            79812            78044            76008            76092            78112            71796            77084            73008            78160            72468            72748            73320 
  -4.7946552e+01          2342120            69352            66720            75704            72344            70192            69360            74904            70024            69880            67480            69840            69220            66728            71760            67444            67752            78560            75876            85020            77100            79820            78076            76072            76132            78112            71796            77084            73008            78160            72468            72792            73340 
  -4.7520741e+01          2342160            69352            66748            75704            72344            70192            69360            74916            70024            69880            67480            69840            69220            66728            71760            67444            67752            78560            75876            85020            77100            79820            78076            76072            76132            78112            71796            77084            73008            78160            72468            72792            73340 
  -4.7180092e+01          2342500            69372            66756            75704            72344            70196            69360            74932            70032            69880            67516            69860            69232            66764            71796            67444            67756            78572            75892            85040            77108            79824            78088            76088            76140            78112            71796            77084            73012            78160            72468            72808            73364 
  -4.6754280e+01          2343040            69400            66764            75708            72344            70212            69376            74944            70036            69884            67544            69884            69260            66808            71844            67452            67776            78588            75912            85072            77128            79840            78132            76112            76160            78112            71796            77084            73012            78160            72468            72848            73380 
  -4.6413632e+01          2343068            69400            66772            75708            72348            70212            69376            74948            70040            69884            67544            69884            69260            66808            71844            67460            67776            78588            75912            85072            77128            79840            78132            76112            76160            78112            71796            77084            73012            78160            72468            72848            73380 
  -4.5987820e+01          2343624            69416            66792            75716            72360            70216            69388            74948            70048            69884            67580            69920            69284            66836            71960            67472            67792            78600            75920            85072            77136            79840            78168            76180            76196            78112            71796            77084            73012            78160            72468            72876            73392 
  -4.5647171e+01          2343668            69416            66812            75716            72368            70216            69388            74956            70052            69884            67580            69920            69284            66836            71960            67476            67792            78600            75920            85072            77136            79840            78168            76180            76196            78112            71796            77084            73012            78160            72468            72876            73392 
  -4.5221360e+01          2343916            69420            66820            75716            72372            70240            69404            74956            70056            69884            67600            69948            69288            66840            71972            67476            67800            78608            75920            85080            77144            79840            78180            76216            76200            78112            71796            77084            73012            78160            72468            72892            73412 
  -4.4880711e+01          2344348            69436            66836            75724            72380            70256            69408            74956            70068            69884            67640            69972            69300            66852            71996            67508            67824            78608            75924            85100            77144            79852            78212            76256            76208            78112            71796            77084            73016            78160            72468            72920            73448 
  -4.4454900e+01          2344428            69436            66880            75724            72384            70256            69408            74968            70076            69888            67640            69972            69300            66852            71996            67516            67824            78608            75924            85100            77144            79852            78212            76256            76208            78112            71796            77084            73016            78160            72468            72920            73448 
  -4.4114251e+01          2344672            69440            66908            75748            72384            70264            69408            74972            70076            69888            67652            69988            69308            66876            72020            67520            67832            78612            75928            85108            77156            79852            78220            76272            76216            78112            71796            77084            73016            78160            72468            72932            73456 
  -4.3688440e+01          2345196            69456            66936            75756            72384            70272            69412            74984            70092            69888            67684            69996            69328            66916            72056            67580            67856            78628            75928            85116            77172            79856            78244            76316            76236            78112            71796            77084            73016            78160            72468            72968            73500 
  -4.3347791e+01          2345272            69456            66952            75756            72388            70272            69412            75000            70092            69892            67688            69996            69328            66916            72056            67612            67856            78628            75928            85116            77172            79856            78244            76316            76236            78112            71796            77084            73016            78160            72468            72968            73500 
  -4.2921980e+01          2346668            69492            66976            75804            72448            70296            69448            75072            70104            69892            67804            70048            69364            67008            72156            67736            67912            78628            75936            85216            77180            79916            78408            76384            76240            78116            71796            77084            73020            78160            72468            73048            73508 
  -4.2581331e+01          2346760            69492            67004            75804            72448            70296            69448            75072            70152            69892            67804            70048            69364            67008            72156            67736            67912            78640            75936            85216            77180            79916            78408            76384            76240            78116            71796            77084            73020            78160            72468            73048            73512 
  -4.2155520e+01          2347416            69516            67028            75816            72468            70308            69448            75084            70172            69892            67852            70088            69404            67044            72208            67764            67928            78640            75940            85228            77192            79968            78532            76420            76252            78120            71796            77084            73020            78160            72468            73064            73512 
  -4.1814871e+01          2350400            69552            67044            75828            72488            70320            69448            75192            70220            69892            67896            70116            69440            67088            72256            69968            68004            78644            75940            85228            77216            80020            78600            76488            76260            78120            71796            77084            73024            78160            72468            73088            73512 
  -4.1389060e+01          2350492            69552            67080            75828            72488            70320            69448            75192            70228            69896            67896            70116            69440            67108            72256            69968            68004            78644            75940            85228            77216            80044            78600            76488            76260            78120            71796            77084            73024            78160            72468            73088            73512 
  -4.1048411e+01          2350820            69556            67088            75828            72488            70324            69448            75252            70228            69896            67948            70148            69456            67112            72280            69980            68040            78644            75948            85232            77224            80060            78612            76492            76260            78120            71796            77084            73024            78160            72468            73112            73512 
  -4.0622600e+01          2351532            69564            67120            75840            72500            70336            69448            75332            70232            69896            68056            70176            69476            67132            72328            70016            68108            78644            75952            85248            77228            80088            78664            76580            76268            78120            71796            77084            73024            78160            72468            73136            73512 
  -4.0281951e+01          2351560            69564            67144            75840            72500            70336            69448            75332            70232            69896            68056            70176            69476            67132            72328            70016            68108            78648            75952            85248            77228            80088            78664            76580            76268            78120            71796            77084            73024            78160            72468            73136            73512 
  -3.9856140e+01          2363344            69640            67176            75844            72548            70496            69548            77480            70364            70008            68188            70328            69616            67312            72444            70204            68128            78648            76332            85252            77476            80188            78864            76740            76360            78180            71888            77152            73024            78160            73416            73256            79084 
  -3.9515491e+01          2364156            69640            67324            75924            72608            70496            69548            77480            70364            70008            68188            70328            69616            67312            72444            70204            68136            78648            76332            85252            77476            80188            78864            76740            76360            78180            71888            77152            73024            78160            73416            73256            79600 
  -3.9089679e+01          2364864            69644            67328            75928            72620            70500            69552            77488            70380            70032            68188            70332            69620            67340            72468            70244            68136            78648            76376            85252            77508            80224            78964            76760            76376            78184            71936            77172            73024            78160            73540            73284            79656 
  -3.8749030e+01          2366176            69644            67344            75928            72632            70568            69552            77496            70480            70064            68188            70352            69620            67376            72528            70312            68136            78648            76448            85252            77532            80300            79064            76792            76396            78184            72008            77204            73024            78160            73808            73304            79832 
  -3.8323219e+01          2366196            69644            67356            75928            72640            70568            69552            77496            70480            70064            68188            70352            69620            67376            72528            70312            68136            78648            76448            85252            77532            80300            79064            76792            76396            78184            72008            77204            73024            78160            73808            73304            79832 
  -3.7982570e+01          2368196            69700            67360            75928            72652            70624            69608            77500            70616            70144            68232            70420            69684            67520            72616            70456            68136            78648            76628            85252            77612            80344            79164            76852            76452            78220            72056            77244            73024            78160            74040            73392            79912 
  -3.7556759e+01          2368404            69700            67464            75976            72704            70624            69608            77504            70616            70144            68232            70420            69684            67520            72616            70456            68136            78648            76628            85252            77612            80344            79164            76852            76452            78220            72056            77244            73024            78160            74040            73392            79912 
  -3.7216110e+01          2368876            69712            67476            75984            72716            70628            69620            77508            70632            70160            68232            70436            69696            67552            72648            70476            68136            78648            76656            85252            77628            80356            79184            76880            76468            78228            72076            77260            73024            78160            74084            73412            79948 
  -3.6790299e+01          2369368            69716            67480            75984            72716            70632            69620            77508            70652            70220            68232            70452            69696            67588            72668            70504            68136            78648            76660            85252            77652            80384            79220            76928            76492            78232            72084            77284            73024            78160            74116            73428            80000 
  -3.6449650e+01          2369388            69716            67484            75984            72720            70632            69620            77516            70652            70220            68232            70452            69696            67588            72668            70504            68136            78652            76660            85252            77652            80384            79220            76928            76492            78232            72084            77284            73024            78160            74116            73428            80000 
  -3.6023839e+01          2369592            69716            67488            75988            72728            70644            69620            77516            70664            70236            68232            70476            69696            67592            72680            70512            68136            78652            76684            85252            77664            80384            79236            76940            76500            78232            72084            77284            73024            78160            74128            73440            80004 
  -3.5683190e+01          2370004            69716            67488            75996            72744            70644            69624            77516            70672            70248            68232            70488            69696            67652            72708            70532            68136            78652            76708            85252            77696            80404            79260            76976            76516            78232            72108            77300            73024            78160            74152            73444            80028 
  -3.5257379e+01          2370020            69716            67492            75996            72756            70644            69624            77516            70672            70248            68232            70488            69696            67652            72708            70532            68136            78652            76708            85252            77696            80404            79260            76976            76516            78232            72108            77300            73024            78160            74152            73444            80028 
  -3.4916730e+01          2370404            69720            67496            76000            72760            70652            69624            77516            70688            70280            68236            70500            69696            67688            72744            70544            68136            78652            76712            85252            77716            80420            79288            76996            76536            78232            72128            77312            73024            78160            74172            73452            80072 
  -3.4490919e+01          2370416            69720            67496            76000            72764            70652            69624            77516            70688            70280            68236            70500            69696            67688            72752            70544            68136            78652            76712            85252            77716            80420            79288            76996            76536            78232            72128            77312            73024            78160            74172            73452            80072 
  -3.4150270e+01          2370592            69724            67496            76004            72764            70664            69632            77516            70696            70304            68236            70512            69696            67708            72756            70548            68136            78652            76720            85252            77720            80420            79288            77012            76556            78232            72140            77316            73024            78160            74180            73452            80076 
  -3.3724459e+01          2370920            69736            67496            76008            72764            70668            69632            77516            70704            70356            68236            70524            69704            67732            72780            70556            68136            78652            76732            85252            77736            80444            79300            77036            76576            78232            72148            77336            73024            78160            74196            73456            80092 
  -3.3383810e+01          2370928            69736            67504            76008            72764            70668            69632            77516            70704            70356            68236            70524            69704            67732            72780            70556            68136            78652            76732            85252            77736            80444            79300            77036            76576            78232            72148            77336            73024            78160            74196            73456            80092 
  -3.2957999e+01          2371288            69736            67516            76008            72776            70676            69640            77516            70712            70408            68236            70552            69704            67756            72808            70564            68136            78652            76740            85252            77752            80444            79300            77040            76596            78232            72160            77364            73024            78160            74220            73472            80136 
  -3.2617350e+01          2371312            69736            67524            76008            72788            70676            69640            77516            70712            70408            68236            70552            69704            67756            72808            70564            68136            78656            76740            85252            77752            80444            79300            77040            76596            78232            72160            77364            73024            78160            74220            73472            80136 
  -3.2191538e+01          2371436            69736            67528            76008            72788            70684            69644            77516            70712            70416            68236            70556            69704            67760            72808            70564            68136            78660            76756            85252            77764            80452            79300            77048            76608            78232            72164            77368            73024            78160            74220            73476            80156 
  -3.1850889e+01          2371732            69736            67532            76008            72792            70688            69644            77516            70716            70456            68236            70576            69712            67788            72816            70572            68136            78660            76760            85252            77768            80456            79300            77096            76612            78232            72200            77388            73024            78160            74236            73492            80172 
  -3.1425078e+01          2371748            69736            67544            76008            72796            70688            69644            77516            70716            70456            68236            70576            69712            67788            72816            70572            68136            78660            76760            85252            77768            80456            79300            77096            76612            78232            72200            77388            73024            78160            74236            73492            80172 
  -3.1084429e+01          2371868            69736            67544            76008            72796            70696            69644            77516            70720            70468            68236            70584            69712            67796            72824            70572            68136            78660            76768            85252            77768            80464            79300            77104            76612            78232            72204            77396            73024            78160            74244            73512            80180 
  -3.0871524e+01          2372252            69736            67568            76012            72804            70704            69648            77516            70724            70544            68236            70604            69716            67808            72836            70592            68136            78660            76784            85252            77772            80476            79300            77152            76624            78232            72220            77416            73024            78160            74256            73552            80188 
  -3.0605392e+01          2372268            69736            67580            76012            72808            70704            69648            77516            70724            70544            68236            70604            69716            67808            72836            70592            68136            78660            76784            85252            77772            80476            79300            77152            76624            78232            72220            77416            73024            78160            74256            73552            80188 
  -3.0272727e+01          2379528            69736            67632            76012            72808            70712            69648            77516            71056            70676            70600            70604            72872            67816            72944            70604            68228            78756            76796            85252            77772            80484            79548            77400            76628            78232            72220            77416            73024            78256            74260            73572            80448 
  -2.9856896e+01          2381804            69840            67748            76012            72916            70720            69812            77516            71208            70756            70708            70632            72948            67904            72944            70636            68288            78788            76892            85252            77960            80492            79664            77588            76648            78292            72312            77432            73160            78288            74384            73580            80484 
  -2.9524231e+01          2381940            69840            67748            76016            72916            70720            69812            77516            71208            70756            70708            70632            72948            67904            72944            70640            68288            78788            76892            85252            77976            80492            79664            77588            76652            78292            72312            77432            73160            78288            74384            73584            80588 
  -2.9108399e+01          2382420            69848            67768            76016            73100            70720            69812            77516            71212            70792            70720            70632            72980            67908            72944            70640            68304            78788            76892            85252            77976            80492            79688            77612            76652            78292            72332            77432            73168            78296            74408            73584            80644 
  -2.8775734e+01          2382980            69868            67796            76016            73164            70720            69820            77516            71228            70840            70724            70632            73036            67924            72944            70640            68324            78796            76904            85252            77976            80492            79712            77704            76652            78292            72344            77432            73176            78324            74452            73584            80696 
  -2.8359903e+01          2383012            69868            67796            76016            73164            70720            69820            77516            71228            70840            70724            70632            73036            67924            72944            70640            68324            78796            76904            85252            77988            80492            79712            77704            76652            78292            72344            77432            73176            78324            74452            73584            80716 
  -2.8027238e+01          2383252            69872            67808            76016            73168            70720            69820            77516            71232            70872            70728            70632            73060            67936            72944            70640            68364            78804            76904            85252            77996            80492            79728            77728            76652            78292            72344            77432            73192            78336            74452            73584            80736 
  -2.7611407e+01          2384304            69904            67828            76016            73180            70720            69868            77516            71276            70984            70744            70632            73140            67956            72984            70640            68400            78844            76908            85252            78096            80492            79800            77900            76652            78296            72360            77432            73236            78376            74504            73584            80784 
  -2.7278742e+01          2384304            69904            67828            76016            73180            70720            69868            77516            71276            70984            70744            70632            73140            67956            72984            70640            68400            78844            76908            85252            78096            80492            79800            77900            76652            78296            72360            77432            73236            78376            74504            73584            80784 
  -2.6862911e+01          2384908            69916            67836            76016            73188            70720            69912            77516            71304            71080            70772            70632            73168            67972            72988            70640            68420            78876            76924            85252            78108            80492            79824            77980            76652            78300            72376            77432            73244            78400            74568            73584            80816 
  -2.6530246e+01          2384916            69916            67836            76016            73188            70720            69920            77516            71304            71080            70772            70632            73168            67972            72988            70640            68420            78876            76924            85252            78108            80492            79824            77980            76652            78300            72376            77432            73244            78400            74568            73584            80816 
  -2.6114415e+01          2385060            69920            67836            76016            73196            70720            69948            77516            71308            71112            70776            70632            73168            67972            72988            70640            68432            78880            76928            85252            78112            80492            79832            77996            76652            78300            72380            77432            73248            78400            74568            73584            80824 
  -2.5781750e+01          2385804            69936            67836            76016            73200            70720            70168            77516            71352            71228            70784            70632            73172            67976            72988            70640            68472            78900            76932            85252            78120            80492            79856            78048            76652            78300            72408            77432            73280            78428            74632            73584            80852 
  -2.5365918e+01          2385804            69936            67836            76016            73200            70720            70168            77516            71352            71228            70784            70632            73172            67976            72988            70640            68472            78900            76932            85252            78120            80492            79856            78048            76652            78300            72408            77432            73280            78428            74632            73584            80852 
  -2.5033253e+01          2386100            69936            67840            76016            73200            70720            70276            77516            71356            71288            70784            70632            73172            67976            72988            70640            68484            78900            76936            85252            78132            80492            79860            78064            76652            78300            72416            77432            73308            78444            74644            73584            80860 
  -2.4617422e+01          2386704            69940            67840            76016            73204            70720            70508            77516            71400            71336            70784            70632            73176            67992            72996            70640            68512            78928            76960            85252            78144            80492            79896            78088            76652            78300            72440            77432            73328            78452            74664            73584            80880 
  -2.4284757e+01          2386704            69940            67840            76016            73204            70720            70508            77516            71400            71336            70784            70632            73176            67992            72996            70640            68512            78928            76960            85252            78144            80492            79896            78088            76652            78300            72440            77432            73328            78452            74664            73584            80880 
  -2.3868926e+01          2387248            69956            67840            76016            73208            70720            70720            77516            71408            71444            70792            70632            73176            67996            72996            70640            68524            78948            76968            85252            78144            80492            79912            78108            76652            78300            72452            77432            73344            78472            74696            73584            80908 
  -2.3536261e+01          2387248            69956            67840            76016            73208            70720            70720            77516            71408            71444            70792            70632            73176            67996            72996            70640            68524            78948            76968            85252            78144            80492            79912            78108            76652            78300            72452            77432            73344            78472            74696            73584            80908 
  -2.3120430e+01          2387496            69956            67848            76016            73216            70720            70816            77516            71412            71484            70796            70632            73176            67996            72996            70640            68532            78948            76972            85252            78160            80492            79924            78112            76652            78300            72456            77432            73360            78472            74708            73584            80920 
  -2.2787765e+01          2398432            69960            70272            76016            73272            70744            71064            77516            71512            71508            70844            70632            73212            68036            73020            70640            71272            78988            77004            85300            78204            80492            80016            78124            76680            78324            76672            77432            73540            78476            74912            73680            81068 
  -2.2521633e+01          2398452            69960            70272            76016            73272            70744            71064            77516            71512            71508            70844            70632            73212            68036            73020            70640            71272            78988            77004            85300            78204            80492            80016            78144            76680            78324            76672            77432            73540            78476            74912            73680            81068 
  -2.2188968e+01          2398740            69960            70276            76016            73272            70744            71064            77516            71524            71508            70844            70632            73216            68040            73020            70640            71360            78988            77012            85304            78204            80492            80016            78144            76680            78324            76688            77432            73556            78476            74976            73704            81112 
  -2.1773137e+01          2401404            69960            72360            76016            73276            70744            71068            77516            71536            71508            70852            70632            73232            68080            73020            70640            71496            78988            77024            85304            78204            80492            80020            78144            76688            78324            76816            77432            73656            78476            75012            73736            81152 
  -2.1440472e+01          2401404            69960            72360            76016            73276            70744            71068            77516            71536            71508            70852            70632            73232            68080            73020            70640            71496            78988            77024            85304            78204            80492            80020            78144            76688            78324            76816            77432            73656            78476            75012            73736            81152 
  -2.1024640e+01          2401560            69960            72364            76016            73276            70744            71068            77516            71536            71508            70860            70632            73232            68096            73020            70640            71528            78988            77032            85304            78204            80492            80020            78144            76692            78324            76832            77432            73684            78476            75040            73736            81164 
  -2.0691975e+01          2401924            69960            72384            76016            73280            70744            71076            77516            71536            71508            70868            70632            73244            68116            73020            70640            71604            78992            77036            85304            78208            80492            80024            78144            76704            78324            76856            77432            73744            78476            75088            73764            81192 
  -2.0425843e+01          2401928            69960            72384            76016            73280            70744            71076            77516            71536            71508            70868            70636            73244            68116            73020            70640            71604            78992            77036            85304            78208            80492            80024            78144            76704            78324            76856            77432            73744            78476            75088            73764            81192 
  -2.0093179e+01          2402100            69960            72388            76016            73280            70748            71076            77516            71536            71508            70872            70636            73244            68120            73020            70640            71660            78992            77036            85304            78208            80492            80028            78144            76704            78324            76868            77432            73776            78476            75104            73772            81220 
  -1.9885263e+01          2665452            66592           103136            70964            81472            81556            84920            72560            97888            66552            97692            65936            81280            76112            84220            67640           102940            85196            88044            98212            86360            76016            95636            73484            92680            73516            90740            72776            94992            75160            94456            70360            96364 
  -1.9739068e+01          2950604           100944           103384            86248           104112            81556            92892            72568           119112            66560           127192            65944            88260            91492            93680            67648           127000            86332            88832            99648            92188            76024           113628            73492            99132            73524           118220            72784           101168            75168           108028            70368           113476 
  -1.9657849e+01          2954364           101848           103412            86256           104524            81816            92896            72568           119192            66560           127280            65944            88420            91660            93936            67648           127108            86356            89096            99756            92264            76024           113740            73492            99268            73524           118560            72784           101196            75168           108164            70368           113536 
  -1.9592874e+01          2954952           101868           103412            86268           104596            81816            92932            72568           119236            66564           127304            65944            88448            91676            93952            67648           127156            86356            89108            99760            92268            76024           113752            73492            99360            73524           118600            72784           101276            75168           108180            70368           113544 
  -1.9446679e+01          2955596           102000           103412            86272           104740            81816            92936            72568           119252            66564           127368            65944            88460            91676            93952            67648           127216            86360            89108            99760            92268            76024           113760            73492            99380            73524           118672            72784           101328            75168           108216            70368           113560 
  -1.9394699e+01          2956400           102036           103412            86276           104740            81816            92940            72568           119276            66564           127464            65944            88496            91688            93964            67648           127252            86364            89116            99768            92268            76024           113776            73492            99580            73524           118788            72784           101424            75168           108232            70368           113640 
  -1.9248504e+01          2972244           104092           103412            86280           104748            81816            93268            72568           123432            66564           128384            65944            88512            91696            93976            67648           131416            86368            89132           101920            92280            76024           114332            73492            99640            73524           118976            72784           101480            75168           108820            70368           114180 
  -1.9183528e+01          2972532           104092           103416            86280           104748            81820            93272            72568           123436            66564           128420            65944            88512            91696            93976            67648           131436            86368            89132           101920            92280            76024           114332            73492            99696            73524           119036            72784           101516            75168           108832            70368           114232 
  -1.9066573e+01          2972996           104096           103416            86280           104752            81820            93276            72568           123452            66564           128500            65944            88516            91696            93976            67648           131488            86372            89132           101920            92296            76024           114360            73492            99712            73524           119104            72784           101608            75168           108864            70368           114276 
  -1.8985353e+01          3004072            99920            93140            86216           100576            75668            97260            72560           123364            66556           131112            65936            88404            91644            95984            67640           127324            86344            99472           101876            95856            76016           110620            73484           124336            73516           121884            72776            97500            75160           109300            70360           132268 
  -1.8883829e+01          3426128           117624            93148            86332           125892            75676            97540            72568           158196            66564           133536            65944           138336            91924           113872            90192           134412            86356           138556           110596           106240            94948           126276            73492           149876            90344           130864            72784           128080            75168           132924            92412           155456 
  -1.8756924e+01          3432444           117624            93148            86492           125892            75676            97540            72568           158456            66564           133536            65944           138860            91928           114132            90452           134412            86592           138556           110596           106240            94948           126276            73492           149876            92648           130864            72784           130128            75168           133184            92412           155456 
  -1.8655400e+01          3433720           117640            93148            86492           126128            75676            97540            72568           158532            66568           133540            65944           139052            91932           114148            90632           134488            86592           138580           110620           106252            94948           126368            73492           149892            92664           130884            72784           130352            75168           133192            92440           155464 
  -1.8528495e+01          3434292           117644            93148            86492           126128            75676            97540            72568           158612            66568           133540            65944           139076            91932           114220            90660           134500            86592           138620           110624           106276            94956           126388            73492           149968            92684           130884            72784           130368            75168           133244            92524           155472 
  -1.8373095e+01          3435664           117736            93148            86492           126132            75676            97540            72568           158932            66568           133540            65944           139088            91932           114228            90748           134536            86592           138732           110632           106276            94964           126388            73492           150408            92688           130884            72784           130444            75168           133352            92552           155500 
  -1.8225223e+01          3438192           117736            93148            86492           126132            75676            97540            72568           158932            66568           133540            65944           139088            91932           114228            93272           134536            86596           138732           110632           106276            94964           126388            73492           150408            92688           130884            72784           130444            75168           133352            92552           155500 
  -1.8106925e+01          3444768           119840            93148            86492           126136            75676            97540            72568           159020            66568           133540            65944           139100            91932           114240            95416           134544            86596           138772           110632           106276            94964           126392            73492           150464            92692           130884            72784           132528            75168           133356            92564           155500 
  -1.7959291e+01          3465844           129072            93148            86492           126136            75676            97540            72568           159096            66568           133540            65944           139104            91932           114268           104864           134600            86596           138784           110632           106276            94964           126392            73492           150576            92716           130884            72784           134588            75168           133372            92568           155504 
  -1.7841185e+01          3505444           148472            93148            86492           126152            75676            97540            72568           159236            66568           133540            65944           139164            91932           114272           124488           134608            86596           138908           110656           106276            94988           126400            73492           150604            92720           130892            72784           134660            75168           133400            92588           155512 
  -1.7693795e+01          3543560           167276            93148            86492           126152            75676            97540            72568           159236            66568           133540            65944           139164            91932           114272           143800           134608            86596           138908           110656           106276            94988           126400            73492           150604            92720           130892            72784           134660            75168           133400            92588           155512 
  -1.7575883e+01          3616484           203588            93148            86492           126164            75676            97540            72568           159272            66572           133540            65944           139168            91932           114316           180220           134608            86596           138928           110660           106276            94988           126400            73492           150628            92720           130892            72784           134692            75168           133412            92588           155512 
  -1.7454482e+01          3717492           253836            93148            86492           126200            75676            97540            72568           159356            66572           133540            65944           139220            91932           114316           230748           134612            86596           138940           110660           106276            94988           126400            73492           150632            92720           130892            72784           134716            75168           133428            92588           155512 
  -1.7347546e+01          3868372           328756            93148            86492           126208            75676            97540            72568           159456            66572           133540            65944           139268            91932           114328           306380           134620            86596           138992           110664           106276            94988           126400            73492           150644            92720           130900            72784           134764            75168           133452            92592           155512 
  -1.7253433e+01          4044912           416744            93168            86492           126208            75676            97540            72572           159484            66572           133540            65944           139268            91932           114328           394876           134620            86596           138992           110664           106276            94988           126400            73492           150644            92720           130904            72784           134764            75168           133452            92592           155512 
  -1.7161683e+01          4139648           463768            93168            86508           126248            75692            97560            72592           159500            66588           133560            65944           139316            91932           114328           442208           134620            86596           139036           110668           106276            95000           126404            73492           150652            92720           130904            72784           134796            75168           133460            92648           155512 
  -1.7067498e+01          4230384           509204            93188            86508           126248            75692            97560            72596           159560            66588           133580            65948           139316            91932           114332           487284           134640            86596           139036           110668           106276            95048           126404            73492           150652            92720           130904            72784           134796            75168           133460            92692           155512 
  -1.6899734e+01          4351528           569556            93192            86536           126272            75720            97588            72624           159636            66616           133588            65992           139412            91960           114400           547072           134668            86624           139116           110680           106284            95140           126436            73500           150732            92728           130916            72792           134820            75176           133492            92736           155524 
  -1.6794897e+01          4414604           600776            93200            86536           126304            75720            97588            72624           159724            66616           133588            65992           139424            91960           114464           578308           134732            86644           139140           110680           106284            95264           126436            73500           150780            92752           130916            72792           134848            75176           133548            92760           155528 
  -1.6683578e+01          4476208           630472            93200            86536           126304            75720            97588            72624           159804            66616           133588            65992           139424            91960           114464           608064           134732            86644           139140           110680           106284            95284           126436            73500           150780            92752           130916            72792           134848            75176           133548            92760           157580 
  -1.6564927e+01          4530544           657356            93200            86536           126344            75720            97588            72624           159840            66616           133588            65996           139592            91960           114468           635064           134744            86644           139180           110700           106304            95284           126456            73500           150804            92752           130936            72812           134860            75176           133552            92760           157588 
  -1.6463546e+01          4578276           677384            93216            86536           126416            75720            97592            72624           160228            66616           133588            65996           139788            91976           116676           655240           134744            86644           139320           110700           106304            97332           126480            73520           150872            94820           130936            72812           134988            75176           133668            92764           157600 
  -1.6336819e+01          5922068           686156           120484            82432           146140           130368            93504           109452           158916            66612           123340            66008           131924            85836           106704           652028           724412           130232           127200           120208           119040            89360           143768           132012           153616            88928           120832            72808           122888            75188           125652            84784           731236 
  -1.6235438e+01          5951252           686156           120948            82444           146824           133164            93504           109940           159000            66620           123348            66012           131924            85836           106704           652052           735992           130232           127204           120364           119256            89360           144456           132012           153700            88932           120832            72824           122896            75188           125688            84812           743028 
  -1.6154333e+01          5984132           686156           121268            82444           146880           135264            93508           112136           159024            66624           123348            66016           131924            85836           106708           652056           748744           132324           127204           120504           119256            89360           144816           132032           153704            88932           120832            72824           122896            75188           125688            84812           755824 
  -1.6052952e+01          6012644           686156           121280            82444           147352           135332            93508           112380           159084            66624           123348            66016           131924            85848           106708           652056           762248           132444           127204           120660           119256            89360           145396           132064           153756            88932           120832            72828           122896            75192           125688            84816           769012 
  -1.5971847e+01          6036464           686160           121312            82444           147512           135392            93508           112408           159088            66624           123352            66016           131924            85852           106708           652056           773908           132448           127204           120708           119256            89368           145516           132084           153768            88952           120832            72828           122896            75196           125688            84816           780640 
  -1.5855056e+01          6085868           686160           121928            82456           147724           135908            93512           112472           159196            66628           123352            66024           131936            85856           106716           652060           796868           132876           127212           120748           119268            89368           145704           132168           154132            88956           120852            72836           122904            75196           125716            84816           804320 
  -1.5790172e+01          6085940           686160           121968            82456           147724           135908            93512           112472           159196            66628           123352            66028           131936            85856           106716           652060           796868           132876           127212           120748           119268            89368           145704           132168           154132            88956           120852            72836           122904            75200           125736            84820           804320 
  -1.5607686e+01          6109344           686160           121996            82456           147760           136060            93520           112500           159252            66628           123352            66028           131936            85856           106716           652060           808952           133020           127216           120776           119268            89416           145784           132192           154292            88956           120852            72836           122904            75220           125748            84892           814740 
  -1.5480959e+01          6142748           686168           122064            82460           148064           136064            93528           112584           159292            66632           123352            66032           131936            85856           106716           652112           825084           133020           127224           120812           119280            89416           146164           132216           154332            88956           120852            72844           122912            75220           125764            84908           830884 
  -1.5379578e+01          6178540           686168           122100            82460           148148           136192            93528           112604           159400            66632           123352            66032           131936            85872           106724           652112           843060           133096           127224           120812           119284            89440           146224           132284           154348            88976           120852            72844           122912            75224           125764            84956           847980 
  -1.5252851e+01          6178744           686168           122104            82460           148148           136192            93528           112604           159420            66632           123352            66032           131936            85872           106724           652112           843060           133124           127224           120812           119284            89524           146224           132308           154364            89004           120852            72844           122912            75224           125764            84956           847980 
  -1.5094443e+01          6198884           686172           122120            82460           148196           136304            93528           112648           159472            66632           123352            66032           131936            85888           106724           652120           853256           133172           127224           120844           119300            89544           146224           132320           154376            89016           120852            72856           122912            75232           125768            84992           857412 
  -1.4998697e+01          6323496           705736           123492           117636           150948           141392           122008           122760           169428            66636           123392            66056           131936            85888           106728           652120           861320           133272           127228           121260           119304            89544           146796           132784           154404            89036           120864            72856           122928            75232           125772            85052           859688 
  -1.4879014e+01          6357744           705784           123752           119256           151044           142344           123844           123404           169508            66636           123416            66060           131944            85908           106736           652128           873176           133316           127232           121260           119304            89564           146796           132948           154404            89076           120888            72860           122952            75236           125776            85064           876128 
  -1.4783268e+01          6364296           707832           124224           121824           151044           142344           124628           123928           169512            66636           123416            66064           131944            85908           106736           652132           873176           133320           127232           121264           119336            89576           146796           132988           154408            89092           120916            72860           122952            75240           125776            85064           876128 
  -1.4663585e+01          6365040           707952           124408           121844           151088           142412           124632           124080           169512            66636           123452            66064           131948            85912           106736           652132           873208           133320           127236           121268           119336            89580           146796           132992           154408            89100           120916            72860           122988            75240           125776            85080           876128 
  -1.4513982e+01          6377332           708012           124868           121904           151112           142412           124752           124820           169536            66640           123492            66072           131964            85912           106740           652140           880488           133324           127240           121276           119344            89580           146804           132992           154412            89100           120916            72864           123000            75244           125784            85084           879504 
  -1.4394299e+01          6381728           708024           125064           121904           151116           142412           124756           124828           169556            66640           123496            66084           131972            85916           106744           652148           884432           133324           127244           121284           119348            89600           146804           133044           154412            89104           120920            72872           123000            75256           125788            85100           879536 
  -1.4244696e+01          6404492           708132           125248           122076           151260           142432           125084           125032           169660            66652           123496            66104           131972            85952           106780           652156           888444           133380           127244           121296           119360            89632           146812           133080           154424            89124           120924            72872           123064            75272           125788            85100           896640 
  -1.4125013e+01          6407240           708132           125248           122076           151260           142432           127648           125032           169704            66660           123528            66104           131996            85956           106780           652160           888444           133380           127256           121296           119360            89632           146812           133080           154424            89132           120924            72888           123064            75272           125800            85120           896640 
  -1.3975410e+01          6407940           708180           125444           122076           151260           142432           127668           125400           169704            66660           123548            66120           131996            85956           106780           652160           888472           133380           127256           121296           119360            89632           146812           133080           154424            89132           120924            72888           123064            75272           125800            85124           896640 
  -1.3855727e+01          6408760           708236           125576           122084           151276           142432           127692           125416           169708            66660           123560            66124           132000            85968           106780           652160           888900           133408           127256           121304           119364            89636           146812           133080           154456            89136           120924            72888           123068            75272           125800            85132           896652 
  -1.3706124e+01          6408824           708252           125580           122084           151276           142432           127692           125416           169708            66660           123560            66124           132000            85968           106784           652164           888900           133424           127256           121304           119364            89648           146812           133084           154456            89136           120924            72888           123068            75276           125800            85132           896652 
  -1.3586441e+01          6409376           708252           125592           122088           151308           142436           127704           125440           169804            66664           123592            66132           132004            85988           106792           652200           888900           133460           127260           121320           119368            89660           146876           133104           154468            89152           120932            72892           123068            75308           125804            85148           896660 
  -1.3436837e+01          6422360           708336           129808           122144           151324           142464           127780           128664           169804            66672           123600            66144           132020            85988           106800           652212           893808           133500           127268           121344           119372            89664           146888           133108           154468            89156           120932            72900           123068            75308           125812            85148           896856 
  -1.3317155e+01          6470584           708372           146784           122228           151368           142472           127860           143424           169820            66676           123612            66144           132028            85988           106800           652224           903488           133536           127276           121372           119376            89704           146920           133128           154468            89156           120932            72904           123136            75308           125820            85148           903112 
  -1.3167551e+01          6489192           708372           146824           122228           151372           142472           127860           143452           169820            66676           123636            66144           132028            85988           106804           652228           909844           133600           127276           121372           119380            89704           146924           133128           154468            89156           120936            72904           123140            75308           125820            85148           915180 
  -1.3047869e+01          6538656           708396           170372           122240           151372           142484           127932           169160           169824            66676           123636            66144           132028            85988           106804           652232           909904           133600           127276           121372           119380            89704           146924           133132           154472            89156           120936            72904           123140            75308           125820            85148           915192 
  -1.2898265e+01          6573136           708408           187440           122240           151372           142508           127992           186308           169828            66676           123640            66152           132036            86000           106808           652248           909904           133640           127276           121372           119380            89716           146928           133152           154472            89168           120940            72904           123144            75320           125824            85148           915192 
  -1.2778583e+01          6574248           708416           187648           122328           151448           142552           128060           186500           169844            66708           123644            66176           132044            86040           106808           652296           909928           133664           127280           121380           119380            89760           146936           133220           154484            89172           120944            72912           123144            75320           125828            85152           915232 
  -1.2628979e+01          6580140           708428           190508           122360           151452           142552           128064           189076           169844            66752           123672            66196           132092            86040           106816           652304           909936           133668           127328           121380           119384            89760           146968           133236           154484            89172           120944            72928           123228            75320           125840            85156           915252 
  -1.2509297e+01          6585320           708428           193072           122368           151456           142560           128068           191492           169844            66796           123680            66204           132100            86044           106824           652304           909936           133684           127336           121384           119396            89764           146976           133248           154484            89180           120948            72932           123232            75324           125844            85160           915252 
  -1.2359693e+01          6608312           708428           204412           122380           151480           142584           128080           202872           169852            66800           123680            66204           132100            86060           106836           652316           909948           133684           127336           121384           119404            89764           146988           133264           154488            89188           120948            72960           123248            75328           125844            85160           915292 
  -1.2240010e+01          6608708           708428           204412           122380           151480           142584           128080           202872           169872            66808           123696            66208           132132            86076           106848           652340           909972           133704           127336           121388           119412            89800           146988           133304           154496            89212           121016            72960           123248            75340           125848            85160           915308 
  -1.2090407e+01          6625140           708448           212796           122436           151536           142636           128120           210304           169872            66832           123696            66224           132168            86100           106848           652340           909976           133732           127352           121432           119420            89836           147020           133344           154504            89232           121024            72968           123256            75352           125856            85164           915316 
  -1.1970724e+01          6626884           708448           212828           122844           151580           142676           128360           210500           169876            66892           123720            66288           132200            86132           106868           652376           910016           133744           127392           121452           119432            89880           147124           133400           154504            89248           121036            72988           123264            75352           125888            85232           915344 
  -1.1821121e+01          6646784           708460           222940           122876           151596           142692           128368           219872           169896            66896           123736            66292           132220            86156           106880           652376           910024           133752           127404           121460           119436            89920           147136           133432           154508            89264           121064            72992           123268            75376           125892            85240           915360 
  -1.1701438e+01          6647528           708464           223212           122876           151596           142692           128368           220316           169896            66896           123736            66292           132220            86156           106892           652380           910024           133752           127404           121460           119436            89920           147136           133432           154508            89264           121064            72992           123268            75380           125892            85240           915364 
  -1.1551835e+01          6669744           708464           234340           122876           151600           142704           128380           231124           169908            66904           123740            66292           132220            86164           106892           652384           910028           133752           127404           121460           119440            89940           147136           133460           154508            89292           121068            73004           123268            75492           125892            85240           915368 
  -1.1432152e+01          6673520           708464           236312           122880           151608           142740           128388           232660           169908            66912           123748            66300           132224            86168           106892           652388           910040           133756           127404           121460           119440            89944           147136           133476           154508            89304           121080            73088           123268            75492           125892            85244           915396 
  -1.1282549e+01          6703336           708468           251920           122884           151616           142764           128412           246296           169912            66932           123772            66304           132248            86180           106900           652392           910156           133760           127420           121464           119480            89960           147144           133504           154512            89312           121080            73100           123276            75508           125904            85348           915408 
  -1.1162866e+01          6721444           708476           262104           122892           151624           142764           128420           253860           169912            66956           123784            66312           132276            86180           106920           652400           910160           133796           127428           121476           119492            89988           147152           133528           154512            89328           121092            73108           123288            75512           125912            85376           915416 
  -1.1013263e+01          6728272           708484           262420           122892           151632           142768           128420           254036           169964            66956           123800            66312           132292            86216           106928           652408           915992           133808           127428           121476           119532            90024           147152           133552           154516            89340           121104            73108           123292            75524           125916            85376           915604 
  -1.0893580e+01          6804868           708500           300324           122944           151696           142916           128448           291356           169976            67004           123820            66336           132324            86256           106940           652432           916240           133820           127444           121528           119544            90084           147172           133592           154524            89368           121112            73148           123296            75552           126008            85404           915760 
  -1.0743977e+01          6834464           708524           312744           123152           151728           142948           128592           304016           169980            67004           123836            66336           132328            86280           106960           652500           918960           133832           127444           121532           119548            90116           147172           133616           154524            89380           121132            73180           123300            75556           126020            85428           916796 
  -1.0624294e+01          6866960           708544           327428           123192           151748           142960           128672           321020           169996            67032           123872            66352           132368            86304           106980           652536           918980           133856           127468           121548           119572            90176           147208           133648           154532            89400           121172            73196           123316            75572           126040            85444           916828 
  -1.0474690e+01          6921832           708544           354464           123196           151760           142968           128716           348364           169996            67148           123916            66356           132408            86316           106984           652580           918988           133864           127472           121564           119588            90212           147212           133652           154536            89404           121172            73200           123324            75576           126052            85448           916852 
  -1.0351087e+01          6924628           708580           354544           123244           151812           143172           128760           348604           170200            67224           124000            66444           132516            86380           107016           652648           919036           134008           127508           121616           119624            90396           147252           133764           154584            89440           121300            73276           123372            75728           126136            85552           916892 
  -1.0280250e+01          6926812           708604           354636           123244           151964           143184           128760           348700           170224            67452           124016            66548           132668            86492           107024           652720           919036           134028           127592           121728           119720            90544           147252           133768           154584            89448           121332            73376           123460            75976           126144            85696           916892 
  -1.0169222e+01          6929708           708608           354720           123376           151980           143352           128760           348836           170336            67456           124056            66868           132816            86528           107036           652776           919076           134100           127600           121832           119780            90924           147268           133952           154588            89584           121356            73376           123484            76392           126156            85816           916920 
  -1.0052763e+01          7327992           708916           357520           138564           154476           145496           143160           349288           171036            67784           124176            67424           133000            86948           107064           652888           930480           134196           127688           121864           296112            91104           147324           134020           315144            90060           121448            73468           123652            76636           126288            85964           924804 
  -9.9938383e+00          7333196           708984           357792           141448           154476           146044           143196           349336           171048            67880           124228            67580           133044            87064           107108           652916           930512           134232           127744           121948           296156            91132           147388           134120           315168            90064           121524            73512           123684            76728           126308            86028           924804 
  -9.8984529e+00          7344424           708984           357792           141692           154620           146084           143436           349656           171336            70184           124488            69852           133340            87596           107192           653500           930600           134472           127900           121984           296352            91476           147460           134356           315528            90720           121568            73688           123856            77372           126372            86124           924844 
  -9.7957921e+00          7353632           709136           357952           144248           154708           146324           143600           349688           171456            70372           124532            69988           133492            87764           107392           653664           930748           134524           127924           122156           296584            91500           147636           134728           315708            90928           121712            73948           123964            79628           126452            86260           924916 
  -9.6854103e+00          7356888           709136           358012           144324           154736           146404           143652           349720           171484            70432           124616            70084           133760            87764           107912           653732           930812           134560           127976           122168           296632            91532           147696           135476           315764            91048           121756            74248           124056            79652           126488            86308           924948 
  -9.5893804e+00          7360388           709192           358076           144404           154852           146444           143720           349808           171760            70612           124640            70300           133848            87864           107912           653784           930956           134584           128016           122276           296796            91620           147840           135804           315952            91228           121772            74536           124104            79712           126568            86432           924976 
  -9.4817480e+00          7363504           709244           358132           144404           154860           146512           143792           349836           172308            70628           125348            70324           133868            87940           107956           653840           930976           134816           128052           122280           296816            91752           147880           135900           316128            91284           122044            74616           124152            79796           126572            86440           925008 
  -9.3810907e+00          7369916           709340           358276           144696           154960           146568           143944           349928           172700            70684           125936            70504           134036            88104           107984           653880           931176           135860           128096           122452           297096            92016           147924           135960           316272            91388           122652            74960           124344            79828           126764            86532           925056 
  -9.2800250e+00          7372140           709408           358392           144760           154960           146568           143944           349928           172700            70804           126144            70520           134036            88128           108056           653880           931176           136156           128900           122488           297096            92048           147948           136032           316272            91500           122684            74984           124372            79876           126792            86532           925056 
  -9.1780569e+00          7374916           709412           358420           144840           154976           146624           143988           350024           172732            70832           126260            70612           134100            88172           108080           654016           931424           136156           128912           122512           297188            92116           147992           136068           316372            91692           122904            75112           124872            79904           126912            86576           925116 
  -9.0843915e+00          7378216           709460           358456           145028           155032           146648           144048           350036           172864            70920           126420            70704           134172            88324           108132           654016           931464           136376           128984           122524           297272            92432           148044           136240           316900            91708           123044            75236           124984            80004           126972            86640           925132 
  -8.9762750e+00          7379736           709484           358492           145028           155056           146660           144100           350052           172908            71020           126420            70768           134216            88364           108212           654056           931524           136444           129020           122580           297308            92452           148044           136316           316904            91832           123204            75380           125020            80004           127040            86688           925140 
  -8.8572724e+00          7381812           709524           358580           145120           155140           146724           144280           350148           172968            71068           126504            70840           134256            88476           108212           654092           931688           136444           129060           122624           297476            92512           148100           136448           316924            91876           123216            75484           125020            80028           127100            86712           925168 
  -8.7799493e+00          7382012           709536           358580           145120           155140           146724           144280           350148           172968            71068           126508            70848           134276            88480           108224           654100           931688           136448           129060           122628           297476            92540           148120           136448           316924            91888           123216            75492           125024            80052           127104            86736           925168 
  -8.6407677e+00          7382684           709536           358588           145136           155148           146748           144324           350168           173040            71120           126532            70848           134288            88480           108224           654100           931760           136468           129068           122628           297492            92564           148120           136508           316924            91932           123220            75536           125024            80096           127112            86784           925168 
  -8.5789092e+00          7383596           709560           358612           145164           155164           146812           144400           350200           173040            71160           126552            70888           134300            88492           108244           654104           931780           136468           129076           122744           297564            92572           148124           136524           316928            91956           123320            75548           125040            80148           127160            86784           925168 
  -8.4397276e+00          7386092           709564           358632           145216           155164           146856           146456           350200           173040            71160           126552            70896           134308            88496           108248           654128           931912           136476           129088           122752           297572            92572           148124           136532           316936            91976           123320            75576           125040            80164           127164            86792           925180 
  -8.3624045e+00          7387004           709584           358704           145268           155212           146912           146480           350232           173056            71172           126560            70916           134316            88612           108252           654144           931984           136508           129100           122836           297616            92572           148128           136540           316944            91996           123320            75580           125040            80220           127172            86820           925208 
  -8.2232229e+00          7387148           709584           358704           145268           155212           146912           146480           350232           173056            71188           126572            70932           134336            88616           108252           654180           931984           136520           129104           122836           297616            92572           148136           136544           316944            92004           123324            75580           125040            80220           127172            86820           925208 
  -8.1613644e+00          7388036           709604           358736           145308           155228           146912           146508           350248           173084            71232           126604            70932           134348            88672           108264           654180           932052           136604           129112           122860           297628            92584           148216           136552           316956            92012           123408            75620           125052            80280           127172            86844           925224 
  -8.0840413e+00          7388580           709604           358752           145360           155244           146912           146564           350252           173088            71248           126616            71028           134368            88692           108272           654224           932100           136604           129116           122864           297628            92596           148244           136560           316964            92020           123412            75624           125056            80284           127208            86852           925224 
  -7.9448596e+00          7388912           709604           358760           145396           155244           146924           146596           350252           173092            71248           126632            71036           134380            88704           108272           654224           932164           136604           129136           122864           297628            92596           148252           136572           316972            92020           123420            75624           125056            80292           127244            86852           925252 
  -7.8482058e+00          7389296           709616           358784           145412           155260           146960           146600           350256           173104            71264           126648            71044           134388            88712           108272           654248           932212           136616           129140           122872           297656            92596           148252           136576           316996            92020           123428            75632           125056            80292           127244            86876           925264 
  -7.7708826e+00          7389384           709616           358784           145412           155260           146960           146600           350256           173104            71272           126660            71044           134388            88720           108280           654248           932212           136632           129140           122872           297656            92596           148252           136580           316996            92020           123436            75636           125056            80292           127252            86876           925276 
  -7.6742287e+00          7389512           709616           358784           145416           155268           146964           146608           350264           173112            71272           126708            71044           134388            88720           108280           654256           932220           136632           129140           122872           297656            92596           148252           136584           316996            92020           123440            75636           125056            80300           127260            86876           925276 
  -7.5969056e+00          7389704           709628           358792           145448           155268           147000           146616           350264           173112            71272           126708            71080           134396            88728           108288           654260           932236           136632           129140           122872           297656            92600           148252           136588           316996            92024           123440            75640           125056            80300           127260            86876           925276 
  -7.4577240e+00          7390096           709628           358792           145456           155276           147036           146632           350264           173112            71272           126716            71148           134416            88736           108296           654264           932260           136640           129164           122884           297672            92644           148252           136616           316996            92028           123448            75640           125080            80304           127268            86876           925280 
  -7.3610701e+00          7390612           709652           358824           145472           155296           147044           146656           350264           173124            71308           126748            71160           134416            88760           108312           654276           932296           136648           129164           122900           297680            92656           148280           136636           317016            92028           123468            75656           125088            80316           127276            86896           925296 
  -7.2837470e+00          7390716           709652           358824           145472           155296           147044           146656           350264           173124            71328           126756            71160           134416            88772           108312           654284           932296           136648           129184           122900           297680            92656           148280           136640           317016            92028           123476            75660           125088            80316           127288            86904           925296 
  -7.1870931e+00          7390984           709652           358832           145472           155296           147044           146660           350268           173128            71328           126764            71172           134428            88780           108324           654288           932308           136648           129192           122900           297680            92664           148288           136752           317024            92036           123480            75660           125100            80316           127300            86904           925296 
  -7.0131161e+00          7391380           709664           358840           145484           155296           147064           146680           350268           173128            71328           126836            71192           134428            88800           108340           654288           932376           136648           129204           122900           297688            92672           148292           136824           317024            92036           123488            75660           125100            80320           127300            86904           925308 
  -6.9357930e+00          7391916           709688           358868           145488           155300           147072           146704           350268           173144            71352           126836            71196           134428            88836           108372           654308           932376           136648           129204           122912           297688            92684           148300           136936           317024            92036           123508            75664           125176            80336           127348            86908           925308 
  -6.8391391e+00          7392260           709692           358900           145488           155320           147080           146712           350276           173156            71352           126860            71196           134428            88848           108412           654316           932416           136648           129208           122928           297724            92684           148300           136936           317024            92036           123512            75664           125216            80340           127348            86912           925328 
  -6.7183217e+00          7392424           709692           358900           145488           155320           147080           146712           350276           173156            71364           126896            71196           134440            88856           108420           654316           932416           136648           129212           122956           297724            92688           148300           136936           317024            92036           123520            75668           125252            80340           127352            86912           925328 
  -6.6216678e+00          7392760           709692           358936           145496           155320           147112           146728           350280           173196            71384           126908            71208           134440            88860           108436           654316           932432           136648           129240           122960           297724            92688           148304           136936           317028            92044           123536            75668           125288            80340           127352            86912           925348 
  -6.5443447e+00          7392992           709692           358948           145496           155336           147112           146760           350284           173216            71384           126936            71208           134452            88864           108436           654316           932448           136648           129248           122960           297732            92688           148304           136936           317028            92044           123548            75668           125288            80344           127360            86916           925392 
  -6.4476908e+00          7393300           709696           358968           145496           155356           147132           146804           350284           173228            71384           126960            71208           134468            88872           108456           654324           932468           136648           129272           122964           297744            92688           148320           136944           317028            92044           123552            75668           125288            80348           127364            86916           925408 
  -6.3268734e+00          7393804           709696           359008           145500           155416           147196           146824           350292           173244            71384           126996            71208           134468            88884           108456           654324           932488           136648           129272           122964           297752            92688           148320           136952           317056            92044           123560            75668           125312            80360           127392            86920           925512 
  -6.2302195e+00          7393928           709696           359008           145500           155416           147196           146824           350296           173244            71392           127004            71220           134468            88884           108456           654328           932508           136648           129272           122972           297752            92696           148320           136976           317056            92044           123560            75668           125340            80360           127392            86920           925512 
  -6.1528964e+00          7394156           709696           359008           145504           155448           147224           146836           350296           173248            71392           127004            71220           134468            88888           108468           654328           932528           136660           129280           122972           297756            92700           148332           136976           317060            92044           123560            75672           125344            80360           127392            86920           925572 
  -6.0562425e+00          7394416           709700           359016           145504           155464           147224           146872           350304           173268            71392           127016            71220           134480            88896           108476           654328           932528           136688           129280           122972           297768            92700           148348           136980           317080            92044           123564            75672           125360            80360           127392            86928           925592 
  -5.9354252e+00          7394560           709700           359016           145504           155476           147224           146880           350304           173280            71392           127016            71220           134480            88896           108480           654328           932540           136736           129280           122972           297768            92700           148348           136984           317088            92044           123564            75672           125364            80360           127392            86940           925612 
  -5.8387713e+00          7395376           709700           359040           145612           155536           147252           147176           350308           173296            71392           127016            71224           134496            88896           108492           654332           932572           136752           129288           122976           297784            92700           148352           137000           317108            92044           123568            75676           125368            80360           127404            86948           925708 
  -5.7179539e+00          7395460           709700           359040           145612           155536           147252           147176           350308           173296            71392           127032            71224           134496            88896           108504           654332           932572           136760           129296           122976           297784            92700           148352           137000           317108            92044           123580            75680           125384            80360           127412            86948           925708 
  -5.6213000e+00          7395656           709700           359048           145616           155536           147252           147208           350308           173308            71392           127052            71224           134508            88896           108516           654332           932596           136760           129296           122976           297784            92700           148360           137000           317128            92044           123584            75680           125400            80360           127412            86952           925728 
  -5.5439769e+00          7395852           709704           359052           145616           155548           147280           147232           350316           173316            71392           127064            71224           134524            88896           108528           654332           932628           136760           129300           122976           297784            92700           148360           137000           317132            92048           123584            75680           125400            80360           127416            86952           925748 
  -5.4473230e+00          7395912           709704           359052           145620           155568           147280           147232           350316           173316            71392           127064            71232           134524            88896           108528           654332           932632           136760           129300           122976           297784            92700           148360           137000           317136            92048           123584            75680           125400            80360           127416            86956           925764 
  -5.3265056e+00          7396020           709704           359060           145628           155576           147292           147244           350320           173320            71392           127064            71232           134524            88896           108532           654332           932652           136760           129308           122976           297784            92700           148360           137000           317136            92048           123584            75680           125400            80360           127416            86956           925784 
  -5.2298517e+00          7396056           709704           359060           145628           155576           147292           147244           350320           173320            71396           127064            71232           134524            88896           108532           654336           932652           136760           129308           122976           297784            92700           148360           137020           317136            92048           123584            75684           125400            80360           127420            86956           925784 
  -5.1090343e+00          7396224           709712           359072           145640           155588           147300           147264           350324           173336            71396           127064            71236           134528            88904           108544           654336           932664           136760           129312           122976           297792            92700           148368           137020           317140            92048           123584            75688           125400            80360           127420            86956           925792 
  -4.9595967e+00          7396376           709712           359072           145652           155588           147304           147288           350324           173336            71396           127064            71256           134540            88904           108544           654348           932692           136760           129312           122980           297796            92708           148368           137028           317140            92048           123584            75688           125400            80360           127420            86960           925804 
  -4.8400466e+00          7396612           709724           359116           145656           155600           147324           147304           350340           173376            71400           127068            71256           134540            88912           108544           654348           932724           136760           129316           122984           297796            92708           148368           137028           317148            92048           123584            75688           125400            80360           127420            86960           925812 
  -4.7444065e+00          7396684           709724           359116           145656           155600           147324           147304           350340           173376            71404           127072            71256           134540            88936           108544           654360           932728           136760           129316           122984           297796            92708           148368           137036           317148            92048           123584            75688           125400            80368           127428            86960           925812 
  -4.6248564e+00          7396792           709736           359144           145656           155600           147336           147304           350340           173376            71420           127072            71272           134544            88936           108544           654360           932732           136760           129316           122988           297796            92708           148368           137036           317148            92048           123584            75688           125400            80376           127432            86960           925812 
  -4.5292163e+00          7396852           709736           359144           145664           155624           147336           147304           350340           173396            71420           127072            71272           134544            88936           108544           654360           932740           136760           129316           122988           297796            92708           148368           137036           317148            92048           123584            75688           125400            80376           127432            86960           925812 
  -4.4096662e+00          7396956           709736           359148           145668           155636           147348           147332           350340           173408            71420           127072            71272           134544            88936           108544           654360           932748           136760           129316           122988           297796            92708           148376           137040           317152            92048           123584            75688           125400            80380           127436            86960           925812 
  -4.2606911e+00          7397116           709736           359160           145672           155648           147356           147368           350340           173408            71420           127072            71272           134544            88936           108544           654360           932796           136760           129320           122996           297804            92708           148376           137040           317156            92052           123584            75692           125400            80380           127436            86960           925820 
  -4.1415110e+00          7397116           709736           359160           145672           155648           147356           147368           350340           173408            71420           127072            71272           134544            88936           108544           654360           932796           136760           129320           122996           297804            92708           148376           137040           317156            92052           123584            75692           125400            80380           127436            86960           925820 
  -4.0461670e+00          7397248           709736           359172           145688           155652           147356           147404           350352           173412            71436           127072            71272           134544            88944           108544           654368           932812           136760           129320           122996           297804            92708           148376           137040           317156            92052           123584            75692           125400            80380           127436            86960           925820 
  -3.9269869e+00          7397368           709756           359176           145704           155652           147360           147404           350352           173412            71436           127072            71272           134544            88944           108544           654372           932840           136776           129320           122996           297804            92716           148376           137048           317156            92052           123584            75692           125400            80392           127436            86960           925820 
  -3.7796949e+00          7397524           709756           359184           145724           155668           147368           147432           350356           173416            71436           127072            71272           134544            88944           108544           654372           932880           136776           129320           123000           297804            92716           148376           137048           317156            92056           123584            75692           125400            80392           127436            86960           925840 
  -3.6618613e+00          7397572           709756           359184           145724           155668           147368           147432           350356           173416            71436           127076            71280           134552            88948           108544           654380           932880           136776           129320           123000           297804            92716           148376           137056           317156            92056           123588            75692           125400            80396           127436            86960           925840 
  -3.5145693e+00          7397652           709756           359184           145724           155684           147372           147436           350356           173424            71436           127076            71280           134560            88952           108544           654380           932892           136776           129320           123004           297804            92716           148376           137060           317156            92056           123588            75692           125400            80408           127436            86960           925844 
  -3.3656560e+00          7397832           709756           359184           145724           155688           147388           147480           350368           173432            71444           127084            71288           134564            88956           108544           654380           932948           136776           129320           123004           297804            92716           148376           137064           317160            92056           123588            75692           125400            80408           127436            86960           925844 
  -3.2465253e+00          7397872           709756           359184           145732           155688           147388           147480           350368           173432            71444           127092            71288           134564            88956           108544           654380           932948           136796           129320           123008           297804            92716           148376           137064           317160            92056           123588            75692           125400            80408           127436            86960           925844 
  -3.0976957e+00          7397972           709756           359184           145732           155688           147416           147508           350368           173432            71444           127092            71288           134564            88960           108548           654380           932976           136796           129320           123012           297804            92716           148376           137064           317160            92056           123588            75696           125400            80408           127436            86960           925844 
  -2.9786320e+00          7398080           709756           359184           145732           155688           147452           147532           350368           173432            71452           127092            71300           134568            88960           108548           654380           932996           136796           129320           123012           297804            92716           148376           137068           317160            92056           123588            75696           125400            80408           127436            86960           925844 
  -2.8357288e+00          7398400           709760           359192           145740           155712           147480           147576           350376           173436            71460           127100            71300           134568            88964           108548           654396           933052           136796           129320           123012           297804            92716           148376           137068           317160            92060           123592            75696           125400            80408           127436            86960           925936 
  -2.7001320e+00          7398496           709760           359192           145740           155712           147480           147576           350376           173436            71460           127108            71308           134572            88972           108560           654396           933052           136796           129324           123012           297804            92724           148376           137088           317160            92072           123592            75704           125400            80408           127440            86960           925936 
  -2.5916545e+00          7398684           709768           359192           145748           155720           147488           147608           350384           173444            71460           127120            71308           134572            88972           108560           654396           933076           136820           129324           123012           297804            92724           148376           137088           317160            92072           123592            75704           125400            80408           127440            86972           925972 
  -2.4560577e+00          7398928           709768           359204           145752           155720           147496           147636           350384           173444            71468           127128            71308           134584            88980           108572           654396           933116           136820           129332           123016           297804            92724           148380           137088           317160            92072           123592            75704           125400            80408           127448            86972           926052 
  -2.3072467e+00          7399156           709768           359212           145756           155772           147496           147672           350384           173464            71468           127128            71308           134592            88980           108580           654396           933132           136820           129336           123016           297804            92724           148380           137088           317164            92072           123592            75704           125400            80408           127456            86980           926104 
  -2.1584537e+00          7399172           709768           359212           145756           155772           147496           147672           350384           173464            71468           127128            71308           134592            88980           108580           654396           933132           136824           129336           123016           297804            92724           148388           137088           317164            92072           123592            75704           125400            80408           127456            86984           926104 
  -2.0096456e+00          7399316           709772           359224           145756           155800           147508           147688           350384           173472            71472           127136            71316           134600            88980           108588           654396           933144           136824           129336           123016           297804            92724           148388           137088           317172            92072           123592            75704           125400            80408           127456            86984           926112 
  -1.8608827e+00          7399600           709788           359224           145764           155852           147516           147720           350392           173480            71472           127144            71316           134600            88984           108596           654396           933172           136824           129336           123020           297804            92724           148388           137088           317176            92072           123592            75704           125400            80408           127464            86984           926200 
  -1.7121596e+00          7399652           709788           359224           145764           155852           147516           147720           350392           173480            71480           127152            71324           134608            88984           108600           654404           933172           136824           129336           123024           297804            92724           148388           137088           317176            92072           123592            75704           125400            80408           127468            86984           926200 
  -1.5634298e+00          7399760           709792           359232           145764           155860           147516           147748           350392           173480            71480           127160            71324           134616            88984           108600           654404           933188           136824           129348           123024           297804            92724           148392           137088           317176            92072           123592            75704           125400            80408           127468            86984           926212 
  -1.4146805e+00          7399844           709792           359240           145772           155860           147516           147756           350400           173480            71480           127172            71324           134616            88984           108600           654404           933192           136824           129352           123024           297804            92724           148392           137088           317176            92072           123592            75704           125400            80408           127468            86984           926244 
  -1.2659059e+00          7400064           709792           359240           145796           155892           147528           147772           350412           173488            71480           127180            71324           134616            88984           108600           654404           933192           136828           129352           123024           297804            92724           148396           137088           317180            92072           123592            75704           125400            80408           127468            86984           926340 
  -1.1171207e+00          7400176           709792           359240           145796           155892           147528           147772           350420           173488            71488           127192            71332           134616            88992           108608           654412           933192           136832           129352           123028           297804            92724           148404           137088           317180            92072           123592            75704           125400            80420           127468            87008           926340 
  -9.6834078e-01          7400356           709800           359240           145796           155912           147584           147780           350420           173488            71488           127204            71344           134628            88996           108616           654412           933192           136836           129352           123028           297804            92724           148408           137088           317184            92072           123592            75704           125400            80420           127468            87008           926368 
  -8.1955251e-01          7400536           709800           359252           145804           155964           147600           147788           350428           173488            71488           127212            71352           134636            88996           108616           654412           933192           136836           129356           123028           297804            92724           148408           137092           317184            92072           123592            75704           125408            80420           127468            87008           926404 
  -6.7074533e-01          7570140           710060           359644           145964           156224           147904           147808           350460           228496           105880           137580           107108           134644            89004           120692           654412           933320           137924           129356           125776           309896            92724           149388           137612           319600            92072           123592            75704           125408            80424           127468            87008           926988 
  -5.2190941e-01          7574164           710060           359684           145964           156224           147912           147808           350468           228984           107392           137592           108548           134644            89016           120700           654412           933348           137992           129356           125780           309896            92724           149608           137684           319600            92072           123592            75704           125416            80424           127472            87008           927080 
  -3.7307403e-01          7583504           710060           359684           145964           156224           147912           147808           350472           232484           107976           139644           109212           134648            89020           120728           654412           933396           138144           129356           125808           311948            92724           149648           137704           319612            92072           123592            75704           125416            80424           127476            87008           927224 
  -2.2423344e-01          7583636           710060           359692           145984           156236           147912           147820           350476           232516           107976           139644           109212           134668            89020           120728           654416           933396           138144           129360           125808           311948            92724           149648           137704           319612            92072           123596            75704           125420            80432           127476            87008           927224 
  -7.5396292e-02          7584492           710060           359700           145992           156244           147916           147824           350476           232564           108252           139668           109500           134680            89020           120740           654416           933400           138148           129364           125808           311948            92724           149716           137712           319620            92072           123604            75704           125420            80432           127480            87008           927280 
   7.3423213e-02          7584996           710060           359700           145996           156252           147924           147832           350484           232600           108412           139680           109628           134696            89020           120740           654416           933412           138164           129364           125816           311952            92724           149732           137712           319624            92072           123604            75704           125424            80432           127480            87008           927332 
   2.2221889e-01          7585372           710060           359708           145996           156260           147924           147832           350484           232708           108424           139688           109664           134712            89020           120740           654416           933420           138168           129364           125828           311952            92724           149740           137716           319624            92072           123604            75704           125424            80432           127480            87008           927476 
   3.7101928e-01          7585396           710060           359716           145996           156260           147924           147832           350484           232708           108424           139688           109664           134728            89020           120740           654416           933420           138168           129364           125828           311952            92724           149740           137716           319624            92072           123604            75704           125424            80432           127480            87008           927476 
   5.1982154e-01          7585552           710060           359724           146004           156260           147928           147832           350492           232744           108432           139712           109680           134740            89028           120740           654416           933420           138168           129368           125828           311952            92724           149752           137716           319628            92072           123604            75704           125424            80432           127480            87008           927480 
   6.6860041e-01          7585948           710076           359732           146012           156260           147932           147840           350504           232800           108464           139736           109712           134752            89036           120760           654420           933436           138168           129372           125836           311956            92724           149760           137716           319632            92072           123604            75704           125424            80432           127484            87008           927584 
   8.1730832e-01          7586008           710076           359732           146012           156260           147940           147840           350512           232800           108464           139736           109712           134772            89044           120760           654428           933436           138168           129372           125836           311956            92724           149760           137716           319632            92072           123604            75704           125428            80432           127488            87008           927584 
   9.6605973e-01          7586136           710076           359732           146012           156260           147944           147840           350516           232808           108472           139748           109712           134784            89044           120768           654428           933444           138172           129372           125852           311956            92724           149772           137716           319632            92072           123604            75704           125428            80432           127488            87008           927616 
   1.1148081e+00          7586464           710076           359732           146024           156260           147944           147840           350516           232972           108500           139748           109732           134796            89044           120796           654428           933448           138176           129372           125860           311956            92724           149772           137724           319636            92072           123604            75704           125428            80432           127488            87008           927652 
   1.2635602e+00          7586520           710076           359732           146024           156260           147944           147844           350516           232972           108500           139748           109732           134812            89052           120796           654452           933448           138176           129372           125860           311956            92724           149772           137724           319636            92072           123604            75704           125428            80432           127488            87012           927652 
   1.4123250e+00          7586708           710076           359732           146028           156260           147948           147844           350516           233056           108516           139752           109732           134816            89060           120796           654452           933448           138176           129372           125892           311960            92724           149772           137724           319636            92072           123604            75704           125428            80432           127488            87016           927676 
   1.5611015e+00          7586948           710076           359732           146028           156260           147948           147844           350520           233212           108520           139764           109736           134820            89060           120800           654452           933448           138176           129372           125896           311960            92724           149792           137724           319636            92072           123604            75704           125428            80432           127488            87016           927704 
   1.7098926e+00          7587208           710076           359732           146032           156260           147948           147844           350520           233360           108520           139792           109740           134820            89064           120824           654452           933468           138176           129376           125896           311960            92724           149796           137724           319636            92072           123604            75704           125428            80432           127488            87016           927724 
   1.8587062e+00          7587228           710076           359732           146032           156260           147948           147844           350520           233360           108520           139792           109740           134828            89072           120824           654456           933468           138176           129376           125896           311960            92724           149796           137724           319636            92072           123604            75704           125428            80432           127488            87016           927724 
   2.0075425e+00          7610460           710076           359732           146040           156260           147948           147848           350520           238452           112924           139792           114776           134832            89072           120824           654456           933468           138384           129376           125896           314008            92724           149900           137728           321684            92072           123604            75704           125428            80432           127488            87016           931996 
   2.1453030e+00          7629204           710276           359740           146296           156372           148428           147848           350628           243760           115380           139856           115056           134832            89072           122940           654464           933828           140884           129376           126156           314376            92724           151376           137728           321704            92072           123604            75704           125428            80432           127492            87016           934356 
   2.2830902e+00          7629792           710276           359740           146524           156372           148428           147848           350628           243760           115384           140012           115056           134832            89072           123108           654464           933860           140884           129376           126156           314376            92724           151376           137728           321704            92072           123604            75704           125428            80432           127492            87016           934356 
   2.4209008e+00          7629912           710280           359740           146524           156372           148448           147860           350660           243760           115388           140012           115072           134832            89076           123112           654464           933860           140888           129376           126156           314376            92728           151376           137728           321708            92072           123604            75704           125428            80432           127492            87016           934368 
   2.5587359e+00          7630028           710280           359740           146532           156372           148448           147860           350680           243760           115388           140012           115072           134832            89076           123112           654468           933932           140888           129376           126156           314376            92728           151380           137732           321708            92072           123604            75704           125428            80432           127492            87016           934372 
   2.6966053e+00          7630272           710288           359740           146548           156372           148448           147860           350680           243760           115388           140012           115072           134832            89088           123112           654468           934096           140888           129376           126160           314376            92728           151380           137732           321712            92072           123604            75704           125428            80432           127492            87016           934408 
   2.8345098e+00          7630280           710288           359740           146548           156372           148448           147860           350680           243760           115388           140012           115072           134832            89092           123116           654468           934096           140888           129376           126160           314376            92728           151380           137732           321712            92072           123604            75704           125428            80432           127492            87016           934408 
   3.0378977e+00          7630364           710288           359740           146552           156372           148448           147864           350692           243760           115388           140012           115072           134832            89092           123116           654468           934132           140916           129376           126160           314376            92728           151380           137732           321712            92072           123604            75704           125428            80432           127492            87016           934408 
   3.1758506e+00          7630808           710304           359740           146568           156372           148464           147868           350716           243760           115444           140012           115072           134832            89108           123132           654472           934328           140916           129376           126160           314376            92728           151444           137732           321716            92072           123604            75704           125428            80432           127492            87016           934420 
   3.3071438e+00          7630920           710304           359740           146568           156372           148464           147888           350716           243760           115444           140012           115072           134832            89108           123132           654472           934328           140916           129376           126160           314376            92728           151532           137732           321720            92072           123604            75704           125428            80432           127492            87016           934420 
   3.4227041e+00          7631336           710304           359744           146572           156372           148464           147888           350728           243760           115444           140020           115072           134832            89108           123132           654472           934436           140916           129384           126160           314376            92728           151744           137732           321764            92072           123604            75704           125428            80432           127492            87016           934436 
   3.5239545e+00          7634132           710308           359748           146588           156376           148468           147888           350740           243764           115452           140020           115080           134840            89116           123144           654476           934452           140920           129388           126160           314376            92736           154340           137740           321776            92080           123612            75712           125436            80440           127496            87024           934436 
   3.6067644e+00          7640220           710332           359748           146596           156376           148484           147888           350768           243772           115456           140020           115092           134840            89124           123144           654512           934536           140932           129388           126160           314376            92736           160176           137740           321784            92080           123612            75712           125436            80440           127496            87024           934440 
   3.7021704e+00          7653188           710348           359748           146640           156376           148484           147888           350768           243772           115456           140020           115092           134840            89132           123152           654512           934740           140936           129388           126160           314376            92736           168936           137760           325628            92080           123612            75712           125436            80448           127496            87036           934480 
   3.8059080e+00          7664280           710348           359760           146640           156396           148504           147896           350776           243780           115476           140020           115096           134848            89136           123168           654512           934840           140936           129388           126160           314376            92736           179736           137760           325660            92080           123612            75712           125436            80452           127496            87036           934508 
   3.9154496e+00          7678136           710348           359760           146640           156400           148508           147916           350800           243780           115484           140020           115096           134848            89136           123172           654512           934928           140936           129388           126160           314376            92736           193388           137760           325668            92080           123612            75716           125436            80456           127500            87044           934532 
   4.0132479e+00          7693656           710348           359760           146640           156400           148520           147928           350812           243788           115488           140020           115100           134848            89144           123260           654532           935016           140940           129388           126160           314376            92736           207376           137760           326868            92080           123616            75716           125436            80504           127500            87060           934536 
   4.1014886e+00          7741716           710348           359776           146728           156400           148732           147928           350888           243792           115488           140024           115100           134848            89144           123344           654544           941256           140940           129392           126160           314376            92736           220580           137760           342912            92080           123620            75716           125448            80508           127500            87108           946540 
   4.2080202e+00          7758152           710356           359788           146732           156420           148752           147944           350932           243852           115492           140032           115100           134848            89148           123468           654548           941376           140940           129408           126164           314380            92760           236340           137792           342940            92080           123644            75716           125448            80512           127508            87148           946584 
   4.3048409e+00          7770832           710372           359828           146768           156452           148796           147980           351020           243864           115556           140080           115148           134880            89248           123496           654640           941516           141000           129556           126208           314424            92844           247068           137912           342976            92124           123688            75876           125492            80568           127600            87248           946604 
   4.4048646e+00          7797000           710580           360140           146900           156560           149280           148268           351924           244052           116032           140524           116048           135360            90320           123744           655164           942100           141644           130012           126684           315028            94080           253908           139124           343228            92624           124408            77476           126296            81864           128664            88088           946876 
   4.5075019e+00          7842456           710924           360660           147400           156916           150152           148732           352872           244604           116916           141060           116744           135832            90964           124300           655820           944856           142392           130608           127668           315500            94548           266804           139692           349824            93440           124992            78368           126740            82368           129352            92308           949100 
   4.6067928e+00          7966528           711528           361092           153188           161300           150684           154212           357792           245144           117356           141388           117140           136156            91424           124756           656340           945648           143064           131008           128236           315768            95700           267344           139888           356320            93888           125212            79116           211216            82580           129588            92944           949508 
   4.7061803e+00          7998616           712012           361648           153836           162240           154060           155020           358336           245724           118020           141864           117776           137004            94832           125296           656944           946408           143528           131412           128708           316180            96588           267636           140288           357524            96344           125636            80028           215340            84984           130184            93384           949832 
   4.8054512e+00          8024628           712368           362148           154324           164748           154612           155812           358936           246408           118848           142532           118528           137636            97600           125932           657692           947180           143968           131748           129168           316708            97596           268096           140820           359124            96660           126180            80956           215920            85556           130740            95944           950140 
   4.9047609e+00          8049964           712924           362704           155044           165196           155308           156848           359632           247088           119528           143280           119308           138328            98360           126776           658532           947888           144496           132420           129792           317260           100388           268640           141452           359564            99072           126784            82100           216404            86076           131780            96500           950492 
   5.0040779e+00          8082016           713436           363444           155720           167904           156104           158016           360268           248688           122308           144000           123428           138988           101124           127396           659072           948632           145100           132816           130204           317748           100884           269128           141904           359964            99312           127256            83248           217020            88724           132292            97020           950868 
   5.1033912e+00          8122700           713928           364112           156416           168404           158900           159272           360848           249620           124808           144720           125904           139916           101880           128332           660068           949420           145640           133308           130772           319192           101448           269596           142528           373064            99824           127900            84552           217672            89108           132708            97568           951272 
   5.2026684e+00          8186488           714636           364872           158948           168936           161796           162372           361776           250564           126396           145568           127544           141068           102616           133660           661352           950288           146204           133716           135380           323188           102912           270264           147516           385364           101116           128724            86136           218648            89972           133744            99340           951872 
   5.3019647e+00          8251048           715616           365608           161768           170072           162596           178660           362880           251624           128272           146704           129408           142144           104128           135232           662244           953504           150160           134452           136684           325840           104548           270964           149000           390472           102424           129692            87616           219312            91248           134944           100940           952292 
   5.4012545e+00          8316096           716404           366568           163056           172060           163580           181816           364028           253124           130672           154596           131556           143320           106340           137260           663080           954444           154108           135500           138708           326728           106260           271656           152500           391236           104000           136436            89616           220200            93224           138548           102680           952792 
   5.5005633e+00          8365436           716784           367116           166344           173604           164900           183564           364644           253696           132308           156092           133304           143932           108092           138936           664096           955144           155232           143644           140036           327852           107804           271956           154016           391580           105284           139612            91276           220932            94728           141124           104512           953292 
   5.6098197e+00          8617460           716808           367128           166744           174064           166020           189060           365024           305784           133564           157140           134576           196516           138812           146576           664124           957228           156388           163508           141380           338544           149224           272232           155360           398804           106484           140700            92604           221060            95980           142472           105764           957788 
   5.7025722e+00          8648824           717032           367308           166944           174152           166704           189232           365292           306664           134452           157936           135596           198928           139964           147364           664392           957316           157104           166424           142352           339860           153588           272316           156400           399020           107508           143608            93456           223228            96872           143268           106648           957896 
   5.8060997e+00          8659596           717056           367316           167332           174156           167024           189240           365304           307420           134892           158288           135996           200012           140704           147904           664412           957328           157484           166540           142744           340316           154600           272328           156820           399068           107908           144008            93992           223256            97268           143756           107160           957964 
   5.9078069e+00          8689624           717068           367324           168036           176740           167620           189248           365316           308332           135616           158916           136732           200496           141568           148608           664432           957360           158068           169308           143452           348632           156960           272332           157532           399124           108620           144724            94704           224444            97984           144464           107880           957984 
   6.0036435e+00          8733248           717076           367332           168916           177624           168352           189588           365352           309396           136504           159672           137624           201192           142648           149492           664456           957368           158796           188748           144340           349768           162252           272340           158420           399188           109516           145628            95600           225008            98876           145360           108780           958036 
   6.1064819e+00          8773364           717096           367348           169844           178560           171744           190524           365384           310376           137432           160540           138572           201984           143668           150436           664496           957380           159568           198476           145292           354712           165764           272356           159372           399340           110468           146572            96556           225600            99820           146300           109732           958052 
   6.2021371e+00          8850192           717124           367364           171492           180204           173380           192140           365416           312092           139076           164892           140228           202972           145508           152080           664540           957388           163804           213832           146960           363504           178500           272372           161024           399440           112124           148228            98212           226632           101476           147948           111388           958852 
   6.3054654e+00          8898656           717168           367388           172576           181300           174452           193260           365456           313228           140152           166036           141328           204044           146844           153092           664588           957404           164784           224960           148076           368060           187352           272396           162124           399564           113148           149360            99324           227312           102576           149036           112500           959768 
   6.4078466e+00          9042944           717656           368628           172860           187332           174736           193552           365456           324552           145100           169056           145896           235304           151888           153704           664592           963076           165460           225516           148364           399904           192988           272656           162408           413988           113512           149656            99612           240272           102868           149328           112792           960232 
   6.5031446e+00          9057440           717664           368732           172868           187480           174736           193552           365460           325104           150916           171136           150376           235460           152040           153704           664592           963224           165460           225516           148364           400332           192992           272656           162408           414100           113512           149656            99612           240536           102872           149328           112796           960256 
   6.6004180e+00          9065896           724392           368744           172868           187516           174736           193552           365464           325256           151708           171148           150384           235592           152076           153704           664592           963264           165460           225520           148364           400552           192992           272656           162408           414160           113512           149656            99612           240652           102876           149328           112796           960356 
   6.7029836e+00          9093252           724404           369296           173324           194916           175240           194060           365476           326004           152944           171660           150844           238768           152636           154216           664608           963908           165964           229436           148880           401292           193008           272980           162860           414228           114028           150172           100128           240688           103328           149840           113312           960804 
   6.8011539e+00          9111332           724420           369772           173824           195320           175692           194540           365492           326656           158460           172168           151484           239252           153124           154692           664624           964816           166444           229556           149364           401852           193024           273456           163372           414252           114508           150648           100612           240712           103872           150312           113792           961220 
   6.9022840e+00          9138164           726336           371280           174448           195744           176320           195096           365500           327556           159284           172772           152460           243584           153952           155292           664636           965732           167048           233620           149888           402512           193036           274056           164008           414276           115036           151252           101148           240760           104484           150916           114404           961728 
   7.0051516e+00          9159764           726360           378276           174732           196072           176604           195424           365516           328316           160016           173152           153140           243872           154484           155628           664704           966788           167336           237864           150272           402884           193104           274340           164300           414344           115448           151592           101564           240832           104828           151252           114748           961972 
   7.1050938e+00          9228216           726372           380464           175080           196368           176952           195772           365516           352464           169732           182716           153492           244160           155036           155920           664704           978304           167680           242232           150620           403220           193108           274684           164644           414344           115796           151936           101912           240864           105172           151596           115092           962264 
   7.2007131e+00          9246472           726372           380696           182932           196636           177196           196020           365516           353168           169956           183112           153700           244372           155376           156180           664704           982368           167928           242312           150868           403452           193108           274932           164892           414344           116044           152184           102160           240880           105408           151844           115340           962472 
   7.3088461e+00          9285552           726396           381092           185272           204440           177544           196380           365540           353920           170392           183680           154784           251120           155848           156576           664960           982840           168280           251028           151232           403796           193132           275284           165260           414352           116404           152544           102520           240896           105764           152196           115700           966380 
   7.4085233e+00          9458064           731872           381240           185452           215308           177724           196564           365540           354440           170784           184020           155268           288044           156032           168528           665140           990032           168464           256656           151416           418568           193132           275468           165444           417224           168356           152728           102700           256520           105964           152380           115884           971172 
   7.5081237e+00          9481920           731908           381248           185732           217540           185572           196848           365552           354980           171060           184024           155348           288528           156304           168900           665424           990216           168692           261424           151704           418600           193216           275748           165716           417560           171232           153012           102988           256532           106224           152660           116168           971260 
   7.6078445e+00          9508448           731968           381248           185980           217852           187732           204440           365552           355548           171304           184024           155592           288992           156564           169140           665672           990420           168992           270424           151952           418608           193460           275996           165920           417800           173112           153260           103232           256536           106424           152908           116416           971380 
   7.7053482e+00          9523256           731992           381248           186196           218036           187948           205460           365552           356032           171520           184024           155808           289352           156780           169420           665888           990572           169208           270684           152172           419244           193676           276208           166192           418128           180508           153472           103448           256548           106712           153120           116628           971480 
   7.8051352e+00          9553592           732056           381256           186460           218432           188204           207676           373164           361204           171776           184028           156076           289852           157040           169764           666152           990740           169468           275552           152440           419260           193940           276468           166452           422248           181160           153736           103704           256560           106972           153376           116888           971488 
   7.9054992e+00          9578140           732092           381612           186996           219112           188740           208220           373164           362280           172312           184028           156612           290544           157580           170304           666688           991076           170004           285112           152984           419264           194476           277004           166992           422908           182588           154276           104248           256564           107512           153920           117432           971496 
   8.0060966e+00          9599124           732140           381920           187308           219496           189048           208536           373176           362748           172624           184036           156928           291032           157896           170640           667012           991280           170316           294772           153296           419276           194792           277316           167304           423328           185868           154592           104564           256572           107828           154232           117748           971500 
   8.1130833e+00          9899528           732180           382060           187456           230900           251340           208676           373176           363660           175984           186128           157080           303472           158036           241080           667152           992692           203480           294848           153440           419848           194936           277456           167444           424412           186180           189080           168228           256572           107968           154416           117888           972260 
   8.2047990e+00          9917508           732184           382212           187484           231308           252840           208852           375128           370680           176184           186332           157260           303716           158188           243108           667328           992692           203556           294920           153616           419852           195112           277632           167596           424676           186364           190208           168852           256572           108124           154592           118064           972276 
   8.3055003e+00          9933172           732212           382364           187632           231316           255564           208852           375128           371048           176516           186500           157444           303976           158392           243804           667508           992692           203896           299796           153796           419884           195292           277812           167800           424872           186540           191216           171152           256572           108332           154772           118136           972356 
   8.4078031e+00          9938996           732244           382480           187836           231616           256668           209100           375128           371048           176584           186548           157524           304056           158412           244956           667572           992692           203900           299828           153860           419892           195360           277876           167864           424988           186604           192292           171628           256572           108352           154836           118308           972372 
   8.5004379e+00         10023972           736044           386588           187884           231660           257440           209100           375128           376784           176656           186672           157532           335272           158464           245724           667580           992928           204000           299828           153868           420760           197924           277880           167872           425112           186612           207132           171660           275900           108408           154844           118312           972404 
   8.6095958e+00         10026544           736104           386720           187884           231712           257580           209100           375128           376916           176656           186672           157548           335452           158464           245948           667580           993012           204000           299836           153868           420900           198036           277880           167872           425176           186612           207380           171864           276628           108408           154844           118312           972452 
   8.7099181e+00         10027872           736172           386728           187884           231712           257584           209100           375128           377128           176656           186672           157548           335512           158464           246004           667580           993036           204000           299836           153868           420992           198036           277880           167872           425192           186612           207380           171864           277392           108408           154844           118312           972476 
   8.8094403e+00         10032196           738272           386744           187884           231712           257672           209100           375128           377256           176656           186672           157548           335544           158464           246056           667580           993060           204000           299836           153868           421040           198040           277880           167872           425252           186612           207380           171876           279112           108408           154844           118316           972512 
   8.9124280e+00         10033428           738284           386752           187884           231712           257676           209100           375128           377388           176656           186672           157564           335620           158464           246096           667580           993060           204000           299844           153868           421088           198040           277880           167872           425292           186612           207384           171888           279944           108408           154844           118316           972512 
   9.0124322e+00         10034020           738316           386756           187884           231712           257676           209100           375128           377560           176656           186672           157568           335736           158464           246096           667580           993064           204000           299844           153872           421104           198040           277880           167872           425352           186612           207396           171892           280104           108408           154844           118316           972516 
   9.1058685e+00         10034616           738316           386756           187884           231716           257732           209100           375128           377716           176656           186672           157576           335912           158464           246112           667580           993064           204000           299852           153872           421128           198044           277880           167872           425400           186612           207416           171896           280172           108408           154844           118316           972520 
   9.2084330e+00         10050920           738316           386760           187884           231880           257736           209100           375128           377904           176656           186672           157576           336332           158464           246136           667580           993064           204000           299852           153872           421156           198048           277880           167872           437648           186612           207628           171896           280976           108408           154844           118316           974724 
   9.3009126e+00         10063964           738324           386760           187884           231908           257740           209100           375128           377952           176656           186672           157576           337396           158464           246148           667580           993064           204000           299852           153872           421188           198048           277880           167872           437808           186612           207856           172168           288264           108408           154844           118316           978624 
   9.4156395e+00         10069992           738328           386760           187884           232064           257744           209100           375128           378028           176656           186672           157576           337488           158464           246156           667580           993064           204000           299852           153872           421192           198052           277880           167872           437812           186612           208164           172300           293484           108408           154844           118316           978640 
   9.5156846e+00         10070880           738332           386760           187884           232280           257924           209100           375128           378084           176656           186672           157576           337612           158464           246156           667580           993064           204000           299852           153872           421196           198052           277880           167872           437884           186612           208384           172304           293492           108408           154844           118316           978640 
   9.6149165e+00         10071908           738336           386760           187884           232596           257944           209100           375128           378240           176656           186672           157576           337776           158464           246156           667580           993064           204000           299852           153872           421240           198068           277880           167872           438000           186612           208488           172304           293572           108408           154844           118316           978648 
   9.7182445e+00         10075116           738336           389772           187884           232596           257952           209100           375128           378240           176656           186672           157576           337904           158464           246156           667580           993064           204000           299852           153872           421272           198068           277880           167872           438000           186612           208488           172304           293600           108408           154844           118316           978648 
   9.8077840e+00         10075524           738340           389772           187884           232680           257964           209100           375128           378340           176656           186672           157576           337936           158464           246156           667580           993064           204000           299852           153872           421284           198072           277880           167872           438052           186612           208488           172304           293708           108408           154844           118316           978648 
   9.9017080e+00         10076364           738352           389776           187884           232700           257988           209100           375128           378340           176656           186672           157576           338088           158464           246156           667580           993064           204000           299852           153872           421292           198072           277880           167872           438092           186612           208488           172304           294288           108408           154844           118316           978648 
   1.0002666e+01         10077236           738352           389776           187884           232700           257996           209100           375128           378444           176656           186672           157576           338232           158464           246156           667580           993064           204000           299852           153872           421304           198072           277880           167872           438124           186612           208492           172336           294824           108408           154844           118316           978648 
   1.0101377e+01         10104788           738360           393204           187884           232724           258000           209100           375128           397132           176656           186672           157588           338352           158464           246156           667580           993064           204000           299852           153872           425332           198072           277880           167872           438164           186612           208492           172372           295988           108408           154844           118316           978648 
   1.0211028e+01         10113664           738360           393224           187884           232836           258012           209100           375128           399052           176656           186672           157588           343812           158464           246156           667580           993064           204000           299852           153872           425348           198072           277880           167872           438188           186612           208492           172624           297028           108408           154844           118316           978668 
   1.0314377e+01         10450616           738380           393536           187884           297968           258032           209100           375128           417688           180032           186672           157588           354972           165756           246572           667580          1020384           204000           300308           156560           428628           198176           277880           167872           491232           186612           208808           172648           373488           163968           154844           118316           990004 
   1.0400419e+01         10456132           738380           393536           187884           298432           258040           209100           375128           417700           183732           186672           157588           355008           165796           246596           667580          1020556           204000           300308           156636           428628           198176           277880           167872           491268           186612           208808           172668           373924           164460           154844           118316           990004 
   1.0524858e+01         10459012           738380           393536           187884           299000           258040           209100           375128           417724           183780           186672           157588           355068           165896           246608           667580          1020788           204000           300308           156764           428628           198176           277880           167872           491668           186612           208808           172684           374348           165324           154848           118316           990004 
   1.0617996e+01         10462844           738380           393540           187884           299480           258056           209100           375128           417756           183780           186672           157588           355092           166160           246656           667580          1020804           204000           300332           156772           428628           198176           277880           167872           491736           186612           208808           172704           376496           166000           154848           118316           990008 
   1.0710808e+01         10463736           738380           393540           187884           299740           258060           209100           375128           417768           183780           186672           157588           355092           166168           246656           667580          1020816           204000           300332           156772           428628           198176           277880           167872           491736           186612           208808           172716           376504           166576           154848           118316           990008 
   1.0802736e+01         10465204           738380           393540           187884           300184           258076           209100           375128           417784           183780           186672           157588           355096           166168           246676           667580          1020832           204000           300336           156796           428628           198176           277880           167872           492036           186612           208808           172732           376576           167112           154848           118316           990008 
   1.0925367e+01         10468908           738380           393540           187884           300516           258088           209100           375128           417788           183780           186672           157588           355132           166172           247512           667580          1020848           204000           300340           156800           428628           198176           277880           167872           492196           186612           208808           172796           376764           169156           154848           118316           990008 
   1.1025719e+01         10471888           738380           393540           187884           300844           258092           209100           375128           417812           183780           186672           157588           355160           166180           249216           667580          1020860           204000           300340           156812           428632           198176           277880           167872           492344           186612           208808           172836           376796           169792           154848           118316           990008 
   1.1129633e+01         10522240           737292           395948           189008           304932           244732           209760           374424           412988           182900           187336           158428           355276           172552           246140           673808          1027988           204212           300136           166600           422308           196960           279088           168404           496024           186860           207044           178796           382660           190600           157324           123596           988116 
   1.1201562e+01         10522988           737292           395948           189008           304932           244736           209760           374548           412988           182984           187336           158428           355284           172608           246144           673852          1027988           204356           300136           166600           422308           196960           279088           168444           496024           186900           207044           178880           382720           190656           157324           123596           988116 
   1.1318960e+01         10537132           737316           395948           189344           305388           244752           209760           375072           413040           183284           187336           158976           355288           173056           246164           675532          1028500           205092           302184           166600           422308           197736           279088           169168           496560           188192           207044           179616           382732           191448           157324           124148           989136 
   1.1428523e+01         10538856           737316           395948           189344           305696           244764           209760           375284           413108           183288           187336           159204           355304           173272           246164           675580          1028500           205092           302184           166656           422312           197736           279088           169176           496776           188192           207044           179772           382732           191480           157384           124228           989136 
   1.1505844e+01         10547264           737332           395948           189344           306048           244764           209760           375284           413636           183288           187336           159204           355348           173276           246164           675580          1028500           205092           302184           172580           422312           197736           279088           169176           498256           188192           207044           179812           382736           191496           157384           124228           989136 
   1.1621513e+01         10549288           737344           395948           189344           306588           244764           209760           375284           413756           183288           187336           159292           355372           173552           246164           675596          1028508           205092           302184           172916           422316           197736           279088           169176           498580           188192           207044           179932           382756           191564           157452           124228           989136 
   1.1700882e+01         10551296           737344           396704           189344           306588           244764           209760           375520           413756           183288           187336           159292           355408           173560           246168           675596          1028508           205396           302184           172916           422316           197736           279088           169264           498720           188192           207044           180168           382756           191564           157652           124228           989136 
   1.1819130e+01         10556608           737352           396704           189344           306876           244764           209760           375520           413840           183288           187684           159300           355408           173568           249132           675608          1028508           205420           302184           173136           422316           197736           279088           169636           498856           188192           207044           180592           382804           191608           157976           124228           989136 
   1.1938907e+01         10567600           737352           396704           189344           307232           244764           209760           375520           413860           183288           187780           159300           355408           180560           249368           675608          1028508           205420           302992           173144           422316           197736           279088           169636           499052           188192           207044           180692           382836           193660           158072           124228           989136 
   1.2020982e+01         10574948           737352           396704           189344           307368           244768           209760           375520           413956           183288           188112           159300           356700           180736           249472           675616          1028512           205420           302992           173144           422316           197736           279288           169636           501176           188192           207044           181168           384884           193672           158408           124228           989136 
   1.2104082e+01         10575776           737352           396704           189344           307368           244768           209768           375520           414028           183288           188112           159304           356704           180876           249612           675616          1028512           205420           302996           173144           422316           197736           279420           169636           501320           188192           207044           181192           384940           193692           158488           124228           989136 
   1.2226869e+01         10581980           737352           396704           189344           307792           244768           209928           375520           417508           183288           188352           159304           356712           181308           249612           675636          1028512           205420           303004           173144           422324           197736           279576           169636           501552           188192           207044           181284           385116           194304           158644           124228           989136 
   1.2312795e+01         10583008           737352           396704           189344           307852           244768           209952           375520           417876           183288           188352           159304           356716           181420           249612           675636          1028512           205420           303004           173152           422328           197736           279576           169636           501652           188192           207044           181336           385144           194568           158648           124228           989136 
   1.2400411e+01         10600040           737352           396704           189344           315984           244772           209952           375520           418104           183288           188352           159304           356716           181576           249616           675664          1028540           205420           303004           173152           422328           197736           279576           169636           501796           188192           207044           181368           385176           202784           158652           124228           989160 
   1.2534974e+01         10600920           737352           396704           189344           316176           244772           209952           375520           418316           183288           188352           159312           356716           181848           249624           675664          1028540           205420           303004           173156           422332           197736           279576           169636           501912           188192           207044           181380           385176           202832           158656           124228           989160 
   1.2626869e+01         10601576           737352           396704           189344           316236           244780           209952           375520           418420           183288           188352           159312           356716           182020           249624           675664          1028540           205420           303004           173164           422332           197736           279576           169636           502020           188192           207044           181384           385220           202980           158656           124228           989160 
   1.2720331e+01         10604272           737352           396704           189344           316236           244784           209952           375520           418456           183288           188352           159312           356720           182020           249624           675668          1028540           205420           303028           173164           422332           197736           279576           169636           502140           188192           207044           181444           385296           205348           158656           124228           989160 
   1.2814027e+01         10604880           737352           396704           189344           316236           244784           209952           375520           418464           183288           188352           159316           356720           182216           249640           675668          1028540           205420           303032           173164           422332           197736           279576           169636           502208           188192           207044           181488           385324           205588           158656           124228           989160 
   1.2907702e+01         10606700           737352           396704           189344           316236           244796           209952           375520           418548           183288           189884           159316           356720           182216           249640           675672          1028540           205420           303036           173164           422332           197736           279576           169636           502348           188192           207044           181508           385344           205592           158656           124228           989160 
   1.3001370e+01         10611740           737352           396704           189344           316236           244804           209952           375520           418576           183288           194764           159320           356724           182240           249644           675672          1028540           205420           303036           173164           422332           197736           279576           169636           502424           188192           207044           181516           385344           205596           158656           124228           989160 
   1.3141885e+01         10613300           737352           396704           189344           316236           244812           209952           375520           418724           183288           195712           159320           356732           182260           249644           675672          1028548           205420           303036           173164           422332           197736           279576           169636           502536           188192           207044           181760           385400           205604           158656           124228           989160 
   1.3235607e+01         10613780           737352           396704           189348           316236           244836           209952           375520           418752           183288           195736           159320           356748           182260           249660           675672          1028560           205420           303036           173164           422332           197736           279576           169636           502624           188192           207044           181996           385432           205604           158656           124228           989160 
   1.3329652e+01         10613964           737352           396704           189348           316236           244852           209952           375520           418776           183288           195736           159320           356748           182260           249664           675672          1028564           205420           303036           173164           422332           197736           279576           169636           502716           188192           207044           181996           385452           205616           158656           124228           989172 
   1.3423947e+01         10614140           737352           396704           189348           316240           244880           209952           375520           418792           183288           195736           159320           356752           182276           249696           675672          1028564           205420           303040           173164           422332           197736           279576           169636           502760           188192           207044           181996           385468           205628           158656           124228           989172 
   1.3518603e+01         10614364           737352           396704           189348           316240           244880           209952           375520           418796           183292           195736           159320           356756           182276           249780           675672          1028564           205420           303040           173168           422332           197736           279576           169636           502872           188192           207044           181996           385480           205628           158656           124228           989172 
   1.3613414e+01         10614816           737352           396704           189348           316240           244892           209952           375520           418844           183292           195736           159320           356756           182276           249936           675672          1028564           205420           303040           173172           422332           197736           279576           169636           502928           188192           207044           181996           385504           205780           158656           124228           989172 
   1.3708992e+01         10615204           737352           396704           189348           316240           244896           209952           375520           418940           183292           195736           159320           356760           182296           249996           675672          1028564           205420           303048           173172           422332           197736           279576           169636           503104           188192           207044           181996           385524           205780           158656           124228           989172 
   1.3805158e+01         10623652           737352           396708           189348           316240           244900           209952           375520           418980           183292           195736           159320           356760           189880           250136           675672          1028564           205420           303048           173172           422332           197736           279576           169636           503272           188192           207044           181996           385544           206268           158656           124228           989172 
   1.3901683e+01         10623972           737352           396708           189348           316244           244900           209952           375520           419032           183292           195736           159320           356800           189964           250136           675672          1028564           205420           303048           173176           422332           197736           279576           169636           503328           188192           207044           181996           385544           206348           158656           124228           989172 
   1.4044870e+01         10628312           737352           396708           189348           316244           244904           209952           375520           419148           183292           195736           159320           356800           189964           250136           675672          1028564           205420           303048           173176           422332           197736           279576           169636           503428           188192           207044           181996           385548           210464           158656           124228           989172 
   1.4141413e+01         10635140           737352           396708           189348           316328           244908           209952           375520           419168           183292           195736           159320           356800           189968           250140           675672          1028564           205420           303048           173188           422332           197736           279576           169636           503512           188192           207044           181996           385572           217056           158656           124228           989172 
   1.4238730e+01         10602152           737352           396708           162900           377540           247636           205796           394620           432400           153744           205472           131748           365376           190400           214556           675672          1081344           176052           290712           173524           465840           181480           266340           142296           522004           153020           173372           152584           425372           217416           160340            96720          1031816 
   1.4337576e+01         10632928           737352           396708           162908           377576           247748           211240           399856           432400           154100           218752           132128           365396           190400           214560           675672          1083996           176112           290712           173524           465900           181760           266524           142388           523260           153020           173376           152808           425500           217588           160708            97040          1031916 
   1.4436470e+01         10635276           737352           396708           163056           377592           247768           211456           400460           432436           154100           218864           132196           365404           190400           214560           675672          1084188           176228           290712           173524           465900           181832           266660           142444           523416           153020           173376           153056           425508           217588           160728            97052          1032020 
   1.4532850e+01         10640740           737352           396708           163124           377624           247792           213080           402460           432436           154156           218916           132376           365404           190400           214560           675672          1084464           176280           290712           173524           465916           182012           266840           142648           523420           153020           173376           153072           425508           217588           160872            97112          1032316 
   1.4630050e+01         10648568           737356           396708           163200           383344           247804           213456           402760           432436           154296           218948           132456           365404           190400           214564           675672          1084724           176280           290712           173524           465960           182092           267032           142692           523428           153024           173376           153080           425540           217588           161036            97292          1032384 
   1.4728134e+01         10650688           737356           396708           163204           383368           247804           214244           403212           432436           154352           219076           132456           365404           190400           214564           675672          1084948           176280           290712           173524           465960           182124           267168           142772           523428           153024           173380           153080           425540           217588           161152            97368          1032384 
   1.4827219e+01         10652060           737356           396708           163204           383380           248000           214316           403456           432436           154444           219088           132508           365404           190400           214564           675672          1085068           176280           290712           173524           466028           182148           267316           142916           523432           153024           173380           153080           425560           217588           161156            97424          1032488 
   1.4924815e+01         10653776           737356           396708           163204           383404           248212           214408           403888           432436           154520           219196           132600           365412           190400           214564           675672          1085216           176280           290712           173524           466028           182244           267324           143016           523436           153024           173380           153080           425560           217588           161244            97516          1032624 
   1.5022648e+01         10655440           737356           396708           163204           383432           248212           214512           404448           432436           154600           219212           132696           365412           190400           214564           675672          1085304           176280           290712           173524           466028           182344           267632           143080           523436           153024           173380           153080           425560           217588           161336            97616          1032652 
   1.5120821e+01         10657928           737356           396708           163204           383460           248216           214884           404608           432436           154780           219260           132924           365420           190400           214564           675672          1085464           176280           290712           173524           466068           182580           267864           143240           523448           153024           173380           153080           425564           217588           161652            97844          1032724 
   1.5209553e+01         10660752           737356           396708           163216           383540           248268           215152           404856           432436           154784           219260           133160           365444           190400           214564           675684          1085576           176480           290948           173524           466136           182756           268200           143368           523448           153032           173380           153084           425576           217600           161872            98088          1032856 
   1.5347900e+01         10663672           737644           396776           163288           383660           248288           215452           405148           432444           154832           219380           133224           365480           190404           214576           675684          1085808           176676           291224           173660           466184           182788           268304           143468           523492           153032           173388           153096           425576           217636           161920            98088          1033052 
   1.5436537e+01         10666132           737644           396812           163372           383752           248396           215820           405392           432488           154984           219404           133264           365480           190456           214696           675700          1085980           176732           291488           173684           466220           182788           268456           143468           523564           153032           173388           153104           425588           217636           162052            98096          1033196 
   1.5525361e+01         10694220           738016           396868           163444           383884           248588           229952           416424           432616           155036           219552           133268           365572           190548           214696           675780          1086136           176764           291680           173852           466320           182852           268592           143480           523564           153120           173396           153156           425636           217660           162164            98140          1033464 
   1.5617905e+01         10700676           738248           396904           163828           384168           248740           231400           417196           432840           155072           219748           133328           365768           190576           214840           675792          1086504           176960           291912           174068           466416           182928           268676           143488           523760           153280           173404           153168           425648           217660           162392            98224          1033740 
   1.5713601e+01         10702132           738248           397088           163972           384284           248788           231400           417196           432868           155116           220268           133404           365768           190580           214840           675844          1086640           176960           291912           174156           466416           182928           268676           143492           523760           153280           173404           153168           425648           217660           162392            98236          1033740 
   1.5812003e+01         10704176           738384           397108           163972           384512           248788           231552           417468           432908           155176           220288           133436           365900           190592           214880           675900          1086708           176960           291920           174164           466592           182944           268844           143500           523852           153368           173404           153168           425676           217660           162420            98264          1033868 
   1.5911172e+01         10706124           738424           397148           164100           384640           248888           231552           417468           432984           155176           220748           133528           365928           190592           214920           675900          1086776           176960           291952           174216           466652           182988           268996           143500           523992           153588           173408           153168           425676           217664           162420            98264          1033908 
   1.6010868e+01         10708852           738684           397212           164188           384688           248900           231564           417484           433064           155196           221524           133580           366000           190664           214992           675988          1086864           177012           291952           174216           466676           182988           269060           143500           524308           153832           173412           153196           425724           217664           162420            98276          1034024 
   1.6109656e+01         10718672           738684           397228           164296           387888           248948           231616           419428           433088           155212           221604           133652           366036           190720           215112           676012          1087028           177024           291952           174216           466736           183008           272668           143500           524312           153848           173412           153196           425724           217664           162548            98284          1034028 
   1.6206322e+01         10720352           738768           397228           164420           387968           248976           231712           419684           433104           155264           221832           133712           366108           190728           215144           676084          1087128           177024           291952           174216           466808           183016           272724           143500           524344           153868           173412           153196           425740           217664           162584            98292          1034152 
   1.6305546e+01         10722120           739100           397260           164560           388100           249012           231716           419740           433152           155276           221832           133712           366156           190792           215144           676176          1087328           177024           291952           174216           466924           183016           272816           143500           524416           154108           173412           153196           425740           217664           162584            98340          1034156 
   1.6403687e+01         10723028           739140           397260           164620           388100           249096           231728           419768           433208           155276           221924           133804           366156           190792           215200           676240          1087396           177024           291952           174216           466996           183016           272816           143500           524444           154136           173412           153196           425740           217664           162584            98352          1034272 
   1.6501980e+01         10725128           739312           397284           164712           388208           249224           231800           420380           433292           155292           221976           133840           366164           190844           215240           676240          1087556           177024           291960           174228           467084           183016           272828           143500           524528           154136           173412           153196           425788           217664           162616            98360          1034424 
   1.6600268e+01         10727812           739604           397324           164712           388244           249232           231800           421088           433328           155324           222672           133872           366236           190916           215248           676316          1087644           177024           291960           174228           467144           183016           272896           143504           524564           154172           173412           153196           425868           217664           162692            98360          1034552 
   1.6749338e+01         10730564           739820           397356           164760           388244           249292           231924           421656           433412           155384           222960           133940           366280           191088           215316           676320          1087908           177024           291960           174228           467204           183040           272944           143540           524608           154340           173412           153196           426004           217664           162736            98360          1034644 
   1.6848240e+01         10733676           740168           397356           164836           388336           249324           233468           421724           433436           155384           222984           133992           366280           191172           215388           676320          1088048           177024           291976           174244           467208           183044           272944           143540           524644           154728           173412           153196           426056           217664           162736            98372          1034672 
   1.6948491e+01         10739372           740320           397364           164904           388396           249368           233472           421968           433436           155436           223492           137984           366288           191208           215412           676320          1088140           177024           291976           174244           467244           183044           272972           143540           524744           154728           173412           153196           426176           217708           162736            98408          1034712 
   1.7048890e+01         10740652           740320           397424           164976           388432           249384           233528           422188           433456           155476           223676           138024           366332           191264           215452           676320          1088256           177024           291976           174248           467272           183044           273032           143540           524764           154728           173412           153196           426208           217708           162824            98408          1034760 
   1.7148436e+01         10746456           740388           397428           165020           388556           249468           233536           422456           433500           155476           224492           141540           366332           191312           215464           676320          1088376           177024           291976           174252           467328           183064           273088           143540           524796           154824           173412           153196           426356           217708           162880            98408          1034940 
   1.7248171e+01         10747056           740388           397440           165032           388580           249504           233536           422456           433500           155520           224492           141644           366332           191328           215508           676356          1088484           177024           291976           174252           467336           183064           273108           143540           524796           154824           173412           153196           426356           217800           162880            98452          1034940 
   1.7347513e+01         10748488           740484           397440           165172           388604           249588           233648           422892           433500           155520           224732           141644           366348           191368           215508           676356          1088528           177024           291976           174252           467388           183072           273108           143540           524796           154824           173412           153196           426400           217800           162924            98452          1034992 
   1.7446739e+01         10752848           740556           397468           165236           388740           249592           234448           425632           433528           155540           224764           141684           366348           191384           215508           676400          1088600           177024           291976           174252           467472           183072           273136           143540           524796           154824           173412           153196           426500           217800           162956            98452          1035012 
   1.7545982e+01         10754436           740620           397468           165240           388756           249628           234668           425740           433528           155644           225104           141760           366396           191408           215512           676496          1088704           177024           291976           174252           467520           183072           273188           143540           524796           154824           173412           153196           426540           217800           163004            98492          1035128 
   1.7645418e+01         10767076           740908           397544           165248           388776           249704           245316           426200           433612           155644           225316           141816           366432           191452           215544           676496          1088816           177028           291976           174252           467604           183084           273232           143540           524852           154880           173412           153196           426612           217800           163028            98532          1035224 
   1.7744404e+01         10780192           740964           397556           165256           388776           249704           245572           438592           433612           155668           225464           141816           366432           191452           215548           676496          1088832           177028           291976           174252           467604           183084           273424           143540           524852           154888           173412           153196           426612           217800           163028            98532          1035224 
   1.7843658e+01         10780968           740968           397572           165256           388852           249752           245584           438852           433612           155724           225504           141816           366452           191452           215584           676536          1088872           177028           291976           174252           467616           183084           273496           143540           524852           154888           173412           153196           426644           217800           163028            98532          1035236 
   1.7943375e+01         10781744           740976           397572           165256           388916           249772           245588           439004           433612           155724           225544           141824           366464           191492           215584           676540          1088972           177028           291976           174252           467656           183084           273508           143540           524852           154888           173412           153196           426704           217800           163060            98532          1035416 
   1.8043631e+01         10782868           741088           397608           165276           388940           249788           245768           439012           433612           155760           225792           141824           366464           191560           215584           676556          1089072           177028           291976           174252           467700           183084           273508           143540           524852           154888           173412           153196           426752           217800           163080            98532          1035564 
   1.8142985e+01         10784560           741216           397644           165392           389040           249900           245880           439016           433624           155760           226068           141852           366512           191640           215596           676556          1089176           177028           291976           174252           467816           183108           273552           143540           524852           154888           173412           153196           426888           217800           163160            98532          1035688 
   1.8242844e+01         10785196           741216           397644           165524           389040           249924           245880           439072           433712           155760           226336           141880           366512           191640           215596           676556          1089176           177028           291976           174252           467816           183108           273552           143540           524852           154888           173412           153196           426888           217800           163160            98532          1035728 
   1.8342575e+01         10785848           741300           397704           165524           389088           249924           245936           439092           433712           155780           226356           141880           366512           191640           215596           676584          1089236           177028           291976           174252           467820           183112           273576           143540           524928           155016           173412           153196           426908           217800           163160            98532          1035728 
   1.8442683e+01         10788972           741344           397736           165532           389140           249924           247672           439092           433712           155888           226756           141880           366512           191640           215652           676584          1089432           177028           291976           174252           467888           183112           273868           143540           524928           155016           173412           153196           426996           217800           163184            98532          1035748 
   1.8542458e+01         10792548           741344           397736           165592           389152           249956           247672           439100           433712           155888           227348           141880           366512           191640           215652           676636          1089488           177028           291976           174252           467920           183116           276512           143540           524928           155016           173412           153196           427024           217800           163208            98532          1035780 
   1.8642046e+01         10804644           741348           397780           165592           391248           250036           251264           440828           433756           155916           227740           141880           366564           191696           215652           676660          1092212           177028           291976           174252           468024           183116           277376           143540           524936           155100           173412           153196           427060           217800           163216            98532          1035908 
   1.8741070e+01         10805692           741360           397832           165624           391248           250068           252052           440828           433756           155968           227740           141900           366564           191696           215712           676660          1092212           177028           291976           174252           468024           183116           277376           143540           524936           155100           173412           153196           427060           217800           163216            98532          1035908 
   1.8840596e+01         10806360           741368           397832           165628           391272           250072           252220           440848           433796           155968           227896           141932           366576           191712           215712           676660          1092268           177028           291976           174252           468024           183116           277380           143540           524944           155132           173412           153196           427108           217800           163252            98532          1035908 
   1.8940122e+01         10806932           741440           397832           165628           391272           250080           252268           440848           433800           155984           227916           141932           366576           191712           215712           676684          1092364           177028           291976           174252           468040           183132           277380           143540           524976           155264           173412           153196           427144           217800           163264            98532          1035948 
   1.9039714e+01         10807676           741452           397832           165640           391288           250308           252268           440856           433804           156004           227968           141932           366576           191712           215712           676700          1092456           177028           291976           174252           468072           183140           277384           143540           524976           155264           173412           153196           427156           217800           163276            98532          1036164 
   1.9129386e+01         11335656           741508           443044           178316           398456           250340           296876           446984           455764           186228           256448           141956           371436           191724           215716           676700          1131900           177028           302460           174252           498752           183812           291820           143540           534624           155292           267976           153196           427336           217800           289348            98532          1036492 
   1.9224039e+01         11341784           741560           443460           178316           398476           250340           296880           447044           455836           186768           256448           141956           371512           191724           215716           676740          1132268           177028           302460           174252           498760           183812           291824           143540           534624           155292           272036           153196           427336           217800           289752            98532          1036496 
   1.9342746e+01         11345552           741568           446224           178468           398476           250340           296952           447044           455872           186780           256460           141956           371516           191736           215756           676760          1132528           177028           302460           174252           498840           183812           291824           143540           534624           155292           272276           153196           427336           217800           289808            98532          1036496 
   1.9442741e+01         11346956           741684           446732           178528           398476           250364           296984           447048           455924           186828           256460           142024           371572           191736           215756           676760          1132636           177028           302460           174252           498968           183812           291824           143644           534624           155292           272340           153196           427336           217800           289840            98532          1036496 
   1.9532651e+01         11347900           741684           446896           178548           398488           250364           296984           447048           455992           187068           256504           142024           371572           191788           215756           676760          1132752           177028           302460           174252           499000           183812           291824           143644           534624           155292           272428           153196           427336           217800           289912            98568          1036496 
   1.9622760e+01         11349500           741684           447076           178548           398488           250408           296988           447048           456056           187196           256504           142032           371572           191788           215780           676760          1133000           177028           302464           174252           499000           183812           291824           143644           534624           155292           272964           153196           427336           217800           290236            98604          1036496 
   1.9722816e+01         11350200           741684           447076           178564           398488           250432           296988           447048           456056           187196           256504           142060           371572           191788           215780           676760          1133076           177028           302464           174252           499000           183812           291824           143644           534624           155292           273520           153196           427336           217800           290236            98604          1036496 
   1.9812829e+01         11351528           741736           447140           178564           398488           250432           296996           447052           456072           187328           256652           142088           371576           191788           215820           676760          1133152           177028           302464           174252           499000           183812           291824           143644           534624           155292           274276           153196           427336           217800           290236            98604          1036496 
   1.9902811e+01         11355332           741736           449728           178592           398488           250432           297000           447052           456076           187888           256744           142088           371576           191820           215840           676760          1133304           177032           302464           174252           499000           183812           291824           143644           534624           155344           274544           153196           427336           217800           290236            98604          1036496 
   2.0042778e+01         11357960           741764           450648           178636           398540           250432           297056           447052           456156           188364           256828           142088           371592           191820           215880           676760          1133440           177032           302464           174252           499008           183812           291828           143644           534628           155344           275084           153196           427336           217800           290376            98604          1036496 
   2.0132752e+01         11359400           741816           450996           178640           398540           250440           297084           447052           456216           188528           256832           142088           371604           191820           215896           676760          1133716           177032           302468           174252           499008           183812           291828           143644           534628           155344           275364           153196           427340           217800           290556            98604          1036496 
   2.0222725e+01         11359488           741816           450996           178640           398540           250440           297084           447072           456216           188528           256832           142132           371604           191836           215904           676760          1133716           177032           302468           174252           499008           183812           291828           143644           534628           155344           275364           153196           427340           217800           290556            98604          1036496 
   2.0312748e+01         11360276           741816           451084           178720           398540           250488           297124           447072           456236           188536           256876           142132           371604           191836           215956           676760          1133972           177032           302468           174252           499008           183812           291828           143644           534628           155368           275444           153196           427340           217800           290604            98604          1036496 
   2.0412780e+01         11395788           741816           451648           180800           398568           250504           299200           447072           460732           195192           257052           142132           375860           191836           215956           676760          1136108           177032           304528           174252           503116           183812           291828           143644           536680           155368           278104           153196           427344           217800           292748            98604          1036496 
   2.0512832e+01         11403984           741844           452188           180800           398568           250504           301248           447104           460788           195892           257096           142132           379120           191836           215956           676804          1136116           177032           304528           174252           503152           183812           291828           143644           536680           155368           279104           153196           427348           217800           293116            98632          1036496 
   2.0602888e+01         11405384           741844           452588           180800           398568           250504           301304           447104           460820           196240           257112           142132           379196           191836           216004           676804          1136164           177032           304528           174252           503168           183812           291828           143644           536688           155488           279332           153196           427352           217800           293116            98632          1036496 
   2.0714957e+01         11408516           741844           453552           180852           398588           250504           301312           447120           460852           197592           257120           142132           379196           191908           216004           676804          1136232           177032           304532           174252           503316           183812           291828           143644           536692           155488           279700           153196           427352           217800           293116            98632          1036512 
   2.0815078e+01         11409308           741844           453592           180912           398588           250504           301332           447120           460940           197888           257172           142132           379196           191984           216004           676804          1136280           177032           304540           174252           503392           183812           291828           143644           536692           155488           279720           153196           427356           217800           293120            98632          1036512 
   2.0915308e+01         11410876           741844           454032           180928           398588           250504           301332           447120           460992           198028           257292           142132           379196           191984           216004           676804          1136332           177032           304540           174252           503636           183812           291828           143644           536696           155488           280120           153196           427356           217800           293220            98632          1036512 
   2.1015601e+01         11412000           741892           454168           180928           398588           250504           301332           447120           461036           198180           257344           142132           379196           192004           216004           676804          1136352           177032           304540           174252           503668           183812           291828           143644           536696           155488           280292           153196           427356           217800           293668            98632          1036512 
   2.1115905e+01         11421112           741892           454712           186940           398588           250504           301340           447120           461060           200264           257420           142132           379196           192076           216004           676804          1136444           177032           304540           174252           503800           183812           291828           143644           536696           155488           280344           153196           427356           217800           293684            98632          1036512 
   2.1216178e+01         11421556           741892           454972           186940           398588           250520           301340           447168           461060           200264           257420           142132           379196           192076           216004           676812          1136512           177032           304540           174252           503800           183812           291828           143644           536696           155488           280388           153196           427356           217800           293684            98632          1036512 
   2.1316481e+01         11434240           741896           455136           186968           398588           250520           301348           447216           461088           200336           269164           142132           379196           192076           216004           676812          1136584           177032           304540           174252           503960           183812           291828           143644           536696           155488           280544           153196           427356           217800           293872            98632          1036524 
   2.1416897e+01         11440312           741896           457816           186976           398588           250568           301348           447216           461340           200564           271284           142132           379212           192076           216004           676812          1136616           177032           304544           174252           504012           183812           291828           143644           536700           155488           281036           153196           427356           217800           294008            98632          1036524 
   2.1517379e+01         11442212           741908           458152           186980           398588           250568           301348           447216           461340           200600           271496           142132           379232           192076           216004           676812          1136704           177032           304544           174252           504044           183812           291828           143644           536700           155488           281116           153196           427356           217800           295088            98632          1036524 
   2.1618907e+01         11451680           741932           462720           187148           398588           250616           301364           447216           461440           200996           274544           142132           379244           192104           216004           676824          1136764           177032           304544           174252           504312           183812           291828           143672           536700           155488           281180           153196           427356           217800           295716            98632          1036524 
   2.1738669e+01         11460944           741932           462720           187148           398624           250616           301364           447216           461464           209968           274544           142132           379244           192160           216004           676824          1136804           177032           304544           174252           504312           183812           291828           143672           536700           155488           281232           153196           427356           217800           295716            98716          1036524 
   2.1808985e+01         11463116           741932           463340           187148           398628           250624           301364           447216           461476           210156           274564           142160           379244           192160           216004           676824          1136884           177032           304544           174252           504344           183812           291828           143672           536808           155488           281240           153196           427356           217800           296780            98716          1036524 
   2.1904727e+01         11463672           741932           463340           187148           398636           250624           301364           447216           461496           210360           274572           142160           379260           192160           216004           676864          1136896           177032           304544           174252           504452           183812           291832           143672           536808           155488           281284           153196           427356           217800           296780            98808          1036524 
   2.2004078e+01         11464388           741932           463564           187180           398636           250648           301368           447216           461520           210368           274576           142160           379260           192180           216004           676864          1137048           177032           304544           174252           504456           183812           291832           143672           536808           155488           281504           153196           427356           217800           296780            98808          1036524 
   2.2104829e+01         11493080           741932           476056           187180           398652           250648           301368           447216           461544           210552           274588           142160           394548           192180           216004           676864          1137084           177032           304544           174252           504540           183812           291832           143672           536808           155488           282060           153196           427356           217800           296780            98808          1036524 
   2.2205654e+01         11511112           741932           485136           187180           398652           250648           301376           447216           461612           210556           274600           142160           402684           192180           216004           676864          1137116           177032           304544           174252           504628           183812           291832           143672           536808           155488           282568           153196           427356           217800           296876            98808          1036524 
   2.2319105e+01         11513908           741932           485148           187180           398652           250648           301388           447216           461652           210600           274608           142160           404164           192180           216004           676868          1137244           177032           304544           174252           504652           183812           291832           143672           536808           155488           282916           153196           427356           217800           297572            98808          1036524 
   2.2415224e+01         11516412           741932           485224           187200           398652           250676           301400           447216           461652           210616           274616           142160           406224           192180           216004           676916          1137328           177032           304544           174252           504688           183812           291832           143672           536808           155488           282996           153196           427356           217800           297608            98808          1036524 
   2.2517645e+01         11521304           741980           485224           187200           398652           250676           301424           447216           461760           210620           274624           142176           410564           192180           216004           676916          1137412           177032           304544           174252           504828           183812           291832           143672           536808           155488           283012           153196           427356           217800           297712            98808          1036524 
   2.2613763e+01         11525256           741980           485260           187204           398652           250680           301424           447216           461760           213892           274656           142176           410564           192180           216052           676916          1137480           177032           304544           174252           504848           183812           291836           143672           536808           155488           283020           153196           427368           217800           298156            98808          1036524 
   2.2704936e+01         11525588           742028           485308           187212           398652           250680           301452           447216           461772           213916           274656           142176           410564           192180           216052           676916          1137492           177032           304548           174252           504900           183812           291836           143672           536808           155488           283084           153196           427368           217800           298188            98808          1036524 
   2.2841740e+01         11527472           742028           485380           188672           398652           250680           301504           447220           461780           213920           274672           142176           410576           192212           216060           676916          1137560           177032           304548           174252           505044           183812           291836           143672           536808           155488           283088           153196           427368           217800           298188            98808          1036524 
   2.2932984e+01         11527748           742028           485380           188672           398652           250680           301504           447220           461960           213924           274676           142176           410576           192220           216060           676916          1137592           177032           304548           174252           505068           183812           291836           143672           536808           155488           283100           153196           427368           217800           298200            98808          1036524 
   2.3023996e+01         11528492           742040           485404           188676           398652           250680           301816           447220           461960           213928           274684           142176           410576           192220           216060           676916          1137592           177032           304548           174252           505072           183812           291836           143672           536884           155488           283160           153196           427368           217800           298440            98808          1036524 
   2.3115008e+01         11528856           742040           485428           188676           398652           250680           301880           447220           461976           213928           274684           142176           410576           192248           216060           676916          1137676           177032           304548           174252           505088           183812           291836           143672           536916           155488           283220           153196           427368           217800           298440            98808          1036564
[truncated: 338,137 more chars]
