# Supplementary material for: Research on combustion and emissions of heavy duty diesel engines under low-speed and low-load conditions in low temperature environments
Source: PLoS One. 2025 Feb 21;20(2):e0318933. doi: 10.1371/journal.pone.0318933 (PMC11844864; doi:10.1371/journal.pone.0318933)
Supplement: S1 File — (ZIP) [file pone.0318933.s001.zip › 1000rpm_30%/3-tigaojinqiwendu/Tin322K/metis_map.out]

      ncyc    total blocks       frozen blocks    processor id          blocks           cells
         0             136                   0               0               4             176
                                                             1               4             176
                                                             2               5             176
                                                             3               4             152
                                                             4               2             128
                                                             5               5             160
                                                             6               6             172
                                                             7               2             128
                                                             8               4             180
                                                             9               5             176
                                                            10               5             160
                                                            11               3             180
                                                            12               4             176
                                                            13               3             192
                                                            14               4             176
                                                            15               4             176
                                                            16               4             176
                                                            17               4             176
                                                            18               9             169
                                                            19               4             176
                                                            20               4             152
                                                            21               4             176
                                                            22               6             177
                                                            23               5             174
                                                            24               4             176
                                                            25               3             164
                                                            26               4             176
                                                            27               4             176
                                                            28               4             152
                                                            29               4             152
                                                            30               5             176
                                                            31               4             176
      ncyc    total blocks       frozen blocks    processor id          blocks           cells
       100             106                   0               0               3             128
                                                             1               2             128
                                                             2               5             108
                                                             3               2             128
                                                             4               6             120
                                                             5               2             128
                                                             6               3             128
                                                             7               2             128
                                                             8               3             136
                                                             9               2             116
                                                            10               5             148
                                                            11               3             128
                                                            12               4              96
                                                            13               2             128
                                                            14               2             128
                                                            15               2             128
                                                            16               3             136
                                                            17               2             128
                                                            18               8             129
                                                            19               3             124
                                                            20               5             127
                                                            21               2             104
                                                            22               5             137
                                                            23               5             137
                                                            24               5             130
                                                            25               2             116
                                                            26               4             124
                                                            27               4             152
                                                            28               3             112
                                                            29               3             112
                                                            30               2             128
                                                            31               2             128
      ncyc    total blocks       frozen blocks    processor id          blocks           cells
       131              92                   3               0               2              76
                                                             1               2              76
                                                             2               2             100
                                                             3               2             100
                                                             4               1              64
                                                             5               2             128
                                                             6               3             112
                                                             7               3             112
                                                             8               4             124
                                                             9               2             104
                                                            10               2             104
                                                            11               4             124
                                                            12               2             128
                                                            13               3             108
                                                            14               2             128
                                                            15               2             128
                                                            16               5             104
                                                            17               2             100
                                                            18               3             112
                                                            19               3             112
                                                            20               4             109
                                                            21               5             105
                                                            22               5             114
                                                            23               5             114
                                                            24               5             108
                                                            25               2             128
                                                            26               2             128
                                                            27               1              64
                                                            28               2             104
                                                            29               4             124
                                                            30               4             124
                                                            31               2             104
      ncyc    total blocks       frozen blocks    processor id          blocks           cells
       159              79                   5               0               2             100
                                                             1               2              76
                                                             2               2             100
                                                             3               2              76
                                                             4               1              64
                                                             5               4              96
                                                             6               2             128
                                                             7               1              64
                                                             8               2              76
                                                             9               2             100
                                                            10               2             116
                                                            11               2             100
                                                            12               4              96
                                                            13               2             104
                                                            14               3             100
                                                            15               2             104
                                                            16               2              76
                                                            17               2             100
                                                            18               2             100
                                                            19               3              88
                                                            20               2             100
                                                            21               2             128
                                                            22               6              93
                                                            23               1              64
                                                            24               5              74
                                                            25               2             104
                                                            26               3             100
                                                            27               2              76
                                                            28               3              92
                                                            29               2              89
                                                            30               5              78
                                                            31               2             104
      ncyc    total blocks       frozen blocks    processor id          blocks           cells
       200              58                   0               0               1              52
                                                             1               2              76
                                                             2               3              72
                                                             3               1              52
                                                             4               2              76
                                                             5               2              76
                                                             6               1              64
                                                             7               1              52
                                                             8               0               0
                                                             9               1              64
                                                            10               2              76
                                                            11               2             100
                                                            12               2             100
                                                            13               2             100
                                                            14               2              76
                                                            15               2              76
                                                            16               1              52
                                                            17               2              70
                                                            18               3              60
                                                            19               2              68
                                                            20               1              64
                                                            21               1              64
                                                            22               2             100
                                                            23               2              76
                                                            24               2              76
                                                            25               2              62
                                                            26               2              62
                                                            27               2              76
                                                            28               3              57
                                                            29               3              57
                                                            30               2              70
                                                            31               2              84
      ncyc    total blocks       frozen blocks    processor id          blocks           cells
       254              38                   3               0               1              24
                                                             1               1              52
                                                             2               1              24
                                                             3               1              52
                                                             4               1              52
                                                             5               2              38
                                                             6               4              32
                                                             7               1              52
                                                             8               1              52
                                                             9               1              24
                                                            10               1              52
                                                            11               1              24
                                                            12               1              64
                                                            13               1              36
                                                            14               1              64
                                                            15               0               0
                                                            16               0               0
                                                            17               1              64
                                                            18               0               0
                                                            19               1             120
                                                            20               3              25
                                                            21               1              64
                                                            22               1              64
                                                            23               1              36
                                                            24               4              45
                                                            25               1              36
                                                            26               1              64
                                                            27               0               0
                                                            28               0               0
                                                            29               1              64
                                                            30               2              32
                                                            31               2              72
      ncyc    total blocks       frozen blocks    processor id          blocks           cells
       280              29                   6               0               2              18
                                                             1               1              36
                                                             2               0               0
                                                             3               1              64
                                                             4               0               0
                                                             5               1              64
                                                             6               0               0
                                                             7               1              64
                                                             8               2              22
                                                             9               2              22
                                                            10               0               0
                                                            11               1             114
                                                            12               1              36
                                                            13               2              18
                                                            14               0               0
                                                            15               1              64
                                                            16               1              32
                                                            17               1              32
                                                            18               0               0
                                                            19               1              52
                                                            20               0               0
                                                            21               1              48
                                                            22               1              48
                                                            23               0               0
                                                            24               1              52
                                                            25               1              24
                                                            26               0               0
                                                            27               1              52
                                                            28               3              32
                                                            29               2              48
                                                            30               0               0
                                                            31               1              52
      ncyc    total blocks       frozen blocks    processor id          blocks           cells
       300              26                   0               0               0               0
                                                             1               1              64
                                                             2               0               0
                                                             3               1              12
                                                             4               2              27
                                                             5               1              36
                                                             6               0               0
                                                             7               1              64
                                                             8               0               0
                                                             9               1              64
                                                            10               0               0
                                                            11               2              27
                                                            12               1              12
                                                            13               1              36
                                                            14               0               0
                                                            15               1              64
                                                            16               1              19
                                                            17               1              24
                                                            18               1              24
                                                            19               1              19
                                                            20               0               0
                                                            21               1              52
                                                            22               0               0
                                                            23               1              52
                                                            24               2              14
                                                            25               1              35
                                                            26               0               0
                                                            27               1              52
                                                            28               0               0
                                                            29               1              52
                                                            30               2              14
                                                            31               1              35
      ncyc    total blocks       frozen blocks    processor id          blocks           cells
       310              22                   0               0               1            1194
                                                             1               0               0
                                                             2               2             550
                                                             3               1            1194
                                                             4               0               0
                                                             5               1            1035
                                                             6               0               0
                                                             7               1            2662
                                                             8               0               0
                                                             9               1            2695
                                                            10               0               0
                                                            11               1             265
                                                            12               1            1035
                                                            13               2             550
                                                            14               0               0
                                                            15               1            2662
                                                            16               1             474
                                                            17               1             910
                                                            18               1             474
                                                            19               1             910
                                                            20               0               0
                                                            21               1            1706
                                                            22               0               0
                                                            23               1            1765
                                                            24               0               0
                                                            25               1            2695
                                                            26               0               0
                                                            27               1             265
                                                            28               0               0
                                                            29               1            1706
                                                            30               0               0
                                                            31               1            1765
      ncyc    total blocks       frozen blocks    processor id          blocks           cells
       323              22                   0               0               1            1561
                                                             1               0               0
                                                             2               0               0
                                                             3               1            1987
                                                             4               0               0
                                                             5               0               0
                                                             6               0               0
                                                             7               1            5811
                                                             8               0               0
                                                             9               0               0
                                                            10               0               0
                                                            11               1            5811
                                                            12               0               0
                                                            13               1            1987
                                                            14               1            1561
                                                            15               2             884
                                                            16               0               0
                                                            17               1            2916
                                                            18               1             247
                                                            19               1             963
                                                            20               2             550
                                                            21               1            1130
                                                            22               0               0
                                                            23               1            2451
                                                            24               1             963
                                                            25               1             247
                                                            26               0               0
                                                            27               1            2916
                                                            28               0               0
                                                            29               1            2451
                                                            30               2             550
                                                            31               1            1130
      ncyc    total blocks       frozen blocks    processor id          blocks           cells
       346              22                   0               0               0               0
                                                             1               2            2111
                                                             2               0               0
                                                             3               1            3459
                                                             4               1            2857
                                                             5               0               0
                                                             6               4            1548
                                                             7               1            2231
                                                             8               0               0
                                                             9               0               0
                                                            10               0               0
                                                            11               0               0
                                                            12               0               0
                                                            13               0               0
                                                            14               0               0
                                                            15               1           31544
                                                            16               1            2857
                                                            17               0               0
                                                            18               4            1548
                                                            19               1            2231
                                                            20               0               0
                                                            21               1            3459
                                                            22               2            2096
                                                            23               2            2111
                                                            24               0               0
                                                            25               0               0
                                                            26               0               0
                                                            27               0               0
                                                            28               0               0
                                                            29               0               0
                                                            30               0               0
                                                            31               1           31471
      ncyc    total blocks       frozen blocks    processor id          blocks           cells
       360              20                   3               0               4            2915
                                                             1               1            2094
                                                             2               2            2839
                                                             3               2            2841
                                                             4               2            2841
                                                             5               4            3224
                                                             6               1            2094
                                                             7               2            2530
                                                             8               0               0
                                                             9               0               0
                                                            10               0               0
                                                            11               0               0
                                                            12               0               0
                                                            13               0               0
                                                            14               0               0
                                                            15               1           40682
                                                            16               0               0
                                                            17               0               0
                                                            18               0               0
                                                            19               0               0
                                                            20               0               0
                                                            21               0               0
                                                            22               0               0
                                                            23               0               0
                                                            24               0               0
                                                            25               0               0
                                                            26               0               0
                                                            27               0               0
                                                            28               0               0
                                                            29               0               0
                                                            30               0               0
                                                            31               1           39797
      ncyc    total blocks       frozen blocks    processor id          blocks           cells
       400              22                   0               0               1            1590
                                                             1               5            1913
                                                             2               2            1481
                                                             3               1            2371
                                                             4               2            1481
                                                             5               1            2371
                                                             6               1            1590
                                                             7               5            1913
                                                             8               0               0
                                                             9               0               0
                                                            10               0               0
                                                            11               0               0
                                                            12               0               0
                                                            13               0               0
                                                            14               0               0
                                                            15               1           12836
                                                            16               0               0
                                                            17               0               0
                                                            18               0               0
                                                            19               1           11446
                                                            20               0               0
                                                            21               0               0
                                                            22               0               0
                                                            23               1           11119
                                                            24               0               0
                                                            25               0               0
                                                            26               0               0
                                                            27               0               0
                                                            28               0               0
                                                            29               0               0
                                                            30               0               0
                                                            31               1           13127
      ncyc    total blocks       frozen blocks    processor id          blocks           cells
       500              22                   0               0               0               0
                                                             1               0               0
                                                             2               0               0
                                                             3               0               0
                                                             4               0               0
                                                             5               0               0
                                                             6               0               0
                                                             7               1            8298
                                                             8               1            1122
                                                             9               2             214
                                                            10               1            1122
                                                            11               0               0
                                                            12               0               0
                                                            13               1            2277
                                                            14               0               0
                                                            15               1            2260
                                                            16               1            2180
                                                            17               0               0
                                                            18               3            1382
                                                            19               3            1313
                                                            20               0               0
                                                            21               1            2180
                                                            22               3            1382
                                                            23               3            1313
                                                            24               0               0
                                                            25               0               0
                                                            26               0               0
                                                            27               0               0
                                                            28               0               0
                                                            29               0               0
                                                            30               0               0
                                                            31               1            8274
      ncyc    total blocks       frozen blocks    processor id          blocks           cells
       519              22                   0               0               1            2426
                                                             1               0               0
                                                             2               3            1404
                                                             3               3            1299
                                                             4               1            2426
                                                             5               0               0
                                                             6               3            1382
                                                             7               3            1321
                                                             8               0               0
                                                             9               0               0
                                                            10               0               0
                                                            11               0               0
                                                            12               0               0
                                                            13               0               0
                                                            14               0               0
                                                            15               1           10718
                                                            16               1            1416
                                                            17               0               0
                                                            18               2             218
                                                            19               1            1416
                                                            20               0               0
                                                            21               1            2334
                                                            22               0               0
                                                            23               1            2330
                                                            24               0               0
                                                            25               0               0
                                                            26               0               0
                                                            27               0               0
                                                            28               0               0
                                                            29               0               0
                                                            30               0               0
                                                            31               1           10624
      ncyc    total blocks       frozen blocks    processor id          blocks           cells
       600              22                   0               0               1            2448
                                                             1               0               0
                                                             2               3            1805
                                                             3               2            2122
                                                             4               5            1149
                                                             5               1            2448
                                                             6               3            1657
                                                             7               3            1805
                                                             8               0               0
                                                             9               0               0
                                                            10               0               0
                                                            11               0               0
                                                            12               0               0
                                                            13               0               0
                                                            14               0               0
                                                            15               1           13022
                                                            16               0               0
                                                            17               0               0
                                                            18               0               0
                                                            19               0               0
                                                            20               0               0
                                                            21               0               0
                                                            22               0               0
                                                            23               1           13044
                                                            24               0               0
                                                            25               0               0
                                                            26               0               0
                                                            27               1            6671
                                                            28               0               0
                                                            29               0               0
                                                            30               0               0
                                                            31               1            6589
      ncyc    total blocks       frozen blocks    processor id          blocks           cells
       700              22                   0               0               0               0
                                                             1               0               0
                                                             2               0               0
                                                             3               0               0
                                                             4               0               0
                                                             5               0               0
                                                             6               0               0
                                                             7               1           13930
                                                             8               0               0
                                                             9               0               0
                                                            10               0               0
                                                            11               1            5755
                                                            12               2            1577
                                                            13               2            1577
                                                            14               0               0
                                                            15               1            5460
                                                            16               1            1373
                                                            17               5            1732
                                                            18               0               0
                                                            19               1            3634
                                                            20               5            1701
                                                            21               1            1373
                                                            22               0               0
                                                            23               1            4362
                                                            24               0               0
                                                            25               0               0
                                                            26               0               0
                                                            27               0               0
                                                            28               0               0
                                                            29               0               0
                                                            30               0               0
                                                            31               1           14467
      ncyc    total blocks       frozen blocks    processor id          blocks           cells
       800              22                   0               0               4             947
                                                             1               1            1375
                                                             2               0               0
                                                             3               1            4158
                                                             4               0               0
                                                             5               0               0
                                                             6               0               0
                                                             7               1            6943
                                                             8               2            1776
                                                             9               2            1776
                                                            10               3            1595
                                                            11               1            4129
                                                            12               2             727
                                                            13               0               0
                                                            14               0               0
                                                            15               1            6853
                                                            16               0               0
                                                            17               0               0
                                                            18               0               0
                                                            19               1           12324
                                                            20               0               0
                                                            21               0               0
                                                            22               0               0
                                                            23               1            5960
                                                            24               0               0
                                                            25               0               0
                                                            26               0               0
                                                            27               1            5830
                                                            28               0               0
                                                            29               0               0
                                                            30               0               0
                                                            31               1           12442
      ncyc    total blocks       frozen blocks    processor id          blocks           cells
       900              22                   0               0               5            2381
                                                             1               0               0
                                                             2               0               0
                                                             3               1            6167
                                                             4               0               0
                                                             5               0               0
                                                             6               0               0
                                                             7               1            9035
                                                             8               0               0
                                                             9               0               0
                                                            10               0               0
                                                            11               1            9080
                                                            12               0               0
                                                            13               5            2381
                                                            14               0               0
                                                            15               1            6167
                                                            16               0               0
                                                            17               2            3903
                                                            18               0               0
                                                            19               1            5954
                                                            20               0               0
                                                            21               0               0
                                                            22               0               0
                                                            23               1           11375
                                                            24               2            3980
                                                            25               0               0
                                                            26               0               0
                                                            27               1            6065
                                                            28               0               0
                                                            29               0               0
                                                            30               0               0
                                                            31               1           11345
      ncyc    total blocks       frozen blocks    processor id          blocks           cells
       963              22                   0               0               0               0
                                                             1               0               0
                                                             2               0               0
                                                             3               1            6294
                                                             4               1           10778
                                                             5               0               0
                                                             6               0               0
                                                             7               0               0
                                                             8               5            2385
                                                             9               5            2385
                                                            10               0               0
                                                            11               1            6286
                                                            12               0               0
                                                            13               1           10555
                                                            14               0               0
                                                            15               0               0
                                                            16               2            5303
                                                            17               0               0
                                                            18               0               0
                                                            19               1            5560
                                                            20               0               0
                                                            21               0               0
                                                            22               0               0
                                                            23               1           11273
                                                            24               0               0
                                                            25               1            5812
                                                            26               2            5298
                                                            27               0               0
                                                            28               0               0
                                                            29               0               0
                                                            30               0               0
                                                            31               1           11184
      ncyc    total blocks       frozen blocks    processor id          blocks           cells
      1000              22                   0               0               5            2387
                                                             1               5            2396
                                                             2               0               0
                                                             3               1            6386
                                                             4               0               0
                                                             5               0               0
                                                             6               0               0
                                                             7               1           11442
                                                             8               0               0
                                                             9               0               0
                                                            10               0               0
                                                            11               1           11778
                                                            12               0               0
                                                            13               0               0
                                                            14               0               0
                                                            15               1            6393
                                                            16               0               0
                                                            17               0               0
                                                            18               0               0
                                                            19               1           11133
                                                            20               2            3886
                                                            21               0               0
                                                            22               0               0
                                                            23               1            6751
                                                            24               0               0
                                                            25               2            3921
                                                            26               0               0
                                                            27               1            7016
                                                            28               0               0
                                                            29               0               0
                                                            30               0               0
                                                            31               1           11037
      ncyc    total blocks       frozen blocks    processor id          blocks           cells
      1100              22                   0               0               0               0
                                                             1               0               0
                                                             2               0               0
                                                             3               1           13491
                                                             4               0               0
                                                             5               0               0
                                                             6               0               0
                                                             7               1           13324
                                                             8               0               0
                                                             9               0               0
                                                            10               0               0
                                                            11               1           10941
                                                            12               2            3935
                                                            13               2            3935
                                                            14               0               0
                                                            15               1           10937
                                                            16               0               0
                                                            17               1            6796
                                                            18               6            1442
                                                            19               1            2264
                                                            20               0               0
                                                            21               0               0
                                                            22               0               0
                                                            23               1           14372
                                                            24               0               0
                                                            25               0               0
                                                            26               0               0
                                                            27               1           14730
                                                            28               3            3405
                                                            29               0               0
                                                            30               0               0
                                                            31               1            6796
      ncyc    total blocks       frozen blocks    processor id          blocks           cells
      1200              22                   0               0               0               0
                                                             1               0               0
                                                             2               0               0
                                                             3               1           17027
                                                             4               4            1935
                                                             5               1            5979
                                                             6               1            6407
                                                             7               4            1970
                                                             8               0               0
                                                             9               1            7941
                                                            10               0               0
                                                            11               1            7953
                                                            12               0               0
                                                            13               0               0
                                                            14               0               0
                                                            15               1           17638
                                                            16               0               0
                                                            17               0               0
                                                            18               0               0
                                                            19               1           15719
                                                            20               1            4808
                                                            21               2            3335
                                                            22               0               0
                                                            23               1           13400
                                                            24               0               0
                                                            25               0               0
                                                            26               0               0
                                                            27               1           15633
                                                            28               0               0
                                                            29               1            4725
                                                            30               0               0
                                                            31               1           13201
      ncyc    total blocks       frozen blocks    processor id          blocks           cells
      1300              22                   0               0               0               0
                                                             1               1           12977
                                                             2               2            3526
                                                             3               0               0
                                                             4               0               0
                                                             5               1            9296
                                                             6               0               0
                                                             7               1           20434
                                                             8               6            4456
                                                             9               1            9090
                                                            10               0               0
                                                            11               1           12626
                                                            12               0               0
                                                            13               0               0
                                                            14               0               0
                                                            15               1           19252
                                                            16               0               0
                                                            17               1            2974
                                                            18               0               0
                                                            19               1           15970
                                                            20               0               0
                                                            21               1            5534
                                                            22               0               0
                                                            23               1           15763
                                                            24               0               0
                                                            25               1           16413
                                                            26               0               0
                                                            27               1            3002
                                                            28               0               0
                                                            29               1           17186
                                                            30               0               0
                                                            31               1            5033
      ncyc    total blocks       frozen blocks    processor id          blocks           cells
      1400              26                   0               0               0               0
                                                             1               2            5274
                                                             2               0               0
                                                             3               1           19626
                                                             4               0               0
                                                             5               5            4956
                                                             6               0               0
                                                             7               1           17587
                                                             8               0               0
                                                             9               1            1959
                                                            10               0               0
                                                            11               1           21243
                                                            12               0               0
                                                            13               1           18076
                                                            14               0               0
                                                            15               0               0
                                                            16               2            1498
                                                            17               1           10620
                                                            18               0               0
                                                            19               1           15804
                                                            20               2            1508
                                                            21               1           10004
                                                            22               0               0
                                                            23               1           16665
                                                            24               1            4777
                                                            25               1            4311
                                                            26               1            4131
                                                            27               1            4985
                                                            28               0               0
                                                            29               1           12712
                                                            30               0               0
                                                            31               1           11761
      ncyc    total blocks       frozen blocks    processor id          blocks           cells
      1500              30                   0               0               0               0
                                                             1               1           11711
                                                             2               1            5431
                                                             3               3            5303
                                                             4               1            4192
                                                             5               1            7501
                                                             6               1            4397
                                                             7               1            8268
                                                             8               0               0
                                                             9               1           10212
                                                            10               0               0
                                                            11               1           11814
                                                            12               2            3913
                                                            13               2            7046
                                                            14               0               0
                                                            15               1           12404
                                                            16               1            4825
                                                            17               7            5765
                                                            18               0               0
                                                            19               1           20838
                                                            20               0               0
                                                            21               0               0
                                                            22               0               0
                                                            23               1           17783
                                                            24               0               0
                                                            25               0               0
                                                            26               0               0
                                                            27               1           22824
                                                            28               1            5488
                                                            29               1            2329
                                                            30               0               0
                                                            31               1           20258
      ncyc    total blocks       frozen blocks    processor id          blocks           cells
      1600              34                   0               0               0               0
                                                             1               0               0
                                                             2               0               0
                                                             3               1           19007
                                                             4               3            4386
                                                             5               1            5328
                                                             6               0               0
                                                             7               1           15294
                                                             8               0               0
                                                             9               0               0
                                                            10               0               0
                                                            11               1           22239
                                                            12               1            2154
                                                            13               1            6080
                                                            14               0               0
                                                            15               1           17843
                                                            16               0               0
                                                            17               1           11071
                                                            18               5            4329
                                                            19               3            6384
                                                            20               1            9346
                                                            21               1            3701
                                                            22               1            4905
                                                            23               2            9865
                                                            24               1            3780
                                                            25               1            5893
                                                            26               1            6952
                                                            27               1            3898
                                                            28               2            5982
                                                            29               2            6229
                                                            30               1            6794
                                                            31               1            6451
      ncyc    total blocks       frozen blocks    processor id          blocks           cells
      1700              38                   0               0               1            3288
                                                             1               1            5413
                                                             2               1            5940
                                                             3               1            3365
                                                             4               0               0
                                                             5               1           13707
                                                             6               0               0
                                                             7               1           16137
                                                             8               1            1829
                                                             9               1            5261
                                                            10               0               0
                                                            11               1           15854
                                                            12               0               0
                                                            13               0               0
                                                            14               0               0
                                                            15               1           20170
                                                            16               1            5096
                                                            17               5            5321
                                                            18               2            6401
                                                            19               2            7609
                                                            20               2            6431
                                                            21               2            6683
                                                            22               0               0
                                                            23               1            8739
                                                            24               2            3339
                                                            25               1            6140
                                                            26               0               0
                                                            27               1           10657
                                                            28               3            3255
                                                            29               1            7881
                                                            30               4            4823
                                                            31               1            6638
      ncyc    total blocks       frozen blocks    processor id          blocks           cells
      1700              36                   3               0               0               0
                                                             1               0               0
                                                             2               0               0
                                                             3               1           15833
                                                             4               1            5261
                                                             5               3            6047
                                                             6               0               0
                                                             7               1           13707
                                                             8               0               0
                                                             9               0               0
                                                            10               0               0
                                                            11               1           20149
                                                            12               0               0
                                                            13               1           16137
                                                            14               1            6140
                                                            15               1            1836
                                                            16               1            5940
                                                            17               1            5413
                                                            18               1            3288
                                                            19               2            6383
                                                            20               1            6173
                                                            21               2            7260
                                                            22               5            5074
                                                            23               1            5939
                                                            24               1            7873
                                                            25               4            4758
                                                            26               1            5096
                                                            27               1           10657
                                                            28               0               0
                                                            29               1            8739
                                                            30               3            5590
                                                            31               1            6632
      ncyc    total blocks       frozen blocks    processor id          blocks           cells
      1732              40                   0               0               0               0
                                                             1               1            9141
                                                             2               0               0
                                                             3               1           14841
                                                             4               1            5963
                                                             5               3            6069
                                                             6               1            5431
                                                             7               1            8084
                                                             8               0               0
                                                             9               0               0
                                                            10               0               0
                                                            11               1           15077
                                                            12               0               0
                                                            13               0               0
                                                            14               0               0
                                                            15               1           19600
                                                            16               1            5275
                                                            17               1            4915
                                                            18               2            5797
                                                            19               2            5888
                                                            20               6            5800
                                                            21               1            4402
                                                            22               1            3491
                                                            23               2            6187
                                                            24               8            5158
                                                            25               1            6332
                                                            26               1            5337
                                                            27               1            7436
                                                            28               0               0
                                                            29               1           12907
                                                            30               1            5024
                                                            31               1            1756
      ncyc    total blocks       frozen blocks    processor id          blocks           cells
      1732              38                   3               0               1            5275
                                                             1               1            3174
                                                             2               1            4915
                                                             3               2            6327
                                                             4               2            5671
                                                             5               3            5694
                                                             6               2            5368
                                                             7               4            5333
                                                             8               1            1756
                                                             9               1            5024
                                                            10               0               0
                                                            11               1           12907
                                                            12               5            4904
                                                            13               1            6329
                                                            14               1            7436
                                                            15               1            5337
                                                            16               0               0
                                                            17               0               0
                                                            18               0               0
                                                            19               1           15068
                                                            20               0               0
                                                            21               1           19582
                                                            22               0               0
                                                            23               1            5963
                                                            24               4            3041
                                                            25               1            1714
                                                            26               0               0
                                                            27               1           16140
                                                            28               0               0
                                                            29               1            8075
                                                            30               0               0
                                                            31               1           14841
      ncyc    total blocks       frozen blocks    processor id          blocks           cells
      1800              46                   0               0               0               0
                                                             1               0               0
                                                             2               0               0
                                                             3               1           14662
                                                             4               2            6233
                                                             5               5            5050
                                                             6               0               0
                                                             7               1           11744
                                                             8               0               0
                                                             9               0               0
                                                            10               0               0
                                                            11               1           18974
                                                            12               1            1581
                                                            13               1            5833
                                                            14               0               0
                                                            15               1           12946
                                                            16               5            5553
                                                            17               2            6016
                                                            18               1            2471
                                                            19               1            9188
                                                            20               1            6485
                                                            21               5            5339
                                                            22               6            5271
                                                            23               1            6103
                                                            24               0               0
                                                            25               1            7332
                                                            26               1            5714
                                                            27               1            6501
                                                            28               2            5128
                                                            29               2            6419
                                                            30               2            5149
                                                            31               2            6222
      ncyc    total blocks       frozen blocks    processor id          blocks           cells
      1900              46                   0               0               0               0
                                                             1               0               0
                                                             2               0               0
                                                             3               1           17437
                                                             4               1            4045
                                                             5               1           11020
                                                             6               1            5124
                                                             7               1            1545
                                                             8               1            2593
                                                             9               1            2519
                                                            10               0               0
                                                            11               1            4088
                                                            12               2            5320
                                                            13               1           10676
                                                            14               0               0
                                                            15               1           14198
                                                            16               1            5976
                                                            17               1            4721
                                                            18               5            4726
                                                            19               3            4079
                                                            20               0               0
                                                            21               1            7930
                                                            22               1            6170
                                                            23               3            4530
                                                            24               4            5083
                                                            25               4            5237
                                                            26               2            3892
                                                            27               2            4838
                                                            28               3            4473
                                                            29               1            5100
                                                            30               2            4163
                                                            31               1            5787
      ncyc    total blocks       frozen blocks    processor id          blocks           cells
      1901              44                   3               0               0               0
                                                             1               0               0
                                                             2               0               0
                                                             3               1           17440
                                                             4               0               0
                                                             5               1           11020
                                                             6               1            5124
                                                             7               1            4045
                                                             8               0               0
                                                             9               1           10676
                                                            10               2            5220
                                                            11               2            5112
                                                            12               0               0
                                                            13               1           14199
                                                            14               1            3705
                                                            15               3            2986
                                                            16               0               0
                                                            17               1            7929
                                                            18               3            5775
                                                            19               1            6170
                                                            20               2            4896
                                                            21               1            2942
                                                            22               3            5364
                                                            23               3            4841
                                                            24               1            6022
                                                            25               1            2709
                                                            26               1            5160
                                                            27               1            4721
                                                            28               3            4504
                                                            29               5            5004
                                                            30               1            5841
                                                            31               3            4227
      ncyc    total blocks       frozen blocks    processor id          blocks           cells
      1936              46                   0               0               1            1151
                                                             1               1            1380
                                                             2               0               0
                                                             3               1            3458
                                                             4               0               0
                                                             5               1            3648
                                                             6               0               0
                                                             7               1            4280
                                                             8               2            1786
                                                             9               1            1716
                                                            10               0               0
                                                            11               1            3575
                                                            12               1            2941
                                                            13               1            1293
                                                            14               1            2715
                                                            15               0               0
                                                            16               2            1629
                                                            17               2            1703
                                                            18               4            1818
                                                            19               4            1895
                                                            20               2            1677
                                                            21               2            1697
                                                            22               0               0
                                                            23               1            2512
                                                            24               2            1745
                                                            25               1            2608
                                                            26               3            1691
                                                            27               1            2107
                                                            28               5            1499
                                                            29               1            1309
                                                            30               1            2248
                                                            31               3            1521
      ncyc    total blocks       frozen blocks    processor id          blocks           cells
      2000              58                   0               0               0               0
                                                             1               1             194
                                                             2               2              89
                                                             3               1              70
                                                             4               0               0
                                                             5               1              72
                                                             6               0               0
                                                             7               1             200
                                                             8               1              92
                                                             9               1              79
                                                            10               3              89
                                                            11               1             106
                                                            12               2              86
                                                            13               2             111
                                                            14               2              86
                                                            15               2             118
                                                            16               4              88
                                                            17               3              78
                                                            18               1              37
                                                            19               2             145
                                                            20               6              92
                                                            21               2              98
                                                            22               2              99
                                                            23               4              91
                                                            24               1              75
                                                            25               1              80
                                                            26               1             115
                                                            27               1              65
                                                            28               2              98
                                                            29               2              98
                                                            30               4              68
                                                            31               2             112
      ncyc    total blocks       frozen blocks    processor id          blocks           cells
      2100              82                   0               0               3             113
                                                             1               4             115
                                                             2               3             118
                                                             3               4             120
                                                             4               3             112
                                                             5               4             115
                                                             6               3              93
                                                             7               2             126
                                                             8               4             122
                                                             9               3             164
                                                            10               4             124
                                                            11               4             124
                                                            12               1             120
                                                            13               3              71
                                                            14               2             119
                                                            15               2             126
                                                            16               2             140
                                                            17               1              92
                                                            18               4             119
                                                            19               2             140
                                                            20               2             137
                                                            21               4             111
                                                            22               2             126
                                                            23               1             106
                                                            24               1              88
                                                            25               1             132
                                                            26               1              89
                                                            27               2             135
                                                            28               3             142
                                                            29               2             171
                                                            30               3             135
                                                            31               2             136
      ncyc    total blocks       frozen blocks    processor id          blocks           cells
      2200             106                   0               0               4             160
                                                             1               3             179
                                                             2               3             158
                                                             3               2             126
                                                             4               5             117
                                                             5               2             170
                                                             6               2             131
                                                             7               3             177
                                                             8               2             142
                                                             9               4             152
                                                            10               2             136
                                                            11               2             171
                                                            12               3             154
                                                            13               3             151
                                                            14               3             191
                                                            15               3             153
                                                            16               2             134
                                                            17               2             144
                                                            18               5             143
                                                            19               2             164
                                                            20               4             152
                                                            21               4             152
                                                            22               5             169
                                                            23               3             166
                                                            24               7             148
                                                            25               4             159
                                                            26               4             152
                                                            27               3             152
                                                            28               4             141
                                                            29               4             141
                                                            30               4             152
                                                            31               3             164
