# Supplementary material for: Research on combustion and emissions of heavy duty diesel engines under low-speed and low-load conditions in low temperature environments
Source: PLoS One. 2025 Feb 21;20(2):e0318933. doi: 10.1371/journal.pone.0318933 (PMC11844864; doi:10.1371/journal.pone.0318933)
Supplement: S1 File — (ZIP) [file pone.0318933.s001.zip › 1000rpm_30%/3-tigaojinqiwendu/Tin322K/passive.out]

# CONVERGE Release Build 2.3.20/  Jan 30, 2017        Run Date:Thu Aug 31 10:12:01 2023
# column       1                2                3                4                5                6                7                8 
#          Crank              NOX         NOX_Mean       NOX_StdDev       HIROY_SOOT  HIROY_SOOT_Mean HIROY_SOOT_StdDev       Total_Mass 
#          (DEG)             (kg)         (kg/m^3)         (kg/m^3)             (kg)         (kg/m^3)         (kg/m^3)             (kg) 
#
  -1.4600000e+02    0.0000000e+00    0.0000000e+00    0.0000000e+00    0.0000000e+00    0.0000000e+00    0.0000000e+00    3.7910448e-03 
  -1.4587230e+02    0.0000000e+00    0.0000000e+00    0.0000000e+00    0.0000000e+00    0.0000000e+00    0.0000000e+00    3.7910448e-03 
  -1.4579372e+02    0.0000000e+00    0.0000000e+00    0.0000000e+00    0.0000000e+00    0.0000000e+00    0.0000000e+00    3.7910448e-03 
  -1.4567094e+02    0.0000000e+00    0.0000000e+00    0.0000000e+00    0.0000000e+00    0.0000000e+00    0.0000000e+00    3.7910448e-03 
  -1.4558567e+02    0.0000000e+00    0.0000000e+00    0.0000000e+00    0.0000000e+00    0.0000000e+00    0.0000000e+00    3.7910448e-03 
  -1.4547909e+02    0.0000000e+00    0.0000000e+00    0.0000000e+00    0.0000000e+00    0.0000000e+00    0.0000000e+00    3.7910448e-03 
  -1.4534587e+02    0.0000000e+00    0.0000000e+00    0.0000000e+00    0.0000000e+00    0.0000000e+00    0.0000000e+00    3.7910448e-03 
  -1.4517933e+02    0.0000000e+00    0.0000000e+00    0.0000000e+00    0.0000000e+00    0.0000000e+00    0.0000000e+00    3.7910448e-03 
  -1.4497117e+02    0.0000000e+00    0.0000000e+00    0.0000000e+00    0.0000000e+00    0.0000000e+00    0.0000000e+00    3.7910448e-03 
  -1.4471096e+02    0.0000000e+00    0.0000000e+00    0.0000000e+00    0.0000000e+00    0.0000000e+00    0.0000000e+00    3.7910448e-03 
  -1.4438570e+02    0.0000000e+00    0.0000000e+00    0.0000000e+00    0.0000000e+00    0.0000000e+00    0.0000000e+00    3.7910448e-03 
  -1.4397912e+02    0.0000000e+00    0.0000000e+00    0.0000000e+00    0.0000000e+00    0.0000000e+00    0.0000000e+00    3.7910448e-03 
  -1.4347090e+02    0.0000000e+00    0.0000000e+00    0.0000000e+00    0.0000000e+00    0.0000000e+00    0.0000000e+00    3.7910448e-03 
  -1.4287090e+02    0.0000000e+00    0.0000000e+00    0.0000000e+00    0.0000000e+00    0.0000000e+00    0.0000000e+00    3.7910448e-03 
  -1.4227090e+02    0.0000000e+00    0.0000000e+00    0.0000000e+00    0.0000000e+00    0.0000000e+00    0.0000000e+00    3.7910448e-03 
  -1.4167090e+02    0.0000000e+00    0.0000000e+00    0.0000000e+00    0.0000000e+00    0.0000000e+00    0.0000000e+00    3.7910448e-03 
  -1.4107090e+02    0.0000000e+00    0.0000000e+00    0.0000000e+00    0.0000000e+00    0.0000000e+00    0.0000000e+00    3.7910448e-03 
  -1.4047090e+02    0.0000000e+00    0.0000000e+00    0.0000000e+00    0.0000000e+00    0.0000000e+00    0.0000000e+00    3.7910447e-03 
  -1.3987090e+02    0.0000000e+00    0.0000000e+00    0.0000000e+00    0.0000000e+00    0.0000000e+00    0.0000000e+00    3.7910447e-03 
  -1.3927090e+02    0.0000000e+00    0.0000000e+00    0.0000000e+00    0.0000000e+00    0.0000000e+00    0.0000000e+00    3.7910447e-03 
  -1.3867090e+02    0.0000000e+00    0.0000000e+00    0.0000000e+00    0.0000000e+00    0.0000000e+00    0.0000000e+00    3.7910447e-03 
  -1.3807090e+02    0.0000000e+00    0.0000000e+00    0.0000000e+00    0.0000000e+00    0.0000000e+00    0.0000000e+00    3.7910447e-03 
  -1.3747090e+02    0.0000000e+00    0.0000000e+00    0.0000000e+00    0.0000000e+00    0.0000000e+00    0.0000000e+00    3.7910447e-03 
  -1.3687090e+02    0.0000000e+00    0.0000000e+00    0.0000000e+00    0.0000000e+00    0.0000000e+00    0.0000000e+00    3.7910447e-03 
  -1.3627090e+02    0.0000000e+00    0.0000000e+00    0.0000000e+00    0.0000000e+00    0.0000000e+00    0.0000000e+00    3.7910447e-03 
  -1.3567090e+02    0.0000000e+00    0.0000000e+00    0.0000000e+00    0.0000000e+00    0.0000000e+00    0.0000000e+00    3.7910447e-03 
  -1.3507090e+02    0.0000000e+00    0.0000000e+00    0.0000000e+00    0.0000000e+00    0.0000000e+00    0.0000000e+00    3.7910447e-03 
  -1.3447090e+02    0.0000000e+00    0.0000000e+00    0.0000000e+00    0.0000000e+00    0.0000000e+00    0.0000000e+00    3.7910447e-03 
  -1.3387090e+02    0.0000000e+00    0.0000000e+00    0.0000000e+00    0.0000000e+00    0.0000000e+00    0.0000000e+00    3.7910447e-03 
  -1.3327090e+02    0.0000000e+00    0.0000000e+00    0.0000000e+00    0.0000000e+00    0.0000000e+00    0.0000000e+00    3.7910447e-03 
  -1.3267090e+02    0.0000000e+00    0.0000000e+00    0.0000000e+00    0.0000000e+00    0.0000000e+00    0.0000000e+00    3.7910447e-03 
  -1.3207090e+02    0.0000000e+00    0.0000000e+00    0.0000000e+00    0.0000000e+00    0.0000000e+00    0.0000000e+00    3.7910447e-03 
  -1.3147090e+02    0.0000000e+00    0.0000000e+00    0.0000000e+00    0.0000000e+00    0.0000000e+00    0.0000000e+00    3.7910447e-03 
  -1.3087090e+02    0.0000000e+00    0.0000000e+00    0.0000000e+00    0.0000000e+00    0.0000000e+00    0.0000000e+00    3.7910447e-03 
  -1.3027090e+02    0.0000000e+00    0.0000000e+00    0.0000000e+00    0.0000000e+00    0.0000000e+00    0.0000000e+00    3.7910447e-03 
  -1.2967090e+02    0.0000000e+00    0.0000000e+00    0.0000000e+00    0.0000000e+00    0.0000000e+00    0.0000000e+00    3.7910447e-03 
  -1.2907090e+02    0.0000000e+00    0.0000000e+00    0.0000000e+00    0.0000000e+00    0.0000000e+00    0.0000000e+00    3.7910447e-03 
  -1.2847090e+02    0.0000000e+00    0.0000000e+00    0.0000000e+00    0.0000000e+00    0.0000000e+00    0.0000000e+00    3.7910447e-03 
  -1.2787090e+02    0.0000000e+00    0.0000000e+00    0.0000000e+00    0.0000000e+00    0.0000000e+00    0.0000000e+00    3.7910447e-03 
  -1.2727090e+02    0.0000000e+00    0.0000000e+00    0.0000000e+00    0.0000000e+00    0.0000000e+00    0.0000000e+00    3.7910447e-03 
  -1.2667090e+02    0.0000000e+00    0.0000000e+00    0.0000000e+00    0.0000000e+00    0.0000000e+00    0.0000000e+00    3.7910447e-03 
  -1.2607090e+02    0.0000000e+00    0.0000000e+00    0.0000000e+00    0.0000000e+00    0.0000000e+00    0.0000000e+00    3.7910447e-03 
  -1.2547090e+02    0.0000000e+00    0.0000000e+00    0.0000000e+00    0.0000000e+00    0.0000000e+00    0.0000000e+00    3.7910447e-03 
  -1.2487090e+02    0.0000000e+00    0.0000000e+00    0.0000000e+00    0.0000000e+00    0.0000000e+00    0.0000000e+00    3.7910447e-03 
  -1.2427090e+02    0.0000000e+00    0.0000000e+00    0.0000000e+00    0.0000000e+00    0.0000000e+00    0.0000000e+00    3.7910447e-03 
  -1.2367090e+02    0.0000000e+00    0.0000000e+00    0.0000000e+00    0.0000000e+00    0.0000000e+00    0.0000000e+00    3.7910447e-03 
  -1.2307090e+02    0.0000000e+00    0.0000000e+00    0.0000000e+00    0.0000000e+00    0.0000000e+00    0.0000000e+00    3.7910447e-03 
  -1.2247090e+02    0.0000000e+00    0.0000000e+00    0.0000000e+00    0.0000000e+00    0.0000000e+00    0.0000000e+00    3.7910447e-03 
  -1.2187090e+02    0.0000000e+00    0.0000000e+00    0.0000000e+00    0.0000000e+00    0.0000000e+00    0.0000000e+00    3.7910447e-03 
  -1.2127090e+02    0.0000000e+00    0.0000000e+00    0.0000000e+00    0.0000000e+00    0.0000000e+00    0.0000000e+00    3.7910447e-03 
  -1.2067611e+02    0.0000000e+00    0.0000000e+00    0.0000000e+00    0.0000000e+00    0.0000000e+00    0.0000000e+00    3.7910447e-03 
  -1.2008717e+02    0.0000000e+00    0.0000000e+00    0.0000000e+00    0.0000000e+00    0.0000000e+00    0.0000000e+00    3.7910447e-03 
  -1.1950389e+02    0.0000000e+00    0.0000000e+00    0.0000000e+00    0.0000000e+00    0.0000000e+00    0.0000000e+00    3.7910447e-03 
  -1.1892610e+02    0.0000000e+00    0.0000000e+00    0.0000000e+00    0.0000000e+00    0.0000000e+00    0.0000000e+00    3.7910447e-03 
  -1.1835364e+02    0.0000000e+00    0.0000000e+00    0.0000000e+00    0.0000000e+00    0.0000000e+00    0.0000000e+00    3.7910447e-03 
  -1.1778632e+02    0.0000000e+00    0.0000000e+00    0.0000000e+00    0.0000000e+00    0.0000000e+00    0.0000000e+00    3.7910447e-03 
  -1.1722396e+02    0.0000000e+00    0.0000000e+00    0.0000000e+00    0.0000000e+00    0.0000000e+00    0.0000000e+00    3.7910447e-03 
  -1.1666646e+02    0.0000000e+00    0.0000000e+00    0.0000000e+00    0.0000000e+00    0.0000000e+00    0.0000000e+00    3.7910447e-03 
  -1.1611365e+02    0.0000000e+00    0.0000000e+00    0.0000000e+00    0.0000000e+00    0.0000000e+00    0.0000000e+00    3.7910447e-03 
  -1.1556538e+02    0.0000000e+00    0.0000000e+00    0.0000000e+00    0.0000000e+00    0.0000000e+00    0.0000000e+00    3.7910447e-03 
  -1.1502155e+02    0.0000000e+00    0.0000000e+00    0.0000000e+00    0.0000000e+00    0.0000000e+00    0.0000000e+00    3.7910447e-03 
  -1.1448200e+02    0.0000000e+00    0.0000000e+00    0.0000000e+00    0.0000000e+00    0.0000000e+00    0.0000000e+00    3.7910447e-03 
  -1.1394661e+02    0.0000000e+00    0.0000000e+00    0.0000000e+00    0.0000000e+00    0.0000000e+00    0.0000000e+00    3.7910447e-03 
  -1.1341530e+02    0.0000000e+00    0.0000000e+00    0.0000000e+00    0.0000000e+00    0.0000000e+00    0.0000000e+00    3.7910447e-03 
  -1.1288790e+02    0.0000000e+00    0.0000000e+00    0.0000000e+00    0.0000000e+00    0.0000000e+00    0.0000000e+00    3.7910447e-03 
  -1.1236435e+02    0.0000000e+00    0.0000000e+00    0.0000000e+00    0.0000000e+00    0.0000000e+00    0.0000000e+00    3.7910448e-03 
  -1.1184453e+02    0.0000000e+00    0.0000000e+00    0.0000000e+00    0.0000000e+00    0.0000000e+00    0.0000000e+00    3.7910448e-03 
  -1.1132833e+02    0.0000000e+00    0.0000000e+00    0.0000000e+00    0.0000000e+00    0.0000000e+00    0.0000000e+00    3.7910448e-03 
  -1.1081566e+02    0.0000000e+00    0.0000000e+00    0.0000000e+00    0.0000000e+00    0.0000000e+00    0.0000000e+00    3.7910448e-03 
  -1.1030642e+02    0.0000000e+00    0.0000000e+00    0.0000000e+00    0.0000000e+00    0.0000000e+00    0.0000000e+00    3.7910448e-03 
  -1.0980052e+02    0.0000000e+00    0.0000000e+00    0.0000000e+00    0.0000000e+00    0.0000000e+00    0.0000000e+00    3.7910449e-03 
  -1.0929789e+02    0.0000000e+00    0.0000000e+00    0.0000000e+00    0.0000000e+00    0.0000000e+00    0.0000000e+00    3.7910449e-03 
  -1.0879844e+02    0.0000000e+00    0.0000000e+00    0.0000000e+00    0.0000000e+00    0.0000000e+00    0.0000000e+00    3.7910449e-03 
  -1.0830207e+02    0.0000000e+00    0.0000000e+00    0.0000000e+00    0.0000000e+00    0.0000000e+00    0.0000000e+00    3.7910449e-03 
  -1.0780872e+02    0.0000000e+00    0.0000000e+00    0.0000000e+00    0.0000000e+00    0.0000000e+00    0.0000000e+00    3.7910449e-03 
  -1.0731831e+02    0.0000000e+00    0.0000000e+00    0.0000000e+00    0.0000000e+00    0.0000000e+00    0.0000000e+00    3.7910449e-03 
  -1.0683077e+02    0.0000000e+00    0.0000000e+00    0.0000000e+00    0.0000000e+00    0.0000000e+00    0.0000000e+00    3.7910449e-03 
  -1.0634601e+02    0.0000000e+00    0.0000000e+00    0.0000000e+00    0.0000000e+00    0.0000000e+00    0.0000000e+00    3.7910449e-03 
  -1.0586398e+02    0.0000000e+00    0.0000000e+00    0.0000000e+00    0.0000000e+00    0.0000000e+00    0.0000000e+00    3.7910449e-03 
  -1.0538460e+02    0.0000000e+00    0.0000000e+00    0.0000000e+00    0.0000000e+00    0.0000000e+00    0.0000000e+00    3.7910449e-03 
  -1.0490780e+02    0.0000000e+00    0.0000000e+00    0.0000000e+00    0.0000000e+00    0.0000000e+00    0.0000000e+00    3.7910449e-03 
  -1.0443354e+02    0.0000000e+00    0.0000000e+00    0.0000000e+00    0.0000000e+00    0.0000000e+00    0.0000000e+00    3.7910449e-03 
  -1.0396174e+02    0.0000000e+00    0.0000000e+00    0.0000000e+00    0.0000000e+00    0.0000000e+00    0.0000000e+00    3.7910456e-03 
  -1.0349235e+02    0.0000000e+00    0.0000000e+00    0.0000000e+00    0.0000000e+00    0.0000000e+00    0.0000000e+00    3.7910456e-03 
  -1.0302529e+02    0.0000000e+00    0.0000000e+00    0.0000000e+00    0.0000000e+00    0.0000000e+00    0.0000000e+00    3.7910456e-03 
  -1.0256053e+02    0.0000000e+00    0.0000000e+00    0.0000000e+00    0.0000000e+00    0.0000000e+00    0.0000000e+00    3.7910456e-03 
  -1.0209800e+02    0.0000000e+00    0.0000000e+00    0.0000000e+00    0.0000000e+00    0.0000000e+00    0.0000000e+00    3.7910456e-03 
  -1.0163764e+02    0.0000000e+00    0.0000000e+00    0.0000000e+00    0.0000000e+00    0.0000000e+00    0.0000000e+00    3.7910456e-03 
  -1.0117943e+02    0.0000000e+00    0.0000000e+00    0.0000000e+00    0.0000000e+00    0.0000000e+00    0.0000000e+00    3.7910464e-03 
  -1.0072328e+02    0.0000000e+00    0.0000000e+00    0.0000000e+00    0.0000000e+00    0.0000000e+00    0.0000000e+00    3.7910464e-03 
  -1.0026915e+02    0.0000000e+00    0.0000000e+00    0.0000000e+00    0.0000000e+00    0.0000000e+00    0.0000000e+00    3.7910464e-03 
  -9.9817011e+01    0.0000000e+00    0.0000000e+00    0.0000000e+00    0.0000000e+00    0.0000000e+00    0.0000000e+00    3.7910464e-03 
  -9.9366792e+01    0.0000000e+00    0.0000000e+00    0.0000000e+00    0.0000000e+00    0.0000000e+00    0.0000000e+00    3.7910464e-03 
  -9.8918464e+01    0.0000000e+00    0.0000000e+00    0.0000000e+00    0.0000000e+00    0.0000000e+00    0.0000000e+00    3.7910464e-03 
  -9.8471966e+01    0.0000000e+00    0.0000000e+00    0.0000000e+00    0.0000000e+00    0.0000000e+00    0.0000000e+00    3.7910464e-03 
  -9.8027267e+01    0.0000000e+00    0.0000000e+00    0.0000000e+00    0.0000000e+00    0.0000000e+00    0.0000000e+00    3.7910463e-03 
  -9.7584316e+01    0.0000000e+00    0.0000000e+00    0.0000000e+00    0.0000000e+00    0.0000000e+00    0.0000000e+00    3.7910463e-03 
  -9.7143069e+01    0.0000000e+00    0.0000000e+00    0.0000000e+00    0.0000000e+00    0.0000000e+00    0.0000000e+00    3.7910463e-03 
  -9.6703497e+01    0.0000000e+00    0.0000000e+00    0.0000000e+00    0.0000000e+00    0.0000000e+00    0.0000000e+00    3.7910463e-03 
  -9.6265535e+01    0.0000000e+00    0.0000000e+00    0.0000000e+00    0.0000000e+00    0.0000000e+00    0.0000000e+00    3.7910463e-03 
  -9.5829177e+01    0.0000000e+00    0.0000000e+00    0.0000000e+00    0.0000000e+00    0.0000000e+00    0.0000000e+00    3.7910463e-03 
  -9.5394356e+01    0.0000000e+00    0.0000000e+00    0.0000000e+00    0.0000000e+00    0.0000000e+00    0.0000000e+00    3.7910463e-03 
  -9.4961038e+01    0.0000000e+00    0.0000000e+00    0.0000000e+00    0.0000000e+00    0.0000000e+00    0.0000000e+00    3.7910463e-03 
  -9.4529204e+01    0.0000000e+00    0.0000000e+00    0.0000000e+00    0.0000000e+00    0.0000000e+00    0.0000000e+00    3.7910463e-03 
  -9.4098795e+01    0.0000000e+00    0.0000000e+00    0.0000000e+00    0.0000000e+00    0.0000000e+00    0.0000000e+00    3.7910463e-03 
  -9.3669779e+01    0.0000000e+00    0.0000000e+00    0.0000000e+00    0.0000000e+00    0.0000000e+00    0.0000000e+00    3.7910463e-03 
  -9.3242139e+01    0.0000000e+00    0.0000000e+00    0.0000000e+00    0.0000000e+00    0.0000000e+00    0.0000000e+00    3.7910463e-03 
  -9.2815820e+01    0.0000000e+00    0.0000000e+00    0.0000000e+00    0.0000000e+00    0.0000000e+00    0.0000000e+00    3.7910463e-03 
  -9.2390790e+01    0.0000000e+00    0.0000000e+00    0.0000000e+00    0.0000000e+00    0.0000000e+00    0.0000000e+00    3.7910463e-03 
  -9.1967022e+01    0.0000000e+00    0.0000000e+00    0.0000000e+00    0.0000000e+00    0.0000000e+00    0.0000000e+00    3.7910463e-03 
  -9.1544487e+01    0.0000000e+00    0.0000000e+00    0.0000000e+00    0.0000000e+00    0.0000000e+00    0.0000000e+00    3.7910463e-03 
  -9.1123141e+01    0.0000000e+00    0.0000000e+00    0.0000000e+00    0.0000000e+00    0.0000000e+00    0.0000000e+00    3.7910463e-03 
  -9.0702955e+01    0.0000000e+00    0.0000000e+00    0.0000000e+00    0.0000000e+00    0.0000000e+00    0.0000000e+00    3.7910463e-03 
  -9.0283896e+01    0.0000000e+00    0.0000000e+00    0.0000000e+00    0.0000000e+00    0.0000000e+00    0.0000000e+00    3.7910463e-03 
  -8.9865945e+01    0.0000000e+00    0.0000000e+00    0.0000000e+00    0.0000000e+00    0.0000000e+00    0.0000000e+00    3.7910463e-03 
  -8.9449062e+01    0.0000000e+00    0.0000000e+00    0.0000000e+00    0.0000000e+00    0.0000000e+00    0.0000000e+00    3.7910463e-03 
  -8.9033215e+01    0.0000000e+00    0.0000000e+00    0.0000000e+00    0.0000000e+00    0.0000000e+00    0.0000000e+00    3.7910463e-03 
  -8.8618375e+01    0.0000000e+00    0.0000000e+00    0.0000000e+00    0.0000000e+00    0.0000000e+00    0.0000000e+00    3.7910463e-03 
  -8.8204513e+01    0.0000000e+00    0.0000000e+00    0.0000000e+00    0.0000000e+00    0.0000000e+00    0.0000000e+00    3.7910463e-03 
  -8.7791601e+01    0.0000000e+00    0.0000000e+00    0.0000000e+00    0.0000000e+00    0.0000000e+00    0.0000000e+00    3.7910463e-03 
  -8.7616208e+01    0.0000000e+00    0.0000000e+00    0.0000000e+00    0.0000000e+00    0.0000000e+00    0.0000000e+00    3.7910463e-03 
  -8.7396966e+01    0.0000000e+00    0.0000000e+00    0.0000000e+00    0.0000000e+00    0.0000000e+00    0.0000000e+00    3.7910463e-03 
  -8.7122914e+01    0.0000000e+00    0.0000000e+00    0.0000000e+00    0.0000000e+00    0.0000000e+00    0.0000000e+00    3.7910463e-03 
  -8.6780350e+01    0.0000000e+00    0.0000000e+00    0.0000000e+00    0.0000000e+00    0.0000000e+00    0.0000000e+00    3.7910463e-03 
  -8.6370577e+01    0.0000000e+00    0.0000000e+00    0.0000000e+00    0.0000000e+00    0.0000000e+00    0.0000000e+00    3.7910463e-03 
  -8.5961561e+01    0.0000000e+00    0.0000000e+00    0.0000000e+00    0.0000000e+00    0.0000000e+00    0.0000000e+00    3.7910463e-03 
  -8.5553342e+01    0.0000000e+00    0.0000000e+00    0.0000000e+00    0.0000000e+00    0.0000000e+00    0.0000000e+00    3.7910463e-03 
  -8.5145894e+01    0.0000000e+00    0.0000000e+00    0.0000000e+00    0.0000000e+00    0.0000000e+00    0.0000000e+00    3.7910463e-03 
  -8.4739189e+01    0.0000000e+00    0.0000000e+00    0.0000000e+00    0.0000000e+00    0.0000000e+00    0.0000000e+00    3.7910463e-03 
  -8.4333202e+01    0.0000000e+00    0.0000000e+00    0.0000000e+00    0.0000000e+00    0.0000000e+00    0.0000000e+00    3.7910463e-03 
  -8.3927907e+01    0.0000000e+00    0.0000000e+00    0.0000000e+00    0.0000000e+00    0.0000000e+00    0.0000000e+00    3.7910463e-03 
  -8.3523277e+01    0.0000000e+00    0.0000000e+00    0.0000000e+00    0.0000000e+00    0.0000000e+00    0.0000000e+00    3.7910463e-03 
  -8.3119287e+01    0.0000000e+00    0.0000000e+00    0.0000000e+00    0.0000000e+00    0.0000000e+00    0.0000000e+00    3.7910463e-03 
  -8.2715911e+01    0.0000000e+00    0.0000000e+00    0.0000000e+00    0.0000000e+00    0.0000000e+00    0.0000000e+00    3.7910463e-03 
  -8.2313124e+01    0.0000000e+00    0.0000000e+00    0.0000000e+00    0.0000000e+00    0.0000000e+00    0.0000000e+00    3.7910463e-03 
  -8.1910901e+01    0.0000000e+00    0.0000000e+00    0.0000000e+00    0.0000000e+00    0.0000000e+00    0.0000000e+00    3.7910463e-03 
  -8.1509217e+01    0.0000000e+00    0.0000000e+00    0.0000000e+00    0.0000000e+00    0.0000000e+00    0.0000000e+00    3.7910470e-03 
  -8.1108046e+01    0.0000000e+00    0.0000000e+00    0.0000000e+00    0.0000000e+00    0.0000000e+00    0.0000000e+00    3.7910470e-03 
  -8.0707365e+01    0.0000000e+00    0.0000000e+00    0.0000000e+00    0.0000000e+00    0.0000000e+00    0.0000000e+00    3.7910470e-03 
  -8.0307148e+01    0.0000000e+00    0.0000000e+00    0.0000000e+00    0.0000000e+00    0.0000000e+00    0.0000000e+00    3.7910470e-03 
  -7.9907371e+01    0.0000000e+00    0.0000000e+00    0.0000000e+00    0.0000000e+00    0.0000000e+00    0.0000000e+00    3.7910470e-03 
  -7.9508010e+01    0.0000000e+00    0.0000000e+00    0.0000000e+00    0.0000000e+00    0.0000000e+00    0.0000000e+00    3.7910470e-03 
  -7.9109040e+01    0.0000000e+00    0.0000000e+00    0.0000000e+00    0.0000000e+00    0.0000000e+00    0.0000000e+00    3.7910470e-03 
  -7.8710437e+01    0.0000000e+00    0.0000000e+00    0.0000000e+00    0.0000000e+00    0.0000000e+00    0.0000000e+00    3.7910471e-03 
  -7.8312177e+01    0.0000000e+00    0.0000000e+00    0.0000000e+00    0.0000000e+00    0.0000000e+00    0.0000000e+00    3.7910471e-03 
  -7.7914235e+01    0.0000000e+00    0.0000000e+00    0.0000000e+00    0.0000000e+00    0.0000000e+00    0.0000000e+00    3.7910471e-03 
  -7.7516588e+01    0.0000000e+00    0.0000000e+00    0.0000000e+00    0.0000000e+00    0.0000000e+00    0.0000000e+00    3.7910471e-03 
  -7.7119212e+01    0.0000000e+00    0.0000000e+00    0.0000000e+00    0.0000000e+00    0.0000000e+00    0.0000000e+00    3.7910472e-03 
  -7.6877416e+01    0.0000000e+00    0.0000000e+00    0.0000000e+00    0.0000000e+00    0.0000000e+00    0.0000000e+00    3.7910472e-03 
  -7.6575170e+01    0.0000000e+00    0.0000000e+00    0.0000000e+00    0.0000000e+00    0.0000000e+00    0.0000000e+00    3.7910472e-03 
  -7.6197363e+01    0.0000000e+00    0.0000000e+00    0.0000000e+00    0.0000000e+00    0.0000000e+00    0.0000000e+00    3.7910471e-03 
  -7.5800717e+01    0.0000000e+00    0.0000000e+00    0.0000000e+00    0.0000000e+00    0.0000000e+00    0.0000000e+00    3.7910470e-03 
  -7.5404234e+01    0.0000000e+00    0.0000000e+00    0.0000000e+00    0.0000000e+00    0.0000000e+00    0.0000000e+00    3.7910470e-03 
  -7.5007895e+01    0.0000000e+00    0.0000000e+00    0.0000000e+00    0.0000000e+00    0.0000000e+00    0.0000000e+00    3.7910470e-03 
  -7.4611674e+01    0.0000000e+00    0.0000000e+00    0.0000000e+00    0.0000000e+00    0.0000000e+00    0.0000000e+00    3.7910470e-03 
  -7.4215549e+01    0.0000000e+00    0.0000000e+00    0.0000000e+00    0.0000000e+00    0.0000000e+00    0.0000000e+00    3.7910470e-03 
  -7.3819493e+01    0.0000000e+00    0.0000000e+00    0.0000000e+00    0.0000000e+00    0.0000000e+00    0.0000000e+00    3.7910470e-03 
  -7.3423484e+01    0.0000000e+00    0.0000000e+00    0.0000000e+00    0.0000000e+00    0.0000000e+00    0.0000000e+00    3.7910470e-03 
  -7.3027497e+01    0.0000000e+00    0.0000000e+00    0.0000000e+00    0.0000000e+00    0.0000000e+00    0.0000000e+00    3.7910470e-03 
  -7.2631508e+01    0.0000000e+00    0.0000000e+00    0.0000000e+00    0.0000000e+00    0.0000000e+00    0.0000000e+00    3.7910470e-03 
  -7.2235491e+01    0.0000000e+00    0.0000000e+00    0.0000000e+00    0.0000000e+00    0.0000000e+00    0.0000000e+00    3.7910470e-03 
  -7.1839423e+01    0.0000000e+00    0.0000000e+00    0.0000000e+00    0.0000000e+00    0.0000000e+00    0.0000000e+00    3.7910470e-03 
  -7.1443279e+01    0.0000000e+00    0.0000000e+00    0.0000000e+00    0.0000000e+00    0.0000000e+00    0.0000000e+00    3.7910470e-03 
  -7.1047033e+01    0.0000000e+00    0.0000000e+00    0.0000000e+00    0.0000000e+00    0.0000000e+00    0.0000000e+00    3.7910470e-03 
  -7.0650661e+01    0.0000000e+00    0.0000000e+00    0.0000000e+00    0.0000000e+00    0.0000000e+00    0.0000000e+00    3.7910470e-03 
  -7.0254137e+01    0.0000000e+00    0.0000000e+00    0.0000000e+00    0.0000000e+00    0.0000000e+00    0.0000000e+00    3.7910470e-03 
  -6.9857437e+01    0.0000000e+00    0.0000000e+00    0.0000000e+00    0.0000000e+00    0.0000000e+00    0.0000000e+00    3.7910470e-03 
  -6.9460533e+01    0.0000000e+00    0.0000000e+00    0.0000000e+00    0.0000000e+00    0.0000000e+00    0.0000000e+00    3.7910470e-03 
  -6.9063401e+01    0.0000000e+00    0.0000000e+00    0.0000000e+00    0.0000000e+00    0.0000000e+00    0.0000000e+00    3.7910470e-03 
  -6.8666014e+01    0.0000000e+00    0.0000000e+00    0.0000000e+00    0.0000000e+00    0.0000000e+00    0.0000000e+00    3.7910470e-03 
  -6.8268346e+01    0.0000000e+00    0.0000000e+00    0.0000000e+00    0.0000000e+00    0.0000000e+00    0.0000000e+00    3.7910470e-03 
  -6.7870371e+01    0.0000000e+00    0.0000000e+00    0.0000000e+00    0.0000000e+00    0.0000000e+00    0.0000000e+00    3.7910470e-03 
  -6.7472061e+01    0.0000000e+00    0.0000000e+00    0.0000000e+00    0.0000000e+00    0.0000000e+00    0.0000000e+00    3.7910465e-03 
  -6.7073389e+01    0.0000000e+00    0.0000000e+00    0.0000000e+00    0.0000000e+00    0.0000000e+00    0.0000000e+00    3.7910465e-03 
  -6.6674328e+01    0.0000000e+00    0.0000000e+00    0.0000000e+00    0.0000000e+00    0.0000000e+00    0.0000000e+00    3.7910465e-03 
  -6.6274850e+01    0.0000000e+00    0.0000000e+00    0.0000000e+00    0.0000000e+00    0.0000000e+00    0.0000000e+00    3.7910457e-03 
  -6.5874927e+01    0.0000000e+00    0.0000000e+00    0.0000000e+00    0.0000000e+00    0.0000000e+00    0.0000000e+00    3.7910457e-03 
  -6.5474530e+01    0.0000000e+00    0.0000000e+00    0.0000000e+00    0.0000000e+00    0.0000000e+00    0.0000000e+00    3.7910456e-03 
  -6.5073630e+01    0.0000000e+00    0.0000000e+00    0.0000000e+00    0.0000000e+00    0.0000000e+00    0.0000000e+00    3.7910456e-03 
  -6.4672199e+01    0.0000000e+00    0.0000000e+00    0.0000000e+00    0.0000000e+00    0.0000000e+00    0.0000000e+00    3.7910456e-03 
  -6.4270205e+01    0.0000000e+00    0.0000000e+00    0.0000000e+00    0.0000000e+00    0.0000000e+00    0.0000000e+00    3.7910456e-03 
  -6.3867619e+01    0.0000000e+00    0.0000000e+00    0.0000000e+00    0.0000000e+00    0.0000000e+00    0.0000000e+00    3.7910456e-03 
  -6.3464411e+01    0.0000000e+00    0.0000000e+00    0.0000000e+00    0.0000000e+00    0.0000000e+00    0.0000000e+00    3.7910456e-03 
  -6.3060549e+01    0.0000000e+00    0.0000000e+00    0.0000000e+00    0.0000000e+00    0.0000000e+00    0.0000000e+00    3.7910448e-03 
  -6.2656001e+01    0.0000000e+00    0.0000000e+00    0.0000000e+00    0.0000000e+00    0.0000000e+00    0.0000000e+00    3.7910449e-03 
  -6.2250735e+01    0.0000000e+00    0.0000000e+00    0.0000000e+00    0.0000000e+00    0.0000000e+00    0.0000000e+00    3.7910449e-03 
  -6.1844719e+01    0.0000000e+00    0.0000000e+00    0.0000000e+00    0.0000000e+00    0.0000000e+00    0.0000000e+00    3.7910449e-03 
  -6.1437919e+01    0.0000000e+00    0.0000000e+00    0.0000000e+00    0.0000000e+00    0.0000000e+00    0.0000000e+00    3.7910449e-03 
  -6.1030301e+01    0.0000000e+00    0.0000000e+00    0.0000000e+00    0.0000000e+00    0.0000000e+00    0.0000000e+00    3.7910449e-03 
  -6.0826066e+01    0.0000000e+00    0.0000000e+00    0.0000000e+00    0.0000000e+00    0.0000000e+00    0.0000000e+00    3.7910449e-03 
  -6.0570772e+01    0.0000000e+00    0.0000000e+00    0.0000000e+00    0.0000000e+00    0.0000000e+00    0.0000000e+00    3.7910449e-03 
  -6.0251654e+01    0.0000000e+00    0.0000000e+00    0.0000000e+00    0.0000000e+00    0.0000000e+00    0.0000000e+00    3.7910449e-03 
  -5.9852757e+01    0.0000000e+00    0.0000000e+00    0.0000000e+00    0.0000000e+00    0.0000000e+00    0.0000000e+00    3.7910449e-03 
  -5.9441619e+01    0.0000000e+00    0.0000000e+00    0.0000000e+00    0.0000000e+00    0.0000000e+00    0.0000000e+00    3.7910449e-03 
  -5.9029500e+01    0.0000000e+00    0.0000000e+00    0.0000000e+00    0.0000000e+00    0.0000000e+00    0.0000000e+00    3.7910449e-03 
  -5.8616349e+01    0.0000000e+00    0.0000000e+00    0.0000000e+00    0.0000000e+00    0.0000000e+00    0.0000000e+00    3.7910448e-03 
  -5.8202128e+01    0.0000000e+00    0.0000000e+00    0.0000000e+00    0.0000000e+00    0.0000000e+00    0.0000000e+00    3.7910449e-03 
  -5.7786795e+01    0.0000000e+00    0.0000000e+00    0.0000000e+00    0.0000000e+00    0.0000000e+00    0.0000000e+00    3.7910449e-03 
  -5.7370302e+01    0.0000000e+00    0.0000000e+00    0.0000000e+00    0.0000000e+00    0.0000000e+00    0.0000000e+00    3.7910449e-03 
  -5.6952613e+01    0.0000000e+00    0.0000000e+00    0.0000000e+00    0.0000000e+00    0.0000000e+00    0.0000000e+00    3.7910449e-03 
  -5.6533686e+01    0.0000000e+00    0.0000000e+00    0.0000000e+00    0.0000000e+00    0.0000000e+00    0.0000000e+00    3.7910449e-03 
  -5.6113479e+01    0.0000000e+00    0.0000000e+00    0.0000000e+00    0.0000000e+00    0.0000000e+00    0.0000000e+00    3.7910449e-03 
  -5.5691946e+01    0.0000000e+00    0.0000000e+00    0.0000000e+00    0.0000000e+00    0.0000000e+00    0.0000000e+00    3.7910449e-03 
  -5.5269035e+01    0.0000000e+00    0.0000000e+00    0.0000000e+00    0.0000000e+00    0.0000000e+00    0.0000000e+00    3.7910449e-03 
  -5.4844693e+01    0.0000000e+00    0.0000000e+00    0.0000000e+00    0.0000000e+00    0.0000000e+00    0.0000000e+00    3.7910448e-03 
  -5.4418882e+01    0.0000000e+00    0.0000000e+00    0.0000000e+00    0.0000000e+00    0.0000000e+00    0.0000000e+00    3.7910449e-03 
  -5.4078233e+01    0.0000000e+00    0.0000000e+00    0.0000000e+00    0.0000000e+00    0.0000000e+00    0.0000000e+00    3.7910449e-03 
  -5.3652421e+01    0.0000000e+00    0.0000000e+00    0.0000000e+00    0.0000000e+00    0.0000000e+00    0.0000000e+00    3.7910449e-03 
  -5.3311773e+01    0.0000000e+00    0.0000000e+00    0.0000000e+00    0.0000000e+00    0.0000000e+00    0.0000000e+00    3.7910449e-03 
  -5.2885961e+01    0.0000000e+00    0.0000000e+00    0.0000000e+00    0.0000000e+00    0.0000000e+00    0.0000000e+00    3.7910449e-03 
  -5.2545312e+01    0.0000000e+00    0.0000000e+00    0.0000000e+00    0.0000000e+00    0.0000000e+00    0.0000000e+00    3.7910449e-03 
  -5.2119501e+01    0.0000000e+00    0.0000000e+00    0.0000000e+00    0.0000000e+00    0.0000000e+00    0.0000000e+00    3.7910448e-03 
  -5.1778852e+01    0.0000000e+00    0.0000000e+00    0.0000000e+00    0.0000000e+00    0.0000000e+00    0.0000000e+00    3.7910448e-03 
  -5.1353041e+01    0.0000000e+00    0.0000000e+00    0.0000000e+00    0.0000000e+00    0.0000000e+00    0.0000000e+00    3.7910448e-03 
  -5.1012392e+01    0.0000000e+00    0.0000000e+00    0.0000000e+00    0.0000000e+00    0.0000000e+00    0.0000000e+00    3.7910448e-03 
  -5.0586581e+01    0.0000000e+00    0.0000000e+00    0.0000000e+00    0.0000000e+00    0.0000000e+00    0.0000000e+00    3.7910448e-03 
  -5.0245932e+01    0.0000000e+00    0.0000000e+00    0.0000000e+00    0.0000000e+00    0.0000000e+00    0.0000000e+00    3.7910448e-03 
  -4.9820121e+01    0.0000000e+00    0.0000000e+00    0.0000000e+00    0.0000000e+00    0.0000000e+00    0.0000000e+00    3.7910448e-03 
  -4.9479472e+01    0.0000000e+00    0.0000000e+00    0.0000000e+00    0.0000000e+00    0.0000000e+00    0.0000000e+00    3.7910448e-03 
  -4.9053661e+01    0.0000000e+00    0.0000000e+00    0.0000000e+00    0.0000000e+00    0.0000000e+00    0.0000000e+00    3.7910448e-03 
  -4.8713012e+01    0.0000000e+00    0.0000000e+00    0.0000000e+00    0.0000000e+00    0.0000000e+00    0.0000000e+00    3.7910448e-03 
  -4.8287201e+01    0.0000000e+00    0.0000000e+00    0.0000000e+00    0.0000000e+00    0.0000000e+00    0.0000000e+00    3.7910448e-03 
  -4.7946552e+01    0.0000000e+00    0.0000000e+00    0.0000000e+00    0.0000000e+00    0.0000000e+00    0.0000000e+00    3.7910448e-03 
  -4.7520741e+01    0.0000000e+00    0.0000000e+00    0.0000000e+00    0.0000000e+00    0.0000000e+00    0.0000000e+00    3.7910448e-03 
  -4.7180092e+01    0.0000000e+00    0.0000000e+00    0.0000000e+00    0.0000000e+00    0.0000000e+00    0.0000000e+00    3.7910448e-03 
  -4.6754280e+01    0.0000000e+00    0.0000000e+00    0.0000000e+00    0.0000000e+00    0.0000000e+00    0.0000000e+00    3.7910448e-03 
  -4.6413632e+01    0.0000000e+00    0.0000000e+00    0.0000000e+00    0.0000000e+00    0.0000000e+00    0.0000000e+00    3.7910448e-03 
  -4.5987820e+01    0.0000000e+00    0.0000000e+00    0.0000000e+00    0.0000000e+00    0.0000000e+00    0.0000000e+00    3.7910448e-03 
  -4.5647171e+01    0.0000000e+00    0.0000000e+00    0.0000000e+00    0.0000000e+00    0.0000000e+00    0.0000000e+00    3.7910449e-03 
  -4.5221360e+01    0.0000000e+00    0.0000000e+00    0.0000000e+00    0.0000000e+00    0.0000000e+00    0.0000000e+00    3.7910449e-03 
  -4.4880711e+01    0.0000000e+00    0.0000000e+00    0.0000000e+00    0.0000000e+00    0.0000000e+00    0.0000000e+00    3.7910449e-03 
  -4.4454900e+01    0.0000000e+00    0.0000000e+00    0.0000000e+00    0.0000000e+00    0.0000000e+00    0.0000000e+00    3.7910449e-03 
  -4.4114251e+01    0.0000000e+00    0.0000000e+00    0.0000000e+00    0.0000000e+00    0.0000000e+00    0.0000000e+00    3.7910449e-03 
  -4.3688440e+01    0.0000000e+00    0.0000000e+00    0.0000000e+00    0.0000000e+00    0.0000000e+00    0.0000000e+00    3.7910449e-03 
  -4.3347791e+01    0.0000000e+00    0.0000000e+00    0.0000000e+00    0.0000000e+00    0.0000000e+00    0.0000000e+00    3.7910444e-03 
  -4.2921980e+01    0.0000000e+00    0.0000000e+00    0.0000000e+00    0.0000000e+00    0.0000000e+00    0.0000000e+00    3.7910442e-03 
  -4.2581331e+01    0.0000000e+00    0.0000000e+00    0.0000000e+00    0.0000000e+00    0.0000000e+00    0.0000000e+00    3.7910443e-03 
  -4.2155520e+01    0.0000000e+00    0.0000000e+00    0.0000000e+00    0.0000000e+00    0.0000000e+00    0.0000000e+00    3.7910444e-03 
  -4.1814871e+01    0.0000000e+00    0.0000000e+00    0.0000000e+00    0.0000000e+00    0.0000000e+00    0.0000000e+00    3.7910444e-03 
  -4.1389060e+01    0.0000000e+00    0.0000000e+00    0.0000000e+00    0.0000000e+00    0.0000000e+00    0.0000000e+00    3.7910444e-03 
  -4.1048411e+01    0.0000000e+00    0.0000000e+00    0.0000000e+00    0.0000000e+00    0.0000000e+00    0.0000000e+00    3.7910445e-03 
  -4.0622600e+01    0.0000000e+00    0.0000000e+00    0.0000000e+00    0.0000000e+00    0.0000000e+00    0.0000000e+00    3.7910445e-03 
  -4.0281951e+01    0.0000000e+00    0.0000000e+00    0.0000000e+00    0.0000000e+00    0.0000000e+00    0.0000000e+00    3.7910445e-03 
  -3.9856140e+01    0.0000000e+00    0.0000000e+00    0.0000000e+00    0.0000000e+00    0.0000000e+00    0.0000000e+00    3.7910445e-03 
  -3.9515491e+01    0.0000000e+00    0.0000000e+00    0.0000000e+00    0.0000000e+00    0.0000000e+00    0.0000000e+00    3.7910445e-03 
  -3.9089679e+01    0.0000000e+00    0.0000000e+00    0.0000000e+00    0.0000000e+00    0.0000000e+00    0.0000000e+00    3.7910445e-03 
  -3.8749030e+01    0.0000000e+00    0.0000000e+00    0.0000000e+00    0.0000000e+00    0.0000000e+00    0.0000000e+00    3.7910444e-03 
  -3.8323219e+01    0.0000000e+00    0.0000000e+00    0.0000000e+00    0.0000000e+00    0.0000000e+00    0.0000000e+00    3.7910444e-03 
  -3.7982570e+01    0.0000000e+00    0.0000000e+00    0.0000000e+00    0.0000000e+00    0.0000000e+00    0.0000000e+00    3.7910444e-03 
  -3.7556759e+01    0.0000000e+00    0.0000000e+00    0.0000000e+00    0.0000000e+00    0.0000000e+00    0.0000000e+00    3.7910444e-03 
  -3.7216110e+01    0.0000000e+00    0.0000000e+00    0.0000000e+00    0.0000000e+00    0.0000000e+00    0.0000000e+00    3.7910444e-03 
  -3.6790299e+01    0.0000000e+00    0.0000000e+00    0.0000000e+00    0.0000000e+00    0.0000000e+00    0.0000000e+00    3.7910444e-03 
  -3.6449650e+01    0.0000000e+00    0.0000000e+00    0.0000000e+00    0.0000000e+00    0.0000000e+00    0.0000000e+00    3.7910443e-03 
  -3.6023839e+01    0.0000000e+00    0.0000000e+00    0.0000000e+00    0.0000000e+00    0.0000000e+00    0.0000000e+00    3.7910443e-03 
  -3.5683190e+01    0.0000000e+00    0.0000000e+00    0.0000000e+00    0.0000000e+00    0.0000000e+00    0.0000000e+00    3.7910444e-03 
  -3.5257379e+01    0.0000000e+00    0.0000000e+00    0.0000000e+00    0.0000000e+00    0.0000000e+00    0.0000000e+00    3.7910444e-03 
  -3.4916730e+01    0.0000000e+00    0.0000000e+00    0.0000000e+00    0.0000000e+00    0.0000000e+00    0.0000000e+00    3.7910444e-03 
  -3.4490919e+01    0.0000000e+00    0.0000000e+00    0.0000000e+00    0.0000000e+00    0.0000000e+00    0.0000000e+00    3.7910444e-03 
  -3.4150270e+01    0.0000000e+00    0.0000000e+00    0.0000000e+00    0.0000000e+00    0.0000000e+00    0.0000000e+00    3.7910443e-03 
  -3.3724459e+01    0.0000000e+00    0.0000000e+00    0.0000000e+00    0.0000000e+00    0.0000000e+00    0.0000000e+00    3.7910443e-03 
  -3.3383810e+01    0.0000000e+00    0.0000000e+00    0.0000000e+00    0.0000000e+00    0.0000000e+00    0.0000000e+00    3.7910443e-03 
  -3.2957999e+01    0.0000000e+00    0.0000000e+00    0.0000000e+00    0.0000000e+00    0.0000000e+00    0.0000000e+00    3.7910443e-03 
  -3.2617350e+01    0.0000000e+00    0.0000000e+00    0.0000000e+00    0.0000000e+00    0.0000000e+00    0.0000000e+00    3.7910443e-03 
  -3.2191538e+01    0.0000000e+00    0.0000000e+00    0.0000000e+00    0.0000000e+00    0.0000000e+00    0.0000000e+00    3.7910443e-03 
  -3.1850889e+01    0.0000000e+00    0.0000000e+00    0.0000000e+00    0.0000000e+00    0.0000000e+00    0.0000000e+00    3.7910443e-03 
  -3.1425078e+01    0.0000000e+00    0.0000000e+00    0.0000000e+00    0.0000000e+00    0.0000000e+00    0.0000000e+00    3.7910444e-03 
  -3.1084429e+01    0.0000000e+00    0.0000000e+00    0.0000000e+00    0.0000000e+00    0.0000000e+00    0.0000000e+00    3.7910443e-03 
  -3.0871524e+01    0.0000000e+00    0.0000000e+00    0.0000000e+00    0.0000000e+00    0.0000000e+00    0.0000000e+00    3.7910442e-03 
  -3.0605392e+01    0.0000000e+00    0.0000000e+00    0.0000000e+00    0.0000000e+00    0.0000000e+00    0.0000000e+00    3.7910441e-03 
  -3.0272727e+01    0.0000000e+00    0.0000000e+00    0.0000000e+00    0.0000000e+00    0.0000000e+00    0.0000000e+00    3.7910441e-03 
  -2.9856896e+01    0.0000000e+00    0.0000000e+00    0.0000000e+00    0.0000000e+00    0.0000000e+00    0.0000000e+00    3.7910441e-03 
  -2.9524231e+01    0.0000000e+00    0.0000000e+00    0.0000000e+00    0.0000000e+00    0.0000000e+00    0.0000000e+00    3.7910441e-03 
  -2.9108399e+01    0.0000000e+00    0.0000000e+00    0.0000000e+00    0.0000000e+00    0.0000000e+00    0.0000000e+00    3.7910440e-03 
  -2.8775734e+01    0.0000000e+00    0.0000000e+00    0.0000000e+00    0.0000000e+00    0.0000000e+00    0.0000000e+00    3.7910428e-03 
  -2.8359903e+01    0.0000000e+00    0.0000000e+00    0.0000000e+00    0.0000000e+00    0.0000000e+00    0.0000000e+00    3.7910409e-03 
  -2.8027238e+01    0.0000000e+00    0.0000000e+00    0.0000000e+00    0.0000000e+00    0.0000000e+00    0.0000000e+00    3.7910397e-03 
  -2.7611407e+01    0.0000000e+00    0.0000000e+00    0.0000000e+00    0.0000000e+00    0.0000000e+00    0.0000000e+00    3.7910388e-03 
  -2.7278742e+01    0.0000000e+00    0.0000000e+00    0.0000000e+00    0.0000000e+00    0.0000000e+00    0.0000000e+00    3.7910391e-03 
  -2.6862911e+01    0.0000000e+00    0.0000000e+00    0.0000000e+00    0.0000000e+00    0.0000000e+00    0.0000000e+00    3.7910394e-03 
  -2.6530246e+01    0.0000000e+00    0.0000000e+00    0.0000000e+00    0.0000000e+00    0.0000000e+00    0.0000000e+00    3.7910394e-03 
  -2.6114415e+01    0.0000000e+00    0.0000000e+00    0.0000000e+00    0.0000000e+00    0.0000000e+00    0.0000000e+00    3.7910394e-03 
  -2.5781750e+01    0.0000000e+00    0.0000000e+00    0.0000000e+00    0.0000000e+00    0.0000000e+00    0.0000000e+00    3.7910394e-03 
  -2.5365918e+01    0.0000000e+00    0.0000000e+00    0.0000000e+00    0.0000000e+00    0.0000000e+00    0.0000000e+00    3.7910394e-03 
  -2.5033253e+01    0.0000000e+00    0.0000000e+00    0.0000000e+00    0.0000000e+00    0.0000000e+00    0.0000000e+00    3.7910394e-03 
  -2.4617422e+01    0.0000000e+00    0.0000000e+00    0.0000000e+00    0.0000000e+00    0.0000000e+00    0.0000000e+00    3.7910394e-03 
  -2.4284757e+01    0.0000000e+00    0.0000000e+00    0.0000000e+00    0.0000000e+00    0.0000000e+00    0.0000000e+00    3.7910393e-03 
  -2.3868926e+01    0.0000000e+00    0.0000000e+00    0.0000000e+00    0.0000000e+00    0.0000000e+00    0.0000000e+00    3.7910393e-03 
  -2.3536261e+01    0.0000000e+00    0.0000000e+00    0.0000000e+00    0.0000000e+00    0.0000000e+00    0.0000000e+00    3.7910392e-03 
  -2.3120430e+01    0.0000000e+00    0.0000000e+00    0.0000000e+00    0.0000000e+00    0.0000000e+00    0.0000000e+00    3.7910392e-03 
  -2.2787765e+01    0.0000000e+00    0.0000000e+00    0.0000000e+00    0.0000000e+00    0.0000000e+00    0.0000000e+00    3.7910392e-03 
  -2.2521633e+01    0.0000000e+00    0.0000000e+00    0.0000000e+00    0.0000000e+00    0.0000000e+00    0.0000000e+00    3.7910392e-03 
  -2.2188968e+01    0.0000000e+00    0.0000000e+00    0.0000000e+00    0.0000000e+00    0.0000000e+00    0.0000000e+00    3.7910392e-03 
  -2.1773137e+01    0.0000000e+00    0.0000000e+00    0.0000000e+00    0.0000000e+00    0.0000000e+00    0.0000000e+00    3.7910391e-03 
  -2.1440472e+01    0.0000000e+00    0.0000000e+00    0.0000000e+00    0.0000000e+00    0.0000000e+00    0.0000000e+00    3.7910391e-03 
  -2.1024640e+01    0.0000000e+00    0.0000000e+00    0.0000000e+00    0.0000000e+00    0.0000000e+00    0.0000000e+00    3.7910391e-03 
  -2.0691975e+01    0.0000000e+00    0.0000000e+00    0.0000000e+00    0.0000000e+00    0.0000000e+00    0.0000000e+00    3.7910391e-03 
  -2.0425843e+01    0.0000000e+00    0.0000000e+00    0.0000000e+00    0.0000000e+00    0.0000000e+00    0.0000000e+00    3.7910391e-03 
  -2.0093179e+01    0.0000000e+00    0.0000000e+00    0.0000000e+00    0.0000000e+00    0.0000000e+00    0.0000000e+00    3.7910391e-03 
  -1.9885263e+01    1.8937226e-32    9.2368051e-29    4.2966666e-29    0.0000000e+00    0.0000000e+00    0.0000000e+00    3.7910391e-03 
  -1.9739068e+01    3.6808263e-32    1.8057717e-28    8.3401882e-29    0.0000000e+00    0.0000000e+00    0.0000000e+00    3.7910391e-03 
  -1.9657849e+01    4.8110140e-32    2.3678204e-28    1.0897997e-28    0.0000000e+00    0.0000000e+00    0.0000000e+00    3.7910391e-03 
  -1.9592874e+01    5.8058469e-32    2.8647948e-28    1.3149511e-28    0.0000000e+00    0.0000000e+00    0.0000000e+00    3.7910391e-03 
  -1.9446679e+01    8.3289135e-32    4.1335410e-28    1.8868470e-28    0.0000000e+00    0.0000000e+00    0.0000000e+00    3.7910391e-03 
  -1.9394699e+01    9.3483915e-32    4.6490276e-28    2.1183420e-28    0.0000000e+00    0.0000000e+00    0.0000000e+00    3.7910391e-03 
  -1.9248504e+01    1.2530055e-31    6.2672892e-28    2.8432346e-28    0.0000000e+00    0.0000000e+00    0.0000000e+00    3.7910391e-03 
  -1.9183528e+01    1.4137890e-31    7.0896192e-28    3.2110025e-28    0.0000000e+00    0.0000000e+00    0.0000000e+00    3.7910391e-03 
  -1.9066573e+01    1.7370052e-31    8.7505892e-28    3.9530544e-28    0.0000000e+00    0.0000000e+00    0.0000000e+00    3.7910391e-03 
  -1.8985353e+01    1.9857127e-31    1.0035506e-27    4.5265215e-28    0.0000000e+00    0.0000000e+00    0.0000000e+00    3.7910391e-03 
  -1.8883829e+01    2.3275508e-31    1.1810091e-27    5.3175369e-28    0.0000000e+00    0.0000000e+00    0.0000000e+00    3.7910391e-03 
  -1.8756924e+01    2.8085482e-31    1.4321779e-27    6.4350337e-28    0.0000000e+00    0.0000000e+00    0.0000000e+00    3.7910391e-03 
  -1.8655400e+01    3.2545481e-31    1.6662217e-27    7.4653212e-28    0.0000000e+00    0.0000000e+00    0.0000000e+00    3.7910391e-03 
  -1.8528495e+01    3.8811278e-31    1.9968995e-27    8.9270463e-28    0.0000000e+00    0.0000000e+00    0.0000000e+00    3.7910391e-03 
  -1.8373095e+01    4.7938795e-31    2.4815390e-27    1.1069010e-27    0.0000000e+00    0.0000000e+00    0.0000000e+00    3.7910391e-03 
  -1.8225223e+01    5.8051543e-31    3.0223945e-27    1.3459058e-27    0.0000000e+00    0.0000000e+00    0.0000000e+00    3.7910391e-03 
  -1.8106925e+01    6.7639866e-31    3.5378544e-27    1.5739553e-27    0.0000000e+00    0.0000000e+00    0.0000000e+00    3.7910391e-03 
  -1.7959291e+01    8.1341915e-31    4.2789920e-27    1.9022784e-27    0.0000000e+00    0.0000000e+00    0.0000000e+00    3.7910391e-03 
  -1.7841185e+01    9.4317692e-31    4.9843567e-27    2.2156319e-27    0.0000000e+00    0.0000000e+00    0.0000000e+00    3.7910391e-03 
  -1.7693795e+01    1.1283753e-30    5.9971872e-27    2.6660938e-27    0.0000000e+00    0.0000000e+00    0.0000000e+00    3.7910391e-03 
  -1.7575883e+01    1.3034541e-30    6.9593260e-27    3.0947368e-27    0.0000000e+00    0.0000000e+00    0.0000000e+00    3.7910391e-03 
  -1.7454482e+01    1.5093149e-30    8.0962464e-27    3.6020349e-27    0.0000000e+00    0.0000000e+00    0.0000000e+00    3.7910391e-03 
  -1.7347546e+01    1.7171413e-30    9.2490513e-27    4.1173926e-27    0.0000000e+00    0.0000000e+00    0.0000000e+00    3.7910391e-03 
  -1.7253433e+01    1.9232926e-30    1.0396974e-26    4.6315793e-27    8.6952692e-37    4.7005060e-33    7.4100115e-31    3.7910391e-03 
  -1.7161683e+01    2.1465025e-30    1.1644522e-26    5.1912748e-27    6.4927114e-36    3.5222189e-32    3.8704210e-30    3.7910391e-03 
  -1.7067498e+01    2.4002361e-30    1.3068056e-26    5.8309494e-27    5.7289045e-35    3.1190951e-31    3.1775383e-29    3.7910391e-03 
  -1.6899734e+01    2.9250850e-30    1.6028054e-26    7.1300597e-27    1.0128855e-33    5.5501234e-30    5.5534823e-28    3.7910392e-03 
  -1.6794897e+01    3.3014877e-30    1.8162993e-26    8.0870109e-27    4.0870166e-33    2.2484546e-29    1.5706352e-27    3.7910394e-03 
  -1.6683578e+01    3.7497117e-30    2.0716406e-26    9.2153757e-27    1.8109619e-32    1.0005202e-28    6.3993921e-27    3.7910397e-03 
  -1.6564927e+01    4.2888282e-30    2.3801855e-26    1.0573069e-26    6.7196236e-32    3.7292123e-28    1.6829297e-26    3.7910403e-03 
  -1.6463546e+01    4.8125408e-30    2.6811081e-26    1.1895802e-26    1.6292810e-31    9.0768652e-28    4.0112307e-26    3.7910412e-03 
  -1.6336819e+01    5.5426757e-30    3.1026963e-26    1.3744851e-26    4.7009576e-31    2.6315167e-27    1.2181729e-25    3.7910427e-03 
  -1.6235438e+01    6.2119778e-30    3.4906775e-26    1.5451542e-26    1.0440628e-30    5.8668701e-27    2.5129596e-25    3.7910446e-03 
  -1.6154333e+01    6.8088560e-30    3.8377734e-26    1.6982121e-26    1.8242335e-30    1.0282190e-26    4.4115202e-25    3.7910465e-03 
  -1.6052952e+01    7.6222995e-30    4.3126552e-26    1.9075574e-26    3.7758370e-30    2.1363478e-26    9.0941279e-25    3.7910495e-03 
  -1.5971847e+01    8.3470034e-30    4.7370692e-26    2.0949467e-26    6.2071964e-30    3.5226916e-26    1.4264924e-24    3.7910524e-03 
  -1.5855056e+01    9.5198333e-30    5.4263162e-26    2.4002892e-26    1.2381501e-29    7.0574701e-26    2.6841066e-24    3.7910574e-03 
  -1.5790172e+01    1.0234174e-29    5.8476439e-26    2.5869918e-26    1.8558234e-29    1.0603879e-25    3.9263086e-24    3.7910605e-03 
  -1.5607686e+01    1.2490833e-29    7.1856927e-26    3.1783214e-26    6.1301624e-29    3.5265434e-25    1.2148364e-23    3.7910703e-03 
  -1.5480959e+01    1.4298108e-29    8.2641022e-26    3.6534481e-26    1.3528986e-28    7.8195607e-25    2.4796341e-23    3.7910776e-03 
  -1.5379578e+01    1.5947322e-29    9.2519324e-26    4.0887618e-26    2.3074825e-28    1.3386995e-24    3.9134225e-23    3.7910840e-03 
  -1.5252851e+01    1.8236691e-29    1.0629648e-25    4.6941775e-26    4.4372894e-28    2.5863695e-24    6.5743261e-23    3.7910922e-03 
  -1.5094443e+01    2.1496924e-29    1.2603071e-25    5.5592990e-26    9.7563699e-28    5.7198985e-24    1.2833650e-22    3.7911026e-03 
  -1.4998697e+01    2.3814363e-29    1.4010736e-25    6.1572689e-26    1.4487530e-27    8.5234680e-24    1.7853629e-22    3.7911092e-03 
  -1.4879014e+01    2.7002463e-29    1.5955892e-25    7.0094361e-26    2.3996642e-27    1.4179737e-23    2.7915389e-22    3.7911176e-03 
  -1.4783268e+01    2.9880887e-29    1.7718377e-25    7.7818256e-26    3.4910034e-27    2.0700494e-23    3.7978579e-22    3.7911245e-03 
  -1.4663585e+01    3.3842703e-29    2.0154864e-25    8.8474577e-26    5.6158609e-27    3.3444998e-23    5.5430925e-22    3.7911336e-03 
  -1.4513982e+01    3.9425428e-29    2.3606878e-25    1.0354739e-25    1.0114955e-26    6.0565610e-23    8.8642596e-22    3.7911450e-03 
  -1.4394299e+01    4.4609379e-29    2.6826152e-25    1.1761426e-25    1.5509548e-26    9.3267720e-23    1.2662137e-21    3.7911542e-03 
  -1.4244696e+01    5.1904566e-29    3.1380808e-25    1.3747868e-25    2.6310964e-26    1.5907258e-22    2.0072117e-21    3.7911658e-03 
  -1.4125013e+01    5.8666693e-29    3.5620858e-25    1.5600111e-25    3.8790905e-26    2.3552807e-22    2.8393707e-21    3.7911757e-03 
  -1.3975410e+01    6.8168607e-29    4.1610633e-25    1.8210067e-25    6.2806089e-26    3.8337311e-22    4.4199721e-21    3.7911880e-03 
  -1.3855727e+01    7.6957598e-29    4.7174621e-25    2.0637106e-25    8.9681993e-26    5.4974611e-22    6.1897028e-21    3.7911986e-03 
  -1.3706124e+01    8.9286995e-29    5.5021463e-25    2.4050523e-25    1.4016107e-25    8.6371676e-22    9.5257356e-21    3.7912120e-03 
  -1.3586441e+01    1.0067025e-28    6.2296674e-25    2.7220718e-25    1.9618178e-25    1.2140103e-21    1.3269474e-20    3.7912233e-03 
  -1.3436837e+01    1.1661498e-28    7.2540639e-25    3.1673040e-25    3.0058355e-25    1.8697875e-21    2.0609898e-20    3.7912375e-03 
  -1.3317155e+01    1.3130565e-28    8.2018733e-25    3.5802316e-25    4.1564793e-25    2.5963022e-21    2.8834947e-20    3.7912495e-03 
  -1.3167551e+01    1.5185201e-28    9.5343431e-25    4.1590797e-25    6.3171009e-25    3.9663227e-21    4.5385664e-20    3.7912644e-03 
  -1.3047869e+01    1.7074446e-28    1.0764654e-24    4.6941499e-25    8.7902667e-25    5.5418593e-21    6.6336643e-20    3.7912770e-03 
  -1.2898265e+01    1.9711982e-28    1.2491143e-24    5.4429355e-25    1.4066930e-24    8.9139711e-21    1.2628305e-19    3.7912926e-03 
  -1.2778583e+01    2.2131981e-28    1.4081705e-24    6.1113017e-25    2.3137364e-24    1.4721390e-20    3.3461181e-19    3.7913055e-03 
  -1.2628979e+01    2.5498500e-28    1.6305785e-24    7.0740126e-25    2.1290538e-23    1.3614877e-19    1.2208062e-17    3.7913215e-03 
  -1.2509297e+01    2.8580023e-28    1.8349913e-24    7.9601822e-25    1.1536645e-21    7.4071473e-18    8.0102967e-16    3.7913349e-03 
  -1.2359693e+01    3.2868144e-28    2.1208616e-24    9.1934104e-25    8.1605445e-20    5.2657022e-16    3.4260925e-14    3.7913517e-03 
  -1.2240010e+01    3.6786339e-28    2.3831228e-24    1.0325321e-24    2.2192988e-19    1.4377243e-15    7.0180129e-14    3.7913656e-03 
  -1.2090407e+01    4.2245345e-28    2.7502961e-24    1.1912150e-24    8.1459965e-19    5.3032831e-15    1.9994759e-13    3.7913830e-03 
  -1.1970724e+01    4.7252790e-28    3.0883626e-24    1.3781351e-24    1.6484768e-18    1.0774166e-14    3.6417926e-13    3.7913975e-03 
  -1.1821121e+01    5.4434837e-28    3.5751162e-24    3.0887441e-24    3.2882483e-18    2.1596225e-14    6.9602163e-13    3.7914163e-03 
  -1.1701438e+01    6.1078766e-28    4.0270105e-24    4.8448531e-24    5.0529108e-18    3.3314564e-14    1.0668160e-12    3.7914325e-03 
  -1.1551835e+01    7.1921469e-28    4.7646739e-24    2.1510535e-23    8.1912446e-18    5.4265590e-14    1.7136171e-12    3.7914530e-03 
  -1.1432152e+01    8.0917126e-28    5.3810908e-24    2.4369600e-23    1.1284712e-17    7.5044754e-14    2.3291902e-12    3.7914713e-03 
  -1.1282549e+01    9.5177234e-28    6.3594161e-24    3.9728948e-23    1.6094331e-17    1.0753680e-13    3.3330821e-12    3.7914943e-03 
  -1.1162866e+01    1.0753160e-27    7.2119163e-24    4.8601727e-23    2.0664048e-17    1.3858938e-13    4.2943736e-12    3.7915148e-03 
  -1.1013263e+01    1.3253591e-27    8.9304230e-24    1.1091887e-22    2.8595328e-17    1.9267863e-13    6.0913972e-12    3.7915424e-03 
  -1.0893580e+01    1.6219797e-27    1.0969585e-23    2.1076575e-22    3.7115994e-17    2.5101859e-13    8.1518741e-12    3.7915680e-03 
  -1.0743977e+01    3.4138671e-27    2.3194331e-23    1.4085212e-21    5.4964201e-17    3.7343511e-13    1.3672892e-11    3.7916048e-03 
  -1.0624294e+01    1.8398837e-26    1.2546028e-22    1.3884517e-20    8.2221356e-17    5.6066123e-13    2.4993938e-11    3.7916379e-03 
  -1.0474690e+01    1.9132517e-14    1.3105297e-10    2.1676025e-08    8.8023358e-14    6.0293805e-10    8.0257961e-08    3.7916857e-03 
  -1.0351087e+01    4.4155186e-11    3.0357120e-07    3.5154379e-05    5.2367720e-13    3.6003317e-09    3.6638969e-07    3.7917279e-03 
  -1.0280250e+01    4.7796407e-11    3.2929746e-07    3.4226125e-05    1.1130982e-12    7.6687859e-09    6.9214039e-07    3.7917611e-03 
  -1.0169222e+01    1.3044431e-10    9.0165731e-07    4.9476374e-05    3.0294657e-12    2.0940276e-08    1.3892670e-06    3.7918282e-03 
  -1.0052763e+01    2.6463395e-10    1.8354541e-06    7.0009823e-05    7.3865713e-12    5.1231948e-08    2.6755837e-06    3.7919305e-03 
  -9.9938383e+00    3.3114747e-10    2.3007312e-06    7.8370259e-05    1.0739144e-11    7.4612930e-08    3.6154612e-06    3.7919726e-03 
  -9.8984529e+00    4.5933918e-10    3.2002080e-06    9.5278238e-05    1.8807672e-11    1.3103272e-07    5.5941584e-06    3.7920311e-03 
  -9.7957921e+00    5.9646838e-10    4.1678733e-06    1.1271299e-04    3.2614931e-11    2.2789959e-07    8.4905409e-06    3.7920764e-03 
  -9.6854103e+00    7.7822312e-10    5.4550555e-06    1.3327551e-04    5.5042683e-11    3.8582880e-07    1.2483963e-05    3.7921091e-03 
  -9.5893804e+00    9.3152922e-10    6.5474669e-06    1.4691440e-04    8.1019519e-11    5.6946429e-07    1.6830814e-05    3.7921334e-03 
  -9.4817480e+00    1.1069923e-09    7.8043271e-06    1.6216732e-04    1.1924259e-10    8.4066363e-07    2.2597363e-05    3.7921527e-03 
  -9.3810907e+00    1.2222186e-09    8.6409048e-06    1.7113995e-04    1.6334021e-10    1.1547912e-06    2.8920707e-05    3.7921679e-03 
  -9.2800250e+00    1.4058334e-09    9.9668775e-06    1.8463553e-04    2.1581163e-10    1.5300305e-06    3.6031406e-05    3.7921810e-03 
  -9.1780569e+00    1.6548544e-09    1.1765246e-05    2.0479128e-04    2.7670338e-10    1.9672326e-06    4.4188534e-05    3.7921932e-03 
  -9.0843915e+00    1.8619020e-09    1.3271091e-05    2.1965399e-04    3.3830192e-10    2.4113169e-06    5.2479820e-05    3.7922030e-03 
  -8.9762750e+00    2.0395082e-09    1.4579540e-05    2.3575546e-04    4.1530753e-10    2.9688495e-06    6.2892676e-05    3.7922116e-03 
  -8.8572724e+00    2.2396456e-09    1.6061303e-05    2.5524447e-04    5.0508449e-10    3.6221423e-06    7.5075995e-05    3.7922187e-03 
  -8.7799493e+00    2.3514941e-09    1.6898083e-05    2.6716582e-04    5.6563056e-10    4.0646804e-06    8.3314849e-05    3.7922214e-03 
  -8.6407677e+00    2.5556163e-09    1.8432256e-05    2.8864574e-04    6.7648462e-10    4.8791117e-06    9.8553711e-05    3.7922255e-03 
  -8.5789092e+00    2.6483610e-09    1.9132023e-05    2.9816629e-04    7.2612499e-10    5.2455990e-06    1.0544633e-04    3.7922269e-03 
  -8.4397276e+00    2.8601226e-09    2.0736222e-05    3.1978392e-04    8.3750126e-10    6.0719815e-06    1.2109310e-04    3.7922291e-03 
  -8.3624045e+00    2.9793445e-09    2.1643368e-05    3.3202972e-04    8.9888264e-10    6.5299089e-06    1.2982478e-04    3.7922301e-03 
  -8.2232229e+00    3.1962999e-09    2.3301450e-05    3.5407934e-04    1.0080308e-09    7.3486781e-06    1.4555276e-04    3.7922316e-03 
  -8.1613644e+00    3.2950127e-09    2.4058365e-05    3.6398765e-04    1.0558782e-09    7.7094399e-06    1.5252638e-04    3.7922322e-03 
  -8.0840413e+00    3.4197491e-09    2.5017320e-05    3.7688028e-04    1.1152746e-09    8.1588386e-06    1.6125542e-04    3.7922329e-03 
  -7.9448596e+00    3.6531525e-09    2.6816620e-05    4.0045179e-04    1.2202547e-09    8.9574981e-06    1.7678405e-04    3.7922339e-03 
  -7.8482058e+00    3.8203897e-09    2.8110386e-05    4.1757608e-04    1.2918503e-09    9.5054202e-06    1.8749433e-04    3.7922346e-03 
  -7.7708826e+00    3.9597556e-09    2.9190325e-05    4.3145463e-04    1.3481211e-09    9.9380107e-06    1.9596792e-04    3.7922351e-03 
  -7.6742287e+00    4.1351205e-09    3.0553688e-05    4.4940015e-04    1.4175673e-09    1.0474159e-05    2.0654016e-04    3.7922356e-03 
  -7.5969056e+00    4.2806038e-09    3.1686782e-05    4.6372728e-04    1.4719774e-09    1.0896180e-05    2.1483059e-04    3.7922360e-03 
  -7.4577240e+00    4.5450242e-09    3.3753990e-05    4.9028337e-04    1.5679875e-09    1.1644786e-05    2.2976967e-04    3.7922366e-03 
  -7.3610701e+00    4.7329741e-09    3.5228544e-05    5.0937375e-04    1.6334688e-09    1.2158259e-05    2.3997890e-04    3.7922370e-03 
  -7.2837470e+00    4.8877919e-09    3.6445485e-05    5.2459848e-04    1.6846622e-09    1.2561568e-05    2.4804569e-04    3.7922373e-03 
  -7.1870931e+00    5.0805971e-09    3.7966340e-05    5.4405129e-04    1.7477865e-09    1.3060877e-05    2.5807588e-04    3.7922377e-03 
  -7.0131161e+00    5.4362934e-09    4.0782627e-05    5.7899012e-04    1.8581826e-09    1.3939933e-05    2.7579854e-04    3.7922382e-03 
  -6.9357930e+00    5.5969438e-09    4.2059270e-05    5.9414018e-04    1.9057183e-09    1.4320873e-05    2.8350464e-04    3.7922385e-03 
  -6.8391391e+00    5.7964799e-09    4.3650523e-05    6.1368869e-04    1.9645578e-09    1.4794147e-05    2.9318860e-04    3.7922388e-03 
  -6.7183217e+00    6.0493521e-09    4.5673292e-05    6.3825154e-04    2.0368026e-09    1.5378090e-05    3.0500371e-04    3.7922391e-03 
  -6.6216678e+00    6.2552252e-09    4.7324514e-05    6.5655342e-04    2.0922056e-09    1.5828784e-05    3.1401457e-04    3.7922393e-03 
  -6.5443447e+00    6.4175254e-09    4.8631118e-05    6.7085639e-04    2.1351016e-09    1.6179504e-05    3.2122499e-04    3.7922395e-03 
  -6.4476908e+00    6.6193780e-09    5.0261314e-05    6.8960959e-04    2.1885571e-09    1.6617839e-05    3.3031200e-04    3.7922397e-03 
  -6.3268734e+00    6.8744228e-09    5.2326910e-05    7.1337880e-04    2.2543312e-09    1.7159576e-05    3.4139740e-04    3.7922400e-03 
  -6.2302195e+00    7.0831959e-09    5.4021026e-05    7.3157681e-04    2.3047675e-09    1.7577645e-05    3.4990505e-04    3.7922402e-03 
  -6.1528964e+00    7.2509902e-09    5.5385790e-05    7.4602187e-04    2.3438016e-09    1.7902838e-05    3.5663567e-04    3.7922404e-03 
  -6.0562425e+00    7.4586989e-09    5.7080601e-05    7.6455657e-04    2.3920071e-09    1.8305767e-05    3.6497656e-04    3.7922405e-03 
  -5.9354252e+00    7.7240381e-09    5.9249462e-05    7.8870536e-04    2.4511049e-09    1.8801907e-05    3.7528940e-04    3.7922408e-03 
  -5.8387713e+00    7.9459751e-09    6.1064065e-05    8.0767418e-04    2.4959590e-09    1.9181208e-05    3.8310477e-04    3.7922410e-03 
  -5.7179539e+00    8.2218072e-09    6.3326913e-05    8.3261803e-04    2.5505514e-09    1.9645139e-05    3.9282114e-04    3.7922412e-03 
  -5.6213000e+00    8.4535479e-09    6.5227732e-05    8.5260265e-04    2.5919668e-09    1.9999664e-05    4.0030072e-04    3.7922414e-03 
  -5.5439769e+00    8.6392093e-09    6.6753822e-05    8.6800413e-04    2.6235326e-09    2.0271627e-05    4.0595895e-04    3.7922415e-03 
  -5.4473230e+00    8.8707931e-09    6.8661886e-05    8.8883295e-04    2.6627846e-09    2.0610537e-05    4.1329738e-04    3.7922416e-03 
  -5.3265056e+00    9.1642347e-09    7.1084040e-05    9.1491547e-04    2.7108034e-09    2.1026836e-05    4.2201386e-04    3.7922418e-03 
  -5.2298517e+00    9.4070765e-09    7.3089471e-05    9.3527659e-04    2.7464257e-09    2.1338701e-05    4.2857526e-04    3.7922420e-03 
  -5.1090343e+00    9.7074850e-09    7.5578153e-05    9.6241145e-04    2.7905337e-09    2.1725852e-05    4.3704722e-04    3.7922422e-03 
  -4.9595967e+00    1.0083686e-08    7.8701055e-05    9.9531409e-04    2.8434947e-09    2.2192879e-05    4.4665562e-04    3.7922425e-03 
  -4.8400466e+00    1.0392608e-08    8.1268646e-05    1.0199102e-03    2.8812230e-09    2.2530734e-05    4.5366325e-04    3.7922427e-03 
  -4.7444065e+00    1.0637217e-08    8.3307234e-05    1.0383981e-03    2.9090288e-09    2.2782570e-05    4.5903901e-04    3.7922428e-03 
  -4.6248564e+00    1.0935360e-08    8.5800845e-05    1.0623528e-03    2.9437270e-09    2.3097023e-05    4.6574813e-04    3.7922430e-03 
  -4.5292163e+00    1.1180797e-08    8.7853708e-05    1.0807064e-03    2.9693220e-09    2.3331605e-05    4.7078409e-04    3.7922431e-03 
  -4.4096662e+00    1.1483077e-08    9.0388988e-05    1.1054153e-03    3.0013250e-09    2.3624916e-05    4.7734028e-04    3.7922433e-03 
  -4.2606911e+00    1.1864001e-08    9.3587713e-05    1.1359564e-03    3.0398898e-09    2.3979796e-05    4.8472033e-04    3.7922436e-03 
  -4.1415110e+00    1.2179597e-08    9.6237456e-05    1.1580231e-03    3.0658121e-09    2.4224607e-05    4.8969784e-04    3.7922438e-03 
  -4.0461670e+00    1.2433072e-08    9.8368167e-05    1.1755598e-03    3.0840514e-09    2.4400444e-05    4.9365963e-04    3.7922439e-03 
  -3.9269869e+00    1.2746881e-08    1.0101112e-04    1.1998045e-03    3.1075203e-09    2.4625170e-05    4.9888845e-04    3.7922441e-03 
  -3.7796949e+00    1.3138069e-08    1.0430889e-04    1.2282922e-03    3.1345786e-09    2.4886794e-05    5.0390820e-04    3.7922444e-03 
  -3.6618613e+00    1.3460741e-08    1.0702767e-04    1.2506342e-03    3.1510550e-09    2.5054348e-05    5.0773569e-04    3.7922446e-03 
  -3.5145693e+00    1.3861677e-08    1.1041140e-04    1.2838178e-03    3.1730391e-09    2.5273977e-05    5.1367773e-04    3.7922447e-03 
  -3.3656560e+00    1.4281944e-08    1.1395481e-04    1.3129248e-03    3.1923776e-09    2.5471799e-05    5.1677928e-04    3.7922450e-03 
  -3.2465253e+00    1.4620547e-08    1.1681128e-04    1.3363236e-03    3.2025300e-09    2.5586704e-05    5.1976797e-04    3.7922452e-03 
  -3.0976957e+00    1.5025753e-08    1.2024042e-04    1.3654912e-03    3.2164125e-09    2.5738663e-05    5.2286323e-04    3.7922454e-03 
  -2.9786320e+00    1.5353974e-08    1.2301684e-04    1.3869523e-03    3.2238106e-09    2.5829338e-05    5.2476290e-04    3.7922456e-03 
  -2.8357288e+00    1.5733606e-08    1.2623558e-04    1.4154510e-03    3.2336966e-09    2.5944946e-05    5.2791138e-04    3.7922458e-03 
  -2.7001320e+00    1.6097529e-08    1.2932022e-04    1.4388587e-03    3.2407628e-09    2.6034814e-05    5.2912412e-04    3.7922460e-03 
  -2.5916545e+00    1.6385820e-08    1.3176423e-04    1.4563810e-03    3.2424123e-09    2.6073395e-05    5.3005608e-04    3.7922462e-03 
  -2.4560577e+00    1.6735423e-08    1.3473155e-04    1.4804922e-03    3.2455858e-09    2.6129176e-05    5.3156861e-04    3.7922464e-03 
  -2.3072467e+00    1.7133348e-08    1.3810180e-04    1.5093257e-03    3.2481025e-09    2.6181035e-05    5.3327299e-04    3.7922466e-03 
  -2.1584537e+00    1.7535811e-08    1.4150528e-04    1.5356987e-03    3.2473262e-09    2.6204309e-05    5.3331198e-04    3.7922469e-03 
  -2.0096456e+00    1.7941332e-08    1.4493107e-04    1.5629759e-03    3.2427066e-09    2.6194761e-05    5.3346821e-04    3.7922471e-03 
  -1.8608827e+00    1.8351835e-08    1.4839237e-04    1.5902624e-03    3.2363037e-09    2.6168653e-05    5.3315996e-04    3.7922474e-03 
  -1.7121596e+00    1.8764355e-08    1.5186603e-04    1.6173467e-03    3.2273248e-09    2.6119790e-05    5.3230553e-04    3.7922476e-03 
  -1.5634298e+00    1.9183628e-08    1.5538830e-04    1.6440919e-03    3.2154714e-09    2.6045470e-05    5.3089611e-04    3.7922478e-03 
  -1.4146805e+00    1.9606162e-08    1.5893147e-04    1.6706330e-03    3.2006608e-09    2.5945197e-05    5.2904897e-04    3.7922480e-03 
  -1.2659059e+00    2.0029960e-08    1.6247743e-04    1.6966502e-03    3.1832145e-09    2.5821346e-05    5.2687281e-04    3.7922482e-03 
  -1.1171207e+00    2.0452045e-08    1.6600225e-04    1.7218626e-03    3.1633263e-09    2.5675638e-05    5.2432647e-04    3.7922484e-03 
  -9.6834078e-01    2.0872850e-08    1.6950766e-04    1.7463849e-03    3.1413024e-09    2.5510404e-05    5.2145241e-04    3.7922486e-03 
  -8.1955251e-01    2.1287813e-08    1.7295659e-04    1.7697136e-03    3.1173662e-09    2.5327592e-05    5.1825106e-04    3.7922488e-03 
  -6.7074533e-01    2.1695678e-08    1.7633727e-04    1.7914820e-03    3.0918990e-09    2.5130214e-05    5.1470954e-04    3.7922490e-03 
  -5.2190941e-01    2.2091688e-08    1.7961074e-04    1.8114063e-03    3.0653739e-09    2.4922228e-05    5.1086104e-04    3.7922492e-03 
  -3.7307403e-01    2.2476026e-08    1.8277720e-04    1.8299128e-03    3.0381061e-09    2.4706171e-05    5.0669062e-04    3.7922494e-03 
  -2.2423344e-01    2.2851424e-08    1.8585838e-04    1.8469776e-03    3.0097514e-09    2.4479328e-05    5.0227771e-04    3.7922497e-03 
  -7.5396292e-02    2.3223943e-08    1.8890265e-04    1.8634824e-03    2.9797102e-09    2.4236848e-05    4.9758970e-04    3.7922499e-03 
   7.3423213e-02    2.3597881e-08    1.9194432e-04    1.8799056e-03    2.9476037e-09    2.3975703e-05    4.9266158e-04    3.7922501e-03 
   2.2221889e-01    2.3979536e-08    1.9503403e-04    1.8968319e-03    2.9134391e-09    2.3696029e-05    4.8749072e-04    3.7922502e-03 
   3.7101928e-01    2.4370513e-08    1.9818384e-04    1.9144026e-03    2.8770998e-09    2.3396910e-05    4.8201171e-04    3.7922504e-03 
   5.1982154e-01    2.4771258e-08    2.0139709e-04    1.9323525e-03    2.8386458e-09    2.3078965e-05    4.7629051e-04    3.7922507e-03 
   6.6860041e-01    2.5174530e-08    2.0461352e-04    1.9503615e-03    2.7985600e-09    2.2746133e-05    4.7033610e-04    3.7922509e-03 
   8.1730832e-01    2.5576722e-08    2.0780395e-04    1.9680998e-03    2.7577870e-09    2.2406274e-05    4.6418945e-04    3.7922511e-03 
   9.6605973e-01    2.5972890e-08    2.1092647e-04    1.9847757e-03    2.7167550e-09    2.2062834e-05    4.5778980e-04    3.7922513e-03 
   1.1148081e+00    2.6361795e-08    2.1397163e-04    2.0003045e-03    2.6751286e-09    2.1713302e-05    4.5131092e-04    3.7922515e-03 
   1.2635602e+00    2.6741795e-08    2.1692414e-04    2.0146831e-03    2.6324656e-09    2.1354039e-05    4.4462132e-04    3.7922517e-03 
   1.4123250e+00    2.7116414e-08    2.1981364e-04    2.0283605e-03    2.5883581e-09    2.0981994e-05    4.3773841e-04    3.7922519e-03 
   1.5611015e+00    2.7487003e-08    2.2264877e-04    2.0415204e-03    2.5430541e-09    2.0599113e-05    4.3073301e-04    3.7922521e-03 
   1.7098926e+00    2.7850854e-08    2.2540908e-04    2.0539508e-03    2.4969462e-09    2.0208872e-05    4.2364629e-04    3.7922523e-03 
   1.8587062e+00    2.8205591e-08    2.2807268e-04    2.0656612e-03    2.4505074e-09    1.9815001e-05    4.1645443e-04    3.7922525e-03 
   2.0075425e+00    2.8550626e-08    2.3063691e-04    2.0763914e-03    2.4038857e-09    1.9419005e-05    4.0911118e-04    3.7922527e-03 
   2.1453030e+00    2.8863633e-08    2.3293760e-04    2.0877103e-03    2.3598349e-09    1.9044529e-05    4.0287366e-04    3.7922529e-03 
   2.2830902e+00    2.9170546e-08    2.3517059e-04    2.0973369e-03    2.3171740e-09    1.8680870e-05    3.9614205e-04    3.7922531e-03 
   2.4209008e+00    2.9476005e-08    2.3737136e-04    2.1065938e-03    2.2742308e-09    1.8314465e-05    3.8928906e-04    3.7922533e-03 
   2.5587359e+00    2.9777758e-08    2.3952180e-04    2.1141270e-03    2.2304987e-09    1.7941346e-05    3.8208067e-04    3.7922535e-03 
   2.6966053e+00    3.0073536e-08    2.4160477e-04    2.1211521e-03    2.1856228e-09    1.7558857e-05    3.7486027e-04    3.7922536e-03 
   2.8345098e+00    3.0368938e-08    2.4366224e-04    2.1291548e-03    2.1403291e-09    1.7172723e-05    3.6787274e-04    3.7922538e-03 
   3.0378977e+00    3.0810488e-08    2.4670631e-04    2.1445289e-03    2.0745145e-09    1.6611091e-05    3.5812892e-04    3.7922542e-03 
   3.1758506e+00    3.1107132e-08    2.4872180e-04    2.1499799e-03    2.0313207e-09    1.6241733e-05    3.5056474e-04    3.7922544e-03 
   3.3071438e+00    3.1378882e-08    2.5053555e-04    2.1545766e-03    1.9880430e-09    1.5872951e-05    3.4352862e-04    3.7922546e-03 
   3.4227041e+00    3.1623575e-08    2.5215862e-04    2.1642432e-03    1.9441900e-09    1.5502494e-05    3.3868018e-04    3.7922548e-03 
   3.5239545e+00    3.1847538e-08    2.5364448e-04    2.1717263e-03    1.9081638e-09    1.5197257e-05    3.3393759e-04    3.7922698e-03 
   3.6067644e+00    3.2030989e-08    2.5485336e-04    2.1779295e-03    1.8802357e-09    1.4960025e-05    3.3012186e-04    3.7923269e-03 
   3.7021704e+00    3.2241676e-08    2.5623016e-04    2.1851829e-03    1.8494259e-09    1.4697706e-05    3.2582824e-04    3.7924212e-03 
   3.8059080e+00    3.2469294e-08    2.5770266e-04    2.1931769e-03    1.8173204e-09    1.4423729e-05    3.2131277e-04    3.7925762e-03 
   3.9154496e+00    3.2706164e-08    2.5921552e-04    2.2017224e-03    1.7849835e-09    1.4147040e-05    3.1684579e-04    3.7928246e-03 
   4.0132479e+00    3.2915595e-08    2.6053795e-04    2.2090869e-03    1.7573779e-09    1.3910234e-05    3.1292150e-04    3.7930991e-03 
   4.1014886e+00    3.3102944e-08    2.6170869e-04    2.2142471e-03    1.7328541e-09    1.3699778e-05    3.0910151e-04    3.7934409e-03 
   4.2080202e+00    3.3326356e-08    2.6308666e-04    2.2151933e-03    1.7022389e-09    1.3437903e-05    3.0372063e-04    3.7940295e-03 
   4.3048409e+00    3.3538867e-08    2.6440185e-04    2.1986752e-03    1.6710213e-09    1.3173407e-05    2.9678632e-04    3.7948684e-03 
   4.4048646e+00    3.3799990e-08    2.6607532e-04    2.1181011e-03    1.6345708e-09    1.2867429e-05    2.7963163e-04    3.7962719e-03 
   4.5075019e+00    3.3986615e-08    2.6713902e-04    2.0531942e-03    1.6127369e-09    1.2676312e-05    2.6457176e-04    3.7975719e-03 
   4.6067928e+00    3.4192875e-08    2.6835810e-04    1.9894488e-03    1.6198034e-09    1.2712805e-05    2.3843243e-04    3.7989330e-03 
   4.7061803e+00    3.4423488e-08    2.6975521e-04    1.9297344e-03    1.6857389e-09    1.3210075e-05    2.1674076e-04    3.8003993e-03 
   4.8054512e+00    3.4642216e-08    2.7104678e-04    1.8907871e-03    1.7839612e-09    1.3958026e-05    2.0744050e-04    3.8020764e-03 
   4.9047609e+00    3.4882641e-08    2.7249487e-04    1.8569986e-03    1.9005512e-09    1.4846653e-05    2.0161510e-04    3.8028448e-03 
   5.0040779e+00    3.5107084e-08    2.7380484e-04    1.8235875e-03    2.0324657e-09    1.5851472e-05    1.9860411e-04    3.8043999e-03 
   5.1033912e+00    3.5320489e-08    2.7501580e-04    1.7913911e-03    2.1805222e-09    1.6978193e-05    1.9847577e-04    3.8058854e-03 
   5.2026684e+00    3.5542347e-08    2.7627978e-04    1.7620892e-03    2.3505102e-09    1.8271119e-05    2.0113839e-04    3.8075876e-03 
   5.3019647e+00    3.5780359e-08    2.7765588e-04    1.7353797e-03    2.5510012e-09    1.9795791e-05    2.0598424e-04    3.8097193e-03 
   5.4012545e+00    3.6045934e-08    2.7923193e-04    1.7099136e-03    2.7894972e-09    2.1609003e-05    2.1211548e-04    3.8125736e-03 
   5.5005633e+00    3.6377732e-08    2.8130556e-04    1.6856369e-03    3.0758875e-09    2.3785547e-05    2.1982744e-04    3.8156432e-03 
   5.6098197e+00    3.6837631e-08    2.8429974e-04    1.6624735e-03    3.4651498e-09    2.6742795e-05    2.3037068e-04    3.8188742e-03 
   5.7025722e+00    3.7387531e-08    2.8805298e-04    1.6452024e-03    3.8673067e-09    2.9795742e-05    2.4098282e-04    3.8210527e-03 
   5.8060997e+00    3.8191385e-08    2.9367873e-04    1.6296390e-03    4.3872932e-09    3.3736789e-05    2.5413396e-04    3.8231634e-03 
   5.9078069e+00    3.9198887e-08    3.0084597e-04    1.6185136e-03    4.9743996e-09    3.8177821e-05    2.6796846e-04    3.8251549e-03 
   6.0036435e+00    4.0305940e-08    3.0877337e-04    1.6120358e-03    5.6006437e-09    4.2905080e-05    2.8175230e-04    3.8271711e-03 
   6.1064819e+00    4.1717974e-08    3.1895019e-04    1.6067373e-03    6.3677923e-09    4.8684257e-05    2.9737605e-04    3.8293844e-03 
   6.2021371e+00    4.3263637e-08    3.3014237e-04    1.6020430e-03    7.1873849e-09    5.4846528e-05    3.1254540e-04    3.8312926e-03 
   6.3054654e+00    4.5081444e-08    3.4330155e-04    1.5972324e-03    8.2143466e-09    6.2553407e-05    3.2965024e-04    3.8332584e-03 
   6.4078466e+00    4.7271809e-08    3.5923240e-04    1.5916035e-03    9.4385998e-09    7.1726701e-05    3.4730044e-04    3.8351723e-03 
   6.5031446e+00    4.9721632e-08    3.7710799e-04    1.5903274e-03    1.0795263e-08    8.1875426e-05    3.6639192e-04    3.8372231e-03 
   6.6004180e+00    5.2286808e-08    3.9575886e-04    1.5948923e-03    1.2398621e-08    9.3845162e-05    3.8986657e-04    3.8392575e-03 
   6.7029836e+00    5.5012874e-08    4.1548999e-04    1.6004831e-03    1.4339411e-08    1.0829977e-04    4.1954496e-04    3.8413425e-03 
   6.8011539e+00    5.7674915e-08    4.3468037e-04    1.6081148e-03    1.6426518e-08    1.2380226e-04    4.5313307e-04    3.8432083e-03 
   6.9022840e+00    6.0450873e-08    4.5460375e-04    1.6201181e-03    1.8786958e-08    1.4128202e-04    4.9165798e-04    3.8451071e-03 
   7.0051516e+00    6.3369622e-08    4.7547790e-04    1.6346716e-03    2.1365484e-08    1.6031049e-04    5.3311657e-04    3.8471432e-03 
   7.1050938e+00    6.6224820e-08    4.9579854e-04    1.6529825e-03    2.4044743e-08    1.8001330e-04    5.7572413e-04    3.8491012e-03 
   7.2007131e+00    6.8930049e-08    5.1494359e-04    1.6693159e-03    2.6778366e-08    2.0004842e-04    6.1914144e-04    3.8508885e-03 
   7.3088461e+00    7.2057984e-08    5.3698775e-04    1.6838456e-03    3.0091468e-08    2.2424649e-04    6.7204321e-04    3.8531372e-03 
   7.4085233e+00    7.5060247e-08    5.5807930e-04    1.6949053e-03    3.3358010e-08    2.4801963e-04    7.2310197e-04    3.8549779e-03 
   7.5081237e+00    7.8134157e-08    5.7958915e-04    1.7041937e-03    3.6804911e-08    2.7301411e-04    7.7472756e-04    3.8570433e-03 
   7.6078445e+00    8.1254404e-08    6.0132247e-04    1.7123973e-03    4.0435900e-08    2.9924551e-04    8.2674912e-04    3.8589006e-03 
   7.7053482e+00    8.4383963e-08    6.2303710e-04    1.7195354e-03    4.4183759e-08    3.2622456e-04    8.7900514e-04    3.8607081e-03 
   7.8051352e+00    8.7714255e-08    6.4607547e-04    1.7255343e-03    4.8253397e-08    3.5541927e-04    9.3613053e-04    3.8626801e-03 
   7.9054992e+00    9.1243993e-08    6.7043947e-04    1.7301279e-03    5.2674536e-08    3.8704015e-04    9.9858361e-04    3.8644148e-03 
   8.0060966e+00    9.4899426e-08    6.9558120e-04    1.7348559e-03    5.7461236e-08    4.2117173e-04    1.0657292e-03    3.8666012e-03 
   8.1130833e+00    9.8837912e-08    7.2253128e-04    1.7399289e-03    6.2867450e-08    4.5957768e-04    1.1392900e-03    3.8686807e-03 
   8.2047990e+00    1.0232303e-07    7.4629550e-04    1.7462735e-03    6.7794731e-08    4.9446254e-04    1.2048084e-03    3.8693098e-03 
   8.3055003e+00    1.0627185e-07    7.7312890e-04    1.7545323e-03    7.3518192e-08    5.3484567e-04    1.2809552e-03    3.8697114e-03 
   8.4078031e+00    1.1049013e-07    8.0172421e-04    1.7655330e-03    7.9743508e-08    5.7862454e-04    1.3634043e-03    3.8699287e-03 
   8.5004379e+00    1.1449434e-07    8.2880375e-04    1.7770656e-03    8.5754999e-08    6.2076488e-04    1.4410670e-03    3.8700298e-03 
   8.6095958e+00    1.1941887e-07    8.6200585e-04    1.7925137e-03    9.3292945e-08    6.7342008e-04    1.5348213e-03    3.8701043e-03 
   8.7099181e+00    1.2412882e-07    8.9365310e-04    1.8081050e-03    1.0067969e-07    7.2483343e-04    1.6243235e-03    3.8701470e-03 
   8.8094403e+00    1.2894979e-07    9.2592396e-04    1.8252600e-03    1.0844326e-07    7.7867682e-04    1.7189209e-03    3.8701744e-03 
   8.9124280e+00    1.3418781e-07    9.6089495e-04    1.8458941e-03    1.1695810e-07    8.3751607e-04    1.8217586e-03    3.8701940e-03 
   9.0124322e+00    1.3961740e-07    9.9709216e-04    1.8686888e-03    1.2562671e-07    8.9717619e-04    1.9257283e-03    3.8702068e-03 
   9.1058685e+00    1.4494872e-07    1.0325505e-03    1.8930584e-03    1.3401549e-07    9.5466703e-04    2.0252472e-03    3.8702168e-03 
   9.2084330e+00    1.5110569e-07    1.0733996e-03    1.9241964e-03    1.4346452e-07    1.0191195e-03    2.1358018e-03    3.8702263e-03 
   9.3009126e+00    1.5696555e-07    1.1121932e-03    1.9566851e-03    1.5213065e-07    1.0779351e-03    2.2365755e-03    3.8702344e-03 
   9.4156395e+00    1.6462323e-07    1.1627439e-03    2.0036779e-03    1.6302067e-07    1.1514249e-03    2.3642451e-03    3.8702436e-03 
   9.5156846e+00    1.7166837e-07    1.2091160e-03    2.0498877e-03    1.7256465e-07    1.2154288e-03    2.4778896e-03    3.8702497e-03 
   9.6149165e+00    1.7897602e-07    1.2570660e-03    2.1000041e-03    1.8202280e-07    1.2784656e-03    2.5903276e-03    3.8702552e-03 
   9.7182445e+00    1.8687871e-07    1.3087262e-03    2.1552101e-03    1.9181057e-07    1.3432644e-03    2.7056106e-03    3.8702604e-03 
   9.8077840e+00    1.9403361e-07    1.3553596e-03    2.2057298e-03    2.0017981e-07    1.3982919e-03    2.8037057e-03    3.8702642e-03 
   9.9017080e+00    2.0183217e-07    1.4060290e-03    2.2620932e-03    2.0878912e-07    1.4544934e-03    2.9053011e-03    3.8702689e-03 
   1.0002666e+01    2.1050080e-07    1.4621332e-03    2.3268505e-03    2.1781772e-07    1.5129564e-03    3.0128356e-03    3.8702723e-03 
   1.0101377e+01    2.1925815e-07    1.5185813e-03    2.3937650e-03    2.2636634e-07    1.5678126e-03    3.1173189e-03    3.8702761e-03 
   1.0211028e+01    2.2908831e-07    1.5815583e-03    2.4724416e-03    2.3557651e-07    1.6263509e-03    3.2308499e-03    3.8702801e-03 
   1.0314377e+01    2.3878564e-07    1.6434704e-03    2.5532646e-03    2.4404199e-07    1.6796479e-03    3.3360132e-03    3.8702842e-03 
   1.0400419e+01    2.4717854e-07    1.6968845e-03    2.6254965e-03    2.5092062e-07    1.7225739e-03    3.4230928e-03    3.8702871e-03 
   1.0524858e+01    2.5975855e-07    1.7766006e-03    2.7379277e-03    2.6061308e-07    1.7824450e-03    3.5472066e-03    3.8702918e-03 
   1.0617996e+01    2.6954327e-07    1.8383468e-03    2.8274388e-03    2.6763756e-07    1.8253495e-03    3.6386387e-03    3.8702946e-03 
   1.0710808e+01    2.7944029e-07    1.9004843e-03    2.9198630e-03    2.7448763e-07    1.8668010e-03    3.7274394e-03    3.8702977e-03 
   1.0802736e+01    2.8943034e-07    1.9629106e-03    3.0145271e-03    2.8110786e-07    1.9064677e-03    3.8128022e-03    3.8703009e-03 
   1.0925367e+01    3.0294706e-07    2.0468468e-03    3.1436518e-03    2.8970790e-07    1.9573970e-03    3.9228229e-03    3.8703055e-03 
   1.1025719e+01    3.1421307e-07    2.1163840e-03    3.2513291e-03    2.9655108e-07    1.9974215e-03    4.0089306e-03    3.8703091e-03 
   1.1129633e+01    3.2590007e-07    2.1880140e-03    3.3637537e-03    3.0345813e-07    2.0373442e-03    4.0944105e-03    3.8703135e-03 
   1.1201562e+01    3.3399578e-07    2.2373334e-03    3.4420218e-03    3.0810470e-07    2.0638971e-03    4.1514498e-03    3.8703159e-03 
   1.1318960e+01    3.4692910e-07    2.3154025e-03    3.5686767e-03    3.1543669e-07    2.1052224e-03    4.2412683e-03    3.8703203e-03 
   1.1428523e+01    3.5896059e-07    2.3874086e-03    3.6835144e-03    3.2206586e-07    2.1420256e-03    4.3211749e-03    3.8703241e-03 
   1.1505844e+01    3.6730254e-07    2.4368958e-03    3.7601514e-03    3.2661528e-07    2.1669531e-03    4.3741732e-03    3.8703261e-03 
   1.1621513e+01    3.7935601e-07    2.5075736e-03    3.8642306e-03    3.3316695e-07    2.2022602e-03    4.4491995e-03    3.8703294e-03 
   1.1700882e+01    3.8730221e-07    2.5535848e-03    3.9260255e-03    3.3751037e-07    2.2252942e-03    4.4971838e-03    3.8703315e-03 
   1.1819130e+01    3.9856608e-07    2.6178312e-03    4.0017846e-03    3.4369723e-07    2.2574459e-03    4.5634753e-03    3.8703349e-03 
   1.1938907e+01    4.0932408e-07    2.6780486e-03    4.0605290e-03    3.4960107e-07    2.2873041e-03    4.6238970e-03    3.8703376e-03 
   1.2020982e+01    4.1637416e-07    2.7168883e-03    4.0916388e-03    3.5341771e-07    2.3060904e-03    4.6613200e-03    3.8703395e-03 
   1.2104082e+01    4.2328071e-07    2.7544468e-03    4.1168387e-03    3.5709119e-07    2.3237266e-03    4.6961915e-03    3.8703412e-03 
   1.2226869e+01    4.3303751e-07    2.8065591e-03    4.1453287e-03    3.6219284e-07    2.3474077e-03    4.7422747e-03    3.8703435e-03 
   1.2312795e+01    4.3964028e-07    2.8412636e-03    4.1599429e-03    3.6554768e-07    2.3624253e-03    4.7712265e-03    3.8703453e-03 
   1.2400411e+01    4.4612295e-07    2.8747815e-03    4.1711365e-03    3.6878673e-07    2.3764329e-03    4.7975585e-03    3.8703474e-03 
   1.2534974e+01    4.5574255e-07    2.9235929e-03    4.1818841e-03    3.7339577e-07    2.3953375e-03    4.8324659e-03    3.8703495e-03 
   1.2626869e+01    4.6204821e-07    2.9549168e-03    4.1852959e-03    3.7628727e-07    2.4064536e-03    4.8526090e-03    3.8703512e-03 
   1.2720331e+01    4.6830264e-07    2.9854989e-03    4.1849451e-03    3.7901817e-07    2.4162971e-03    4.8699735e-03    3.8703526e-03 
   1.2814027e+01    4.7449840e-07    3.0154249e-03    4.1826913e-03    3.8155504e-07    2.4247723e-03    4.8842900e-03    3.8703544e-03 
   1.2907702e+01    4.8056461e-07    3.0442753e-03    4.1778799e-03    3.8395756e-07    2.4322901e-03    4.8954302e-03    3.8703562e-03 
   1.3001370e+01    4.8647070e-07    3.0718641e-03    4.1708982e-03    3.8617148e-07    2.4385154e-03    4.9037689e-03    3.8703578e-03 
   1.3141885e+01    4.9517414e-07    3.1117968e-03    4.1579847e-03    3.8914913e-07    2.4455094e-03    4.9112520e-03    3.8703602e-03 
   1.3235607e+01    5.0090920e-07    3.1376995e-03    4.1483155e-03    3.9087901e-07    2.4484694e-03    4.9132651e-03    3.8703617e-03 
   1.3329652e+01    5.0658660e-07    3.1629708e-03    4.1384891e-03    3.9246155e-07    2.4504091e-03    4.9128160e-03    3.8703632e-03 
   1.3423947e+01    5.1218908e-07    3.1875142e-03    4.1281990e-03    3.9387912e-07    2.4512340e-03    4.9100254e-03    3.8703645e-03 
   1.3518603e+01    5.1773498e-07    3.2114352e-03    4.1185244e-03    3.9513929e-07    2.4509919e-03    4.9052090e-03    3.8703658e-03 
   1.3613414e+01    5.2323685e-07    3.2348378e-03    4.1092259e-03    3.9623045e-07    2.4496387e-03    4.8983893e-03    3.8703667e-03 
   1.3708992e+01    5.2876644e-07    3.2580967e-03    4.1001414e-03    3.9714697e-07    2.4470978e-03    4.8893861e-03    3.8703678e-03 
   1.3805158e+01    5.3428148e-07    3.2809692e-03    4.0913366e-03    3.9791847e-07    2.4435775e-03    4.8782646e-03    3.8703687e-03 
   1.3901683e+01    5.3972095e-07    3.3031083e-03    4.0823841e-03    3.9851108e-07    2.4388996e-03    4.8649675e-03    3.8703700e-03 
   1.4044870e+01    5.4774286e-07    3.3352357e-03    4.0693934e-03    3.9903922e-07    2.4297713e-03    4.8420213e-03    3.8703718e-03 
   1.4141413e+01    5.5311008e-07    3.3563747e-03    4.0612555e-03    3.9923064e-07    2.4226057e-03    4.8240889e-03    3.8703728e-03 
   1.4238730e+01    5.5846674e-07    3.3771356e-03    4.0532109e-03    3.9925312e-07    2.4143460e-03    4.8045639e-03    3.8703739e-03 
   1.4337576e+01    5.6386842e-07    3.3977605e-03    4.0452893e-03    3.9914557e-07    2.4051729e-03    4.7831008e-03    3.8703750e-03 
   1.4436470e+01    5.6920071e-07    3.4177374e-03    4.0373889e-03    3.9886537e-07    2.3949673e-03    4.7599533e-03    3.8703760e-03 
   1.4532850e+01    5.7436228e-07    3.4367832e-03    4.0298127e-03    3.9842894e-07    2.3840596e-03    4.7362361e-03    3.8703770e-03 
   1.4630050e+01    5.7954769e-07    3.4556605e-03    4.0222649e-03    3.9784422e-07    2.3722199e-03    4.7110367e-03    3.8703780e-03 
   1.4728134e+01    5.8474198e-07    3.4742696e-03    4.0147575e-03    3.9713385e-07    2.3595878e-03    4.6843924e-03    3.8703790e-03 
   1.4827219e+01    5.8996538e-07    3.4927125e-03    4.0072992e-03    3.9627376e-07    2.3460196e-03    4.6561003e-03    3.8703798e-03 
   1.4924815e+01    5.9509709e-07    3.5105925e-03    4.0000918e-03    3.9529036e-07    2.3318940e-03    4.6274164e-03    3.8703807e-03 
   1.5022648e+01    6.0025776e-07    3.5284068e-03    3.9926305e-03    3.9418217e-07    2.3170630e-03    4.5973674e-03    3.8703817e-03 
   1.5120821e+01    6.0542673e-07    3.5460198e-03    3.9852175e-03    3.9296945e-07    2.3016451e-03    4.5661716e-03    3.8703828e-03 
   1.5209553e+01    6.1000976e-07    3.5612461e-03    3.9781860e-03    3.9174849e-07    2.2870335e-03    4.5370592e-03    3.8703837e-03 
   1.5347900e+01    6.1712298e-07    3.5844594e-03    3.9667894e-03    3.8971969e-07    2.2636241e-03    4.4903966e-03    3.8703849e-03 
   1.5436537e+01    6.2165072e-07    3.5989585e-03    3.9598822e-03    3.8829444e-07    2.2479755e-03    4.4598630e-03    3.8703857e-03 
   1.5525361e+01    6.2625256e-07    3.6137018e-03    3.9529948e-03    3.8676901e-07    2.2317959e-03    4.4293798e-03    3.8703866e-03 
   1.5617905e+01    6.3091101e-07    3.6281077e-03    3.9456923e-03    3.8499974e-07    2.2139739e-03    4.3961265e-03    3.8703874e-03 
   1.5713601e+01    6.3580661e-07    3.6432753e-03    3.9375378e-03    3.8334817e-07    2.1966473e-03    4.3609780e-03    3.8703881e-03 
   1.5812003e+01    6.4086841e-07    3.6588387e-03    3.9294801e-03    3.8155287e-07    2.1783573e-03    4.3250046e-03    3.8703889e-03 
   1.5911172e+01    6.4595087e-07    3.6742203e-03    3.9214540e-03    3.7965718e-07    2.1595205e-03    4.2880418e-03    3.8703897e-03 
   1.6010868e+01    6.5105692e-07    3.6894680e-03    3.9136388e-03    3.7766125e-07    2.1401648e-03    4.2504334e-03    3.8703903e-03 
   1.6109656e+01    6.5610131e-07    3.7042988e-03    3.9058498e-03    3.7561566e-07    2.1206978e-03    4.2126982e-03    3.8703910e-03 
   1.6206322e+01    6.6103818e-07    3.7186327e-03    3.8983051e-03    3.7352833e-07    2.1012624e-03    4.1756350e-03    3.8703916e-03 
   1.6305546e+01    6.6608936e-07    3.7330655e-03    3.8904378e-03    3.7133713e-07    2.0811409e-03    4.1368913e-03    3.8703922e-03 
   1.6403687e+01    6.7110518e-07    3.7472661e-03    3.8827954e-03    3.6910306e-07    2.0609696e-03    4.0984943e-03    3.8703929e-03 
   1.6501980e+01    6.7610447e-07    3.7611691e-03    3.8751414e-03    3.6682539e-07    2.0406497e-03    4.0597789e-03    3.8703937e-03 
   1.6600268e+01    6.8108240e-07    3.7747721e-03    3.8675644e-03    3.6449801e-07    2.0201622e-03    4.0208516e-03    3.8703942e-03 
   1.6749338e+01    6.8857461e-07    3.7947308e-03    3.8564238e-03    3.6089491e-07    1.9888898e-03    3.9616029e-03    3.8703951e-03 
   1.6848240e+01    6.9351175e-07    3.8075700e-03    3.8492121e-03    3.5844226e-07    1.9679465e-03    3.9222023e-03    3.8703956e-03 
   1.6948491e+01    6.9849805e-07    3.8203048e-03    3.8420866e-03    3.5592343e-07    1.9466568e-03    3.8822023e-03    3.8703960e-03 
   1.7048890e+01    7.0348729e-07    3.8328550e-03    3.8349940e-03    3.5335869e-07    1.9252269e-03    3.8422878e-03    3.8703965e-03 
   1.7148436e+01    7.0841571e-07    3.8450225e-03    3.8282719e-03    3.5077839e-07    1.9038974e-03    3.8028184e-03    3.8703969e-03 
   1.7248171e+01    7.1334537e-07    3.8569957e-03    3.8216232e-03    3.4816496e-07    1.8824973e-03    3.7632843e-03    3.8703974e-03 
   1.7347513e+01    7.1824342e-07    3.8686849e-03    3.8151256e-03    3.4554102e-07    1.8611926e-03    3.7238651e-03    3.8703979e-03 
   1.7446739e+01    7.2310250e-07    3.8800135e-03    3.8084743e-03    3.4289713e-07    1.8399128e-03    3.6844174e-03    3.8703984e-03 
   1.7545982e+01    7.2793474e-07    3.8910302e-03    3.8018855e-03    3.4023415e-07    1.8186539e-03    3.6451170e-03    3.8703988e-03 
   1.7645418e+01    7.3274249e-07    3.9017237e-03    3.7953959e-03    3.3755093e-07    1.7973988e-03    3.6058863e-03    3.8703992e-03 
   1.7744404e+01    7.3748992e-07    3.9120038e-03    3.7890303e-03    3.3486956e-07    1.7763104e-03    3.5671003e-03    3.8703996e-03 
   1.7843658e+01    7.4219309e-07    3.9218522e-03    3.7827347e-03    3.3217283e-07    1.7552478e-03    3.5284587e-03    3.8704000e-03 
   1.7943375e+01    7.4688258e-07    3.9314034e-03    3.7765248e-03    3.2944679e-07    1.7341256e-03    3.4899009e-03    3.8704004e-03 
   1.8043631e+01    7.5156667e-07    3.9406905e-03    3.7702860e-03    3.2669476e-07    1.7129591e-03    3.4512965e-03    3.8704008e-03 
   1.8142985e+01    7.5618540e-07    3.9496225e-03    3.7640459e-03    3.2395039e-07    1.6920213e-03    3.4131468e-03    3.8704011e-03 
   1.8242844e+01    7.6080574e-07    3.9583378e-03    3.7577139e-03    3.2118612e-07    1.6710746e-03    3.3750090e-03    3.8704015e-03 
   1.8342575e+01    7.6539228e-07    3.9667508e-03    3.7514672e-03    3.1842515e-07    1.6502822e-03    3.3371664e-03    3.8704018e-03 
   1.8442683e+01    7.6996862e-07    3.9749086e-03    3.7452766e-03    3.1566279e-07    1.6295868e-03    3.2994324e-03    3.8704021e-03 
   1.8542458e+01    7.7449333e-07    3.9827102e-03    3.7389429e-03    3.1291352e-07    1.6091086e-03    3.2621153e-03    3.8704025e-03 
   1.8642046e+01    7.7896555e-07    3.9901331e-03    3.7323997e-03    3.1017317e-07    1.5888151e-03    3.2250921e-03    3.8704027e-03 
   1.8741070e+01    7.8336085e-07    3.9971163e-03    3.7259140e-03    3.0745773e-07    1.5688099e-03    3.1885812e-03    3.8704030e-03 
   1.8840596e+01    7.8772103e-07    4.0037114e-03    3.7192625e-03    3.0474140e-07    1.5488943e-03    3.1522603e-03    3.8704033e-03 
   1.8940122e+01    7.9202132e-07    4.0098747e-03    3.7124975e-03    3.0203397e-07    1.5291487e-03    3.1162754e-03    3.8704036e-03 
   1.9039714e+01    7.9627026e-07    4.0156436e-03    3.7058062e-03    2.9933661e-07    1.5095744e-03    3.0806379e-03    3.8704038e-03 
   1.9129386e+01    8.0006835e-07    4.0205960e-03    3.6996515e-03    2.9687635e-07    1.4918974e-03    3.0488881e-03    3.8704040e-03 
   1.9224039e+01    8.0399459e-07    4.0253032e-03    3.6927667e-03    2.9419972e-07    1.4729491e-03    3.0155892e-03    3.8704041e-03 
   1.9342746e+01    8.0877892e-07    4.0303605e-03    3.6838232e-03    2.9101509e-07    1.4502056e-03    2.9734484e-03    3.8704043e-03 
   1.9442741e+01    8.1284454e-07    4.0346780e-03    3.6765188e-03    2.8840266e-07    1.4315307e-03    2.9389524e-03    3.8704045e-03 
   1.9532651e+01    8.1645294e-07    4.0382336e-03    3.6695602e-03    2.8601508e-07    1.4146507e-03    2.9081743e-03    3.8704047e-03 
   1.9622760e+01    8.2005346e-07    4.0416327e-03    3.6629216e-03    2.8362522e-07    1.3978466e-03    2.8778728e-03    3.8704049e-03 
   1.9722816e+01    8.2397848e-07    4.0449466e-03    3.6549728e-03    2.8103625e-07    1.3796193e-03    2.8441800e-03    3.8704051e-03 
   1.9812829e+01    8.2746717e-07    4.0476362e-03    3.6477533e-03    2.7867052e-07    1.3631439e-03    2.8144138e-03    3.8704053e-03 
   1.9902811e+01    8.3090582e-07    4.0500076e-03    3.6402155e-03    2.7631934e-07    1.3468379e-03    2.7849094e-03    3.8704054e-03 
   2.0042778e+01    8.3619794e-07    4.0532550e-03    3.6283093e-03    2.7270761e-07    1.3218802e-03    2.7393657e-03    3.8704056e-03 
   2.0132752e+01    8.3954021e-07    4.0549645e-03    3.6203703e-03    2.7039840e-07    1.3060195e-03    2.7105606e-03    3.8704057e-03 
   2.0222725e+01    8.4283903e-07    4.0563937e-03    3.6122881e-03    2.6810633e-07    1.2903352e-03    2.6820982e-03    3.8704058e-03 
   2.0312748e+01    8.4612108e-07    4.0576653e-03    3.6041327e-03    2.6581963e-07    1.2747669e-03    2.6540595e-03    3.8704059e-03 
   2.0412780e+01    8.4969582e-07    4.0586503e-03    3.5945742e-03    2.6334720e-07    1.2579021e-03    2.6230660e-03    3.8704062e-03 
   2.0512832e+01    8.5324377e-07    4.0594235e-03    3.5846956e-03    2.6087915e-07    1.2411681e-03    2.5923277e-03    3.8704063e-03 
   2.0602888e+01    8.5638038e-07    4.0597855e-03    3.5756953e-03    2.5863952e-07    1.2261151e-03    2.5652214e-03    3.8704064e-03 
   2.0714957e+01    8.6020659e-07    4.0597790e-03    3.5644378e-03    2.5580640e-07    1.2072884e-03    2.5321097e-03    3.8704066e-03 
   2.0815078e+01    8.6355356e-07    4.0593647e-03    3.5537657e-03    2.5341837e-07    1.1912609e-03    2.5026418e-03    3.8704068e-03 
   2.0915308e+01    8.6687027e-07    4.0587226e-03    3.5428925e-03    2.5102449e-07    1.1753071e-03    2.4735888e-03    3.8704069e-03 
   2.1015601e+01    8.7012993e-07    4.0577377e-03    3.5318997e-03    2.4863896e-07    1.1594955e-03    2.4449865e-03    3.8704071e-03 
   2.1115905e+01    8.7333596e-07    4.0564385e-03    3.5207396e-03    2.4626719e-07    1.1438527e-03    2.4168036e-03    3.8704073e-03 
   2.1216178e+01    8.7648244e-07    4.0548082e-03    3.5095819e-03    2.4391192e-07    1.1283923e-03    2.3891197e-03    3.8704074e-03 
   2.1316481e+01    8.7958058e-07    4.0528929e-03    3.4981493e-03    2.4157274e-07    1.1131083e-03    2.3617790e-03    3.8704075e-03 
   2.1416897e+01    8.8263521e-07    4.0507047e-03    3.4863221e-03    2.3924888e-07    1.0979922e-03    2.3346143e-03    3.8704077e-03 
   2.1517379e+01    8.8564933e-07    4.0482683e-03    3.4746157e-03    2.3694444e-07    1.0830637e-03    2.3078784e-03    3.8704078e-03 
   2.1618907e+01    8.8863913e-07    4.0455020e-03    3.4626615e-03    2.3445632e-07    1.0673551e-03    2.2815082e-03    3.8704080e-03 
   2.1738669e+01    8.9205835e-07    4.0416869e-03    3.4478850e-03    2.3176142e-07    1.0500513e-03    2.2502830e-03    3.8704082e-03 
   2.1808985e+01    8.9407672e-07    4.0394745e-03    3.4391578e-03    2.3015701e-07    1.0398586e-03    2.2323000e-03    3.8704083e-03 
   2.1904727e+01    8.9673936e-07    4.0360369e-03    3.4268263e-03    2.2796916e-07    1.0260416e-03    2.2081112e-03    3.8704084e-03 
   2.2004078e+01    8.9945928e-07    4.0322381e-03    3.4140487e-03    2.2584603e-07    1.0124583e-03    2.1833597e-03    3.8704085e-03 
   2.2104829e+01    9.0218492e-07    4.0282029e-03    3.4009023e-03    2.2368768e-07    9.9875240e-04    2.1587307e-03    3.8704087e-03 
   2.2205654e+01    9.0487662e-07    4.0239696e-03    3.3876258e-03    2.2153476e-07    9.8516099e-04    2.1342444e-03    3.8704087e-03 
   2.2319105e+01    9.0785311e-07    4.0189320e-03    3.3729034e-03    2.1896068e-07    9.6930668e-04    2.1072956e-03    3.8704088e-03 
   2.2415224e+01    9.1032610e-07    4.0144223e-03    3.3603484e-03    2.1686783e-07    9.5635953e-04    2.0847373e-03    3.8704089e-03 
   2.2517645e+01    9.1291581e-07    4.0093875e-03    3.3466123e-03    2.1468821e-07    9.4287800e-04    2.0609691e-03    3.8704090e-03 
   2.2613763e+01    9.1530818e-07    4.0044733e-03    3.3336143e-03    2.1265983e-07    9.3038675e-04    2.0390237e-03    3.8704091e-03 
   2.2704936e+01    9.1754754e-07    3.9996629e-03    3.3211122e-03    2.1082056e-07    9.1898362e-04    2.0184623e-03    3.8704092e-03 
   2.2841740e+01    9.2086975e-07    3.9922364e-03    3.3023332e-03    2.0805763e-07    9.0198995e-04    1.9881474e-03    3.8704093e-03 
   2.2932984e+01    9.2304350e-07    3.9870855e-03    3.2894318e-03    2.0622583e-07    8.9079229e-04    1.9680635e-03    3.8704093e-03 
   2.3023996e+01    9.2520586e-07    3.9819079e-03    3.2767601e-03    2.0440803e-07    8.7973282e-04    1.9483568e-03    3.8704095e-03 
   2.3115008e+01    9.2732757e-07    3.9765422e-03    3.2638669e-03    2.0260560e-07    8.6880810e-04    1.9289459e-03    3.8704095e-03 
   2.3216212e+01    9.2965453e-07    3.9704204e-03    3.2494798e-03    2.0064792e-07    8.5693834e-04    1.9075516e-03    3.8704096e-03 
   2.3315064e+01    9.3190092e-07    3.9643151e-03    3.2356220e-03    1.9864156e-07    8.4502300e-04    1.8870274e-03    3.8704097e-03 
   2.3438629e+01    9.3461757e-07    3.9562764e-03    3.2174235e-03    1.9627764e-07    8.3085168e-04    1.8613961e-03    3.8704097e-03 
   2.3540031e+01    9.3682669e-07    3.9495864e-03    3.2027702e-03    1.9438710e-07    8.1952044e-04    1.8408219e-03    3.8704098e-03 
   2.3641468e+01    9.3899267e-07    3.9427016e-03    3.1879238e-03    1.9250490e-07    8.0830171e-04    1.8205671e-03    3.8704098e-03 
   2.3742920e+01    9.4113214e-07    3.9356974e-03    3.1731233e-03    1.9063637e-07    7.9721755e-04    1.8004772e-03    3.8704100e-03 
   2.3844405e+01    9.4323853e-07    3.9285453e-03    3.1580593e-03    1.8878559e-07    7.8628335e-04    1.7805523e-03    3.8704100e-03 
   2.3945427e+01    9.4529945e-07    3.9212742e-03    3.1431483e-03    1.8696117e-07    7.7554895e-04    1.7610606e-03    3.8704101e-03 
   2.4046518e+01    9.4732303e-07    3.9138363e-03    3.1281546e-03    1.8515809e-07    7.6497503e-04    1.7418152e-03    3.8704102e-03 
   2.4147668e+01    9.4931223e-07    3.9062480e-03    3.1131341e-03    1.8337485e-07    7.5455431e-04    1.7227209e-03    3.8704103e-03 
   2.4248870e+01    9.5127137e-07    3.8985302e-03    3.0980461e-03    1.8161068e-07    7.4428260e-04    1.7038494e-03    3.8704104e-03 
   2.4350124e+01    9.5320060e-07    3.8906855e-03    3.0826720e-03    1.7986527e-07    7.3415734e-04    1.6850103e-03    3.8704105e-03 
   2.4400615e+01    9.5415254e-07    3.8867413e-03    3.0751122e-03    1.7900269e-07    7.2916764e-04    1.6757484e-03    3.8704105e-03 
   2.4501673e+01    9.5603141e-07    3.8787295e-03    3.0599848e-03    1.7729237e-07    7.1929557e-04    1.6574072e-03    3.8704106e-03 
   2.4602812e+01    9.5788093e-07    3.8705932e-03    3.0448256e-03    1.7560324e-07    7.0957536e-04    1.6392345e-03    3.8704107e-03 
   2.4704015e+01    9.5969543e-07    3.8623142e-03    3.0296221e-03    1.7393489e-07    7.0000458e-04    1.6212522e-03    3.8704107e-03 
   2.4805273e+01    9.6147534e-07    3.8538978e-03    3.0143971e-03    1.7228730e-07    6.9058210e-04    1.6034451e-03    3.8704109e-03 
   2.4906585e+01    9.6322325e-07    3.8453563e-03    2.9989733e-03    1.7066164e-07    6.8131125e-04    1.5857307e-03    3.8704110e-03 
   2.5014292e+01    9.6505474e-07    3.8361818e-03    2.9829641e-03    1.6889667e-07    6.7137987e-04    1.5671519e-03    3.8704110e-03 
   2.5116944e+01    9.6675526e-07    3.8272751e-03    2.9677305e-03    1.6721310e-07    6.6197780e-04    1.5495660e-03    3.8704111e-03 
   2.5231001e+01    9.6860496e-07    3.8172390e-03    2.9505681e-03    1.6541079e-07    6.5187829e-04    1.5301853e-03    3.8704112e-03 
   2.5320108e+01    9.7001270e-07    3.8092694e-03    2.9369755e-03    1.6409762e-07    6.4441634e-04    1.5152672e-03    3.8704113e-03 
   2.5421714e+01    9.7159192e-07    3.8000956e-03    2.9214619e-03    1.6262542e-07    6.3606142e-04    1.4984096e-03    3.8704114e-03 
   2.5523386e+01    9.7313820e-07    3.7908033e-03    2.9059341e-03    1.6116243e-07    6.2779889e-04    1.4817503e-03    3.8704114e-03 
   2.5625121e+01    9.7464907e-07    3.7813846e-03    2.8901853e-03    1.5971348e-07    6.1964670e-04    1.4651316e-03    3.8704115e-03 
   2.5726920e+01    9.7612778e-07    3.7718545e-03    2.8745179e-03    1.5828150e-07    6.1161541e-04    1.4487557e-03    3.8704116e-03 
   2.5828786e+01    9.7756742e-07    3.7621872e-03    2.8587448e-03    1.5686560e-07    6.0370028e-04    1.4325504e-03    3.8704116e-03 
   2.5930720e+01    9.7897541e-07    3.7524136e-03    2.8429245e-03    1.5546734e-07    5.9590644e-04    1.4164439e-03    3.8704117e-03 
   2.6032723e+01    9.8034725e-07    3.7425178e-03    2.8271225e-03    1.5408545e-07    5.8822782e-04    1.4004752e-03    3.8704117e-03 
   2.6134793e+01    9.8168823e-07    3.7325223e-03    2.8112020e-03    1.5272079e-07    5.8066678e-04    1.3846061e-03    3.8704117e-03 
   2.6236594e+01    9.8299270e-07    3.7224570e-03    2.7953810e-03    1.5137589e-07    5.7323949e-04    1.3689573e-03    3.8704118e-03 
   2.6338497e+01    9.8425675e-07    3.7122537e-03    2.7793996e-03    1.5004850e-07    5.6592765e-04    1.3534922e-03    3.8704119e-03 
   2.6440473e+01    9.8549621e-07    3.7019785e-03    2.7635350e-03    1.4873446e-07    5.5871524e-04    1.3381436e-03    3.8704119e-03 
   2.6542517e+01    9.8670348e-07    3.6916051e-03    2.7476644e-03    1.4743431e-07    5.5160367e-04    1.3229988e-03    3.8704119e-03 
   2.6644630e+01    9.8787701e-07    3.6811291e-03    2.7315638e-03    1.4614854e-07    5.4459376e-04    1.3079099e-03    3.8704120e-03 
   2.6746809e+01    9.8903265e-07    3.6706115e-03    2.7156469e-03    1.4487340e-07    5.3767081e-04    1.2929486e-03    3.8704121e-03 
   2.6820390e+01    9.8984906e-07    3.6630030e-03    2.7042723e-03    1.4392196e-07    5.3259289e-04    1.2823320e-03    3.8704120e-03 
   2.6920132e+01    9.9092616e-07    3.6526070e-03    2.6888202e-03    1.4265020e-07    5.2581631e-04    1.2680104e-03    3.8704120e-03 
   2.7011700e+01    9.9188738e-07    3.6429939e-03    2.6745547e-03    1.4149684e-07    5.1968817e-04    1.2548516e-03    3.8704120e-03 
   2.7103676e+01    9.9282392e-07    3.6332625e-03    2.6600996e-03    1.4041014e-07    5.1383421e-04    1.2416849e-03    3.8704121e-03 
   2.7206166e+01    9.9384175e-07    3.6223593e-03    2.6440218e-03    1.3921137e-07    5.0739827e-04    1.2273695e-03    3.8704122e-03 
   2.7308714e+01    9.9483707e-07    3.6114061e-03    2.6279850e-03    1.3801459e-07    5.0101343e-04    1.2132162e-03    3.8704124e-03 
   2.7411318e+01    9.9580595e-07    3.6003897e-03    2.6119883e-03    1.3682281e-07    4.9469018e-04    1.1992072e-03    3.8704125e-03 
   2.7513968e+01    9.9674584e-07    3.5893038e-03    2.5959592e-03    1.3563908e-07    4.8843933e-04    1.1852493e-03    3.8704126e-03 
   2.7616638e+01    9.9765799e-07    3.5781577e-03    2.5800073e-03    1.3446345e-07    4.8226090e-04    1.1714856e-03    3.8704126e-03 
   2.7719342e+01    9.9855125e-07    3.5669825e-03    2.5642256e-03    1.3329476e-07    4.7614989e-04    1.1578826e-03    3.8704126e-03 
   2.7822099e+01    9.9941382e-07    3.5557343e-03    2.5484258e-03    1.3213715e-07    4.7012019e-04    1.1444203e-03    3.8704127e-03 
   2.7924899e+01    1.0002577e-06    3.5444586e-03    2.5326498e-03    1.3098689e-07    4.6415798e-04    1.1310743e-03    3.8704127e-03 
   2.8027770e+01    1.0010761e-06    3.5331280e-03    2.5167540e-03    1.2984417e-07    4.5826291e-04    1.1178060e-03    3.8704127e-03 
   2.8130547e+01    1.0018687e-06    3.5217656e-03    2.5010256e-03    1.2871226e-07    4.5244891e-04    1.1047088e-03    3.8704124e-03 
   2.8233434e+01    1.0026415e-06    3.5103649e-03    2.4852885e-03    1.2758685e-07    4.4669647e-04    1.0917347e-03    3.8704125e-03 
   2.8330214e+01    1.0033492e-06    3.4996175e-03    2.4706245e-03    1.2652637e-07    4.4131585e-04    1.0796716e-03    3.8704125e-03 
   2.8433209e+01    1.0040793e-06    3.4881455e-03    2.4550520e-03    1.2541887e-07    4.3570191e-04    1.0668817e-03    3.8704125e-03 
   2.8536231e+01    1.0047856e-06    3.4766355e-03    2.4394827e-03    1.2431800e-07    4.3014983e-04    1.0542126e-03    3.8704125e-03 
   2.8639317e+01    1.0054757e-06    3.4651098e-03    2.4240736e-03    1.2322207e-07    4.2465277e-04    1.0417342e-03    3.8704126e-03 
   2.8742451e+01    1.0061459e-06    3.4535588e-03    2.4087847e-03    1.2213291e-07    4.1921673e-04    1.0294213e-03    3.8704126e-03 
   2.8845642e+01    1.0067949e-06    3.4419774e-03    2.3935773e-03    1.2105144e-07    4.1384432e-04    1.0172322e-03    3.8704126e-03 
   2.8948877e+01    1.0074253e-06    3.4303773e-03    2.3784313e-03    1.1997708e-07    4.0853316e-04    1.0051470e-03    3.8704127e-03 
   2.9000513e+01    1.0077343e-06    3.4245776e-03    2.3709063e-03    1.1944227e-07    4.0589998e-04    9.9911607e-04    3.8704127e-03 
   2.9103687e+01    1.0083399e-06    3.4129767e-03    2.3557938e-03    1.1837875e-07    4.0068230e-04    9.8714455e-04    3.8704126e-03 
   2.9206867e+01    1.0089282e-06    3.4013686e-03    2.3408580e-03    1.1732181e-07    3.9552339e-04    9.7534463e-04    3.8704126e-03 
   2.9310130e+01    1.0095024e-06    3.3897532e-03    2.3260058e-03    1.1626999e-07    3.9041669e-04    9.6359509e-04    3.8704126e-03 
   2.9413457e+01    1.0100584e-06    3.3781209e-03    2.3112023e-03    1.1522463e-07    3.8536655e-04    9.5202008e-04    3.8704126e-03 
   2.9516875e+01    1.0105996e-06    3.3664795e-03    2.2964871e-03    1.1418415e-07    3.8036685e-04    9.4051219e-04    3.8704127e-03 
   2.9620355e+01    1.0111261e-06    3.3548341e-03    2.2818212e-03    1.1314937e-07    3.7542040e-04    9.2906926e-04    3.8704127e-03 
   2.9723894e+01    1.0116378e-06    3.3431849e-03    2.2673709e-03    1.1211981e-07    3.7052515e-04    9.1786814e-04    3.8704127e-03 
   2.9827501e+01    1.0121351e-06    3.3315332e-03    2.2529735e-03    1.1109644e-07    3.6568385e-04    9.0673761e-04    3.8704127e-03 
   2.9931164e+01    1.0126138e-06    3.3198668e-03    2.2387113e-03    1.1008004e-07    3.6089877e-04    8.9576947e-04    3.8704128e-03 
   3.0034886e+01    1.0130820e-06    3.3082126e-03    2.2245477e-03    1.0906807e-07    3.5616106e-04    8.8490681e-04    3.8704128e-03 
   3.0138649e+01    1.0135361e-06    3.2965617e-03    2.2104083e-03    1.0806250e-07    3.5147704e-04    8.7418298e-04    3.8704128e-03 
   3.0242453e+01    1.0139795e-06    3.2849250e-03    2.1964562e-03    1.0706253e-07    3.4684369e-04    8.6360181e-04    3.8704128e-03 
   3.0346288e+01    1.0144108e-06    3.2733002e-03    2.1826203e-03    1.0606960e-07    3.4226534e-04    8.5313810e-04    3.8704129e-03 
   3.0450161e+01    1.0148302e-06    3.2616872e-03    2.1688927e-03    1.0508311e-07    3.3773948e-04    8.4283646e-04    3.8704129e-03 
   3.0544696e+01    1.0152029e-06    3.2511369e-03    2.1565334e-03    1.0418111e-07    3.3363482e-04    8.3351561e-04    3.8704129e-03 
   3.0648641e+01    1.0156009e-06    3.2395512e-03    2.1428956e-03    1.0321066e-07    3.2922009e-04    8.2328793e-04    3.8704130e-03 
   3.0700621e+01    1.0157962e-06    3.2337704e-03    2.1361924e-03    1.0272713e-07    3.2703013e-04    8.1829726e-04    3.8704130e-03 
   3.0804628e+01    1.0161772e-06    3.2222053e-03    2.1227624e-03    1.0176444e-07    3.2268576e-04    8.0830122e-04    3.8704131e-03 
   3.0908685e+01    1.0165474e-06    3.2106552e-03    2.1094963e-03    1.0080843e-07    3.1839254e-04    7.9845656e-04    3.8704131e-03 
   3.1012807e+01    1.0169075e-06    3.1991207e-03    2.0963633e-03    9.9859006e-08    3.1414953e-04    7.8872061e-04    3.8704131e-03 
   3.1116960e+01    1.0172574e-06    3.1876063e-03    2.0832309e-03    9.8916049e-08    3.0995638e-04    7.7902615e-04    3.8704132e-03 
   3.1217680e+01    1.0175880e-06    3.1765004e-03    2.0707156e-03    9.8006510e-08    3.0593690e-04    7.6983029e-04    3.8704131e-03 
   3.1321768e+01    1.0179203e-06    3.1650483e-03    2.0578701e-03    9.7078055e-08    3.0184754e-04    7.6040059e-04    3.8704130e-03 
   3.1425933e+01    1.0182434e-06    3.1536141e-03    2.0451450e-03    9.6155379e-08    2.9780400e-04    7.5112228e-04    3.8704128e-03 
   3.1530166e+01    1.0185578e-06    3.1422008e-03    2.0325428e-03    9.5239008e-08    2.9380765e-04    7.4196644e-04    3.8704129e-03 
   3.1634460e+01    1.0188640e-06    3.1308108e-03    2.0199447e-03    9.4329411e-08    2.8985962e-04    7.3281821e-04    3.8704129e-03 
   3.1738803e+01    1.0191623e-06    3.1194465e-03    2.0075019e-03    9.3425438e-08    2.8595609e-04    7.2380132e-04    3.8704129e-03 
   3.1843183e+01    1.0194499e-06    3.1081011e-03    1.9951680e-03    9.2527764e-08    2.8209886e-04    7.1496951e-04    3.8704130e-03 
   3.1947599e+01    1.0197309e-06    3.0967875e-03    1.9829412e-03    9.1636315e-08    2.7828734e-04    7.0619458e-04    3.8704130e-03 
   3.2052065e+01    1.0200054e-06    3.0855045e-03    1.9707950e-03    9.0750530e-08    2.7451929e-04    6.9758040e-04    3.8704130e-03 
   3.2104311e+01    1.0201393e-06    3.0798753e-03    1.9647769e-03    9.0310567e-08    2.7265421e-04    6.9331700e-04    3.8704130e-03 
   3.2208858e+01    1.0204021e-06    3.0686305e-03    1.9526960e-03    8.9435779e-08    2.6895804e-04    6.8477510e-04    3.8704131e-03 
   3.2313476e+01    1.0206599e-06    3.0574184e-03    1.9408104e-03    8.8567778e-08    2.6530753e-04    6.7641566e-04    3.8704131e-03 
   3.2418136e+01    1.0209074e-06    3.0462268e-03    1.9290543e-03    8.7709251e-08    2.6171058e-04    6.6816616e-04    3.8704131e-03 
   3.2522854e+01    1.0211498e-06    3.0350692e-03    1.9173955e-03    8.6857514e-08    2.5815856e-04    6.6000501e-04    3.8704132e-03 
   3.2627615e+01    1.0213860e-06    3.0239443e-03    1.9058326e-03    8.6013248e-08    2.5465325e-04    6.5195529e-04    3.8704132e-03 
   3.2732414e+01    1.0216159e-06    3.0128521e-03    1.8942636e-03    8.5176002e-08    2.5119294e-04    6.4390819e-04    3.8704132e-03 
   3.2837287e+01    1.0218395e-06    3.0017889e-03    1.8828215e-03    8.4345710e-08    2.4777670e-04    6.3596363e-04    3.8704133e-03 
   3.2942218e+01    1.0220577e-06    2.9907591e-03    1.8714950e-03    8.3522153e-08    2.4440366e-04    6.2814159e-04    3.8704133e-03 
   3.3047187e+01    1.0222691e-06    2.9797611e-03    1.8602659e-03    8.2705237e-08    2.4107335e-04    6.2045986e-04    3.8704133e-03 
   3.3152217e+01    1.0224753e-06    2.9687964e-03    1.8491450e-03    8.1895294e-08    2.3778614e-04    6.1289082e-04    3.8704133e-03 
   3.3204749e+01    1.0225761e-06    2.9633292e-03    1.8435458e-03    8.1492907e-08    2.3615877e-04    6.0907435e-04    3.8704133e-03 
   3.3309367e+01    1.0227734e-06    2.9524664e-03    1.8325852e-03    8.0696556e-08    2.3294884e-04    6.0164096e-04    3.8704134e-03 
   3.3414085e+01    1.0229653e-06    2.9416320e-03    1.8217017e-03    7.9906886e-08    2.2977970e-04    5.9431416e-04    3.8704134e-03 
   3.3518869e+01    1.0231515e-06    2.9308291e-03    1.8108950e-03    7.9124058e-08    2.2665177e-04    5.8705621e-04    3.8704134e-03 
   3.3623705e+01    1.0233323e-06    2.9200599e-03    1.8001837e-03    7.8347996e-08    2.2356456e-04    5.7989856e-04    3.8704134e-03 
   3.3728575e+01    1.0235085e-06    2.9093286e-03    1.7894857e-03    7.7578696e-08    2.2051786e-04    5.7275313e-04    3.8704134e-03 
   3.3833473e+01    1.0236797e-06    2.8986347e-03    1.7789253e-03    7.6815857e-08    2.1751052e-04    5.6573114e-04    3.8704135e-03 
   3.3938400e+01    1.0238458e-06    2.8879777e-03    1.7684683e-03    7.6059800e-08    2.1454305e-04    5.5885893e-04    3.8704135e-03 
   3.4043361e+01    1.0240087e-06    2.8773622e-03    1.7581085e-03    7.5310821e-08    2.1161590e-04    5.5207902e-04    3.8704135e-03 
   3.4148351e+01    1.0241676e-06    2.8667869e-03    1.7478316e-03    7.4568789e-08    2.0872837e-04    5.4539084e-04    3.8704135e-03 
   3.4200854e+01    1.0242453e-06    2.8615169e-03    1.7427267e-03    7.4200795e-08    2.0730075e-04    5.4208030e-04    3.8704136e-03 
   3.4305953e+01    1.0243966e-06    2.8509890e-03    1.7325106e-03    7.3469873e-08    2.0447335e-04    5.3547326e-04    3.8704136e-03 
   3.4411075e+01    1.0245437e-06    2.8405013e-03    1.7224112e-03    7.2745927e-08    2.0168481e-04    5.2897271e-04    3.8704136e-03 
   3.4516228e+01    1.0246872e-06    2.8300543e-03    1.7123851e-03    7.2029335e-08    1.9893576e-04    5.2253899e-04    3.8704136e-03 
   3.4621440e+01    1.0248268e-06    2.8196440e-03    1.7024513e-03    7.1319591e-08    1.9622423e-04    5.1621765e-04    3.8704137e-03 
   3.4725913e+01    1.0249617e-06    2.8093495e-03    1.6926654e-03    7.0621815e-08    1.9356953e-04    5.0998341e-04    3.8704137e-03 
   3.4828992e+01    1.0250910e-06    2.7992333e-03    1.6830172e-03    6.9939746e-08    1.9098565e-04    5.0389708e-04    3.8704138e-03 
   3.4934340e+01    1.0252193e-06    2.7889367e-03    1.6732911e-03    6.9251407e-08    1.8838681e-04    4.9774122e-04    3.8704138e-03 
   3.5039747e+01    1.0253433e-06    2.7786756e-03    1.6636424e-03    6.8569754e-08    1.8582371e-04    4.9166138e-04    3.8704138e-03 
   3.5145215e+01    1.0254650e-06    2.7684549e-03    1.6540702e-03    6.7893528e-08    1.8329263e-04    4.8570179e-04    3.8704138e-03 
   3.5250706e+01    1.0255830e-06    2.7582747e-03    1.6445949e-03    6.7223979e-08    1.8079688e-04    4.7985724e-04    3.8704138e-03 
   3.5303478e+01    1.0256401e-06    2.7531993e-03    1.6398214e-03    6.6891756e-08    1.7956233e-04    4.7690820e-04    3.8704139e-03 
   3.5408543e+01    1.0257526e-06    2.7431245e-03    1.6304678e-03    6.6234046e-08    1.7712677e-04    4.7115160e-04    3.8704139e-03 
   3.5513694e+01    1.0258594e-06    2.7330782e-03    1.6212027e-03    6.5583387e-08    1.7472621e-04    4.6551157e-04    3.8704139e-03 
   3.5618902e+01    1.0259651e-06    2.7230752e-03    1.6119756e-03    6.4938075e-08    1.7235601e-04    4.5989971e-04    3.8704139e-03 
   3.5724168e+01    1.0260682e-06    2.7131111e-03    1.6028440e-03    6.4299094e-08    1.7001851e-04    4.5438868e-04    3.8704139e-03 
   3.5829490e+01    1.0261663e-06    2.7031800e-03    1.5937530e-03    6.3667395e-08    1.6771592e-04    4.4891485e-04    3.8704140e-03 
   3.5934831e+01    1.0262631e-06    2.6932950e-03    1.5847445e-03    6.3041231e-08    1.6544357e-04    4.4352078e-04    3.8704140e-03 
   3.6040187e+01    1.0263561e-06    2.6834498e-03    1.5758564e-03    6.2422347e-08    1.6320576e-04    4.3823522e-04    3.8704140e-03 
   3.6142631e+01    1.0264446e-06    2.6739204e-03    1.5672425e-03    6.1824898e-08    1.6105579e-04    4.3310504e-04    3.8704140e-03 
   3.6248043e+01    1.0265319e-06    2.6641552e-03    1.5584829e-03    6.1218617e-08    1.5888049e-04    4.2792411e-04    3.8704140e-03 
   3.6300755e+01    1.0265746e-06    2.6592908e-03    1.5541276e-03    6.0917907e-08    1.5780483e-04    4.2536696e-04    3.8704141e-03 
   3.6406241e+01    1.0266590e-06    2.6495865e-03    1.5453745e-03    6.0320459e-08    1.5567415e-04    4.2023921e-04    3.8704141e-03 
   3.6511783e+01    1.0267410e-06    2.6399209e-03    1.5367565e-03    5.9729058e-08    1.5357328e-04    4.1524100e-04    3.8704141e-03 
   3.6614408e+01    1.0268181e-06    2.6305640e-03    1.5284530e-03    5.9158983e-08    1.5155702e-04    4.1040530e-04    3.8704141e-03 
   3.6716366e+01    1.0268930e-06    2.6213102e-03    1.5202691e-03    5.8597813e-08    1.4958038e-04    4.0569500e-04    3.8704142e-03 
   3.6822012e+01    1.0269677e-06    2.6117632e-03    1.5118660e-03    5.8025399e-08    1.4756900e-04    4.0089429e-04    3.8704142e-03 
   3.6927695e+01    1.0270400e-06    2.6022561e-03    1.5034572e-03    5.7458367e-08    1.4558477e-04    3.9607839e-04    3.8704142e-03 
   3.7033417e+01    1.0271094e-06    2.5927876e-03    1.4951737e-03    5.6897365e-08    1.4362908e-04    3.9137477e-04    3.8704143e-03 
   3.7139166e+01    1.0271775e-06    2.5833626e-03    1.4869308e-03    5.6341339e-08    1.4169908e-04    3.8673823e-04    3.8704142e-03 
   3.7244974e+01    1.0272433e-06    2.5739753e-03    1.4787636e-03    5.5791200e-08    1.3979666e-04    3.8216136e-04    3.8704143e-03 
   3.7350797e+01    1.0273070e-06    2.5646305e-03    1.4706632e-03    5.5246798e-08    1.3792141e-04    3.7763226e-04    3.8704143e-03 
   3.7403723e+01    1.0273381e-06    2.5599752e-03    1.4665848e-03    5.4976456e-08    1.3699323e-04    3.7534771e-04    3.8704143e-03 
   3.7508329e+01    1.0273982e-06    2.5508019e-03    1.4586513e-03    5.4445590e-08    1.3517633e-04    3.7094918e-04    3.8704143e-03 
   3.7611444e+01    1.0274556e-06    2.5418012e-03    1.4509050e-03    5.3927612e-08    1.3341041e-04    3.6669210e-04    3.8704143e-03 
   3.7717381e+01    1.0275123e-06    2.5325958e-03    1.4430044e-03    5.3402791e-08    1.3162634e-04    3.6236873e-04    3.8704144e-03 
   3.7823365e+01    1.0275667e-06    2.5234288e-03    1.4351493e-03    5.2882907e-08    1.2986626e-04    3.5807551e-04    3.8704144e-03 
   3.7929368e+01    1.0276194e-06    2.5143036e-03    1.4273184e-03    5.2367991e-08    1.2813015e-04    3.5382360e-04    3.8704144e-03 
   3.8035318e+01    1.0276706e-06    2.5052268e-03    1.4196131e-03    5.1858619e-08    1.2641950e-04    3.4963520e-04    3.8704144e-03 
   3.8141253e+01    1.0277203e-06    2.4961950e-03    1.4119441e-03    5.1353767e-08    1.2473142e-04    3.4553215e-04    3.8704145e-03 
   3.8247180e+01    1.0277686e-06    2.4872073e-03    1.4043567e-03    5.0854783e-08    1.2306894e-04    3.4151079e-04    3.8704145e-03 
   3.8300140e+01    1.0277923e-06    2.4827325e-03    1.4005885e-03    5.0607465e-08    1.2224726e-04    3.3950904e-04    3.8704145e-03 
   3.8405095e+01    1.0278376e-06    2.4738899e-03    1.3931506e-03    5.0120224e-08    1.2063377e-04    3.3560263e-04    3.8704145e-03 
   3.8504644e+01    1.0278794e-06    2.4655426e-03    1.3861084e-03    4.9661505e-08    1.1912152e-04    3.3186979e-04    3.8704146e-03 
   3.8610738e+01    1.0279220e-06    2.4566863e-03    1.3786816e-03    4.9180557e-08    1.1753927e-04    3.2799952e-04    3.8704146e-03 
   3.8716868e+01    1.0279637e-06    2.4478710e-03    1.3713259e-03    4.8704620e-08    1.1597942e-04    3.2419616e-04    3.8704147e-03 
   3.8823048e+01    1.0280031e-06    2.4390921e-03    1.3640237e-03    4.8233817e-08    1.1444199e-04    3.2043235e-04    3.8704147e-03 
   3.8929271e+01    1.0280412e-06    2.4303520e-03    1.3567934e-03    4.7768519e-08    1.1292769e-04    3.1672502e-04    3.8704148e-03 
   3.9036065e+01    1.0280787e-06    2.4216092e-03    1.3494876e-03    4.7305662e-08    1.1142710e-04    3.1297387e-04    3.8704148e-03 
   3.9143474e+01    1.0281148e-06    2.4128584e-03    1.3422493e-03    4.6845101e-08    1.0993966e-04    3.0932144e-04    3.8704148e-03 
   3.9250951e+01    1.0281497e-06    2.4041452e-03    1.3350822e-03    4.6389360e-08    1.0847327e-04    3.0570781e-04    3.8704148e-03 
   3.9302603e+01    1.0281660e-06    2.3999749e-03    1.3316695e-03    4.6171545e-08    1.0777496e-04    3.0399671e-04    3.8704148e-03 
   3.9406660e+01    1.0281983e-06    2.3916004e-03    1.3247969e-03    4.5736617e-08    1.0638386e-04    3.0054760e-04    3.8704149e-03 
   3.9514364e+01    1.0282301e-06    2.3829730e-03    1.3176987e-03    4.5292239e-08    1.0496696e-04    2.9702574e-04    3.8704149e-03 
   3.9622172e+01    1.0282611e-06    2.3743813e-03    1.3106944e-03    4.4851862e-08    1.0356847e-04    2.9356722e-04    3.8704150e-03 
   3.9730066e+01    1.0282909e-06    2.3658253e-03    1.3037388e-03    4.4415857e-08    1.0218914e-04    2.9014701e-04    3.8704150e-03 
   3.9838002e+01    1.0283195e-06    2.3573084e-03    1.2968355e-03    4.3984916e-08    1.0083054e-04    2.8677269e-04    3.8704150e-03 
   3.9945897e+01    1.0283472e-06    2.3488378e-03    1.2899872e-03    4.3558756e-08    9.9492128e-05    2.8344701e-04    3.8704151e-03 
   4.0053658e+01    1.0283741e-06    2.3404205e-03    1.2830548e-03    4.3137473e-08    9.8174220e-05    2.7998976e-04    3.8704151e-03 
   4.0107485e+01    1.0283871e-06    2.3362331e-03    1.2796663e-03    4.2928246e-08    9.7522016e-05    2.7833891e-04    3.8704151e-03 
   4.0210259e+01    1.0284114e-06    2.3282642e-03    1.2732421e-03    4.2529945e-08    9.6285349e-05    2.7522639e-04    3.8704152e-03 
   4.0317669e+01    1.0284354e-06    2.3199754e-03    1.2665772e-03    4.2119741e-08    9.5014978e-05    2.7203807e-04    3.8704152e-03 
   4.0424920e+01    1.0284586e-06    2.3117407e-03    1.2599781e-03    4.1714398e-08    9.3764464e-05    2.6890529e-04    3.8704152e-03 
   4.0532071e+01    1.0284805e-06    2.3035537e-03    1.2534578e-03    4.1314354e-08    9.2534410e-05    2.6581578e-04    3.8704152e-03 
   4.0639104e+01    1.0285018e-06    2.2954173e-03    1.2469023e-03    4.0917804e-08    9.1320634e-05    2.6268373e-04    3.8704152e-03 
   4.0745972e+01    1.0285226e-06    2.2873348e-03    1.2404648e-03    4.0525395e-08    9.0124560e-05    2.5966442e-04    3.8704152e-03 
   4.0852725e+01    1.0285425e-06    2.2793011e-03    1.2340968e-03    4.0137166e-08    8.8945948e-05    2.5669592e-04    3.8704153e-03 
   4.0906070e+01    1.0285522e-06    2.2753030e-03    1.2309303e-03    3.9944611e-08    8.8363132e-05    2.5522040e-04    3.8704153e-03 
   4.1011084e+01    1.0285708e-06    2.2674588e-03    1.2247297e-03    3.9567830e-08    8.7226302e-05    2.5234704e-04    3.8704153e-03 
   4.1114564e+01    1.0285885e-06    2.2597674e-03    1.2186227e-03    3.9200288e-08    8.6121446e-05    2.4950592e-04    3.8704153e-03 
   4.1221041e+01    1.0286059e-06    2.2518915e-03    1.2123960e-03    3.8825900e-08    8.5000204e-05    2.4666008e-04    3.8704154e-03 
   4.1327455e+01    1.0286228e-06    2.2440599e-03    1.2062310e-03    3.8456104e-08    8.3896450e-05    2.4386423e-04    3.8704154e-03 
   4.1433798e+01    1.0286393e-06    2.2362732e-03    1.2001270e-03    3.8090054e-08    8.2808199e-05    2.4110596e-04    3.8704154e-03 
   4.1540096e+01    1.0286547e-06    2.2285277e-03    1.1940728e-03    3.7727829e-08    8.1735410e-05    2.3837875e-04    3.8704154e-03 
   4.1646341e+01    1.0286698e-06    2.2208254e-03    1.1880075e-03    3.7369502e-08    8.0678114e-05    2.3566602e-04    3.8704155e-03 
   4.1752529e+01    1.0286840e-06    2.2131650e-03    1.1820313e-03    3.7014798e-08    7.9635586e-05    2.3300294e-04    3.8704156e-03 
   4.1805608e+01    1.0286910e-06    2.2093516e-03    1.1790633e-03    3.6838781e-08    7.9119795e-05    2.3166821e-04    3.8704156e-03 
   4.1908015e+01    1.0287042e-06    2.2020191e-03    1.1733639e-03    3.6500438e-08    7.8131945e-05    2.2914194e-04    3.8704158e-03 
   4.2014082e+01    1.0287174e-06    2.1944615e-03    1.1674939e-03    3.6154483e-08    7.7124799e-05    2.2655794e-04    3.8704159e-03 
   4.2120089e+01    1.0287298e-06    2.1869453e-03    1.1616909e-03    3.5812487e-08    7.6132677e-05    2.2401924e-04    3.8704160e-03 
   4.2226057e+01    1.0287417e-06    2.1794696e-03    1.1558675e-03    3.5473485e-08    7.5153347e-05    2.2145875e-04    3.8704161e-03 
   4.2331990e+01    1.0287533e-06    2.1720339e-03    1.1501353e-03    3.5137810e-08    7.4187383e-05    2.1896949e-04    3.8704161e-03 
   4.2437890e+01    1.0287645e-06    2.1646379e-03    1.1444476e-03    3.4805258e-08    7.3234234e-05    2.1652684e-04    3.8704161e-03 
   4.2543743e+01    1.0287756e-06    2.1572826e-03    1.1387972e-03    3.4476306e-08    7.2294808e-05    2.1409911e-04    3.8704162e-03 
   4.2649562e+01    1.0287864e-06    2.1499667e-03    1.1331952e-03    3.4150687e-08    7.1368403e-05    2.1169037e-04    3.8704163e-03 
   4.2701254e+01    1.0287916e-06    2.1464077e-03    1.1304339e-03    3.3992248e-08    7.0919343e-05    2.1049904e-04    3.8704164e-03 
   4.2807008e+01    1.0288014e-06    2.1391493e-03    1.1248768e-03    3.3670417e-08    7.0009676e-05    2.0812835e-04    3.8704164e-03 
   4.2912748e+01    1.0288109e-06    2.1319285e-03    1.1193598e-03    3.3351749e-08    6.9112354e-05    2.0579891e-04    3.8704165e-03 
   4.3018460e+01    1.0288202e-06    2.1247458e-03    1.1138847e-03    3.3036446e-08    6.8227712e-05    2.0351087e-04    3.8704166e-03 
   4.3124166e+01    1.0288292e-06    2.1175995e-03    1.1084522e-03    3.2724530e-08    6.7355637e-05    2.0123130e-04    3.8704167e-03 
   4.3229851e+01    1.0288379e-06    2.1104903e-03    1.1030194e-03    3.2415169e-08    6.6494338e-05    1.9897692e-04    3.8704168e-03 
   4.3335513e+01    1.0288462e-06    2.1034179e-03    1.0976618e-03    3.2108758e-08    6.5644541e-05    1.9676633e-04    3.8704168e-03 
   4.3441170e+01    1.0288541e-06    2.0963810e-03    1.0923389e-03    3.1805315e-08    6.4806133e-05    1.9458285e-04    3.8704169e-03 
   4.3545644e+01    1.0288617e-06    2.0894575e-03    1.0871121e-03    3.1507955e-08    6.3987739e-05    1.9244682e-04    3.8704170e-03 
   4.3651286e+01    1.0288693e-06    2.0824917e-03    1.0818728e-03    3.1210583e-08    6.3172049e-05    1.9031773e-04    3.8704170e-03 
   4.3704104e+01    1.0288728e-06    2.0790228e-03    1.0792652e-03    3.1063093e-08    6.2768574e-05    1.8926414e-04    3.8704170e-03 
   4.3809741e+01    1.0288802e-06    2.0721095e-03    1.0740336e-03    3.0769651e-08    6.1968429e-05    1.8713349e-04    3.8704171e-03 
   4.3915366e+01    1.0288872e-06    2.0652314e-03    1.0688760e-03    3.0478935e-08    6.1178767e-05    1.8506195e-04    3.8704171e-03 
   4.4020983e+01    1.0288939e-06    2.0583877e-03    1.0637526e-03    3.0190965e-08    6.0399534e-05    1.8301796e-04    3.8704171e-03 
   4.4126621e+01    1.0289003e-06    2.0515769e-03    1.0586658e-03    2.9905813e-08    5.9630726e-05    1.8098138e-04    3.8704171e-03 
   4.4232258e+01    1.0289065e-06    2.0448000e-03    1.0536145e-03    2.9623440e-08    5.8872217e-05    1.7898214e-04    3.8704172e-03 
   4.4337534e+01    1.0289126e-06    2.0380801e-03    1.0485749e-03    2.9344267e-08    5.8125409e-05    1.7699368e-04    3.8704172e-03 
   4.4443210e+01    1.0289185e-06    2.0313681e-03    1.0435827e-03    2.9066590e-08    5.7385444e-05    1.7503026e-04    3.8704172e-03 
   4.4548902e+01    1.0289242e-06    2.0246886e-03    1.0386252e-03    2.8791524e-08    5.6655169e-05    1.7309990e-04    3.8704172e-03 
   4.4601756e+01    1.0289269e-06    2.0213619e-03    1.0361590e-03    2.8655015e-08    5.6293752e-05    1.7213597e-04    3.8704172e-03 
   4.4707454e+01    1.0289323e-06    2.0147316e-03    1.0312516e-03    2.8383906e-08    5.5577955e-05    1.7023143e-04    3.8704172e-03 
   4.4813134e+01    1.0289376e-06    2.0081356e-03    1.0263489e-03    2.8115476e-08    5.4871830e-05    1.6833694e-04    3.8704173e-03 
   4.4918823e+01    1.0289424e-06    2.0015714e-03    1.0215099e-03    2.7849171e-08    5.4174170e-05    1.6647289e-04    3.8704173e-03 
   4.5024526e+01    1.0289471e-06    1.9950388e-03    1.0167011e-03    2.7585400e-08    5.3485689e-05    1.6463865e-04    3.8704173e-03 
   4.5130204e+01    1.0289515e-06    1.9885402e-03    1.0119323e-03    2.7324133e-08    5.2806316e-05    1.6282606e-04    3.8704173e-03 
   4.5235947e+01    1.0289558e-06    1.9820701e-03    1.0071904e-03    2.7065084e-08    5.2135272e-05    1.6102495e-04    3.8704174e-03 
   4.5341683e+01    1.0289600e-06    1.9756324e-03    1.0024554e-03    2.6808328e-08    5.1472751e-05    1.5923194e-04    3.8704174e-03 
   4.5447406e+01    1.0289641e-06    1.9692277e-03    9.9777741e-04    2.6553270e-08    5.0817551e-05    1.5747777e-04    3.8704174e-03 
   4.5500268e+01    1.0289661e-06    1.9660384e-03    9.9545005e-04    2.6426765e-08    5.0493436e-05    1.5660703e-04    3.8704174e-03 
   4.5605998e+01    1.0289698e-06    1.9596803e-03    9.9082010e-04    2.6175513e-08    4.9851452e-05    1.5488300e-04    3.8704175e-03 
   4.5711753e+01    1.0289735e-06    1.9533525e-03    9.8621897e-04    2.5926771e-08    4.9218102e-05    1.5318345e-04    3.8704175e-03 
   4.5817493e+01    1.0289773e-06    1.9470574e-03    9.8165006e-04    2.5680433e-08    4.8593181e-05    1.5149954e-04    3.8704175e-03 
   4.5922213e+01    1.0289808e-06    1.9408536e-03    9.7711517e-04    2.5438258e-08    4.7981397e-05    1.4982966e-04    3.8704175e-03 
   4.6026107e+01    1.0289841e-06    1.9347287e-03    9.7267905e-04    2.5200021e-08    4.7381883e-05    1.4819700e-04    3.8704176e-03 
   4.6130188e+01    1.0289872e-06    1.9286225e-03    9.6826547e-04    2.4963545e-08    4.6788975e-05    1.4658539e-04    3.8704176e-03 
   4.6234402e+01    1.0289902e-06    1.9225383e-03    9.6387692e-04    2.4728955e-08    4.6202930e-05    1.4499589e-04    3.8704176e-03 
   4.6338735e+01    1.0289931e-06    1.9164767e-03    9.5951523e-04    2.4496239e-08    4.5623700e-05    1.4341426e-04    3.8704176e-03 
   4.6435860e+01    1.0289957e-06    1.9108607e-03    9.5546175e-04    2.4280258e-08    4.5088808e-05    1.4194810e-04    3.8704176e-03 
   4.6525734e+01    1.0289979e-06    1.9056864e-03    9.5175575e-04    2.4080853e-08    4.4597325e-05    1.4060736e-04    3.8704177e-03 
   4.6615651e+01    1.0290002e-06    1.9005318e-03    9.4806961e-04    2.3883173e-08    4.4111487e-05    1.3927960e-04    3.8704177e-03 
   4.6705627e+01    1.0290027e-06    1.8953959e-03    9.4440398e-04    2.3687219e-08    4.3631236e-05    1.3796847e-04    3.8704177e-03 
   4.6840692e+01    1.0290063e-06    1.8877256e-03    9.3890274e-04    2.3396189e-08    4.2920618e-05    1.3599219e-04    3.8704177e-03 
   4.6930768e+01    1.0290088e-06    1.8826381e-03    9.3528017e-04    2.3203815e-08    4.2452878e-05    1.3470224e-04    3.8704177e-03 
   4.7020862e+01    1.0290108e-06    1.8775700e-03    9.3167351e-04    2.3012679e-08    4.1989758e-05    1.3342654e-04    3.8704178e-03 
   4.7111003e+01    1.0290128e-06    1.8725207e-03    9.2809170e-04    2.2822943e-08    4.1531488e-05    1.3216440e-04    3.8704178e-03 
   4.7201191e+01    1.0290148e-06    1.8674901e-03    9.2452886e-04    2.2634658e-08    4.1078128e-05    1.3091104e-04    3.8704178e-03 
   4.7336174e+01    1.0290177e-06    1.8599991e-03    9.1920605e-04    2.2355095e-08    4.0407914e-05    1.2903456e-04    3.8704178e-03 
   4.7425716e+01    1.0290199e-06    1.8550572e-03    9.1571625e-04    2.2171357e-08    3.9969232e-05    1.2780778e-04    3.8704178e-03 
   4.7515306e+01    1.0290220e-06    1.8501331e-03    9.1223538e-04    2.1988877e-08    3.9534965e-05    1.2659502e-04    3.8704179e-03 
   4.7604926e+01    1.0290241e-06    1.8452279e-03    9.0877084e-04    2.1807676e-08    3.9105141e-05    1.2539839e-04    3.8704179e-03 
   4.7739431e+01    1.0290269e-06    1.8379027e-03    9.0358038e-04    2.1538241e-08    3.8468570e-05    1.2360894e-04    3.8704179e-03 
   4.7829143e+01    1.0290287e-06    1.8330429e-03    9.0016240e-04    2.1360081e-08    3.8049420e-05    1.2242897e-04    3.8704179e-03 
   4.7918895e+01    1.0290304e-06    1.8282010e-03    8.9677005e-04    2.1183191e-08    3.7634586e-05    1.2125801e-04    3.8704180e-03 
   4.8008683e+01    1.0290319e-06    1.8233772e-03    8.9339979e-04    2.1007506e-08    3.7223927e-05    1.2010920e-04    3.8704180e-03 
   4.8143418e+01    1.0290347e-06    1.8161763e-03    8.8836323e-04    2.0746517e-08    3.6616194e-05    1.1840187e-04    3.8704180e-03 
   4.8233291e+01    1.0290362e-06    1.8113978e-03    8.8500078e-04    2.0573896e-08    3.6215939e-05    1.1725912e-04    3.8704180e-03 
   4.8323192e+01    1.0290376e-06    1.8066377e-03    8.8168129e-04    2.0402292e-08    3.5819441e-05    1.1613298e-04    3.8704180e-03 
   4.8413125e+01    1.0290389e-06    1.8018956e-03    8.7838556e-04    2.0231812e-08    3.5426854e-05    1.1502260e-04    3.8704181e-03 
   4.8503106e+01    1.0290402e-06    1.7971707e-03    8.7510377e-04    2.0062441e-08    3.5038117e-05    1.1392336e-04    3.8704181e-03 
   4.8612851e+01    1.0290415e-06    1.7914336e-03    8.7109191e-04    1.9856261e-08    3.4567285e-05    1.1259423e-04    3.8704181e-03 
   4.8706880e+01    1.0290428e-06    1.7865417e-03    8.6770267e-04    1.9679352e-08    3.4165714e-05    1.1143223e-04    3.8704181e-03 
   4.8841167e+01    1.0290446e-06    1.7795915e-03    8.6289663e-04    1.9433330e-08    3.3607278e-05    1.0984585e-04    3.8704181e-03 
   4.8930703e+01    1.0290454e-06    1.7749810e-03    8.5970502e-04    1.9270546e-08    3.3239404e-05    1.0879582e-04    3.8704181e-03 
   4.9020264e+01    1.0290460e-06    1.7703881e-03    8.5651890e-04    1.9108873e-08    3.2875228e-05    1.0775390e-04    3.8704182e-03 
   4.9109856e+01    1.0290466e-06    1.7658126e-03    8.5336998e-04    1.8948206e-08    3.2514544e-05    1.0672124e-04    3.8704182e-03 
   4.9235329e+01    1.0290477e-06    1.7594359e-03    8.4899079e-04    1.8724414e-08    3.2014462e-05    1.0528741e-04    3.8704182e-03 
   4.9315989e+01    1.0290482e-06    1.7553564e-03    8.4619530e-04    1.8581641e-08    3.1696669e-05    1.0437670e-04    3.8704182e-03 
   4.9441512e+01    1.0290493e-06    1.7490375e-03    8.4184916e-04    1.8361861e-08    3.1208984e-05    1.0296904e-04    3.8704182e-03 
   4.9522265e+01    1.0290498e-06    1.7449917e-03    8.3908690e-04    1.8221198e-08    3.0898251e-05    1.0207113e-04    3.8704182e-03 
   4.9603017e+01    1.0290504e-06    1.7409612e-03    8.3633885e-04    1.8081401e-08    3.0590356e-05    1.0118272e-04    3.8704182e-03 
   4.9719659e+01    1.0290511e-06    1.7351646e-03    8.3239265e-04    1.7880699e-08    3.0150064e-05    9.9912080e-05    3.8704183e-03 
   4.9800411e+01    1.0290515e-06    1.7311703e-03    8.2967503e-04    1.7743141e-08    2.9849232e-05    9.9041419e-05    3.8704183e-03 
   4.9935177e+01    1.0290523e-06    1.7245356e-03    8.2514935e-04    1.7516691e-08    2.9355319e-05    9.7607511e-05    3.8704183e-03 
   5.0016097e+01    1.0290526e-06    1.7205719e-03    8.1399414e-04    1.7381243e-08    2.9061370e-05    9.4825111e-05    3.8704183e-03 
   5.0142060e+01    1.0290513e-06    1.7144273e-03    8.0944508e-04    1.7063099e-08    2.8427585e-05    9.2923215e-05    3.8704184e-03 
   5.0232143e+01    1.0290513e-06    1.7100564e-03    8.0620507e-04    1.6845220e-08    2.7993042e-05    9.1670898e-05    3.8704184e-03 
   5.0333491e+01    1.0290511e-06    1.7051600e-03    8.0052223e-04    1.6607389e-08    2.7518804e-05    9.0251456e-05    3.8704184e-03 
   5.0403871e+01    1.0290514e-06    1.7017742e-03    7.9804740e-04    1.6449601e-08    2.7203216e-05    8.9378318e-05    3.8704184e-03 
   5.0562226e+01    1.0290501e-06    1.6941910e-03    7.9256349e-04    1.6110333e-08    2.6523471e-05    8.7466454e-05    3.8704184e-03 
   5.0650201e+01    1.0290503e-06    1.6900033e-03    7.8955279e-04    1.5929291e-08    2.6160584e-05    8.6435854e-05    3.8704184e-03 
   5.0720581e+01    1.0290502e-06    1.6866652e-03    7.8715776e-04    1.5784017e-08    2.5870801e-05    8.5617332e-05    3.8704185e-03 
   5.0808556e+01    1.0290504e-06    1.6825078e-03    7.8416550e-04    1.5609038e-08    2.5520936e-05    8.4615166e-05    3.8704185e-03 
   5.0918525e+01    1.0290504e-06    1.6773337e-03    7.8044349e-04    1.5399492e-08    2.5100895e-05    8.3391987e-05    3.8704185e-03 
   5.1006500e+01    1.0290503e-06    1.6732131e-03    7.7749548e-04    1.5229818e-08    2.4763350e-05    8.2417430e-05    3.8704185e-03 
   5.1116469e+01    1.0290504e-06    1.6680854e-03    7.7383382e-04    1.5026263e-08    2.4357495e-05    8.1219996e-05    3.8704185e-03 
   5.1204444e+01    1.0290502e-06    1.6640015e-03    7.6525490e-04    1.4861585e-08    2.4031576e-05    7.9575989e-05    3.8704185e-03 
   5.1362799e+01    1.0290480e-06    1.6566874e-03    7.6006444e-04    1.4516075e-08    2.3369754e-05    7.7759118e-05    3.8704186e-03 
   5.1472768e+01    1.0290474e-06    1.6516409e-03    7.5644473e-04    1.4292395e-08    2.2939569e-05    7.6536006e-05    3.8704186e-03 
   5.1610229e+01    1.0290451e-06    1.6453654e-03    7.5194735e-04    1.4027168e-08    2.2428382e-05    7.5047058e-05    3.8704186e-03 
   5.1782055e+01    1.0290438e-06    1.6375778e-03    7.4632417e-04    1.3713972e-08    2.1823848e-05    7.3249384e-05    3.8704187e-03 
   5.1919516e+01    1.0290412e-06    1.6313885e-03    7.4188928e-04    1.3458488e-08    2.1336387e-05    7.1808532e-05    3.8704187e-03 
   5.2029485e+01    1.0290406e-06    1.6264667e-03    7.3839039e-04    1.3252184e-08    2.0945955e-05    7.0661792e-05    3.8704187e-03 
   5.2166946e+01    1.0290383e-06    1.6203464e-03    7.3402946e-04    1.3007095e-08    2.0481259e-05    6.9274753e-05    3.8704187e-03 
   5.2338772e+01    1.0290308e-06    1.6127417e-03    7.2862653e-04    1.2716659e-08    1.9930100e-05    6.7591295e-05    3.8704188e-03 
   5.2540011e+01    1.0290196e-06    1.6039056e-03    7.2237705e-04    1.2391488e-08    1.9314285e-05    6.5676128e-05    3.8704188e-03 
   5.2741399e+01    1.0290073e-06    1.5951408e-03    7.0984671e-04    1.2071323e-08    1.8712655e-05    6.3188866e-05    3.8704188e-03 
   5.2942910e+01    1.0289908e-06    1.5864425e-03    7.0397867e-04    1.1730592e-08    1.8085594e-05    6.1226395e-05    3.8704188e-03 
   5.3144551e+01    1.0289737e-06    1.5778157e-03    6.9813544e-04    1.1397300e-08    1.7476480e-05    5.9275663e-05    3.8704188e-03 
   5.3346345e+01    1.0289578e-06    1.5692614e-03    6.9238542e-04    1.1072666e-08    1.6886899e-05    5.7363698e-05    3.8704188e-03 
   5.3548205e+01    1.0289422e-06    1.5607811e-03    6.8665803e-04    1.0755698e-08    1.6315097e-05    5.5486039e-05    3.8704188e-03 
   5.3750254e+01    1.0289263e-06    1.5523683e-03    6.8105230e-04    1.0444770e-08    1.5758300e-05    5.3648045e-05    3.8704188e-03 
   5.3952472e+01    1.0289102e-06    1.5440231e-03    6.7547849e-04    1.0139445e-08    1.5215651e-05    5.1843330e-05    3.8704188e-03 
   5.4154842e+01    1.0288940e-06    1.5357460e-03    6.7001286e-04    9.8399005e-09    1.4687215e-05    5.0071480e-05    3.8704189e-03 
   5.4357365e+01    1.0288763e-06    1.5275340e-03    6.6460324e-04    9.5450459e-09    1.4171171e-05    4.8334935e-05    3.8704189e-03 
   5.4560043e+01    1.0288595e-06    1.5193900e-03    6.5926808e-04    9.2555627e-09    1.3668348e-05    4.6631237e-05    3.8704189e-03 
   5.4762879e+01    1.0288437e-06    1.5113136e-03    6.5398097e-04    8.9715957e-09    1.3178770e-05    4.4959205e-05    3.8704189e-03 
   5.4965876e+01    1.0288265e-06    1.5033004e-03    6.4878045e-04    8.6925845e-09    1.2701428e-05    4.3321620e-05    3.8704212e-03 
   5.5169037e+01    1.0288103e-06    1.4953532e-03    6.4364186e-04    8.4190154e-09    1.2236854e-05    4.1719048e-05    3.8704212e-03 
   5.5372365e+01    1.0287935e-06    1.4874690e-03    6.3857606e-04    8.1511383e-09    1.1785228e-05    4.0150105e-05    3.8704212e-03 
   5.5575864e+01    1.0287770e-06    1.4796483e-03    6.3361579e-04    7.8891916e-09    1.1346705e-05    3.8622554e-05    3.8704212e-03 
   5.5779536e+01    1.0287602e-06    1.4718898e-03    6.2871744e-04    7.6332053e-09    1.0921143e-05    3.7126376e-05    3.8704212e-03 
   5.5983384e+01    1.0287439e-06    1.4641938e-03    6.2389695e-04    7.3833120e-09    1.0508543e-05    3.5664052e-05    3.8704212e-03 
   5.6187415e+01    1.0287290e-06    1.4565608e-03    6.1914987e-04    7.1393115e-09    1.0108435e-05    3.4235246e-05    3.8704212e-03 
   5.6391630e+01    1.0287135e-06    1.4489872e-03    6.1441279e-04    6.9015194e-09    9.7210868e-06    3.2849911e-05    3.8704212e-03 
   5.6596034e+01    1.0286980e-06    1.4414733e-03    6.0975530e-04    6.6703099e-09    9.3468384e-06    3.1492565e-05    3.8704212e-03 
   5.6800634e+01    1.0286821e-06    1.4340179e-03    6.0514474e-04    6.4452060e-09    8.9848366e-06    3.0167708e-05    3.8704212e-03 
   5.7005431e+01    1.0286643e-06    1.4266180e-03    6.0059669e-04    6.2261201e-09    8.6347850e-06    2.8891106e-05    3.8704211e-03 
   5.7210430e+01    1.0286494e-06    1.4192799e-03    5.9612294e-04    6.0140113e-09    8.2978372e-06    2.7641200e-05    3.8704211e-03 
   5.7415632e+01    1.0286339e-06    1.4119981e-03    5.9168286e-04    5.8084554e-09    7.9732232e-06    2.6428470e-05    3.8704210e-03 
   5.7621005e+01    1.0286172e-06    1.4047723e-03    5.8729500e-04    5.6096858e-09    7.6610924e-06    2.5253229e-05    3.8704210e-03 
   5.7826600e+01    1.0286012e-06    1.3976031e-03    5.8297107e-04    5.4177521e-09    7.3613241e-06    2.4114908e-05    3.8704209e-03 
   5.8032413e+01    1.0285847e-06    1.3904883e-03    5.7869076e-04    5.2326534e-09    7.0737425e-06    2.3013822e-05    3.8704209e-03 
   5.8238441e+01    1.0285684e-06    1.3834286e-03    5.7445748e-04    5.0537933e-09    6.7973720e-06    2.1952713e-05    3.8704208e-03 
   5.8444688e+01    1.0285518e-06    1.3764227e-03    5.7028585e-04    4.8814701e-09    6.5324528e-06    2.0922825e-05    3.8704208e-03 
   5.8651152e+01    1.0285353e-06    1.3694707e-03    5.6613672e-04    4.7155951e-09    6.2787045e-06    1.9929044e-05    3.8704207e-03 
   5.8857832e+01    1.0285192e-06    1.3625726e-03    5.6204170e-04    4.5560118e-09    6.0357620e-06    1.8973837e-05    3.8704207e-03 
   5.9064732e+01    1.0285025e-06    1.3557267e-03    5.5800262e-04    4.4028169e-09    5.8035990e-06    1.8049639e-05    3.8704206e-03 
   5.9271849e+01    1.0284860e-06    1.3489333e-03    5.5400681e-04    4.2558768e-09    5.5818882e-06    1.7164383e-05    3.8704205e-03 
   5.9479187e+01    1.0284704e-06    1.3421930e-03    5.5006288e-04    4.1152946e-09    5.3706162e-06    1.6312419e-05    3.8704205e-03 
   5.9686747e+01    1.0284554e-06    1.3355049e-03    5.4617276e-04    3.9807079e-09    5.1691646e-06    1.5491645e-05    3.8704204e-03 
   5.9894531e+01    1.0284396e-06    1.3288668e-03    5.4231815e-04    3.8520609e-09    4.9773227e-06    1.4706016e-05    3.8704203e-03 
   6.0102542e+01    1.0284242e-06    1.3222794e-03    5.3852197e-04    3.7295131e-09    4.7951599e-06    1.3958825e-05    3.8704202e-03 
   6.0310781e+01    1.0284071e-06    1.3157397e-03    5.3474880e-04    3.6129670e-09    4.6224150e-06    1.3241724e-05    3.8704202e-03 
   6.0519250e+01    1.0283923e-06    1.3092525e-03    5.3102425e-04    3.5020786e-09    4.4585176e-06    1.2559600e-05    3.8704203e-03 
   6.0727953e+01    1.0283755e-06    1.3028117e-03    5.2733598e-04    3.3969293e-09    4.3034466e-06    1.1908622e-05    3.8704203e-03 
   6.0936893e+01    1.0283593e-06    1.2964200e-03    5.2367763e-04    3.2972931e-09    4.1567928e-06    1.1288676e-05    3.8704203e-03 
   6.1146071e+01    1.0283429e-06    1.2900760e-03    5.2005591e-04    3.2029381e-09    4.0181477e-06    1.0700225e-05    3.8704193e-03 
   6.1355492e+01    1.0283265e-06    1.2837796e-03    5.1648642e-04    3.1137888e-09    3.8873048e-06    1.0140940e-05    3.8704194e-03 
   6.1565151e+01    1.0283114e-06    1.2775321e-03    5.1296367e-04    3.0295687e-09    3.7638123e-06    9.6102387e-06    3.8704194e-03 
   6.1775052e+01    1.0282980e-06    1.2713333e-03    5.0947674e-04    2.9500750e-09    3.6473168e-06    9.1084381e-06    3.8704195e-03 
   6.1985194e+01    1.0282824e-06    1.2651781e-03    5.0600278e-04    2.8751696e-09    3.5375512e-06    8.6341077e-06    3.8704195e-03 
   6.2195578e+01    1.0282688e-06    1.2590714e-03    5.0258505e-04    2.8047377e-09    3.4342822e-06    8.1868819e-06    3.8704195e-03 
   6.2406206e+01    1.0282550e-06    1.2530099e-03    4.9921298e-04    2.7385762e-09    3.3371714e-06    7.7661488e-06    3.8704196e-03 
   6.2617086e+01    1.0282396e-06    1.2469913e-03    4.9586909e-04    2.6764918e-09    3.2458991e-06    7.3692885e-06    3.8704196e-03 
   6.2828257e+01    1.0282241e-06    1.2410161e-03    4.9255892e-04    2.6183121e-09    3.1601743e-06    6.9962840e-06    3.8704196e-03 
   6.3039670e+01    1.0282103e-06    1.2350874e-03    4.8927951e-04    2.5638576e-09    3.0797086e-06    6.6456064e-06    3.8704197e-03 
   6.3251315e+01    1.0281962e-06    1.2292027e-03    4.8602987e-04    2.5129054e-09    3.0041642e-06    6.3169409e-06    3.8704197e-03 
   6.3463215e+01    1.0281823e-06    1.2233618e-03    4.8280641e-04    2.4652958e-09    2.9332821e-06    6.0092604e-06    3.8704197e-03 
   6.3675363e+01    1.0281681e-06    1.2175637e-03    4.7960981e-04    2.4208384e-09    2.8667735e-06    5.7201352e-06    3.8704198e-03 
   6.3887761e+01    1.0281545e-06    1.2118092e-03    4.7645560e-04    2.3793304e-09    2.8043398e-06    5.4501714e-06    3.8704198e-03 
   6.4100407e+01    1.0281400e-06    1.2060962e-03    4.7334111e-04    2.3406014e-09    2.7457259e-06    5.1974339e-06    3.8704199e-03 
   6.4313305e+01    1.0281271e-06    1.2004272e-03    4.7026306e-04    2.3044873e-09    2.6906879e-06    4.9610326e-06    3.8704199e-03 
   6.4526429e+01    1.0281135e-06    1.1947996e-03    4.6720419e-04    2.2708124e-09    2.6389751e-06    4.7402698e-06    3.8704199e-03 
   6.4739787e+01    1.0280997e-06    1.1892139e-03    4.6418066e-04    2.2394013e-09    2.5903393e-06    4.5345628e-06    3.8704200e-03 
   6.4953388e+01    1.0280854e-06    1.1836688e-03    4.6118419e-04    2.2101185e-09    2.5445828e-06    4.3431596e-06    3.8704200e-03 
   6.5167242e+01    1.0280723e-06    1.1781660e-03    4.5822740e-04    2.1827972e-09    2.5014751e-06    4.1650924e-06    3.8704200e-03 
   6.5381333e+01    1.0280588e-06    1.1727033e-03    4.5529519e-04    2.1573091e-09    2.4608356e-06    4.0007646e-06    3.8704201e-03 
   6.5595645e+01    1.0280458e-06    1.1672823e-03    4.5238938e-04    2.1335533e-09    2.4225175e-06    3.8479329e-06    3.8704201e-03 
   6.5810208e+01    1.0280323e-06    1.1619004e-03    4.4950945e-04    2.1113893e-09    2.3863296e-06    3.7075625e-06    3.8704201e-03 
   6.6025028e+01    1.0280184e-06    1.1565573e-03    4.4665904e-04    2.0907187e-09    2.3521328e-06    3.5782933e-06    3.8704202e-03 
   6.6240110e+01    1.0280060e-06    1.1512548e-03    4.4383145e-04    2.0714360e-09    2.3197826e-06    3.4597543e-06    3.8704202e-03 
   6.6455442e+01    1.0279928e-06    1.1459902e-03    4.4103601e-04    2.0534525e-09    2.2891566e-06    3.3490839e-06    3.8704202e-03 
   6.6671022e+01    1.0279794e-06    1.1407641e-03    4.3826542e-04    2.0366658e-09    2.2601184e-06    3.2478757e-06    3.8704203e-03 
   6.6886851e+01    1.0279677e-06    1.1355781e-03    4.3552679e-04    2.0209982e-09    2.2325617e-06    3.1549296e-06    3.8704203e-03 
   6.7102929e+01    1.0279552e-06    1.1304293e-03    4.3281886e-04    2.0063658e-09    2.2063751e-06    3.0699854e-06    3.8704203e-03 
   6.7319248e+01    1.0279437e-06    1.1253193e-03    4.3012407e-04    1.9927032e-09    2.1814690e-06    2.9912420e-06    3.8704204e-03 
   6.7535813e+01    1.0279316e-06    1.1202461e-03    4.2746546e-04    1.9799324e-09    2.1577423e-06    2.9192390e-06    3.8704204e-03 
   6.7752628e+01    1.0279198e-06    1.1152103e-03    4.2483331e-04    1.9679898e-09    2.1351106e-06    2.8523046e-06    3.8704204e-03 
   6.7969687e+01    1.0279078e-06    1.1102111e-03    4.2223247e-04    1.9568142e-09    2.1134939e-06    2.7904416e-06    3.8704204e-03 
   6.8186991e+01    1.0278963e-06    1.1052490e-03    4.1965132e-04    1.9463493e-09    2.0928188e-06    2.7337036e-06    3.8704205e-03 
   6.8404542e+01    1.0278839e-06    1.1003222e-03    4.1708890e-04    1.9365491e-09    2.0730241e-06    2.6804373e-06    3.8704205e-03 
   6.8622337e+01    1.0278715e-06    1.0954314e-03    4.1455377e-04    1.9273537e-09    2.0540347e-06    2.6309258e-06    3.8704205e-03 
   6.8840383e+01    1.0278595e-06    1.0905765e-03    4.1203397e-04    1.9187184e-09    2.0357931e-06    2.5852881e-06    3.8704205e-03 
   6.9058677e+01    1.0278466e-06    1.0857561e-03    4.0953082e-04    1.9106052e-09    2.0182498e-06    2.5421319e-06    3.8704205e-03 
   6.9277213e+01    1.0278350e-06    1.0809722e-03    4.0706399e-04    1.9029688e-09    2.0013489e-06    2.5017003e-06    3.8704205e-03 
   6.9495990e+01    1.0278238e-06    1.0762237e-03    4.0461369e-04    1.8957751e-09    1.9850466e-06    2.4634888e-06    3.8704205e-03 
   6.9715006e+01    1.0278124e-06    1.0715096e-03    4.0218688e-04    1.8889927e-09    1.9693029e-06    2.4273616e-06    3.8704205e-03 
   6.9934266e+01    1.0278006e-06    1.0668295e-03    3.9978905e-04    1.8825881e-09    1.9540759e-06    2.3933639e-06    3.8704205e-03 
   7.0153769e+01    1.0277888e-06    1.0621833e-03    3.9741405e-04    1.8765333e-09    1.9393308e-06    2.3610708e-06    3.8704205e-03 
   7.0373516e+01    1.0277769e-06    1.0575710e-03    3.9506512e-04    1.8708008e-09    1.9250331e-06    2.3300866e-06    3.8704205e-03 
   7.0593506e+01    1.0277646e-06    1.0529916e-03    3.9273499e-04    1.8653656e-09    1.9111519e-06    2.3005079e-06    3.8704205e-03 
   7.0813741e+01    1.0277536e-06    1.0484468e-03    3.9042526e-04    1.8602067e-09    1.8976609e-06    2.2726349e-06    3.8704205e-03 
   7.1034216e+01    1.0277430e-06    1.0439355e-03    3.8812996e-04    1.8553043e-09    1.8845353e-06    2.2456112e-06    3.8704205e-03 
   7.1254938e+01    1.0277327e-06    1.0394570e-03    3.8585314e-04    1.8506393e-09    1.8717514e-06    2.2198058e-06    3.8704205e-03 
   7.1475901e+01    1.0277217e-06    1.0350105e-03    3.8359699e-04    1.8461934e-09    1.8592868e-06    2.1950279e-06    3.8704205e-03 
   7.1697104e+01    1.0277113e-06    1.0305968e-03    3.8135416e-04    1.8419508e-09    1.8471223e-06    2.1710191e-06    3.8704204e-03 
   7.1918550e+01    1.0277003e-06    1.0262143e-03    3.7913827e-04    1.8378986e-09    1.8352411e-06    2.1480588e-06    3.8704204e-03 
   7.2140244e+01    1.0276892e-06    1.0218634e-03    3.7694244e-04    1.8340213e-09    1.8236245e-06    2.1256686e-06    3.8704204e-03 
   7.2362179e+01    1.0276781e-06    1.0175440e-03    3.7477280e-04    1.8303075e-09    1.8122586e-06    2.1039908e-06    3.8704203e-03 
   7.2584356e+01    1.0276670e-06    1.0132558e-03    3.7262423e-04    1.8267476e-09    1.8011307e-06    2.0831814e-06    3.8704203e-03 
   7.2806781e+01    1.0276563e-06    1.0089989e-03    3.7049925e-04    1.8233311e-09    1.7902279e-06    2.0631739e-06    3.8704203e-03 
   7.3029450e+01    1.0276454e-06    1.0047724e-03    3.6839086e-04    1.8200504e-09    1.7795403e-06    2.0436353e-06    3.8704202e-03 
   7.3252360e+01    1.0276346e-06    1.0005765e-03    3.6630005e-04    1.8168959e-09    1.7690563e-06    2.0247238e-06    3.8704202e-03 
   7.3475512e+01    1.0276238e-06    9.9641097e-04    3.6423155e-04    1.8138604e-09    1.7587667e-06    2.0064310e-06    3.8704201e-03 
   7.3698908e+01    1.0276133e-06    9.9227564e-04    3.6217742e-04    1.8109366e-09    1.7486619e-06    1.9883606e-06    3.8704201e-03 
   7.3922547e+01    1.0276028e-06    9.8817010e-04    3.6013548e-04    1.8081186e-09    1.7387348e-06    1.9709401e-06    3.8704200e-03 
   7.4146426e+01    1.0275922e-06    9.8409400e-04    3.5810600e-04    1.8053981e-09    1.7289751e-06    1.9538682e-06    3.8704200e-03 
   7.4370546e+01    1.0275819e-06    9.8004745e-04    3.5608917e-04    1.8027711e-09    1.7193776e-06    1.9373401e-06    3.8704199e-03 
   7.4594909e+01    1.0275717e-06    9.7603014e-04    3.5410090e-04    1.8002333e-09    1.7099361e-06    1.9211164e-06    3.8704199e-03 
   7.4819515e+01    1.0275616e-06    9.7204167e-04    3.5212839e-04    1.7977792e-09    1.7006438e-06    1.9052892e-06    3.8704198e-03 
   7.5044359e+01    1.0275514e-06    9.6808187e-04    3.5017245e-04    1.7954037e-09    1.6914947e-06    1.8897861e-06    3.8704197e-03 
   7.5269446e+01    1.0275410e-06    9.6415023e-04    3.4823629e-04    1.7931033e-09    1.6824837e-06    1.8746502e-06    3.8704197e-03 
   7.5494774e+01    1.0275307e-06    9.6024690e-04    3.4631804e-04    1.7908734e-09    1.6736051e-06    1.8598102e-06    3.8704196e-03 
   7.5720339e+01    1.0275208e-06    9.5637194e-04    3.4441809e-04    1.7887117e-09    1.6648556e-06    1.8453268e-06    3.8704195e-03 
   7.5946143e+01    1.0275108e-06    9.5252477e-04    3.4253491e-04    1.7866147e-09    1.6562305e-06    1.8310518e-06    3.8704195e-03 
   7.6172187e+01    1.0275008e-06    9.4870506e-04    3.4066925e-04    1.7845787e-09    1.6477251e-06    1.8170452e-06    3.8704194e-03 
   7.6398469e+01    1.0274907e-06    9.4491260e-04    3.3881929e-04    1.7826008e-09    1.6393355e-06    1.8032249e-06    3.8704193e-03 
   7.6624986e+01    1.0274812e-06    9.4114799e-04    3.3698150e-04    1.7806778e-09    1.6310579e-06    1.7897283e-06    3.8704192e-03 
   7.6851742e+01    1.0274718e-06    9.3741033e-04    3.3515614e-04    1.7788076e-09    1.6228890e-06    1.7765370e-06    3.8704192e-03 
   7.7078742e+01    1.0274619e-06    9.3369893e-04    3.3334722e-04    1.7769885e-09    1.6148261e-06    1.7635540e-06    3.8704191e-03 
   7.7305980e+01    1.0274523e-06    9.3001426e-04    3.3155672e-04    1.7752175e-09    1.6068654e-06    1.7508187e-06    3.8704190e-03 
   7.7533454e+01    1.0274430e-06    9.2635621e-04    3.2978442e-04    1.7734928e-09    1.5990046e-06    1.7382937e-06    3.8704189e-03 
   7.7761171e+01    1.0274338e-06    9.2272434e-04    3.2803053e-04    1.7718125e-09    1.5912407e-06    1.7259912e-06    3.8704188e-03 
   7.7989124e+01    1.0274243e-06    9.1911808e-04    3.2628752e-04    1.7701759e-09    1.5835723e-06    1.7138897e-06    3.8704187e-03 
   7.8217312e+01    1.0274152e-06    9.1553792e-04    3.2455939e-04    1.7685800e-09    1.5759958e-06    1.7019278e-06    3.8704187e-03 
   7.8445734e+01    1.0274060e-06    9.1198336e-04    3.2284374e-04    1.7670234e-09    1.5685093e-06    1.6902115e-06    3.8704186e-03 
   7.8674386e+01    1.0273969e-06    9.0845421e-04    3.2114304e-04    1.7655045e-09    1.5611104e-06    1.6786497e-06    3.8704185e-03 
   7.8903270e+01    1.0273879e-06    9.0495031e-04    3.1945697e-04    1.7640222e-09    1.5537972e-06    1.6672562e-06    3.8704184e-03 
   7.9132385e+01    1.0273788e-06    9.0147152e-04    3.1778425e-04    1.7625749e-09    1.5465679e-06    1.6558928e-06    3.8704183e-03 
   7.9361731e+01    1.0273699e-06    8.9801759e-04    3.1612500e-04    1.7611610e-09    1.5394198e-06    1.6448586e-06    3.8704182e-03 
   7.9591306e+01    1.0273609e-06    8.9458831e-04    3.1447789e-04    1.7597796e-09    1.5323517e-06    1.6339860e-06    3.8704181e-03 
   7.9821118e+01    1.0273520e-06    8.9118346e-04    3.1284484e-04    1.7584297e-09    1.5253618e-06    1.6232574e-06    3.8704180e-03 
   8.0051162e+01    1.0273431e-06    8.8780288e-04    3.1122671e-04    1.7571098e-09    1.5184480e-06    1.6127160e-06    3.8704179e-03 
   8.0281436e+01    1.0273343e-06    8.8444643e-04    3.0962363e-04    1.7558196e-09    1.5116095e-06    1.6022628e-06    3.8704178e-03 
   8.0511938e+01    1.0273256e-06    8.8111394e-04    3.0803626e-04    1.7545575e-09    1.5048443e-06    1.5920221e-06    3.8704177e-03 
   8.0742667e+01    1.0273169e-06    8.7780529e-04    3.0646252e-04    1.7533230e-09    1.4981514e-06    1.5818750e-06    3.8704175e-03 
   8.0973623e+01    1.0273083e-06    8.7452023e-04    3.0489939e-04    1.7521150e-09    1.4915289e-06    1.5718488e-06    3.8704174e-03 
   8.1204806e+01    1.0272996e-06    8.7125852e-04    3.0335122e-04    1.7509326e-09    1.4849757e-06    1.5620027e-06    3.8704173e-03 
   8.1436222e+01    1.0272911e-06    8.6802007e-04    3.0181555e-04    1.7497752e-09    1.4784904e-06    1.5522655e-06    3.8704172e-03 
   8.1667872e+01    1.0272826e-06    8.6480462e-04    3.0028975e-04    1.7486418e-09    1.4720716e-06    1.5425844e-06    3.8704171e-03 
   8.1899757e+01    1.0272742e-06    8.6161183e-04    2.9877626e-04    1.7475317e-09    1.4657178e-06    1.5330986e-06    3.8704170e-03 
   8.2131878e+01    1.0272654e-06    8.5844149e-04    2.9727193e-04    1.7464446e-09    1.4594286e-06    1.5237467e-06    3.8704169e-03 
   8.2364234e+01    1.0272575e-06    8.5529413e-04    2.9578418e-04    1.7453798e-09    1.4532025e-06    1.5145078e-06    3.8704169e-03 
   8.2596801e+01    1.0272495e-06    8.5216931e-04    2.9430888e-04    1.7443363e-09    1.4470387e-06    1.5054290e-06    3.8704169e-03 
   8.2829589e+01    1.0272417e-06    8.4906685e-04    2.9284626e-04    1.7433136e-09    1.4409363e-06    1.4964182e-06    3.8704168e-03 
   8.3062594e+01    1.0272339e-06    8.4598651e-04    2.9139764e-04    1.7423114e-09    1.4348943e-06    1.4875293e-06    3.8704168e-03 
   8.3295818e+01    1.0272261e-06    8.4292808e-04    2.8995978e-04    1.7413290e-09    1.4289114e-06    1.4787622e-06    3.8704168e-03 
   8.3529258e+01    1.0272184e-06    8.3989156e-04    2.8853406e-04    1.7403657e-09    1.4229871e-06    1.4701117e-06    3.8704168e-03 
   8.3762915e+01    1.0272065e-06    8.3687324e-04    2.8710710e-04    1.7394242e-09    1.4171226e-06    1.4615956e-06    3.8704168e-03 
   8.3996827e+01    1.0271987e-06    8.3387912e-04    2.8571170e-04    1.7384977e-09    1.4113112e-06    1.4531511e-06    3.8704168e-03 
   8.4230920e+01    1.0271869e-06    8.3090366e-04    2.8431214e-04    1.7375922e-09    1.4055589e-06    1.4448295e-06    3.8704168e-03 
   8.4465267e+01    1.0271792e-06    8.2795206e-04    2.8293972e-04    1.7367007e-09    1.3998579e-06    1.4364960e-06    3.8704168e-03 
   8.4699794e+01    1.0271676e-06    8.2501869e-04    2.8156277e-04    1.7358288e-09    1.3942138e-06    1.4283593e-06    3.8704168e-03 
   8.4934573e+01    1.0271599e-06    8.2210898e-04    2.8020826e-04    1.7349700e-09    1.3886196e-06    1.4203249e-06    3.8704168e-03 
   8.5169533e+01    1.0271484e-06    8.1921718e-04    2.7885241e-04    1.7341301e-09    1.3830808e-06    1.4123965e-06    3.8704167e-03 
   8.5404746e+01    1.0271408e-06    8.1634854e-04    2.7752312e-04    1.7333025e-09    1.3775901e-06    1.4045518e-06    3.8704167e-03 
   8.5640138e+01    1.0271294e-06    8.1349775e-04    2.7619064e-04    1.7324931e-09    1.3721536e-06    1.3968225e-06    3.8704167e-03 
   8.5875781e+01    1.0271219e-06    8.1066974e-04    2.7488420e-04    1.7316955e-09    1.3667639e-06    1.3891929e-06    3.8704167e-03 
   8.6111604e+01    1.0271106e-06    8.0785924e-04    2.7357271e-04    1.7309152e-09    1.3614267e-06    1.3816480e-06    3.8704167e-03 
   8.6347678e+01    1.0270992e-06    8.0506816e-04    2.7227583e-04    1.7301489e-09    1.3561375e-06    1.3741767e-06    3.8704167e-03 
   8.6583969e+01    1.0270918e-06    8.0229980e-04    2.7100703e-04    1.7293930e-09    1.3508935e-06    1.3668086e-06    3.8704167e-03 
   8.6820438e+01    1.0270807e-06    7.9954867e-04    2.6973141e-04    1.7286535e-09    1.3457001e-06    1.3595474e-06    3.8704167e-03 
   8.7057162e+01    1.0270695e-06    7.9681641e-04    2.6846410e-04    1.7279272e-09    1.3405526e-06    1.3522560e-06    3.8704167e-03 
   8.7294106e+01    1.0270576e-06    7.9410280e-04    2.6720896e-04    1.7272139e-09    1.3354513e-06    1.3451221e-06    3.8704168e-03 
   8.7531264e+01    1.0270465e-06    7.9140907e-04    2.6596249e-04    1.7265127e-09    1.3303953e-06    1.3380895e-06    3.8704168e-03 
   8.7768634e+01    1.0270354e-06    7.8873437e-04    2.6472988e-04    1.7258235e-09    1.3253840e-06    1.3311416e-06    3.8704168e-03 
   8.8006214e+01    1.0270244e-06    7.8607859e-04    2.6350516e-04    1.7251461e-09    1.3204169e-06    1.3242503e-06    3.8704168e-03 
   8.8244011e+01    1.0270135e-06    7.8344164e-04    2.6229348e-04    1.7244803e-09    1.3154937e-06    1.3174119e-06    3.8704168e-03 
   8.8482021e+01    1.0270026e-06    7.8082331e-04    2.6109218e-04    1.7238260e-09    1.3106135e-06    1.3106733e-06    3.8704168e-03 
   8.8720240e+01    1.0269918e-06    7.7822355e-04    2.5989961e-04    1.7231828e-09    1.3057762e-06    1.3040143e-06    3.8704168e-03 
   8.8958668e+01    1.0269810e-06    7.7564218e-04    2.5871725e-04    1.7225505e-09    1.3009810e-06    1.2974181e-06    3.8704168e-03 
   8.9197303e+01    1.0269703e-06    7.7307895e-04    2.5754582e-04    1.7219289e-09    1.2962274e-06    1.2909266e-06    3.8704168e-03 
   8.9436146e+01    1.0269594e-06    7.7053394e-04    2.5638088e-04    1.7213177e-09    1.2915152e-06    1.2844537e-06    3.8704169e-03 
   8.9675195e+01    1.0269488e-06    7.6800695e-04    2.5522739e-04    1.7207167e-09    1.2868435e-06    1.2780854e-06    3.8704169e-03 
   8.9914458e+01    1.0269382e-06    7.6549776e-04    2.5408351e-04    1.7201256e-09    1.2822119e-06    1.2717031e-06    3.8704169e-03 
   9.0153929e+01    1.0269276e-06    7.6300635e-04    2.5294603e-04    1.7195443e-09    1.2776199e-06    1.2653557e-06    3.8704169e-03 
   9.0393606e+01    1.0269171e-06    7.6053246e-04    2.5181778e-04    1.7189726e-09    1.2730672e-06    1.2591865e-06    3.8704170e-03 
   9.0633487e+01    1.0269067e-06    7.5807619e-04    2.5069772e-04    1.7184104e-09    1.2685534e-06    1.2530231e-06    3.8704170e-03 
   9.0873571e+01    1.0268963e-06    7.5563725e-04    2.4958889e-04    1.7178573e-09    1.2640779e-06    1.2468667e-06    3.8704170e-03 
   9.1113866e+01    1.0268860e-06    7.5321545e-04    2.4848709e-04    1.7173134e-09    1.2596403e-06    1.2408265e-06    3.8704171e-03 
   9.1354368e+01    1.0268757e-06    7.5081080e-04    2.4739280e-04    1.7167784e-09    1.2552403e-06    1.2347776e-06    3.8704171e-03 
   9.1595073e+01    1.0268654e-06    7.4842300e-04    2.4630812e-04    1.7162522e-09    1.2508773e-06    1.2289027e-06    3.8704171e-03 
   9.1835981e+01    1.0268552e-06    7.4605222e-04    2.4523179e-04    1.7157346e-09    1.2465512e-06    1.2230504e-06    3.8704172e-03 
   9.2077089e+01    1.0268451e-06    7.4369812e-04    2.4416579e-04    1.7152253e-09    1.2422613e-06    1.2172038e-06    3.8704172e-03 
   9.2318406e+01    1.0268350e-06    7.4136061e-04    2.4310684e-04    1.7147243e-09    1.2380072e-06    1.2114831e-06    3.8704172e-03 
   9.2559925e+01    1.0268249e-06    7.3903962e-04    2.4205590e-04    1.7142314e-09    1.2337886e-06    1.2057209e-06    3.8704173e-03 
   9.2801643e+01    1.0268149e-06    7.3673494e-04    2.4101137e-04    1.7137464e-09    1.2296051e-06    1.2001330e-06    3.8704173e-03 
   9.3043557e+01    1.0268050e-06    7.3444673e-04    2.3997538e-04    1.7132691e-09    1.2254565e-06    1.1945113e-06    3.8704174e-03 
   9.3285678e+01    1.0267951e-06    7.3217447e-04    2.3894690e-04    1.7127994e-09    1.2213420e-06    1.1890165e-06    3.8704174e-03 
   9.3527998e+01    1.0267853e-06    7.2991834e-04    2.3792743e-04    1.7123371e-09    1.2172616e-06    1.1835374e-06    3.8704175e-03 
   9.3770513e+01    1.0267755e-06    7.2767813e-04    2.3691805e-04    1.7118822e-09    1.2132147e-06    1.1781627e-06    3.8704175e-03 
   9.4013233e+01    1.0267658e-06    7.2545361e-04    2.3591528e-04    1.7114347e-09    1.2092013e-06    1.1727793e-06    3.8704175e-03 
   9.4256150e+01    1.0267560e-06    7.2324485e-04    2.3492089e-04    1.7109943e-09    1.2052209e-06    1.1675175e-06    3.8704176e-03 
   9.4499259e+01    1.0267464e-06    7.2105161e-04    2.3393395e-04    1.7105609e-09    1.2012730e-06    1.1622539e-06    3.8704176e-03 
   9.4742573e+01    1.0267368e-06    7.1887395e-04    2.3295418e-04    1.7101342e-09    1.1973575e-06    1.1570874e-06    3.8704177e-03 
   9.4986082e+01    1.0267272e-06    7.1671153e-04    2.3198211e-04    1.7097143e-09    1.1934737e-06    1.1519213e-06    3.8704177e-03 
   9.5229780e+01    1.0267177e-06    7.1456450e-04    2.3101753e-04    1.7093010e-09    1.1896218e-06    1.1468679e-06    3.8704178e-03 
   9.5473664e+01    1.0267083e-06    7.1243266e-04    2.3006085e-04    1.7088941e-09    1.1858012e-06    1.1418329e-06    3.8704178e-03 
   9.5717736e+01    1.0266989e-06    7.1031590e-04    2.2911050e-04    1.7084935e-09    1.1820117e-06    1.1368682e-06    3.8704179e-03 
   9.5961996e+01    1.0266896e-06    7.0821418e-04    2.2816729e-04    1.7080990e-09    1.1782529e-06    1.1319564e-06    3.8704180e-03 
   9.6206446e+01    1.0266803e-06    7.0612723e-04    2.2723358e-04    1.7077107e-09    1.1745243e-06    1.1270976e-06    3.8704180e-03 
   9.6451083e+01    1.0266711e-06    7.0405516e-04    2.2630730e-04    1.7073283e-09    1.1708261e-06    1.1222173e-06    3.8704181e-03 
   9.6695937e+01    1.0266619e-06    7.0199736e-04    2.2538758e-04    1.7069517e-09    1.1671570e-06    1.1174503e-06    3.8704181e-03 
   9.6940980e+01    1.0266529e-06    6.9995431e-04    2.2447455e-04    1.7065810e-09    1.1635176e-06    1.1127272e-06    3.8704182e-03 
   9.7186205e+01    1.0266439e-06    6.9792562e-04    2.2356782e-04    1.7062159e-09    1.1599074e-06    1.1080535e-06    3.8704182e-03 
   9.7431613e+01    1.0266349e-06    6.9591138e-04    2.2266894e-04    1.7058565e-09    1.1563262e-06    1.1033732e-06    3.8704183e-03 
   9.7677233e+01    1.0266261e-06    6.9391113e-04    2.2177636e-04    1.7055025e-09    1.1527734e-06    1.0987642e-06    3.8704184e-03 
   9.7923039e+01    1.0266172e-06    6.9192498e-04    2.2089079e-04    1.7051540e-09    1.1492489e-06    1.0941626e-06    3.8704184e-03 
   9.8169026e+01    1.0266084e-06    6.8995297e-04    2.2001201e-04    1.7048108e-09    1.1457526e-06    1.0896541e-06    3.8704185e-03 
   9.8415217e+01    1.0265997e-06    6.8799471e-04    2.1913929e-04    1.7044728e-09    1.1422839e-06    1.0851494e-06    3.8704185e-03 
   9.8661593e+01    1.0265910e-06    6.8605035e-04    2.1827329e-04    1.7041399e-09    1.1388428e-06    1.0806625e-06    3.8704186e-03 
   9.8908146e+01    1.0265823e-06    6.8411965e-04    2.1741321e-04    1.7038121e-09    1.1354290e-06    1.0762725e-06    3.8704187e-03 
   9.9154903e+01    1.0265736e-06    6.8220255e-04    2.1656138e-04    1.7034892e-09    1.1320422e-06    1.0718800e-06    3.8704187e-03 
   9.9401845e+01    1.0265651e-06    6.8029890e-04    2.1571641e-04    1.7031711e-09    1.1286818e-06    1.0675651e-06    3.8704188e-03 
   9.9648978e+01    1.0265566e-06    6.7840881e-04    2.1487794e-04    1.7028577e-09    1.1253482e-06    1.0632582e-06    3.8704188e-03 
   9.9896296e+01    1.0265483e-06    6.7653192e-04    2.1404565e-04    1.7025491e-09    1.1220406e-06    1.0590395e-06    3.8704189e-03 
   1.0014379e+02    1.0265399e-06    6.7466849e-04    2.1321931e-04    1.7022451e-09    1.1187593e-06    1.0548588e-06    3.8704190e-03 
   1.0039148e+02    1.0265316e-06    6.7281796e-04    2.1239990e-04    1.7019458e-09    1.1155036e-06    1.0506733e-06    3.8704190e-03 
   1.0063935e+02    1.0265232e-06    6.7098060e-04    2.1158557e-04    1.7016509e-09    1.1122736e-06    1.0465507e-06    3.8704191e-03 
   1.0088740e+02    1.0265150e-06    6.6915619e-04    2.1077866e-04    1.7013604e-09    1.1090689e-06    1.0424308e-06    3.8704191e-03 
   1.0113564e+02    1.0265068e-06    6.6734467e-04    2.0997750e-04    1.7010742e-09    1.1058893e-06    1.0383929e-06    3.8704192e-03 
   1.0138406e+02    1.0264986e-06    6.6554587e-04    2.0918140e-04    1.7007922e-09    1.1027343e-06    1.0343169e-06    3.8704193e-03 
   1.0163266e+02    1.0264905e-06    6.6375992e-04    2.0839084e-04    1.7005144e-09    1.0996043e-06    1.0303343e-06    3.8704193e-03 
   1.0188144e+02    1.0264819e-06    6.6198611e-04    2.0760462e-04    1.7002411e-09    1.0964986e-06    1.0263533e-06    3.8704194e-03 
   1.0213041e+02    1.0264739e-06    6.6022523e-04    2.0682499e-04    1.6999714e-09    1.0934169e-06    1.0224157e-06    3.8704194e-03 
   1.0237955e+02    1.0264660e-06    6.5847680e-04    2.0605285e-04    1.6997056e-09    1.0903593e-06    1.0185502e-06    3.8704195e-03 
   1.0262887e+02    1.0264580e-06    6.5674070e-04    2.0528623e-04    1.6994437e-09    1.0873253e-06    1.0146814e-06    3.8704195e-03 
   1.0287838e+02    1.0264502e-06    6.5501687e-04    2.0452593e-04    1.6991856e-09    1.0843149e-06    1.0108860e-06    3.8704196e-03 
   1.0312805e+02    1.0264424e-06    6.5330529e-04    2.0377164e-04    1.6989315e-09    1.0813281e-06    1.0070954e-06    3.8704197e-03 
   1.0337791e+02    1.0264346e-06    6.5160571e-04    2.0302328e-04    1.6986810e-09    1.0783642e-06    1.0033394e-06    3.8704197e-03 
   1.0362795e+02    1.0264268e-06    6.4991818e-04    2.0228014e-04    1.6984342e-09    1.0754232e-06    9.9964307e-07    3.8704198e-03 
   1.0387815e+02    1.0264191e-06    6.4824263e-04    2.0154238e-04    1.6981909e-09    1.0725051e-06    9.9594396e-07    3.8704198e-03 
   1.0412854e+02    1.0264114e-06    6.4657889e-04    2.0081070e-04    1.6979511e-09    1.0696094e-06    9.9228935e-07    3.8704199e-03 
   1.0437911e+02    1.0264038e-06    6.4492691e-04    2.0008288e-04    1.6977148e-09    1.0667361e-06    9.8861903e-07    3.8704199e-03 
   1.0462984e+02    1.0263962e-06    6.4328671e-04    1.9936032e-04    1.6974820e-09    1.0638850e-06    9.8499273e-07    3.8704200e-03 
   1.0488076e+02    1.0263887e-06    6.4165804e-04    1.9864275e-04    1.6972524e-09    1.0610557e-06    9.8140206e-07    3.8704200e-03 
   1.0513185e+02    1.0263813e-06    6.4004096e-04    1.9793095e-04    1.6970261e-09    1.0582483e-06    9.7787171e-07    3.8704200e-03 
   1.0538310e+02    1.0263738e-06    6.3843535e-04    1.9722570e-04    1.6968032e-09    1.0554625e-06    9.7433594e-07    3.8704201e-03 
   1.0563453e+02    1.0263664e-06    6.3684112e-04    1.9652604e-04    1.6965833e-09    1.0526981e-06    9.7087174e-07    3.8704201e-03 
   1.0588614e+02    1.0263591e-06    6.3525813e-04    1.9583102e-04    1.6963666e-09    1.0499548e-06    9.6741074e-07    3.8704202e-03 
   1.0613791e+02    1.0263519e-06    6.3368653e-04    1.9514064e-04    1.6961532e-09    1.0472329e-06    9.6401913e-07    3.8704202e-03 
   1.0638985e+02    1.0263446e-06    6.3212593e-04    1.9445331e-04    1.6959427e-09    1.0445316e-06    9.6061954e-07    3.8704203e-03 
   1.0664197e+02    1.0263374e-06    6.3057649e-04    1.9377209e-04    1.6957330e-09    1.0418497e-06    9.5726524e-07    3.8704202e-03 
   1.0689426e+02    1.0263303e-06    6.2903792e-04    1.9309696e-04    1.6955263e-09    1.0391883e-06    9.5391661e-07    3.8704202e-03 
   1.0714672e+02    1.0263231e-06    6.2751043e-04    1.9242620e-04    1.6953225e-09    1.0365474e-06    9.5061666e-07    3.8704202e-03 
   1.0739934e+02    1.0263161e-06    6.2599368e-04    1.9175952e-04    1.6951215e-09    1.0339265e-06    9.4731869e-07    3.8704202e-03 
   1.0765213e+02    1.0263089e-06    6.2448776e-04    1.9109751e-04    1.6949235e-09    1.0313259e-06    9.4402541e-07    3.8704201e-03 
   1.0790509e+02    1.0263019e-06    6.2299248e-04    1.9044123e-04    1.6947281e-09    1.0287449e-06    9.4081675e-07    3.8704201e-03 
   1.0815821e+02    1.0262949e-06    6.2150802e-04    1.8978883e-04    1.6945353e-09    1.0261839e-06    9.3760380e-07    3.8704201e-03 
   1.0841151e+02    1.0262878e-06    6.2003385e-04    1.8914113e-04    1.6943454e-09    1.0236421e-06    9.3444316e-07    3.8704201e-03 
   1.0866497e+02    1.0262810e-06    6.1857041e-04    1.8850037e-04    1.6941578e-09    1.0211198e-06    9.3127088e-07    3.8704200e-03 
   1.0891858e+02    1.0262740e-06    6.1711724e-04    1.8786359e-04    1.6939730e-09    1.0186168e-06    9.2815512e-07    3.8704200e-03 
   1.0917237e+02    1.0262672e-06    6.1567452e-04    1.8723216e-04    1.6937905e-09    1.0161327e-06    9.2503959e-07    3.8704200e-03 
   1.0942633e+02    1.0262605e-06    6.1424213e-04    1.8660445e-04    1.6936106e-09    1.0136676e-06    9.2197700e-07    3.8704200e-03 
   1.0968043e+02    1.0262536e-06    6.1281986e-04    1.8598097e-04    1.6934333e-09    1.0112213e-06    9.1891081e-07    3.8704199e-03 
   1.0993472e+02    1.0262470e-06    6.1140783e-04    1.8536283e-04    1.6932583e-09    1.0087936e-06    9.1588441e-07    3.8704199e-03 
   1.1018916e+02    1.0262402e-06    6.1000572e-04    1.8474918e-04    1.6930859e-09    1.0063844e-06    9.1286309e-07    3.8704199e-03 
   1.1044375e+02    1.0262337e-06    6.0861388e-04    1.8413888e-04    1.6929157e-09    1.0039936e-06    9.0986837e-07    3.8704199e-03 
   1.1069852e+02    1.0262270e-06    6.0723171e-04    1.8353450e-04    1.6927480e-09    1.0016208e-06    9.0692099e-07    3.8704198e-03 
   1.1095344e+02    1.0262203e-06    6.0585961e-04    1.8293357e-04    1.6925826e-09    9.9926631e-07    9.0395133e-07    3.8704198e-03 
   1.1120852e+02    1.0262137e-06    6.0449723e-04    1.8233699e-04    1.6924194e-09    9.9692959e-07    9.0105565e-07    3.8704198e-03 
   1.1146376e+02    1.0262072e-06    6.0314468e-04    1.8174356e-04    1.6922583e-09    9.9461064e-07    8.9815337e-07    3.8704197e-03 
   1.1171916e+02    1.0262006e-06    6.0180173e-04    1.8115432e-04    1.6920994e-09    9.9230923e-07    8.9528629e-07    3.8704197e-03 
   1.1197472e+02    1.0261941e-06    6.0046846e-04    1.8057040e-04    1.6919426e-09    9.9002530e-07    8.9246083e-07    3.8704197e-03 
   1.1223044e+02    1.0261877e-06    5.9914473e-04    1.7999154e-04    1.6917879e-09    9.8775870e-07    8.8964987e-07    3.8704197e-03 
   1.1248631e+02    1.0261813e-06    5.9783054e-04    1.7941745e-04    1.6916352e-09    9.8550931e-07    8.8686081e-07    3.8704196e-03 
   1.1274234e+02    1.0261751e-06    5.9652595e-04    1.7884750e-04    1.6914846e-09    9.8327704e-07    8.8410524e-07    3.8704196e-03 
   1.1299853e+02    1.0261690e-06    5.9523062e-04    1.7828128e-04    1.6913360e-09    9.8106154e-07    8.8135783e-07    3.8704196e-03 
   1.1325487e+02    1.0261628e-06    5.9394465e-04    1.7771882e-04    1.6911895e-09    9.7886317e-07    8.7864549e-07    3.8704196e-03 
   1.1351137e+02    1.0261566e-06    5.9266781e-04    1.7716055e-04    1.6910449e-09    9.7668125e-07    8.7593260e-07    3.8704195e-03 
   1.1376802e+02    1.0261504e-06    5.9140031e-04    1.7660616e-04    1.6909023e-09    9.7451614e-07    8.7325082e-07    3.8704195e-03 
   1.1402483e+02    1.0261442e-06    5.9014184e-04    1.7605653e-04    1.6907615e-09    9.7236728e-07    8.7060868e-07    3.8704195e-03 
   1.1428178e+02    1.0261382e-06    5.8889253e-04    1.7550965e-04    1.6906225e-09    9.7023476e-07    8.6796710e-07    3.8704194e-03 
   1.1453890e+02    1.0261323e-06    5.8765226e-04    1.7496691e-04    1.6904854e-09    9.6811842e-07    8.6532413e-07    3.8704194e-03 
   1.1479616e+02    1.0261263e-06    5.8642085e-04    1.7442786e-04    1.6903499e-09    9.6601795e-07    8.6271737e-07    3.8704194e-03 
   1.1505357e+02    1.0261204e-06    5.8519854e-04    1.7389208e-04    1.6902162e-09    9.6393373e-07    8.6015885e-07    3.8704194e-03 
   1.1531114e+02    1.0261146e-06    5.8398491e-04    1.7336082e-04    1.6900844e-09    9.6186507e-07    8.5759949e-07    3.8704193e-03 
   1.1556886e+02    1.0261088e-06    5.8278020e-04    1.7283439e-04    1.6899541e-09    9.5981223e-07    8.5505653e-07    3.8704193e-03 
   1.1582673e+02    1.0261030e-06    5.8158415e-04    1.7231090e-04    1.6898254e-09    9.5777486e-07    8.5255319e-07    3.8704193e-03 
   1.1608475e+02    1.0260973e-06    5.8039677e-04    1.7179141e-04    1.6896985e-09    9.5575296e-07    8.5005836e-07    3.8704192e-03 
   1.1634290e+02    1.0260917e-06    5.7921815e-04    1.7127615e-04    1.6895733e-09    9.5374663e-07    8.4758207e-07    3.8704192e-03 
   1.1660122e+02    1.0260860e-06    5.7804789e-04    1.7076433e-04    1.6894497e-09    9.5175531e-07    8.4511504e-07    3.8704192e-03 
   1.1685968e+02    1.0260803e-06    5.7688627e-04    1.7025655e-04    1.6893277e-09    9.4977941e-07    8.4269644e-07    3.8704192e-03 
   1.1711829e+02    1.0260746e-06    5.7573297e-04    1.6975148e-04    1.6892074e-09    9.4781835e-07    8.4026353e-07    3.8704191e-03 
   1.1737705e+02    1.0260690e-06    5.7458812e-04    1.6925071e-04    1.6890885e-09    9.4587228e-07    8.3786261e-07    3.8704191e-03 
   1.1763595e+02    1.0260634e-06    5.7345168e-04    1.6875375e-04    1.6889713e-09    9.4394111e-07    8.3549662e-07    3.8704191e-03 
   1.1789500e+02    1.0260579e-06    5.7232346e-04    1.6826038e-04    1.6888554e-09    9.4202442e-07    8.3313404e-07    3.8704190e-03 
   1.1815419e+02    1.0260524e-06    5.7120364e-04    1.6776978e-04    1.6887411e-09    9.4012258e-07    8.3077357e-07    3.8704190e-03 
   1.1841354e+02    1.0260470e-06    5.7009188e-04    1.6728343e-04    1.6886281e-09    9.3823497e-07    8.2844993e-07    3.8704190e-03 
   1.1867302e+02    1.0260416e-06    5.6898834e-04    1.6680025e-04    1.6885166e-09    9.3636184e-07    8.2616043e-07    3.8704190e-03 
   1.1893265e+02    1.0260363e-06    5.6789286e-04    1.6632027e-04    1.6884064e-09    9.3450294e-07    8.2387993e-07    3.8704189e-03 
   1.1919243e+02    1.0260310e-06    5.6680537e-04    1.6584350e-04    1.6882976e-09    9.3265814e-07    8.2160857e-07    3.8704189e-03 
   1.1945233e+02    1.0260257e-06    5.6572602e-04    1.6537041e-04    1.6881901e-09    9.3082763e-07    8.1937180e-07    3.8704189e-03 
   1.1971239e+02    1.0260204e-06    5.6465446e-04    1.6490121e-04    1.6880840e-09    9.2901089e-07    8.1714246e-07    3.8704188e-03 
   1.1997259e+02    1.0260128e-06    5.6358959e-04    1.6442725e-04    1.6879807e-09    9.2720900e-07    8.1494084e-07    3.8704188e-03 
   1.2023297e+02    1.0260075e-06    5.6253357e-04    1.6396778e-04    1.6878774e-09    9.2541985e-07    8.1275083e-07    3.8704188e-03 
   1.2049345e+02    1.0259999e-06    5.6148419e-04    1.6350337e-04    1.6877768e-09    9.2364526e-07    8.1059087e-07    3.8704188e-03 
   1.2075412e+02    1.0259947e-06    5.6044376e-04    1.6305149e-04    1.6876761e-09    9.2188348e-07    8.0842260e-07    3.8704187e-03 
   1.2101489e+02    1.0259872e-06    5.5940986e-04    1.6259417e-04    1.6875779e-09    9.2013599e-07    8.0629772e-07    3.8704187e-03 
