# Supplementary material for: Research on combustion and emissions of heavy duty diesel engines under low-speed and low-load conditions in low temperature environments
Source: PLoS One. 2025 Feb 21;20(2):e0318933. doi: 10.1371/journal.pone.0318933 (PMC11844864; doi:10.1371/journal.pone.0318933)
Supplement: S1 File — (ZIP) [file pone.0318933.s001.zip › 1000rpm_30%/3-tigaojinqiwendu/Tin322K/react_ratio_bin.out]

# CONVERGE Release Build 2.3.20/  Jan 30, 2017        Run Date:Thu Aug 31 10:12:01 2023
# column       1                2                3                4                5                6                7                8                9               10               11               12               13               14               15               16               17               18               19               20               21 
#          Crank          0.0-0.1          0.1-0.2          0.2-0.3          0.3-0.4          0.4-0.5          0.5-0.6          0.6-0.7          0.7-0.8          0.8-0.9          0.9-1.0          1.0-1.1          1.1-1.2          1.2-1.3          1.3-1.4          1.4-1.5          1.5-1.6          1.6-1.7          1.7-1.8          1.8-1.9          1.9-2.0
#          (DEG)           (None)           (None)           (None)           (None)           (None)           (None)           (None)           (None)           (None)           (None)           (None)           (None)           (None)           (None)           (None)           (None)           (None)           (None)           (None)           (None)
#
  -1.4600000e+02    1.0000000e+00    0.0000000e+00    0.0000000e+00    0.0000000e+00    0.0000000e+00    0.0000000e+00    0.0000000e+00    0.0000000e+00    0.0000000e+00    0.0000000e+00    0.0000000e+00    0.0000000e+00    0.0000000e+00    0.0000000e+00    0.0000000e+00    0.0000000e+00    0.0000000e+00    0.0000000e+00    0.0000000e+00    0.0000000e+00
  -1.4587230e+02    1.0000000e+00    0.0000000e+00    0.0000000e+00    0.0000000e+00    0.0000000e+00    0.0000000e+00    0.0000000e+00    0.0000000e+00    0.0000000e+00    0.0000000e+00    0.0000000e+00    0.0000000e+00    0.0000000e+00    0.0000000e+00    0.0000000e+00    0.0000000e+00    0.0000000e+00    0.0000000e+00    0.0000000e+00    0.0000000e+00
  -1.4579372e+02    1.0000000e+00    0.0000000e+00    0.0000000e+00    0.0000000e+00    0.0000000e+00    0.0000000e+00    0.0000000e+00    0.0000000e+00    0.0000000e+00    0.0000000e+00    0.0000000e+00    0.0000000e+00    0.0000000e+00    0.0000000e+00    0.0000000e+00    0.0000000e+00    0.0000000e+00    0.0000000e+00    0.0000000e+00    0.0000000e+00
  -1.4567094e+02    1.0000000e+00    0.0000000e+00    0.0000000e+00    0.0000000e+00    0.0000000e+00    0.0000000e+00    0.0000000e+00    0.0000000e+00    0.0000000e+00    0.0000000e+00    0.0000000e+00    0.0000000e+00    0.0000000e+00    0.0000000e+00    0.0000000e+00    0.0000000e+00    0.0000000e+00    0.0000000e+00    0.0000000e+00    0.0000000e+00
  -1.4558567e+02    1.0000000e+00    0.0000000e+00    0.0000000e+00    0.0000000e+00    0.0000000e+00    0.0000000e+00    0.0000000e+00    0.0000000e+00    0.0000000e+00    0.0000000e+00    0.0000000e+00    0.0000000e+00    0.0000000e+00    0.0000000e+00    0.0000000e+00    0.0000000e+00    0.0000000e+00    0.0000000e+00    0.0000000e+00    0.0000000e+00
  -1.4547909e+02    1.0000000e+00    0.0000000e+00    0.0000000e+00    0.0000000e+00    0.0000000e+00    0.0000000e+00    0.0000000e+00    0.0000000e+00    0.0000000e+00    0.0000000e+00    0.0000000e+00    0.0000000e+00    0.0000000e+00    0.0000000e+00    0.0000000e+00    0.0000000e+00    0.0000000e+00    0.0000000e+00    0.0000000e+00    0.0000000e+00
  -1.4534587e+02    1.0000000e+00    0.0000000e+00    0.0000000e+00    0.0000000e+00    0.0000000e+00    0.0000000e+00    0.0000000e+00    0.0000000e+00    0.0000000e+00    0.0000000e+00    0.0000000e+00    0.0000000e+00    0.0000000e+00    0.0000000e+00    0.0000000e+00    0.0000000e+00    0.0000000e+00    0.0000000e+00    0.0000000e+00    0.0000000e+00
  -1.4517933e+02    1.0000000e+00    0.0000000e+00    0.0000000e+00    0.0000000e+00    0.0000000e+00    0.0000000e+00    0.0000000e+00    0.0000000e+00    0.0000000e+00    0.0000000e+00    0.0000000e+00    0.0000000e+00    0.0000000e+00    0.0000000e+00    0.0000000e+00    0.0000000e+00    0.0000000e+00    0.0000000e+00    0.0000000e+00    0.0000000e+00
  -1.4497117e+02    1.0000000e+00    0.0000000e+00    0.0000000e+00    0.0000000e+00    0.0000000e+00    0.0000000e+00    0.0000000e+00    0.0000000e+00    0.0000000e+00    0.0000000e+00    0.0000000e+00    0.0000000e+00    0.0000000e+00    0.0000000e+00    0.0000000e+00    0.0000000e+00    0.0000000e+00    0.0000000e+00    0.0000000e+00    0.0000000e+00
  -1.4471096e+02    1.0000000e+00    0.0000000e+00    0.0000000e+00    0.0000000e+00    0.0000000e+00    0.0000000e+00    0.0000000e+00    0.0000000e+00    0.0000000e+00    0.0000000e+00    0.0000000e+00    0.0000000e+00    0.0000000e+00    0.0000000e+00    0.0000000e+00    0.0000000e+00    0.0000000e+00    0.0000000e+00    0.0000000e+00    0.0000000e+00
  -1.4438570e+02    1.0000000e+00    0.0000000e+00    0.0000000e+00    0.0000000e+00    0.0000000e+00    0.0000000e+00    0.0000000e+00    0.0000000e+00    0.0000000e+00    0.0000000e+00    0.0000000e+00    0.0000000e+00    0.0000000e+00    0.0000000e+00    0.0000000e+00    0.0000000e+00    0.0000000e+00    0.0000000e+00    0.0000000e+00    0.0000000e+00
  -1.4397912e+02    1.0000000e+00    0.0000000e+00    0.0000000e+00    0.0000000e+00    0.0000000e+00    0.0000000e+00    0.0000000e+00    0.0000000e+00    0.0000000e+00    0.0000000e+00    0.0000000e+00    0.0000000e+00    0.0000000e+00    0.0000000e+00    0.0000000e+00    0.0000000e+00    0.0000000e+00    0.0000000e+00    0.0000000e+00    0.0000000e+00
  -1.4347090e+02    1.0000000e+00    0.0000000e+00    0.0000000e+00    0.0000000e+00    0.0000000e+00    0.0000000e+00    0.0000000e+00    0.0000000e+00    0.0000000e+00    0.0000000e+00    0.0000000e+00    0.0000000e+00    0.0000000e+00    0.0000000e+00    0.0000000e+00    0.0000000e+00    0.0000000e+00    0.0000000e+00    0.0000000e+00    0.0000000e+00
  -1.4287090e+02    1.0000000e+00    0.0000000e+00    0.0000000e+00    0.0000000e+00    0.0000000e+00    0.0000000e+00    0.0000000e+00    0.0000000e+00    0.0000000e+00    0.0000000e+00    0.0000000e+00    0.0000000e+00    0.0000000e+00    0.0000000e+00    0.0000000e+00    0.0000000e+00    0.0000000e+00    0.0000000e+00    0.0000000e+00    0.0000000e+00
  -1.4227090e+02    1.0000000e+00    0.0000000e+00    0.0000000e+00    0.0000000e+00    0.0000000e+00    0.0000000e+00    0.0000000e+00    0.0000000e+00    0.0000000e+00    0.0000000e+00    0.0000000e+00    0.0000000e+00    0.0000000e+00    0.0000000e+00    0.0000000e+00    0.0000000e+00    0.0000000e+00    0.0000000e+00    0.0000000e+00    0.0000000e+00
  -1.4167090e+02    1.0000000e+00    0.0000000e+00    0.0000000e+00    0.0000000e+00    0.0000000e+00    0.0000000e+00    0.0000000e+00    0.0000000e+00    0.0000000e+00    0.0000000e+00    0.0000000e+00    0.0000000e+00    0.0000000e+00    0.0000000e+00    0.0000000e+00    0.0000000e+00    0.0000000e+00    0.0000000e+00    0.0000000e+00    0.0000000e+00
  -1.4107090e+02    1.0000000e+00    0.0000000e+00    0.0000000e+00    0.0000000e+00    0.0000000e+00    0.0000000e+00    0.0000000e+00    0.0000000e+00    0.0000000e+00    0.0000000e+00    0.0000000e+00    0.0000000e+00    0.0000000e+00    0.0000000e+00    0.0000000e+00    0.0000000e+00    0.0000000e+00    0.0000000e+00    0.0000000e+00    0.0000000e+00
  -1.4047090e+02    1.0000000e+00    0.0000000e+00    0.0000000e+00    0.0000000e+00    0.0000000e+00    0.0000000e+00    0.0000000e+00    0.0000000e+00    0.0000000e+00    0.0000000e+00    0.0000000e+00    0.0000000e+00    0.0000000e+00    0.0000000e+00    0.0000000e+00    0.0000000e+00    0.0000000e+00    0.0000000e+00    0.0000000e+00    0.0000000e+00
  -1.3987090e+02    1.0000000e+00    0.0000000e+00    0.0000000e+00    0.0000000e+00    0.0000000e+00    0.0000000e+00    0.0000000e+00    0.0000000e+00    0.0000000e+00    0.0000000e+00    0.0000000e+00    0.0000000e+00    0.0000000e+00    0.0000000e+00    0.0000000e+00    0.0000000e+00    0.0000000e+00    0.0000000e+00    0.0000000e+00    0.0000000e+00
  -1.3927090e+02    1.0000000e+00    0.0000000e+00    0.0000000e+00    0.0000000e+00    0.0000000e+00    0.0000000e+00    0.0000000e+00    0.0000000e+00    0.0000000e+00    0.0000000e+00    0.0000000e+00    0.0000000e+00    0.0000000e+00    0.0000000e+00    0.0000000e+00    0.0000000e+00    0.0000000e+00    0.0000000e+00    0.0000000e+00    0.0000000e+00
  -1.3867090e+02    1.0000000e+00    0.0000000e+00    0.0000000e+00    0.0000000e+00    0.0000000e+00    0.0000000e+00    0.0000000e+00    0.0000000e+00    0.0000000e+00    0.0000000e+00    0.0000000e+00    0.0000000e+00    0.0000000e+00    0.0000000e+00    0.0000000e+00    0.0000000e+00    0.0000000e+00    0.0000000e+00    0.0000000e+00    0.0000000e+00
  -1.3807090e+02    1.0000000e+00    0.0000000e+00    0.0000000e+00    0.0000000e+00    0.0000000e+00    0.0000000e+00    0.0000000e+00    0.0000000e+00    0.0000000e+00    0.0000000e+00    0.0000000e+00    0.0000000e+00    0.0000000e+00    0.0000000e+00    0.0000000e+00    0.0000000e+00    0.0000000e+00    0.0000000e+00    0.0000000e+00    0.0000000e+00
  -1.3747090e+02    1.0000000e+00    0.0000000e+00    0.0000000e+00    0.0000000e+00    0.0000000e+00    0.0000000e+00    0.0000000e+00    0.0000000e+00    0.0000000e+00    0.0000000e+00    0.0000000e+00    0.0000000e+00    0.0000000e+00    0.0000000e+00    0.0000000e+00    0.0000000e+00    0.0000000e+00    0.0000000e+00    0.0000000e+00    0.0000000e+00
  -1.3687090e+02    1.0000000e+00    0.0000000e+00    0.0000000e+00    0.0000000e+00    0.0000000e+00    0.0000000e+00    0.0000000e+00    0.0000000e+00    0.0000000e+00    0.0000000e+00    0.0000000e+00    0.0000000e+00    0.0000000e+00    0.0000000e+00    0.0000000e+00    0.0000000e+00    0.0000000e+00    0.0000000e+00    0.0000000e+00    0.0000000e+00
  -1.3627090e+02    1.0000000e+00    0.0000000e+00    0.0000000e+00    0.0000000e+00    0.0000000e+00    0.0000000e+00    0.0000000e+00    0.0000000e+00    0.0000000e+00    0.0000000e+00    0.0000000e+00    0.0000000e+00    0.0000000e+00    0.0000000e+00    0.0000000e+00    0.0000000e+00    0.0000000e+00    0.0000000e+00    0.0000000e+00    0.0000000e+00
  -1.3567090e+02    1.0000000e+00    0.0000000e+00    0.0000000e+00    0.0000000e+00    0.0000000e+00    0.0000000e+00    0.0000000e+00    0.0000000e+00    0.0000000e+00    0.0000000e+00    0.0000000e+00    0.0000000e+00    0.0000000e+00    0.0000000e+00    0.0000000e+00    0.0000000e+00    0.0000000e+00    0.0000000e+00    0.0000000e+00    0.0000000e+00
  -1.3507090e+02    1.0000000e+00    0.0000000e+00    0.0000000e+00    0.0000000e+00    0.0000000e+00    0.0000000e+00    0.0000000e+00    0.0000000e+00    0.0000000e+00    0.0000000e+00    0.0000000e+00    0.0000000e+00    0.0000000e+00    0.0000000e+00    0.0000000e+00    0.0000000e+00    0.0000000e+00    0.0000000e+00    0.0000000e+00    0.0000000e+00
  -1.3447090e+02    1.0000000e+00    0.0000000e+00    0.0000000e+00    0.0000000e+00    0.0000000e+00    0.0000000e+00    0.0000000e+00    0.0000000e+00    0.0000000e+00    0.0000000e+00    0.0000000e+00    0.0000000e+00    0.0000000e+00    0.0000000e+00    0.0000000e+00    0.0000000e+00    0.0000000e+00    0.0000000e+00    0.0000000e+00    0.0000000e+00
  -1.3387090e+02    1.0000000e+00    0.0000000e+00    0.0000000e+00    0.0000000e+00    0.0000000e+00    0.0000000e+00    0.0000000e+00    0.0000000e+00    0.0000000e+00    0.0000000e+00    0.0000000e+00    0.0000000e+00    0.0000000e+00    0.0000000e+00    0.0000000e+00    0.0000000e+00    0.0000000e+00    0.0000000e+00    0.0000000e+00    0.0000000e+00
  -1.3327090e+02    1.0000000e+00    0.0000000e+00    0.0000000e+00    0.0000000e+00    0.0000000e+00    0.0000000e+00    0.0000000e+00    0.0000000e+00    0.0000000e+00    0.0000000e+00    0.0000000e+00    0.0000000e+00    0.0000000e+00    0.0000000e+00    0.0000000e+00    0.0000000e+00    0.0000000e+00    0.0000000e+00    0.0000000e+00    0.0000000e+00
  -1.3267090e+02    1.0000000e+00    0.0000000e+00    0.0000000e+00    0.0000000e+00    0.0000000e+00    0.0000000e+00    0.0000000e+00    0.0000000e+00    0.0000000e+00    0.0000000e+00    0.0000000e+00    0.0000000e+00    0.0000000e+00    0.0000000e+00    0.0000000e+00    0.0000000e+00    0.0000000e+00    0.0000000e+00    0.0000000e+00    0.0000000e+00
  -1.3207090e+02    1.0000000e+00    0.0000000e+00    0.0000000e+00    0.0000000e+00    0.0000000e+00    0.0000000e+00    0.0000000e+00    0.0000000e+00    0.0000000e+00    0.0000000e+00    0.0000000e+00    0.0000000e+00    0.0000000e+00    0.0000000e+00    0.0000000e+00    0.0000000e+00    0.0000000e+00    0.0000000e+00    0.0000000e+00    0.0000000e+00
  -1.3147090e+02    1.0000000e+00    0.0000000e+00    0.0000000e+00    0.0000000e+00    0.0000000e+00    0.0000000e+00    0.0000000e+00    0.0000000e+00    0.0000000e+00    0.0000000e+00    0.0000000e+00    0.0000000e+00    0.0000000e+00    0.0000000e+00    0.0000000e+00    0.0000000e+00    0.0000000e+00    0.0000000e+00    0.0000000e+00    0.0000000e+00
  -1.3087090e+02    1.0000000e+00    0.0000000e+00    0.0000000e+00    0.0000000e+00    0.0000000e+00    0.0000000e+00    0.0000000e+00    0.0000000e+00    0.0000000e+00    0.0000000e+00    0.0000000e+00    0.0000000e+00    0.0000000e+00    0.0000000e+00    0.0000000e+00    0.0000000e+00    0.0000000e+00    0.0000000e+00    0.0000000e+00    0.0000000e+00
  -1.3027090e+02    1.0000000e+00    0.0000000e+00    0.0000000e+00    0.0000000e+00    0.0000000e+00    0.0000000e+00    0.0000000e+00    0.0000000e+00    0.0000000e+00    0.0000000e+00    0.0000000e+00    0.0000000e+00    0.0000000e+00    0.0000000e+00    0.0000000e+00    0.0000000e+00    0.0000000e+00    0.0000000e+00    0.0000000e+00    0.0000000e+00
  -1.2967090e+02    1.0000000e+00    0.0000000e+00    0.0000000e+00    0.0000000e+00    0.0000000e+00    0.0000000e+00    0.0000000e+00    0.0000000e+00    0.0000000e+00    0.0000000e+00    0.0000000e+00    0.0000000e+00    0.0000000e+00    0.0000000e+00    0.0000000e+00    0.0000000e+00    0.0000000e+00    0.0000000e+00    0.0000000e+00    0.0000000e+00
  -1.2907090e+02    1.0000000e+00    0.0000000e+00    0.0000000e+00    0.0000000e+00    0.0000000e+00    0.0000000e+00    0.0000000e+00    0.0000000e+00    0.0000000e+00    0.0000000e+00    0.0000000e+00    0.0000000e+00    0.0000000e+00    0.0000000e+00    0.0000000e+00    0.0000000e+00    0.0000000e+00    0.0000000e+00    0.0000000e+00    0.0000000e+00
  -1.2847090e+02    1.0000000e+00    0.0000000e+00    0.0000000e+00    0.0000000e+00    0.0000000e+00    0.0000000e+00    0.0000000e+00    0.0000000e+00    0.0000000e+00    0.0000000e+00    0.0000000e+00    0.0000000e+00    0.0000000e+00    0.0000000e+00    0.0000000e+00    0.0000000e+00    0.0000000e+00    0.0000000e+00    0.0000000e+00    0.0000000e+00
  -1.2787090e+02    1.0000000e+00    0.0000000e+00    0.0000000e+00    0.0000000e+00    0.0000000e+00    0.0000000e+00    0.0000000e+00    0.0000000e+00    0.0000000e+00    0.0000000e+00    0.0000000e+00    0.0000000e+00    0.0000000e+00    0.0000000e+00    0.0000000e+00    0.0000000e+00    0.0000000e+00    0.0000000e+00    0.0000000e+00    0.0000000e+00
  -1.2727090e+02    1.0000000e+00    0.0000000e+00    0.0000000e+00    0.0000000e+00    0.0000000e+00    0.0000000e+00    0.0000000e+00    0.0000000e+00    0.0000000e+00    0.0000000e+00    0.0000000e+00    0.0000000e+00    0.0000000e+00    0.0000000e+00    0.0000000e+00    0.0000000e+00    0.0000000e+00    0.0000000e+00    0.0000000e+00    0.0000000e+00
  -1.2667090e+02    1.0000000e+00    0.0000000e+00    0.0000000e+00    0.0000000e+00    0.0000000e+00    0.0000000e+00    0.0000000e+00    0.0000000e+00    0.0000000e+00    0.0000000e+00    0.0000000e+00    0.0000000e+00    0.0000000e+00    0.0000000e+00    0.0000000e+00    0.0000000e+00    0.0000000e+00    0.0000000e+00    0.0000000e+00    0.0000000e+00
  -1.2607090e+02    1.0000000e+00    0.0000000e+00    0.0000000e+00    0.0000000e+00    0.0000000e+00    0.0000000e+00    0.0000000e+00    0.0000000e+00    0.0000000e+00    0.0000000e+00    0.0000000e+00    0.0000000e+00    0.0000000e+00    0.0000000e+00    0.0000000e+00    0.0000000e+00    0.0000000e+00    0.0000000e+00    0.0000000e+00    0.0000000e+00
  -1.2547090e+02    1.0000000e+00    0.0000000e+00    0.0000000e+00    0.0000000e+00    0.0000000e+00    0.0000000e+00    0.0000000e+00    0.0000000e+00    0.0000000e+00    0.0000000e+00    0.0000000e+00    0.0000000e+00    0.0000000e+00    0.0000000e+00    0.0000000e+00    0.0000000e+00    0.0000000e+00    0.0000000e+00    0.0000000e+00    0.0000000e+00
  -1.2487090e+02    1.0000000e+00    0.0000000e+00    0.0000000e+00    0.0000000e+00    0.0000000e+00    0.0000000e+00    0.0000000e+00    0.0000000e+00    0.0000000e+00    0.0000000e+00    0.0000000e+00    0.0000000e+00    0.0000000e+00    0.0000000e+00    0.0000000e+00    0.0000000e+00    0.0000000e+00    0.0000000e+00    0.0000000e+00    0.0000000e+00
  -1.2427090e+02    1.0000000e+00    0.0000000e+00    0.0000000e+00    0.0000000e+00    0.0000000e+00    0.0000000e+00    0.0000000e+00    0.0000000e+00    0.0000000e+00    0.0000000e+00    0.0000000e+00    0.0000000e+00    0.0000000e+00    0.0000000e+00    0.0000000e+00    0.0000000e+00    0.0000000e+00    0.0000000e+00    0.0000000e+00    0.0000000e+00
  -1.2367090e+02    1.0000000e+00    0.0000000e+00    0.0000000e+00    0.0000000e+00    0.0000000e+00    0.0000000e+00    0.0000000e+00    0.0000000e+00    0.0000000e+00    0.0000000e+00    0.0000000e+00    0.0000000e+00    0.0000000e+00    0.0000000e+00    0.0000000e+00    0.0000000e+00    0.0000000e+00    0.0000000e+00    0.0000000e+00    0.0000000e+00
  -1.2307090e+02    1.0000000e+00    0.0000000e+00    0.0000000e+00    0.0000000e+00    0.0000000e+00    0.0000000e+00    0.0000000e+00    0.0000000e+00    0.0000000e+00    0.0000000e+00    0.0000000e+00    0.0000000e+00    0.0000000e+00    0.0000000e+00    0.0000000e+00    0.0000000e+00    0.0000000e+00    0.0000000e+00    0.0000000e+00    0.0000000e+00
  -1.2247090e+02    1.0000000e+00    0.0000000e+00    0.0000000e+00    0.0000000e+00    0.0000000e+00    0.0000000e+00    0.0000000e+00    0.0000000e+00    0.0000000e+00    0.0000000e+00    0.0000000e+00    0.0000000e+00    0.0000000e+00    0.0000000e+00    0.0000000e+00    0.0000000e+00    0.0000000e+00    0.0000000e+00    0.0000000e+00    0.0000000e+00
  -1.2187090e+02    1.0000000e+00    0.0000000e+00    0.0000000e+00    0.0000000e+00    0.0000000e+00    0.0000000e+00    0.0000000e+00    0.0000000e+00    0.0000000e+00    0.0000000e+00    0.0000000e+00    0.0000000e+00    0.0000000e+00    0.0000000e+00    0.0000000e+00    0.0000000e+00    0.0000000e+00    0.0000000e+00    0.0000000e+00    0.0000000e+00
  -1.2127090e+02    1.0000000e+00    0.0000000e+00    0.0000000e+00    0.0000000e+00    0.0000000e+00    0.0000000e+00    0.0000000e+00    0.0000000e+00    0.0000000e+00    0.0000000e+00    0.0000000e+00    0.0000000e+00    0.0000000e+00    0.0000000e+00    0.0000000e+00    0.0000000e+00    0.0000000e+00    0.0000000e+00    0.0000000e+00    0.0000000e+00
  -1.2067611e+02    1.0000000e+00    0.0000000e+00    0.0000000e+00    0.0000000e+00    0.0000000e+00    0.0000000e+00    0.0000000e+00    0.0000000e+00    0.0000000e+00    0.0000000e+00    0.0000000e+00    0.0000000e+00    0.0000000e+00    0.0000000e+00    0.0000000e+00    0.0000000e+00    0.0000000e+00    0.0000000e+00    0.0000000e+00    0.0000000e+00
  -1.2008717e+02    1.0000000e+00    0.0000000e+00    0.0000000e+00    0.0000000e+00    0.0000000e+00    0.0000000e+00    0.0000000e+00    0.0000000e+00    0.0000000e+00    0.0000000e+00    0.0000000e+00    0.0000000e+00    0.0000000e+00    0.0000000e+00    0.0000000e+00    0.0000000e+00    0.0000000e+00    0.0000000e+00    0.0000000e+00    0.0000000e+00
  -1.1950389e+02    1.0000000e+00    0.0000000e+00    0.0000000e+00    0.0000000e+00    0.0000000e+00    0.0000000e+00    0.0000000e+00    0.0000000e+00    0.0000000e+00    0.0000000e+00    0.0000000e+00    0.0000000e+00    0.0000000e+00    0.0000000e+00    0.0000000e+00    0.0000000e+00    0.0000000e+00    0.0000000e+00    0.0000000e+00    0.0000000e+00
  -1.1892610e+02    1.0000000e+00    0.0000000e+00    0.0000000e+00    0.0000000e+00    0.0000000e+00    0.0000000e+00    0.0000000e+00    0.0000000e+00    0.0000000e+00    0.0000000e+00    0.0000000e+00    0.0000000e+00    0.0000000e+00    0.0000000e+00    0.0000000e+00    0.0000000e+00    0.0000000e+00    0.0000000e+00    0.0000000e+00    0.0000000e+00
  -1.1835364e+02    1.0000000e+00    0.0000000e+00    0.0000000e+00    0.0000000e+00    0.0000000e+00    0.0000000e+00    0.0000000e+00    0.0000000e+00    0.0000000e+00    0.0000000e+00    0.0000000e+00    0.0000000e+00    0.0000000e+00    0.0000000e+00    0.0000000e+00    0.0000000e+00    0.0000000e+00    0.0000000e+00    0.0000000e+00    0.0000000e+00
  -1.1778632e+02    1.0000000e+00    0.0000000e+00    0.0000000e+00    0.0000000e+00    0.0000000e+00    0.0000000e+00    0.0000000e+00    0.0000000e+00    0.0000000e+00    0.0000000e+00    0.0000000e+00    0.0000000e+00    0.0000000e+00    0.0000000e+00    0.0000000e+00    0.0000000e+00    0.0000000e+00    0.0000000e+00    0.0000000e+00    0.0000000e+00
  -1.1722396e+02    1.0000000e+00    0.0000000e+00    0.0000000e+00    0.0000000e+00    0.0000000e+00    0.0000000e+00    0.0000000e+00    0.0000000e+00    0.0000000e+00    0.0000000e+00    0.0000000e+00    0.0000000e+00    0.0000000e+00    0.0000000e+00    0.0000000e+00    0.0000000e+00    0.0000000e+00    0.0000000e+00    0.0000000e+00    0.0000000e+00
  -1.1666646e+02    1.0000000e+00    0.0000000e+00    0.0000000e+00    0.0000000e+00    0.0000000e+00    0.0000000e+00    0.0000000e+00    0.0000000e+00    0.0000000e+00    0.0000000e+00    0.0000000e+00    0.0000000e+00    0.0000000e+00    0.0000000e+00    0.0000000e+00    0.0000000e+00    0.0000000e+00    0.0000000e+00    0.0000000e+00    0.0000000e+00
  -1.1611365e+02    1.0000000e+00    0.0000000e+00    0.0000000e+00    0.0000000e+00    0.0000000e+00    0.0000000e+00    0.0000000e+00    0.0000000e+00    0.0000000e+00    0.0000000e+00    0.0000000e+00    0.0000000e+00    0.0000000e+00    0.0000000e+00    0.0000000e+00    0.0000000e+00    0.0000000e+00    0.0000000e+00    0.0000000e+00    0.0000000e+00
  -1.1556538e+02    1.0000000e+00    0.0000000e+00    0.0000000e+00    0.0000000e+00    0.0000000e+00    0.0000000e+00    0.0000000e+00    0.0000000e+00    0.0000000e+00    0.0000000e+00    0.0000000e+00    0.0000000e+00    0.0000000e+00    0.0000000e+00    0.0000000e+00    0.0000000e+00    0.0000000e+00    0.0000000e+00    0.0000000e+00    0.0000000e+00
  -1.1502155e+02    1.0000000e+00    0.0000000e+00    0.0000000e+00    0.0000000e+00    0.0000000e+00    0.0000000e+00    0.0000000e+00    0.0000000e+00    0.0000000e+00    0.0000000e+00    0.0000000e+00    0.0000000e+00    0.0000000e+00    0.0000000e+00    0.0000000e+00    0.0000000e+00    0.0000000e+00    0.0000000e+00    0.0000000e+00    0.0000000e+00
  -1.1448200e+02    1.0000000e+00    0.0000000e+00    0.0000000e+00    0.0000000e+00    0.0000000e+00    0.0000000e+00    0.0000000e+00    0.0000000e+00    0.0000000e+00    0.0000000e+00    0.0000000e+00    0.0000000e+00    0.0000000e+00    0.0000000e+00    0.0000000e+00    0.0000000e+00    0.0000000e+00    0.0000000e+00    0.0000000e+00    0.0000000e+00
  -1.1394661e+02    1.0000000e+00    0.0000000e+00    0.0000000e+00    0.0000000e+00    0.0000000e+00    0.0000000e+00    0.0000000e+00    0.0000000e+00    0.0000000e+00    0.0000000e+00    0.0000000e+00    0.0000000e+00    0.0000000e+00    0.0000000e+00    0.0000000e+00    0.0000000e+00    0.0000000e+00    0.0000000e+00    0.0000000e+00    0.0000000e+00
  -1.1341530e+02    1.0000000e+00    0.0000000e+00    0.0000000e+00    0.0000000e+00    0.0000000e+00    0.0000000e+00    0.0000000e+00    0.0000000e+00    0.0000000e+00    0.0000000e+00    0.0000000e+00    0.0000000e+00    0.0000000e+00    0.0000000e+00    0.0000000e+00    0.0000000e+00    0.0000000e+00    0.0000000e+00    0.0000000e+00    0.0000000e+00
  -1.1288790e+02    1.0000000e+00    0.0000000e+00    0.0000000e+00    0.0000000e+00    0.0000000e+00    0.0000000e+00    0.0000000e+00    0.0000000e+00    0.0000000e+00    0.0000000e+00    0.0000000e+00    0.0000000e+00    0.0000000e+00    0.0000000e+00    0.0000000e+00    0.0000000e+00    0.0000000e+00    0.0000000e+00    0.0000000e+00    0.0000000e+00
  -1.1236435e+02    1.0000000e+00    0.0000000e+00    0.0000000e+00    0.0000000e+00    0.0000000e+00    0.0000000e+00    0.0000000e+00    0.0000000e+00    0.0000000e+00    0.0000000e+00    0.0000000e+00    0.0000000e+00    0.0000000e+00    0.0000000e+00    0.0000000e+00    0.0000000e+00    0.0000000e+00    0.0000000e+00    0.0000000e+00    0.0000000e+00
  -1.1184453e+02    1.0000000e+00    0.0000000e+00    0.0000000e+00    0.0000000e+00    0.0000000e+00    0.0000000e+00    0.0000000e+00    0.0000000e+00    0.0000000e+00    0.0000000e+00    0.0000000e+00    0.0000000e+00    0.0000000e+00    0.0000000e+00    0.0000000e+00    0.0000000e+00    0.0000000e+00    0.0000000e+00    0.0000000e+00    0.0000000e+00
  -1.1132833e+02    1.0000000e+00    0.0000000e+00    0.0000000e+00    0.0000000e+00    0.0000000e+00    0.0000000e+00    0.0000000e+00    0.0000000e+00    0.0000000e+00    0.0000000e+00    0.0000000e+00    0.0000000e+00    0.0000000e+00    0.0000000e+00    0.0000000e+00    0.0000000e+00    0.0000000e+00    0.0000000e+00    0.0000000e+00    0.0000000e+00
  -1.1081566e+02    1.0000000e+00    0.0000000e+00    0.0000000e+00    0.0000000e+00    0.0000000e+00    0.0000000e+00    0.0000000e+00    0.0000000e+00    0.0000000e+00    0.0000000e+00    0.0000000e+00    0.0000000e+00    0.0000000e+00    0.0000000e+00    0.0000000e+00    0.0000000e+00    0.0000000e+00    0.0000000e+00    0.0000000e+00    0.0000000e+00
  -1.1030642e+02    1.0000000e+00    0.0000000e+00    0.0000000e+00    0.0000000e+00    0.0000000e+00    0.0000000e+00    0.0000000e+00    0.0000000e+00    0.0000000e+00    0.0000000e+00    0.0000000e+00    0.0000000e+00    0.0000000e+00    0.0000000e+00    0.0000000e+00    0.0000000e+00    0.0000000e+00    0.0000000e+00    0.0000000e+00    0.0000000e+00
  -1.0980052e+02    1.0000000e+00    0.0000000e+00    0.0000000e+00    0.0000000e+00    0.0000000e+00    0.0000000e+00    0.0000000e+00    0.0000000e+00    0.0000000e+00    0.0000000e+00    0.0000000e+00    0.0000000e+00    0.0000000e+00    0.0000000e+00    0.0000000e+00    0.0000000e+00    0.0000000e+00    0.0000000e+00    0.0000000e+00    0.0000000e+00
  -1.0929789e+02    1.0000000e+00    0.0000000e+00    0.0000000e+00    0.0000000e+00    0.0000000e+00    0.0000000e+00    0.0000000e+00    0.0000000e+00    0.0000000e+00    0.0000000e+00    0.0000000e+00    0.0000000e+00    0.0000000e+00    0.0000000e+00    0.0000000e+00    0.0000000e+00    0.0000000e+00    0.0000000e+00    0.0000000e+00    0.0000000e+00
  -1.0879844e+02    1.0000000e+00    0.0000000e+00    0.0000000e+00    0.0000000e+00    0.0000000e+00    0.0000000e+00    0.0000000e+00    0.0000000e+00    0.0000000e+00    0.0000000e+00    0.0000000e+00    0.0000000e+00    0.0000000e+00    0.0000000e+00    0.0000000e+00    0.0000000e+00    0.0000000e+00    0.0000000e+00    0.0000000e+00    0.0000000e+00
  -1.0830207e+02    1.0000000e+00    0.0000000e+00    0.0000000e+00    0.0000000e+00    0.0000000e+00    0.0000000e+00    0.0000000e+00    0.0000000e+00    0.0000000e+00    0.0000000e+00    0.0000000e+00    0.0000000e+00    0.0000000e+00    0.0000000e+00    0.0000000e+00    0.0000000e+00    0.0000000e+00    0.0000000e+00    0.0000000e+00    0.0000000e+00
  -1.0780872e+02    1.0000000e+00    0.0000000e+00    0.0000000e+00    0.0000000e+00    0.0000000e+00    0.0000000e+00    0.0000000e+00    0.0000000e+00    0.0000000e+00    0.0000000e+00    0.0000000e+00    0.0000000e+00    0.0000000e+00    0.0000000e+00    0.0000000e+00    0.0000000e+00    0.0000000e+00    0.0000000e+00    0.0000000e+00    0.0000000e+00
  -1.0731831e+02    1.0000000e+00    0.0000000e+00    0.0000000e+00    0.0000000e+00    0.0000000e+00    0.0000000e+00    0.0000000e+00    0.0000000e+00    0.0000000e+00    0.0000000e+00    0.0000000e+00    0.0000000e+00    0.0000000e+00    0.0000000e+00    0.0000000e+00    0.0000000e+00    0.0000000e+00    0.0000000e+00    0.0000000e+00    0.0000000e+00
  -1.0683077e+02    1.0000000e+00    0.0000000e+00    0.0000000e+00    0.0000000e+00    0.0000000e+00    0.0000000e+00    0.0000000e+00    0.0000000e+00    0.0000000e+00    0.0000000e+00    0.0000000e+00    0.0000000e+00    0.0000000e+00    0.0000000e+00    0.0000000e+00    0.0000000e+00    0.0000000e+00    0.0000000e+00    0.0000000e+00    0.0000000e+00
  -1.0634601e+02    1.0000000e+00    0.0000000e+00    0.0000000e+00    0.0000000e+00    0.0000000e+00    0.0000000e+00    0.0000000e+00    0.0000000e+00    0.0000000e+00    0.0000000e+00    0.0000000e+00    0.0000000e+00    0.0000000e+00    0.0000000e+00    0.0000000e+00    0.0000000e+00    0.0000000e+00    0.0000000e+00    0.0000000e+00    0.0000000e+00
  -1.0586398e+02    1.0000000e+00    0.0000000e+00    0.0000000e+00    0.0000000e+00    0.0000000e+00    0.0000000e+00    0.0000000e+00    0.0000000e+00    0.0000000e+00    0.0000000e+00    0.0000000e+00    0.0000000e+00    0.0000000e+00    0.0000000e+00    0.0000000e+00    0.0000000e+00    0.0000000e+00    0.0000000e+00    0.0000000e+00    0.0000000e+00
  -1.0538460e+02    1.0000000e+00    0.0000000e+00    0.0000000e+00    0.0000000e+00    0.0000000e+00    0.0000000e+00    0.0000000e+00    0.0000000e+00    0.0000000e+00    0.0000000e+00    0.0000000e+00    0.0000000e+00    0.0000000e+00    0.0000000e+00    0.0000000e+00    0.0000000e+00    0.0000000e+00    0.0000000e+00    0.0000000e+00    0.0000000e+00
  -1.0490780e+02    1.0000000e+00    0.0000000e+00    0.0000000e+00    0.0000000e+00    0.0000000e+00    0.0000000e+00    0.0000000e+00    0.0000000e+00    0.0000000e+00    0.0000000e+00    0.0000000e+00    0.0000000e+00    0.0000000e+00    0.0000000e+00    0.0000000e+00    0.0000000e+00    0.0000000e+00    0.0000000e+00    0.0000000e+00    0.0000000e+00
  -1.0443354e+02    1.0000000e+00    0.0000000e+00    0.0000000e+00    0.0000000e+00    0.0000000e+00    0.0000000e+00    0.0000000e+00    0.0000000e+00    0.0000000e+00    0.0000000e+00    0.0000000e+00    0.0000000e+00    0.0000000e+00    0.0000000e+00    0.0000000e+00    0.0000000e+00    0.0000000e+00    0.0000000e+00    0.0000000e+00    0.0000000e+00
  -1.0396174e+02    1.0000000e+00    0.0000000e+00    0.0000000e+00    0.0000000e+00    0.0000000e+00    0.0000000e+00    0.0000000e+00    0.0000000e+00    0.0000000e+00    0.0000000e+00    0.0000000e+00    0.0000000e+00    0.0000000e+00    0.0000000e+00    0.0000000e+00    0.0000000e+00    0.0000000e+00    0.0000000e+00    0.0000000e+00    0.0000000e+00
  -1.0349235e+02    1.0000000e+00    0.0000000e+00    0.0000000e+00    0.0000000e+00    0.0000000e+00    0.0000000e+00    0.0000000e+00    0.0000000e+00    0.0000000e+00    0.0000000e+00    0.0000000e+00    0.0000000e+00    0.0000000e+00    0.0000000e+00    0.0000000e+00    0.0000000e+00    0.0000000e+00    0.0000000e+00    0.0000000e+00    0.0000000e+00
  -1.0302529e+02    1.0000000e+00    0.0000000e+00    0.0000000e+00    0.0000000e+00    0.0000000e+00    0.0000000e+00    0.0000000e+00    0.0000000e+00    0.0000000e+00    0.0000000e+00    0.0000000e+00    0.0000000e+00    0.0000000e+00    0.0000000e+00    0.0000000e+00    0.0000000e+00    0.0000000e+00    0.0000000e+00    0.0000000e+00    0.0000000e+00
  -1.0256053e+02    1.0000000e+00    0.0000000e+00    0.0000000e+00    0.0000000e+00    0.0000000e+00    0.0000000e+00    0.0000000e+00    0.0000000e+00    0.0000000e+00    0.0000000e+00    0.0000000e+00    0.0000000e+00    0.0000000e+00    0.0000000e+00    0.0000000e+00    0.0000000e+00    0.0000000e+00    0.0000000e+00    0.0000000e+00    0.0000000e+00
  -1.0209800e+02    1.0000000e+00    0.0000000e+00    0.0000000e+00    0.0000000e+00    0.0000000e+00    0.0000000e+00    0.0000000e+00    0.0000000e+00    0.0000000e+00    0.0000000e+00    0.0000000e+00    0.0000000e+00    0.0000000e+00    0.0000000e+00    0.0000000e+00    0.0000000e+00    0.0000000e+00    0.0000000e+00    0.0000000e+00    0.0000000e+00
  -1.0163764e+02    1.0000000e+00    0.0000000e+00    0.0000000e+00    0.0000000e+00    0.0000000e+00    0.0000000e+00    0.0000000e+00    0.0000000e+00    0.0000000e+00    0.0000000e+00    0.0000000e+00    0.0000000e+00    0.0000000e+00    0.0000000e+00    0.0000000e+00    0.0000000e+00    0.0000000e+00    0.0000000e+00    0.0000000e+00    0.0000000e+00
  -1.0117943e+02    1.0000000e+00    0.0000000e+00    0.0000000e+00    0.0000000e+00    0.0000000e+00    0.0000000e+00    0.0000000e+00    0.0000000e+00    0.0000000e+00    0.0000000e+00    0.0000000e+00    0.0000000e+00    0.0000000e+00    0.0000000e+00    0.0000000e+00    0.0000000e+00    0.0000000e+00    0.0000000e+00    0.0000000e+00    0.0000000e+00
  -1.0072328e+02    1.0000000e+00    0.0000000e+00    0.0000000e+00    0.0000000e+00    0.0000000e+00    0.0000000e+00    0.0000000e+00    0.0000000e+00    0.0000000e+00    0.0000000e+00    0.0000000e+00    0.0000000e+00    0.0000000e+00    0.0000000e+00    0.0000000e+00    0.0000000e+00    0.0000000e+00    0.0000000e+00    0.0000000e+00    0.0000000e+00
  -1.0026915e+02    1.0000000e+00    0.0000000e+00    0.0000000e+00    0.0000000e+00    0.0000000e+00    0.0000000e+00    0.0000000e+00    0.0000000e+00    0.0000000e+00    0.0000000e+00    0.0000000e+00    0.0000000e+00    0.0000000e+00    0.0000000e+00    0.0000000e+00    0.0000000e+00    0.0000000e+00    0.0000000e+00    0.0000000e+00    0.0000000e+00
  -9.9817011e+01    1.0000000e+00    0.0000000e+00    0.0000000e+00    0.0000000e+00    0.0000000e+00    0.0000000e+00    0.0000000e+00    0.0000000e+00    0.0000000e+00    0.0000000e+00    0.0000000e+00    0.0000000e+00    0.0000000e+00    0.0000000e+00    0.0000000e+00    0.0000000e+00    0.0000000e+00    0.0000000e+00    0.0000000e+00    0.0000000e+00
  -9.9366792e+01    1.0000000e+00    0.0000000e+00    0.0000000e+00    0.0000000e+00    0.0000000e+00    0.0000000e+00    0.0000000e+00    0.0000000e+00    0.0000000e+00    0.0000000e+00    0.0000000e+00    0.0000000e+00    0.0000000e+00    0.0000000e+00    0.0000000e+00    0.0000000e+00    0.0000000e+00    0.0000000e+00    0.0000000e+00    0.0000000e+00
  -9.8918464e+01    1.0000000e+00    0.0000000e+00    0.0000000e+00    0.0000000e+00    0.0000000e+00    0.0000000e+00    0.0000000e+00    0.0000000e+00    0.0000000e+00    0.0000000e+00    0.0000000e+00    0.0000000e+00    0.0000000e+00    0.0000000e+00    0.0000000e+00    0.0000000e+00    0.0000000e+00    0.0000000e+00    0.0000000e+00    0.0000000e+00
  -9.8471966e+01    1.0000000e+00    0.0000000e+00    0.0000000e+00    0.0000000e+00    0.0000000e+00    0.0000000e+00    0.0000000e+00    0.0000000e+00    0.0000000e+00    0.0000000e+00    0.0000000e+00    0.0000000e+00    0.0000000e+00    0.0000000e+00    0.0000000e+00    0.0000000e+00    0.0000000e+00    0.0000000e+00    0.0000000e+00    0.0000000e+00
  -9.8027267e+01    1.0000000e+00    0.0000000e+00    0.0000000e+00    0.0000000e+00    0.0000000e+00    0.0000000e+00    0.0000000e+00    0.0000000e+00    0.0000000e+00    0.0000000e+00    0.0000000e+00    0.0000000e+00    0.0000000e+00    0.0000000e+00    0.0000000e+00    0.0000000e+00    0.0000000e+00    0.0000000e+00    0.0000000e+00    0.0000000e+00
  -9.7584316e+01    1.0000000e+00    0.0000000e+00    0.0000000e+00    0.0000000e+00    0.0000000e+00    0.0000000e+00    0.0000000e+00    0.0000000e+00    0.0000000e+00    0.0000000e+00    0.0000000e+00    0.0000000e+00    0.0000000e+00    0.0000000e+00    0.0000000e+00    0.0000000e+00    0.0000000e+00    0.0000000e+00    0.0000000e+00    0.0000000e+00
  -9.7143069e+01    1.0000000e+00    0.0000000e+00    0.0000000e+00    0.0000000e+00    0.0000000e+00    0.0000000e+00    0.0000000e+00    0.0000000e+00    0.0000000e+00    0.0000000e+00    0.0000000e+00    0.0000000e+00    0.0000000e+00    0.0000000e+00    0.0000000e+00    0.0000000e+00    0.0000000e+00    0.0000000e+00    0.0000000e+00    0.0000000e+00
  -9.6703497e+01    1.0000000e+00    0.0000000e+00    0.0000000e+00    0.0000000e+00    0.0000000e+00    0.0000000e+00    0.0000000e+00    0.0000000e+00    0.0000000e+00    0.0000000e+00    0.0000000e+00    0.0000000e+00    0.0000000e+00    0.0000000e+00    0.0000000e+00    0.0000000e+00    0.0000000e+00    0.0000000e+00    0.0000000e+00    0.0000000e+00
  -9.6265535e+01    1.0000000e+00    0.0000000e+00    0.0000000e+00    0.0000000e+00    0.0000000e+00    0.0000000e+00    0.0000000e+00    0.0000000e+00    0.0000000e+00    0.0000000e+00    0.0000000e+00    0.0000000e+00    0.0000000e+00    0.0000000e+00    0.0000000e+00    0.0000000e+00    0.0000000e+00    0.0000000e+00    0.0000000e+00    0.0000000e+00
  -9.5829177e+01    1.0000000e+00    0.0000000e+00    0.0000000e+00    0.0000000e+00    0.0000000e+00    0.0000000e+00    0.0000000e+00    0.0000000e+00    0.0000000e+00    0.0000000e+00    0.0000000e+00    0.0000000e+00    0.0000000e+00    0.0000000e+00    0.0000000e+00    0.0000000e+00    0.0000000e+00    0.0000000e+00    0.0000000e+00    0.0000000e+00
  -9.5394356e+01    1.0000000e+00    0.0000000e+00    0.0000000e+00    0.0000000e+00    0.0000000e+00    0.0000000e+00    0.0000000e+00    0.0000000e+00    0.0000000e+00    0.0000000e+00    0.0000000e+00    0.0000000e+00    0.0000000e+00    0.0000000e+00    0.0000000e+00    0.0000000e+00    0.0000000e+00    0.0000000e+00    0.0000000e+00    0.0000000e+00
  -9.4961038e+01    1.0000000e+00    0.0000000e+00    0.0000000e+00    0.0000000e+00    0.0000000e+00    0.0000000e+00    0.0000000e+00    0.0000000e+00    0.0000000e+00    0.0000000e+00    0.0000000e+00    0.0000000e+00    0.0000000e+00    0.0000000e+00    0.0000000e+00    0.0000000e+00    0.0000000e+00    0.0000000e+00    0.0000000e+00    0.0000000e+00
  -9.4529204e+01    1.0000000e+00    0.0000000e+00    0.0000000e+00    0.0000000e+00    0.0000000e+00    0.0000000e+00    0.0000000e+00    0.0000000e+00    0.0000000e+00    0.0000000e+00    0.0000000e+00    0.0000000e+00    0.0000000e+00    0.0000000e+00    0.0000000e+00    0.0000000e+00    0.0000000e+00    0.0000000e+00    0.0000000e+00    0.0000000e+00
  -9.4098795e+01    1.0000000e+00    0.0000000e+00    0.0000000e+00    0.0000000e+00    0.0000000e+00    0.0000000e+00    0.0000000e+00    0.0000000e+00    0.0000000e+00    0.0000000e+00    0.0000000e+00    0.0000000e+00    0.0000000e+00    0.0000000e+00    0.0000000e+00    0.0000000e+00    0.0000000e+00    0.0000000e+00    0.0000000e+00    0.0000000e+00
  -9.3669779e+01    1.0000000e+00    0.0000000e+00    0.0000000e+00    0.0000000e+00    0.0000000e+00    0.0000000e+00    0.0000000e+00    0.0000000e+00    0.0000000e+00    0.0000000e+00    0.0000000e+00    0.0000000e+00    0.0000000e+00    0.0000000e+00    0.0000000e+00    0.0000000e+00    0.0000000e+00    0.0000000e+00    0.0000000e+00    0.0000000e+00
  -9.3242139e+01    1.0000000e+00    0.0000000e+00    0.0000000e+00    0.0000000e+00    0.0000000e+00    0.0000000e+00    0.0000000e+00    0.0000000e+00    0.0000000e+00    0.0000000e+00    0.0000000e+00    0.0000000e+00    0.0000000e+00    0.0000000e+00    0.0000000e+00    0.0000000e+00    0.0000000e+00    0.0000000e+00    0.0000000e+00    0.0000000e+00
  -9.2815820e+01    1.0000000e+00    0.0000000e+00    0.0000000e+00    0.0000000e+00    0.0000000e+00    0.0000000e+00    0.0000000e+00    0.0000000e+00    0.0000000e+00    0.0000000e+00    0.0000000e+00    0.0000000e+00    0.0000000e+00    0.0000000e+00    0.0000000e+00    0.0000000e+00    0.0000000e+00    0.0000000e+00    0.0000000e+00    0.0000000e+00
  -9.2390790e+01    1.0000000e+00    0.0000000e+00    0.0000000e+00    0.0000000e+00    0.0000000e+00    0.0000000e+00    0.0000000e+00    0.0000000e+00    0.0000000e+00    0.0000000e+00    0.0000000e+00    0.0000000e+00    0.0000000e+00    0.0000000e+00    0.0000000e+00    0.0000000e+00    0.0000000e+00    0.0000000e+00    0.0000000e+00    0.0000000e+00
  -9.1967022e+01    1.0000000e+00    0.0000000e+00    0.0000000e+00    0.0000000e+00    0.0000000e+00    0.0000000e+00    0.0000000e+00    0.0000000e+00    0.0000000e+00    0.0000000e+00    0.0000000e+00    0.0000000e+00    0.0000000e+00    0.0000000e+00    0.0000000e+00    0.0000000e+00    0.0000000e+00    0.0000000e+00    0.0000000e+00    0.0000000e+00
  -9.1544487e+01    1.0000000e+00    0.0000000e+00    0.0000000e+00    0.0000000e+00    0.0000000e+00    0.0000000e+00    0.0000000e+00    0.0000000e+00    0.0000000e+00    0.0000000e+00    0.0000000e+00    0.0000000e+00    0.0000000e+00    0.0000000e+00    0.0000000e+00    0.0000000e+00    0.0000000e+00    0.0000000e+00    0.0000000e+00    0.0000000e+00
  -9.1123141e+01    1.0000000e+00    0.0000000e+00    0.0000000e+00    0.0000000e+00    0.0000000e+00    0.0000000e+00    0.0000000e+00    0.0000000e+00    0.0000000e+00    0.0000000e+00    0.0000000e+00    0.0000000e+00    0.0000000e+00    0.0000000e+00    0.0000000e+00    0.0000000e+00    0.0000000e+00    0.0000000e+00    0.0000000e+00    0.0000000e+00
  -9.0702955e+01    1.0000000e+00    0.0000000e+00    0.0000000e+00    0.0000000e+00    0.0000000e+00    0.0000000e+00    0.0000000e+00    0.0000000e+00    0.0000000e+00    0.0000000e+00    0.0000000e+00    0.0000000e+00    0.0000000e+00    0.0000000e+00    0.0000000e+00    0.0000000e+00    0.0000000e+00    0.0000000e+00    0.0000000e+00    0.0000000e+00
  -9.0283896e+01    1.0000000e+00    0.0000000e+00    0.0000000e+00    0.0000000e+00    0.0000000e+00    0.0000000e+00    0.0000000e+00    0.0000000e+00    0.0000000e+00    0.0000000e+00    0.0000000e+00    0.0000000e+00    0.0000000e+00    0.0000000e+00    0.0000000e+00    0.0000000e+00    0.0000000e+00    0.0000000e+00    0.0000000e+00    0.0000000e+00
  -8.9865945e+01    1.0000000e+00    0.0000000e+00    0.0000000e+00    0.0000000e+00    0.0000000e+00    0.0000000e+00    0.0000000e+00    0.0000000e+00    0.0000000e+00    0.0000000e+00    0.0000000e+00    0.0000000e+00    0.0000000e+00    0.0000000e+00    0.0000000e+00    0.0000000e+00    0.0000000e+00    0.0000000e+00    0.0000000e+00    0.0000000e+00
  -8.9449062e+01    1.0000000e+00    0.0000000e+00    0.0000000e+00    0.0000000e+00    0.0000000e+00    0.0000000e+00    0.0000000e+00    0.0000000e+00    0.0000000e+00    0.0000000e+00    0.0000000e+00    0.0000000e+00    0.0000000e+00    0.0000000e+00    0.0000000e+00    0.0000000e+00    0.0000000e+00    0.0000000e+00    0.0000000e+00    0.0000000e+00
  -8.9033215e+01    1.0000000e+00    0.0000000e+00    0.0000000e+00    0.0000000e+00    0.0000000e+00    0.0000000e+00    0.0000000e+00    0.0000000e+00    0.0000000e+00    0.0000000e+00    0.0000000e+00    0.0000000e+00    0.0000000e+00    0.0000000e+00    0.0000000e+00    0.0000000e+00    0.0000000e+00    0.0000000e+00    0.0000000e+00    0.0000000e+00
  -8.8618375e+01    1.0000000e+00    0.0000000e+00    0.0000000e+00    0.0000000e+00    0.0000000e+00    0.0000000e+00    0.0000000e+00    0.0000000e+00    0.0000000e+00    0.0000000e+00    0.0000000e+00    0.0000000e+00    0.0000000e+00    0.0000000e+00    0.0000000e+00    0.0000000e+00    0.0000000e+00    0.0000000e+00    0.0000000e+00    0.0000000e+00
  -8.8204513e+01    1.0000000e+00    0.0000000e+00    0.0000000e+00    0.0000000e+00    0.0000000e+00    0.0000000e+00    0.0000000e+00    0.0000000e+00    0.0000000e+00    0.0000000e+00    0.0000000e+00    0.0000000e+00    0.0000000e+00    0.0000000e+00    0.0000000e+00    0.0000000e+00    0.0000000e+00    0.0000000e+00    0.0000000e+00    0.0000000e+00
  -8.7791601e+01    1.0000000e+00    0.0000000e+00    0.0000000e+00    0.0000000e+00    0.0000000e+00    0.0000000e+00    0.0000000e+00    0.0000000e+00    0.0000000e+00    0.0000000e+00    0.0000000e+00    0.0000000e+00    0.0000000e+00    0.0000000e+00    0.0000000e+00    0.0000000e+00    0.0000000e+00    0.0000000e+00    0.0000000e+00    0.0000000e+00
  -8.7616208e+01    1.0000000e+00    0.0000000e+00    0.0000000e+00    0.0000000e+00    0.0000000e+00    0.0000000e+00    0.0000000e+00    0.0000000e+00    0.0000000e+00    0.0000000e+00    0.0000000e+00    0.0000000e+00    0.0000000e+00    0.0000000e+00    0.0000000e+00    0.0000000e+00    0.0000000e+00    0.0000000e+00    0.0000000e+00    0.0000000e+00
  -8.7396966e+01    1.0000000e+00    0.0000000e+00    0.0000000e+00    0.0000000e+00    0.0000000e+00    0.0000000e+00    0.0000000e+00    0.0000000e+00    0.0000000e+00    0.0000000e+00    0.0000000e+00    0.0000000e+00    0.0000000e+00    0.0000000e+00    0.0000000e+00    0.0000000e+00    0.0000000e+00    0.0000000e+00    0.0000000e+00    0.0000000e+00
  -8.7122914e+01    1.0000000e+00    0.0000000e+00    0.0000000e+00    0.0000000e+00    0.0000000e+00    0.0000000e+00    0.0000000e+00    0.0000000e+00    0.0000000e+00    0.0000000e+00    0.0000000e+00    0.0000000e+00    0.0000000e+00    0.0000000e+00    0.0000000e+00    0.0000000e+00    0.0000000e+00    0.0000000e+00    0.0000000e+00    0.0000000e+00
  -8.6780350e+01    1.0000000e+00    0.0000000e+00    0.0000000e+00    0.0000000e+00    0.0000000e+00    0.0000000e+00    0.0000000e+00    0.0000000e+00    0.0000000e+00    0.0000000e+00    0.0000000e+00    0.0000000e+00    0.0000000e+00    0.0000000e+00    0.0000000e+00    0.0000000e+00    0.0000000e+00    0.0000000e+00    0.0000000e+00    0.0000000e+00
  -8.6370577e+01    1.0000000e+00    0.0000000e+00    0.0000000e+00    0.0000000e+00    0.0000000e+00    0.0000000e+00    0.0000000e+00    0.0000000e+00    0.0000000e+00    0.0000000e+00    0.0000000e+00    0.0000000e+00    0.0000000e+00    0.0000000e+00    0.0000000e+00    0.0000000e+00    0.0000000e+00    0.0000000e+00    0.0000000e+00    0.0000000e+00
  -8.5961561e+01    1.0000000e+00    0.0000000e+00    0.0000000e+00    0.0000000e+00    0.0000000e+00    0.0000000e+00    0.0000000e+00    0.0000000e+00    0.0000000e+00    0.0000000e+00    0.0000000e+00    0.0000000e+00    0.0000000e+00    0.0000000e+00    0.0000000e+00    0.0000000e+00    0.0000000e+00    0.0000000e+00    0.0000000e+00    0.0000000e+00
  -8.5553342e+01    1.0000000e+00    0.0000000e+00    0.0000000e+00    0.0000000e+00    0.0000000e+00    0.0000000e+00    0.0000000e+00    0.0000000e+00    0.0000000e+00    0.0000000e+00    0.0000000e+00    0.0000000e+00    0.0000000e+00    0.0000000e+00    0.0000000e+00    0.0000000e+00    0.0000000e+00    0.0000000e+00    0.0000000e+00    0.0000000e+00
  -8.5145894e+01    1.0000000e+00    0.0000000e+00    0.0000000e+00    0.0000000e+00    0.0000000e+00    0.0000000e+00    0.0000000e+00    0.0000000e+00    0.0000000e+00    0.0000000e+00    0.0000000e+00    0.0000000e+00    0.0000000e+00    0.0000000e+00    0.0000000e+00    0.0000000e+00    0.0000000e+00    0.0000000e+00    0.0000000e+00    0.0000000e+00
  -8.4739189e+01    1.0000000e+00    0.0000000e+00    0.0000000e+00    0.0000000e+00    0.0000000e+00    0.0000000e+00    0.0000000e+00    0.0000000e+00    0.0000000e+00    0.0000000e+00    0.0000000e+00    0.0000000e+00    0.0000000e+00    0.0000000e+00    0.0000000e+00    0.0000000e+00    0.0000000e+00    0.0000000e+00    0.0000000e+00    0.0000000e+00
  -8.4333202e+01    1.0000000e+00    0.0000000e+00    0.0000000e+00    0.0000000e+00    0.0000000e+00    0.0000000e+00    0.0000000e+00    0.0000000e+00    0.0000000e+00    0.0000000e+00    0.0000000e+00    0.0000000e+00    0.0000000e+00    0.0000000e+00    0.0000000e+00    0.0000000e+00    0.0000000e+00    0.0000000e+00    0.0000000e+00    0.0000000e+00
  -8.3927907e+01    1.0000000e+00    0.0000000e+00    0.0000000e+00    0.0000000e+00    0.0000000e+00    0.0000000e+00    0.0000000e+00    0.0000000e+00    0.0000000e+00    0.0000000e+00    0.0000000e+00    0.0000000e+00    0.0000000e+00    0.0000000e+00    0.0000000e+00    0.0000000e+00    0.0000000e+00    0.0000000e+00    0.0000000e+00    0.0000000e+00
  -8.3523277e+01    1.0000000e+00    0.0000000e+00    0.0000000e+00    0.0000000e+00    0.0000000e+00    0.0000000e+00    0.0000000e+00    0.0000000e+00    0.0000000e+00    0.0000000e+00    0.0000000e+00    0.0000000e+00    0.0000000e+00    0.0000000e+00    0.0000000e+00    0.0000000e+00    0.0000000e+00    0.0000000e+00    0.0000000e+00    0.0000000e+00
  -8.3119287e+01    1.0000000e+00    0.0000000e+00    0.0000000e+00    0.0000000e+00    0.0000000e+00    0.0000000e+00    0.0000000e+00    0.0000000e+00    0.0000000e+00    0.0000000e+00    0.0000000e+00    0.0000000e+00    0.0000000e+00    0.0000000e+00    0.0000000e+00    0.0000000e+00    0.0000000e+00    0.0000000e+00    0.0000000e+00    0.0000000e+00
  -8.2715911e+01    1.0000000e+00    0.0000000e+00    0.0000000e+00    0.0000000e+00    0.0000000e+00    0.0000000e+00    0.0000000e+00    0.0000000e+00    0.0000000e+00    0.0000000e+00    0.0000000e+00    0.0000000e+00    0.0000000e+00    0.0000000e+00    0.0000000e+00    0.0000000e+00    0.0000000e+00    0.0000000e+00    0.0000000e+00    0.0000000e+00
  -8.2313124e+01    1.0000000e+00    0.0000000e+00    0.0000000e+00    0.0000000e+00    0.0000000e+00    0.0000000e+00    0.0000000e+00    0.0000000e+00    0.0000000e+00    0.0000000e+00    0.0000000e+00    0.0000000e+00    0.0000000e+00    0.0000000e+00    0.0000000e+00    0.0000000e+00    0.0000000e+00    0.0000000e+00    0.0000000e+00    0.0000000e+00
  -8.1910901e+01    1.0000000e+00    0.0000000e+00    0.0000000e+00    0.0000000e+00    0.0000000e+00    0.0000000e+00    0.0000000e+00    0.0000000e+00    0.0000000e+00    0.0000000e+00    0.0000000e+00    0.0000000e+00    0.0000000e+00    0.0000000e+00    0.0000000e+00    0.0000000e+00    0.0000000e+00    0.0000000e+00    0.0000000e+00    0.0000000e+00
  -8.1509217e+01    1.0000000e+00    0.0000000e+00    0.0000000e+00    0.0000000e+00    0.0000000e+00    0.0000000e+00    0.0000000e+00    0.0000000e+00    0.0000000e+00    0.0000000e+00    0.0000000e+00    0.0000000e+00    0.0000000e+00    0.0000000e+00    0.0000000e+00    0.0000000e+00    0.0000000e+00    0.0000000e+00    0.0000000e+00    0.0000000e+00
  -8.1108046e+01    1.0000000e+00    0.0000000e+00    0.0000000e+00    0.0000000e+00    0.0000000e+00    0.0000000e+00    0.0000000e+00    0.0000000e+00    0.0000000e+00    0.0000000e+00    0.0000000e+00    0.0000000e+00    0.0000000e+00    0.0000000e+00    0.0000000e+00    0.0000000e+00    0.0000000e+00    0.0000000e+00    0.0000000e+00    0.0000000e+00
  -8.0707365e+01    1.0000000e+00    0.0000000e+00    0.0000000e+00    0.0000000e+00    0.0000000e+00    0.0000000e+00    0.0000000e+00    0.0000000e+00    0.0000000e+00    0.0000000e+00    0.0000000e+00    0.0000000e+00    0.0000000e+00    0.0000000e+00    0.0000000e+00    0.0000000e+00    0.0000000e+00    0.0000000e+00    0.0000000e+00    0.0000000e+00
  -8.0307148e+01    1.0000000e+00    0.0000000e+00    0.0000000e+00    0.0000000e+00    0.0000000e+00    0.0000000e+00    0.0000000e+00    0.0000000e+00    0.0000000e+00    0.0000000e+00    0.0000000e+00    0.0000000e+00    0.0000000e+00    0.0000000e+00    0.0000000e+00    0.0000000e+00    0.0000000e+00    0.0000000e+00    0.0000000e+00    0.0000000e+00
  -7.9907371e+01    1.0000000e+00    0.0000000e+00    0.0000000e+00    0.0000000e+00    0.0000000e+00    0.0000000e+00    0.0000000e+00    0.0000000e+00    0.0000000e+00    0.0000000e+00    0.0000000e+00    0.0000000e+00    0.0000000e+00    0.0000000e+00    0.0000000e+00    0.0000000e+00    0.0000000e+00    0.0000000e+00    0.0000000e+00    0.0000000e+00
  -7.9508010e+01    1.0000000e+00    0.0000000e+00    0.0000000e+00    0.0000000e+00    0.0000000e+00    0.0000000e+00    0.0000000e+00    0.0000000e+00    0.0000000e+00    0.0000000e+00    0.0000000e+00    0.0000000e+00    0.0000000e+00    0.0000000e+00    0.0000000e+00    0.0000000e+00    0.0000000e+00    0.0000000e+00    0.0000000e+00    0.0000000e+00
  -7.9109040e+01    1.0000000e+00    0.0000000e+00    0.0000000e+00    0.0000000e+00    0.0000000e+00    0.0000000e+00    0.0000000e+00    0.0000000e+00    0.0000000e+00    0.0000000e+00    0.0000000e+00    0.0000000e+00    0.0000000e+00    0.0000000e+00    0.0000000e+00    0.0000000e+00    0.0000000e+00    0.0000000e+00    0.0000000e+00    0.0000000e+00
  -7.8710437e+01    1.0000000e+00    0.0000000e+00    0.0000000e+00    0.0000000e+00    0.0000000e+00    0.0000000e+00    0.0000000e+00    0.0000000e+00    0.0000000e+00    0.0000000e+00    0.0000000e+00    0.0000000e+00    0.0000000e+00    0.0000000e+00    0.0000000e+00    0.0000000e+00    0.0000000e+00    0.0000000e+00    0.0000000e+00    0.0000000e+00
  -7.8312177e+01    1.0000000e+00    0.0000000e+00    0.0000000e+00    0.0000000e+00    0.0000000e+00    0.0000000e+00    0.0000000e+00    0.0000000e+00    0.0000000e+00    0.0000000e+00    0.0000000e+00    0.0000000e+00    0.0000000e+00    0.0000000e+00    0.0000000e+00    0.0000000e+00    0.0000000e+00    0.0000000e+00    0.0000000e+00    0.0000000e+00
  -7.7914235e+01    1.0000000e+00    0.0000000e+00    0.0000000e+00    0.0000000e+00    0.0000000e+00    0.0000000e+00    0.0000000e+00    0.0000000e+00    0.0000000e+00    0.0000000e+00    0.0000000e+00    0.0000000e+00    0.0000000e+00    0.0000000e+00    0.0000000e+00    0.0000000e+00    0.0000000e+00    0.0000000e+00    0.0000000e+00    0.0000000e+00
  -7.7516588e+01    1.0000000e+00    0.0000000e+00    0.0000000e+00    0.0000000e+00    0.0000000e+00    0.0000000e+00    0.0000000e+00    0.0000000e+00    0.0000000e+00    0.0000000e+00    0.0000000e+00    0.0000000e+00    0.0000000e+00    0.0000000e+00    0.0000000e+00    0.0000000e+00    0.0000000e+00    0.0000000e+00    0.0000000e+00    0.0000000e+00
  -7.7119212e+01    1.0000000e+00    0.0000000e+00    0.0000000e+00    0.0000000e+00    0.0000000e+00    0.0000000e+00    0.0000000e+00    0.0000000e+00    0.0000000e+00    0.0000000e+00    0.0000000e+00    0.0000000e+00    0.0000000e+00    0.0000000e+00    0.0000000e+00    0.0000000e+00    0.0000000e+00    0.0000000e+00    0.0000000e+00    0.0000000e+00
  -7.6877416e+01    1.0000000e+00    0.0000000e+00    0.0000000e+00    0.0000000e+00    0.0000000e+00    0.0000000e+00    0.0000000e+00    0.0000000e+00    0.0000000e+00    0.0000000e+00    0.0000000e+00    0.0000000e+00    0.0000000e+00    0.0000000e+00    0.0000000e+00    0.0000000e+00    0.0000000e+00    0.0000000e+00    0.0000000e+00    0.0000000e+00
  -7.6575170e+01    1.0000000e+00    0.0000000e+00    0.0000000e+00    0.0000000e+00    0.0000000e+00    0.0000000e+00    0.0000000e+00    0.0000000e+00    0.0000000e+00    0.0000000e+00    0.0000000e+00    0.0000000e+00    0.0000000e+00    0.0000000e+00    0.0000000e+00    0.0000000e+00    0.0000000e+00    0.0000000e+00    0.0000000e+00    0.0000000e+00
  -7.6197363e+01    1.0000000e+00    0.0000000e+00    0.0000000e+00    0.0000000e+00    0.0000000e+00    0.0000000e+00    0.0000000e+00    0.0000000e+00    0.0000000e+00    0.0000000e+00    0.0000000e+00    0.0000000e+00    0.0000000e+00    0.0000000e+00    0.0000000e+00    0.0000000e+00    0.0000000e+00    0.0000000e+00    0.0000000e+00    0.0000000e+00
  -7.5800717e+01    1.0000000e+00    0.0000000e+00    0.0000000e+00    0.0000000e+00    0.0000000e+00    0.0000000e+00    0.0000000e+00    0.0000000e+00    0.0000000e+00    0.0000000e+00    0.0000000e+00    0.0000000e+00    0.0000000e+00    0.0000000e+00    0.0000000e+00    0.0000000e+00    0.0000000e+00    0.0000000e+00    0.0000000e+00    0.0000000e+00
  -7.5404234e+01    1.0000000e+00    0.0000000e+00    0.0000000e+00    0.0000000e+00    0.0000000e+00    0.0000000e+00    0.0000000e+00    0.0000000e+00    0.0000000e+00    0.0000000e+00    0.0000000e+00    0.0000000e+00    0.0000000e+00    0.0000000e+00    0.0000000e+00    0.0000000e+00    0.0000000e+00    0.0000000e+00    0.0000000e+00    0.0000000e+00
  -7.5007895e+01    1.0000000e+00    0.0000000e+00    0.0000000e+00    0.0000000e+00    0.0000000e+00    0.0000000e+00    0.0000000e+00    0.0000000e+00    0.0000000e+00    0.0000000e+00    0.0000000e+00    0.0000000e+00    0.0000000e+00    0.0000000e+00    0.0000000e+00    0.0000000e+00    0.0000000e+00    0.0000000e+00    0.0000000e+00    0.0000000e+00
  -7.4611674e+01    1.0000000e+00    0.0000000e+00    0.0000000e+00    0.0000000e+00    0.0000000e+00    0.0000000e+00    0.0000000e+00    0.0000000e+00    0.0000000e+00    0.0000000e+00    0.0000000e+00    0.0000000e+00    0.0000000e+00    0.0000000e+00    0.0000000e+00    0.0000000e+00    0.0000000e+00    0.0000000e+00    0.0000000e+00    0.0000000e+00
  -7.4215549e+01    1.0000000e+00    0.0000000e+00    0.0000000e+00    0.0000000e+00    0.0000000e+00    0.0000000e+00    0.0000000e+00    0.0000000e+00    0.0000000e+00    0.0000000e+00    0.0000000e+00    0.0000000e+00    0.0000000e+00    0.0000000e+00    0.0000000e+00    0.0000000e+00    0.0000000e+00    0.0000000e+00    0.0000000e+00    0.0000000e+00
  -7.3819493e+01    1.0000000e+00    0.0000000e+00    0.0000000e+00    0.0000000e+00    0.0000000e+00    0.0000000e+00    0.0000000e+00    0.0000000e+00    0.0000000e+00    0.0000000e+00    0.0000000e+00    0.0000000e+00    0.0000000e+00    0.0000000e+00    0.0000000e+00    0.0000000e+00    0.0000000e+00    0.0000000e+00    0.0000000e+00    0.0000000e+00
  -7.3423484e+01    1.0000000e+00    0.0000000e+00    0.0000000e+00    0.0000000e+00    0.0000000e+00    0.0000000e+00    0.0000000e+00    0.0000000e+00    0.0000000e+00    0.0000000e+00    0.0000000e+00    0.0000000e+00    0.0000000e+00    0.0000000e+00    0.0000000e+00    0.0000000e+00    0.0000000e+00    0.0000000e+00    0.0000000e+00    0.0000000e+00
  -7.3027497e+01    1.0000000e+00    0.0000000e+00    0.0000000e+00    0.0000000e+00    0.0000000e+00    0.0000000e+00    0.0000000e+00    0.0000000e+00    0.0000000e+00    0.0000000e+00    0.0000000e+00    0.0000000e+00    0.0000000e+00    0.0000000e+00    0.0000000e+00    0.0000000e+00    0.0000000e+00    0.0000000e+00    0.0000000e+00    0.0000000e+00
  -7.2631508e+01    1.0000000e+00    0.0000000e+00    0.0000000e+00    0.0000000e+00    0.0000000e+00    0.0000000e+00    0.0000000e+00    0.0000000e+00    0.0000000e+00    0.0000000e+00    0.0000000e+00    0.0000000e+00    0.0000000e+00    0.0000000e+00    0.0000000e+00    0.0000000e+00    0.0000000e+00    0.0000000e+00    0.0000000e+00    0.0000000e+00
  -7.2235491e+01    1.0000000e+00    0.0000000e+00    0.0000000e+00    0.0000000e+00    0.0000000e+00    0.0000000e+00    0.0000000e+00    0.0000000e+00    0.0000000e+00    0.0000000e+00    0.0000000e+00    0.0000000e+00    0.0000000e+00    0.0000000e+00    0.0000000e+00    0.0000000e+00    0.0000000e+00    0.0000000e+00    0.0000000e+00    0.0000000e+00
  -7.1839423e+01    1.0000000e+00    0.0000000e+00    0.0000000e+00    0.0000000e+00    0.0000000e+00    0.0000000e+00    0.0000000e+00    0.0000000e+00    0.0000000e+00    0.0000000e+00    0.0000000e+00    0.0000000e+00    0.0000000e+00    0.0000000e+00    0.0000000e+00    0.0000000e+00    0.0000000e+00    0.0000000e+00    0.0000000e+00    0.0000000e+00
  -7.1443279e+01    1.0000000e+00    0.0000000e+00    0.0000000e+00    0.0000000e+00    0.0000000e+00    0.0000000e+00    0.0000000e+00    0.0000000e+00    0.0000000e+00    0.0000000e+00    0.0000000e+00    0.0000000e+00    0.0000000e+00    0.0000000e+00    0.0000000e+00    0.0000000e+00    0.0000000e+00    0.0000000e+00    0.0000000e+00    0.0000000e+00
  -7.1047033e+01    1.0000000e+00    0.0000000e+00    0.0000000e+00    0.0000000e+00    0.0000000e+00    0.0000000e+00    0.0000000e+00    0.0000000e+00    0.0000000e+00    0.0000000e+00    0.0000000e+00    0.0000000e+00    0.0000000e+00    0.0000000e+00    0.0000000e+00    0.0000000e+00    0.0000000e+00    0.0000000e+00    0.0000000e+00    0.0000000e+00
  -7.0650661e+01    1.0000000e+00    0.0000000e+00    0.0000000e+00    0.0000000e+00    0.0000000e+00    0.0000000e+00    0.0000000e+00    0.0000000e+00    0.0000000e+00    0.0000000e+00    0.0000000e+00    0.0000000e+00    0.0000000e+00    0.0000000e+00    0.0000000e+00    0.0000000e+00    0.0000000e+00    0.0000000e+00    0.0000000e+00    0.0000000e+00
  -7.0254137e+01    1.0000000e+00    0.0000000e+00    0.0000000e+00    0.0000000e+00    0.0000000e+00    0.0000000e+00    0.0000000e+00    0.0000000e+00    0.0000000e+00    0.0000000e+00    0.0000000e+00    0.0000000e+00    0.0000000e+00    0.0000000e+00    0.0000000e+00    0.0000000e+00    0.0000000e+00    0.0000000e+00    0.0000000e+00    0.0000000e+00
  -6.9857437e+01    1.0000000e+00    0.0000000e+00    0.0000000e+00    0.0000000e+00    0.0000000e+00    0.0000000e+00    0.0000000e+00    0.0000000e+00    0.0000000e+00    0.0000000e+00    0.0000000e+00    0.0000000e+00    0.0000000e+00    0.0000000e+00    0.0000000e+00    0.0000000e+00    0.0000000e+00    0.0000000e+00    0.0000000e+00    0.0000000e+00
  -6.9460533e+01    1.0000000e+00    0.0000000e+00    0.0000000e+00    0.0000000e+00    0.0000000e+00    0.0000000e+00    0.0000000e+00    0.0000000e+00    0.0000000e+00    0.0000000e+00    0.0000000e+00    0.0000000e+00    0.0000000e+00    0.0000000e+00    0.0000000e+00    0.0000000e+00    0.0000000e+00    0.0000000e+00    0.0000000e+00    0.0000000e+00
  -6.9063401e+01    1.0000000e+00    0.0000000e+00    0.0000000e+00    0.0000000e+00    0.0000000e+00    0.0000000e+00    0.0000000e+00    0.0000000e+00    0.0000000e+00    0.0000000e+00    0.0000000e+00    0.0000000e+00    0.0000000e+00    0.0000000e+00    0.0000000e+00    0.0000000e+00    0.0000000e+00    0.0000000e+00    0.0000000e+00    0.0000000e+00
  -6.8666014e+01    1.0000000e+00    0.0000000e+00    0.0000000e+00    0.0000000e+00    0.0000000e+00    0.0000000e+00    0.0000000e+00    0.0000000e+00    0.0000000e+00    0.0000000e+00    0.0000000e+00    0.0000000e+00    0.0000000e+00    0.0000000e+00    0.0000000e+00    0.0000000e+00    0.0000000e+00    0.0000000e+00    0.0000000e+00    0.0000000e+00
  -6.8268346e+01    1.0000000e+00    0.0000000e+00    0.0000000e+00    0.0000000e+00    0.0000000e+00    0.0000000e+00    0.0000000e+00    0.0000000e+00    0.0000000e+00    0.0000000e+00    0.0000000e+00    0.0000000e+00    0.0000000e+00    0.0000000e+00    0.0000000e+00    0.0000000e+00    0.0000000e+00    0.0000000e+00    0.0000000e+00    0.0000000e+00
  -6.7870371e+01    1.0000000e+00    0.0000000e+00    0.0000000e+00    0.0000000e+00    0.0000000e+00    0.0000000e+00    0.0000000e+00    0.0000000e+00    0.0000000e+00    0.0000000e+00    0.0000000e+00    0.0000000e+00    0.0000000e+00    0.0000000e+00    0.0000000e+00    0.0000000e+00    0.0000000e+00    0.0000000e+00    0.0000000e+00    0.0000000e+00
  -6.7472061e+01    1.0000000e+00    0.0000000e+00    0.0000000e+00    0.0000000e+00    0.0000000e+00    0.0000000e+00    0.0000000e+00    0.0000000e+00    0.0000000e+00    0.0000000e+00    0.0000000e+00    0.0000000e+00    0.0000000e+00    0.0000000e+00    0.0000000e+00    0.0000000e+00    0.0000000e+00    0.0000000e+00    0.0000000e+00    0.0000000e+00
  -6.7073389e+01    1.0000000e+00    0.0000000e+00    0.0000000e+00    0.0000000e+00    0.0000000e+00    0.0000000e+00    0.0000000e+00    0.0000000e+00    0.0000000e+00    0.0000000e+00    0.0000000e+00    0.0000000e+00    0.0000000e+00    0.0000000e+00    0.0000000e+00    0.0000000e+00    0.0000000e+00    0.0000000e+00    0.0000000e+00    0.0000000e+00
  -6.6674328e+01    1.0000000e+00    0.0000000e+00    0.0000000e+00    0.0000000e+00    0.0000000e+00    0.0000000e+00    0.0000000e+00    0.0000000e+00    0.0000000e+00    0.0000000e+00    0.0000000e+00    0.0000000e+00    0.0000000e+00    0.0000000e+00    0.0000000e+00    0.0000000e+00    0.0000000e+00    0.0000000e+00    0.0000000e+00    0.0000000e+00
  -6.6274850e+01    1.0000000e+00    0.0000000e+00    0.0000000e+00    0.0000000e+00    0.0000000e+00    0.0000000e+00    0.0000000e+00    0.0000000e+00    0.0000000e+00    0.0000000e+00    0.0000000e+00    0.0000000e+00    0.0000000e+00    0.0000000e+00    0.0000000e+00    0.0000000e+00    0.0000000e+00    0.0000000e+00    0.0000000e+00    0.0000000e+00
  -6.5874927e+01    1.0000000e+00    0.0000000e+00    0.0000000e+00    0.0000000e+00    0.0000000e+00    0.0000000e+00    0.0000000e+00    0.0000000e+00    0.0000000e+00    0.0000000e+00    0.0000000e+00    0.0000000e+00    0.0000000e+00    0.0000000e+00    0.0000000e+00    0.0000000e+00    0.0000000e+00    0.0000000e+00    0.0000000e+00    0.0000000e+00
  -6.5474530e+01    1.0000000e+00    0.0000000e+00    0.0000000e+00    0.0000000e+00    0.0000000e+00    0.0000000e+00    0.0000000e+00    0.0000000e+00    0.0000000e+00    0.0000000e+00    0.0000000e+00    0.0000000e+00    0.0000000e+00    0.0000000e+00    0.0000000e+00    0.0000000e+00    0.0000000e+00    0.0000000e+00    0.0000000e+00    0.0000000e+00
  -6.5073630e+01    1.0000000e+00    0.0000000e+00    0.0000000e+00    0.0000000e+00    0.0000000e+00    0.0000000e+00    0.0000000e+00    0.0000000e+00    0.0000000e+00    0.0000000e+00    0.0000000e+00    0.0000000e+00    0.0000000e+00    0.0000000e+00    0.0000000e+00    0.0000000e+00    0.0000000e+00    0.0000000e+00    0.0000000e+00    0.0000000e+00
  -6.4672199e+01    1.0000000e+00    0.0000000e+00    0.0000000e+00    0.0000000e+00    0.0000000e+00    0.0000000e+00    0.0000000e+00    0.0000000e+00    0.0000000e+00    0.0000000e+00    0.0000000e+00    0.0000000e+00    0.0000000e+00    0.0000000e+00    0.0000000e+00    0.0000000e+00    0.0000000e+00    0.0000000e+00    0.0000000e+00    0.0000000e+00
  -6.4270205e+01    1.0000000e+00    0.0000000e+00    0.0000000e+00    0.0000000e+00    0.0000000e+00    0.0000000e+00    0.0000000e+00    0.0000000e+00    0.0000000e+00    0.0000000e+00    0.0000000e+00    0.0000000e+00    0.0000000e+00    0.0000000e+00    0.0000000e+00    0.0000000e+00    0.0000000e+00    0.0000000e+00    0.0000000e+00    0.0000000e+00
  -6.3867619e+01    1.0000000e+00    0.0000000e+00    0.0000000e+00    0.0000000e+00    0.0000000e+00    0.0000000e+00    0.0000000e+00    0.0000000e+00    0.0000000e+00    0.0000000e+00    0.0000000e+00    0.0000000e+00    0.0000000e+00    0.0000000e+00    0.0000000e+00    0.0000000e+00    0.0000000e+00    0.0000000e+00    0.0000000e+00    0.0000000e+00
  -6.3464411e+01    1.0000000e+00    0.0000000e+00    0.0000000e+00    0.0000000e+00    0.0000000e+00    0.0000000e+00    0.0000000e+00    0.0000000e+00    0.0000000e+00    0.0000000e+00    0.0000000e+00    0.0000000e+00    0.0000000e+00    0.0000000e+00    0.0000000e+00    0.0000000e+00    0.0000000e+00    0.0000000e+00    0.0000000e+00    0.0000000e+00
  -6.3060549e+01    1.0000000e+00    0.0000000e+00    0.0000000e+00    0.0000000e+00    0.0000000e+00    0.0000000e+00    0.0000000e+00    0.0000000e+00    0.0000000e+00    0.0000000e+00    0.0000000e+00    0.0000000e+00    0.0000000e+00    0.0000000e+00    0.0000000e+00    0.0000000e+00    0.0000000e+00    0.0000000e+00    0.0000000e+00    0.0000000e+00
  -6.2656001e+01    1.0000000e+00    0.0000000e+00    0.0000000e+00    0.0000000e+00    0.0000000e+00    0.0000000e+00    0.0000000e+00    0.0000000e+00    0.0000000e+00    0.0000000e+00    0.0000000e+00    0.0000000e+00    0.0000000e+00    0.0000000e+00    0.0000000e+00    0.0000000e+00    0.0000000e+00    0.0000000e+00    0.0000000e+00    0.0000000e+00
  -6.2250735e+01    1.0000000e+00    0.0000000e+00    0.0000000e+00    0.0000000e+00    0.0000000e+00    0.0000000e+00    0.0000000e+00    0.0000000e+00    0.0000000e+00    0.0000000e+00    0.0000000e+00    0.0000000e+00    0.0000000e+00    0.0000000e+00    0.0000000e+00    0.0000000e+00    0.0000000e+00    0.0000000e+00    0.0000000e+00    0.0000000e+00
  -6.1844719e+01    1.0000000e+00    0.0000000e+00    0.0000000e+00    0.0000000e+00    0.0000000e+00    0.0000000e+00    0.0000000e+00    0.0000000e+00    0.0000000e+00    0.0000000e+00    0.0000000e+00    0.0000000e+00    0.0000000e+00    0.0000000e+00    0.0000000e+00    0.0000000e+00    0.0000000e+00    0.0000000e+00    0.0000000e+00    0.0000000e+00
  -6.1437919e+01    1.0000000e+00    0.0000000e+00    0.0000000e+00    0.0000000e+00    0.0000000e+00    0.0000000e+00    0.0000000e+00    0.0000000e+00    0.0000000e+00    0.0000000e+00    0.0000000e+00    0.0000000e+00    0.0000000e+00    0.0000000e+00    0.0000000e+00    0.0000000e+00    0.0000000e+00    0.0000000e+00    0.0000000e+00    0.0000000e+00
  -6.1030301e+01    1.0000000e+00    0.0000000e+00    0.0000000e+00    0.0000000e+00    0.0000000e+00    0.0000000e+00    0.0000000e+00    0.0000000e+00    0.0000000e+00    0.0000000e+00    0.0000000e+00    0.0000000e+00    0.0000000e+00    0.0000000e+00    0.0000000e+00    0.0000000e+00    0.0000000e+00    0.0000000e+00    0.0000000e+00    0.0000000e+00
  -6.0826066e+01    1.0000000e+00    0.0000000e+00    0.0000000e+00    0.0000000e+00    0.0000000e+00    0.0000000e+00    0.0000000e+00    0.0000000e+00    0.0000000e+00    0.0000000e+00    0.0000000e+00    0.0000000e+00    0.0000000e+00    0.0000000e+00    0.0000000e+00    0.0000000e+00    0.0000000e+00    0.0000000e+00    0.0000000e+00    0.0000000e+00
  -6.0570772e+01    1.0000000e+00    0.0000000e+00    0.0000000e+00    0.0000000e+00    0.0000000e+00    0.0000000e+00    0.0000000e+00    0.0000000e+00    0.0000000e+00    0.0000000e+00    0.0000000e+00    0.0000000e+00    0.0000000e+00    0.0000000e+00    0.0000000e+00    0.0000000e+00    0.0000000e+00    0.0000000e+00    0.0000000e+00    0.0000000e+00
  -6.0251654e+01    1.0000000e+00    0.0000000e+00    0.0000000e+00    0.0000000e+00    0.0000000e+00    0.0000000e+00    0.0000000e+00    0.0000000e+00    0.0000000e+00    0.0000000e+00    0.0000000e+00    0.0000000e+00    0.0000000e+00    0.0000000e+00    0.0000000e+00    0.0000000e+00    0.0000000e+00    0.0000000e+00    0.0000000e+00    0.0000000e+00
  -5.9852757e+01    1.0000000e+00    0.0000000e+00    0.0000000e+00    0.0000000e+00    0.0000000e+00    0.0000000e+00    0.0000000e+00    0.0000000e+00    0.0000000e+00    0.0000000e+00    0.0000000e+00    0.0000000e+00    0.0000000e+00    0.0000000e+00    0.0000000e+00    0.0000000e+00    0.0000000e+00    0.0000000e+00    0.0000000e+00    0.0000000e+00
  -5.9441619e+01    1.0000000e+00    0.0000000e+00    0.0000000e+00    0.0000000e+00    0.0000000e+00    0.0000000e+00    0.0000000e+00    0.0000000e+00    0.0000000e+00    0.0000000e+00    0.0000000e+00    0.0000000e+00    0.0000000e+00    0.0000000e+00    0.0000000e+00    0.0000000e+00    0.0000000e+00    0.0000000e+00    0.0000000e+00    0.0000000e+00
  -5.9029500e+01    1.0000000e+00    0.0000000e+00    0.0000000e+00    0.0000000e+00    0.0000000e+00    0.0000000e+00    0.0000000e+00    0.0000000e+00    0.0000000e+00    0.0000000e+00    0.0000000e+00    0.0000000e+00    0.0000000e+00    0.0000000e+00    0.0000000e+00    0.0000000e+00    0.0000000e+00    0.0000000e+00    0.0000000e+00    0.0000000e+00
  -5.8616349e+01    1.0000000e+00    0.0000000e+00    0.0000000e+00    0.0000000e+00    0.0000000e+00    0.0000000e+00    0.0000000e+00    0.0000000e+00    0.0000000e+00    0.0000000e+00    0.0000000e+00    0.0000000e+00    0.0000000e+00    0.0000000e+00    0.0000000e+00    0.0000000e+00    0.0000000e+00    0.0000000e+00    0.0000000e+00    0.0000000e+00
  -5.8202128e+01    1.0000000e+00    0.0000000e+00    0.0000000e+00    0.0000000e+00    0.0000000e+00    0.0000000e+00    0.0000000e+00    0.0000000e+00    0.0000000e+00    0.0000000e+00    0.0000000e+00    0.0000000e+00    0.0000000e+00    0.0000000e+00    0.0000000e+00    0.0000000e+00    0.0000000e+00    0.0000000e+00    0.0000000e+00    0.0000000e+00
  -5.7786795e+01    1.0000000e+00    0.0000000e+00    0.0000000e+00    0.0000000e+00    0.0000000e+00    0.0000000e+00    0.0000000e+00    0.0000000e+00    0.0000000e+00    0.0000000e+00    0.0000000e+00    0.0000000e+00    0.0000000e+00    0.0000000e+00    0.0000000e+00    0.0000000e+00    0.0000000e+00    0.0000000e+00    0.0000000e+00    0.0000000e+00
  -5.7370302e+01    1.0000000e+00    0.0000000e+00    0.0000000e+00    0.0000000e+00    0.0000000e+00    0.0000000e+00    0.0000000e+00    0.0000000e+00    0.0000000e+00    0.0000000e+00    0.0000000e+00    0.0000000e+00    0.0000000e+00    0.0000000e+00    0.0000000e+00    0.0000000e+00    0.0000000e+00    0.0000000e+00    0.0000000e+00    0.0000000e+00
  -5.6952613e+01    1.0000000e+00    0.0000000e+00    0.0000000e+00    0.0000000e+00    0.0000000e+00    0.0000000e+00    0.0000000e+00    0.0000000e+00    0.0000000e+00    0.0000000e+00    0.0000000e+00    0.0000000e+00    0.0000000e+00    0.0000000e+00    0.0000000e+00    0.0000000e+00    0.0000000e+00    0.0000000e+00    0.0000000e+00    0.0000000e+00
  -5.6533686e+01    1.0000000e+00    0.0000000e+00    0.0000000e+00    0.0000000e+00    0.0000000e+00    0.0000000e+00    0.0000000e+00    0.0000000e+00    0.0000000e+00    0.0000000e+00    0.0000000e+00    0.0000000e+00    0.0000000e+00    0.0000000e+00    0.0000000e+00    0.0000000e+00    0.0000000e+00    0.0000000e+00    0.0000000e+00    0.0000000e+00
  -5.6113479e+01    1.0000000e+00    0.0000000e+00    0.0000000e+00    0.0000000e+00    0.0000000e+00    0.0000000e+00    0.0000000e+00    0.0000000e+00    0.0000000e+00    0.0000000e+00    0.0000000e+00    0.0000000e+00    0.0000000e+00    0.0000000e+00    0.0000000e+00    0.0000000e+00    0.0000000e+00    0.0000000e+00    0.0000000e+00    0.0000000e+00
  -5.5691946e+01    1.0000000e+00    0.0000000e+00    0.0000000e+00    0.0000000e+00    0.0000000e+00    0.0000000e+00    0.0000000e+00    0.0000000e+00    0.0000000e+00    0.0000000e+00    0.0000000e+00    0.0000000e+00    0.0000000e+00    0.0000000e+00    0.0000000e+00    0.0000000e+00    0.0000000e+00    0.0000000e+00    0.0000000e+00    0.0000000e+00
  -5.5269035e+01    1.0000000e+00    0.0000000e+00    0.0000000e+00    0.0000000e+00    0.0000000e+00    0.0000000e+00    0.0000000e+00    0.0000000e+00    0.0000000e+00    0.0000000e+00    0.0000000e+00    0.0000000e+00    0.0000000e+00    0.0000000e+00    0.0000000e+00    0.0000000e+00    0.0000000e+00    0.0000000e+00    0.0000000e+00    0.0000000e+00
  -5.4844693e+01    1.0000000e+00    0.0000000e+00    0.0000000e+00    0.0000000e+00    0.0000000e+00    0.0000000e+00    0.0000000e+00    0.0000000e+00    0.0000000e+00    0.0000000e+00    0.0000000e+00    0.0000000e+00    0.0000000e+00    0.0000000e+00    0.0000000e+00    0.0000000e+00    0.0000000e+00    0.0000000e+00    0.0000000e+00    0.0000000e+00
  -5.4418882e+01    1.0000000e+00    0.0000000e+00    0.0000000e+00    0.0000000e+00    0.0000000e+00    0.0000000e+00    0.0000000e+00    0.0000000e+00    0.0000000e+00    0.0000000e+00    0.0000000e+00    0.0000000e+00    0.0000000e+00    0.0000000e+00    0.0000000e+00    0.0000000e+00    0.0000000e+00    0.0000000e+00    0.0000000e+00    0.0000000e+00
  -5.4078233e+01    1.0000000e+00    0.0000000e+00    0.0000000e+00    0.0000000e+00    0.0000000e+00    0.0000000e+00    0.0000000e+00    0.0000000e+00    0.0000000e+00    0.0000000e+00    0.0000000e+00    0.0000000e+00    0.0000000e+00    0.0000000e+00    0.0000000e+00    0.0000000e+00    0.0000000e+00    0.0000000e+00    0.0000000e+00    0.0000000e+00
  -5.3652421e+01    1.0000000e+00    0.0000000e+00    0.0000000e+00    0.0000000e+00    0.0000000e+00    0.0000000e+00    0.0000000e+00    0.0000000e+00    0.0000000e+00    0.0000000e+00    0.0000000e+00    0.0000000e+00    0.0000000e+00    0.0000000e+00    0.0000000e+00    0.0000000e+00    0.0000000e+00    0.0000000e+00    0.0000000e+00    0.0000000e+00
  -5.3311773e+01    1.0000000e+00    0.0000000e+00    0.0000000e+00    0.0000000e+00    0.0000000e+00    0.0000000e+00    0.0000000e+00    0.0000000e+00    0.0000000e+00    0.0000000e+00    0.0000000e+00    0.0000000e+00    0.0000000e+00    0.0000000e+00    0.0000000e+00    0.0000000e+00    0.0000000e+00    0.0000000e+00    0.0000000e+00    0.0000000e+00
  -5.2885961e+01    1.0000000e+00    0.0000000e+00    0.0000000e+00    0.0000000e+00    0.0000000e+00    0.0000000e+00    0.0000000e+00    0.0000000e+00    0.0000000e+00    0.0000000e+00    0.0000000e+00    0.0000000e+00    0.0000000e+00    0.0000000e+00    0.0000000e+00    0.0000000e+00    0.0000000e+00    0.0000000e+00    0.0000000e+00    0.0000000e+00
  -5.2545312e+01    1.0000000e+00    0.0000000e+00    0.0000000e+00    0.0000000e+00    0.0000000e+00    0.0000000e+00    0.0000000e+00    0.0000000e+00    0.0000000e+00    0.0000000e+00    0.0000000e+00    0.0000000e+00    0.0000000e+00    0.0000000e+00    0.0000000e+00    0.0000000e+00    0.0000000e+00    0.0000000e+00    0.0000000e+00    0.0000000e+00
  -5.2119501e+01    1.0000000e+00    0.0000000e+00    0.0000000e+00    0.0000000e+00    0.0000000e+00    0.0000000e+00    0.0000000e+00    0.0000000e+00    0.0000000e+00    0.0000000e+00    0.0000000e+00    0.0000000e+00    0.0000000e+00    0.0000000e+00    0.0000000e+00    0.0000000e+00    0.0000000e+00    0.0000000e+00    0.0000000e+00    0.0000000e+00
  -5.1778852e+01    1.0000000e+00    0.0000000e+00    0.0000000e+00    0.0000000e+00    0.0000000e+00    0.0000000e+00    0.0000000e+00    0.0000000e+00    0.0000000e+00    0.0000000e+00    0.0000000e+00    0.0000000e+00    0.0000000e+00    0.0000000e+00    0.0000000e+00    0.0000000e+00    0.0000000e+00    0.0000000e+00    0.0000000e+00    0.0000000e+00
  -5.1353041e+01    1.0000000e+00    0.0000000e+00    0.0000000e+00    0.0000000e+00    0.0000000e+00    0.0000000e+00    0.0000000e+00    0.0000000e+00    0.0000000e+00    0.0000000e+00    0.0000000e+00    0.0000000e+00    0.0000000e+00    0.0000000e+00    0.0000000e+00    0.0000000e+00    0.0000000e+00    0.0000000e+00    0.0000000e+00    0.0000000e+00
  -5.1012392e+01    1.0000000e+00    0.0000000e+00    0.0000000e+00    0.0000000e+00    0.0000000e+00    0.0000000e+00    0.0000000e+00    0.0000000e+00    0.0000000e+00    0.0000000e+00    0.0000000e+00    0.0000000e+00    0.0000000e+00    0.0000000e+00    0.0000000e+00    0.0000000e+00    0.0000000e+00    0.0000000e+00    0.0000000e+00    0.0000000e+00
  -5.0586581e+01    1.0000000e+00    0.0000000e+00    0.0000000e+00    0.0000000e+00    0.0000000e+00    0.0000000e+00    0.0000000e+00    0.0000000e+00    0.0000000e+00    0.0000000e+00    0.0000000e+00    0.0000000e+00    0.0000000e+00    0.0000000e+00    0.0000000e+00    0.0000000e+00    0.0000000e+00    0.0000000e+00    0.0000000e+00    0.0000000e+00
  -5.0245932e+01    1.0000000e+00    0.0000000e+00    0.0000000e+00    0.0000000e+00    0.0000000e+00    0.0000000e+00    0.0000000e+00    0.0000000e+00    0.0000000e+00    0.0000000e+00    0.0000000e+00    0.0000000e+00    0.0000000e+00    0.0000000e+00    0.0000000e+00    0.0000000e+00    0.0000000e+00    0.0000000e+00    0.0000000e+00    0.0000000e+00
  -4.9820121e+01    1.0000000e+00    0.0000000e+00    0.0000000e+00    0.0000000e+00    0.0000000e+00    0.0000000e+00    0.0000000e+00    0.0000000e+00    0.0000000e+00    0.0000000e+00    0.0000000e+00    0.0000000e+00    0.0000000e+00    0.0000000e+00    0.0000000e+00    0.0000000e+00    0.0000000e+00    0.0000000e+00    0.0000000e+00    0.0000000e+00
  -4.9479472e+01    1.0000000e+00    0.0000000e+00    0.0000000e+00    0.0000000e+00    0.0000000e+00    0.0000000e+00    0.0000000e+00    0.0000000e+00    0.0000000e+00    0.0000000e+00    0.0000000e+00    0.0000000e+00    0.0000000e+00    0.0000000e+00    0.0000000e+00    0.0000000e+00    0.0000000e+00    0.0000000e+00    0.0000000e+00    0.0000000e+00
  -4.9053661e+01    1.0000000e+00    0.0000000e+00    0.0000000e+00    0.0000000e+00    0.0000000e+00    0.0000000e+00    0.0000000e+00    0.0000000e+00    0.0000000e+00    0.0000000e+00    0.0000000e+00    0.0000000e+00    0.0000000e+00    0.0000000e+00    0.0000000e+00    0.0000000e+00    0.0000000e+00    0.0000000e+00    0.0000000e+00    0.0000000e+00
  -4.8713012e+01    1.0000000e+00    0.0000000e+00    0.0000000e+00    0.0000000e+00    0.0000000e+00    0.0000000e+00    0.0000000e+00    0.0000000e+00    0.0000000e+00    0.0000000e+00    0.0000000e+00    0.0000000e+00    0.0000000e+00    0.0000000e+00    0.0000000e+00    0.0000000e+00    0.0000000e+00    0.0000000e+00    0.0000000e+00    0.0000000e+00
  -4.8287201e+01    1.0000000e+00    0.0000000e+00    0.0000000e+00    0.0000000e+00    0.0000000e+00    0.0000000e+00    0.0000000e+00    0.0000000e+00    0.0000000e+00    0.0000000e+00    0.0000000e+00    0.0000000e+00    0.0000000e+00    0.0000000e+00    0.0000000e+00    0.0000000e+00    0.0000000e+00    0.0000000e+00    0.0000000e+00    0.0000000e+00
  -4.7946552e+01    1.0000000e+00    0.0000000e+00    0.0000000e+00    0.0000000e+00    0.0000000e+00    0.0000000e+00    0.0000000e+00    0.0000000e+00    0.0000000e+00    0.0000000e+00    0.0000000e+00    0.0000000e+00    0.0000000e+00    0.0000000e+00    0.0000000e+00    0.0000000e+00    0.0000000e+00    0.0000000e+00    0.0000000e+00    0.0000000e+00
  -4.7520741e+01    1.0000000e+00    0.0000000e+00    0.0000000e+00    0.0000000e+00    0.0000000e+00    0.0000000e+00    0.0000000e+00    0.0000000e+00    0.0000000e+00    0.0000000e+00    0.0000000e+00    0.0000000e+00    0.0000000e+00    0.0000000e+00    0.0000000e+00    0.0000000e+00    0.0000000e+00    0.0000000e+00    0.0000000e+00    0.0000000e+00
  -4.7180092e+01    1.0000000e+00    0.0000000e+00    0.0000000e+00    0.0000000e+00    0.0000000e+00    0.0000000e+00    0.0000000e+00    0.0000000e+00    0.0000000e+00    0.0000000e+00    0.0000000e+00    0.0000000e+00    0.0000000e+00    0.0000000e+00    0.0000000e+00    0.0000000e+00    0.0000000e+00    0.0000000e+00    0.0000000e+00    0.0000000e+00
  -4.6754280e+01    1.0000000e+00    0.0000000e+00    0.0000000e+00    0.0000000e+00    0.0000000e+00    0.0000000e+00    0.0000000e+00    0.0000000e+00    0.0000000e+00    0.0000000e+00    0.0000000e+00    0.0000000e+00    0.0000000e+00    0.0000000e+00    0.0000000e+00    0.0000000e+00    0.0000000e+00    0.0000000e+00    0.0000000e+00    0.0000000e+00
  -4.6413632e+01    1.0000000e+00    0.0000000e+00    0.0000000e+00    0.0000000e+00    0.0000000e+00    0.0000000e+00    0.0000000e+00    0.0000000e+00    0.0000000e+00    0.0000000e+00    0.0000000e+00    0.0000000e+00    0.0000000e+00    0.0000000e+00    0.0000000e+00    0.0000000e+00    0.0000000e+00    0.0000000e+00    0.0000000e+00    0.0000000e+00
  -4.5987820e+01    1.0000000e+00    0.0000000e+00    0.0000000e+00    0.0000000e+00    0.0000000e+00    0.0000000e+00    0.0000000e+00    0.0000000e+00    0.0000000e+00    0.0000000e+00    0.0000000e+00    0.0000000e+00    0.0000000e+00    0.0000000e+00    0.0000000e+00    0.0000000e+00    0.0000000e+00    0.0000000e+00    0.0000000e+00    0.0000000e+00
  -4.5647171e+01    1.0000000e+00    0.0000000e+00    0.0000000e+00    0.0000000e+00    0.0000000e+00    0.0000000e+00    0.0000000e+00    0.0000000e+00    0.0000000e+00    0.0000000e+00    0.0000000e+00    0.0000000e+00    0.0000000e+00    0.0000000e+00    0.0000000e+00    0.0000000e+00    0.0000000e+00    0.0000000e+00    0.0000000e+00    0.0000000e+00
  -4.5221360e+01    1.0000000e+00    0.0000000e+00    0.0000000e+00    0.0000000e+00    0.0000000e+00    0.0000000e+00    0.0000000e+00    0.0000000e+00    0.0000000e+00    0.0000000e+00    0.0000000e+00    0.0000000e+00    0.0000000e+00    0.0000000e+00    0.0000000e+00    0.0000000e+00    0.0000000e+00    0.0000000e+00    0.0000000e+00    0.0000000e+00
  -4.4880711e+01    1.0000000e+00    0.0000000e+00    0.0000000e+00    0.0000000e+00    0.0000000e+00    0.0000000e+00    0.0000000e+00    0.0000000e+00    0.0000000e+00    0.0000000e+00    0.0000000e+00    0.0000000e+00    0.0000000e+00    0.0000000e+00    0.0000000e+00    0.0000000e+00    0.0000000e+00    0.0000000e+00    0.0000000e+00    0.0000000e+00
  -4.4454900e+01    1.0000000e+00    0.0000000e+00    0.0000000e+00    0.0000000e+00    0.0000000e+00    0.0000000e+00    0.0000000e+00    0.0000000e+00    0.0000000e+00    0.0000000e+00    0.0000000e+00    0.0000000e+00    0.0000000e+00    0.0000000e+00    0.0000000e+00    0.0000000e+00    0.0000000e+00    0.0000000e+00    0.0000000e+00    0.0000000e+00
  -4.4114251e+01    1.0000000e+00    0.0000000e+00    0.0000000e+00    0.0000000e+00    0.0000000e+00    0.0000000e+00    0.0000000e+00    0.0000000e+00    0.0000000e+00    0.0000000e+00    0.0000000e+00    0.0000000e+00    0.0000000e+00    0.0000000e+00    0.0000000e+00    0.0000000e+00    0.0000000e+00    0.0000000e+00    0.0000000e+00    0.0000000e+00
  -4.3688440e+01    1.0000000e+00    0.0000000e+00    0.0000000e+00    0.0000000e+00    0.0000000e+00    0.0000000e+00    0.0000000e+00    0.0000000e+00    0.0000000e+00    0.0000000e+00    0.0000000e+00    0.0000000e+00    0.0000000e+00    0.0000000e+00    0.0000000e+00    0.0000000e+00    0.0000000e+00    0.0000000e+00    0.0000000e+00    0.0000000e+00
  -4.3347791e+01    1.0000000e+00    0.0000000e+00    0.0000000e+00    0.0000000e+00    0.0000000e+00    0.0000000e+00    0.0000000e+00    0.0000000e+00    0.0000000e+00    0.0000000e+00    0.0000000e+00    0.0000000e+00    0.0000000e+00    0.0000000e+00    0.0000000e+00    0.0000000e+00    0.0000000e+00    0.0000000e+00    0.0000000e+00    0.0000000e+00
  -4.2921980e+01    1.0000000e+00    0.0000000e+00    0.0000000e+00    0.0000000e+00    0.0000000e+00    0.0000000e+00    0.0000000e+00    0.0000000e+00    0.0000000e+00    0.0000000e+00    0.0000000e+00    0.0000000e+00    0.0000000e+00    0.0000000e+00    0.0000000e+00    0.0000000e+00    0.0000000e+00    0.0000000e+00    0.0000000e+00    0.0000000e+00
  -4.2581331e+01    1.0000000e+00    0.0000000e+00    0.0000000e+00    0.0000000e+00    0.0000000e+00    0.0000000e+00    0.0000000e+00    0.0000000e+00    0.0000000e+00    0.0000000e+00    0.0000000e+00    0.0000000e+00    0.0000000e+00    0.0000000e+00    0.0000000e+00    0.0000000e+00    0.0000000e+00    0.0000000e+00    0.0000000e+00    0.0000000e+00
  -4.2155520e+01    1.0000000e+00    0.0000000e+00    0.0000000e+00    0.0000000e+00    0.0000000e+00    0.0000000e+00    0.0000000e+00    0.0000000e+00    0.0000000e+00    0.0000000e+00    0.0000000e+00    0.0000000e+00    0.0000000e+00    0.0000000e+00    0.0000000e+00    0.0000000e+00    0.0000000e+00    0.0000000e+00    0.0000000e+00    0.0000000e+00
  -4.1814871e+01    1.0000000e+00    0.0000000e+00    0.0000000e+00    0.0000000e+00    0.0000000e+00    0.0000000e+00    0.0000000e+00    0.0000000e+00    0.0000000e+00    0.0000000e+00    0.0000000e+00    0.0000000e+00    0.0000000e+00    0.0000000e+00    0.0000000e+00    0.0000000e+00    0.0000000e+00    0.0000000e+00    0.0000000e+00    0.0000000e+00
  -4.1389060e+01    1.0000000e+00    0.0000000e+00    0.0000000e+00    0.0000000e+00    0.0000000e+00    0.0000000e+00    0.0000000e+00    0.0000000e+00    0.0000000e+00    0.0000000e+00    0.0000000e+00    0.0000000e+00    0.0000000e+00    0.0000000e+00    0.0000000e+00    0.0000000e+00    0.0000000e+00    0.0000000e+00    0.0000000e+00    0.0000000e+00
  -4.1048411e+01    1.0000000e+00    0.0000000e+00    0.0000000e+00    0.0000000e+00    0.0000000e+00    0.0000000e+00    0.0000000e+00    0.0000000e+00    0.0000000e+00    0.0000000e+00    0.0000000e+00    0.0000000e+00    0.0000000e+00    0.0000000e+00    0.0000000e+00    0.0000000e+00    0.0000000e+00    0.0000000e+00    0.0000000e+00    0.0000000e+00
  -4.0622600e+01    1.0000000e+00    0.0000000e+00    0.0000000e+00    0.0000000e+00    0.0000000e+00    0.0000000e+00    0.0000000e+00    0.0000000e+00    0.0000000e+00    0.0000000e+00    0.0000000e+00    0.0000000e+00    0.0000000e+00    0.0000000e+00    0.0000000e+00    0.0000000e+00    0.0000000e+00    0.0000000e+00    0.0000000e+00    0.0000000e+00
  -4.0281951e+01    1.0000000e+00    0.0000000e+00    0.0000000e+00    0.0000000e+00    0.0000000e+00    0.0000000e+00    0.0000000e+00    0.0000000e+00    0.0000000e+00    0.0000000e+00    0.0000000e+00    0.0000000e+00    0.0000000e+00    0.0000000e+00    0.0000000e+00    0.0000000e+00    0.0000000e+00    0.0000000e+00    0.0000000e+00    0.0000000e+00
  -3.9856140e+01    1.0000000e+00    0.0000000e+00    0.0000000e+00    0.0000000e+00    0.0000000e+00    0.0000000e+00    0.0000000e+00    0.0000000e+00    0.0000000e+00    0.0000000e+00    0.0000000e+00    0.0000000e+00    0.0000000e+00    0.0000000e+00    0.0000000e+00    0.0000000e+00    0.0000000e+00    0.0000000e+00    0.0000000e+00    0.0000000e+00
  -3.9515491e+01    1.0000000e+00    0.0000000e+00    0.0000000e+00    0.0000000e+00    0.0000000e+00    0.0000000e+00    0.0000000e+00    0.0000000e+00    0.0000000e+00    0.0000000e+00    0.0000000e+00    0.0000000e+00    0.0000000e+00    0.0000000e+00    0.0000000e+00    0.0000000e+00    0.0000000e+00    0.0000000e+00    0.0000000e+00    0.0000000e+00
  -3.9089679e+01    1.0000000e+00    0.0000000e+00    0.0000000e+00    0.0000000e+00    0.0000000e+00    0.0000000e+00    0.0000000e+00    0.0000000e+00    0.0000000e+00    0.0000000e+00    0.0000000e+00    0.0000000e+00    0.0000000e+00    0.0000000e+00    0.0000000e+00    0.0000000e+00    0.0000000e+00    0.0000000e+00    0.0000000e+00    0.0000000e+00
  -3.8749030e+01    1.0000000e+00    0.0000000e+00    0.0000000e+00    0.0000000e+00    0.0000000e+00    0.0000000e+00    0.0000000e+00    0.0000000e+00    0.0000000e+00    0.0000000e+00    0.0000000e+00    0.0000000e+00    0.0000000e+00    0.0000000e+00    0.0000000e+00    0.0000000e+00    0.0000000e+00    0.0000000e+00    0.0000000e+00    0.0000000e+00
  -3.8323219e+01    1.0000000e+00    0.0000000e+00    0.0000000e+00    0.0000000e+00    0.0000000e+00    0.0000000e+00    0.0000000e+00    0.0000000e+00    0.0000000e+00    0.0000000e+00    0.0000000e+00    0.0000000e+00    0.0000000e+00    0.0000000e+00    0.0000000e+00    0.0000000e+00    0.0000000e+00    0.0000000e+00    0.0000000e+00    0.0000000e+00
  -3.7982570e+01    1.0000000e+00    0.0000000e+00    0.0000000e+00    0.0000000e+00    0.0000000e+00    0.0000000e+00    0.0000000e+00    0.0000000e+00    0.0000000e+00    0.0000000e+00    0.0000000e+00    0.0000000e+00    0.0000000e+00    0.0000000e+00    0.0000000e+00    0.0000000e+00    0.0000000e+00    0.0000000e+00    0.0000000e+00    0.0000000e+00
  -3.7556759e+01    1.0000000e+00    0.0000000e+00    0.0000000e+00    0.0000000e+00    0.0000000e+00    0.0000000e+00    0.0000000e+00    0.0000000e+00    0.0000000e+00    0.0000000e+00    0.0000000e+00    0.0000000e+00    0.0000000e+00    0.0000000e+00    0.0000000e+00    0.0000000e+00    0.0000000e+00    0.0000000e+00    0.0000000e+00    0.0000000e+00
  -3.7216110e+01    1.0000000e+00    0.0000000e+00    0.0000000e+00    0.0000000e+00    0.0000000e+00    0.0000000e+00    0.0000000e+00    0.0000000e+00    0.0000000e+00    0.0000000e+00    0.0000000e+00    0.0000000e+00    0.0000000e+00    0.0000000e+00    0.0000000e+00    0.0000000e+00    0.0000000e+00    0.0000000e+00    0.0000000e+00    0.0000000e+00
  -3.6790299e+01    1.0000000e+00    0.0000000e+00    0.0000000e+00    0.0000000e+00    0.0000000e+00    0.0000000e+00    0.0000000e+00    0.0000000e+00    0.0000000e+00    0.0000000e+00    0.0000000e+00    0.0000000e+00    0.0000000e+00    0.0000000e+00    0.0000000e+00    0.0000000e+00    0.0000000e+00    0.0000000e+00    0.0000000e+00    0.0000000e+00
  -3.6449650e+01    1.0000000e+00    0.0000000e+00    0.0000000e+00    0.0000000e+00    0.0000000e+00    0.0000000e+00    0.0000000e+00    0.0000000e+00    0.0000000e+00    0.0000000e+00    0.0000000e+00    0.0000000e+00    0.0000000e+00    0.0000000e+00    0.0000000e+00    0.0000000e+00    0.0000000e+00    0.0000000e+00    0.0000000e+00    0.0000000e+00
  -3.6023839e+01    1.0000000e+00    0.0000000e+00    0.0000000e+00    0.0000000e+00    0.0000000e+00    0.0000000e+00    0.0000000e+00    0.0000000e+00    0.0000000e+00    0.0000000e+00    0.0000000e+00    0.0000000e+00    0.0000000e+00    0.0000000e+00    0.0000000e+00    0.0000000e+00    0.0000000e+00    0.0000000e+00    0.0000000e+00    0.0000000e+00
  -3.5683190e+01    1.0000000e+00    0.0000000e+00    0.0000000e+00    0.0000000e+00    0.0000000e+00    0.0000000e+00    0.0000000e+00    0.0000000e+00    0.0000000e+00    0.0000000e+00    0.0000000e+00    0.0000000e+00    0.0000000e+00    0.0000000e+00    0.0000000e+00    0.0000000e+00    0.0000000e+00    0.0000000e+00    0.0000000e+00    0.0000000e+00
  -3.5257379e+01    1.0000000e+00    0.0000000e+00    0.0000000e+00    0.0000000e+00    0.0000000e+00    0.0000000e+00    0.0000000e+00    0.0000000e+00    0.0000000e+00    0.0000000e+00    0.0000000e+00    0.0000000e+00    0.0000000e+00    0.0000000e+00    0.0000000e+00    0.0000000e+00    0.0000000e+00    0.0000000e+00    0.0000000e+00    0.0000000e+00
  -3.4916730e+01    1.0000000e+00    0.0000000e+00    0.0000000e+00    0.0000000e+00    0.0000000e+00    0.0000000e+00    0.0000000e+00    0.0000000e+00    0.0000000e+00    0.0000000e+00    0.0000000e+00    0.0000000e+00    0.0000000e+00    0.0000000e+00    0.0000000e+00    0.0000000e+00    0.0000000e+00    0.0000000e+00    0.0000000e+00    0.0000000e+00
  -3.4490919e+01    1.0000000e+00    0.0000000e+00    0.0000000e+00    0.0000000e+00    0.0000000e+00    0.0000000e+00    0.0000000e+00    0.0000000e+00    0.0000000e+00    0.0000000e+00    0.0000000e+00    0.0000000e+00    0.0000000e+00    0.0000000e+00    0.0000000e+00    0.0000000e+00    0.0000000e+00    0.0000000e+00    0.0000000e+00    0.0000000e+00
  -3.4150270e+01    1.0000000e+00    0.0000000e+00    0.0000000e+00    0.0000000e+00    0.0000000e+00    0.0000000e+00    0.0000000e+00    0.0000000e+00    0.0000000e+00    0.0000000e+00    0.0000000e+00    0.0000000e+00    0.0000000e+00    0.0000000e+00    0.0000000e+00    0.0000000e+00    0.0000000e+00    0.0000000e+00    0.0000000e+00    0.0000000e+00
  -3.3724459e+01    1.0000000e+00    0.0000000e+00    0.0000000e+00    0.0000000e+00    0.0000000e+00    0.0000000e+00    0.0000000e+00    0.0000000e+00    0.0000000e+00    0.0000000e+00    0.0000000e+00    0.0000000e+00    0.0000000e+00    0.0000000e+00    0.0000000e+00    0.0000000e+00    0.0000000e+00    0.0000000e+00    0.0000000e+00    0.0000000e+00
  -3.3383810e+01    1.0000000e+00    0.0000000e+00    0.0000000e+00    0.0000000e+00    0.0000000e+00    0.0000000e+00    0.0000000e+00    0.0000000e+00    0.0000000e+00    0.0000000e+00    0.0000000e+00    0.0000000e+00    0.0000000e+00    0.0000000e+00    0.0000000e+00    0.0000000e+00    0.0000000e+00    0.0000000e+00    0.0000000e+00    0.0000000e+00
  -3.2957999e+01    1.0000000e+00    0.0000000e+00    0.0000000e+00    0.0000000e+00    0.0000000e+00    0.0000000e+00    0.0000000e+00    0.0000000e+00    0.0000000e+00    0.0000000e+00    0.0000000e+00    0.0000000e+00    0.0000000e+00    0.0000000e+00    0.0000000e+00    0.0000000e+00    0.0000000e+00    0.0000000e+00    0.0000000e+00    0.0000000e+00
  -3.2617350e+01    1.0000000e+00    0.0000000e+00    0.0000000e+00    0.0000000e+00    0.0000000e+00    0.0000000e+00    0.0000000e+00    0.0000000e+00    0.0000000e+00    0.0000000e+00    0.0000000e+00    0.0000000e+00    0.0000000e+00    0.0000000e+00    0.0000000e+00    0.0000000e+00    0.0000000e+00    0.0000000e+00    0.0000000e+00    0.0000000e+00
  -3.2191538e+01    1.0000000e+00    0.0000000e+00    0.0000000e+00    0.0000000e+00    0.0000000e+00    0.0000000e+00    0.0000000e+00    0.0000000e+00    0.0000000e+00    0.0000000e+00    0.0000000e+00    0.0000000e+00    0.0000000e+00    0.0000000e+00    0.0000000e+00    0.0000000e+00    0.0000000e+00    0.0000000e+00    0.0000000e+00    0.0000000e+00
  -3.1850889e+01    1.0000000e+00    0.0000000e+00    0.0000000e+00    0.0000000e+00    0.0000000e+00    0.0000000e+00    0.0000000e+00    0.0000000e+00    0.0000000e+00    0.0000000e+00    0.0000000e+00    0.0000000e+00    0.0000000e+00    0.0000000e+00    0.0000000e+00    0.0000000e+00    0.0000000e+00    0.0000000e+00    0.0000000e+00    0.0000000e+00
  -3.1425078e+01    1.0000000e+00    0.0000000e+00    0.0000000e+00    0.0000000e+00    0.0000000e+00    0.0000000e+00    0.0000000e+00    0.0000000e+00    0.0000000e+00    0.0000000e+00    0.0000000e+00    0.0000000e+00    0.0000000e+00    0.0000000e+00    0.0000000e+00    0.0000000e+00    0.0000000e+00    0.0000000e+00    0.0000000e+00    0.0000000e+00
  -3.1084429e+01    1.0000000e+00    0.0000000e+00    0.0000000e+00    0.0000000e+00    0.0000000e+00    0.0000000e+00    0.0000000e+00    0.0000000e+00    0.0000000e+00    0.0000000e+00    0.0000000e+00    0.0000000e+00    0.0000000e+00    0.0000000e+00    0.0000000e+00    0.0000000e+00    0.0000000e+00    0.0000000e+00    0.0000000e+00    0.0000000e+00
  -3.0871524e+01    1.0000000e+00    0.0000000e+00    0.0000000e+00    0.0000000e+00    0.0000000e+00    0.0000000e+00    0.0000000e+00    0.0000000e+00    0.0000000e+00    0.0000000e+00    0.0000000e+00    0.0000000e+00    0.0000000e+00    0.0000000e+00    0.0000000e+00    0.0000000e+00    0.0000000e+00    0.0000000e+00    0.0000000e+00    0.0000000e+00
  -3.0605392e+01    1.0000000e+00    0.0000000e+00    0.0000000e+00    0.0000000e+00    0.0000000e+00    0.0000000e+00    0.0000000e+00    0.0000000e+00    0.0000000e+00    0.0000000e+00    0.0000000e+00    0.0000000e+00    0.0000000e+00    0.0000000e+00    0.0000000e+00    0.0000000e+00    0.0000000e+00    0.0000000e+00    0.0000000e+00    0.0000000e+00
  -3.0272727e+01    1.0000000e+00    0.0000000e+00    0.0000000e+00    0.0000000e+00    0.0000000e+00    0.0000000e+00    0.0000000e+00    0.0000000e+00    0.0000000e+00    0.0000000e+00    0.0000000e+00    0.0000000e+00    0.0000000e+00    0.0000000e+00    0.0000000e+00    0.0000000e+00    0.0000000e+00    0.0000000e+00    0.0000000e+00    0.0000000e+00
  -2.9856896e+01    1.0000000e+00    0.0000000e+00    0.0000000e+00    0.0000000e+00    0.0000000e+00    0.0000000e+00    0.0000000e+00    0.0000000e+00    0.0000000e+00    0.0000000e+00    0.0000000e+00    0.0000000e+00    0.0000000e+00    0.0000000e+00    0.0000000e+00    0.0000000e+00    0.0000000e+00    0.0000000e+00    0.0000000e+00    0.0000000e+00
  -2.9524231e+01    1.0000000e+00    0.0000000e+00    0.0000000e+00    0.0000000e+00    0.0000000e+00    0.0000000e+00    0.0000000e+00    0.0000000e+00    0.0000000e+00    0.0000000e+00    0.0000000e+00    0.0000000e+00    0.0000000e+00    0.0000000e+00    0.0000000e+00    0.0000000e+00    0.0000000e+00    0.0000000e+00    0.0000000e+00    0.0000000e+00
  -2.9108399e+01    1.0000000e+00    0.0000000e+00    0.0000000e+00    0.0000000e+00    0.0000000e+00    0.0000000e+00    0.0000000e+00    0.0000000e+00    0.0000000e+00    0.0000000e+00    0.0000000e+00    0.0000000e+00    0.0000000e+00    0.0000000e+00    0.0000000e+00    0.0000000e+00    0.0000000e+00    0.0000000e+00    0.0000000e+00    0.0000000e+00
  -2.8775734e+01    1.0000000e+00    0.0000000e+00    0.0000000e+00    0.0000000e+00    0.0000000e+00    0.0000000e+00    0.0000000e+00    0.0000000e+00    0.0000000e+00    0.0000000e+00    0.0000000e+00    0.0000000e+00    0.0000000e+00    0.0000000e+00    0.0000000e+00    0.0000000e+00    0.0000000e+00    0.0000000e+00    0.0000000e+00    0.0000000e+00
  -2.8359903e+01    1.0000000e+00    0.0000000e+00    0.0000000e+00    0.0000000e+00    0.0000000e+00    0.0000000e+00    0.0000000e+00    0.0000000e+00    0.0000000e+00    0.0000000e+00    0.0000000e+00    0.0000000e+00    0.0000000e+00    0.0000000e+00    0.0000000e+00    0.0000000e+00    0.0000000e+00    0.0000000e+00    0.0000000e+00    0.0000000e+00
  -2.8027238e+01    1.0000000e+00    0.0000000e+00    0.0000000e+00    0.0000000e+00    0.0000000e+00    0.0000000e+00    0.0000000e+00    0.0000000e+00    0.0000000e+00    0.0000000e+00    0.0000000e+00    0.0000000e+00    0.0000000e+00    0.0000000e+00    0.0000000e+00    0.0000000e+00    0.0000000e+00    0.0000000e+00    0.0000000e+00    0.0000000e+00
  -2.7611407e+01    1.0000000e+00    0.0000000e+00    0.0000000e+00    0.0000000e+00    0.0000000e+00    0.0000000e+00    0.0000000e+00    0.0000000e+00    0.0000000e+00    0.0000000e+00    0.0000000e+00    0.0000000e+00    0.0000000e+00    0.0000000e+00    0.0000000e+00    0.0000000e+00    0.0000000e+00    0.0000000e+00    0.0000000e+00    0.0000000e+00
  -2.7278742e+01    1.0000000e+00    0.0000000e+00    0.0000000e+00    0.0000000e+00    0.0000000e+00    0.0000000e+00    0.0000000e+00    0.0000000e+00    0.0000000e+00    0.0000000e+00    0.0000000e+00    0.0000000e+00    0.0000000e+00    0.0000000e+00    0.0000000e+00    0.0000000e+00    0.0000000e+00    0.0000000e+00    0.0000000e+00    0.0000000e+00
  -2.6862911e+01    1.0000000e+00    0.0000000e+00    0.0000000e+00    0.0000000e+00    0.0000000e+00    0.0000000e+00    0.0000000e+00    0.0000000e+00    0.0000000e+00    0.0000000e+00    0.0000000e+00    0.0000000e+00    0.0000000e+00    0.0000000e+00    0.0000000e+00    0.0000000e+00    0.0000000e+00    0.0000000e+00    0.0000000e+00    0.0000000e+00
  -2.6530246e+01    1.0000000e+00    0.0000000e+00    0.0000000e+00    0.0000000e+00    0.0000000e+00    0.0000000e+00    0.0000000e+00    0.0000000e+00    0.0000000e+00    0.0000000e+00    0.0000000e+00    0.0000000e+00    0.0000000e+00    0.0000000e+00    0.0000000e+00    0.0000000e+00    0.0000000e+00    0.0000000e+00    0.0000000e+00    0.0000000e+00
  -2.6114415e+01    1.0000000e+00    0.0000000e+00    0.0000000e+00    0.0000000e+00    0.0000000e+00    0.0000000e+00    0.0000000e+00    0.0000000e+00    0.0000000e+00    0.0000000e+00    0.0000000e+00    0.0000000e+00    0.0000000e+00    0.0000000e+00    0.0000000e+00    0.0000000e+00    0.0000000e+00    0.0000000e+00    0.0000000e+00    0.0000000e+00
  -2.5781750e+01    1.0000000e+00    0.0000000e+00    0.0000000e+00    0.0000000e+00    0.0000000e+00    0.0000000e+00    0.0000000e+00    0.0000000e+00    0.0000000e+00    0.0000000e+00    0.0000000e+00    0.0000000e+00    0.0000000e+00    0.0000000e+00    0.0000000e+00    0.0000000e+00    0.0000000e+00    0.0000000e+00    0.0000000e+00    0.0000000e+00
  -2.5365918e+01    1.0000000e+00    0.0000000e+00    0.0000000e+00    0.0000000e+00    0.0000000e+00    0.0000000e+00    0.0000000e+00    0.0000000e+00    0.0000000e+00    0.0000000e+00    0.0000000e+00    0.0000000e+00    0.0000000e+00    0.0000000e+00    0.0000000e+00    0.0000000e+00    0.0000000e+00    0.0000000e+00    0.0000000e+00    0.0000000e+00
  -2.5033253e+01    1.0000000e+00    0.0000000e+00    0.0000000e+00    0.0000000e+00    0.0000000e+00    0.0000000e+00    0.0000000e+00    0.0000000e+00    0.0000000e+00    0.0000000e+00    0.0000000e+00    0.0000000e+00    0.0000000e+00    0.0000000e+00    0.0000000e+00    0.0000000e+00    0.0000000e+00    0.0000000e+00    0.0000000e+00    0.0000000e+00
  -2.4617422e+01    1.0000000e+00    0.0000000e+00    0.0000000e+00    0.0000000e+00    0.0000000e+00    0.0000000e+00    0.0000000e+00    0.0000000e+00    0.0000000e+00    0.0000000e+00    0.0000000e+00    0.0000000e+00    0.0000000e+00    0.0000000e+00    0.0000000e+00    0.0000000e+00    0.0000000e+00    0.0000000e+00    0.0000000e+00    0.0000000e+00
  -2.4284757e+01    1.0000000e+00    0.0000000e+00    0.0000000e+00    0.0000000e+00    0.0000000e+00    0.0000000e+00    0.0000000e+00    0.0000000e+00    0.0000000e+00    0.0000000e+00    0.0000000e+00    0.0000000e+00    0.0000000e+00    0.0000000e+00    0.0000000e+00    0.0000000e+00    0.0000000e+00    0.0000000e+00    0.0000000e+00    0.0000000e+00
  -2.3868926e+01    1.0000000e+00    0.0000000e+00    0.0000000e+00    0.0000000e+00    0.0000000e+00    0.0000000e+00    0.0000000e+00    0.0000000e+00    0.0000000e+00    0.0000000e+00    0.0000000e+00    0.0000000e+00    0.0000000e+00    0.0000000e+00    0.0000000e+00    0.0000000e+00    0.0000000e+00    0.0000000e+00    0.0000000e+00    0.0000000e+00
  -2.3536261e+01    1.0000000e+00    0.0000000e+00    0.0000000e+00    0.0000000e+00    0.0000000e+00    0.0000000e+00    0.0000000e+00    0.0000000e+00    0.0000000e+00    0.0000000e+00    0.0000000e+00    0.0000000e+00    0.0000000e+00    0.0000000e+00    0.0000000e+00    0.0000000e+00    0.0000000e+00    0.0000000e+00    0.0000000e+00    0.0000000e+00
  -2.3120430e+01    1.0000000e+00    0.0000000e+00    0.0000000e+00    0.0000000e+00    0.0000000e+00    0.0000000e+00    0.0000000e+00    0.0000000e+00    0.0000000e+00    0.0000000e+00    0.0000000e+00    0.0000000e+00    0.0000000e+00    0.0000000e+00    0.0000000e+00    0.0000000e+00    0.0000000e+00    0.0000000e+00    0.0000000e+00    0.0000000e+00
  -2.2787765e+01    1.0000000e+00    0.0000000e+00    0.0000000e+00    0.0000000e+00    0.0000000e+00    0.0000000e+00    0.0000000e+00    0.0000000e+00    0.0000000e+00    0.0000000e+00    0.0000000e+00    0.0000000e+00    0.0000000e+00    0.0000000e+00    0.0000000e+00    0.0000000e+00    0.0000000e+00    0.0000000e+00    0.0000000e+00    0.0000000e+00
  -2.2521633e+01    1.0000000e+00    0.0000000e+00    0.0000000e+00    0.0000000e+00    0.0000000e+00    0.0000000e+00    0.0000000e+00    0.0000000e+00    0.0000000e+00    0.0000000e+00    0.0000000e+00    0.0000000e+00    0.0000000e+00    0.0000000e+00    0.0000000e+00    0.0000000e+00    0.0000000e+00    0.0000000e+00    0.0000000e+00    0.0000000e+00
  -2.2188968e+01    1.0000000e+00    0.0000000e+00    0.0000000e+00    0.0000000e+00    0.0000000e+00    0.0000000e+00    0.0000000e+00    0.0000000e+00    0.0000000e+00    0.0000000e+00    0.0000000e+00    0.0000000e+00    0.0000000e+00    0.0000000e+00    0.0000000e+00    0.0000000e+00    0.0000000e+00    0.0000000e+00    0.0000000e+00    0.0000000e+00
  -2.1773137e+01    1.0000000e+00    0.0000000e+00    0.0000000e+00    0.0000000e+00    0.0000000e+00    0.0000000e+00    0.0000000e+00    0.0000000e+00    0.0000000e+00    0.0000000e+00    0.0000000e+00    0.0000000e+00    0.0000000e+00    0.0000000e+00    0.0000000e+00    0.0000000e+00    0.0000000e+00    0.0000000e+00    0.0000000e+00    0.0000000e+00
  -2.1440472e+01    1.0000000e+00    0.0000000e+00    0.0000000e+00    0.0000000e+00    0.0000000e+00    0.0000000e+00    0.0000000e+00    0.0000000e+00    0.0000000e+00    0.0000000e+00    0.0000000e+00    0.0000000e+00    0.0000000e+00    0.0000000e+00    0.0000000e+00    0.0000000e+00    0.0000000e+00    0.0000000e+00    0.0000000e+00    0.0000000e+00
  -2.1024640e+01    1.0000000e+00    0.0000000e+00    0.0000000e+00    0.0000000e+00    0.0000000e+00    0.0000000e+00    0.0000000e+00    0.0000000e+00    0.0000000e+00    0.0000000e+00    0.0000000e+00    0.0000000e+00    0.0000000e+00    0.0000000e+00    0.0000000e+00    0.0000000e+00    0.0000000e+00    0.0000000e+00    0.0000000e+00    0.0000000e+00
  -2.0691975e+01    1.0000000e+00    0.0000000e+00    0.0000000e+00    0.0000000e+00    0.0000000e+00    0.0000000e+00    0.0000000e+00    0.0000000e+00    0.0000000e+00    0.0000000e+00    0.0000000e+00    0.0000000e+00    0.0000000e+00    0.0000000e+00    0.0000000e+00    0.0000000e+00    0.0000000e+00    0.0000000e+00    0.0000000e+00    0.0000000e+00
  -2.0425843e+01    1.0000000e+00    0.0000000e+00    0.0000000e+00    0.0000000e+00    0.0000000e+00    0.0000000e+00    0.0000000e+00    0.0000000e+00    0.0000000e+00    0.0000000e+00    0.0000000e+00    0.0000000e+00    0.0000000e+00    0.0000000e+00    0.0000000e+00    0.0000000e+00    0.0000000e+00    0.0000000e+00    0.0000000e+00    0.0000000e+00
  -2.0093179e+01    1.0000000e+00    0.0000000e+00    0.0000000e+00    0.0000000e+00    0.0000000e+00    0.0000000e+00    0.0000000e+00    0.0000000e+00    0.0000000e+00    0.0000000e+00    0.0000000e+00    0.0000000e+00    0.0000000e+00    0.0000000e+00    0.0000000e+00    0.0000000e+00    0.0000000e+00    0.0000000e+00    0.0000000e+00    0.0000000e+00
  -1.9885263e+01    1.0000000e+00    0.0000000e+00    0.0000000e+00    0.0000000e+00    0.0000000e+00    0.0000000e+00    0.0000000e+00    0.0000000e+00    0.0000000e+00    0.0000000e+00    0.0000000e+00    0.0000000e+00    0.0000000e+00    0.0000000e+00    0.0000000e+00    0.0000000e+00    0.0000000e+00    0.0000000e+00    0.0000000e+00    0.0000000e+00
  -1.9739068e+01    1.0000000e+00    0.0000000e+00    0.0000000e+00    0.0000000e+00    0.0000000e+00    0.0000000e+00    0.0000000e+00    0.0000000e+00    0.0000000e+00    0.0000000e+00    0.0000000e+00    0.0000000e+00    0.0000000e+00    0.0000000e+00    0.0000000e+00    0.0000000e+00    0.0000000e+00    0.0000000e+00    0.0000000e+00    0.0000000e+00
  -1.9657849e+01    1.0000000e+00    0.0000000e+00    0.0000000e+00    0.0000000e+00    0.0000000e+00    0.0000000e+00    0.0000000e+00    0.0000000e+00    0.0000000e+00    0.0000000e+00    0.0000000e+00    0.0000000e+00    0.0000000e+00    0.0000000e+00    0.0000000e+00    0.0000000e+00    0.0000000e+00    0.0000000e+00    0.0000000e+00    0.0000000e+00
  -1.9592874e+01    1.0000000e+00    0.0000000e+00    0.0000000e+00    0.0000000e+00    0.0000000e+00    0.0000000e+00    0.0000000e+00    0.0000000e+00    0.0000000e+00    0.0000000e+00    0.0000000e+00    0.0000000e+00    0.0000000e+00    0.0000000e+00    0.0000000e+00    0.0000000e+00    0.0000000e+00    0.0000000e+00    0.0000000e+00    0.0000000e+00
  -1.9446679e+01    1.0000000e+00    0.0000000e+00    0.0000000e+00    0.0000000e+00    0.0000000e+00    0.0000000e+00    0.0000000e+00    0.0000000e+00    0.0000000e+00    0.0000000e+00    0.0000000e+00    0.0000000e+00    0.0000000e+00    0.0000000e+00    0.0000000e+00    0.0000000e+00    0.0000000e+00    0.0000000e+00    0.0000000e+00    0.0000000e+00
  -1.9394699e+01    1.0000000e+00    0.0000000e+00    0.0000000e+00    0.0000000e+00    0.0000000e+00    0.0000000e+00    0.0000000e+00    0.0000000e+00    0.0000000e+00    0.0000000e+00    0.0000000e+00    0.0000000e+00    0.0000000e+00    0.0000000e+00    0.0000000e+00    0.0000000e+00    0.0000000e+00    0.0000000e+00    0.0000000e+00    0.0000000e+00
  -1.9248504e+01    1.0000000e+00    0.0000000e+00    0.0000000e+00    0.0000000e+00    0.0000000e+00    0.0000000e+00    0.0000000e+00    0.0000000e+00    0.0000000e+00    0.0000000e+00    0.0000000e+00    0.0000000e+00    0.0000000e+00    0.0000000e+00    0.0000000e+00    0.0000000e+00    0.0000000e+00    0.0000000e+00    0.0000000e+00    0.0000000e+00
  -1.9183528e+01    1.0000000e+00    0.0000000e+00    0.0000000e+00    0.0000000e+00    0.0000000e+00    0.0000000e+00    0.0000000e+00    0.0000000e+00    0.0000000e+00    0.0000000e+00    0.0000000e+00    0.0000000e+00    0.0000000e+00    0.0000000e+00    0.0000000e+00    0.0000000e+00    0.0000000e+00    0.0000000e+00    0.0000000e+00    0.0000000e+00
  -1.9066573e+01    1.0000000e+00    0.0000000e+00    0.0000000e+00    0.0000000e+00    0.0000000e+00    0.0000000e+00    0.0000000e+00    0.0000000e+00    0.0000000e+00    0.0000000e+00    0.0000000e+00    0.0000000e+00    0.0000000e+00    0.0000000e+00    0.0000000e+00    0.0000000e+00    0.0000000e+00    0.0000000e+00    0.0000000e+00    0.0000000e+00
  -1.8985353e+01    1.0000000e+00    0.0000000e+00    0.0000000e+00    0.0000000e+00    0.0000000e+00    0.0000000e+00    0.0000000e+00    0.0000000e+00    0.0000000e+00    0.0000000e+00    0.0000000e+00    0.0000000e+00    0.0000000e+00    0.0000000e+00    0.0000000e+00    0.0000000e+00    0.0000000e+00    0.0000000e+00    0.0000000e+00    0.0000000e+00
  -1.8883829e+01    1.0000000e+00    0.0000000e+00    0.0000000e+00    0.0000000e+00    0.0000000e+00    0.0000000e+00    0.0000000e+00    0.0000000e+00    0.0000000e+00    0.0000000e+00    0.0000000e+00    0.0000000e+00    0.0000000e+00    0.0000000e+00    0.0000000e+00    0.0000000e+00    0.0000000e+00    0.0000000e+00    0.0000000e+00    0.0000000e+00
  -1.8756924e+01    1.0000000e+00    0.0000000e+00    0.0000000e+00    0.0000000e+00    0.0000000e+00    0.0000000e+00    0.0000000e+00    0.0000000e+00    0.0000000e+00    0.0000000e+00    0.0000000e+00    0.0000000e+00    0.0000000e+00    0.0000000e+00    0.0000000e+00    0.0000000e+00    0.0000000e+00    0.0000000e+00    0.0000000e+00    0.0000000e+00
  -1.8655400e+01    1.0000000e+00    0.0000000e+00    0.0000000e+00    0.0000000e+00    0.0000000e+00    0.0000000e+00    0.0000000e+00    0.0000000e+00    0.0000000e+00    0.0000000e+00    0.0000000e+00    0.0000000e+00    0.0000000e+00    0.0000000e+00    0.0000000e+00    0.0000000e+00    0.0000000e+00    0.0000000e+00    0.0000000e+00    0.0000000e+00
  -1.8528495e+01    1.0000000e+00    0.0000000e+00    0.0000000e+00    0.0000000e+00    0.0000000e+00    0.0000000e+00    0.0000000e+00    0.0000000e+00    0.0000000e+00    0.0000000e+00    0.0000000e+00    0.0000000e+00    0.0000000e+00    0.0000000e+00    0.0000000e+00    0.0000000e+00    0.0000000e+00    0.0000000e+00    0.0000000e+00    0.0000000e+00
  -1.8373095e+01    1.0000000e+00    0.0000000e+00    0.0000000e+00    0.0000000e+00    0.0000000e+00    0.0000000e+00    0.0000000e+00    0.0000000e+00    0.0000000e+00    0.0000000e+00    0.0000000e+00    0.0000000e+00    0.0000000e+00    0.0000000e+00    0.0000000e+00    0.0000000e+00    0.0000000e+00    0.0000000e+00    0.0000000e+00    0.0000000e+00
  -1.8225223e+01    1.0000000e+00    0.0000000e+00    0.0000000e+00    0.0000000e+00    0.0000000e+00    0.0000000e+00    0.0000000e+00    0.0000000e+00    0.0000000e+00    0.0000000e+00    0.0000000e+00    0.0000000e+00    0.0000000e+00    0.0000000e+00    0.0000000e+00    0.0000000e+00    0.0000000e+00    0.0000000e+00    0.0000000e+00    0.0000000e+00
  -1.8106925e+01    1.0000000e+00    0.0000000e+00    0.0000000e+00    0.0000000e+00    0.0000000e+00    0.0000000e+00    0.0000000e+00    0.0000000e+00    0.0000000e+00    0.0000000e+00    0.0000000e+00    0.0000000e+00    0.0000000e+00    0.0000000e+00    0.0000000e+00    0.0000000e+00    0.0000000e+00    0.0000000e+00    0.0000000e+00    0.0000000e+00
  -1.7959291e+01    1.0000000e+00    0.0000000e+00    0.0000000e+00    0.0000000e+00    0.0000000e+00    0.0000000e+00    0.0000000e+00    0.0000000e+00    0.0000000e+00    0.0000000e+00    0.0000000e+00    0.0000000e+00    0.0000000e+00    0.0000000e+00    0.0000000e+00    0.0000000e+00    0.0000000e+00    0.0000000e+00    0.0000000e+00    0.0000000e+00
  -1.7841185e+01    1.0000000e+00    0.0000000e+00    0.0000000e+00    0.0000000e+00    0.0000000e+00    0.0000000e+00    0.0000000e+00    0.0000000e+00    0.0000000e+00    0.0000000e+00    0.0000000e+00    0.0000000e+00    0.0000000e+00    0.0000000e+00    0.0000000e+00    0.0000000e+00    0.0000000e+00    0.0000000e+00    0.0000000e+00    0.0000000e+00
  -1.7693795e+01    1.0000000e+00    0.0000000e+00    0.0000000e+00    0.0000000e+00    0.0000000e+00    0.0000000e+00    0.0000000e+00    0.0000000e+00    0.0000000e+00    0.0000000e+00    0.0000000e+00    0.0000000e+00    0.0000000e+00    0.0000000e+00    0.0000000e+00    0.0000000e+00    0.0000000e+00    0.0000000e+00    0.0000000e+00    0.0000000e+00
  -1.7575883e+01    1.0000000e+00    0.0000000e+00    0.0000000e+00    0.0000000e+00    0.0000000e+00    0.0000000e+00    0.0000000e+00    0.0000000e+00    0.0000000e+00    0.0000000e+00    0.0000000e+00    0.0000000e+00    0.0000000e+00    0.0000000e+00    0.0000000e+00    0.0000000e+00    0.0000000e+00    0.0000000e+00    0.0000000e+00    0.0000000e+00
  -1.7454482e+01    1.0000000e+00    0.0000000e+00    0.0000000e+00    0.0000000e+00    0.0000000e+00    0.0000000e+00    0.0000000e+00    0.0000000e+00    0.0000000e+00    0.0000000e+00    0.0000000e+00    0.0000000e+00    0.0000000e+00    0.0000000e+00    0.0000000e+00    0.0000000e+00    0.0000000e+00    0.0000000e+00    0.0000000e+00    0.0000000e+00
  -1.7347546e+01    1.0000000e+00    0.0000000e+00    0.0000000e+00    0.0000000e+00    0.0000000e+00    0.0000000e+00    0.0000000e+00    0.0000000e+00    0.0000000e+00    0.0000000e+00    0.0000000e+00    0.0000000e+00    0.0000000e+00    0.0000000e+00    0.0000000e+00    0.0000000e+00    0.0000000e+00    0.0000000e+00    0.0000000e+00    0.0000000e+00
  -1.7253433e+01    1.0000000e+00    0.0000000e+00    0.0000000e+00    0.0000000e+00    0.0000000e+00    0.0000000e+00    0.0000000e+00    0.0000000e+00    0.0000000e+00    0.0000000e+00    0.0000000e+00    0.0000000e+00    0.0000000e+00    0.0000000e+00    0.0000000e+00    0.0000000e+00    0.0000000e+00    0.0000000e+00    0.0000000e+00    0.0000000e+00
  -1.7161683e+01    1.0000000e+00    0.0000000e+00    0.0000000e+00    0.0000000e+00    0.0000000e+00    0.0000000e+00    0.0000000e+00    0.0000000e+00    0.0000000e+00    0.0000000e+00    0.0000000e+00    0.0000000e+00    0.0000000e+00    0.0000000e+00    0.0000000e+00    0.0000000e+00    0.0000000e+00    0.0000000e+00    0.0000000e+00    0.0000000e+00
  -1.7067498e+01    1.0000000e+00    0.0000000e+00    0.0000000e+00    0.0000000e+00    0.0000000e+00    0.0000000e+00    0.0000000e+00    0.0000000e+00    0.0000000e+00    0.0000000e+00    0.0000000e+00    0.0000000e+00    0.0000000e+00    0.0000000e+00    0.0000000e+00    0.0000000e+00    0.0000000e+00    0.0000000e+00    0.0000000e+00    0.0000000e+00
  -1.6899734e+01    1.0000000e+00    0.0000000e+00    0.0000000e+00    0.0000000e+00    0.0000000e+00    0.0000000e+00    0.0000000e+00    0.0000000e+00    0.0000000e+00    0.0000000e+00    0.0000000e+00    0.0000000e+00    0.0000000e+00    0.0000000e+00    0.0000000e+00    0.0000000e+00    0.0000000e+00    0.0000000e+00    0.0000000e+00    0.0000000e+00
  -1.6794897e+01    1.0000000e+00    0.0000000e+00    0.0000000e+00    0.0000000e+00    0.0000000e+00    0.0000000e+00    0.0000000e+00    0.0000000e+00    0.0000000e+00    0.0000000e+00    0.0000000e+00    0.0000000e+00    0.0000000e+00    0.0000000e+00    0.0000000e+00    0.0000000e+00    0.0000000e+00    0.0000000e+00    0.0000000e+00    0.0000000e+00
  -1.6683578e+01    1.0000000e+00    0.0000000e+00    0.0000000e+00    0.0000000e+00    0.0000000e+00    0.0000000e+00    0.0000000e+00    0.0000000e+00    0.0000000e+00    0.0000000e+00    0.0000000e+00    0.0000000e+00    0.0000000e+00    0.0000000e+00    0.0000000e+00    0.0000000e+00    0.0000000e+00    0.0000000e+00    0.0000000e+00    0.0000000e+00
  -1.6564927e+01    1.0000000e+00    0.0000000e+00    0.0000000e+00    0.0000000e+00    0.0000000e+00    0.0000000e+00    0.0000000e+00    0.0000000e+00    0.0000000e+00    0.0000000e+00    0.0000000e+00    0.0000000e+00    0.0000000e+00    0.0000000e+00    0.0000000e+00    0.0000000e+00    0.0000000e+00    0.0000000e+00    0.0000000e+00    0.0000000e+00
  -1.6463546e+01    1.0000000e+00    0.0000000e+00    0.0000000e+00    0.0000000e+00    0.0000000e+00    0.0000000e+00    0.0000000e+00    0.0000000e+00    0.0000000e+00    0.0000000e+00    0.0000000e+00    0.0000000e+00    0.0000000e+00    0.0000000e+00    0.0000000e+00    0.0000000e+00    0.0000000e+00    0.0000000e+00    0.0000000e+00    0.0000000e+00
  -1.6336819e+01    9.9996942e-01    3.0581097e-05    0.0000000e+00    0.0000000e+00    0.0000000e+00    0.0000000e+00    0.0000000e+00    0.0000000e+00    0.0000000e+00    0.0000000e+00    0.0000000e+00    0.0000000e+00    0.0000000e+00    0.0000000e+00    0.0000000e+00    0.0000000e+00    0.0000000e+00    0.0000000e+00    0.0000000e+00    0.0000000e+00
  -1.6235438e+01    9.9995398e-01    4.6015141e-05    0.0000000e+00    0.0000000e+00    0.0000000e+00    0.0000000e+00    0.0000000e+00    0.0000000e+00    0.0000000e+00    0.0000000e+00    0.0000000e+00    0.0000000e+00    0.0000000e+00    0.0000000e+00    0.0000000e+00    0.0000000e+00    0.0000000e+00    0.0000000e+00    0.0000000e+00    0.0000000e+00
  -1.6154333e+01    9.9989706e-01    1.0293664e-04    0.0000000e+00    0.0000000e+00    0.0000000e+00    0.0000000e+00    0.0000000e+00    0.0000000e+00    0.0000000e+00    0.0000000e+00    0.0000000e+00    0.0000000e+00    0.0000000e+00    0.0000000e+00    0.0000000e+00    0.0000000e+00    0.0000000e+00    0.0000000e+00    0.0000000e+00    0.0000000e+00
  -1.6052952e+01    9.9982270e-01    1.7730288e-04    0.0000000e+00    0.0000000e+00    0.0000000e+00    0.0000000e+00    0.0000000e+00    0.0000000e+00    0.0000000e+00    0.0000000e+00    0.0000000e+00    0.0000000e+00    0.0000000e+00    0.0000000e+00    0.0000000e+00    0.0000000e+00    0.0000000e+00    0.0000000e+00    0.0000000e+00    0.0000000e+00
  -1.5971847e+01    9.9979018e-01    1.7827575e-04    3.1542684e-05    0.0000000e+00    0.0000000e+00    0.0000000e+00    0.0000000e+00    0.0000000e+00    0.0000000e+00    0.0000000e+00    0.0000000e+00    0.0000000e+00    0.0000000e+00    0.0000000e+00    0.0000000e+00    0.0000000e+00    0.0000000e+00    0.0000000e+00    0.0000000e+00    0.0000000e+00
  -1.5855056e+01    9.9971390e-01    2.1831667e-04    6.7782099e-05    0.0000000e+00    0.0000000e+00    0.0000000e+00    0.0000000e+00    0.0000000e+00    0.0000000e+00    0.0000000e+00    0.0000000e+00    0.0000000e+00    0.0000000e+00    0.0000000e+00    0.0000000e+00    0.0000000e+00    0.0000000e+00    0.0000000e+00    0.0000000e+00    0.0000000e+00
  -1.5790172e+01    9.9964210e-01    2.5328181e-04    8.8569273e-05    1.6044165e-05    0.0000000e+00    0.0000000e+00    0.0000000e+00    0.0000000e+00    0.0000000e+00    0.0000000e+00    0.0000000e+00    0.0000000e+00    0.0000000e+00    0.0000000e+00    0.0000000e+00    0.0000000e+00    0.0000000e+00    0.0000000e+00    0.0000000e+00    0.0000000e+00
  -1.5607686e+01    9.9954771e-01    2.0067250e-04    1.4828885e-04    8.2160280e-05    2.1169738e-05    0.0000000e+00    0.0000000e+00    0.0000000e+00    0.0000000e+00    0.0000000e+00    0.0000000e+00    0.0000000e+00    0.0000000e+00    0.0000000e+00    0.0000000e+00    0.0000000e+00    0.0000000e+00    0.0000000e+00    0.0000000e+00    0.0000000e+00
  -1.5480959e+01    9.9948315e-01    1.9137137e-04    1.4668343e-04    1.0643105e-04    5.8956422e-05    1.3403264e-05    0.0000000e+00    0.0000000e+00    0.0000000e+00    0.0000000e+00    0.0000000e+00    0.0000000e+00    0.0000000e+00    0.0000000e+00    0.0000000e+00    0.0000000e+00    0.0000000e+00    0.0000000e+00    0.0000000e+00    0.0000000e+00
  -1.5379578e+01    9.9942025e-01    2.3114619e-04    1.5417094e-04    9.1430174e-05    7.5179532e-05    2.7823317e-05    0.0000000e+00    0.0000000e+00    0.0000000e+00    0.0000000e+00    0.0000000e+00    0.0000000e+00    0.0000000e+00    0.0000000e+00    0.0000000e+00    0.0000000e+00    0.0000000e+00    0.0000000e+00    0.0000000e+00    0.0000000e+00
  -1.5252851e+01    9.9934007e-01    2.0168189e-04    1.9264917e-04    9.9476744e-05    1.3000633e-04    1.4162470e-05    2.1955206e-05    0.0000000e+00    0.0000000e+00    0.0000000e+00    0.0000000e+00    0.0000000e+00    0.0000000e+00    0.0000000e+00    0.0000000e+00    0.0000000e+00    0.0000000e+00    0.0000000e+00    0.0000000e+00    0.0000000e+00
  -1.5094443e+01    9.9926094e-01    2.4832180e-04    1.2952058e-04    1.4923179e-04    1.3492235e-04    4.7741895e-05    7.5452476e-06    2.1774605e-05    0.0000000e+00    0.0000000e+00    0.0000000e+00    0.0000000e+00    0.0000000e+00    0.0000000e+00    0.0000000e+00    0.0000000e+00    0.0000000e+00    0.0000000e+00    0.0000000e+00    0.0000000e+00
  -1.4998697e+01    9.9922304e-01    2.1426271e-04    1.5627538e-04    1.4867789e-04    1.4864090e-04    4.8072674e-05    3.1903446e-05    2.9127266e-05    0.0000000e+00    0.0000000e+00    0.0000000e+00    0.0000000e+00    0.0000000e+00    0.0000000e+00    0.0000000e+00    0.0000000e+00    0.0000000e+00    0.0000000e+00    0.0000000e+00    0.0000000e+00
  -1.4879014e+01    9.9918977e-01    1.9906791e-04    1.6641549e-04    1.4582882e-04    1.2763087e-04    1.0234524e-04    3.8679990e-05    3.0264649e-05    0.0000000e+00    0.0000000e+00    0.0000000e+00    0.0000000e+00    0.0000000e+00    0.0000000e+00    0.0000000e+00    0.0000000e+00    0.0000000e+00    0.0000000e+00    0.0000000e+00    0.0000000e+00
  -1.4783268e+01    9.9912003e-01    2.2513664e-04    1.5359618e-04    1.4339715e-04    1.5553474e-04    1.0257288e-04    5.3639836e-05    3.8686222e-05    7.4075245e-06    0.0000000e+00    0.0000000e+00    0.0000000e+00    0.0000000e+00    0.0000000e+00    0.0000000e+00    0.0000000e+00    0.0000000e+00    0.0000000e+00    0.0000000e+00    0.0000000e+00
  -1.4663585e+01    9.9910005e-01    2.2712162e-04    1.4681820e-04    1.0120517e-04    1.9130607e-04    1.0800914e-04    7.1520512e-05    3.1399726e-05    2.2570769e-05    0.0000000e+00    0.0000000e+00    0.0000000e+00    0.0000000e+00    0.0000000e+00    0.0000000e+00    0.0000000e+00    0.0000000e+00    0.0000000e+00    0.0000000e+00    0.0000000e+00
  -1.4513982e+01    9.9899789e-01    2.5577108e-04    1.5748024e-04    1.1262529e-04    1.6842076e-04    1.5007630e-04    5.0428296e-05    9.2152480e-05    1.5155702e-05    0.0000000e+00    0.0000000e+00    0.0000000e+00    0.0000000e+00    0.0000000e+00    0.0000000e+00    0.0000000e+00    0.0000000e+00    0.0000000e+00    0.0000000e+00    0.0000000e+00
  -1.4394299e+01    9.9892806e-01    2.7146509e-04    1.8831051e-04    6.3938734e-05    2.2923422e-04    1.1343714e-04    6.6257055e-05    1.0064904e-04    3.8646002e-05    0.0000000e+00    0.0000000e+00    0.0000000e+00    0.0000000e+00    0.0000000e+00    0.0000000e+00    0.0000000e+00    0.0000000e+00    0.0000000e+00    0.0000000e+00    0.0000000e+00
  -1.4244696e+01    9.9878180e-01    3.5442290e-04    1.6074169e-04    1.5305755e-04    1.6684045e-04    1.2818759e-04    9.9966968e-05    8.5050361e-05    6.9931345e-05    0.0000000e+00    0.0000000e+00    0.0000000e+00    0.0000000e+00    0.0000000e+00    0.0000000e+00    0.0000000e+00    0.0000000e+00    0.0000000e+00    0.0000000e+00    0.0000000e+00
  -1.4125013e+01    9.9878145e-01    3.3138665e-04    1.3828703e-04    1.4308674e-04    1.8439777e-04    1.1843686e-04    1.1883003e-04    9.8115121e-05    6.2060915e-05    2.3944315e-05    0.0000000e+00    0.0000000e+00    0.0000000e+00    0.0000000e+00    0.0000000e+00    0.0000000e+00    0.0000000e+00    0.0000000e+00    0.0000000e+00    0.0000000e+00
  -1.3975410e+01    9.9868538e-01    3.5041179e-04    2.0120590e-04    1.1787694e-04    1.5852416e-04    1.3312012e-04    1.3508643e-04    9.9264577e-05    7.8795398e-05    4.0331115e-05    0.0000000e+00    0.0000000e+00    0.0000000e+00    0.0000000e+00    0.0000000e+00    0.0000000e+00    0.0000000e+00    0.0000000e+00    0.0000000e+00    0.0000000e+00
  -1.3855727e+01    9.9859847e-01    4.1141574e-04    1.7248811e-04    1.0731009e-04    1.8703289e-04    1.3668940e-04    8.7559416e-05    1.6104839e-04    9.7824045e-05    2.4071373e-05    1.6093907e-05    0.0000000e+00    0.0000000e+00    0.0000000e+00    0.0000000e+00    0.0000000e+00    0.0000000e+00    0.0000000e+00    0.0000000e+00    0.0000000e+00
  -1.3706124e+01    9.9844783e-01    4.6610185e-04    2.0608219e-04    1.5860896e-04    1.4686188e-04    1.2902873e-04    1.1294904e-04    1.2764094e-04    1.4710646e-04    2.5362822e-05    3.2429203e-05    0.0000000e+00    0.0000000e+00    0.0000000e+00    0.0000000e+00    0.0000000e+00    0.0000000e+00    0.0000000e+00    0.0000000e+00    0.0000000e+00
  -1.3586441e+01    9.9838645e-01    4.8612488e-04    2.1403330e-04    1.5697032e-04    1.3886509e-04    1.3212170e-04    1.4119906e-04    1.1503406e-04    1.4567975e-04    5.1258706e-05    3.2259742e-05    0.0000000e+00    0.0000000e+00    0.0000000e+00    0.0000000e+00    0.0000000e+00    0.0000000e+00    0.0000000e+00    0.0000000e+00    0.0000000e+00
  -1.3436837e+01    9.9831987e-01    4.0834288e-04    2.8093764e-04    1.7831699e-04    1.5287161e-04    1.1605125e-04    1.3247528e-04    1.6173948e-04    1.2351043e-04    7.7230347e-05    3.2301190e-05    1.6357307e-05    0.0000000e+00    0.0000000e+00    0.0000000e+00    0.0000000e+00    0.0000000e+00    0.0000000e+00    0.0000000e+00    0.0000000e+00
  -1.3317155e+01    9.9833124e-01    3.3553107e-04    3.0264269e-04    1.7015422e-04    1.5944633e-04    1.4438437e-04    9.7422284e-05    1.5886895e-04    1.3176960e-04    9.3836584e-05    5.8416746e-05    1.6289061e-05    0.0000000e+00    0.0000000e+00    0.0000000e+00    0.0000000e+00    0.0000000e+00    0.0000000e+00    0.0000000e+00    0.0000000e+00
  -1.3167551e+01    9.9815826e-01    4.3622838e-04    2.9571534e-04    2.4360467e-04    1.1647652e-04    1.5235108e-04    1.0100082e-04    1.4400523e-04    1.4034171e-04    1.1096805e-04    5.0994307e-05    5.0056818e-05    0.0000000e+00    0.0000000e+00    0.0000000e+00    0.0000000e+00    0.0000000e+00    0.0000000e+00    0.0000000e+00    0.0000000e+00
  -1.3047869e+01    9.9809543e-01    4.6394384e-04    3.0541019e-04    2.2046646e-04    1.3648494e-04    1.1671926e-04    1.6312732e-04    1.1180735e-04    1.3054611e-04    1.1107800e-04    7.7465058e-05    6.7525629e-05    0.0000000e+00    0.0000000e+00    0.0000000e+00    0.0000000e+00    0.0000000e+00    0.0000000e+00    0.0000000e+00    0.0000000e+00
  -1.2898265e+01    9.9802963e-01    4.7730246e-04    2.3577866e-04    2.8777217e-04    2.1886181e-04    5.2172865e-05    1.3295004e-04    1.4377991e-04    1.3898727e-04    1.0245319e-04    9.5816603e-05    5.8315977e-05    2.6174422e-05    0.0000000e+00    0.0000000e+00    0.0000000e+00    0.0000000e+00    0.0000000e+00    0.0000000e+00    0.0000000e+00
  -1.2778583e+01    9.9789619e-01    5.2023207e-04    3.0479000e-04    1.7776860e-04    2.8081137e-04    1.5156340e-04    8.5312840e-05    1.1078047e-04    1.2022090e-04    1.2057846e-04    1.1884716e-04    7.7936786e-05    3.4969707e-05    0.0000000e+00    0.0000000e+00    0.0000000e+00    0.0000000e+00    0.0000000e+00    0.0000000e+00    0.0000000e+00
  -1.2628979e+01    9.9783538e-01    4.6431156e-04    3.7945535e-04    2.2071106e-04    1.8837852e-04    1.6038519e-04    1.4392449e-04    1.4001238e-04    1.1416063e-04    4.2983690e-05    1.5302196e-04    1.0452456e-04    4.3914043e-05    8.8324519e-06    0.0000000e+00    0.0000000e+00    0.0000000e+00    0.0000000e+00    0.0000000e+00    0.0000000e+00
  -1.2509297e+01    9.9775810e-01    4.9917386e-04    2.9997958e-04    3.3172883e-04    1.7494468e-04    1.1968764e-04    1.7267297e-04    1.8271286e-04    8.1852568e-05    6.0123553e-05    1.2559607e-04    1.0503010e-04    7.0764218e-05    1.7636897e-05    0.0000000e+00    0.0000000e+00    0.0000000e+00    0.0000000e+00    0.0000000e+00    0.0000000e+00
  -1.2359693e+01    9.9767223e-01    5.4785242e-04    2.8483467e-04    2.8636937e-04    2.3734867e-04    1.5295747e-04    1.3795458e-04    1.5866675e-04    9.0638226e-05    1.0328936e-04    1.1704992e-04    7.7026503e-05    7.1209331e-05    6.2572315e-05    0.0000000e+00    0.0000000e+00    0.0000000e+00    0.0000000e+00    0.0000000e+00    0.0000000e+00
  -1.2240010e+01    9.9759314e-01    5.8574287e-04    3.1400737e-04    2.3476099e-04    2.2875271e-04    1.5291550e-04    2.0053200e-04    1.3440559e-04    9.0228633e-05    1.1735327e-04    1.2855410e-04    5.8791227e-05    8.9257545e-05    5.3338306e-05    1.8222559e-05    0.0000000e+00    0.0000000e+00    0.0000000e+00    0.0000000e+00    0.0000000e+00
  -1.2090407e+01    9.9750682e-01    6.1194111e-04    3.2972898e-04    2.2410968e-04    1.9787317e-04    2.1188361e-04    1.7483800e-04    1.6004393e-04    9.9239721e-05    9.1095628e-05    1.3581246e-04    9.5749061e-05    6.2099896e-05    8.0478774e-05    1.8287291e-05    0.0000000e+00    0.0000000e+00    0.0000000e+00    0.0000000e+00    0.0000000e+00
  -1.1970724e+01    9.9743613e-01    6.2273444e-04    3.5319887e-04    2.5413580e-04    1.4423777e-04    2.4585761e-04    1.7707071e-04    1.2522184e-04    1.1430110e-04    9.9816752e-05    1.4490235e-04    1.1269529e-04    6.1901246e-05    5.3229096e-05    5.4570462e-05    0.0000000e+00    0.0000000e+00    0.0000000e+00    0.0000000e+00    0.0000000e+00
  -1.1821121e+01    9.9735113e-01    6.4320399e-04    2.8828437e-04    3.4229428e-04    1.4212116e-04    1.8733719e-04    1.9365306e-04    1.9595288e-04    9.3842049e-05    1.0019492e-04    1.2659171e-04    1.0100088e-04    1.0857543e-04    5.3342954e-05    3.5641045e-05    3.6832247e-05    0.0000000e+00    0.0000000e+00    0.0000000e+00    0.0000000e+00
  -1.1701438e+01    9.9726546e-01    6.8476213e-04    2.9786606e-04    3.1719406e-04    1.6240789e-04    2.0528899e-04    1.9477892e-04    1.5265291e-04    1.2646908e-04    8.1013282e-05    1.5930901e-04    1.0952881e-04    9.9195525e-05    5.3375986e-05    5.3797038e-05    3.6902345e-05    0.0000000e+00    0.0000000e+00    0.0000000e+00    0.0000000e+00
  -1.1551835e+01    9.9707895e-01    7.8307907e-04    3.3842407e-04    3.3741118e-04    1.3693341e-04    2.0995952e-04    1.5319942e-04    1.8524860e-04    1.6321306e-04    7.9601986e-05    1.0941088e-04    1.3694161e-04    8.1055031e-05    1.0702652e-04    4.4206505e-05    5.5340352e-05    0.0000000e+00    0.0000000e+00    0.0000000e+00    0.0000000e+00
  -1.1432152e+01    9.9698094e-01    7.8982275e-04    3.9393050e-04    3.2528525e-04    1.6280273e-04    1.5664188e-04    1.4401734e-04    2.2046308e-04    1.7110364e-04    1.0970401e-04    1.2085037e-04    9.3111732e-05    9.1458611e-05    6.9654135e-05    1.1480968e-04    3.6798452e-05    1.8604902e-05    0.0000000e+00    0.0000000e+00    0.0000000e+00
  -1.1282549e+01    9.9685572e-01    8.6664030e-04    3.6724648e-04    3.2680995e-04    1.8605722e-04    1.7009332e-04    1.3220035e-04    1.7903982e-04    1.4545074e-04    1.4988388e-04    1.7669787e-04    5.8051357e-05    1.1076218e-04    7.3124510e-05    1.1026809e-04    5.4784855e-05    3.7168519e-05    0.0000000e+00    0.0000000e+00    0.0000000e+00
  -1.1162866e+01    9.9678044e-01    8.9640690e-04    3.8293292e-04    2.9704472e-04    2.0695130e-04    1.7869371e-04    1.5230425e-04    1.1703667e-04    1.9148351e-04    8.3277084e-05    2.2048748e-04    5.8904181e-05    1.3045895e-04    9.1544896e-05    7.1281937e-05    6.7090104e-05    7.3659652e-05    0.0000000e+00    0.0000000e+00    0.0000000e+00
  -1.1013263e+01    9.9670080e-01    9.1997514e-04    3.8418334e-04    3.5422769e-04    1.0017511e-04    2.2695830e-04    1.4463306e-04    1.5920539e-04    1.5124915e-04    6.5054921e-05    1.8859424e-04    8.1770073e-05    1.4317686e-04    1.3030082e-04    3.4698787e-05    1.0275983e-04    8.0789961e-05    3.1446042e-05    0.0000000e+00    0.0000000e+00
  -1.0893580e+01    9.9658653e-01    9.1457440e-04    4.4029156e-04    3.7515447e-04    1.6315864e-04    1.2700231e-04    1.6958731e-04    1.1346105e-04    1.8815483e-04    9.1985316e-05    1.7518496e-04    7.8941719e-05    1.1832010e-04    9.4431399e-05    1.3790524e-04    4.7734966e-05    8.4042480e-05    6.1609519e-05    2.5268850e-05    6.6575796e-06
  -1.0743977e+01    9.9647045e-01    9.4515913e-04    4.1940281e-04    4.2986776e-04    1.5222964e-04    2.1892547e-04    1.0514305e-04    1.4499525e-04    8.6995933e-05    1.1913942e-04    1.0711204e-04    1.3975430e-04    1.4450798e-04    7.5954778e-05    6.3669285e-05    7.8687374e-05    7.8329185e-05    1.2089195e-04    3.2126072e-05    6.6653947e-05
  -1.0624294e+01    9.9638211e-01    9.2084957e-04    4.4573286e-04    3.6985035e-04    2.6701034e-04    1.9763296e-04    1.4187158e-04    1.2518787e-04    1.2191465e-04    8.5021935e-05    7.8716363e-05    1.1973789e-04    1.2415076e-04    1.1322941e-04    5.9803582e-05    6.8427229e-05    7.2271328e-05    8.9684166e-05    8.4534805e-05    1.3225756e-04
  -1.0474690e+01    9.9619392e-01    9.7715924e-04    5.1740997e-04    3.2088099e-04    2.8045627e-04    2.2585971e-04    1.9104948e-04    9.6283013e-05    9.1548604e-05    1.3948036e-04    9.6808222e-05    1.0651062e-04    6.1264395e-05    1.3790951e-04    4.6472582e-05    5.0871945e-05    6.6227143e-05    4.8809973e-05    4.9511823e-05    3.0156308e-04
  -1.0351087e+01    9.9594262e-01    1.1785972e-03    4.4558457e-04    3.6029815e-04    2.7068791e-04    2.2697178e-04    2.1159741e-04    1.5872791e-04    1.3611578e-04    4.0641750e-05    1.2690562e-04    9.5751898e-05    2.6790042e-05    1.3977402e-04    7.1661247e-05    4.0139375e-05    9.9275991e-05    0.0000000e+00    3.9575742e-05    3.8828163e-04
  -1.0280250e+01    9.9579060e-01    1.2554265e-03    4.9248635e-04    3.5323644e-04    2.5701437e-04    2.3603660e-04    1.9587121e-04    1.7003029e-04    1.5696635e-04    7.3123697e-05    8.6111148e-05    1.0575137e-04    8.0927718e-05    4.6883276e-05    9.3882976e-05    1.8580935e-05    4.9888921e-05    6.7225148e-05    3.7842184e-05    4.3211587e-04
  -1.0169222e+01    9.9559928e-01    1.2030180e-03    6.6461028e-04    4.4697762e-04    2.5591514e-04    2.2992612e-04    1.1804676e-04    1.3134910e-04    1.5108090e-04    9.0064004e-05    8.6594368e-05    7.4216113e-05    9.5957297e-05    8.6338867e-05    1.0502763e-04    5.5276680e-05    4.3291584e-05    4.0771773e-05    1.9479210e-05    5.0277678e-04
  -1.0052763e+01    9.9542912e-01    1.2611825e-03    6.4340919e-04    4.9820987e-04    3.9299138e-04    1.5701005e-04    1.5597819e-04    1.3483212e-04    9.4303214e-05    2.2202685e-05    2.8807060e-05    3.3927184e-05    6.9176030e-05    1.0321058e-04    5.4224911e-05    1.0698950e-04    6.9482328e-05    3.7898658e-05    8.5112151e-05    6.2193014e-04
  -9.9938383e+00    9.9529104e-01    1.3715082e-03    7.2204253e-04    4.9092049e-04    2.6884870e-04    1.5924007e-04    2.0368335e-04    1.3378299e-04    8.9177424e-05    9.0299001e-05    6.7291115e-05    1.8608017e-05    1.3673736e-05    1.2533906e-05    3.9144902e-05    6.6983579e-05    3.0190212e-05    7.2048787e-05    6.3243256e-05    7.9573973e-04
  -9.8984529e+00    9.9506866e-01    1.7069819e-03    6.3842087e-04    4.6640359e-04    2.8257912e-04    1.7036628e-04    1.4880973e-04    5.1126714e-05    8.0913499e-05    7.0965593e-05    7.1276999e-05    1.2592736e-04    6.0567378e-05    3.2635490e-05    2.4074765e-06    2.7466227e-05    2.4761359e-05    3.0339535e-05    3.2056303e-05    9.0733267e-04
  -9.7957921e+00    9.9508998e-01    1.5973187e-03    7.8134853e-04    4.1183525e-04    2.4802066e-04    1.7002275e-04    1.0689057e-04    8.9491735e-05    1.2086084e-04    5.4972372e-05    6.3311428e-05    5.8053305e-05    6.2461662e-05    2.1944585e-05    2.1268419e-05    6.7597907e-05    1.9419702e-05    3.0059848e-05    3.9015981e-05    9.4613070e-04
  -9.6854103e+00    9.9504938e-01    1.6734119e-03    7.9724432e-04    4.1756564e-04    2.3025721e-04    1.2807483e-04    1.0522802e-04    8.5053821e-05    9.2875253e-05    9.0182774e-05    4.6280331e-05    6.0359133e-05    1.0142347e-05    5.2071007e-05    3.2916857e-05    4.3516557e-05    2.9382064e-05    2.8545214e-05    2.9851308e-05    9.9766623e-04
  -9.5893804e+00    9.9517900e-01    1.7274741e-03    7.5704362e-04    2.6786836e-04    1.9947844e-04    2.1306494e-04    1.1680298e-04    5.3875883e-05    4.0609820e-05    6.1197035e-05    9.2248638e-05    5.1403667e-05    1.5839678e-05    1.9945893e-05    4.8277125e-05    5.2042907e-05    2.7449611e-05    1.2277466e-05    3.3023230e-05    1.0310800e-03
  -9.4817480e+00    9.9515534e-01    1.9039969e-03    7.1956247e-04    2.2855083e-04    1.9181670e-04    1.1031243e-04    1.2162629e-04    1.1946161e-04    5.3446454e-05    6.0563309e-05    1.7599777e-05    2.9837035e-05    6.1256664e-05    2.7285573e-05    3.6502374e-05    2.1298386e-05    2.1505048e-05    2.4358479e-05    1.8010089e-05    1.0776727e-03
  -9.3810907e+00    9.9522400e-01    1.9318779e-03    7.1480467e-04    2.2054704e-04    1.1773229e-04    1.3493081e-04    9.1678854e-05    9.9116513e-05    8.0498626e-05    5.8006466e-05    3.2906755e-05    3.9899692e-05    2.1156393e-05    2.6268405e-05    2.4003673e-05    1.5083125e-05    2.5757033e-05    1.4869293e-05    2.5717352e-05    1.1011476e-03
  -9.2800250e+00    9.9539433e-01    1.9896382e-03    5.8405530e-04    2.2920421e-04    1.3380117e-04    9.7561015e-05    7.3590840e-05    4.3182999e-05    6.7311362e-05    6.6159315e-05    3.0744581e-05    2.8330362e-05    1.7128051e-05    1.7325721e-05    1.4796965e-05    2.6559685e-05    2.0383139e-05    8.5467096e-06    2.4605288e-05    1.1327463e-03
  -9.1780569e+00    9.9577441e-01    1.7531356e-03    5.6363505e-04    2.0667876e-04    1.3944051e-04    7.7564224e-05    6.0259134e-05    2.9461706e-05    2.7472077e-05    1.8856504e-05    2.9824207e-05    4.0974830e-05    1.8661882e-05    1.3281870e-05    7.0715163e-06    4.7004456e-06    9.4955032e-06    1.8962928e-05    2.2995258e-05    1.1831227e-03
  -9.0843915e+00    9.9601519e-01    1.6911650e-03    5.4668314e-04    1.3878441e-04    1.2230707e-04    4.9008604e-05    3.3568276e-05    3.0918980e-05    1.0166486e-05    1.7080746e-05    9.1382360e-06    1.6697291e-05    2.0905942e-05    1.4636997e-05    1.5508564e-05    7.0927097e-06    1.2916393e-05    1.1958582e-05    2.1261718e-05    1.2150096e-03
  -8.9762750e+00    9.9631858e-01    1.6440339e-03    4.3827310e-04    8.6354645e-05    7.1567998e-05    2.6200434e-05    9.7587493e-06    1.3862870e-05    2.1151022e-05    6.2072428e-06    1.2040816e-05    1.1992645e-05    1.9166109e-05    9.5775718e-06    1.1865103e-05    9.6993483e-06    7.1266161e-06    1.6725070e-05    1.6659751e-05    1.2491581e-03
  -8.8572724e+00    9.9659988e-01    1.5434207e-03    3.3528526e-04    5.1914064e-05    4.0170829e-05    7.4519334e-06    1.4648638e-05    7.3093986e-06    7.2478483e-06    2.4187738e-06    1.9297217e-05    4.9218749e-06    1.4464096e-05    1.2011862e-05    2.3886901e-05    1.2165818e-05    7.1383007e-06    7.1874900e-06    1.6726346e-05    1.2724484e-03
  -8.7799493e+00    9.9671190e-01    1.5375501e-03    2.3754147e-04    5.2748989e-05    2.2640342e-05    1.7252839e-05    2.5524945e-06    1.2196484e-05    4.8485918e-06    7.3001204e-06    1.2065960e-05    1.4490862e-05    7.2188711e-06    1.4434612e-05    1.9219561e-05    1.2082383e-05    9.6162480e-06    1.4460317e-05    1.6758806e-05    1.2731171e-03
  -8.6407677e+00    9.9690860e-01    1.4969749e-03    9.7893969e-05    3.0267516e-05    2.2395659e-05    1.5255635e-05    2.4690834e-06    7.4663316e-06    1.2182867e-05    1.2157141e-05    7.2566382e-06    4.8383078e-06    2.1744797e-05    9.6330798e-06    1.9241988e-05    9.6525016e-06    9.7931526e-06    1.4441734e-05    1.4427547e-05    1.2833097e-03
  -8.5789092e+00    9.9700201e-01    1.4181791e-03    8.5409525e-05    3.0068957e-05    2.2827075e-05    2.4734236e-06    9.9355874e-06    4.8886610e-06    1.2176191e-05    1.2155640e-05    1.2379805e-05    1.2080184e-05    9.6713815e-06    1.4441706e-05    1.2053839e-05    1.6864462e-05    2.4153200e-06    1.4439471e-05    1.9237327e-05    1.2862944e-03
  -8.4397276e+00    9.9733038e-01    1.0999682e-03    7.7267698e-05    2.5255694e-05    1.5154045e-05    7.4977913e-06    4.9412730e-06    1.2321616e-05    1.7134113e-05    4.8856577e-06    1.4737156e-05    7.2827648e-06    1.4576295e-05    1.2108719e-05    7.2703110e-06    1.9350024e-05    4.8267007e-06    1.6919912e-05    1.4466323e-05    1.2936588e-03
  -8.3624045e+00    9.9745536e-01    9.7031247e-04    7.7301967e-05    2.5436449e-05    1.2551395e-05    7.4745410e-06    5.0051610e-06    2.7117625e-05    9.9748043e-06    9.7904272e-06    0.0000000e+00    1.2182336e-05    1.7028804e-05    1.2172085e-05    1.2136971e-05    1.4561679e-05    9.6976536e-06    1.2130368e-05    7.3591666e-06    1.3024031e-03
  -8.2232229e+00    9.9767708e-01    7.5422412e-04    7.6791732e-05    1.0200148e-05    2.0161118e-05    9.9822398e-06    1.4873035e-05    1.7352748e-05    1.2345664e-05    2.4694539e-06    7.4011744e-06    1.2223860e-05    7.3309468e-06    1.9499463e-05    9.7523520e-06    1.4615043e-05    1.7081628e-05    1.2161835e-05    9.7193288e-06    1.2947333e-03
  -8.1613644e+00    9.9775553e-01    6.8805459e-04    5.9069910e-05    1.5314811e-05    1.5105295e-05    2.0006555e-05    1.4881242e-05    1.2386259e-05    9.8869570e-06    7.4052834e-06    7.3697972e-06    9.7927137e-06    7.3440916e-06    1.7056490e-05    9.7441348e-06    1.2191294e-05    1.7029674e-05    1.4589452e-05    1.2150210e-05    1.2950955e-03
  -8.0840413e+00    9.9779909e-01    6.4289084e-04    5.7514778e-05    1.5356553e-05    1.5144006e-05    2.5077208e-05    1.4970245e-05    7.4494657e-06    1.7395920e-05    4.9623001e-06    7.3857320e-06    1.2285021e-05    7.3658526e-06    7.3417024e-06    1.7162338e-05    1.4675641e-05    1.4670762e-05    1.7081836e-05    2.2001842e-05    1.2801742e-03
  -7.9448596e+00    9.9783584e-01    5.9592540e-04    6.2691955e-05    1.7931680e-05    1.7731886e-05    2.2659875e-05    2.0066831e-05    1.2495365e-05    2.4899953e-06    1.7349939e-05    9.9000806e-06    4.9363078e-06    4.9161111e-06    1.4781950e-05    9.8210811e-06    1.7152898e-05    2.9403861e-05    1.4705563e-05    1.9626597e-05    1.2695732e-03
  -7.8482058e+00    9.9785620e-01    5.6927610e-04    5.7769853e-05    2.3241842e-05    2.8053399e-05    2.5289175e-05    1.0087247e-05    1.2534640e-05    5.0097806e-06    1.4942934e-05    1.2454140e-05    7.4296650e-06    7.4264994e-06    1.7296674e-05    1.4780976e-05    1.9714677e-05    2.7077623e-05    1.7261602e-05    1.2331035e-05    1.2618191e-03
  -7.7708826e+00    9.9789207e-01    5.3590414e-04    5.4943851e-05    2.8348681e-05    2.7982491e-05    1.7705728e-05    1.5116212e-05    7.5500842e-06    1.2491156e-05    1.4979672e-05    9.9390997e-06    4.9464033e-06    9.9103861e-06    1.9740761e-05    1.7257156e-05    1.4782054e-05    1.7230378e-05    2.4613052e-05    1.2329873e-05    1.2621609e-03
  -7.6742287e+00    9.9793698e-01    4.8687813e-04    5.2581548e-05    3.8788346e-05    2.0493961e-05    2.0365144e-05    1.2645635e-05    1.2664686e-05    1.5044281e-05    1.2525291e-05    7.4665783e-06    1.7432265e-05    1.4916729e-05    9.9365142e-06    1.7350190e-05    1.7340488e-05    1.9806406e-05    2.2279611e-05    9.8875759e-06    1.2546182e-03
  -7.5969056e+00    9.9798464e-01    4.3960985e-04    5.5090067e-05    4.1290735e-05    1.7948129e-05    1.5260206e-05    2.0243358e-05    1.2586044e-05    1.5052553e-05    7.5173320e-06    1.9925518e-05    1.2478219e-05    7.4638387e-06    9.9175130e-06    1.2379556e-05    1.9787256e-05    2.4736969e-05    9.9038558e-06    1.4827459e-05    1.2593393e-03
  -7.4577240e+00    9.9799967e-01    4.2632653e-04    4.7402566e-05    4.1497914e-05    1.7977506e-05    3.0604449e-05    1.2697170e-05    2.0190357e-05    1.7637621e-05    1.0023680e-05    1.0044825e-05    1.0007930e-05    1.2496070e-05    7.4673863e-06    1.9892937e-05    1.4916092e-05    1.4918267e-05    1.9860102e-05    1.4887485e-05    1.2514821e-03
  -7.3610701e+00    9.9799803e-01    4.1918543e-04    6.0860814e-05    2.3468207e-05    3.3558364e-05    2.0531879e-05    2.5450567e-05    2.0344681e-05    1.5172908e-05    1.2621691e-05    7.5568281e-06    1.0050861e-05    1.0020627e-05    2.0035467e-05    1.7463203e-05    9.9965686e-06    1.2483048e-05    1.9948123e-05    1.9936646e-05    1.2432792e-03
  -7.2837470e+00    9.9806343e-01    3.5341042e-04    6.8770409e-05    2.3391735e-05    2.8391589e-05    2.3066897e-05    2.8011217e-05    1.7782426e-05    1.2654176e-05    1.5136849e-05    7.5453737e-06    2.5067530e-06    1.7550694e-05    1.2528471e-05    2.2470205e-05    4.9953984e-06    1.2481223e-05    1.7451975e-05    2.2417250e-05    1.2460061e-03
  -7.1870931e+00    9.9805369e-01    3.5691618e-04    7.4393590e-05    1.8302199e-05    2.8511188e-05    3.6058362e-05    1.7920208e-05    1.5306266e-05    2.2874013e-05    1.0128270e-05    5.0573668e-06    1.7657362e-05    5.0443145e-06    2.2625839e-05    1.2544788e-05    1.0033866e-05    1.5029760e-05    1.5020588e-05    2.0031984e-05    1.2428559e-03
  -7.0131161e+00    9.9810478e-01    3.0995669e-04    6.9369188e-05    3.4181507e-05    2.3381225e-05    2.5824269e-05    1.8032730e-05    2.0495594e-05    1.5322551e-05    1.5279398e-05    1.0151158e-05    1.5170925e-05    1.2627960e-05    7.5857990e-06    2.0169662e-05    1.0066759e-05    2.0132357e-05    7.5398886e-06    1.5074734e-05    1.2448615e-03
  -6.9357930e+00    9.9816757e-01    2.6029862e-04    5.8670600e-05    3.1569683e-05    2.5984057e-05    3.1008547e-05    1.2868210e-05    2.3041745e-05    1.5331391e-05    1.0193935e-05    7.5947485e-06    1.5176719e-05    1.5145904e-05    1.0089575e-05    2.0181618e-05    5.0332435e-06    2.2626540e-05    7.5442483e-06    1.5064404e-05    1.2450102e-03
  -6.8391391e+00    9.9821806e-01    2.0544930e-04    6.4426475e-05    2.9074394e-05    2.6100892e-05    3.1183799e-05    2.0681745e-05    1.2876154e-05    2.0534999e-05    2.5572857e-06    1.7844429e-05    1.2710022e-05    1.2685314e-05    1.0136326e-05    1.5193325e-05    2.0240633e-05    1.5180535e-05    1.2634351e-05    1.0074609e-05    1.2423582e-03
  -6.7183217e+00    9.9825585e-01    1.6298743e-04    6.2245472e-05    2.9320956e-05    3.9442623e-05    2.8741570e-05    2.3373558e-05    7.7707877e-06    5.1711688e-06    2.5703944e-05    1.0257392e-05    1.2772149e-05    1.2756177e-05    2.5413417e-06    2.5458391e-05    2.2897737e-05    1.0196531e-05    1.2663357e-05    7.6016222e-06    1.2422450e-03
  -6.6216678e+00    9.9828405e-01    1.3604911e-04    5.9468672e-05    3.7270094e-05    3.9419096e-05    2.3506473e-05    2.3341970e-05    7.7748203e-06    1.5461254e-05    1.0265726e-05    1.5355283e-05    1.0223013e-05    1.0179303e-05    1.0184982e-05    1.7778204e-05    1.5249511e-05    2.0312861e-05    1.2661778e-05    7.5737296e-06    1.2438779e-03
  -6.5443447e+00    9.9832041e-01    1.0508585e-04    5.9294078e-05    3.9812116e-05    2.8924629e-05    2.8742045e-05    2.0748076e-05    1.5508763e-05    1.0292050e-05    7.6978032e-06    1.7926856e-05    7.6522861e-06    5.0915248e-06    1.2714690e-05    1.7798021e-05    1.2701363e-05    2.2835732e-05    1.5197675e-05    5.0464156e-06    1.2465241e-03
  -6.4476908e+00    9.9834356e-01    7.2384829e-05    7.0480888e-05    4.2648465e-05    3.1693758e-05    1.5718435e-05    2.6097509e-05    1.5569776e-05    7.7598122e-06    1.2896837e-05    1.8008785e-05    5.1280959e-06    7.6710686e-06    1.0221762e-05    1.0206563e-05    3.0621361e-05    1.7859865e-05    5.0765211e-06    1.2723815e-05    1.2436684e-03
  -6.3268734e+00    9.9832992e-01    8.1528347e-05    7.0997095e-05    3.7526509e-05    3.7316197e-05    2.3701896e-05    2.3591201e-05    1.5651450e-05    1.0377589e-05    1.2955022e-05    1.5516613e-05    5.1564848e-06    5.1474256e-06    1.0268250e-05    1.5384306e-05    2.5705177e-05    1.5353832e-05    1.2791597e-05    2.5614058e-05    1.2255014e-03
  -6.2302195e+00    9.9834159e-01    7.8588808e-05    6.8105027e-05    4.0180165e-05    3.4563870e-05    2.1077874e-05    2.0947220e-05    1.3045209e-05    1.5580201e-05    1.2940680e-05    1.0334924e-05    7.7349572e-06    5.1369309e-06    7.7118329e-06    1.0239525e-05    2.3091427e-05    2.3059445e-05    2.0464276e-05    1.5335114e-05    1.2302743e-03
  -6.1528964e+00    9.9835004e-01    8.6459395e-05    6.2366104e-05    3.2110808e-05    3.9821070e-05    1.5788246e-05    2.0948677e-05    7.8220288e-06    2.3365816e-05    5.1725537e-06    1.2925568e-05    5.1618120e-06    7.7148523e-06    1.5399272e-05    2.5646294e-06    1.2838989e-05    3.0751188e-05    2.3026187e-05    1.5316231e-05    1.2304076e-03
  -6.0562425e+00    9.9834365e-01    8.9871039e-05    6.5310155e-05    2.9581914e-05    3.9981874e-05    1.8512270e-05    1.3139781e-05    2.6171747e-05    1.3010193e-05    5.2104208e-06    1.0365656e-05    7.7615503e-06    1.8057093e-05    2.5832837e-06    1.0320821e-05    2.0633933e-05    3.3415461e-05    7.6860047e-06    2.8211049e-05    1.2165257e-03
  -5.9354252e+00    9.9832379e-01    9.6696745e-05    7.1314802e-05    2.9954092e-05    3.2147455e-05    2.9385879e-05    1.8506618e-05    2.1045509e-05    1.0488474e-05    7.8399490e-06    7.8077709e-06    1.8201092e-05    2.0782423e-05    1.0393218e-05    1.0377683e-05    2.3305159e-05    1.5484054e-05    2.3210561e-05    1.8044832e-05    1.2112212e-03
  -5.8387713e+00    9.9832993e-01    8.8309455e-05    7.4140075e-05    3.2562034e-05    3.2147062e-05    3.1965800e-05    1.8485772e-05    2.1042996e-05    2.6146024e-06    1.0436303e-05    1.5616646e-05    1.5611644e-05    1.8170351e-05    1.0356617e-05    7.7768313e-06    1.5523216e-05    2.5827229e-05    1.5448968e-05    2.3169086e-05    1.2108629e-03
  -5.7179539e+00    9.9831644e-01    1.0859820e-04    6.3567605e-05    3.5340561e-05    3.2384809e-05    2.1394159e-05    3.4595610e-05    1.3211832e-05    7.9060503e-06    2.6209180e-05    7.8619494e-06    1.3066097e-05    5.2153652e-06    2.3454564e-05    1.5640864e-05    1.8168235e-05    1.2971553e-05    2.3305160e-05    1.8147658e-05    1.2025175e-03
  -5.6213000e+00    9.9832814e-01    1.0523837e-04    5.7980530e-05    4.0706252e-05    2.9633701e-05    2.4026422e-05    2.9229929e-05    1.8536844e-05    1.3148398e-05    1.0478912e-05    1.8320680e-05    5.2248751e-06    7.8569936e-06    2.0795684e-05    1.5598065e-05    1.5561715e-05    2.0744636e-05    2.0771418e-05    7.7558230e-06    1.2102515e-03
  -5.5439769e+00    9.9832627e-01    1.1632052e-04    4.9576161e-05    3.5307040e-05    4.3020289e-05    1.8653219e-05    3.1872992e-05    1.8507115e-05    1.5761099e-05    5.2553826e-06    1.5671504e-05    5.2132393e-06    1.0456308e-05    5.2000564e-06    2.5955359e-05    1.8145756e-05    2.3340570e-05    2.0730264e-05    2.5880941e-06    1.2121524e-03
  -5.4473230e+00    9.9832194e-01    1.2239582e-04    4.9670081e-05    3.5489848e-05    4.0478907e-05    2.6819667e-05    2.4016094e-05    2.1200278e-05    1.5878624e-05    5.2636065e-06    1.3133259e-05    7.8457328e-06    1.5711787e-05    1.0460119e-05    2.0882059e-05    1.5628448e-05    2.0846123e-05    1.5591058e-05    1.2986762e-05    1.2037568e-03
  -5.3265056e+00    9.9830615e-01    1.1514141e-04    6.9659226e-05    4.1148069e-05    4.0712144e-05    2.4239116e-05    2.1451444e-05    3.1976171e-05    5.3117336e-06    1.5912458e-05    5.2827328e-06    7.8828376e-06    2.1014134e-05    1.8405966e-05    7.8623050e-06    2.3515876e-05    1.8286265e-05    1.5649136e-05    1.0428516e-05    1.1999663e-03
  -5.2298517e+00    9.9830420e-01    1.2627946e-04    7.4980218e-05    3.5547792e-05    3.5275711e-05    2.4208388e-05    2.6761939e-05    2.3967691e-05    1.5916322e-05    5.2975230e-06    7.9209092e-06    1.3142863e-05    1.3150296e-05    1.0478753e-05    1.3085999e-05    2.0900776e-05    2.3472096e-05    1.0442802e-05    1.3028133e-05    1.2019397e-03
  -5.1090343e+00    9.9829813e-01    1.2971128e-04    7.5620096e-05    3.5743963e-05    4.0928891e-05    2.7044603e-05    2.1550464e-05    2.9464905e-05    1.0666811e-05    5.3390147e-06    7.9470343e-06    1.3214010e-05    1.3229535e-05    1.8442412e-05    1.0535860e-05    1.8384702e-05    2.3590830e-05    1.5758205e-05    1.5754128e-05    1.1889383e-03
  -4.9595967e+00    9.9829024e-01    1.3065035e-04    7.0688330e-05    4.4357802e-05    4.6670714e-05    2.9983858e-05    2.1685673e-05    1.8865477e-05    1.6081007e-05    1.0704573e-05    0.0000000e+00    5.3346849e-06    2.6552013e-05    2.1202401e-05    7.9172130e-06    1.8470815e-05    2.1097255e-05    1.8433158e-05    1.3196464e-05    1.1878640e-03
  -4.8400466e+00    9.9830336e-01    1.1304766e-04    8.4701380e-05    4.1605343e-05    4.9309957e-05    2.1833691e-05    2.9766497e-05    1.3418398e-05    1.0694963e-05    5.3610561e-06    8.0039493e-06    5.3234779e-06    2.3833591e-05    1.5887933e-05    1.0572853e-05    2.6353971e-05    1.3166293e-05    2.1056876e-05    1.8427908e-05    1.1842770e-03
  -4.7444065e+00    9.9832482e-01    1.0384397e-04    8.1541740e-05    4.7040597e-05    3.5598105e-05    3.2601251e-05    1.3481753e-05    1.8840562e-05    5.3477737e-06    1.0676048e-05    2.6604992e-06    1.8569158e-05    1.0610309e-05    1.5861608e-05    2.1120707e-05    1.5787311e-05    1.5811932e-05    2.3701867e-05    1.8396363e-05    1.1836867e-03
  -4.6248564e+00    9.9832687e-01    9.8460550e-05    8.7552632e-05    5.0010745e-05    2.7523205e-05    3.5441076e-05    1.3574868e-05    5.4056725e-06    1.3463908e-05    5.3645407e-06    1.3366008e-05    1.0668974e-05    2.9288060e-05    1.5902597e-05    1.3241779e-05    1.5890087e-05    1.8503112e-05    2.1157156e-05    2.3794428e-05    1.1745238e-03
  -4.5292163e+00    9.9833356e-01    1.0121517e-04    8.4619454e-05    4.7122937e-05    2.7433131e-05    3.2702150e-05    8.1517414e-06    8.1136102e-06    1.0729460e-05    1.3399794e-05    1.6015150e-05    1.0666600e-05    1.5966527e-05    2.1190114e-05    1.0576401e-05    1.5884767e-05    2.3776010e-05    2.6456555e-05    1.5890661e-05    1.1765312e-03
  -4.4096662e+00    9.9832513e-01    1.1071392e-04    7.6521710e-05    4.7473305e-05    3.8594406e-05    2.1983064e-05    8.1947695e-06    1.0852411e-05    1.6188550e-05    5.3812941e-06    1.6096342e-05    2.1442606e-05    1.3378669e-05    2.3963744e-05    1.5980337e-05    1.0649557e-05    1.5977415e-05    3.9879230e-05    2.1287390e-05    1.1603126e-03
  -4.2606911e+00    9.9831400e-01    1.1493329e-04    6.5689383e-05    6.4703916e-05    3.6108336e-05    1.3835093e-05    1.9230812e-05    1.0965996e-05    1.0840278e-05    8.0881083e-06    1.8890098e-05    2.4229494e-05    2.1493695e-05    1.6058238e-05    2.4155971e-05    1.3387857e-05    1.3359608e-05    3.2016928e-05    2.9407361e-05    1.1486068e-03
  -4.1415110e+00    9.9833407e-01    1.0012028e-04    7.0950668e-05    5.6227171e-05    3.3312432e-05    2.4797384e-05    8.2368614e-06    8.2010237e-06    5.4298218e-06    2.1590902e-05    8.0726249e-06    2.4205412e-05    3.4888237e-05    5.3648374e-06    2.6722851e-05    1.3358873e-05    1.3332827e-05    2.1331454e-05    4.5335321e-05    1.1444502e-03
  -4.0461670e+00    9.9834986e-01    9.0727922e-05    7.3623581e-05    5.3257234e-05    3.3188885e-05    1.6530219e-05    8.2154161e-06    1.0905907e-05    1.3504566e-05    1.0766069e-05    2.6952170e-05    1.8824262e-05    1.3387530e-05    1.8729566e-05    1.8702439e-05    1.3360444e-05    1.8674661e-05    2.6680066e-05    4.2615572e-05    1.1414982e-03
  -3.9269869e+00    9.9834447e-01    9.6921848e-05    7.4048435e-05    5.0569794e-05    2.2360959e-05    1.6618893e-05    1.3813029e-05    1.3702160e-05    3.2647140e-05    8.1264747e-06    1.3548688e-05    2.1597643e-05    1.8890356e-05    1.3436803e-05    1.8796274e-05    1.8809579e-05    2.6862576e-05    2.1451355e-05    3.4801398e-05    1.1385315e-03
  -3.7796949e+00    9.9830994e-01    1.1880755e-04    7.4680914e-05    5.0930446e-05    2.2435675e-05    2.7866369e-05    1.1073182e-05    2.7490262e-05    1.3707070e-05    1.3613086e-05    2.4467299e-05    1.8945397e-05    8.1179393e-06    1.8949722e-05    3.5051665e-05    1.3454896e-05    1.8801442e-05    2.6884868e-05    3.4885173e-05    1.1298934e-03
  -3.6618613e+00    9.9831782e-01    1.2683932e-04    7.4429601e-05    4.7875135e-05    1.6772538e-05    1.3843220e-05    3.3133632e-05    1.3695378e-05    2.4592339e-05    8.1172279e-06    1.3546666e-05    2.9828912e-05    1.6221191e-05    1.0778508e-05    1.3445793e-05    3.2240183e-05    2.1490840e-05    2.4157918e-05    2.1454248e-05    1.1397131e-03
  -3.5145693e+00    9.9831383e-01    1.3325326e-04    6.6471159e-05    4.8369819e-05    1.4061859e-05    2.7929953e-05    1.9439748e-05    1.9384298e-05    2.2044793e-05    3.0169697e-05    2.1932460e-05    5.4725603e-06    1.6330913e-05    1.0861356e-05    2.7139004e-05    3.2517982e-05    1.8959942e-05    1.6233550e-05    2.7068659e-05    1.1285298e-03
  -3.3656560e+00    9.9830140e-01    1.4897355e-04    5.5172155e-05    4.8441020e-05    3.0981208e-05    1.3965231e-05    2.2254529e-05    2.4978503e-05    2.7505110e-05    3.0218659e-05    1.3696539e-05    1.6399511e-05    8.1509811e-06    8.1376394e-06    2.7090303e-05    1.8913210e-05    2.9761417e-05    2.4309118e-05    3.2455190e-05    1.1171951e-03
  -3.2465253e+00    9.9832593e-01    1.3928183e-04    4.9105112e-05    5.3832365e-05    2.8132141e-05    2.2322506e-05    1.6632768e-05    1.9319184e-05    2.7435139e-05    1.3732522e-05    2.4611280e-05    1.0936353e-05    1.6314450e-05    1.0859552e-05    1.6239031e-05    2.1609720e-05    1.8929076e-05    3.5101674e-05    2.7056597e-05    1.1226188e-03
  -3.0976957e+00    9.9832589e-01    1.2528082e-04    5.2482838e-05    6.5537092e-05    2.5523161e-05    3.0754314e-05    1.9495778e-05    1.6622256e-05    1.1057033e-05    1.9228705e-05    1.9292196e-05    2.4662191e-05    8.1913514e-06    1.9061099e-05    1.6307517e-05    2.4398045e-05    2.7172600e-05    3.5241763e-05    1.8977531e-05    1.1148259e-03
  -2.9786320e+00    9.9834062e-01    1.1011998e-04    8.1106726e-05    4.5395405e-05    2.8167744e-05    2.5117944e-05    1.3886165e-05    2.4898946e-05    1.1051864e-05    1.3721159e-05    1.6450747e-05    1.9146053e-05    8.1774323e-06    2.1746397e-05    1.6257255e-05    2.9837648e-05    1.8956194e-05    2.7054605e-05    3.5222133e-05    1.1130665e-03
  -2.8357288e+00    9.9834061e-01    1.1637065e-04    8.4385151e-05    3.7051093e-05    3.1029046e-05    2.8095165e-05    1.6729618e-05    8.3234724e-06    1.6690957e-05    1.3782062e-05    1.9326089e-05    1.3746839e-05    1.9144557e-05    1.6410930e-05    2.7284166e-05    1.9088243e-05    3.0014727e-05    2.7249354e-05    4.9011439e-05    1.0856574e-03
  -2.7001320e+00    9.9831873e-01    1.4388015e-04    7.2847768e-05    4.0082985e-05    3.3857487e-05    2.8098001e-05    1.9513202e-05    8.3409624e-06    8.3337500e-06    1.3814655e-05    1.6549192e-05    3.8429948e-05    8.1891723e-06    1.3667718e-05    1.6355513e-05    3.8146455e-05    2.1783462e-05    1.6340004e-05    5.4389028e-05    1.0886506e-03
  -2.5916545e+00    9.9832994e-01    1.5214679e-04    6.6608212e-05    5.4033086e-05    1.4052842e-05    2.7990539e-05    1.6684533e-05    5.5503728e-06    5.5430476e-06    1.9273880e-05    2.4722291e-05    2.4661525e-05    8.2092031e-06    1.3670426e-05    3.5429794e-05    2.1737700e-05    1.6295193e-05    1.9044549e-05    4.0746163e-05    1.1036574e-03
  -2.4560577e+00    9.9834082e-01    1.2884099e-04    6.1278008e-05    6.3154179e-05    1.7047892e-05    2.5300766e-05    2.5164142e-05    5.5972755e-06    8.3038039e-06    2.7659439e-05    2.4861217e-05    1.9357574e-05    1.0978825e-05    2.1894251e-05    3.0116889e-05    2.1864265e-05    1.0963104e-05    2.7265287e-05    3.2686480e-05    1.0968489e-03
  -2.3072467e+00    9.9835174e-01    1.1125499e-04    7.0320703e-05    6.0532527e-05    2.2824801e-05    2.8212116e-05    2.5222147e-05    1.1178833e-05    1.6736529e-05    1.9456440e-05    1.6626169e-05    1.6598952e-05    1.9320106e-05    1.6530245e-05    2.7493716e-05    2.1920705e-05    1.3692567e-05    2.7372960e-05    2.7347449e-05    1.0956143e-03
  -2.1584537e+00    9.9835926e-01    9.3602981e-05    7.6234903e-05    5.4936581e-05    4.2946741e-05    2.5341578e-05    3.0843246e-05    1.3996532e-05    8.3513603e-06    2.5002381e-05    1.3888053e-05    1.3816495e-05    1.9338294e-05    2.2035725e-05    1.3704657e-05    1.0946452e-05    2.1892544e-05    3.8355796e-05    2.1919081e-05    1.0935882e-03
  -2.0096456e+00    9.9836708e-01    9.0478447e-05    8.2036760e-05    4.6219447e-05    4.5940738e-05    3.1041530e-05    2.2503626e-05    1.6794963e-05    2.2337339e-05    1.9519433e-05    1.3894710e-05    1.6607151e-05    1.1041364e-05    8.2546190e-06    1.9234454e-05    1.6497480e-05    2.1954333e-05    3.2942337e-05    3.5652300e-05    1.0799669e-03
  -1.8608827e+00    9.9837262e-01    9.3333513e-05    7.0125581e-05    5.5328971e-05    4.2879481e-05    3.6956577e-05    1.6988462e-05    2.5171743e-05    2.2367929e-05    2.2277505e-05    5.5342297e-06    1.3901519e-05    1.3822553e-05    1.1030587e-05    1.6495725e-05    2.2029396e-05    2.1970041e-05    3.0207773e-05    2.4718154e-05    1.0822430e-03
  -1.7121596e+00    9.9836952e-01    1.0549436e-04    6.1616512e-05    6.0859422e-05    3.4599701e-05    3.1276061e-05    3.1071595e-05    3.0830821e-05    1.3959544e-05    2.7898317e-05    8.3273682e-06    1.1105825e-05    1.3855384e-05    1.9309822e-05    1.1022392e-05    1.3745167e-05    3.0265492e-05    1.6478764e-05    3.8493647e-05    1.0702734e-03
  -1.5634298e+00    9.9836047e-01    1.3012275e-04    6.1561612e-05    4.0598778e-05    3.1714308e-05    3.1367741e-05    3.9551579e-05    2.8120118e-05    2.5141740e-05    1.9505900e-05    1.6729111e-05    1.3870731e-05    1.3854952e-05    1.3796147e-05    2.2062808e-05    1.6499817e-05    1.3722045e-05    2.4794714e-05    2.4793554e-05    1.0717199e-03
  -1.4146805e+00    9.9834859e-01    1.4898711e-04    5.8878785e-05    4.0498081e-05    2.8754749e-05    3.7015001e-05    1.6946018e-05    3.9449465e-05    3.9107643e-05    1.6717595e-05    2.2293949e-05    1.6632945e-05    1.1099605e-05    1.9299124e-05    1.6554156e-05    2.2065067e-05    1.3734687e-05    1.9316099e-05    2.7557646e-05    1.0565013e-03
  -1.2659059e+00    9.9835522e-01    1.6146066e-04    4.4014666e-05    4.3359774e-05    3.1602381e-05    2.2773798e-05    1.7037471e-05    2.5319433e-05    4.4774465e-05    3.9076795e-05    1.9485454e-05    1.6638282e-05    2.4960411e-05    1.9326480e-05    1.1035854e-05    2.2034875e-05    2.2093032e-05    1.3749593e-05    3.8633106e-05    1.0274009e-03
  -1.1171207e+00    9.9836862e-01    1.6120383e-04    4.0914809e-05    4.0493869e-05    2.5905738e-05    2.2773708e-05    2.2666968e-05    2.2499821e-05    2.7961417e-05    5.0146415e-05    2.7888982e-05    2.2239117e-05    2.4939909e-05    1.3828043e-05    2.7597764e-05    1.1037895e-05    2.7609046e-05    2.2048676e-05    1.3725855e-05    1.0258964e-03
  -9.6834078e-01    9.9838219e-01    1.4271731e-04    6.1714405e-05    2.0343675e-05    3.7304335e-05    2.5619298e-05    1.4197694e-05    3.9344874e-05    1.9536292e-05    3.3503269e-05    2.5023648e-05    3.8919226e-05    1.9402841e-05    3.0383749e-05    2.4848477e-05    1.6616445e-05    1.9288186e-05    1.6502869e-05    8.2347414e-06    1.0243082e-03
  -8.1955251e-01    9.9838929e-01    1.3978774e-04    6.1925760e-05    2.6057364e-05    3.7248962e-05    2.8449838e-05    2.8296441e-05    1.6898087e-05    1.9596060e-05    1.9573451e-05    4.4444295e-05    2.7728258e-05    2.4953240e-05    3.0462822e-05    3.3135021e-05    1.3759231e-05    1.9272109e-05    5.5027673e-06    1.0996451e-05    1.0226254e-03
  -6.7074533e-01    9.9838674e-01    1.4626390e-04    5.9392647e-05    4.0569933e-05    3.7229986e-05    2.8497964e-05    1.9784145e-05    1.4075237e-05    1.9561061e-05    3.3526963e-05    3.3373435e-05    3.3287704e-05    2.4903624e-05    2.2116687e-05    2.4797491e-05    1.1022961e-05    2.7529460e-05    8.2319832e-06    1.3828343e-05    1.0152617e-03
  -5.2190941e-01    9.9838486e-01    1.6135309e-04    5.6299745e-05    5.2152249e-05    2.8636998e-05    2.2779263e-05    2.2714276e-05    1.4060063e-05    2.5202095e-05    3.3418626e-05    3.3392822e-05    2.7669139e-05    1.6565944e-05    1.6582644e-05    8.2693327e-06    3.0312368e-05    1.9267998e-05    2.4819200e-05    1.3800818e-05    1.0078456e-03
  -3.7307403e-01    9.9838025e-01    1.7334103e-04    5.3429792e-05    4.0803592e-05    4.2996680e-05    3.7027052e-05    1.4212355e-05    2.5168067e-05    2.2368522e-05    2.7860990e-05    1.3868328e-05    3.0476659e-05    1.6600567e-05    1.3811921e-05    8.2557781e-06    3.3105735e-05    2.2027048e-05    2.7498391e-05    1.3761124e-05    1.0031409e-03
  -2.2423344e-01    9.9839694e-01    1.6735331e-04    4.7497797e-05    5.5065552e-05    3.7329519e-05    2.5608913e-05    3.1069131e-05    3.0814947e-05    8.3783027e-06    2.5076923e-05    1.9415545e-05    1.3858913e-05    1.6614648e-05    2.7645435e-05    1.3771638e-05    1.0989587e-05    2.7480238e-05    2.7581471e-05    3.3054504e-05    9.8445746e-04
  -7.5396292e-02    9.9841421e-01    1.4593147e-04    5.9461623e-05    6.0623604e-05    2.8690423e-05    2.8476609e-05    4.2356039e-05    2.5275324e-05    8.3606048e-06    2.5060859e-05    1.9420310e-05    8.3034244e-06    1.9379508e-05    8.2766022e-06    1.9258403e-05    2.2011033e-05    2.2032750e-05    4.1348743e-05    1.6504121e-05    9.8501624e-04
   7.3423213e-02    9.9841675e-01    1.3348175e-04    7.1181562e-05    6.6568483e-05    2.5689671e-05    3.6999271e-05    4.8039607e-05    1.9681550e-05    2.7944032e-06    2.7800161e-05    1.6636534e-05    5.5299543e-06    1.3834495e-05    1.3859603e-05    2.2006150e-05    3.5795041e-05    1.6491800e-05    2.7555343e-05    3.3011425e-05    9.6629044e-04
   2.2221889e-01    9.9842482e-01    1.2179286e-04    8.2576819e-05    6.9403434e-05    4.2893372e-05    2.8321460e-05    3.1104716e-05    1.4086808e-05    1.6753461e-05    1.9425041e-05    1.6708225e-05    1.3864066e-05    1.3884043e-05    2.4817366e-05    1.9246432e-05    3.3019827e-05    1.6538211e-05    2.4673542e-05    3.0171169e-05    9.5589785e-04
   3.7101928e-01    9.9842737e-01    1.2438931e-04    8.5513534e-05    6.0579446e-05    4.8742787e-05    2.5584002e-05    1.9738608e-05    2.5322400e-05    2.7945402e-05    1.6701325e-05    1.9454130e-05    1.9359177e-05    1.6621070e-05    2.7562247e-05    2.2032759e-05    1.0949871e-05    1.3678386e-05    2.4713667e-05    3.5624254e-05    9.4812122e-04
   5.1982154e-01    9.9843015e-01    1.2691949e-04    8.5526922e-05    6.0556367e-05    2.8602306e-05    3.7018815e-05    3.1143258e-05    3.9334991e-05    1.1128872e-05    1.9455986e-05    2.4966926e-05    2.7676263e-05    1.3818381e-05    2.4796042e-05    1.0976250e-05    1.0965552e-05    1.9102074e-05    2.7458477e-05    2.1898285e-05    9.4850496e-04
   6.6860041e-01    9.9844199e-01    1.3825396e-04    7.6456345e-05    4.6171808e-05    3.1488492e-05    3.4030000e-05    5.6349587e-05    3.0911331e-05    1.6809003e-05    1.1111623e-05    2.2078642e-05    1.9343457e-05    5.5276072e-06    3.5737986e-05    1.6496814e-05    1.3706253e-05    1.3659775e-05    1.9153262e-05    2.7407587e-05    9.4331848e-04
   8.1730832e-01    9.9845408e-01    1.3462341e-04    6.4756320e-05    6.0722527e-05    3.1392324e-05    4.2348671e-05    4.7882379e-05    2.5320429e-05    1.6694594e-05    1.3890545e-05    1.6569755e-05    1.9269816e-05    8.2576278e-06    3.5756785e-05    1.9194860e-05    8.2174676e-06    1.6432095e-05    3.2869269e-05    2.7402464e-05    9.2432084e-04
   9.6605973e-01    9.9845366e-01    1.4679367e-04    6.1616588e-05    6.0621984e-05    4.5512408e-05    3.6682689e-05    2.8121534e-05    2.5227101e-05    1.3963828e-05    2.2159561e-05    2.4871680e-05    1.3775562e-05    1.0993679e-05    3.5646599e-05    1.3710940e-05    1.6487178e-05    1.6462669e-05    3.5477207e-05    2.7430079e-05    9.1078922e-04
   1.1148081e+00    9.9848673e-01    1.0779443e-04    7.9093009e-05    6.0580505e-05    4.2556860e-05    3.3821196e-05    1.9648932e-05    2.2453557e-05    3.3422777e-05    1.1068200e-05    1.9284968e-05    1.9236143e-05    3.0229496e-05    2.7418601e-05    1.3732174e-05    1.3675120e-05    1.9168574e-05    3.5508974e-05    2.4619036e-05    8.9995807e-04
   1.2635602e+00    9.9850472e-01    1.0751195e-04    7.8950940e-05    4.0230236e-05    5.3882523e-05    3.6569824e-05    1.6883010e-05    1.1258104e-05    1.9458509e-05    3.0500897e-05    3.0294475e-05    2.4669980e-05    1.9240932e-05    2.7412429e-05    1.9143247e-05    1.9144407e-05    1.9123216e-05    1.9122170e-05    3.5475794e-05    8.8641024e-04
   1.4123250e+00    9.9852596e-01    1.0136856e-04    6.7048549e-05    5.4178961e-05    4.2484264e-05    2.5438593e-05    1.4042536e-05    2.7949284e-05    2.7759130e-05    1.6591568e-05    4.1244293e-05    3.0224676e-05    8.2320717e-06    3.5581706e-05    1.3631218e-05    1.9117460e-05    1.9135050e-05    1.6340861e-05    3.5378367e-05    8.7829587e-04
   1.5611015e+00    9.9854090e-01    7.7850235e-05    8.7292684e-05    5.4097218e-05    3.6811679e-05    2.5399783e-05    1.3986595e-05    3.0602267e-05    3.0498310e-05    3.5850419e-05    2.1963263e-05    1.9208895e-05    2.4615695e-05    3.5531942e-05    8.2234304e-06    1.3620085e-05    2.4500295e-05    1.0873687e-05    3.5300824e-05    8.7287547e-04
   1.7098926e+00    9.9855598e-01    7.4559634e-05    1.0716670e-04    3.4069112e-05    3.1123864e-05    1.9660528e-05    2.7939580e-05    3.0502330e-05    3.8696200e-05    2.4842538e-05    1.9157977e-05    2.4656893e-05    1.6417865e-05    3.0037578e-05    1.0898265e-05    2.1776079e-05    2.1734860e-05    1.3538133e-05    4.6118650e-05    8.5112246e-04
   1.8587062e+00    9.9856523e-01    8.0081769e-05    9.5478819e-05    3.4215719e-05    3.6674019e-05    3.0797035e-05    1.6730145e-05    3.8707745e-05    2.7677354e-05    1.9248948e-05    4.3823607e-05    1.3663025e-05    8.1691766e-06    2.9995547e-05    1.6333982e-05    1.6298803e-05    2.4430435e-05    3.2502895e-05    2.1607433e-05    8.4833691e-04
   2.0075425e+00    9.9855578e-01    9.8544302e-05    8.6643610e-05    5.4247176e-05    3.0864357e-05    3.3579922e-05    2.7663811e-05    1.6571674e-05    2.7595087e-05    2.7473584e-05    2.4570603e-05    2.1865279e-05    1.3609407e-05    2.7208515e-05    2.1711866e-05    1.6312669e-05    2.7046093e-05    2.1610783e-05    2.7071577e-05    8.4003184e-04
   2.1453030e+00    9.9857487e-01    9.7931442e-05    8.3736640e-05    5.9755725e-05    3.0803952e-05    3.0570649e-05    2.4863454e-05    1.6570586e-05    2.2097155e-05    2.7430194e-05    1.9095146e-05    1.6358373e-05    2.1735221e-05    2.7220483e-05    1.3577670e-05    2.7086283e-05    1.8980660e-05    2.1577242e-05    4.0613528e-05    8.2512977e-04
   2.2830902e+00    9.9857128e-01    1.1565569e-04    7.1969611e-05    6.5574608e-05    3.0799993e-05    3.8925845e-05    2.2049314e-05    8.2810997e-06    3.0276119e-05    1.9154138e-05    2.7299989e-05    1.9054114e-05    1.6298760e-05    2.4421560e-05    1.0855500e-05    3.2471421e-05    2.1617431e-05    2.7081580e-05    3.7747700e-05    8.0918384e-04
   2.4209008e+00    9.9857930e-01    1.2736827e-04    5.4624306e-05    7.1055496e-05    4.1918034e-05    3.8849113e-05    1.1068865e-05    1.3754863e-05    3.2926060e-05    2.7341336e-05    1.3649036e-05    1.6338819e-05    1.6267009e-05    1.8976334e-05    1.6261574e-05    2.4355442e-05    2.9701157e-05    2.9698309e-05    2.9629454e-05    8.0691430e-04
   2.5587359e+00    9.9858603e-01    1.3562076e-04    5.1710154e-05    5.6635350e-05    5.8809613e-05    2.7677632e-05    2.7606177e-05    2.1967844e-05    1.9198388e-05    1.9067856e-05    1.0875378e-05    2.4419361e-05    2.1713641e-05    1.6274146e-05    1.8881598e-05    2.4264176e-05    2.6945030e-05    1.6145901e-05    3.7600360e-05    7.9855742e-04
   2.6966053e+00    9.9858955e-01    1.3840633e-04    6.0144167e-05    5.6392233e-05    4.7456339e-05    4.4296520e-05    2.2054540e-05    1.3771504e-05    2.7287709e-05    1.6315748e-05    2.4438466e-05    1.6244573e-05    1.8950299e-05    1.6223542e-05    1.6158457e-05    2.4199732e-05    8.0584385e-06    3.2190520e-05    2.6826704e-05    8.0103297e-04
   2.8345098e+00    9.9860658e-01    1.2658064e-04    6.2807015e-05    6.7591191e-05    4.4584272e-05    3.0501882e-05    2.1959072e-05    3.8372023e-05    1.3670793e-05    2.4463030e-05    1.6204253e-05    1.6275206e-05    2.4280921e-05    1.3482438e-05    1.0751947e-05    1.6092798e-05    1.6050699e-05    2.1500851e-05    3.4857515e-05    7.9339716e-04
   3.0378977e+00    9.9863153e-01    1.2011917e-04    7.1458995e-05    4.5084114e-05    5.8623993e-05    1.3880561e-05    3.5748810e-05    3.2876572e-05    2.1787960e-05    2.7205632e-05    1.8931395e-05    1.6197762e-05    8.1040263e-06    1.3454576e-05    1.3440340e-05    1.0763941e-05    2.1458339e-05    1.8778876e-05    3.7540143e-05    7.8301767e-04
   3.1758506e+00    9.9863021e-01    1.3430081e-04    8.0068440e-05    3.6399324e-05    3.6289256e-05    3.8726246e-05    3.2786315e-05    3.2815190e-05    2.1711819e-05    2.1659289e-05    1.6160453e-05    1.6167477e-05    2.1509873e-05    1.3425159e-05    8.0578582e-06    8.0053179e-06    1.6103632e-05    3.2091132e-05    4.0096150e-05    7.6341595e-04
   3.3071438e+00    9.9864818e-01    1.4826835e-04    5.9929506e-05    3.3614436e-05    4.4390672e-05    3.0237125e-05    3.0089565e-05    2.9916511e-05    2.4382348e-05    2.7027926e-05    1.6117043e-05    1.8840889e-05    1.6069287e-05    1.6080501e-05    7.9894373e-06    1.3417091e-05    1.6046544e-05    2.3998414e-05    5.0695365e-05    7.4471309e-04
   3.4227041e+00    9.9870665e-01    1.1845565e-04    6.2116095e-05    3.0568314e-05    3.0352210e-05    2.7390108e-05    2.7258486e-05    4.0648591e-05    2.1635842e-05    1.8897434e-05    5.3736092e-06    2.1444623e-05    1.6045257e-05    1.3380708e-05    1.8693850e-05    1.0710158e-05    1.3316552e-05    1.0671823e-05    4.7939745e-05    7.5844681e-04
   3.5239545e+00    9.9856578e-01    1.4315919e-04    1.1533270e-04    5.6808372e-05    4.7816403e-05    3.8280054e-05    4.0482879e-05    4.6010636e-05    2.6980349e-05    5.3780633e-06    1.0741203e-05    2.1405152e-05    2.1373669e-05    1.0663283e-05    1.6015236e-05    7.9917453e-06    1.5967372e-05    1.8621938e-05    2.6571887e-05    7.6462486e-04
   3.6067644e+00    9.9833475e-01    1.4612351e-04    8.7283692e-05    7.8428139e-05    3.3746331e-05    5.9409297e-05    8.3206360e-05    8.7500886e-05    5.3356872e-05    5.3199023e-05    1.3429232e-05    3.1387791e-05    3.1405402e-05    1.5958035e-05    2.0910255e-05    3.8674744e-05    3.1048338e-05    1.3288993e-05    2.6523303e-05    7.6036968e-04
   3.7021704e+00    9.9790585e-01    1.8929164e-04    1.6471690e-04    6.4005427e-05    1.0909736e-04    9.0154415e-05    8.0412698e-05    1.1298884e-04    5.6454448e-05    6.7919678e-05    4.0356061e-05    3.3275450e-05    6.3737744e-05    2.1239496e-05    4.1160221e-05    5.7492445e-05    4.3490308e-05    2.7129923e-05    2.6489408e-05    8.0473819e-04
   3.8059080e+00    9.9734937e-01    2.3973837e-04    1.6980004e-04    1.1550610e-04    1.1003072e-04    1.0887774e-04    1.3180702e-04    9.4858166e-05    1.1862628e-04    7.0406337e-05    5.1866124e-05    4.1095097e-05    1.0193635e-04    8.6103315e-05    7.6760084e-05    7.5485943e-05    1.0258782e-04    4.2311864e-05    5.0288870e-05    8.6254469e-04
   3.9154496e+00    9.9656597e-01    3.7359241e-04    1.7040765e-04    1.4118284e-04    1.4472958e-04    1.4402231e-04    1.5217459e-04    1.2194326e-04    1.3357108e-04    1.0937368e-04    1.2967292e-04    8.0770281e-05    5.5911879e-05    1.1313611e-04    9.2584457e-05    2.2813379e-04    4.8666482e-05    6.2638340e-05    7.9742176e-05    1.0517763e-03
   4.0132479e+00    9.9567939e-01    4.4952836e-04    3.2523086e-04    1.8321786e-04    1.1275772e-04    2.1380847e-04    1.0541570e-04    1.4950330e-04    1.4305505e-04    1.1984137e-04    9.8950336e-05    1.5563861e-04    1.5301823e-04    1.6286821e-04    9.5592415e-05    2.5547874e-04    1.5711757e-04    1.1498365e-04    1.0250509e-04    1.2220972e-03
   4.1014886e+00    9.9464266e-01    6.7623306e-04    4.1027907e-04    2.0332316e-04    1.6314254e-04    1.3056754e-04    1.4336379e-04    1.4296122e-04    1.7585670e-04    1.3436366e-04    9.6632211e-05    1.8642066e-04    1.7213514e-04    1.4984712e-04    1.8079624e-04    3.0843267e-04    1.7929710e-04    2.9409033e-04    1.3021354e-04    1.4793871e-03
   4.2080202e+00    9.9322324e-01    8.2752174e-04    4.2123644e-04    3.4527240e-04    2.1110078e-04    2.1488836e-04    1.0827952e-04    1.9671735e-04    1.4924661e-04    1.4529083e-04    1.4135695e-04    1.4415922e-04    1.4053909e-04    2.0068471e-04    1.4555327e-04    4.2189195e-04    3.2151175e-04    2.8906356e-04    2.3011436e-04    2.1223265e-03
   4.3048409e+00    9.9173274e-01    9.3860662e-04    4.0489742e-04    4.7366585e-04    2.1891237e-04    2.4302471e-04    1.6228989e-04    2.3683898e-04    1.7395447e-04    2.0659999e-04    1.2827428e-04    2.0059290e-04    2.2648421e-04    1.8889508e-04    1.4178930e-04    2.2149409e-04    3.4825995e-04    3.2607998e-04    3.5361800e-04    3.0729838e-03
   4.4048646e+00    9.9055900e-01    8.9887099e-04    4.6870276e-04    3.2246094e-04    2.3286608e-04    2.4917929e-04    1.8476768e-04    1.6810196e-04    1.5554264e-04    2.1972470e-04    1.3100243e-04    1.1711285e-04    1.2479637e-04    1.5381124e-04    1.7062057e-04    2.4526887e-04    3.2300140e-04    4.6444568e-04    4.9729627e-04    4.3134260e-03
   4.5075019e+00    9.8957910e-01    7.9674284e-04    4.4246782e-04    3.1029703e-04    2.3777433e-04    2.3638751e-04    2.4484586e-04    1.4004364e-04    1.0616136e-04    1.1532054e-04    1.6718859e-04    1.2746920e-04    1.0606468e-04    2.3661675e-04    1.7708820e-04    2.8308139e-04    3.0271437e-04    5.1488052e-04    4.0180942e-04    5.4739440e-03
   4.6067928e+00    9.8813844e-01    8.7157836e-04    4.8441649e-04    2.9546961e-04    2.2036483e-04    2.5340636e-04    2.4641000e-04    1.4985610e-04    1.3883012e-04    8.9759705e-05    1.7067590e-04    1.6457825e-04    1.4413219e-04    2.3492740e-04    1.4091565e-04    2.5632302e-04    3.5721704e-04    5.0917563e-04    6.4573417e-04    6.4877873e-03
   4.7061803e+00    9.8594934e-01    1.0847225e-03    5.3359369e-04    3.8089678e-04    2.8943222e-04    3.0901800e-04    2.7371042e-04    1.9871722e-04    1.3496725e-04    1.6486997e-04    2.0359305e-04    1.2198331e-04    1.0515617e-04    2.1704647e-04    1.7620999e-04    2.1476536e-04    2.7829227e-04    4.9849825e-04    7.3117707e-04    8.1340144e-03
   4.8054512e+00    9.8306663e-01    1.3445281e-03    8.2420545e-04    4.7261083e-04    3.3331761e-04    3.8166697e-04    2.4510003e-04    2.8249735e-04    1.8053036e-04    2.4164496e-04    3.2606071e-04    1.7396688e-04    1.6449686e-04    2.5077825e-04    1.9427537e-04    1.7155747e-04    3.3369226e-04    3.7473063e-04    4.8990497e-04    1.0147807e-02
   4.9047609e+00    9.8038827e-01    1.5893218e-03    8.9479681e-04    6.9878431e-04    5.1578306e-04    3.9833537e-04    3.9783669e-04    3.1077522e-04    2.5270640e-04    2.8931693e-04    2.6028125e-04    2.2543913e-04    1.7169109e-04    3.0672302e-04    2.4457606e-04    2.0964114e-04    3.7139855e-04    2.5224820e-04    4.5325781e-04    1.1768820e-02
   5.0040779e+00    9.7699329e-01    2.0248805e-03    1.0555448e-03    8.4878473e-04    6.1890733e-04    5.0405989e-04    4.8736581e-04    4.3274299e-04    3.6278254e-04    2.8961673e-04    2.3487902e-04    3.3799011e-04    1.7613896e-04    2.8367403e-04    3.2133744e-04    3.6172649e-04    3.8658413e-04    3.2254503e-04    5.1078393e-04    1.3446370e-02
   5.1033912e+00    9.7346055e-01    2.4844919e-03    1.3647930e-03    9.2292970e-04    7.5246807e-04    6.7028573e-04    5.3057668e-04    4.8111492e-04    4.9757265e-04    3.2284527e-04    3.7228958e-04    2.9852138e-04    3.6602321e-04    3.1347328e-04    3.1675466e-04    3.7700143e-04    3.8183579e-04    4.0635746e-04    5.5041269e-04    1.5129705e-02
   5.2026684e+00    9.6960055e-01    2.9888873e-03    1.7326620e-03    1.2115265e-03    8.2519294e-04    7.7701879e-04    6.2288948e-04    5.1480678e-04    5.5602471e-04    4.4894635e-04    3.9440802e-04    4.5187997e-04    4.0406114e-04    3.5663988e-04    3.6618252e-04    4.4856021e-04    4.2112849e-04    4.2967729e-04    6.0544149e-04    1.6843514e-02
   5.3019647e+00    9.6514867e-01    3.6699986e-03    1.8496147e-03    1.3883991e-03    1.0643974e-03    1.2433286e-03    7.2043530e-04    8.4865357e-04    6.0288431e-04    4.5493115e-04    4.9666543e-04    4.0295597e-04    3.9100683e-04    4.9376058e-04    4.6264063e-04    3.9157372e-04    4.5957962e-04    4.0251059e-04    5.7169000e-04    1.8936303e-02
   5.4012545e+00    9.5906105e-01    4.9719219e-03    2.7336713e-03    2.0505033e-03    1.3732297e-03    1.1301703e-03    8.1848480e-04    6.4724132e-04    7.7386565e-04    5.8489961e-04    5.3933272e-04    5.6381848e-04    4.8041779e-04    5.5243394e-04    4.4315765e-04    3.4772744e-04    5.6597397e-04    4.7061830e-04    5.7609585e-04    2.1315388e-02
   5.5005633e+00    9.5299415e-01    6.8537037e-03    3.2569532e-03    2.0329617e-03    1.6741686e-03    1.2456442e-03    1.3931012e-03    7.0029034e-04    7.8927539e-04    7.3554970e-04    5.8411676e-04    5.4306379e-04    5.0011954e-04    6.3029504e-04    5.1005764e-04    5.8922355e-04    4.5040129e-04    5.4435131e-04    6.1590698e-04    2.3356667e-02
   5.6098197e+00    9.4710920e-01    7.5973011e-03    4.6920260e-03    2.5032412e-03    2.0083147e-03    1.2086983e-03    1.0540825e-03    1.1192307e-03    6.4107643e-04    8.1789954e-04    6.8999842e-04    7.3686749e-04    7.5173565e-04    5.0517255e-04    6.4691602e-04    4.9450798e-04    3.7506128e-04    6.8963232e-04    4.3547065e-04    2.5923568e-02
   5.7025722e+00    9.4318472e-01    8.9744811e-03    4.4083601e-03    2.8173305e-03    2.0682811e-03    1.5456984e-03    1.2009090e-03    1.0769046e-03    8.3752491e-04    6.1857186e-04    8.0904314e-04    7.8704277e-04    4.8495928e-04    5.7902324e-04    4.7966966e-04    3.7796488e-04    4.5489422e-04    7.4596786e-04    5.1940547e-04    2.8029252e-02
   5.8060997e+00    9.3892080e-01    1.0298687e-02    4.7282287e-03    3.0196815e-03    2.2888922e-03    1.4023816e-03    1.3215043e-03    1.0545614e-03    8.5522860e-04    7.3142017e-04    5.7089811e-04    6.5687841e-04    6.2875435e-04    6.4747931e-04    5.9456087e-04    5.1220729e-04    5.5578521e-04    5.4477716e-04    4.4814588e-04    3.0219124e-02
   5.9078069e+00    9.3490773e-01    1.1554665e-02    5.3605329e-03    2.7162077e-03    2.1906407e-03    1.6093339e-03    1.1573167e-03    9.2054651e-04    8.5217513e-04    1.0469381e-03    7.5263455e-04    8.1309907e-04    6.5154880e-04    8.1569492e-04    4.8614199e-04    3.9485825e-04    6.3008863e-04    4.5403088e-04    5.8559498e-04    3.2100222e-02
   6.0036435e+00    9.3147996e-01    1.2675165e-02    5.2629654e-03    3.2359241e-03    2.1206422e-03    1.9557542e-03    1.3766132e-03    6.4443705e-04    8.2863256e-04    8.2163201e-04    7.6857779e-04    7.1525320e-04    5.0036734e-04    5.5773281e-04    5.6609676e-04    5.6162630e-04    4.5487861e-04    8.3531698e-04    6.9702663e-04    3.3941394e-02
   6.1064819e+00    9.2770980e-01    1.4411198e-02    5.1180674e-03    2.9601507e-03    2.4676294e-03    1.6783814e-03    1.2195068e-03    9.2638458e-04    1.2238861e-03    7.4540720e-04    7.4891370e-04    5.8494485e-04    5.8808117e-04    6.4988884e-04    5.0114576e-04    7.3685867e-04    5.4240799e-04    5.6736000e-04    6.3319627e-04    3.5986792e-02
   6.2021371e+00    9.2597849e-01    1.4360526e-02    5.6482273e-03    3.2612328e-03    2.0850765e-03    1.6967063e-03    1.1794818e-03    7.8460320e-04    1.1144031e-03    5.9626190e-04    7.7507807e-04    6.2466901e-04    5.4797906e-04    6.1126668e-04    4.7493483e-04    5.4099303e-04    5.1719287e-04    6.1382528e-04    7.4040330e-04    3.7848653e-02
   6.3054654e+00    9.2551933e-01    1.4677728e-02    5.2312634e-03    2.3768574e-03    1.8913216e-03    1.2770989e-03    1.4561900e-03    8.8339652e-04    7.8509587e-04    7.0509438e-04    5.8795570e-04    5.8817171e-04    6.5498103e-04    4.8448046e-04    4.6419511e-04    5.2774858e-04    4.0294551e-04    6.6794341e-04    5.3323262e-04    4.0284971e-02
   6.4078466e+00    9.2592255e-01    1.4110579e-02    4.6194872e-03    2.8684097e-03    1.8492878e-03    1.3792851e-03    8.6479502e-04    6.2954381e-04    5.9837684e-04    4.7507007e-04    4.0034505e-04    3.4240425e-04    3.9998854e-04    3.6521697e-04    4.2292464e-04    3.6875174e-04    4.3716734e-04    4.6796881e-04    5.3649138e-04    4.2941354e-02
   6.5031446e+00    9.2802258e-01    1.3572152e-02    4.8525529e-03    1.8187590e-03    9.6316884e-04    7.2825149e-04    5.1187366e-04    4.4383263e-04    3.3367852e-04    3.0000381e-04    2.7270229e-04    3.1608082e-04    2.6555903e-04    3.0143016e-04    2.7813938e-04    3.1152748e-04    4.2940390e-04    3.6272904e-04    5.0390529e-04    4.5411671e-02
   6.6004180e+00    9.2989281e-01    1.3509456e-02    2.8856626e-03    9.4640446e-04    5.1717047e-04    4.7350724e-04    3.5398352e-04    2.9125617e-04    2.9312641e-04    2.5742979e-04    2.1119955e-04    2.1650447e-04    2.1718609e-04    2.1584411e-04    2.6183289e-04    3.0486812e-04    4.3319984e-04    2.8735555e-04    4.2587881e-04    4.8005326e-02
   6.7029836e+00    9.3236438e-01    1.0479961e-02    1.4026286e-03    6.5232931e-04    4.7990975e-04    4.1222920e-04    3.6948942e-04    3.0837662e-04    1.9101671e-04    2.2592362e-04    2.2517343e-04    1.7222044e-04    2.3435213e-04    2.8084775e-04    3.4490969e-04    2.3933207e-04    3.5714790e-04    3.4837312e-04    3.1840366e-04    5.0593000e-02
   6.8011539e+00    9.3308919e-01    7.6171522e-03    1.0316653e-03    6.5032915e-04    5.2646733e-04    5.1076588e-04    3.7246162e-04    2.6758091e-04    2.6551866e-04    2.2031027e-04    1.5204816e-04    2.3613304e-04    1.7040402e-04    1.4977453e-04    3.1137591e-04    2.9060633e-04    3.4752700e-04    4.1277664e-04    3.9338686e-04    5.2984531e-02
   6.9022840e+00    9.3210278e-01    5.9856565e-03    1.1469753e-03    6.6371626e-04    4.7769013e-04    3.9007076e-04    3.4251037e-04    3.2663919e-04    2.5446692e-04    2.5228175e-04    2.5525943e-04    2.4073383e-04    2.2532832e-04    2.7244450e-04    1.8400547e-04    3.2008378e-04    2.9773015e-04    3.3408520e-04    3.9607811e-04    5.5531464e-02
   7.0051516e+00    9.3040155e-01    5.0552801e-03    1.0463404e-03    5.9477566e-04    5.4743024e-04    4.4467228e-04    3.7740142e-04    3.2853180e-04    2.7181735e-04    2.9371013e-04    2.3455144e-04    2.2534371e-04    2.1405827e-04    2.8588047e-04    2.6494435e-04    2.6197830e-04    2.7178720e-04    3.8167535e-04    3.8588479e-04    5.8112388e-02
   7.1050938e+00    9.2844260e-01    4.3211276e-03    1.0161161e-03    7.1769770e-04    5.0912964e-04    4.5286573e-04    4.0810324e-04    3.0008550e-04    2.9426090e-04    2.3311706e-04    2.3851528e-04    1.7087370e-04    1.8799608e-04    2.3052874e-04    2.0419919e-04    3.4902807e-04    3.1602306e-04    3.2919617e-04    4.9246467e-04    6.0786072e-02
   7.2007131e+00    9.2629803e-01    3.7922084e-03    1.1625133e-03    7.0917110e-04    5.3711874e-04    3.7654524e-04    4.0044140e-04    3.1870957e-04    2.1514741e-04    2.7069606e-04    2.0495856e-04    2.0661729e-04    2.0014696e-04    2.1687419e-04    2.2754209e-04    2.8391822e-04    3.0460791e-04    3.1867532e-04    4.0492511e-04    6.3551151e-02
   7.3088461e+00    9.2348281e-01    3.3943414e-03    1.0959172e-03    7.9256661e-04    5.1990999e-04    4.3153160e-04    3.4443818e-04    3.6078027e-04    2.6804631e-04    2.1154335e-04    2.3319001e-04    2.0560169e-04    2.0525715e-04    2.0389651e-04    2.7503617e-04    3.2824782e-04    3.0352363e-04    2.8067276e-04    3.9556454e-04    6.6667127e-02
   7.4085233e+00    9.2079306e-01    3.1988615e-03    9.4125655e-04    7.6989861e-04    6.2140602e-04    4.3281530e-04    4.1904824e-04    3.9042028e-04    2.8724448e-04    2.4798724e-04    2.6586763e-04    2.0751891e-04    1.8140497e-04    2.7834076e-04    2.5019542e-04    3.1705226e-04    2.6415556e-04    3.1883916e-04    2.8864916e-04    6.9525974e-02
   7.5081237e+00    9.1798752e-01    2.9376605e-03    1.0811945e-03    7.2652587e-04    5.8530520e-04    4.6259576e-04    3.7544562e-04    3.6305338e-04    3.0572493e-04    2.5994642e-04    2.5378678e-04    1.7725942e-04    1.8799311e-04    2.3589944e-04    2.4710668e-04    2.3565755e-04    3.5756305e-04    3.1076401e-04    3.8261316e-04    7.2526380e-02
   7.6078445e+00    9.1516515e-01    2.6500494e-03    1.0523047e-03    7.8703957e-04    5.7147879e-04    4.9121779e-04    4.2686261e-04    3.3258890e-04    2.5685304e-04    3.0446037e-04    2.2836413e-04    2.2937974e-04    2.1966256e-04    2.6622349e-04    2.7277258e-04    2.9853230e-04    3.0063345e-04    3.3553747e-04    4.0935847e-04    7.5401531e-02
   7.7053482e+00    9.1215631e-01    2.5647533e-03    1.1818754e-03    6.8709066e-04    6.4508246e-04    4.5661587e-04    4.6498640e-04    3.6276308e-04    3.4565425e-04    2.5277682e-04    2.7280755e-04    2.2389854e-04    1.9836440e-04    2.5761490e-04    2.8274899e-04    2.4464897e-04    3.4193640e-04    3.3633610e-04    3.7353322e-04    7.8350207e-02
   7.8051352e+00    9.0895142e-01    2.5538468e-03    1.1092160e-03    7.8721321e-04    6.3130263e-04    4.5257223e-04    4.9871995e-04    3.4064357e-04    2.8206618e-04    3.2233909e-04    2.6795324e-04    2.0922430e-04    2.0528234e-04    2.2663149e-04    2.9598149e-04    3.2233244e-04    3.6427329e-04    3.2080930e-04    3.4286289e-04    8.1515312e-02
   7.9054992e+00    9.0543621e-01    2.5154828e-03    1.2666781e-03    8.5445692e-04    6.6143808e-04    5.0822768e-04    4.0059710e-04    3.6347964e-04    3.9384843e-04    2.3513792e-04    2.9011165e-04    2.9223402e-04    2.8338376e-04    2.4264593e-04    3.3299934e-04    3.3604065e-04    2.7583292e-04    3.5359589e-04    3.7804665e-04    8.4579551e-02
   8.0060966e+00    9.0235288e-01    2.5440131e-03    1.2589239e-03    8.9548065e-04    7.2864195e-04    4.2691402e-04    4.0140860e-04    3.4783341e-04    2.6493638e-04    2.6895775e-04    2.3316222e-04    2.4456355e-04    2.7015538e-04    2.6272819e-04    2.8415594e-04    3.1995273e-04    2.7363363e-04    3.1267765e-04    3.6303434e-04    8.7945947e-02
   8.1130833e+00    8.9903640e-01    2.6086419e-03    1.2613135e-03    9.1434883e-04    6.7710334e-04    5.4984357e-04    4.2871016e-04    3.4463838e-04    3.0608730e-04    2.8153642e-04    2.6120928e-04    2.0217188e-04    2.6753830e-04    2.2416641e-04    2.3702585e-04    2.9025169e-04    2.7280073e-04    3.5290277e-04    3.7886914e-04    9.1104441e-02
   8.2047990e+00    8.9659442e-01    2.6784297e-03    1.2740847e-03    9.6156308e-04    6.5369014e-04    4.9350172e-04    4.5174579e-04    3.6642562e-04    2.8964303e-04    3.4939969e-04    2.4277048e-04    2.4348652e-04    2.2651653e-04    2.1275666e-04    2.2278469e-04    1.9573817e-04    2.9113486e-04    3.1007921e-04    3.7205952e-04    9.3569766e-02
   8.3055003e+00    8.9404030e-01    2.6726830e-03    1.2700848e-03    9.2671110e-04    6.6038811e-04    4.6513440e-04    4.6522989e-04    3.7027615e-04    3.2802499e-04    2.6539003e-04    2.9006364e-04    2.2139338e-04    2.3403528e-04    2.3326125e-04    2.9044321e-04    2.7518213e-04    2.5416046e-04    3.3310919e-04    3.5170641e-04    9.6052419e-02
   8.4078031e+00    8.9133820e-01    2.6384916e-03    1.2738295e-03    1.0029127e-03    7.0161672e-04    4.6932927e-04    4.8675909e-04    4.2269401e-04    3.0848098e-04    2.9553781e-04    2.9582498e-04    2.7807569e-04    2.3091524e-04    2.8929756e-04    2.4202797e-04    3.2134324e-04    2.9035402e-04    3.0176996e-04    3.9809233e-04    9.8414451e-02
   8.5004379e+00    8.8887480e-01    2.7294939e-03    1.4525570e-03    9.5212246e-04    7.5752230e-04    4.8418545e-04    4.3760840e-04    3.6599859e-04    3.3945274e-04    2.9047787e-04    2.8906422e-04    2.6544134e-04    2.9846369e-04    3.3442177e-04    2.8920467e-04    2.7432072e-04    3.4669542e-04    3.3042022e-04    3.7955349e-04    1.0050820e-01
   8.6095958e+00    8.8614993e-01    2.9328593e-03    1.3744897e-03    1.0096431e-03    6.9971841e-04    5.7719771e-04    4.4803024e-04    3.9122211e-04    3.4250146e-04    3.2522505e-04    3.6667741e-04    2.4936520e-04    2.8256625e-04    3.0265432e-04    2.8963623e-04    2.4892810e-04    3.7124733e-04    3.2918946e-04    4.0430756e-04    1.0290462e-01
   8.7099181e+00    8.8377602e-01    2.8556592e-03    1.5633479e-03    1.0736663e-03    6.9967085e-04    5.4001092e-04    4.9749568e-04    3.3460246e-04    3.3633090e-04    3.3093826e-04    3.2587374e-04    3.3804714e-04    3.0893850e-04    3.4374200e-04    2.6685612e-04    3.3200317e-04    3.8851753e-04    3.6784397e-04    4.1385850e-04    1.0490658e-01
   8.8094403e+00    8.8178760e-01    2.8540544e-03    1.4786633e-03    9.6453318e-04    6.4757847e-04    5.7370566e-04    4.8436984e-04    3.9402239e-04    4.7225933e-04    3.4590480e-04    3.7326048e-04    3.5995630e-04    2.9174580e-04    3.2005459e-04    2.6077102e-04    2.9883429e-04    3.1395113e-04    4.1205489e-04    4.2901982e-04    1.0693766e-01
   8.9124280e+00    8.7941005e-01    2.9021125e-03    1.6663949e-03    9.0848849e-04    7.0054019e-04    6.6666235e-04    5.3283095e-04    4.1150695e-04    3.8746191e-04    3.7395080e-04    2.8898560e-04    3.5236563e-04    2.8229658e-04    2.8051739e-04    3.4057585e-04    3.9120342e-04    3.3801328e-04    4.3946986e-04    5.5572228e-04    1.0877085e-01
   9.0124322e+00    8.7711686e-01    3.2571636e-03    1.6207855e-03    1.0068697e-03    6.9761245e-04    5.4874713e-04    5.5308375e-04    4.7611764e-04    3.8222217e-04    3.4379918e-04    4.3416470e-04    2.9571648e-04    3.0391432e-04    3.2460777e-04    3.5562522e-04    3.2115692e-04    4.0570487e-04    4.5307151e-04    4.7453900e-04    1.1062824e-01
   9.1058685e+00    8.7530194e-01    3.3061099e-03    1.5690612e-03    9.6895395e-04    8.2691932e-04    6.1147895e-04    4.4937466e-04    5.0581131e-04    4.1595544e-04    3.2633586e-04    3.3408191e-04    3.4054163e-04    3.7439690e-04    3.4756573e-04    4.0921804e-04    3.1771373e-04    4.3153971e-04    4.5579220e-04    5.9251114e-04    1.1211470e-01
   9.2084330e+00    8.7327935e-01    3.3509099e-03    1.6315791e-03    9.5214154e-04    8.3394505e-04    6.6127474e-04    5.7005826e-04    5.1602965e-04    4.3330265e-04    3.5813510e-04    3.1293696e-04    3.4423570e-04    2.8999900e-04    4.0837310e-04    3.9705848e-04    4.1192466e-04    4.1658415e-04    4.6121466e-04    5.6629672e-04    1.1380465e-01
   9.3009126e+00    8.7175899e-01    3.1677352e-03    1.6290660e-03    1.1032431e-03    7.7787448e-04    6.2919639e-04    5.1847133e-04    4.8353552e-04    4.6770496e-04    4.9055024e-04    4.0077401e-04    3.6432428e-04    3.9146103e-04    3.4776553e-04    3.4190271e-04    3.8038776e-04    4.7379818e-04    4.6841749e-04    5.3071742e-04    1.1527408e-01
   9.4156395e+00    8.6946219e-01    3.2980582e-03    1.6048977e-03    1.0345929e-03    9.1830781e-04    7.8963089e-04    5.9554072e-04    5.6130196e-04    5.1963143e-04    3.9467924e-04    4.4700839e-04    3.8925455e-04    3.7444534e-04    3.8858458e-04    3.6134786e-04    4.9756116e-04    5.1152383e-04    5.6772200e-04    6.8123101e-04    1.1660249e-01
   9.5156846e+00    8.6800338e-01    3.0091750e-03    1.7466528e-03    1.2601810e-03    8.7368727e-04    7.8301468e-04    5.1591389e-04    5.0797772e-04    5.4194596e-04    4.7748609e-04    4.2115142e-04    4.2589340e-04    4.1976047e-04    4.0930468e-04    3.8870514e-04    4.9091370e-04    4.9788203e-04    5.4307634e-04    6.6563056e-04    1.1801827e-01
   9.6149165e+00    8.6620256e-01    3.1224762e-03    1.8024535e-03    1.3070462e-03    9.8906808e-04    7.1810758e-04    6.6152059e-04    5.0469231e-04    5.1770163e-04    4.6745326e-04    5.0712651e-04    4.3186323e-04    4.2028018e-04    4.2700452e-04    4.8077030e-04    4.5910382e-04    4.7551489e-04    6.2990489e-04    6.4650366e-04    1.1922885e-01
   9.7182445e+00    8.6424189e-01    3.5179801e-03    1.9023080e-03    1.1622325e-03    1.0546894e-03    8.7554946e-04    7.0615084e-04    6.1758719e-04    5.7986356e-04    4.4608523e-04    3.9701108e-04    3.7054889e-04    5.1246020e-04    3.5406037e-04    4.1670571e-04    5.0606899e-04    6.0455138e-04    6.8097896e-04    7.4080003e-04    1.2031248e-01
   9.8077840e+00    8.6274209e-01    3.4764970e-03    2.0241400e-03    1.4424859e-03    1.0452873e-03    8.5782902e-04    6.4819807e-04    5.6385714e-04    5.7747609e-04    5.4497999e-04    5.0280170e-04    4.7955896e-04    4.6317452e-04    5.0273980e-04    4.8632752e-04    4.8859796e-04    6.4618605e-04    6.6049558e-04    7.2781143e-04    1.2111947e-01
   9.9017080e+00    8.6119166e-01    3.8497474e-03    2.0600835e-03    1.5475011e-03    9.8222054e-04    7.4904490e-04    7.5979086e-04    6.5194742e-04    5.6743399e-04    5.2080132e-04    4.9029558e-04    5.4272072e-04    5.3499225e-04    5.2165241e-04    4.6141207e-04    5.7378796e-04    6.1387481e-04    7.7985118e-04    7.9458690e-04    1.2180659e-01
   1.0002666e+01    8.5972272e-01    3.9225638e-03    2.2138901e-03    1.4175122e-03    1.2059972e-03    9.7275392e-04    8.1344504e-04    5.9382611e-04    5.9571536e-04    5.8404584e-04    5.8929650e-04    5.0110135e-04    5.1456229e-04    5.3264239e-04    5.6496171e-04    5.5724965e-04    6.4026803e-04    6.8477313e-04    8.7743254e-04    1.2249524e-01
   1.0101377e+01    8.5890213e-01    4.1346861e-03    2.2634435e-03    1.4331472e-03    1.1196159e-03    8.8207964e-04    7.4798999e-04    6.1574856e-04    6.1918058e-04    4.7960586e-04    5.8074663e-04    5.2250095e-04    5.3556519e-04    5.1856153e-04    4.6217850e-04    6.1949225e-04    6.2814144e-04    6.8809903e-04    9.0358252e-04    1.2334350e-01
   1.0211028e+01    8.5761436e-01    4.2900835e-03    2.2046877e-03    1.6309090e-03    1.0655032e-03    9.7406645e-04    8.2624618e-04    6.7893230e-04    6.2703726e-04    5.3105526e-04    5.8215660e-04    5.4783628e-04    5.1759831e-04    4.8951607e-04    5.6319535e-04    6.4759694e-04    6.6301997e-04    9.1075694e-04    1.0576933e-03    1.2357775e-01
   1.0314377e+01    8.5627231e-01    4.4363696e-03    2.3719857e-03    1.6013614e-03    1.2568569e-03    1.0396874e-03    8.6211670e-04    7.3738767e-04    7.3343423e-04    5.5087510e-04    5.6328908e-04    5.8923915e-04    5.5184645e-04    5.7887276e-04    5.7370892e-04    6.7706844e-04    8.2300863e-04    9.1359370e-04    1.0398657e-03    1.2382712e-01
   1.0400419e+01    8.5546487e-01    4.7157279e-03    2.3267023e-03    1.5216810e-03    1.2740287e-03    1.0439869e-03    7.8689512e-04    7.0372470e-04    7.0290387e-04    7.0182771e-04    6.4809327e-04    6.1250529e-04    5.9499204e-04    6.5181190e-04    6.8862595e-04    7.5322182e-04    8.4119573e-04    9.0459093e-04    9.9644204e-04    1.2406617e-01
   1.0524858e+01    8.5448144e-01    4.5866912e-03    2.4248390e-03    1.6292903e-03    1.4213342e-03    1.0558488e-03    9.1974054e-04    7.6574512e-04    8.0831139e-04    7.3240679e-04    7.3715626e-04    5.8901852e-04    6.1528500e-04    6.9166186e-04    7.0011851e-04    8.4567263e-04    7.1955960e-04    9.5374688e-04    1.0444076e-03    1.2427772e-01
   1.0617996e+01    8.5389396e-01    4.7012593e-03    2.6215897e-03    1.5937697e-03    1.3318632e-03    1.0891363e-03    9.2456758e-04    8.3043766e-04    7.5826040e-04    6.7025096e-04    6.7483200e-04    6.5127090e-04    7.1469959e-04    6.1937868e-04    8.1738117e-04    6.6943682e-04    8.1606290e-04    9.9615768e-04    1.2158063e-03    1.2440988e-01
   1.0710808e+01    8.5329527e-01    4.8478881e-03    2.6333772e-03    1.6915713e-03    1.3048977e-03    1.1902448e-03    9.7405304e-04    8.6530002e-04    6.6098577e-04    7.2413547e-04    7.4221068e-04    7.1469595e-04    7.0037003e-04    6.7709213e-04    6.8263420e-04    7.8280698e-04    7.7802083e-04    9.2282358e-04    1.0353851e-03    1.2477623e-01
   1.0802736e+01    8.5270749e-01    4.6912132e-03    2.7376090e-03    1.9030362e-03    1.3670987e-03    1.2456321e-03    1.0156436e-03    9.4667552e-04    8.0870668e-04    6.4391699e-04    6.6443199e-04    6.5894125e-04    7.5031827e-04    6.5968300e-04    7.4614234e-04    7.3205760e-04    8.1057084e-04    1.0201485e-03    1.2256679e-03    1.2466502e-01
   1.0925367e+01    8.5192186e-01    4.9814973e-03    2.8596679e-03    1.8993419e-03    1.5025435e-03    1.2680586e-03    1.0552210e-03    8.4490220e-04    8.3426197e-04    6.5877341e-04    7.3890061e-04    6.8395946e-04    7.1902639e-04    7.4496607e-04    6.4830203e-04    8.9773974e-04    8.4665990e-04    1.0205990e-03    1.2444941e-03    1.2462922e-01
   1.1025719e+01    8.5144237e-01    5.0906525e-03    2.9256826e-03    1.9846781e-03    1.5867878e-03    1.1530426e-03    1.0539615e-03    9.4532695e-04    8.1961948e-04    6.6558095e-04    7.9982107e-04    6.5001248e-04    6.9575671e-04    7.2558150e-04    8.5293574e-04    8.1427233e-04    9.3579774e-04    1.0388353e-03    1.2619406e-03    1.2455734e-01
   1.1129633e+01    8.5092229e-01    5.4852275e-03    3.0019564e-03    1.9380596e-03    1.6285841e-03    1.3116103e-03    9.1384619e-04    9.0994135e-04    7.6580243e-04    8.4035587e-04    7.6738639e-04    6.9120955e-04    7.2551209e-04    7.1291959e-04    8.4061631e-04    8.8643448e-04    9.2410731e-04    1.2111341e-03    1.2035538e-03    1.2431945e-01
   1.1201562e+01    8.5075846e-01    5.4893659e-03    3.1000176e-03    2.0376912e-03    1.4428746e-03    1.3860335e-03    1.0090387e-03    8.5180190e-04    8.7263515e-04    8.0117154e-04    7.3987845e-04    8.6133708e-04    7.5301850e-04    7.2697542e-04    8.6598447e-04    9.2307498e-04    8.8335529e-04    1.0433169e-03    1.2698920e-03    1.2418407e-01
   1.1318960e+01    8.5060291e-01    5.7874258e-03    3.0391373e-03    1.9644872e-03    1.6155107e-03    1.3048587e-03    1.0990444e-03    9.7958740e-04    8.2784305e-04    7.8552796e-04    7.3036461e-04    8.7919298e-04    7.3846390e-04    7.1299522e-04    7.6257116e-04    8.1788613e-04    8.9135867e-04    1.0140397e-03    1.2502361e-03    1.2419656e-01
   1.1428523e+01    8.5076175e-01    5.6603571e-03    3.0562600e-03    2.0107068e-03    1.7291782e-03    1.2566089e-03    1.0773308e-03    9.6560233e-04    8.8192817e-04    7.5137724e-04    7.9057765e-04    8.0487907e-04    7.2190231e-04    7.9269804e-04    7.7082045e-04    8.7466328e-04    8.2546715e-04    9.8457975e-04    1.2833797e-03    1.2399993e-01
   1.1505844e+01    8.5045222e-01    5.8503796e-03    3.1231556e-03    2.2239226e-03    1.5565770e-03    1.2375081e-03    1.0892120e-03    1.0266125e-03    8.7061919e-04    8.8170614e-04    7.1489319e-04    7.5784742e-04    7.6223698e-04    7.3617196e-04    7.1657716e-04    8.0015157e-04    9.4140524e-04    1.0944198e-03    1.2490053e-03    1.2391538e-01
   1.1621513e+01    8.5063849e-01    5.7339881e-03    3.1514985e-03    2.0900645e-03    1.6986946e-03    1.4204834e-03    1.0443569e-03    9.5854205e-04    9.3959916e-04    7.1242711e-04    7.6750837e-04    7.4556894e-04    6.9165506e-04    7.1172001e-04    7.4404174e-04    8.3943113e-04    8.4014039e-04    9.9650335e-04    1.3180826e-03    1.2395720e-01
   1.1700882e+01    8.5048824e-01    5.9197005e-03    3.2125220e-03    2.3125454e-03    1.6562092e-03    1.3294505e-03    1.0291716e-03    9.0951444e-04    8.0699687e-04    7.4160959e-04    8.0908721e-04    6.8407622e-04    6.2995471e-04    7.0962597e-04    7.6185863e-04    7.9421913e-04    1.0064162e-03    1.0479756e-03    1.3004171e-03    1.2385041e-01
   1.1819130e+01    8.5053417e-01    6.2521935e-03    3.3033498e-03    2.1358449e-03    1.3833871e-03    1.3216738e-03    1.0784396e-03    8.9404940e-04    7.8217421e-04    7.3464355e-04    8.0219245e-04    6.9760213e-04    6.7309465e-04    7.2994058e-04    8.1197411e-04    8.0416729e-04    9.1292815e-04    1.1609181e-03    1.3668166e-03    1.2362044e-01
   1.1938907e+01    8.5087327e-01    6.1747831e-03    3.1011370e-03    2.0677547e-03    1.5904210e-03    1.2184058e-03    9.9686316e-04    8.4180766e-04    9.1263538e-04    8.1851885e-04    7.1016319e-04    7.5474936e-04    6.3838030e-04    7.9987904e-04    7.3991130e-04    8.8570132e-04    9.5587271e-04    1.1011751e-03    1.4404427e-03    1.2337813e-01
   1.2020982e+01    8.5111579e-01    6.0015338e-03    3.0949617e-03    2.1831092e-03    1.5254153e-03    1.1853957e-03    1.0565420e-03    8.4455477e-04    8.9127094e-04    7.7515913e-04    8.0829055e-04    7.1274133e-04    6.4731089e-04    8.1018829e-04    8.3459238e-04    8.4384920e-04    1.0202670e-03    1.0631515e-03    1.4240859e-03    1.2316179e-01
   1.2104082e+01    8.5122595e-01    5.9749560e-03    3.1325548e-03    2.0151795e-03    1.5198346e-03    1.1961789e-03    1.1206982e-03    9.7510940e-04    8.4718040e-04    8.5297258e-04    8.0362402e-04    7.9270368e-04    7.3086914e-04    7.2981976e-04    7.4744270e-04    8.8036416e-04    1.0862033e-03    1.1421610e-03    1.2183909e-03    1.2300781e-01
   1.2226869e+01    8.5132539e-01    5.9348427e-03    3.0989560e-03    2.2300079e-03    1.5937065e-03    1.2695748e-03    1.1161898e-03    9.4882110e-04    8.3827362e-04    8.1736453e-04    7.5347357e-04    7.5174328e-04    8.0780855e-04    8.3234122e-04    8.5076825e-04    7.7732591e-04    1.0107893e-03    1.0635126e-03    1.3141187e-03    1.2266499e-01
   1.2312795e+01    8.5142962e-01    6.0965004e-03    3.3238692e-03    2.0085472e-03    1.5757114e-03    1.3073496e-03    1.0437206e-03    9.4439559e-04    8.4657243e-04    7.9275140e-04    8.1064315e-04    7.5827830e-04    7.3258276e-04    7.5659235e-04    7.9128544e-04    8.4034887e-04    9.5366288e-04    1.1459588e-03    1.2800673e-03    1.2256154e-01
   1.2400411e+01    8.5167718e-01    6.0940241e-03    3.1575400e-03    2.1229086e-03    1.6767287e-03    1.2261612e-03    1.1910555e-03    9.4373147e-04    8.5226118e-04    7.4088338e-04    7.5859812e-04    7.4082674e-04    7.7143036e-04    7.3429863e-04    8.3573310e-04    8.7009968e-04    8.6786932e-04    1.1657457e-03    1.3390173e-03    1.2223391e-01
   1.2534974e+01    8.5199567e-01    6.2421663e-03    3.3877303e-03    2.1515425e-03    1.5298581e-03    1.1438478e-03    1.0465339e-03    9.1808939e-04    8.2462115e-04    8.8991167e-04    7.8800123e-04    7.2615875e-04    7.7224851e-04    7.1058954e-04    7.6124318e-04    8.7057344e-04    9.4494038e-04    1.1031443e-03    1.2989713e-03    1.2189416e-01
   1.2626869e+01    8.5221446e-01    6.6090718e-03    3.0262959e-03    2.0705779e-03    1.7159140e-03    1.3344231e-03    1.0991736e-03    8.5835437e-04    8.1038671e-04    7.7156014e-04    7.3385178e-04    6.7469427e-04    7.0231451e-04    7.8672225e-04    8.2184239e-04    8.1114520e-04    9.6682274e-04    9.8733795e-04    1.1780869e-03    1.2182697e-01
   1.2720331e+01    8.5269455e-01    6.4939759e-03    3.1457872e-03    2.0897638e-03    1.5511543e-03    1.3083266e-03    1.0096833e-03    8.9150113e-04    8.9097503e-04    7.9484068e-04    7.6348795e-04    6.6486760e-04    7.5012105e-04    6.6738431e-04    7.5001789e-04    7.9429418e-04    7.8920605e-04    1.0571781e-03    1.1191846e-03    1.2177370e-01
   1.2814027e+01    8.5354301e-01    6.3500342e-03    2.9492518e-03    1.8721387e-03    1.5438391e-03    1.1623374e-03    1.0167116e-03    8.6069115e-04    7.6873472e-04    7.9324155e-04    7.0487069e-04    7.6761653e-04    7.4112603e-04    7.0178497e-04    7.5357038e-04    7.7284774e-04    8.4088456e-04    9.1487155e-04    1.2322729e-03    1.2171016e-01
   1.2907702e+01    8.5410443e-01    6.2147746e-03    2.7587713e-03    1.9605919e-03    1.4270461e-03    1.1042803e-03    1.0353946e-03    8.9744989e-04    8.3667162e-04    7.5923093e-04    6.4479515e-04    5.8898835e-04    6.1383950e-04    7.0338328e-04    6.5449927e-04    7.5785221e-04    8.0095976e-04    8.7341580e-04    1.1684362e-03    1.2209519e-01
   1.3001370e+01    8.5471530e-01    5.7247631e-03    2.9035882e-03    1.8986681e-03    1.3559857e-03    1.1153051e-03    9.5842235e-04    9.1025345e-04    7.0594246e-04    7.1216486e-04    6.3213940e-04    6.7071422e-04    6.3130310e-04    6.3488216e-04    7.0942326e-04    7.1665992e-04    7.3831700e-04    1.0476369e-03    1.0913891e-03    1.2212714e-01
   1.3141885e+01    8.5494060e-01    5.7825652e-03    2.7707781e-03    1.7430609e-03    1.3652624e-03    1.1489598e-03    8.2713618e-04    8.8351826e-04    7.9486614e-04    7.0593796e-04    6.4088064e-04    6.0255353e-04    6.3446458e-04    6.0097828e-04    6.0766733e-04    7.0971160e-04    8.4472567e-04    9.3812925e-04    1.1407045e-03    1.2231750e-01
   1.3235607e+01    8.5512088e-01    5.4693795e-03    2.6588964e-03    1.8246614e-03    1.3888575e-03    1.1635633e-03    8.8428618e-04    8.0410251e-04    7.3371898e-04    7.1744692e-04    6.8778133e-04    6.4963639e-04    5.9267203e-04    6.3496866e-04    6.9558227e-04    7.4120520e-04    8.4566355e-04    8.9838172e-04    1.0013182e-03    1.2248700e-01
   1.3329652e+01    8.5515976e-01    5.2635269e-03    2.7975332e-03    1.7355467e-03    1.4066918e-03    1.0591549e-03    9.7629398e-04    8.0975458e-04    7.3784798e-04    6.2724479e-04    7.4846953e-04    5.7618010e-04    5.6911014e-04    6.5980683e-04    5.9999640e-04    7.1016719e-04    9.0273580e-04    9.8147956e-04    1.0233092e-03    1.2265539e-01
   1.3423947e+01    8.5495765e-01    5.4272915e-03    2.6660257e-03    1.7269178e-03    1.3410418e-03    1.1233493e-03    8.9189882e-04    8.3778229e-04    7.4365098e-04    7.6931819e-04    5.7862497e-04    6.1507893e-04    6.1152013e-04    6.8648641e-04    6.7468874e-04    7.3185491e-04    8.0112916e-04    9.1478262e-04    1.0894196e-03    1.2281149e-01
   1.3518603e+01    8.5496488e-01    5.1733824e-03    2.6682290e-03    1.8725685e-03    1.2858496e-03    1.1063723e-03    9.7615642e-04    7.8716017e-04    6.8805053e-04    6.8471611e-04    6.8756592e-04    6.5859960e-04    6.0285068e-04    6.2352241e-04    5.5717070e-04    7.9174277e-04    7.8146757e-04    1.0036815e-03    1.0991082e-03    1.2298693e-01
   1.3613414e+01    8.5473920e-01    5.1165097e-03    2.7699982e-03    1.8425926e-03    1.3306259e-03    1.0649627e-03    9.7509379e-04    8.7096364e-04    7.4490434e-04    6.2907266e-04    6.5924440e-04    6.4545502e-04    5.5412278e-04    6.5626722e-04    7.0563746e-04    6.8290026e-04    7.8613465e-04    9.3165348e-04    1.0497009e-03    1.2324496e-01
   1.3708992e+01    8.5452917e-01    5.1586912e-03    2.7231546e-03    1.6992261e-03    1.4056775e-03    1.0552771e-03    9.5057167e-04    8.1987662e-04    8.0410915e-04    7.1999289e-04    7.0031768e-04    6.3032665e-04    6.2171510e-04    6.8689736e-04    6.6159271e-04    6.9327551e-04    7.5546321e-04    8.7025206e-04    1.2126559e-03    1.2330176e-01
   1.3805158e+01    8.5412660e-01    5.3941696e-03    2.7199212e-03    1.7697124e-03    1.3081924e-03    1.1546849e-03    9.1692421e-04    7.9289492e-04    7.4480516e-04    6.9638170e-04    6.4716298e-04    6.4548390e-04    6.6026360e-04    6.4317970e-04    5.4014954e-04    7.3898900e-04    8.6872364e-04    9.1455029e-04    1.2307306e-03    1.2348648e-01
   1.3901683e+01    8.5387584e-01    5.3866535e-03    2.6821744e-03    1.7945939e-03    1.4430751e-03    1.1118939e-03    9.7141891e-04    8.8891383e-04    6.7842004e-04    6.0768683e-04    6.9416955e-04    5.9780629e-04    6.2115017e-04    5.9385125e-04    6.8266861e-04    7.4523453e-04    8.3507564e-04    9.9054697e-04    1.1224433e-03    1.2367638e-01
   1.4044870e+01    8.5366257e-01    5.3672989e-03    2.6749964e-03    1.7575731e-03    1.3242125e-03    1.0539221e-03    1.0489880e-03    7.6250157e-04    7.5284899e-04    7.0413433e-04    6.7814006e-04    6.6438316e-04    6.0763956e-04    6.6019829e-04    6.5733388e-04    7.0117913e-04    8.9540805e-04    9.9997891e-04    1.0821544e-03    1.2394454e-01
   1.4141413e+01    8.5334213e-01    5.3945272e-03    2.6975113e-03    1.8271620e-03    1.3013585e-03    1.1623751e-03    9.5327773e-04    7.4135464e-04    7.5761492e-04    5.8873936e-04    7.1761235e-04    6.0495269e-04    6.4060571e-04    7.0819886e-04    7.3821241e-04    7.8531978e-04    7.5820415e-04    9.6180968e-04    1.1474099e-03    1.2417163e-01
   1.4238730e+01    8.5302159e-01    5.5236457e-03    2.5815327e-03    1.8120122e-03    1.2375855e-03    1.0587949e-03    9.8959397e-04    8.7739647e-04    7.8264816e-04    7.0294285e-04    6.9069193e-04    6.6111618e-04    6.6927962e-04    6.6340286e-04    7.7705198e-04    6.8691324e-04    8.6849710e-04    1.0088718e-03    1.1369850e-03    1.2424944e-01
   1.4337576e+01    8.5288886e-01    5.3369217e-03    2.6220525e-03    1.7992798e-03    1.3572345e-03    1.0903820e-03    9.2243001e-04    8.3192695e-04    7.9364300e-04    6.3116186e-04    7.2066845e-04    6.3587783e-04    6.8973398e-04    6.7343396e-04    7.1288362e-04    7.3501635e-04    8.3139663e-04    1.0265257e-03    1.3183829e-03    1.2438219e-01
   1.4436470e+01    8.5262679e-01    5.4367656e-03    2.5121873e-03    1.7876577e-03    1.3714747e-03    1.1536718e-03    9.0184050e-04    8.7586386e-04    6.4902588e-04    7.0400056e-04    6.8522837e-04    7.3290118e-04    7.2969937e-04    6.6915957e-04    6.7681182e-04    7.8845227e-04    9.1156821e-04    1.0788002e-03    1.2078276e-03    1.2450028e-01
   1.4532850e+01    8.5243808e-01    5.1811185e-03    2.7465522e-03    1.7690679e-03    1.2821037e-03    1.1568069e-03    9.6967099e-04    8.8586056e-04    7.5828934e-04    6.9938682e-04    6.9245371e-04    6.3914566e-04    6.5646340e-04    7.3557577e-04    7.7584862e-04    8.0395538e-04    8.4462539e-04    1.0526292e-03    1.2843999e-03    1.2462797e-01
   1.4630050e+01    8.5226133e-01    5.1440350e-03    2.5793244e-03    1.7958378e-03    1.2954025e-03    1.2539116e-03    9.9211434e-04    8.7290404e-04    7.9360601e-04    6.8237229e-04    7.8814375e-04    6.8147443e-04    5.9204869e-04    6.7253243e-04    7.0393177e-04    8.4582312e-04    8.7842639e-04    1.0720941e-03    1.3646935e-03    1.2472999e-01
   1.4728134e+01    8.5188923e-01    5.2721629e-03    2.5152476e-03    1.7375587e-03    1.5048664e-03    1.0670321e-03    1.0538965e-03    9.0335474e-04    8.3210868e-04    7.3398716e-04    7.3253106e-04    6.6739375e-04    6.7177390e-04    6.9162500e-04    7.2253641e-04    8.8465147e-04    8.1762806e-04    1.0574498e-03    1.3405349e-03    1.2490443e-01
   1.4827219e+01    8.5158853e-01    5.1182541e-03    2.6450400e-03    1.8571591e-03    1.4725617e-03    1.1427855e-03    1.0504390e-03    8.4673934e-04    7.6220521e-04    6.6754006e-04    7.5265837e-04    7.7794826e-04    6.6484978e-04    7.9066569e-04    7.6060858e-04    8.2810812e-04    9.4560523e-04    9.9594433e-04    1.2648507e-03    1.2506751e-01
   1.4924815e+01    8.5113777e-01    5.2469371e-03    2.7732288e-03    1.8646673e-03    1.4343031e-03    1.0867374e-03    1.0145661e-03    9.5326051e-04    7.5818567e-04    7.6567537e-04    7.7120581e-04    6.9235040e-04    7.1356368e-04    7.7684957e-04    6.7268815e-04    7.9411371e-04    9.7781473e-04    1.1061778e-03    1.3295175e-03    1.2513039e-01
   1.5022648e+01    8.5074375e-01    5.3176177e-03    2.8266447e-03    1.8645980e-03    1.4355175e-03    1.1475786e-03    9.7060998e-04    8.8862505e-04    7.7686970e-04    7.7610537e-04    8.6246102e-04    6.4858817e-04    6.8859518e-04    7.9802308e-04    8.9372893e-04    7.3559090e-04    9.5370538e-04    1.0957417e-03    1.2454747e-03    1.2533017e-01
   1.5120821e+01    8.5044104e-01    5.3210645e-03    2.7958617e-03    1.8836572e-03    1.3758891e-03    1.1626799e-03    1.0117702e-03    8.9848192e-04    8.6247374e-04    7.7344719e-04    7.7551749e-04    7.7345741e-04    6.7848184e-04    7.2006950e-04    8.4792923e-04    9.1880051e-04    8.6590645e-04    1.1388355e-03    1.3010748e-03    1.2545356e-01
   1.5209553e+01    8.4992396e-01    5.6197400e-03    2.7481613e-03    1.8059564e-03    1.4500838e-03    1.1704216e-03    1.0943236e-03    9.1340429e-04    8.5859233e-04    7.3222551e-04    7.4029882e-04    7.9263040e-04    7.2864217e-04    7.9538868e-04    7.9265371e-04    8.0797391e-04    9.9298618e-04    1.1025596e-03    1.3787376e-03    1.2555126e-01
   1.5347900e+01    8.4957391e-01    5.4222288e-03    2.9027327e-03    1.9721181e-03    1.3881472e-03    1.1002616e-03    1.0430410e-03    9.6505638e-04    8.6922136e-04    8.4638768e-04    7.3878447e-04    7.3460763e-04    6.6674020e-04    7.7758039e-04    8.5012841e-04    9.1615598e-04    9.5860967e-04    1.2180292e-03    1.3159994e-03    1.2574026e-01
   1.5436537e+01    8.4897384e-01    5.7409835e-03    2.8490953e-03    1.8989633e-03    1.5228694e-03    1.2142713e-03    1.1169858e-03    1.0208031e-03    7.8237423e-04    7.6230941e-04    7.4641797e-04    7.4261731e-04    7.3956869e-04    7.6258889e-04    8.1929084e-04    8.5673854e-04    9.6981675e-04    1.1926782e-03    1.4601851e-03    1.2582761e-01
   1.5525361e+01    8.4940283e-01    5.2342022e-03    2.8690380e-03    1.9344354e-03    1.4956544e-03    1.1031910e-03    1.0255287e-03    9.5321290e-04    8.7279875e-04    8.3908257e-04    6.6785528e-04    7.6601011e-04    7.4983003e-04    7.3002786e-04    8.9684359e-04    8.2065340e-04    9.3886682e-04    1.1982323e-03    1.3990918e-03    1.2610262e-01
   1.5617905e+01    8.4909613e-01    5.3505747e-03    2.7297715e-03    1.9202583e-03    1.4913559e-03    1.2052567e-03    9.9083673e-04    9.0669046e-04    9.1307543e-04    8.6127970e-04    7.5798574e-04    7.6467417e-04    6.6901244e-04    8.1511081e-04    7.5582945e-04    8.4457569e-04    9.7370338e-04    1.1690971e-03    1.6085880e-03    1.2617620e-01
   1.5713601e+01    8.4805020e-01    5.6652087e-03    2.8606780e-03    1.9672655e-03    1.6107494e-03    1.1248116e-03    1.1578566e-03    1.0195320e-03    8.3487728e-04    8.4316407e-04    8.0228173e-04    7.6939561e-04    8.4216561e-04    8.5429264e-04    8.2972615e-04    8.7946524e-04    1.0486457e-03    1.2157255e-03    1.5537831e-03    1.2607018e-01
   1.5812003e+01    8.4780178e-01    5.5171592e-03    2.9072727e-03    2.0176569e-03    1.5519069e-03    1.3161500e-03    1.1245665e-03    8.9678311e-04    8.1821299e-04    8.7084839e-04    9.1042713e-04    8.0454343e-04    8.4432099e-04    8.1711839e-04    8.0122972e-04    9.6636144e-04    1.1226017e-03    1.1913666e-03    1.5713540e-03    1.2614834e-01
   1.5911172e+01    8.4732589e-01    5.6326728e-03    3.0082180e-03    1.9402120e-03    1.5719190e-03    1.3404862e-03    1.1660895e-03    9.6592503e-04    8.6874241e-04    8.3347043e-04    8.4030803e-04    8.6061897e-04    8.4688579e-04    8.3915927e-04    9.6403846e-04    9.5137481e-04    9.7364926e-04    1.2510182e-03    1.6519742e-03    1.2616734e-01
   1.6010868e+01    8.4705745e-01    5.5945037e-03    2.8890680e-03    2.0827940e-03    1.6606370e-03    1.2566477e-03    1.1361306e-03    9.7072873e-04    9.4515685e-04    8.2209042e-04    8.2634090e-04    8.6861282e-04    8.5693947e-04    9.1822125e-04    9.0482759e-04    1.0014642e-03    1.0671103e-03    1.3228702e-03    1.6314704e-03    1.2618693e-01
   1.6109656e+01    8.4664898e-01    5.5897469e-03    2.9181085e-03    2.1565667e-03    1.6904835e-03    1.4158521e-03    1.0223991e-03    1.0116331e-03    9.3102524e-04    8.0945687e-04    8.5742672e-04    8.1287722e-04    8.8927536e-04    9.3536279e-04    8.8535419e-04    1.0423398e-03    1.1345335e-03    1.3403968e-03    1.6620434e-03    1.2624614e-01
   1.6206322e+01    8.4644882e-01    5.6169024e-03    3.0561386e-03    2.0086294e-03    1.7218791e-03    1.2031535e-03    1.2004623e-03    1.0415070e-03    9.6228112e-04    9.1066812e-04    8.0312752e-04    8.1645114e-04    8.6781617e-04    8.8458103e-04    8.8426003e-04    9.6811527e-04    1.1605530e-03    1.3185868e-03    1.6281058e-03    1.2649796e-01
   1.6305546e+01    8.4597245e-01    5.6248303e-03    3.1201559e-03    2.0804488e-03    1.5971461e-03    1.4135959e-03    1.1834946e-03    9.7199183e-04    1.0535180e-03    9.6249563e-04    9.4445723e-04    7.9741954e-04    8.5434399e-04    9.1001434e-04    9.6863999e-04    9.6602296e-04    1.0783054e-03    1.4631088e-03    1.6897818e-03    1.2634778e-01
   1.6403687e+01    8.4575507e-01    5.5040325e-03    3.1756937e-03    2.0759185e-03    1.6475331e-03    1.4031588e-03    1.1370387e-03    1.1037626e-03    1.0206183e-03    1.0204407e-03    8.4409692e-04    9.5548777e-04    7.7257962e-04    8.8699276e-04    9.6451084e-04    1.0212914e-03    1.1811714e-03    1.5440745e-03    1.7155335e-03    1.2627099e-01
   1.6501980e+01    8.4540601e-01    5.5600580e-03    3.1776253e-03    2.1822017e-03    1.5611034e-03    1.4260660e-03    1.3126028e-03    1.0785169e-03    9.8632901e-04    9.3339542e-04    8.6221833e-04    8.7162549e-04    9.7478700e-04    8.4176907e-04    9.9785756e-04    1.0998225e-03    1.2718226e-03    1.3957413e-03    1.6831575e-03    1.2637729e-01
   1.6600268e+01    8.4506506e-01    5.6706855e-03    3.1060700e-03    2.1495029e-03    1.7137130e-03    1.4496204e-03    1.2172418e-03    1.2058148e-03    9.8113119e-04    9.3920698e-04    8.6028090e-04    8.7846201e-04    9.9885595e-04    8.9897952e-04    1.0275540e-03    1.0391335e-03    1.1801335e-03    1.4139952e-03    1.7064372e-03    1.2649812e-01
   1.6749338e+01    8.4446280e-01    5.9171810e-03    3.1316501e-03    2.3399262e-03    1.6504125e-03    1.3155989e-03    1.3463400e-03    1.1275400e-03    9.9941797e-04    9.1813575e-04    9.6527016e-04    9.5924022e-04    9.4435146e-04    9.0561739e-04    1.0933626e-03    1.0316106e-03    1.2435149e-03    1.4633933e-03    1.8244101e-03    1.2636023e-01
   1.6848240e+01    8.4432589e-01    5.7862283e-03    3.2604659e-03    2.2387188e-03    1.7415341e-03    1.4516233e-03    1.2350364e-03    1.0352761e-03    1.0618380e-03    1.0158985e-03    9.3828784e-04    9.7035725e-04    8.7387958e-04    9.3880309e-04    1.0846582e-03    1.1190991e-03    1.2948057e-03    1.4653980e-03    1.9358642e-03    1.2622633e-01
   1.6948491e+01    8.4375926e-01    6.0909489e-03    3.2581098e-03    2.2369081e-03    1.7344882e-03    1.4611433e-03    1.3470606e-03    1.2097687e-03    1.0022862e-03    9.6586752e-04    9.6838445e-04    9.2349824e-04    9.8420327e-04    1.0189885e-03    1.0318538e-03    1.0918559e-03    1.2983919e-03    1.5381176e-03    1.9933951e-03    1.2608547e-01
   1.7048890e+01    8.4356094e-01    6.0850838e-03    3.2746287e-03    2.3415518e-03    1.6070302e-03    1.4923758e-03    1.3057005e-03    1.2692515e-03    1.0809048e-03    1.0244994e-03    9.3564905e-04    8.4315393e-04    1.0044202e-03    1.0841604e-03    1.0465625e-03    1.1758656e-03    1.2784872e-03    1.6435116e-03    2.0439910e-03    1.2590223e-01
   1.7148436e+01    8.4330084e-01    6.0090067e-03    3.4635551e-03    2.2448708e-03    1.7336864e-03    1.5433351e-03    1.3668186e-03    1.2354547e-03    1.0506779e-03    9.4794130e-04    1.0205268e-03    9.5969829e-04    1.0203382e-03    9.7008854e-04    1.0770719e-03    1.1835071e-03    1.2501363e-03    1.6918366e-03    2.0024152e-03    1.2592820e-01
   1.7248171e+01    8.4309152e-01    6.0001725e-03    3.3267944e-03    2.4392553e-03    1.8010877e-03    1.4677696e-03    1.4443309e-03    1.1978710e-03    1.0486795e-03    1.0376965e-03    9.5002543e-04    1.0588413e-03    1.0233821e-03    9.7843934e-04    1.0797425e-03    1.1324566e-03    1.4989889e-03    1.7083274e-03    1.8496722e-03    1.2586494e-01
   1.7347513e+01    8.4289304e-01    6.0702238e-03    3.2853325e-03    2.3478424e-03    1.9968940e-03    1.4735893e-03    1.3592157e-03    1.1876450e-03    1.1355065e-03    1.0642063e-03    1.0238710e-03    1.0063042e-03    8.8517253e-04    1.0371704e-03    1.2330786e-03    1.2710597e-03    1.4272626e-03    1.6709672e-03    1.9761482e-03    1.2565547e-01
   1.7446739e+01    8.4278438e-01    5.9923866e-03    3.3049313e-03    2.3577228e-03    1.9452180e-03    1.6172333e-03    1.3605177e-03    1.3148628e-03    1.0311140e-03    1.0589522e-03    1.0352282e-03    9.5449760e-04    1.0570907e-03    1.0870799e-03    1.0122507e-03    1.3007906e-03    1.5060567e-03    1.7203976e-03    1.9627136e-03    1.2559658e-01
   1.7545982e+01    8.4254638e-01    6.0435685e-03    3.4193013e-03    2.3599221e-03    1.8207324e-03    1.6144563e-03    1.4475668e-03    1.3099974e-03    1.0706874e-03    1.1545401e-03    1.1516144e-03    9.1075729e-04    1.0727148e-03    1.0225586e-03    1.0532530e-03    1.3325632e-03    1.4676554e-03    1.5859101e-03    2.2618214e-03    1.2535400e-01
   1.7645418e+01    8.4244841e-01    6.0725299e-03    3.4153574e-03    2.4060320e-03    1.8295404e-03    1.5672054e-03    1.3464696e-03    1.2895606e-03    1.3073374e-03    1.0253852e-03    1.1238323e-03    1.0316774e-03    1.0542548e-03    1.0195887e-03    1.1672250e-03    1.3242374e-03    1.4241990e-03    1.6633431e-03    2.2026770e-03    1.2528113e-01
   1.7744404e+01    8.4212195e-01    6.3498974e-03    3.3381312e-03    2.4322599e-03    1.8949441e-03    1.5912373e-03    1.3388452e-03    1.3244905e-03    1.2516299e-03    1.0619028e-03    1.0534942e-03    1.0723169e-03    1.0098244e-03    1.0956914e-03    1.1806779e-03    1.3267684e-03    1.5101006e-03    1.7161271e-03    2.1520775e-03    1.2517763e-01
   1.7843658e+01    8.4188385e-01    6.4065810e-03    3.4076410e-03    2.4042792e-03    1.9624349e-03    1.6944228e-03    1.3791322e-03    1.2552460e-03    1.1445762e-03    1.2014779e-03    1.0546872e-03    1.1427874e-03    9.6674679e-04    1.0978881e-03    1.3110462e-03    1.2870825e-03    1.3905346e-03    1.8315324e-03    2.1250782e-03    1.2505297e-01
   1.7943375e+01    8.4165740e-01    6.4556608e-03    3.5048160e-03    2.4854148e-03    1.9114568e-03    1.7191735e-03    1.4198164e-03    1.3391304e-03    1.2506789e-03    9.9219242e-04    1.1193908e-03    1.0700663e-03    9.9428894e-04    1.1126120e-03    1.2448026e-03    1.3627151e-03    1.5381865e-03    1.8051923e-03    2.2481401e-03    1.2476887e-01
   1.8043631e+01    8.4139987e-01    6.5295971e-03    3.5833908e-03    2.5933589e-03    1.9082911e-03    1.6733629e-03    1.4061438e-03    1.4083236e-03    1.2229582e-03    1.1432580e-03    9.9888817e-04    1.1381973e-03    1.0516268e-03    1.1204890e-03    1.1767320e-03    1.4230884e-03    1.5573441e-03    1.6800475e-03    2.2425276e-03    1.2474250e-01
   1.8142985e+01    8.4134958e-01    6.3477278e-03    3.7768412e-03    2.6406678e-03    1.9859762e-03    1.6280616e-03    1.4965509e-03    1.3319865e-03    1.1118289e-03    1.1934719e-03    1.1329371e-03    1.0731570e-03    1.1044622e-03    1.1413418e-03    1.1974443e-03    1.4110709e-03    1.4732569e-03    1.7978295e-03    2.2491732e-03    1.2455663e-01
   1.8242844e+01    8.4122042e-01    6.5123756e-03    3.5878321e-03    2.6838357e-03    1.9511599e-03    1.7339904e-03    1.4862530e-03    1.3690099e-03    1.2438529e-03    1.1082551e-03    1.1698845e-03    1.1334201e-03    1.0580695e-03    1.2012579e-03    1.1853920e-03    1.3416045e-03    1.5526403e-03    1.7553620e-03    2.3161296e-03    1.2438925e-01
   1.8342575e+01    8.4106955e-01    6.5067653e-03    3.7341995e-03    2.6429695e-03    1.9962384e-03    1.7084973e-03    1.5428682e-03    1.4149768e-03    1.2337673e-03    1.1166001e-03    1.1151571e-03    1.1329907e-03    1.1007676e-03    1.2258698e-03    1.2564229e-03    1.3049292e-03    1.5463369e-03    1.8543320e-03    2.3789997e-03    1.2411776e-01
   1.8442683e+01    8.4086546e-01    6.5855399e-03    3.7629086e-03    2.6301762e-03    2.0359059e-03    1.7480392e-03    1.5115699e-03    1.4182679e-03    1.3150947e-03    1.2185505e-03    1.0691516e-03    1.1126935e-03    1.1295644e-03    1.1873365e-03    1.2667146e-03    1.3819277e-03    1.6472491e-03    1.8036236e-03    2.4097615e-03    1.2390047e-01
   1.8542458e+01    8.4074390e-01    6.7444521e-03    3.6918772e-03    2.5928275e-03    2.1271973e-03    1.7102984e-03    1.5474543e-03    1.3858686e-03    1.3457495e-03    1.1842992e-03    1.1451631e-03    1.1209565e-03    1.2224528e-03    1.1536882e-03    1.2417777e-03    1.3760691e-03    1.6292821e-03    2.0622841e-03    2.3006976e-03    1.2367371e-01
   1.8642046e+01    8.4066953e-01    6.6897251e-03    3.6539247e-03    2.6668043e-03    2.1689446e-03    1.7937166e-03    1.5628416e-03    1.4075785e-03    1.3324040e-03    1.0997627e-03    1.1452817e-03    1.1389555e-03    1.1812184e-03    1.1491268e-03    1.4227439e-03    1.5026920e-03    1.6446720e-03    1.9425099e-03    2.4964189e-03    1.2333115e-01
   1.8741070e+01    8.4060253e-01    6.7243853e-03    3.6315088e-03    2.7655561e-03    2.1353783e-03    1.7867836e-03    1.5435300e-03    1.4839785e-03    1.2133718e-03    1.2626101e-03    1.0692615e-03    1.1515862e-03    1.2663662e-03    1.2248630e-03    1.3014299e-03    1.4625261e-03    1.7608347e-03    2.0440465e-03    2.4241801e-03    1.2314527e-01
   1.8840596e+01    8.4066802e-01    6.6174118e-03    3.8667832e-03    2.5359059e-03    2.1787585e-03    1.7409097e-03    1.5704600e-03    1.4882317e-03    1.2861101e-03    1.1591447e-03    1.1850330e-03    1.2427652e-03    1.2661681e-03    1.1609417e-03    1.3018851e-03    1.4860468e-03    1.6652638e-03    2.1021418e-03    2.6238043e-03    1.2285421e-01
   1.8940122e+01    8.4047597e-01    6.7639050e-03    3.8327869e-03    2.6872156e-03    2.0966503e-03    1.8059897e-03    1.5422111e-03    1.4828986e-03    1.3353944e-03    1.2301454e-03    1.1568654e-03    1.1833947e-03    1.2023007e-03    1.2328754e-03    1.3130792e-03    1.5623887e-03    1.6886042e-03    2.1738577e-03    2.7593602e-03    1.2247410e-01
   1.9039714e+01    8.4041614e-01    6.9303537e-03    3.7319837e-03    2.7520914e-03    2.0703478e-03    1.7818849e-03    1.6290540e-03    1.4438972e-03    1.3137591e-03    1.2449038e-03    1.1735133e-03    1.1842998e-03    1.2599175e-03    1.1123698e-03    1.3945536e-03    1.5928702e-03    1.8676356e-03    2.0709584e-03    2.6587834e-03    1.2237068e-01
   1.9129386e+01    8.4079320e-01    6.8790296e-03    3.6678945e-03    2.6118082e-03    2.1261221e-03    1.7550605e-03    1.5147081e-03    1.4387245e-03    1.3511719e-03    1.2561079e-03    1.1460413e-03    1.1407259e-03    1.1563829e-03    1.3263000e-03    1.4401188e-03    1.4084065e-03    1.8822490e-03    2.0279760e-03    2.5932073e-03    1.2248477e-01
   1.9224039e+01    8.4134384e-01    6.6771516e-03    3.7007454e-03    2.5809194e-03    1.9964807e-03    1.6695606e-03    1.5268640e-03    1.4048391e-03    1.2571310e-03    1.2896159e-03    1.1146369e-03    1.2795056e-03    1.1412473e-03    1.2498534e-03    1.3757278e-03    1.4543573e-03    1.6576014e-03    2.0783283e-03    2.5450619e-03    1.2265653e-01
   1.9342746e+01    8.4038763e-01    6.9804952e-03    3.9374217e-03    2.6796228e-03    2.1332438e-03    1.7496681e-03    1.6091235e-03    1.4371146e-03    1.3091739e-03    1.2924884e-03    1.2487267e-03    1.2766737e-03    1.3434307e-03    1.2434678e-03    1.4410846e-03    1.4478672e-03    1.8510209e-03    2.1376908e-03    2.7307192e-03    1.2176334e-01
   1.9442741e+01    8.4023723e-01    7.0714213e-03    3.9325800e-03    2.7616995e-03    2.2399007e-03    1.7971184e-03    1.5532183e-03    1.4163950e-03    1.3620665e-03    1.2944809e-03    1.2760918e-03    1.2256022e-03    1.3092332e-03    1.4065033e-03    1.3825935e-03    1.4851037e-03    1.9431390e-03    2.1194604e-03    2.6568713e-03    1.2152929e-01
   1.9532651e+01    8.4029209e-01    7.0028320e-03    3.9268834e-03    2.8620750e-03    2.2818368e-03    1.8297810e-03    1.4981824e-03    1.4087166e-03    1.3510238e-03    1.2817977e-03    1.3065098e-03    1.2404389e-03    1.3632970e-03    1.3018791e-03    1.5135988e-03    1.5951182e-03    1.8560956e-03    2.0540884e-03    2.7678979e-03    1.2126585e-01
   1.9622760e+01    8.4071326e-01    6.8564241e-03    3.9110792e-03    2.9397986e-03    2.0799757e-03    1.8235261e-03    1.5764716e-03    1.4477250e-03    1.2905574e-03    1.2929370e-03    1.3125430e-03    1.2278050e-03    1.1876376e-03    1.3527665e-03    1.5640050e-03    1.6538858e-03    1.6798574e-03    2.1310334e-03    2.8193373e-03    1.2113937e-01
   1.9722816e+01    8.4034441e-01    6.9224101e-03    4.1011160e-03    2.8898335e-03    2.4080642e-03    1.7080717e-03    1.5691800e-03    1.4863903e-03    1.3562944e-03    1.3471171e-03    1.2764213e-03    1.3388013e-03    1.3077921e-03    1.2527915e-03    1.4399332e-03    1.6105974e-03    1.9692779e-03    2.1974624e-03    2.9164703e-03    1.2055757e-01
   1.9812829e+01    8.4040948e-01    6.8672177e-03    4.1337899e-03    2.9524563e-03    2.2996100e-03    1.9043900e-03    1.5389836e-03    1.4962383e-03    1.3461330e-03    1.4053168e-03    1.3008061e-03    1.2622173e-03    1.2605482e-03    1.3648504e-03    1.4240550e-03    1.5444223e-03    1.9283918e-03    2.2962165e-03    3.0892880e-03    1.2017559e-01
   1.9902811e+01    8.4050126e-01    6.8945358e-03    4.0458866e-03    2.9474689e-03    2.3545635e-03    1.9049606e-03    1.6393254e-03    1.5021060e-03    1.4108277e-03    1.3279334e-03    1.2549402e-03    1.2223401e-03    1.3577892e-03    1.4124669e-03    1.4125028e-03    1.4933975e-03    1.9123018e-03    2.4164982e-03    2.9806629e-03    1.2000824e-01
   2.0042778e+01    8.4057221e-01    7.0633837e-03    3.9744256e-03    2.9209476e-03    2.2837710e-03    1.9978736e-03    1.7047257e-03    1.5750026e-03    1.5258430e-03    1.3506694e-03    1.1022950e-03    1.2557081e-03    1.3915604e-03    1.3129433e-03    1.3399533e-03    1.6579587e-03    2.0427589e-03    2.3329710e-03    2.9347371e-03    1.1966027e-01
   2.0132752e+01    8.4057666e-01    7.1136191e-03    4.0754833e-03    2.8698089e-03    2.2793991e-03    2.0171070e-03    1.7280595e-03    1.5200035e-03    1.5379835e-03    1.3385622e-03    1.4525743e-03    1.2124964e-03    1.1419570e-03    1.2977674e-03    1.4964120e-03    1.7102595e-03    1.9610285e-03    2.2889574e-03    2.8387792e-03    1.1954308e-01
   2.0222725e+01    8.4066455e-01    7.1189912e-03    4.1319239e-03    2.8278139e-03    2.3800471e-03    2.0129186e-03    1.7169997e-03    1.5016500e-03    1.5607976e-03    1.4455826e-03    1.2681254e-03    1.2327126e-03    1.2467049e-03    1.3722409e-03    1.4693974e-03    1.7051657e-03    1.8948025e-03    2.4276580e-03    2.7346371e-03    1.1928728e-01
   2.0312748e+01    8.4106696e-01    7.0521497e-03    4.0944046e-03    2.7850058e-03    2.3189308e-03    2.1442812e-03    1.6924474e-03    1.5515876e-03    1.4325632e-03    1.2870976e-03    1.3288913e-03    1.3710824e-03    1.1984580e-03    1.3260270e-03    1.5399922e-03    1.6420197e-03    1.9088852e-03    2.2582726e-03    2.8590319e-03    1.1914191e-01
   2.0412780e+01    8.4088115e-01    7.2271711e-03    4.1741050e-03    2.7987436e-03    2.3986733e-03    2.0168196e-03    1.8043215e-03    1.5934357e-03    1.5244808e-03    1.3116428e-03    1.3281237e-03    1.3958636e-03    1.2000164e-03    1.4224171e-03    1.5112981e-03    1.6262250e-03    1.9459089e-03    2.3149931e-03    2.7618301e-03    1.1876278e-01
   2.0512832e+01    8.4095948e-01    7.3523573e-03    4.1139693e-03    2.9472712e-03    2.2884224e-03    2.0211965e-03    1.8451141e-03    1.5736236e-03    1.5365377e-03    1.3330634e-03    1.3225866e-03    1.3684859e-03    1.4338490e-03    1.4019876e-03    1.3881056e-03    1.6275995e-03    1.9643137e-03    2.3769119e-03    2.7814802e-03    1.1836364e-01
   2.0602888e+01    8.4107205e-01    7.4792347e-03    4.1437612e-03    2.8783930e-03    2.3653362e-03    2.0718619e-03    1.8196174e-03    1.5271935e-03    1.4595792e-03    1.3460031e-03    1.3705804e-03    1.4090596e-03    1.3433407e-03    1.3868531e-03    1.5925076e-03    1.6531833e-03    1.8106510e-03    2.3725027e-03    2.8655363e-03    1.1803276e-01
   2.0714957e+01    8.4147893e-01    7.5077620e-03    4.1613535e-03    2.8035180e-03    2.4091773e-03    2.0461315e-03    1.7366806e-03    1.5856640e-03    1.4235552e-03    1.2767577e-03    1.3551264e-03    1.3286960e-03    1.3433487e-03    1.5197235e-03    1.6183922e-03    1.4991668e-03    1.9855604e-03    2.3305638e-03    2.7191125e-03    1.1787078e-01
   2.0815078e+01    8.4133393e-01    7.5896030e-03    4.2849113e-03    3.0268105e-03    2.3092082e-03    1.9019245e-03    1.8450683e-03    1.5749243e-03    1.5069334e-03    1.3860478e-03    1.3513326e-03    1.3665527e-03    1.4322574e-03    1.3963502e-03    1.7454115e-03    1.5933336e-03    1.9490995e-03    2.4127669e-03    2.8389699e-03    1.1715456e-01
   2.0915308e+01    8.4131284e-01    7.8326243e-03    4.3705118e-03    2.8620406e-03    2.3938783e-03    1.9566855e-03    1.7571467e-03    1.6250210e-03    1.5457975e-03    1.5107825e-03    1.3761203e-03    1.2712165e-03    1.3481283e-03    1.5140946e-03    1.5991418e-03    1.7039845e-03    2.0032674e-03    2.3817250e-03    2.9207239e-03    1.1671427e-01
   2.1015601e+01    8.4164114e-01    7.7053241e-03    4.4241008e-03    2.8956928e-03    2.3586382e-03    2.0654214e-03    1.6921020e-03    1.6344413e-03    1.5935407e-03    1.4628776e-03    1.3697428e-03    1.3347488e-03    1.3423908e-03    1.5098871e-03    1.5775620e-03    1.7923385e-03    2.0020629e-03    2.3725492e-03    3.0544122e-03    1.1617103e-01
   2.1115905e+01    8.4175434e-01    7.8129025e-03    4.3372571e-03    3.0757302e-03    2.4811076e-03    1.9020448e-03    1.7648288e-03    1.6178264e-03    1.5050640e-03    1.4908262e-03    1.4026256e-03    1.2468070e-03    1.5209171e-03    1.3897081e-03    1.6294701e-03    1.9405908e-03    2.0633373e-03    2.2497934e-03    3.0156403e-03    1.1579918e-01
   2.1216178e+01    8.4208862e-01    7.6687942e-03    4.2912881e-03    3.2570473e-03    2.3941855e-03    1.9753440e-03    1.7424878e-03    1.6922395e-03    1.5653553e-03    1.4500956e-03    1.3886998e-03    1.2946541e-03    1.3724656e-03    1.5193321e-03    1.7126251e-03    1.8300672e-03    2.0795939e-03    2.3599886e-03    2.9268194e-03    1.1539029e-01
   2.1316481e+01    8.4233311e-01    7.6488057e-03    4.3969060e-03    3.2036789e-03    2.4113465e-03    2.0047381e-03    1.8577333e-03    1.5391901e-03    1.6463923e-03    1.4591906e-03    1.4018301e-03    1.3943298e-03    1.3593082e-03    1.5292751e-03    1.4786636e-03    1.9570174e-03    2.0551865e-03    2.3825511e-03    2.9191518e-03    1.1502160e-01
   2.1416897e+01    8.4251224e-01    7.7414710e-03    4.4678060e-03    3.1472450e-03    2.5902350e-03    1.8779252e-03    1.8979198e-03    1.6799247e-03    1.6091508e-03    1.3331104e-03    1.3550691e-03    1.4026426e-03    1.4663867e-03    1.5017598e-03    1.6049399e-03    1.7524579e-03    2.0865486e-03    2.3609748e-03    3.0707180e-03    1.1454147e-01
   2.1517379e+01    8.4266948e-01    7.9512213e-03    4.4413773e-03    3.1858640e-03    2.5716273e-03    2.0044271e-03    1.7779159e-03    1.6370718e-03    1.6613126e-03    1.3326511e-03    1.4492421e-03    1.3629912e-03    1.3835019e-03    1.5081562e-03    1.5827251e-03    1.9049298e-03    1.9033563e-03    2.4528593e-03    3.0350475e-03    1.1418424e-01
   2.1618907e+01    8.4370071e-01    7.8249238e-03    4.4077643e-03    3.0412981e-03    2.4549207e-03    1.9945862e-03    1.6974544e-03    1.6836647e-03    1.5124377e-03    1.4092811e-03    1.2555201e-03    1.2745932e-03    1.4047572e-03    1.5339513e-03    1.4991309e-03    1.6786858e-03    1.9279049e-03    2.4428532e-03    3.0635971e-03    1.1419197e-01
   2.1738669e+01    8.4314249e-01    8.3847190e-03    4.4692091e-03    3.1860344e-03    2.5158701e-03    2.0507702e-03    1.8023758e-03    1.7713881e-03    1.4299075e-03    1.3649905e-03    1.3072502e-03    1.4185553e-03    1.5688649e-03    1.4286486e-03    1.4992418e-03    1.7294960e-03    1.9155014e-03    2.6194480e-03    3.1134712e-03    1.1328177e-01
   2.1808985e+01    8.4404823e-01    8.1158545e-03    4.3823275e-03    3.1313568e-03    2.4976738e-03    1.9977454e-03    1.7734580e-03    1.6782523e-03    1.3318590e-03    1.3951930e-03    1.3476681e-03    1.5061321e-03    1.3864523e-03    1.4064326e-03    1.5596157e-03    1.5954383e-03    2.0435387e-03    2.3980347e-03    3.3066144e-03    1.1309812e-01
   2.1904727e+01    8.4380807e-01    8.6265930e-03    4.5066361e-03    3.1383641e-03    2.4586883e-03    1.9838230e-03    1.8403176e-03    1.6183670e-03    1.3208116e-03    1.4252203e-03    1.4396105e-03    1.4685057e-03    1.4330066e-03    1.3763085e-03    1.5067420e-03    1.6688130e-03    2.0664080e-03    2.3573940e-03    3.2578598e-03    1.1269846e-01
   2.2004078e+01    8.4379951e-01    8.7311552e-03    4.6273099e-03    3.1808120e-03    2.4807355e-03    2.0157105e-03    1.7658900e-03    1.6530375e-03    1.4438721e-03    1.5270719e-03    1.3976035e-03    1.4760555e-03    1.3851680e-03    1.4988818e-03    1.6013490e-03    1.7448807e-03    1.9959674e-03    2.3199447e-03    3.4342861e-03    1.1192075e-01
   2.2104829e+01    8.4414332e-01    8.6438723e-03    4.7664898e-03    3.2683987e-03    2.4168246e-03    2.0680583e-03    1.7830996e-03    1.5240196e-03    1.5027302e-03    1.4927655e-03    1.4006962e-03    1.5415979e-03    1.4986938e-03    1.4644366e-03    1.5894120e-03    1.7121639e-03    2.0039698e-03    2.3762596e-03    3.3293326e-03    1.1147386e-01
   2.2205654e+01    8.4452736e-01    8.6589932e-03    4.7476183e-03    3.3128472e-03    2.4670104e-03    2.0688771e-03    1.7274700e-03    1.5859048e-03    1.4574100e-03    1.5107056e-03    1.4733148e-03    1.4230025e-03    1.5027207e-03    1.6127620e-03    1.5629365e-03    1.6149288e-03    2.1443979e-03    2.4396452e-03    3.1732548e-03    1.1098884e-01
   2.2319105e+01    8.4541188e-01    8.6506238e-03    4.5289102e-03    3.3583888e-03    2.5093925e-03    1.9357258e-03    1.7388729e-03    1.5571253e-03    1.5567919e-03    1.4588079e-03    1.2953746e-03    1.3069051e-03    1.5207337e-03    1.5780289e-03    1.4579187e-03    1.8132123e-03    2.0864945e-03    2.3807717e-03    3.0466533e-03    1.1080739e-01
   2.2415224e+01    8.4595648e-01    8.5337572e-03    4.4797156e-03    3.3725675e-03    2.4721364e-03    2.0390880e-03    1.8104332e-03    1.6045126e-03    1.4600948e-03    1.4434202e-03    1.3027024e-03    1.3802461e-03    1.3016027e-03    1.6121555e-03    1.5503587e-03    1.8233990e-03    2.0699268e-03    2.3809185e-03    3.2341875e-03    1.1017229e-01
   2.2517645e+01    8.4623741e-01    8.6400870e-03    4.4877836e-03    3.2960616e-03    2.4825706e-03    2.1179516e-03    1.9056957e-03    1.6604262e-03    1.4666328e-03    1.3367260e-03    1.3249816e-03    1.3773569e-03    1.4490843e-03    1.4674135e-03    1.6907687e-03    1.7390640e-03    2.1648710e-03    2.4835069e-03    3.2823862e-03    1.0938922e-01
   2.2613763e+01    8.4629459e-01    8.8919129e-03    4.6691651e-03    3.2167234e-03    2.5094589e-03    2.1635626e-03    1.8644889e-03    1.6361955e-03    1.4701990e-03    1.4066254e-03    1.3792666e-03    1.3957352e-03    1.3967155e-03    1.5446172e-03    1.5960766e-03    1.9149846e-03    2.0757893e-03    2.4145219e-03    3.2872964e-03    1.0887208e-01
   2.2704936e+01    8.4646690e-01    8.9778141e-03    4.7850347e-03    3.1778740e-03    2.6121168e-03    2.0823546e-03    1.8671273e-03    1.6307369e-03    1.6112653e-03    1.4528916e-03    1.3761214e-03    1.3472668e-03    1.5837207e-03    1.4198591e-03    1.6854510e-03    1.9089865e-03    2.0764999e-03    2.3858807e-03    3.2838060e-03    1.0826829e-01
   2.2841740e+01    8.4710474e-01    8.9964999e-03    4.8333428e-03    3.2000569e-03    2.6064526e-03    2.0252175e-03    1.8889069e-03    1.6635226e-03    1.6335940e-03    1.4405951e-03    1.4814110e-03    1.3165630e-03    1.5236590e-03    1.4853899e-03    1.6495292e-03    1.8560049e-03    2.1937534e-03    2.4156720e-03    3.3451404e-03    1.0733995e-01
   2.2932984e+01    8.4753916e-01    9.0115933e-03    4.7841882e-03    3.3620236e-03    2.5304979e-03    2.0988547e-03    1.8382927e-03    1.7065071e-03    1.5542260e-03    1.4398394e-03    1.5112893e-03    1.5139115e-03    1.4230284e-03    1.4330135e-03    1.5971235e-03    1.9084003e-03    2.0589776e-03    2.4731084e-03    3.5153071e-03    1.0670066e-01
   2.3023996e+01    8.4803057e-01    8.9915742e-03    4.8829347e-03    3.3471981e-03    2.5607971e-03    2.0513259e-03    1.8114425e-03    1.7264673e-03    1.5527776e-03    1.5099026e-03    1.4483766e-03    1.4175378e-03    1.4693177e-03    1.4658324e-03    1.7126186e-03    1.7666830e-03    1.9268555e-03    2.6835987e-03    3.4497224e-03    1.0619447e-01
   2.3115008e+01    8.4853588e-01    8.8709151e-03    5.0361677e-03    3.3439980e-03    2.5107398e-03    2.1634489e-03    1.7745863e-03    1.6396530e-03    1.5435130e-03    1.5882085e-03    1.3770446e-03    1.4748746e-03    1.5002750e-03    1.5963588e-03    1.5561226e-03    1.6881597e-03    2.1211599e-03    2.5795714e-03    3.4847423e-03    1.0561458e-01
   2.3216212e+01    8.4885080e-01    8.8491247e-03    5.1317938e-03    3.4025872e-03    2.6378242e-03    2.0874119e-03    1.8346299e-03    1.6110808e-03    1.6594446e-03    1.4446821e-03    1.5169064e-03    1.5008804e-03    1.4748018e-03    1.5882036e-03    1.6446204e-03    1.7584596e-03    2.1286807e-03    2.5557950e-03    3.4107458e-03    1.0491153e-01
   2.3315064e+01    8.4994578e-01    8.7371783e-03    4.8399768e-03    3.5480567e-03    2.5911015e-03    1.9967867e-03    1.8588692e-03    1.5016147e-03    1.6041203e-03    1.5372654e-03    1.4363305e-03    1.4626819e-03    1.3331222e-03    1.4867528e-03    1.7069412e-03    1.9726557e-03    2.0024024e-03    2.3615176e-03    3.4800765e-03    1.0459677e-01
   2.3438629e+01    8.5011597e-01    8.9452216e-03    4.8347638e-03    3.5539824e-03    2.9052804e-03    2.0183966e-03    1.8033505e-03    1.5993502e-03    1.6690446e-03    1.4440505e-03    1.5221064e-03    1.4059688e-03    1.4109049e-03    1.5549538e-03    1.9115221e-03    1.7242678e-03    2.1032033e-03    2.5840862e-03    3.1703370e-03    1.0372324e-01
   2.3540031e+01    8.5065527e-01    8.8439684e-03    4.9516407e-03    3.4950832e-03    2.9238289e-03    2.0788541e-03    1.8359819e-03    1.7047054e-03    1.6558597e-03    1.3849970e-03    1.4257331e-03    1.4429558e-03    1.5103117e-03    1.6143634e-03    1.8343088e-03    1.7337476e-03    2.1049214e-03    2.5466729e-03    3.1327134e-03    1.0312409e-01
   2.3641468e+01    8.5108031e-01    9.0154095e-03    4.9789884e-03    3.6350507e-03    2.6817074e-03    2.1122289e-03    1.8485800e-03    1.8108004e-03    1.5530317e-03    1.4397106e-03    1.3635303e-03    1.4909070e-03    1.4243739e-03    1.8621028e-03    1.6387067e-03    1.7518434e-03    2.1934411e-03    2.4862967e-03    3.1875771e-03    1.0244540e-01
   2.3742920e+01    8.5162455e-01    9.0797583e-03    5.0418120e-03    3.5386629e-03    2.6898241e-03    2.1012912e-03    1.9447719e-03    1.7215587e-03    1.5468009e-03    1.5970188e-03    1.4011240e-03    1.4063340e-03    1.4264840e-03    1.7662007e-03    1.6039931e-03    2.0054725e-03    2.0000286e-03    2.5305357e-03    3.2068684e-03    1.0176691e-01
   2.3844405e+01    8.5208786e-01    9.1661014e-03    5.1500597e-03    3.4307968e-03    2.6570298e-03    2.2484763e-03    1.9148881e-03    1.7276567e-03    1.5607663e-03    1.5338669e-03    1.4006894e-03    1.5099530e-03    1.5228681e-03    1.4783410e-03    1.8029849e-03    1.8300069e-03    2.1058182e-03    2.5228237e-03    3.4626009e-03    1.0088641e-01
   2.3945427e+01    8.5282174e-01    8.9955036e-03    5.1884703e-03    3.4240729e-03    2.6693231e-03    2.3412243e-03    1.9143102e-03    1.6370336e-03    1.5919674e-03    1.4574617e-03    1.4993988e-03    1.4478945e-03    1.5021245e-03    1.7534485e-03    1.5207810e-03    1.7953513e-03    2.3135496e-03    2.5203685e-03    3.3216718e-03    1.0028431e-01
   2.4046518e+01    8.5329847e-01    9.1888009e-03    5.1832809e-03    3.3148534e-03    2.7242463e-03    2.3502762e-03    1.9098597e-03    1.6502152e-03    1.5691222e-03    1.4828960e-03    1.5360744e-03    1.4640777e-03    1.5880234e-03    1.4528284e-03    1.6431196e-03    1.8760536e-03    2.2690562e-03    2.5847388e-03    3.1604367e-03    9.9753574e-02
   2.4147668e+01    8.5394829e-01    9.0657617e-03    5.2146541e-03    3.4348921e-03    2.6625487e-03    2.3412002e-03    1.9241276e-03    1.6709728e-03    1.5887316e-03    1.5886850e-03    1.5000463e-03    1.5125017e-03    1.4225070e-03    1.4101012e-03    1.6743907e-03    1.8735280e-03    2.3326322e-03    2.6159500e-03    3.0937755e-03    9.9124709e-02
   2.4248870e+01    8.5450914e-01    9.1329701e-03    5.1375782e-03    3.5799350e-03    2.6132899e-03    2.2830152e-03    1.8966375e-03    1.8309724e-03    1.6194178e-03    1.5195866e-03    1.5059125e-03    1.3909321e-03    1.4337573e-03    1.5401188e-03    1.5962966e-03    2.0343119e-03    2.1192217e-03    2.5646953e-03    3.2225732e-03    9.8469637e-02
   2.4350124e+01    8.5494475e-01    9.2560691e-03    5.1231315e-03    3.6606830e-03    2.5543366e-03    2.4056523e-03    1.8317626e-03    1.8965373e-03    1.5608582e-03    1.6365946e-03    1.4325908e-03    1.4143979e-03    1.3192298e-03    1.5889710e-03    1.7161220e-03    1.9551576e-03    2.1557131e-03    2.5351664e-03    3.2076444e-03    9.7804636e-02
   2.4400615e+01    8.5524634e-01    9.2486484e-03    5.1211592e-03    3.7398101e-03    2.5402747e-03    2.3278638e-03    1.9026911e-03    1.8480004e-03    1.6300058e-03    1.6340107e-03    1.4031062e-03    1.3733409e-03    1.3772369e-03    1.5760265e-03    1.7511289e-03    1.9215147e-03    2.0362139e-03    2.6217013e-03    3.2081092e-03    9.7492815e-02
   2.4501673e+01    8.5582635e-01    9.3023070e-03    5.1083908e-03    3.6085024e-03    2.6873662e-03    2.3600135e-03    1.9282050e-03    1.8134331e-03    1.5859616e-03    1.5339503e-03    1.4409002e-03    1.4124122e-03    1.5217171e-03    1.4959740e-03    1.9117685e-03    1.7606528e-03    1.9753327e-03    2.6940328e-03    3.0145613e-03    9.7018172e-02
   2.4602812e+01    8.5645744e-01    9.2542117e-03    5.1236811e-03    3.5764221e-03    2.8036880e-03    2.3306770e-03    2.0220078e-03    1.5975887e-03    1.6750795e-03    1.6091625e-03    1.4496116e-03    1.2922925e-03    1.5636171e-03    1.6624798e-03    1.8349231e-03    1.7274321e-03    1.9444982e-03    2.5485724e-03    3.0556185e-03    9.6471000e-02
   2.4704015e+01    8.5702877e-01    9.3094545e-03    5.0598522e-03    3.6337272e-03    2.8082963e-03    2.2838640e-03    1.9967507e-03    1.7409795e-03    1.6849157e-03    1.5848558e-03    1.4853844e-03    1.3366488e-03    1.3990753e-03    1.6605194e-03    1.8465052e-03    1.7532584e-03    2.0319945e-03    2.4180301e-03    3.0780001e-03    9.5859122e-02
   2.4805273e+01    8.5768683e-01    9.2812890e-03    5.0193699e-03    3.6641608e-03    2.8015904e-03    2.2695413e-03    1.9384961e-03    1.8027516e-03    1.7106871e-03    1.6006492e-03    1.5164498e-03    1.3360750e-03    1.4601870e-03    1.6925981e-03    1.6530307e-03    1.7533314e-03    2.0566728e-03    2.3870225e-03    3.0538593e-03    9.5315405e-02
   2.4906585e+01    8.5832925e-01    9.2170179e-03    5.1639628e-03    3.6854510e-03    2.7277532e-03    2.2491470e-03    1.8406618e-03    1.9104267e-03    1.7761432e-03    1.5829588e-03    1.3772005e-03    1.4313112e-03    1.5612722e-03    1.6016801e-03    1.5607783e-03    1.6704590e-03    2.0972524e-03    2.2636888e-03    3.2463082e-03    9.4707281e-02
   2.5014292e+01    8.5918616e-01    9.1769469e-03    5.1591812e-03    3.6021160e-03    2.7945400e-03    2.1524768e-03    2.0206118e-03    1.8554807e-03    1.6597223e-03    1.6132160e-03    1.3511130e-03    1.4150720e-03    1.5216106e-03    1.5463939e-03    1.5235334e-03    1.6869738e-03    1.9287538e-03    2.4450719e-03    2.9495154e-03    9.4411510e-02
   2.5116944e+01    8.5976985e-01    9.3177792e-03    5.0817873e-03    3.5765670e-03    2.7733627e-03    2.3392247e-03    2.0056702e-03    1.7373040e-03    1.6515861e-03    1.5489157e-03    1.3719538e-03    1.5242759e-03    1.3848270e-03    1.4537135e-03    1.6124670e-03    1.6763532e-03    1.7967374e-03    2.4217539e-03    2.8467646e-03    9.4109105e-02
   2.5231001e+01    8.6022179e-01    9.6841839e-03    4.9668983e-03    3.4030026e-03    3.0478746e-03    2.2576769e-03    2.0969781e-03    1.6641333e-03    1.6256028e-03    1.4133946e-03    1.5359688e-03    1.4303068e-03    1.3444056e-03    1.5923002e-03    1.3944116e-03    1.6629727e-03    1.8198440e-03    2.3441575e-03    2.7954629e-03    9.3698638e-02
   2.5320108e+01    8.6059211e-01    9.6139364e-03    5.0526904e-03    3.5581882e-03    2.9646902e-03    2.3238104e-03    2.1171662e-03    1.6995293e-03    1.5085662e-03    1.5757000e-03    1.5097869e-03    1.3280324e-03    1.5482340e-03    1.4712952e-03    1.3563434e-03    1.7033939e-03    1.8719962e-03    2.3533040e-03    2.6228272e-03    9.3228400e-02
   2.5421714e+01    8.6109286e-01    9.6358222e-03    5.1109788e-03    3.6685941e-03    2.9196481e-03    2.3686556e-03    1.9302534e-03    1.7314833e-03    1.6202311e-03    1.5059530e-03    1.4193406e-03    1.4789892e-03    1.5472329e-03    1.3514320e-03    1.3693192e-03    1.7621477e-03    1.7695054e-03    2.3400698e-03    2.9337989e-03    9.2443686e-02
   2.5523386e+01    8.6177679e-01    9.5303684e-03    5.2286810e-03    3.5973231e-03    2.9716672e-03    2.1795374e-03    1.9366675e-03    1.8534344e-03    1.5176528e-03    1.5387949e-03    1.4639642e-03    1.4378255e-03    1.4690415e-03    1.4451335e-03    1.2726248e-03    1.8240310e-03    1.8283127e-03    2.1296389e-03    2.9975915e-03    9.2000916e-02
   2.5625121e+01    8.6228107e-01    9.6577486e-03    5.3712237e-03    3.5015746e-03    2.9773174e-03    2.0835296e-03    1.9818507e-03    1.7085260e-03    1.5766203e-03    1.5947001e-03    1.3955849e-03    1.4517576e-03    1.4753808e-03    1.3521388e-03    1.4117295e-03    1.5975759e-03    1.9666206e-03    1.9675420e-03    3.0930442e-03    9.1554466e-02
   2.5726920e+01    8.6279780e-01    9.6433473e-03    5.5023264e-03    3.5285694e-03    2.8520370e-03    2.2113875e-03    1.8635066e-03    1.7353771e-03    1.5632340e-03    1.5187136e-03    1.4033579e-03    1.3349463e-03    1.5243494e-03    1.3835233e-03    1.3664628e-03    1.6346592e-03    2.0237585e-03    1.8498868e-03    3.0973670e-03    9.1165391e-02
   2.5828786e+01    8.6338862e-01    9.6596160e-03    5.5758540e-03    3.5723062e-03    2.7620773e-03    2.1986201e-03    1.8491612e-03    1.7328972e-03    1.5660903e-03    1.4988799e-03    1.2817288e-03    1.3978549e-03    1.3675940e-03    1.4780515e-03    1.3795048e-03    1.7812659e-03    1.7190591e-03    2.2023284e-03    2.9532307e-03    9.0635261e-02
   2.5930720e+01    8.6393410e-01    9.8401265e-03    5.4460709e-03    3.6314643e-03    2.6630883e-03    2.2339498e-03    1.7769577e-03    1.8024622e-03    1.6247386e-03    1.3050572e-03    1.1959496e-03    1.3922687e-03    1.4291680e-03    1.4182922e-03    1.5551384e-03    1.7212466e-03    1.6304856e-03    2.2431249e-03    3.0034183e-03    9.0152894e-02
   2.6032723e+01    8.6449711e-01    9.8855578e-03    5.3537466e-03    3.7278401e-03    2.6180986e-03    2.2857689e-03    1.7996702e-03    1.6462887e-03    1.5422600e-03    1.3459439e-03    1.2497538e-03    1.2813402e-03    1.4061146e-03    1.5008937e-03    1.6460820e-03    1.4910567e-03    1.8111335e-03    2.0896665e-03    3.1043432e-03    8.9717330e-02
   2.6134793e+01    8.6505820e-01    1.0006209e-02    5.3560501e-03    3.5780465e-03    2.7073305e-03    2.1051172e-03    2.0021464e-03    1.6171199e-03    1.3294214e-03    1.3866356e-03    1.2121026e-03    1.3402005e-03    1.4384861e-03    1.4633040e-03    1.5632143e-03    1.5271394e-03    1.7223687e-03    2.2061332e-03    2.9580646e-03    8.9422712e-02
   2.6236594e+01    8.6564425e-01    1.0116917e-02    5.3152387e-03    3.5201059e-03    2.5738772e-03    2.1624732e-03    1.9854338e-03    1.5441401e-03    1.4289035e-03    1.2455405e-03    1.2614955e-03    1.3234545e-03    1.4233868e-03    1.4287036e-03    1.4812604e-03    1.5662083e-03    1.9157126e-03    2.1139396e-03    2.9123965e-03    8.9036564e-02
   2.6338497e+01    8.6631358e-01    1.0154094e-02    5.1338751e-03    3.4947536e-03    2.5990550e-03    2.0837992e-03    2.0046317e-03    1.5778954e-03    1.3470246e-03    1.3356499e-03    1.2801812e-03    1.3390513e-03    1.3082179e-03    1.4800667e-03    1.3531837e-03    1.5051076e-03    2.0177123e-03    2.2454813e-03    2.7519126e-03    8.8674724e-02
   2.6440473e+01    8.6691184e-01    1.0096522e-02    5.2304228e-03    3.4728910e-03    2.4683510e-03    2.1597134e-03    1.9295296e-03    1.5235158e-03    1.3545830e-03    1.2955922e-03    1.3617884e-03    1.3322959e-03    1.2679644e-03    1.3443364e-03    1.3898806e-03    1.6411203e-03    1.8443899e-03    2.5206314e-03    2.6293448e-03    8.8225288e-02
   2.6542517e+01    8.6741164e-01    1.0183867e-02    5.2625808e-03    3.4474818e-03    2.3641031e-03    2.1459009e-03    1.7864358e-03    1.4946043e-03    1.4423975e-03    1.3481886e-03    1.3897758e-03    1.2735230e-03    1.2582485e-03    1.3114103e-03    1.3843197e-03    1.5659841e-03    1.9792479e-03    2.3855748e-03    2.5856713e-03    8.7979044e-02
   2.6644630e+01    8.6803596e-01    1.0143148e-02    5.1899095e-03    3.3494878e-03    2.4401083e-03    2.1396664e-03    1.6887502e-03    1.5805992e-03    1.4246193e-03    1.3191630e-03    1.2735143e-03    1.2658255e-03    1.3546478e-03    1.2221259e-03    1.6163643e-03    1.4512733e-03    2.0238461e-03    2.1708527e-03    2.6059644e-03    8.7704173e-02
   2.6746809e+01    8.6868555e-01    1.0012022e-02    5.0892638e-03    3.5034590e-03    2.4170932e-03    1.9951047e-03    1.6837653e-03    1.5974830e-03    1.3938035e-03    1.3835113e-03    1.2210313e-03    1.2509507e-03    1.2958032e-03    1.3528549e-03    1.5159367e-03    1.6156213e-03    1.9738061e-03    2.1082966e-03    2.5648410e-03    8.7339802e-02
   2.6820390e+01    8.6941728e-01    9.7597984e-03    5.0719959e-03    3.3946760e-03    2.4272236e-03    1.9501528e-03    1.7760821e-03    1.5165308e-03    1.4077287e-03    1.3031203e-03    1.2391462e-03    1.1655211e-03    1.2545651e-03    1.3867143e-03    1.6077281e-03    1.4141696e-03    2.1429873e-03    1.9480639e-03    2.5810363e-03    8.7235477e-02
   2.6920132e+01    8.7020954e-01    9.5249445e-03    5.1664610e-03    3.2101659e-03    2.5170108e-03    1.9403931e-03    1.6785851e-03    1.5383151e-03    1.3215924e-03    1.1767301e-03    1.3212512e-03    1.1213036e-03    1.2622010e-03    1.5651903e-03    1.3871794e-03    1.5916747e-03    1.8996917e-03    2.0230077e-03    2.4623560e-03    8.7082402e-02
   2.7011700e+01    8.7048681e-01    9.6047570e-03    5.1957167e-03    3.2095758e-03    2.5453264e-03    1.9833187e-03    1.5381360e-03    1.5863792e-03    1.3010848e-03    1.1429030e-03    1.2180785e-03    1.2349895e-03    1.3593872e-03    1.4931054e-03    1.3797809e-03    1.4194178e-03    1.9236094e-03    2.1262743e-03    2.6653452e-03    8.6586002e-02
   2.7103676e+01    8.7069418e-01    9.7212869e-03    5.1179516e-03    3.3383389e-03    2.4558791e-03    1.9543613e-03    1.6965483e-03    1.4544805e-03    1.3171012e-03    1.1027236e-03    1.3454491e-03    1.2295979e-03    1.4339940e-03    1.4208733e-03    1.4254880e-03    1.5718849e-03    1.6998157e-03    2.2796813e-03    2.5556679e-03    8.6184698e-02
   2.7206166e+01    8.7120075e-01    9.6425449e-03    5.0594752e-03    3.2711864e-03    2.4980005e-03    2.0086343e-03    1.5898334e-03    1.4063103e-03    1.3437059e-03    1.3536169e-03    1.1701370e-03    1.3179929e-03    1.5386252e-03    1.5053904e-03    1.2242848e-03    1.3931995e-03    2.0142194e-03    2.0842465e-03    2.5667360e-03    8.5811114e-02
   2.7308714e+01    8.7163887e-01    9.6127902e-03    4.9999908e-03    3.3322086e-03    2.4452417e-03    2.0142282e-03    1.6168034e-03    1.4003572e-03    1.4339484e-03    1.2224050e-03    1.2212521e-03    1.3602954e-03    1.5153355e-03    1.3786450e-03    1.2552531e-03    1.5089339e-03    1.8236686e-03    2.2756936e-03    2.4024524e-03    8.5541624e-02
   2.7411318e+01    8.7218467e-01    9.6015667e-03    4.9528809e-03    3.1956487e-03    2.5138233e-03    2.0061576e-03    1.5084389e-03    1.4446104e-03    1.4726566e-03    1.2153528e-03    1.3050598e-03    1.4423031e-03    1.3258632e-03    1.3073171e-03    1.2303355e-03    1.7151056e-03    1.7228056e-03    2.0352865e-03    2.4398910e-03    8.5380228e-02
   2.7513968e+01    8.7293045e-01    9.3333210e-03    4.8555178e-03    3.3337976e-03    2.3533073e-03    1.9548775e-03    1.6042217e-03    1.4016695e-03    1.4837334e-03    1.2801246e-03    1.3027060e-03    1.4543225e-03    1.1610952e-03    1.3932184e-03    1.2586361e-03    1.6272817e-03    1.8049526e-03    1.9678451e-03    2.3846606e-03    8.5114266e-02
   2.7616638e+01    8.7334675e-01    9.2221470e-03    4.8801259e-03    3.3629787e-03    2.3415254e-03    1.9600604e-03    1.6325623e-03    1.4367731e-03    1.4022975e-03    1.3962430e-03    1.4109794e-03    1.1809565e-03    1.2163059e-03    1.4240939e-03    1.2751964e-03    1.5398111e-03    1.7656687e-03    2.0073549e-03    2.4644558e-03    8.4733717e-02
   2.7719342e+01    8.7389311e-01    9.0910106e-03    4.7871533e-03    3.3753510e-03    2.4360924e-03    1.8600520e-03    1.6871727e-03    1.4739049e-03    1.4283098e-03    1.3206056e-03    1.3690512e-03    1.1327925e-03    1.4332816e-03    1.3296790e-03    1.2290670e-03    1.4968185e-03    1.6912493e-03    2.0043708e-03    2.4951936e-03    8.4465735e-02
   2.7822099e+01    8.7419507e-01    9.2786456e-03    4.7013207e-03    3.3548089e-03    2.4293006e-03    1.8443773e-03    1.6594402e-03    1.6242252e-03    1.3439368e-03    1.3320322e-03    1.3195939e-03    1.2169763e-03    1.3423330e-03    1.2912185e-03    1.1905389e-03    1.5429967e-03    1.5924292e-03    2.1234649e-03    2.3652805e-03    8.4252007e-02
   2.7924899e+01    8.7473098e-01    9.2733284e-03    4.5382069e-03    3.3034406e-03    2.3981934e-03    1.9425129e-03    1.6860100e-03    1.6078207e-03    1.3285091e-03    1.3849673e-03    1.1939543e-03    1.2615276e-03    1.3015646e-03    1.2704709e-03    1.1982756e-03    1.5071056e-03    1.6985405e-03    2.0375897e-03    2.4140509e-03    8.3922948e-02
   2.8027770e+01    8.7505556e-01    9.2501612e-03    4.5928906e-03    3.2851794e-03    2.4123787e-03    2.0290528e-03    1.6275235e-03    1.6059478e-03    1.3207939e-03    1.3438932e-03    1.2770717e-03    1.2084231e-03    1.2207290e-03    1.2277954e-03    1.2743691e-03    1.5230083e-03    1.6984957e-03    1.9135785e-03    2.4757180e-03    8.3657434e-02
   2.8130547e+01    8.7540736e-01    9.2654120e-03    4.6794051e-03    3.1700597e-03    2.4483838e-03    1.9922979e-03    1.6478974e-03    1.6388203e-03    1.3937522e-03    1.1509003e-03    1.3042288e-03    1.2250204e-03    1.2244104e-03    1.1005739e-03    1.3003573e-03    1.7343816e-03    1.5939288e-03    1.7521898e-03    2.5395904e-03    8.3431033e-02
   2.8233434e+01    8.7591679e-01    9.1408366e-03    4.7623871e-03    3.0608309e-03    2.4210687e-03    2.0175290e-03    1.7444064e-03    1.4997292e-03    1.4489341e-03    1.1968722e-03    1.2254361e-03    1.1234518e-03    1.2189879e-03    1.1739444e-03    1.3375785e-03    1.6509939e-03    1.5114310e-03    2.1111230e-03    2.3949996e-03    8.3042672e-02
   2.8330214e+01    8.7643834e-01    9.0203258e-03    4.8301376e-03    2.8470190e-03    2.5063808e-03    1.9451662e-03    1.7918825e-03    1.5002595e-03    1.3166420e-03    1.2910245e-03    1.2788989e-03    1.0575999e-03    1.2655704e-03    1.2179447e-03    1.3278743e-03    1.3944281e-03    1.7758620e-03    1.9162108e-03    2.5083330e-03    8.2770105e-02
   2.8433209e+01    8.7680463e-01    9.0233983e-03    4.7774257e-03    2.9954186e-03    2.4153940e-03    1.9991101e-03    1.6584947e-03    1.5435736e-03    1.3243706e-03    1.1978993e-03    1.2663637e-03    1.1395263e-03    1.2812878e-03    1.2197292e-03    1.2928886e-03    1.4295771e-03    1.7423625e-03    1.9382721e-03    2.4726901e-03    8.2477589e-02
   2.8536231e+01    8.7726387e-01    8.9597211e-03    4.6794742e-03    3.0701614e-03    2.3629020e-03    2.0819136e-03    1.6229802e-03    1.4232694e-03    1.2770027e-03    1.2571539e-03    1.2912543e-03    1.2190670e-03    1.2777538e-03    1.1894645e-03    1.2580128e-03    1.4923427e-03    1.7041273e-03    1.8882215e-03    2.4457115e-03    8.2235594e-02
   2.8639317e+01    8.7763839e-01    8.9699840e-03    4.7018681e-03    2.9609202e-03    2.4565252e-03    2.0214506e-03    1.5644264e-03    1.4288856e-03    1.2990300e-03    1.2069301e-03    1.4286982e-03    1.0928919e-03    1.2842644e-03    1.2446933e-03    1.2880630e-03    1.4953058e-03    1.6384999e-03    1.7683124e-03    2.5855824e-03    8.1925275e-02
   2.8742451e+01    8.7811893e-01    8.8358379e-03    4.7254817e-03    3.0235640e-03    2.3760724e-03    1.9531295e-03    1.6580800e-03    1.3549379e-03    1.3574120e-03    1.2428620e-03    1.3073955e-03    1.1033610e-03    1.2975538e-03    1.2483805e-03    1.3153120e-03    1.4409170e-03    1.6208282e-03    1.9138720e-03    2.5140104e-03    8.1592060e-02
   2.8845642e+01    8.7863281e-01    8.6581824e-03    4.7055667e-03    2.9913795e-03    2.4061492e-03    1.8705008e-03    1.7310314e-03    1.3223142e-03    1.4736271e-03    1.1750256e-03    1.1715113e-03    1.2492286e-03    1.2573596e-03    1.2361397e-03    1.3469498e-03    1.4860507e-03    1.5590603e-03    1.9868690e-03    2.4077663e-03    8.1332477e-02
   2.8948877e+01    8.7892783e-01    8.9017908e-03    4.5632103e-03    2.9306347e-03    2.3471717e-03    1.8755476e-03    1.6425068e-03    1.5272482e-03    1.2983663e-03    1.2676069e-03    1.1478588e-03    1.2336434e-03    1.3114305e-03    1.2239228e-03    1.3415811e-03    1.4180176e-03    1.6065050e-03    2.0027932e-03    2.4583444e-03    8.0973986e-02
   2.9000513e+01    8.7910462e-01    8.9566233e-03    4.4459000e-03    2.9796748e-03    2.3560296e-03    1.8614460e-03    1.7369217e-03    1.4323132e-03    1.2860241e-03    1.2367331e-03    1.2105473e-03    1.2083864e-03    1.4082597e-03    1.1191582e-03    1.3057669e-03    1.4756064e-03    1.4772583e-03    2.1417070e-03    2.3791413e-03    8.0877887e-02
   2.9103687e+01    8.7948573e-01    8.9383732e-03    4.3476190e-03    3.0958123e-03    2.2139919e-03    1.8573261e-03    1.8082376e-03    1.4052442e-03    1.2835888e-03    1.1406165e-03    1.4970968e-03    1.1006556e-03    1.3680114e-03    1.1314176e-03    1.3313363e-03    1.3023186e-03    1.7124701e-03    1.9199098e-03    2.5506644e-03    8.0509578e-02
   2.9206867e+01    8.7998021e-01    8.8269512e-03    4.3199888e-03    3.1107441e-03    2.1797413e-03    1.9318094e-03    1.7312809e-03    1.3717627e-03    1.2960086e-03    1.2148675e-03    1.3413095e-03    1.2682756e-03    1.1822619e-03    1.2651786e-03    1.2588548e-03    1.3457910e-03    1.6471450e-03    1.9002522e-03    2.8300768e-03    7.9997490e-02
   2.9310130e+01    8.8044073e-01    8.6529268e-03    4.3026154e-03    3.1471813e-03    2.1174348e-03    1.9736428e-03    1.7422599e-03    1.3966352e-03    1.2699620e-03    1.3002808e-03    1.2685362e-03    1.1537700e-03    1.3323021e-03    1.2649597e-03    1.1821458e-03    1.4473723e-03    1.5679863e-03    1.9744566e-03    2.7963497e-03    7.9668451e-02
   2.9413457e+01    8.8084938e-01    8.5122892e-03    4.3999771e-03    3.1177597e-03    2.1012435e-03    1.8859048e-03    1.7682161e-03    1.4674143e-03    1.3510017e-03    1.1591108e-03    1.2442495e-03    1.1505016e-03    1.3482524e-03    1.2680639e-03    1.3135138e-03    1.2182918e-03    1.6576405e-03    2.0652745e-03    2.6523753e-03    7.9469541e-02
   2.9516875e+01    8.8108592e-01    8.5482092e-03    4.4834788e-03    3.0161647e-03    2.1108601e-03    2.0216872e-03    1.6983313e-03    1.4977118e-03    1.3892376e-03    1.1200281e-03    1.1410676e-03    1.2329646e-03    1.3088098e-03    1.3216696e-03    1.2020854e-03    1.3088306e-03    1.7118646e-03    2.0847454e-03    2.5364032e-03    7.9179928e-02
   2.9620355e+01    8.8152993e-01    8.5131591e-03    4.3456702e-03    2.9344456e-03    2.3320333e-03    1.9428090e-03    1.6051946e-03    1.6008654e-03    1.3368999e-03    1.0597298e-03    1.2158815e-03    1.2459429e-03    1.2425696e-03    1.2945424e-03    1.2921857e-03    1.1843869e-03    1.9746226e-03    1.9168881e-03    2.4839775e-03    7.8948263e-02
   2.9723894e+01    8.8190437e-01    8.4435665e-03    4.3582448e-03    2.9763460e-03    2.4121695e-03    1.8171810e-03    1.5954630e-03    1.5456181e-03    1.3684409e-03    1.1542591e-03    1.2837392e-03    1.1345120e-03    1.2423022e-03    1.1968252e-03    1.2406026e-03    1.4288048e-03    1.7705740e-03    1.9770396e-03    2.4691052e-03    7.8680840e-02
   2.9827501e+01    8.8229715e-01    8.4584084e-03    4.2103767e-03    3.0520838e-03    2.3790241e-03    1.8806025e-03    1.4932313e-03    1.5401333e-03    1.3475627e-03    1.2837614e-03    1.2011896e-03    1.1369610e-03    1.2172286e-03    1.2681880e-03    1.1701251e-03    1.5362173e-03    1.6804767e-03    1.9217738e-03    2.6517755e-03    7.8273727e-02
   2.9931164e+01    8.8267305e-01    8.4249880e-03    4.1607293e-03    3.0732477e-03    2.3924450e-03    1.8646900e-03    1.5010313e-03    1.4551028e-03    1.4177457e-03    1.2047434e-03    1.4130347e-03    9.8224080e-04    1.2388187e-03    1.2887335e-03    1.2026066e-03    1.4861370e-03    1.7829549e-03    1.9360360e-03    2.4785081e-03    7.8023153e-02
   3.0034886e+01    8.8298250e-01    8.3938232e-03    4.2249494e-03    3.0292641e-03    2.4209322e-03    1.7045444e-03    1.7044082e-03    1.4967924e-03    1.2863202e-03    1.2222108e-03    1.2533912e-03    1.1544616e-03    1.3140821e-03    1.1103268e-03    1.3833996e-03    1.4320866e-03    1.6730619e-03    2.0452110e-03    2.2999997e-03    7.7868233e-02
   3.0138649e+01    8.8323464e-01    8.3670743e-03    4.4190447e-03    2.9785927e-03    2.3197974e-03    1.7114681e-03    1.7768474e-03    1.4955577e-03    1.2359118e-03    1.2654411e-03    1.2050927e-03    1.1202501e-03    1.3406982e-03    1.1475361e-03    1.3759733e-03    1.3944448e-03    1.6660675e-03    2.0739606e-03    2.3183421e-03    7.7553256e-02
   3.0242453e+01    8.8351284e-01    8.4439234e-03    4.4287441e-03    2.8902844e-03    2.2928787e-03    1.8875921e-03    1.6157497e-03    1.4925187e-03    1.2820838e-03    1.2557249e-03    1.1566935e-03    1.2229590e-03    1.1571963e-03    1.3535658e-03    1.2922620e-03    1.4475355e-03    1.5812923e-03    2.0260970e-03    2.3486435e-03    7.7311412e-02
   3.0346288e+01    8.8395777e-01    8.3443461e-03    4.3386242e-03    2.8915239e-03    2.3772325e-03    1.8190070e-03    1.7099369e-03    1.3167349e-03    1.4728165e-03    1.1758252e-03    1.1550847e-03    1.2213395e-03    1.1946241e-03    1.3914428e-03    1.2260851e-03    1.4413754e-03    1.6547632e-03    1.9413852e-03    2.4061743e-03    7.6963913e-02
   3.0450161e+01    8.8425898e-01    8.3663178e-03    4.3353368e-03    2.8522252e-03    2.4675740e-03    1.7512262e-03    1.6483840e-03    1.3641819e-03    1.3660192e-03    1.2986398e-03    1.2105459e-03    1.1494203e-03    1.2384265e-03    1.2803137e-03    1.3200895e-03    1.4263775e-03    1.7085771e-03    1.8636441e-03    2.5118644e-03    7.6581855e-02
   3.0544696e+01    8.8469646e-01    8.2364245e-03    4.2833125e-03    3.0946661e-03    2.1773304e-03    1.8193400e-03    1.6547940e-03    1.2972972e-03    1.5207772e-03    1.2173881e-03    1.2431158e-03    1.2260077e-03    1.1355841e-03    1.2119853e-03    1.3710604e-03    1.3635312e-03    1.7251909e-03    1.8555137e-03    2.6490748e-03    7.6221142e-02
   3.0648641e+01    8.8502927e-01    8.2401435e-03    4.2004741e-03    3.1092348e-03    2.1956015e-03    1.8521379e-03    1.6059268e-03    1.4773099e-03    1.3501926e-03    1.1577107e-03    1.2624368e-03    1.2241804e-03    1.2001017e-03    1.3069128e-03    1.2736763e-03    1.5305244e-03    1.4713555e-03    2.0277830e-03    2.5031345e-03    7.5981894e-02
   3.0700621e+01    8.8506007e-01    8.4030347e-03    4.1805753e-03    3.1064282e-03    2.1773735e-03    1.8934370e-03    1.5253016e-03    1.5286254e-03    1.2611778e-03    1.1703416e-03    1.3864276e-03    1.1667642e-03    1.2220426e-03    1.2999142e-03    1.2445962e-03    1.4793708e-03    1.5212817e-03    1.9890887e-03    2.5270626e-03    7.5857086e-02
   3.0804628e+01    8.8551206e-01    8.1901118e-03    4.1916816e-03    3.1448016e-03    2.1880465e-03    1.8467208e-03    1.6704105e-03    1.4095340e-03    1.2253780e-03    1.1931791e-03    1.3367311e-03    1.2396101e-03    1.2316804e-03    1.2782935e-03    1.3772481e-03    1.3020854e-03    1.6562751e-03    1.8943914e-03    2.7110958e-03    7.5400661e-02
   3.0908685e+01    8.8581781e-01    8.1358535e-03    4.3292432e-03    3.0926123e-03    2.1785969e-03    1.8707768e-03    1.6253823e-03    1.3570964e-03    1.2050636e-03    1.3422571e-03    1.1731288e-03    1.3267000e-03    1.2405103e-03    1.2011397e-03    1.4374854e-03    1.3165282e-03    1.6568612e-03    2.0210654e-03    2.5341188e-03    7.5137775e-02
   3.1012807e+01    8.8595803e-01    8.3604649e-03    4.2835920e-03    3.0270858e-03    2.3012722e-03    1.8282360e-03    1.5431603e-03    1.3425682e-03    1.3073496e-03    1.2927570e-03    1.1944064e-03    1.3198388e-03    1.2116934e-03    1.3790449e-03    1.2086484e-03    1.3864403e-03    1.6840037e-03    2.1272985e-03    2.3439435e-03    7.4900167e-02
   3.1116960e+01    8.8633676e-01    8.1805268e-03    4.5385211e-03    2.8482554e-03    2.2419922e-03    1.8839511e-03    1.5451075e-03    1.3972767e-03    1.2431802e-03    1.3662749e-03    1.2432711e-03    1.2600684e-03    1.1458087e-03    1.3364867e-03    1.2315527e-03    1.4639151e-03    1.7539664e-03    1.9094867e-03    2.5048024e-03    7.4568795e-02
   3.1217680e+01    8.8668447e-01    8.0826038e-03    4.5474424e-03    2.9360781e-03    2.1364439e-03    1.9477391e-03    1.5083049e-03    1.3386794e-03    1.3189476e-03    1.3258250e-03    1.3985946e-03    1.1616576e-03    1.2381332e-03    1.2624383e-03    1.1425716e-03    1.5391779e-03    1.7719543e-03    1.7909626e-03    2.6877564e-03    7.4180216e-02
   3.1321768e+01    8.8705398e-01    8.0524259e-03    4.4383948e-03    2.9230331e-03    2.2852611e-03    1.7940926e-03    1.5890458e-03    1.3506785e-03    1.3886365e-03    1.2692282e-03    1.3685617e-03    1.1438710e-03    1.2831745e-03    1.2079084e-03    1.2681761e-03    1.5439312e-03    1.6077392e-03    1.9915996e-03    2.5491476e-03    7.3891118e-02
   3.1425933e+01    8.8755874e-01    7.9081055e-03    4.4103234e-03    2.9348481e-03    2.2007216e-03    1.7776605e-03    1.5982934e-03    1.4817816e-03    1.3319687e-03    1.3077623e-03    1.2410364e-03    1.1980950e-03    1.2316397e-03    1.2638626e-03    1.2981083e-03    1.5308905e-03    1.5999819e-03    1.9208776e-03    2.5284707e-03    7.3676834e-02
   3.1530166e+01    8.8775808e-01    7.9988307e-03    4.3780880e-03    2.9593256e-03    2.1634389e-03    1.8054577e-03    1.6060825e-03    1.5679657e-03    1.2546760e-03    1.3221506e-03    1.2725954e-03    1.1286531e-03    1.2195406e-03    1.3489047e-03    1.3820714e-03    1.4091034e-03    1.6508817e-03    1.8318379e-03    2.6216259e-03    7.3320688e-02
   3.1634460e+01    8.8818171e-01    7.8971307e-03    4.3472064e-03    2.9843522e-03    2.1409406e-03    1.9126782e-03    1.5497370e-03    1.4801213e-03    1.3207035e-03    1.3165352e-03    1.3548319e-03    1.1015332e-03    1.1611143e-03    1.3396897e-03    1.3379380e-03    1.4244859e-03    1.6492577e-03    1.8659449e-03    2.6452161e-03    7.2988873e-02
   3.1738803e+01    8.8844654e-01    7.9918438e-03    4.4014256e-03    2.8928409e-03    2.0810202e-03    1.8933720e-03    1.6156777e-03    1.4641790e-03    1.4143060e-03    1.1429580e-03    1.3914252e-03    1.2132959e-03    1.1178445e-03    1.3074766e-03    1.3431624e-03    1.3771288e-03    1.7399292e-03    1.9048679e-03    2.5875285e-03    7.2673173e-02
   3.1843183e+01    8.8884026e-01    7.9486730e-03    4.3666180e-03    2.7949208e-03    2.1333144e-03    1.9529749e-03    1.6605577e-03    1.4029653e-03    1.3154800e-03    1.2507693e-03    1.3683207e-03    1.1681319e-03    1.1903015e-03    1.2614549e-03    1.3038735e-03    1.4390203e-03    1.6914931e-03    2.0572926e-03    2.4279986e-03    7.2425583e-02
   3.1947599e+01    8.8906001e-01    7.9706103e-03    4.3888533e-03    2.9114581e-03    2.1174022e-03    1.8812450e-03    1.7442756e-03    1.2671705e-03    1.4148052e-03    1.2091123e-03    1.2791668e-03    1.2474411e-03    1.2457467e-03    1.2272296e-03    1.2636689e-03    1.4829418e-03    1.6449488e-03    2.0612774e-03    2.5542917e-03    7.2028342e-02
   3.2052065e+01    8.8943620e-01    8.0437815e-03    4.1758748e-03    2.8760099e-03    2.2545622e-03    1.8964230e-03    1.6306676e-03    1.4231629e-03    1.2635070e-03    1.3260410e-03    1.2926154e-03    1.2139737e-03    1.1333736e-03    1.3479254e-03    1.1535368e-03    1.5971193e-03    1.6629102e-03    1.9779990e-03    2.6962909e-03    7.1598024e-02
   3.2104311e+01    8.8963708e-01    8.0471910e-03    4.1559974e-03    2.8495314e-03    2.2605753e-03    1.9067509e-03    1.6430402e-03    1.4038391e-03    1.2703790e-03    1.2618717e-03    1.2596134e-03    1.2393243e-03    1.2970537e-03    1.1638685e-03    1.2217475e-03    1.5766264e-03    1.7250311e-03    1.9141287e-03    2.7601316e-03    7.1406217e-02
   3.2208858e+01    8.8985719e-01    8.0791321e-03    4.1702838e-03    2.9839261e-03    2.1887839e-03    1.9061146e-03    1.6785573e-03    1.3263937e-03    1.3155912e-03    1.1604681e-03    1.3636886e-03    1.2180152e-03    1.2678476e-03    1.1522871e-03    1.1914767e-03    1.6367259e-03    1.6789358e-03    1.9611209e-03    2.7404007e-03    7.1123060e-02
   3.2313476e+01    8.9019154e-01    7.9816693e-03    4.2701846e-03    2.8995484e-03    2.3218298e-03    1.8230561e-03    1.7067352e-03    1.3116106e-03    1.2497546e-03    1.2285122e-03    1.3485134e-03    1.1631247e-03    1.1547147e-03    1.3321020e-03    1.3249583e-03    1.5177207e-03    1.6151104e-03    2.0203012e-03    2.7041931e-03    7.0834818e-02
   3.2418136e+01    8.9055845e-01    7.9187780e-03    4.2832528e-03    2.9085999e-03    2.3409538e-03    1.8160060e-03    1.6809044e-03    1.2713831e-03    1.2081766e-03    1.3019167e-03    1.3540920e-03    1.1051766e-03    1.1775062e-03    1.2840064e-03    1.5533307e-03    1.3472188e-03    1.6505314e-03    2.0694218e-03    2.5122351e-03    7.0658065e-02
   3.2522854e+01    8.9090055e-01    7.9220801e-03    4.3027562e-03    2.8509924e-03    2.3740179e-03    1.7790881e-03    1.6344785e-03    1.3534245e-03    1.2568227e-03    1.3240550e-03    1.1542132e-03    1.1525730e-03    1.1965468e-03    1.4429209e-03    1.4235470e-03    1.3430712e-03    1.5990387e-03    2.2089228e-03    2.3538235e-03    7.0427077e-02
   3.2627615e+01    8.9112959e-01    7.9926677e-03    4.2840636e-03    2.9094942e-03    2.4276352e-03    1.7599244e-03    1.5315347e-03    1.3141689e-03    1.3652247e-03    1.1648002e-03    1.2737241e-03    1.1350776e-03    1.2321796e-03    1.5176769e-03    1.2643521e-03    1.4392348e-03    1.5913128e-03    2.2185986e-03    2.4214439e-03    7.0027292e-02
   3.2732414e+01    8.9155775e-01    7.9214471e-03    4.2043365e-03    2.9985475e-03    2.2510278e-03    1.7957357e-03    1.6410065e-03    1.4089523e-03    1.2807033e-03    1.2118390e-03    1.1287752e-03    1.2124691e-03    1.2711644e-03    1.4248965e-03    1.3081495e-03    1.4160844e-03    1.6151523e-03    2.2710670e-03    2.4172083e-03    6.9663687e-02
   3.2837287e+01    8.9183576e-01    8.0022615e-03    4.1511616e-03    3.0056494e-03    2.1693461e-03    1.8871271e-03    1.5878612e-03    1.4956680e-03    1.2221302e-03    1.2263505e-03    1.2889027e-03    1.0381710e-03    1.3388512e-03    1.3438961e-03    1.3554171e-03    1.3680130e-03    1.6885613e-03    2.1259449e-03    2.5172428e-03    6.9351688e-02
   3.2942218e+01    8.9209328e-01    8.0493888e-03    4.1716728e-03    2.9562392e-03    2.2324807e-03    1.8789598e-03    1.5964345e-03    1.4225916e-03    1.1650328e-03    1.3495434e-03    1.2060963e-03    1.0884306e-03    1.3065775e-03    1.2627094e-03    1.4458721e-03    1.4588235e-03    1.6554650e-03    1.9967997e-03    2.6180319e-03    6.9045574e-02
   3.3047187e+01    8.9250741e-01    7.9822621e-03    4.2078157e-03    2.9128967e-03    2.1858244e-03    1.8811802e-03    1.6837259e-03    1.2741680e-03    1.3134080e-03    1.3071764e-03    1.2086521e-03    1.2356039e-03    1.0842446e-03    1.4184011e-03    1.2814473e-03    1.4548197e-03    1.7922764e-03    1.9234545e-03    2.7510994e-03    6.8594130e-02
   3.3152217e+01    8.9256460e-01    8.2595565e-03    4.2795738e-03    2.8664753e-03    2.0970948e-03    1.8849965e-03    1.6263419e-03    1.4371737e-03    1.3407153e-03    1.2729927e-03    1.1726727e-03    1.2078875e-03    1.1527642e-03    1.1739989e-03    1.4110981e-03    1.6583897e-03    1.6489941e-03    1.8617847e-03    2.7257192e-03    6.8357173e-02
   3.3204749e+01    8.9282765e-01    8.1108130e-03    4.1840025e-03    2.9487471e-03    2.1267710e-03    1.8952704e-03    1.6684402e-03    1.4597831e-03    1.3072982e-03    1.2334292e-03    1.1823856e-03    1.2429358e-03    1.1188407e-03    1.2194669e-03    1.4194503e-03    1.6347664e-03    1.6094871e-03    1.8201906e-03    2.6934108e-03    6.8296865e-02
   3.3309367e+01    8.9321358e-01    8.0647306e-03    4.1471417e-03    2.9250205e-03    2.0931204e-03    1.9220199e-03    1.7492050e-03    1.4938594e-03    1.1780848e-03    1.2372010e-03    1.3981493e-03    1.0817074e-03    1.0797015e-03    1.1893335e-03    1.5035934e-03    1.6002440e-03    1.5836135e-03    2.0224828e-03    2.4895457e-03    6.8027666e-02
   3.3414085e+01    8.9350645e-01    8.1048123e-03    4.2071116e-03    2.8143409e-03    2.1456790e-03    1.8750034e-03    1.8036188e-03    1.3676903e-03    1.2785893e-03    1.2803384e-03    1.2354600e-03    1.1541537e-03    1.1400131e-03    1.3348874e-03    1.3256586e-03    1.5233765e-03    1.6678490e-03    2.0221507e-03    2.5284060e-03    6.7684408e-02
   3.3518869e+01    8.9369735e-01    8.2302696e-03    4.2621958e-03    2.8460029e-03    2.0268003e-03    1.9478572e-03    1.7044657e-03    1.3613424e-03    1.3532076e-03    1.3209818e-03    1.1843163e-03    1.1187417e-03    1.1875715e-03    1.2667047e-03    1.4827918e-03    1.4447531e-03    1.6172466e-03    2.0531032e-03    2.4942215e-03    6.7400079e-02
   3.3623705e+01    8.9404527e-01    8.1555892e-03    4.2706630e-03    2.7989010e-03    2.1599750e-03    1.9386967e-03    1.6171886e-03    1.4575127e-03    1.3563507e-03    1.2989600e-03    1.1134314e-03    1.1758455e-03    1.2004727e-03    1.2195234e-03    1.4250885e-03    1.5266032e-03    1.5249696e-03    2.0850350e-03    2.5157062e-03    6.7114219e-02
   3.3728575e+01    8.9438793e-01    8.1221619e-03    4.2350653e-03    2.7884444e-03    2.2439961e-03    1.8973056e-03    1.6565155e-03    1.3986221e-03    1.3947012e-03    1.2103102e-03    1.1593382e-03    1.2007194e-03    1.2718427e-03    1.1740207e-03    1.3374446e-03    1.5165993e-03    1.6172580e-03    2.0612997e-03    2.5940588e-03    6.6732362e-02
   3.3833473e+01    8.9465124e-01    8.2099015e-03    4.1332322e-03    2.9654398e-03    2.1344189e-03    1.8701162e-03    1.6589041e-03    1.4245322e-03    1.4454529e-03    1.1998183e-03    1.1447672e-03    1.1857102e-03    1.1756803e-03    1.3177904e-03    1.2350027e-03    1.5262033e-03    1.7279705e-03    1.9770409e-03    2.5580403e-03    6.6458737e-02
   3.3938400e+01    8.9502856e-01    8.2146210e-03    4.0602557e-03    3.0158309e-03    2.1020328e-03    1.9137778e-03    1.6182976e-03    1.4367749e-03    1.3741895e-03    1.1794422e-03    1.2007728e-03    1.2350483e-03    1.1686855e-03    1.1884400e-03    1.2740065e-03    1.6119672e-03    1.7897710e-03    1.8197490e-03    2.5201083e-03    6.6247665e-02
   3.4043361e+01    8.9540295e-01    8.2141585e-03    3.9930995e-03    2.9766212e-03    2.1861948e-03    1.8225691e-03    1.6611749e-03    1.6128361e-03    1.0980170e-03    1.2615803e-03    1.2767468e-03    1.1882512e-03    1.2028793e-03    1.0840021e-03    1.3292720e-03    1.5334707e-03    1.8378787e-03    1.8352772e-03    2.5104503e-03    6.5972566e-02
   3.4148351e+01    8.9580275e-01    8.1136085e-03    4.1016210e-03    2.9025641e-03    2.2035008e-03    1.8458664e-03    1.6264945e-03    1.5032315e-03    1.1886774e-03    1.2263078e-03    1.3102721e-03    1.2538393e-03    1.0557809e-03    1.1641669e-03    1.4080456e-03    1.3959622e-03    1.8561291e-03    1.9278825e-03    2.4179444e-03    6.5695350e-02
   3.4200854e+01    8.9604021e-01    8.0309368e-03    4.1975989e-03    2.7678923e-03    2.1872730e-03    1.8889865e-03    1.7052607e-03    1.4175486e-03    1.2167949e-03    1.2281058e-03    1.2909834e-03    1.2751674e-03    1.0458737e-03    1.1160895e-03    1.4126739e-03    1.4196126e-03    1.7521735e-03    2.0744688e-03    2.4274759e-03    6.5504871e-02
   3.4305953e+01    8.9635221e-01    8.0168683e-03    4.2394606e-03    2.8106959e-03    2.1379523e-03    1.9166463e-03    1.5810481e-03    1.4723442e-03    1.2335555e-03    1.2966326e-03    1.1778219e-03    1.2617824e-03    1.1039103e-03    1.2277004e-03    1.2821102e-03    1.3924011e-03    1.7413091e-03    2.1505086e-03    2.3321658e-03    6.5272878e-02
   3.4411075e+01    8.9652738e-01    8.2024857e-03    4.2463471e-03    2.6146985e-03    2.3882114e-03    1.7564044e-03    1.6647807e-03    1.3470367e-03    1.4320435e-03    1.2351014e-03    1.1667455e-03    1.1634914e-03    1.2090952e-03    1.2564299e-03    1.1758204e-03    1.3937315e-03    1.6934590e-03    2.2090983e-03    2.3869148e-03    6.4930729e-02
   3.4516228e+01    8.9682223e-01    8.2001355e-03    4.2550371e-03    2.7338912e-03    2.2771348e-03    1.7504309e-03    1.6235787e-03    1.3667775e-03    1.4638751e-03    1.2987528e-03    1.0325720e-03    1.2102585e-03    1.2564683e-03    1.1720395e-03    1.2182095e-03    1.4353357e-03    1.7458984e-03    2.0856223e-03    2.4653683e-03    6.4586384e-02
   3.4621440e+01    8.9709200e-01    8.2336717e-03    4.3647011e-03    2.6373702e-03    2.2847054e-03    1.7003283e-03    1.6137351e-03    1.4447530e-03    1.4540456e-03    1.2748343e-03    1.0451763e-03    1.2590239e-03    1.1636868e-03    1.1287778e-03    1.3113483e-03    1.5002378e-03    1.5588594e-03    2.0943266e-03    2.5703836e-03    6.4268036e-02
   3.4725913e+01    8.9755838e-01    8.1106333e-03    4.2514238e-03    2.7211341e-03    2.1835918e-03    1.8800460e-03    1.5532141e-03    1.4648852e-03    1.3922191e-03    1.2596667e-03    1.1660955e-03    1.0830168e-03    1.1687721e-03    1.1459950e-03    1.4707305e-03    1.3708957e-03    1.5631975e-03    2.1705474e-03    2.3620985e-03    6.4123458e-02
   3.4828992e+01    8.9782078e-01    8.1474894e-03    4.3064851e-03    2.6316690e-03    2.2346732e-03    1.9260578e-03    1.5271034e-03    1.3794136e-03    1.3880675e-03    1.3831414e-03    9.7746081e-04    1.2189278e-03    1.1055098e-03    1.2685857e-03    1.4080580e-03    1.3986206e-03    1.5558228e-03    2.1943202e-03    2.2114123e-03    6.3916400e-02
   3.4934340e+01    8.9823228e-01    8.0503476e-03    4.2365608e-03    2.6864613e-03    2.2203739e-03    1.9932535e-03    1.5294139e-03    1.4084858e-03    1.3179351e-03    1.3434524e-03    9.6830320e-04    1.2957425e-03    1.0306759e-03    1.4488586e-03    1.2728956e-03    1.3166670e-03    1.6524352e-03    2.1510497e-03    2.2248183e-03    6.3619992e-02
   3.5039747e+01    8.9859446e-01    7.9972050e-03    4.2741736e-03    2.7196039e-03    2.1569321e-03    1.9953985e-03    1.5554645e-03    1.2799192e-03    1.4361612e-03    1.2168651e-03    1.0783492e-03    1.2153527e-03    1.1416542e-03    1.3652677e-03    1.2428163e-03    1.3409457e-03    1.6941708e-03    2.0400494e-03    2.4956792e-03    6.3159529e-02
   3.5145215e+01    8.9896861e-01    7.9872398e-03    4.1129722e-03    2.8735093e-03    2.1713187e-03    1.9821927e-03    1.4614314e-03    1.3427005e-03    1.2991546e-03    1.2489485e-03    1.1452507e-03    1.3399013e-03    1.0705907e-03    1.3805724e-03    1.1623438e-03    1.4215823e-03    1.6011060e-03    2.0469479e-03    2.5514733e-03    6.2832154e-02
   3.5250706e+01    8.9951928e-01    7.7371878e-03    4.1891833e-03    2.8045358e-03    2.1984842e-03    1.9028581e-03    1.5151304e-03    1.3966292e-03    1.2339306e-03    1.2319734e-03    1.2519337e-03    1.2608814e-03    1.1022242e-03    1.3367275e-03    1.1720777e-03    1.4178696e-03    1.5160000e-03    2.0352151e-03    2.5955721e-03    6.2582302e-02
   3.5303478e+01    8.9952706e-01    7.8772811e-03    4.2203687e-03    2.8166735e-03    2.1271548e-03    1.9653397e-03    1.4300081e-03    1.4007963e-03    1.2779719e-03    1.1662549e-03    1.3457030e-03    1.1686953e-03    1.1600396e-03    1.3371125e-03    1.2197678e-03    1.3070948e-03    1.5556619e-03    2.1563281e-03    2.5667634e-03    6.2373929e-02
   3.5408543e+01    8.9984841e-01    7.8637566e-03    4.1961704e-03    2.8562271e-03    2.1219754e-03    1.9401992e-03    1.4778501e-03    1.2611251e-03    1.3117269e-03    1.2693888e-03    1.4252353e-03    1.1211200e-03    1.0891250e-03    1.3624981e-03    1.2937520e-03    1.1838676e-03    1.5424541e-03    2.1849400e-03    2.4971568e-03    6.2153024e-02
   3.5513694e+01    9.0013157e-01    7.9616527e-03    4.1536820e-03    2.7907840e-03    2.1699002e-03    1.8996729e-03    1.4564134e-03    1.3049841e-03    1.3303918e-03    1.3391846e-03    1.2863848e-03    1.2405807e-03    1.0169074e-03    1.2614721e-03    1.3294039e-03    1.2285937e-03    1.4952524e-03    2.1400825e-03    2.6562660e-03    6.1806820e-02
   3.5618902e+01    9.0032030e-01    7.9790068e-03    4.2432081e-03    2.9202190e-03    2.0880896e-03    1.7976011e-03    1.5117382e-03    1.3073128e-03    1.3253453e-03    1.3465435e-03    1.2225949e-03    1.1777969e-03    1.1908312e-03    1.2229329e-03    1.3060907e-03    1.2733400e-03    1.5340709e-03    2.0121795e-03    2.6933183e-03    6.1527484e-02
   3.5724168e+01    9.0070554e-01    7.9612676e-03    4.2789117e-03    2.7445234e-03    2.2950625e-03    1.6647427e-03    1.5188831e-03    1.3075320e-03    1.4052088e-03    1.2312356e-03    1.2284914e-03    1.2423840e-03    1.1480240e-03    1.3010015e-03    1.2166291e-03    1.3569689e-03    1.4957713e-03    1.8265256e-03    2.8227751e-03    6.1248525e-02
   3.5829490e+01    9.0113661e-01    7.7879226e-03    4.3675587e-03    2.7920800e-03    2.1988608e-03    1.6235577e-03    1.6323114e-03    1.3017971e-03    1.2748399e-03    1.2822965e-03    1.1841049e-03    1.2617559e-03    1.2027913e-03    1.3216730e-03    1.1748602e-03    1.4334149e-03    1.3522895e-03    1.8462541e-03    2.8028971e-03    6.1022129e-02
   3.5934831e+01    9.0157997e-01    7.7502954e-03    4.1642879e-03    2.8338692e-03    2.2125248e-03    1.7452855e-03    1.6197616e-03    1.1465895e-03    1.4256914e-03    1.1385693e-03    1.2466081e-03    1.2836093e-03    1.2910589e-03    1.2523136e-03    1.1413190e-03    1.3847136e-03    1.3938763e-03    1.8962167e-03    2.6494852e-03    6.0843954e-02
   3.6040187e+01    9.0197751e-01    7.7215653e-03    4.1076487e-03    2.9239566e-03    2.0836209e-03    1.7960668e-03    1.5679407e-03    1.2186394e-03    1.3271038e-03    1.1811904e-03    1.1004004e-03    1.4597373e-03    1.3122776e-03    1.1484923e-03    1.2707817e-03    1.1862960e-03    1.5249736e-03    1.8832237e-03    2.6046884e-03    6.0603886e-02
   3.6142631e+01    9.0233490e-01    7.6271768e-03    4.1754819e-03    2.8981310e-03    2.1234671e-03    1.8268816e-03    1.4140603e-03    1.3607584e-03    1.2325225e-03    1.1705948e-03    1.1768280e-03    1.3798071e-03    1.3449007e-03    1.2033909e-03    1.1974931e-03    1.2876267e-03    1.4114901e-03    2.0230704e-03    2.4109750e-03    6.0400448e-02
   3.6248043e+01    9.0270152e-01    7.5446336e-03    4.2373940e-03    2.8232512e-03    2.2558389e-03    1.7507776e-03    1.3421310e-03    1.3897615e-03    1.2493761e-03    1.1666874e-03    1.1905718e-03    1.2894339e-03    1.3857657e-03    1.3078442e-03    1.1287582e-03    1.2682887e-03    1.4512920e-03    1.9592013e-03    2.4749620e-03    6.0082512e-02
   3.6300755e+01    9.0295029e-01    7.4063271e-03    4.4086406e-03    2.6569298e-03    2.3051044e-03    1.7151730e-03    1.4084826e-03    1.4145508e-03    1.1529530e-03    1.1772864e-03    1.2460727e-03    1.2705473e-03    1.3193314e-03    1.2856123e-03    1.1903875e-03    1.2162560e-03    1.5564847e-03    1.8594961e-03    2.4923990e-03    5.9967672e-02
   3.6406241e+01    9.0320433e-01    7.5054551e-03    4.3828322e-03    2.6146242e-03    2.3779525e-03    1.5793139e-03    1.5461393e-03    1.3863282e-03    1.1058521e-03    1.1495729e-03    1.2887120e-03    1.2367455e-03    1.3205427e-03    1.2543664e-03    1.2338817e-03    1.2191177e-03    1.6138011e-03    1.7341356e-03    2.5458011e-03    5.9700493e-02
   3.6511783e+01    9.0351749e-01    7.4533095e-03    4.3951307e-03    2.7217515e-03    2.2990501e-03    1.6121783e-03    1.4897016e-03    1.3749966e-03    1.1947343e-03    1.1654743e-03    1.1541247e-03    1.2734748e-03    1.3603416e-03    1.1671157e-03    1.2802458e-03    1.2712471e-03    1.6444235e-03    1.7110825e-03    2.4774645e-03    5.9436667e-02
   3.6614408e+01    9.0393276e-01    7.4776711e-03    4.1947139e-03    2.7667896e-03    2.2449237e-03    1.7829004e-03    1.4376193e-03    1.3257294e-03    1.2169787e-03    1.1349235e-03    1.0805203e-03    1.3945110e-03    1.2644970e-03    1.1519504e-03    1.2780320e-03    1.3470671e-03    1.5609320e-03    1.7714063e-03    2.3959620e-03    5.9240112e-02
   3.6716366e+01    9.0428765e-01    7.2995483e-03    4.2843643e-03    2.7856407e-03    2.2543858e-03    1.7575855e-03    1.4295482e-03    1.3361921e-03    1.1837224e-03    1.1483894e-03    1.2076017e-03    1.3034128e-03    1.2147800e-03    1.1842485e-03    1.2500446e-03    1.3681663e-03    1.6002154e-03    1.7573791e-03    2.3240503e-03    5.9023071e-02
   3.6822012e+01    9.0480649e-01    7.1500220e-03    4.2294694e-03    2.7446410e-03    2.3600479e-03    1.6593044e-03    1.5135289e-03    1.3507094e-03    1.1078461e-03    1.2002844e-03    1.0701122e-03    1.2813323e-03    1.2731397e-03    1.2331371e-03    1.1924752e-03    1.4996362e-03    1.4671987e-03    1.8490747e-03    2.2966953e-03    5.8714857e-02
   3.6927695e+01    9.0521701e-01    7.1390214e-03    4.1806094e-03    2.7410348e-03    2.3183814e-03    1.6864747e-03    1.4120835e-03    1.3465391e-03    1.2170411e-03    1.2829094e-03    9.8982039e-04    1.2715366e-03    1.1462433e-03    1.2612346e-03    1.3515343e-03    1.4151470e-03    1.4328302e-03    1.7868044e-03    2.3229368e-03    5.8480808e-02
   3.7033417e+01    9.0544837e-01    7.2448280e-03    4.1923568e-03    2.6372069e-03    2.4076598e-03    1.7451232e-03    1.4068288e-03    1.2677323e-03    1.2336796e-03    1.1255799e-03    1.1181690e-03    1.1447388e-03    1.1867502e-03    1.3660549e-03    1.3439419e-03    1.2617975e-03    1.5204615e-03    1.7656167e-03    2.4132815e-03    5.8169820e-02
   3.7139166e+01    9.0560410e-01    7.5861396e-03    3.9043794e-03    2.7620545e-03    2.2740622e-03    1.7374633e-03    1.5575345e-03    1.2540482e-03    1.3422955e-03    9.8570943e-04    1.0979734e-03    1.1878172e-03    1.2959248e-03    1.2775542e-03    1.2468749e-03    1.3056999e-03    1.5079565e-03    1.6149129e-03    2.6593682e-03    5.7798135e-02
   3.7244974e+01    9.0592530e-01    7.5554386e-03    3.8859587e-03    2.8469113e-03    2.2074565e-03    1.6944618e-03    1.6430046e-03    1.2759995e-03    1.2423270e-03    1.0300939e-03    1.0639594e-03    1.1302613e-03    1.3855843e-03    1.2475244e-03    1.2323089e-03    1.3380787e-03    1.4518729e-03    1.5962858e-03    2.7540928e-03    5.7493077e-02
   3.7350797e+01    9.0621454e-01    7.5714657e-03    3.9123383e-03    2.7718915e-03    2.2383696e-03    1.7422504e-03    1.5390249e-03    1.3371980e-03    1.2050609e-03    1.1015983e-03    1.0142179e-03    1.1630199e-03    1.3024758e-03    1.2697463e-03    1.2729589e-03    1.3801936e-03    1.3537748e-03    1.7018074e-03    2.6674911e-03    5.7240572e-02
   3.7403723e+01    9.0647892e-01    7.4269268e-03    3.9723575e-03    2.8330929e-03    2.1330553e-03    1.7275584e-03    1.5448451e-03    1.4125560e-03    1.1310896e-03    1.1848972e-03    9.5958631e-04    1.2192161e-03    1.2000726e-03    1.2633768e-03    1.2843561e-03    1.4086313e-03    1.3634794e-03    1.7094925e-03    2.6368610e-03    5.7109624e-02
   3.7508329e+01    9.0676373e-01    7.4384414e-03    3.9426564e-03    2.8571301e-03    2.0880266e-03    1.7344470e-03    1.5375112e-03    1.4603717e-03    1.0948896e-03    1.1112909e-03    1.1292183e-03    1.1594218e-03    1.1594711e-03    1.3020194e-03    1.2669240e-03    1.3129905e-03    1.4470377e-03    1.7346413e-03    2.5464908e-03    5.6913288e-02
   3.7611444e+01    9.0724551e-01    7.1992261e-03    4.0359050e-03    2.7735281e-03    2.1141101e-03    1.7552469e-03    1.5706864e-03    1.4554863e-03    1.0619802e-03    1.0672259e-03    1.2422277e-03    1.0315840e-03    1.2163240e-03    1.2570566e-03    1.2766901e-03    1.3668995e-03    1.4697284e-03    1.6604090e-03    2.4515394e-03    5.6748634e-02
   3.7717381e+01    9.0759524e-01    7.2126091e-03    4.0313763e-03    2.6461013e-03    2.0840255e-03    1.8192948e-03    1.6671832e-03    1.2651753e-03    1.2577211e-03    1.0640772e-03    1.0821635e-03    1.0149143e-03    1.3322570e-03    1.1583595e-03    1.2947875e-03    1.4475922e-03    1.3201120e-03    1.7505297e-03    2.4337419e-03    5.6522735e-02
   3.7823365e+01    9.0791716e-01    7.2512362e-03    3.9872014e-03    2.7716411e-03    1.9312241e-03    1.9051040e-03    1.6481653e-03    1.2011724e-03    1.2463394e-03    1.0376420e-03    1.0687289e-03    1.0594722e-03    1.3126567e-03    1.2595402e-03    1.2271521e-03    1.4718257e-03    1.3544113e-03    1.7205948e-03    2.2266449e-03    5.6402088e-02
   3.7929368e+01    9.0826980e-01    7.2932616e-03    3.9722546e-03    2.6900980e-03    1.9002687e-03    1.8652346e-03    1.6272047e-03    1.2963900e-03    1.1985111e-03    1.0747714e-03    1.0730039e-03    1.0658293e-03    1.1766868e-03    1.3289416e-03    1.3568649e-03    1.3572784e-03    1.3876922e-03    1.7217882e-03    2.1720289e-03    5.6172089e-02
   3.8035318e+01    9.0856426e-01    7.3091866e-03    4.0020703e-03    2.5238559e-03    2.0437179e-03    1.8823900e-03    1.6281834e-03    1.2764683e-03    1.1132262e-03    1.0813987e-03    1.2022253e-03    9.9818609e-04    1.1265271e-03    1.4026881e-03    1.2409871e-03    1.4329276e-03    1.3241857e-03    1.7469561e-03    2.3280819e-03    5.5772476e-02
   3.8141253e+01    9.0892087e-01    7.2136873e-03    4.0077137e-03    2.5562842e-03    2.1809805e-03    1.6100108e-03    1.6899652e-03    1.3305902e-03    1.0834911e-03    1.1842248e-03    1.1568762e-03    9.8217899e-04    1.1199197e-03    1.3031399e-03    1.2611221e-03    1.4370323e-03    1.4772063e-03    1.6216427e-03    2.3310618e-03    5.5531998e-02
   3.8247180e+01    9.0931682e-01    7.2287381e-03    3.8289885e-03    2.6729011e-03    2.1559916e-03    1.5376349e-03    1.7155371e-03    1.2572787e-03    1.2657629e-03    1.1068560e-03    1.1037941e-03    1.0149252e-03    9.1841777e-04    1.4328765e-03    1.3576890e-03    1.3583152e-03    1.5424648e-03    1.5350728e-03    2.4003687e-03    5.5249566e-02
   3.8300140e+01    9.0937427e-01    7.3638888e-03    3.7917609e-03    2.7025697e-03    2.1127091e-03    1.5424198e-03    1.6651843e-03    1.3698884e-03    1.2287688e-03    1.1062592e-03    1.0634918e-03    9.8513067e-04    9.4209300e-04    1.4248992e-03    1.3343150e-03    1.4546067e-03    1.4861843e-03    1.5276082e-03    2.3830086e-03    5.5140943e-02
   3.8405095e+01    9.0969931e-01    7.3179537e-03    3.8869461e-03    2.7234546e-03    1.9104993e-03    1.6609639e-03    1.5678895e-03    1.4296273e-03    1.2790177e-03    1.0436257e-03    1.1287554e-03    8.5845189e-04    1.0357534e-03    1.3867928e-03    1.2957498e-03    1.5695764e-03    1.3476515e-03    1.5819814e-03    2.3342735e-03    5.4941722e-02
   3.8504644e+01    9.1008850e-01    7.1992049e-03    4.0336123e-03    2.6671864e-03    1.8368292e-03    1.6080584e-03    1.6780561e-03    1.4288492e-03    1.2554472e-03    1.0787587e-03    9.4678851e-04    8.9652811e-04    1.1706423e-03    1.2917507e-03    1.3133319e-03    1.5240527e-03    1.3590197e-03    1.6208291e-03    2.3353367e-03    5.4667221e-02
   3.8610738e+01    9.1047399e-01    7.0764820e-03    4.1083397e-03    2.4683135e-03    1.9208259e-03    1.5699660e-03    1.7675568e-03    1.4632909e-03    1.2220286e-03    1.0804303e-03    8.8809910e-04    9.9157406e-04    1.1063091e-03    1.2170569e-03    1.4254956e-03    1.3949138e-03    1.3922565e-03    1.6921254e-03    2.3675025e-03    5.4373440e-02
   3.8716868e+01    9.1077085e-01    7.1029581e-03    4.0754727e-03    2.5283662e-03    1.7481481e-03    1.6838895e-03    1.8203545e-03    1.3740004e-03    1.3016074e-03    9.5126650e-04    9.1877675e-04    1.0783576e-03    1.0859581e-03    1.2250071e-03    1.3763495e-03    1.3439371e-03    1.3474425e-03    1.7810668e-03    2.4118472e-03    5.4074343e-02
   3.8823048e+01    9.1101553e-01    7.2282144e-03    3.9934402e-03    2.5338296e-03    1.7415481e-03    1.6963239e-03    1.7838851e-03    1.4319328e-03    1.1358270e-03    9.6656975e-04    1.0331909e-03    1.1147535e-03    1.1120455e-03    1.1750977e-03    1.3893318e-03    1.2723314e-03    1.3172659e-03    1.8018297e-03    2.4195225e-03    5.3837526e-02
   3.8929271e+01    9.1128379e-01    7.2371001e-03    3.9611102e-03    2.5745428e-03    1.8532992e-03    1.6544899e-03    1.6260268e-03    1.5593852e-03    1.0175233e-03    9.3848715e-04    1.2014104e-03    1.0398884e-03    1.0665836e-03    1.2386617e-03    1.3214505e-03    1.1966726e-03    1.4367719e-03    1.7897999e-03    2.3775315e-03    5.3625478e-02
   3.9036065e+01    9.1178927e-01    7.0204502e-03    3.9769465e-03    2.4595771e-03    2.0152085e-03    1.6261501e-03    1.5130565e-03    1.4897492e-03    1.0593556e-03    1.1430341e-03    1.1064823e-03    1.0042281e-03    1.1365865e-03    1.1320885e-03    1.3954259e-03    1.0299734e-03    1.6107730e-03    1.7107482e-03    2.3551702e-03    5.3425722e-02
   3.9143474e+01    9.1203515e-01    7.1583142e-03    4.0137260e-03    2.2816568e-03    2.1090949e-03    1.6092755e-03    1.4768338e-03    1.4081601e-03    1.1966409e-03    1.1760848e-03    9.7257166e-04    1.1180852e-03    9.7166399e-04    1.2563405e-03    1.2275949e-03    1.3005422e-03    1.4557724e-03    1.8086421e-03    2.1720712e-03    5.3251781e-02
   3.9250951e+01    9.1225710e-01    7.2191276e-03    3.9535642e-03    2.4250918e-03    2.0230367e-03    1.5059607e-03    1.4657697e-03    1.4476824e-03    1.2993325e-03    1.0627717e-03    1.1078615e-03    1.0267654e-03    1.0327249e-03    1.1530959e-03    1.3132921e-03    1.3995101e-03    1.3283509e-03    1.7197858e-03    2.1361819e-03    5.3122998e-02
   3.9302603e+01    9.1245581e-01    7.1424849e-03    3.9931561e-03    2.4503122e-03    1.9823234e-03    1.4712349e-03    1.4119835e-03    1.5770306e-03    1.2570105e-03    1.0685830e-03    1.1135443e-03    9.3810399e-04    1.1348107e-03    1.0821023e-03    1.3370215e-03    1.4436924e-03    1.2934963e-03    1.7139835e-03    2.1068662e-03    5.3026449e-02
   3.9406660e+01    9.1257885e-01    7.2283726e-03    4.0950245e-03    2.4406340e-03    1.8612179e-03    1.6073732e-03    1.3890610e-03    1.5349235e-03    1.2934957e-03    1.0535348e-03    1.0688940e-03    9.1466751e-04    1.1220732e-03    1.0783981e-03    1.4026503e-03    1.4733924e-03    1.3597542e-03    1.6018169e-03    2.1807381e-03    5.2715133e-02
   3.9514364e+01    9.1278330e-01    7.2314737e-03    4.0997216e-03    2.5355604e-03    1.7618016e-03    1.6052284e-03    1.5803128e-03    1.4967041e-03    1.1414568e-03    1.0932283e-03    9.7505281e-04    1.0386042e-03    1.0641002e-03    1.1831276e-03    1.4076070e-03    1.3982698e-03    1.4407369e-03    1.4103947e-03    2.2988251e-03    5.2454493e-02
   3.9622172e+01    9.1327641e-01    7.1894778e-03    4.0036177e-03    2.4794058e-03    1.7124344e-03    1.7776707e-03    1.5013693e-03    1.3576231e-03    1.2223206e-03    1.0752444e-03    8.7569491e-04    1.1213024e-03    1.0927666e-03    1.1820073e-03    1.3024385e-03    1.5224544e-03    1.3238851e-03    1.5032449e-03    2.3168427e-03    5.2163790e-02
   3.9730066e+01    9.1361581e-01    7.2151031e-03    3.9764478e-03    2.3897556e-03    1.7541571e-03    1.7050698e-03    1.6033853e-03    1.3921959e-03    1.1381993e-03    9.3651745e-04    1.0402609e-03    1.0647068e-03    1.1301323e-03    1.2127899e-03    1.2453171e-03    1.4975001e-03    1.2538148e-03    1.6548910e-03    2.1390312e-03    5.2034917e-02
   3.9838002e+01    9.1395317e-01    7.1405386e-03    3.9796541e-03    2.3518598e-03    1.8922074e-03    1.6409104e-03    1.5561330e-03    1.3920120e-03    1.0393556e-03    1.0095780e-03    1.0968572e-03    1.1341615e-03    1.0752355e-03    1.1775316e-03    1.2990578e-03    1.3654965e-03    1.3364408e-03    1.6303613e-03    2.2530963e-03    5.1676345e-02
   3.9945897e+01    9.1428715e-01    7.1795108e-03    3.8526033e-03    2.3486503e-03    1.9917133e-03    1.6162008e-03    1.5317472e-03    1.2690024e-03    1.0274207e-03    1.0766531e-03    1.2267237e-03    1.0868330e-03    1.0200831e-03    1.2865738e-03    1.2607113e-03    1.1997090e-03    1.4539974e-03    1.6323861e-03    2.1889372e-03    5.1463393e-02
   4.0053658e+01    9.1442766e-01    7.3342981e-03    3.7638730e-03    2.4123476e-03    1.9255402e-03    1.7291325e-03    1.3829956e-03    1.3231979e-03    1.1076722e-03    1.1282105e-03    1.1373705e-03    1.1219603e-03    9.3845265e-04    1.2575310e-03    1.2729520e-03    1.2453635e-03    1.3925446e-03    1.6565670e-03    2.0492513e-03    5.1393084e-02
   4.0107485e+01    9.1476194e-01    7.3133351e-03    3.5202436e-03    2.5446204e-03    1.8165700e-03    1.7329759e-03    1.3762646e-03    1.3776935e-03    1.1235187e-03    1.2267026e-03    9.8721671e-04    1.0848859e-03    1.0731430e-03    1.2403849e-03    1.2261333e-03    1.2559573e-03    1.3936924e-03    1.6971549e-03    2.0227454e-03    5.1224826e-02
   4.0210259e+01    9.1519910e-01    7.0889851e-03    3.6208521e-03    2.5252093e-03    1.8412004e-03    1.6241624e-03    1.4020879e-03    1.2673966e-03    1.2963762e-03    1.1838058e-03    9.3152685e-04    1.1183015e-03    1.0869415e-03    1.0795994e-03    1.3597794e-03    1.1133885e-03    1.5071548e-03    1.6424461e-03    2.1869754e-03    5.0924711e-02
   4.0317669e+01    9.1561902e-01    6.8849168e-03    3.7252602e-03    2.5114113e-03    1.7711846e-03    1.6021190e-03    1.4212551e-03    1.1543895e-03    1.4396028e-03    1.1846689e-03    1.0345572e-03    1.0821085e-03    1.0439751e-03    1.1052381e-03    1.2570072e-03    1.0959067e-03    1.5187538e-03    1.7091858e-03    1.9850190e-03    5.0854416e-02
   4.0424920e+01    9.1584597e-01    7.0538737e-03    3.6668438e-03    2.4304295e-03    1.7536724e-03    1.6821288e-03    1.4023155e-03    1.1588753e-03    1.4140464e-03    1.2127309e-03    1.0917512e-03    9.1433464e-04    1.0996655e-03    1.0905484e-03    1.2023787e-03    1.2325665e-03    1.3222302e-03    1.9009238e-03    2.0370698e-03    5.0487644e-02
   4.0532071e+01    9.1626424e-01    6.9153238e-03    3.5864510e-03    2.5259417e-03    1.7397297e-03    1.5563178e-03    1.4568363e-03    1.3012034e-03    1.3550318e-03    1.1318786e-03    1.0627974e-03    1.0987739e-03    1.0103164e-03    1.0056316e-03    1.2479441e-03    1.1996674e-03    1.3544278e-03    1.8028296e-03    2.2237338e-03    5.0160928e-02
   4.0639104e+01    9.1659232e-01    6.9097412e-03    3.5700312e-03    2.4152256e-03    1.9016235e-03    1.3902337e-03    1.5429931e-03    1.4631719e-03    1.0998561e-03    1.1263767e-03    1.0962988e-03    1.1381129e-03    8.7462501e-04    1.1979727e-03    1.2523305e-03    1.1354840e-03    1.4771748e-03    1.5633658e-03    2.3222989e-03    4.9930761e-02
   4.0745972e+01    9.1680330e-01    7.0092654e-03    3.5546155e-03    2.4786677e-03    1.8180111e-03    1.3348524e-03    1.5720202e-03    1.4297921e-03    1.2053233e-03    1.0633030e-03    1.2824057e-03    8.7509641e-04    8.4617789e-04    1.3900309e-03    1.0404923e-03    1.3094130e-03    1.4085935e-03    1.6571201e-03    2.2645190e-03    4.9656997e-02
   4.0852725e+01    9.1720231e-01    6.9322059e-03    3.5109177e-03    2.3937787e-03    1.7713836e-03    1.5365981e-03    1.6110958e-03    1.1943724e-03    1.2894433e-03    1.1847861e-03    1.0835810e-03    8.8203176e-04    9.3225936e-04    1.4486690e-03    9.3668361e-04    1.4843474e-03    1.2021887e-03    1.7722455e-03    2.2496962e-03    4.9381402e-02
   4.0906070e+01    9.1723662e-01    7.0590706e-03    3.5166636e-03    2.3158382e-03    1.7747566e-03    1.5557257e-03    1.5798335e-03    1.3474059e-03    1.1618089e-03    1.1554358e-03    1.0882384e-03    9.3550551e-04    9.4028764e-04    1.3479001e-03    1.0402736e-03    1.4768936e-03    1.1857667e-03    1.6979363e-03    2.2952452e-03    4.9288795e-02
   4.1011084e+01    9.1757196e-01    6.9954282e-03    3.4711050e-03    2.4111700e-03    1.7417558e-03    1.6788083e-03    1.1991985e-03    1.6395984e-03    1.0206071e-03    1.2291098e-03    9.6159954e-04    9.4547004e-04    1.1065656e-03    1.1391857e-03    1.2540085e-03    1.4296636e-03    1.1927577e-03    1.5835191e-03    2.3916037e-03    4.9036884e-02
   4.1114564e+01    9.1796393e-01    6.7998931e-03    3.5200858e-03    2.4348777e-03    1.7449788e-03    1.6957887e-03    1.3066172e-03    1.4788646e-03    9.4931237e-04    1.1469436e-03    1.1334886e-03    1.0179719e-03    1.0429495e-03    1.1610956e-03    1.1865224e-03    1.2588968e-03    1.4404409e-03    1.6310137e-03    2.0308521e-03    4.9055474e-02
   4.1221041e+01    9.1823739e-01    6.8462829e-03    3.3819168e-03    2.5369671e-03    1.8148991e-03    1.5360487e-03    1.4255471e-03    1.3635772e-03    1.0195579e-03    1.0541759e-03    1.1694909e-03    1.0667183e-03    9.6922198e-04    1.2879789e-03    1.0631120e-03    1.3829728e-03    1.2984963e-03    1.9032152e-03    1.7594361e-03    4.8882992e-02
   4.1327455e+01    9.1848452e-01    6.8755225e-03    3.3787984e-03    2.4343984e-03    1.9096152e-03    1.5684872e-03    1.3690639e-03    1.3927940e-03    8.8740454e-04    1.0304698e-03    1.2159400e-03    1.0377133e-03    1.0676740e-03    1.3853018e-03    1.0739106e-03    1.4692003e-03    1.0931150e-03    1.9861243e-03    1.6025816e-03    4.8737370e-02
   4.1433798e+01    9.1878597e-01    6.8235978e-03    3.4083459e-03    2.4626157e-03    1.9641287e-03    1.4181101e-03    1.5069521e-03    1.2357340e-03    9.7987921e-04    1.0641810e-03    1.0896825e-03    1.0314966e-03    1.2251004e-03    1.3644649e-03    1.0369420e-03    1.3528970e-03    1.2320757e-03    1.8438142e-03    1.6190839e-03    4.8554932e-02
   4.1540096e+01    9.1898271e-01    6.8831206e-03    3.3417826e-03    2.5831235e-03    1.9907452e-03    1.3323582e-03    1.4463205e-03    1.2397288e-03    1.1175485e-03    8.9945231e-04    1.0852036e-03    1.0519900e-03    1.2776833e-03    1.2736425e-03    1.2521258e-03    1.1219365e-03    1.4627425e-03    1.6555111e-03    1.7278468e-03    4.8274430e-02
   4.1646341e+01    9.1952783e-01    6.5900641e-03    3.3907570e-03    2.5534090e-03    1.9970819e-03    1.4182451e-03    1.3801657e-03    1.1809905e-03    1.0748671e-03    9.5327846e-04    9.8365536e-04    1.1125018e-03    1.3305210e-03    1.2020112e-03    1.3123951e-03    1.0561347e-03    1.5520653e-03    1.5438251e-03    1.8610709e-03    4.7979134e-02
   4.1752529e+01    9.1984588e-01    6.5218546e-03    3.4885963e-03    2.4692311e-03    1.8830586e-03    1.6353527e-03    1.1709688e-03    1.2832623e-03    1.0561155e-03    8.9283738e-04    1.1107478e-03    1.1347643e-03    1.2864235e-03    1.0849040e-03    1.2867267e-03    1.4177572e-03    1.3278892e-03    1.4024875e-03    2.1884962e-03    4.7512647e-02
   4.1805608e+01    9.1997857e-01    6.4913542e-03    3.5877211e-03    2.4296186e-03    1.8340722e-03    1.6972610e-03    1.1274644e-03    1.2549527e-03    1.0543431e-03    9.2779576e-04    1.0787150e-03    1.2477445e-03    1.1195847e-03    1.2171047e-03    1.1261769e-03    1.4769417e-03    1.3171041e-03    1.4292984e-03    2.2622181e-03    4.7341957e-02
   4.1908015e+01    9.2028704e-01    6.3906652e-03    3.7430699e-03    2.2072072e-03    1.9783249e-03    1.5908086e-03    1.2282066e-03    1.1051464e-03    1.0935307e-03    9.5312667e-04    1.1694306e-03    1.3028122e-03    1.0094091e-03    1.0941506e-03    1.2651082e-03    1.4979334e-03    1.2321085e-03    1.4860977e-03    2.2139631e-03    4.7151860e-02
   4.2014082e+01    9.2051067e-01    6.3698804e-03    3.8795582e-03    2.1205988e-03    1.9090937e-03    1.6165245e-03    1.2787520e-03    1.0554740e-03    1.1424425e-03    9.7997737e-04    1.2376796e-03    1.1783539e-03    1.0464205e-03    9.5075505e-04    1.4618914e-03    1.3089774e-03    1.2490150e-03    1.5949964e-03    2.2758087e-03    4.6833127e-02
   4.2120089e+01    9.2077830e-01    6.4630937e-03    3.7264634e-03    1.9916366e-03    1.9854606e-03    1.7971103e-03    1.2079403e-03    1.0842082e-03    1.1706209e-03    9.9541377e-04    1.1257562e-03    1.1290787e-03    1.0459402e-03    1.0172697e-03    1.4359339e-03    1.1380140e-03    1.4003119e-03    1.5971054e-03    2.2930774e-03    4.6617268e-02
   4.2226057e+01    9.2106559e-01    6.4606097e-03    3.6702059e-03    2.1012791e-03    1.9284569e-03    1.5899588e-03    1.3243333e-03    1.1964319e-03    1.2731852e-03    1.0369654e-03    9.3551623e-04    1.1117873e-03    1.0353757e-03    1.2896445e-03    1.1961571e-03    1.0184880e-03    1.5412706e-03    1.6233746e-03    2.0247900e-03    4.6576575e-02
   4.2331990e+01    9.2137258e-01    6.4366773e-03    3.6317585e-03    2.0951859e-03    1.9732066e-03    1.5461764e-03    1.3287259e-03    1.2212276e-03    1.3310576e-03    9.8086036e-04    9.6524815e-04    9.9904611e-04    1.1332129e-03    1.2346395e-03    1.0745616e-03    9.2429377e-04    1.7037033e-03    1.9545060e-03    1.8669760e-03    4.6226356e-02
   4.2437890e+01    9.2165753e-01    6.3587306e-03    3.6359049e-03    2.1503766e-03    1.8675451e-03    1.5862571e-03    1.3600353e-03    1.3716004e-03    1.2581340e-03    8.8280107e-04    9.3406671e-04    1.0758325e-03    1.1419238e-03    1.3542960e-03    8.1849492e-04    1.0242274e-03    1.5221423e-03    2.1709214e-03    1.8824305e-03    4.5946749e-02
   4.2543743e+01    9.2197098e-01    6.4002747e-03    3.5091037e-03    2.2345829e-03    1.8150272e-03    1.6295288e-03    1.3534798e-03    1.3311625e-03    1.2028432e-03    9.8195086e-04    8.8328440e-04    1.2898745e-03    9.0575484e-04    1.2725051e-03    7.4159645e-04    1.1793005e-03    1.6610989e-03    1.9425249e-03    1.9232298e-03    4.5771900e-02
   4.2649562e+01    9.2232176e-01    6.2752524e-03    3.5542582e-03    2.2740455e-03    1.6965546e-03    1.6253049e-03    1.5043992e-03    1.1369481e-03    1.2708799e-03    1.0327584e-03    8.7325007e-04    1.0951927e-03    1.0994412e-03    1.0763527e-03    9.0940533e-04    1.1870030e-03    1.9206416e-03    1.6789015e-03    1.9461682e-03    4.5521483e-02
   4.2701254e+01    9.2240379e-01    6.3589924e-03    3.4203702e-03    2.2405365e-03    1.9323450e-03    1.5161618e-03    1.5135286e-03    1.0680064e-03    1.2857984e-03    9.5718920e-04    1.1207390e-03    1.0735694e-03    1.0459341e-03    8.7544881e-04    1.0427948e-03    1.1635290e-03    1.8948437e-03    1.7296418e-03    2.0931912e-03    4.5263594e-02
   4.2807008e+01    9.2267947e-01    6.4205919e-03    3.3958301e-03    2.2333230e-03    1.7679345e-03    1.9626933e-03    1.2174830e-03    9.0220783e-04    1.3153781e-03    1.0067744e-03    1.1591952e-03    1.0133534e-03    9.2320922e-04    1.1269192e-03    1.0837631e-03    1.0755674e-03    1.8889730e-03    1.6546086e-03    2.1413847e-03    4.5031336e-02
   4.2912748e+01    9.2317324e-01    6.2541437e-03    3.3047643e-03    2.3968216e-03    1.7422786e-03    1.7227651e-03    1.2417752e-03    1.0592080e-03    1.2492137e-03    9.3958591e-04    1.2528986e-03    8.6818121e-04    1.1444588e-03    9.1624306e-04    1.1907323e-03    1.3333013e-03    1.6396004e-03    1.6071174e-03    2.2228808e-03    4.4740790e-02
   4.3018460e+01    9.2349611e-01    6.1509660e-03    3.3370944e-03    2.3388152e-03    1.8824941e-03    1.6708873e-03    1.2325777e-03    1.1214653e-03    1.0465076e-03    1.1159369e-03    1.1276384e-03    8.5636048e-04    1.1862020e-03    9.8257492e-04    1.2588996e-03    1.4779513e-03    1.3292982e-03    1.6762074e-03    2.0175259e-03    4.4694485e-02
   4.3124166e+01    9.2372090e-01    6.1286077e-03    3.3850874e-03    2.3472968e-03    1.9381255e-03    1.5363271e-03    1.3057610e-03    1.0723130e-03    1.0164345e-03    1.1955827e-03    1.0883490e-03    7.5068224e-04    1.1864898e-03    1.3024731e-03    9.6205226e-04    1.4767629e-03    1.3634120e-03    1.6364984e-03    2.1226779e-03    4.4464164e-02
   4.3229851e+01    9.2405240e-01    6.0226598e-03    3.3949360e-03    2.4004318e-03    2.0696102e-03    1.4287716e-03    1.2313598e-03    1.1386570e-03    8.9535617e-04    1.2473551e-03    9.3110274e-04    8.3886594e-04    1.3275163e-03    1.1650120e-03    1.3755988e-03    1.0616472e-03    1.5068247e-03    1.8072410e-03    1.9239671e-03    4.4180683e-02
   4.3335513e+01    9.2415521e-01    6.1704567e-03    3.3974336e-03    2.4806153e-03    1.8733650e-03    1.5774717e-03    1.2046932e-03    1.0070751e-03    9.6042439e-04    1.3818259e-03    7.6485411e-04    9.0731233e-04    1.2986239e-03    1.1819046e-03    1.3401190e-03    1.1644741e-03    1.3488800e-03    1.8912660e-03    1.7190836e-03    4.4174915e-02
   4.3441170e+01    9.2444620e-01    6.0474198e-03    3.4906316e-03    2.5511298e-03    1.8312411e-03    1.4648475e-03    1.2330582e-03    9.5178783e-04    1.1406681e-03    1.2078970e-03    7.5657948e-04    1.2404612e-03    1.0326888e-03    1.2673294e-03    1.3038988e-03    1.1266864e-03    1.3430925e-03    1.8266676e-03    1.7885474e-03    4.3949165e-02
   4.3545644e+01    9.2477618e-01    5.8844521e-03    3.6227910e-03    2.5652517e-03    1.7845969e-03    1.4437886e-03    1.1436634e-03    1.1140821e-03    1.0945120e-03    1.0781073e-03    1.0550257e-03    1.0639935e-03    1.0625115e-03    1.3127734e-03    1.1208340e-03    1.1929995e-03    1.6421485e-03    1.4452558e-03    1.9323018e-03    4.3664735e-02
   4.3651286e+01    9.2504938e-01    5.9642443e-03    3.5588009e-03    2.5307664e-03    1.7418480e-03    1.4523241e-03    9.9588301e-04    1.2730042e-03    1.0800299e-03    1.1511455e-03    9.5903236e-04    1.1206641e-03    9.7591661e-04    1.3726570e-03    1.1096046e-03    1.0350386e-03    1.9077021e-03    1.2435287e-03    2.0340341e-03    4.3444396e-02
   4.3704104e+01    9.2525766e-01    5.8930902e-03    3.6152862e-03    2.4514907e-03    1.7142891e-03    1.4342910e-03    1.1026360e-03    1.2548543e-03    9.5963588e-04    1.3442391e-03    8.8500978e-04    1.2215661e-03    9.3581399e-04    1.2206822e-03    1.1575174e-03    1.0521703e-03    1.8007991e-03    1.4244273e-03    2.0973005e-03    4.3177242e-02
   4.3809741e+01    9.2551029e-01    5.9030477e-03    3.5756326e-03    2.4430546e-03    1.6760820e-03    1.4481083e-03    1.0813988e-03    1.2608945e-03    1.2252669e-03    1.1905941e-03    1.0950756e-03    8.7533393e-04    1.0377107e-03    1.0657642e-03    1.0954598e-03    1.3407416e-03    1.6989214e-03    1.3667763e-03    2.2272365e-03    4.2882615e-02
   4.3915366e+01    9.2572413e-01    6.1363440e-03    3.4516169e-03    2.3279388e-03    1.6548059e-03    1.4735852e-03    1.2388831e-03    1.0130664e-03    1.3523368e-03    1.2086716e-03    1.0905651e-03    8.7982550e-04    9.9915796e-04    1.0137885e-03    1.0829122e-03    1.4121377e-03    1.5994640e-03    1.5411422e-03    2.1775800e-03    4.2622049e-02
   4.4020983e+01    9.2607344e-01    5.9289767e-03    3.5629099e-03    2.1672830e-03    1.8332358e-03    1.3775626e-03    1.3137815e-03    1.2804453e-03    1.1385332e-03    1.1957072e-03    9.9341786e-04    1.0416964e-03    8.0992675e-04    9.2886133e-04    1.2329494e-03    1.5941604e-03    1.3411758e-03    1.5471006e-03    2.3142098e-03    4.2324626e-02
   4.4126621e+01    9.2632097e-01    5.9508401e-03    3.4491138e-03    2.3340887e-03    1.7203123e-03    1.2304727e-03    1.5357929e-03    1.3572530e-03    1.0032508e-03    1.1770717e-03    9.8360843e-04    1.0702515e-03    6.7747576e-04    1.0733680e-03    1.3557482e-03    1.3349254e-03    1.5452154e-03    1.5382939e-03    2.0816916e-03    4.2260258e-02
   4.4232258e+01    9.2643521e-01    6.1624791e-03    3.3984997e-03    2.3238080e-03    1.6552051e-03    1.2852164e-03    1.6322752e-03    1.2725207e-03    9.6644809e-04    1.3096592e-03    9.4369601e-04    8.8988821e-04    6.5726574e-04    1.2073664e-03    1.3359192e-03    1.2803604e-03    1.5687351e-03    1.4921153e-03    2.2596292e-03    4.1923702e-02
   4.4337534e+01    9.2676113e-01    6.1974185e-03    3.3217116e-03    2.1157295e-03    1.7006045e-03    1.6735171e-03    1.5956159e-03    1.1025219e-03    1.0687450e-03    1.1417917e-03    1.0275429e-03    6.7980541e-04    8.6634724e-04    9.9216197e-04    1.4670677e-03    1.2096085e-03    1.5418161e-03    1.6642095e-03    2.0211428e-03    4.1851511e-02
   4.4443210e+01    9.2694596e-01    6.4482640e-03    3.0765944e-03    2.1179973e-03    1.6527347e-03    1.6031728e-03    1.6520092e-03    9.9003086e-04    1.2321733e-03    1.3253014e-03    7.5438298e-04    7.4924505e-04    9.5009422e-04    1.2330141e-03    1.1463159e-03    1.3048712e-03    1.7006101e-03    1.6054381e-03    1.7890462e-03    4.1722746e-02
   4.4548902e+01    9.2733669e-01    6.2592862e-03    3.1615760e-03    2.0149850e-03    2.0093935e-03    1.5315502e-03    1.3748240e-03    1.0437801e-03    1.2280581e-03    1.2461469e-03    7.7570453e-04    7.6292219e-04    9.5648587e-04    1.2529346e-03    1.2465311e-03    1.2154988e-03    1.6111390e-03    1.6599119e-03    1.7794417e-03    4.1533141e-02
   4.4601756e+01    9.2746316e-01    6.2930157e-03    3.0985847e-03    1.9550583e-03    2.1955737e-03    1.3621447e-03    1.3532577e-03    1.1291151e-03    1.2226858e-03    1.1802487e-03    8.0346338e-04    7.6750992e-04    1.0276962e-03    1.1958536e-03    1.2195512e-03    1.2216579e-03    1.7090843e-03    1.7285021e-03    1.7942857e-03    4.1279550e-02
   4.4707454e+01    9.2776019e-01    6.2499059e-03    2.9437231e-03    2.0800111e-03    2.3076861e-03    1.4287165e-03    1.1128785e-03    1.1945389e-03    1.4303819e-03    9.2012054e-04    7.9637225e-04    7.8781459e-04    1.3218517e-03    9.5976386e-04    1.1658717e-03    1.2760050e-03    1.6396769e-03    1.6844460e-03    1.7322466e-03    4.1207795e-02
   4.4813134e+01    9.2797900e-01    6.2772361e-03    2.8634316e-03    2.1960041e-03    2.2782145e-03    1.4867302e-03    1.2020050e-03    9.7015371e-04    1.4951853e-03    8.4428930e-04    7.7320194e-04    7.8943783e-04    1.3073397e-03    1.1330614e-03    1.3026506e-03    1.1611319e-03    1.5155605e-03    1.4986777e-03    1.9127168e-03    4.1013974e-02
   4.4918823e+01    9.2831877e-01    6.1709125e-03    2.7652309e-03    2.5204081e-03    2.1160265e-03    1.3406285e-03    1.2492095e-03    9.7251173e-04    1.3550348e-03    1.0340935e-03    6.4043217e-04    1.2104817e-03    1.0433523e-03    9.3292922e-04    1.5189387e-03    1.2100034e-03    1.5937092e-03    1.3441094e-03    2.0056005e-03    4.0657615e-02
   4.5024526e+01    9.2862222e-01    6.1909965e-03    2.6657637e-03    2.6930225e-03    2.0024942e-03    1.3042010e-03    1.0983064e-03    1.2336780e-03    1.2340532e-03    9.0625696e-04    8.0946919e-04    1.0817796e-03    1.1514915e-03    1.1849193e-03    1.2390786e-03    1.2098096e-03    1.4998073e-03    1.3328965e-03    2.0706136e-03    4.0469141e-02
   4.5130204e+01    9.2898999e-01    6.0011709e-03    2.6420292e-03    2.9444230e-03    1.8415640e-03    1.3267995e-03    1.2151962e-03    1.1565797e-03    1.0204984e-03    8.6676811e-04    1.0571835e-03    1.0957072e-03    9.9420354e-04    1.3263515e-03    1.0558803e-03    1.3748587e-03    1.3201652e-03    1.4676164e-03    1.9802511e-03    4.0322759e-02
   4.5235947e+01    9.2920768e-01    6.0572045e-03    2.6652130e-03    2.7765738e-03    1.9762961e-03    1.2065126e-03    1.1831524e-03    1.2137889e-03    9.6004241e-04    1.1364859e-03    1.0244085e-03    1.0011244e-03    1.2265685e-03    9.9403879e-04    1.3373837e-03    1.0956915e-03    1.4235084e-03    1.6045698e-03    1.7669023e-03    4.0142855e-02
   4.5341683e+01    9.2963260e-01    5.7191356e-03    2.7736125e-03    2.6503975e-03    2.1099984e-03    1.2416908e-03    1.3302082e-03    1.0521210e-03    8.9931333e-04    1.2868062e-03    9.7296572e-04    8.5551678e-04    1.2666296e-03    8.5386691e-04    1.4540617e-03    1.1377140e-03    1.3750397e-03    1.6318246e-03    1.7875172e-03    3.9968985e-02
   4.5447406e+01    9.2990942e-01    5.6308065e-03    3.1306238e-03    2.4958839e-03    1.8643399e-03    1.4404800e-03    1.2406264e-03    8.9931633e-04    9.8193197e-04    1.2978611e-03    1.0168620e-03    1.1734662e-03    9.5194115e-04    9.7242662e-04    1.2056268e-03    1.2467080e-03    1.3738475e-03    1.7314614e-03    1.6264620e-03    3.9809913e-02
   4.5500268e+01    9.2995961e-01    5.6404191e-03    3.2492520e-03    2.6267351e-03    1.6268454e-03    1.5065936e-03    1.2618981e-03    8.4351251e-04    1.1050597e-03    1.1176077e-03    1.0525261e-03    1.2002168e-03    8.7901910e-04    1.0699137e-03    1.1950636e-03    1.3210934e-03    1.2831770e-03    1.7232930e-03    1.9762911e-03    3.9361871e-02
   4.5605998e+01    9.3030713e-01    5.6383967e-03    3.1278006e-03    2.5288769e-03    1.6007116e-03    1.6901053e-03    1.1159641e-03    9.3868819e-04    1.1105664e-03    1.1807622e-03    1.2801915e-03    1.0063290e-03    8.5463456e-04    9.2494510e-04    1.1982038e-03    1.2396591e-03    1.4393619e-03    1.6045310e-03    1.9062177e-03    3.9306928e-02
   4.5711753e+01    9.3053440e-01    5.6547692e-03    3.0494392e-03    2.4737430e-03    1.6917839e-03    1.7330274e-03    1.0481383e-03    1.0736960e-03    9.2242402e-04    1.3922795e-03    1.2194232e-03    9.1219989e-04    8.6920575e-04    8.4851523e-04    1.3215717e-03    1.1539991e-03    1.5166351e-03    1.4289022e-03    2.1604309e-03    3.8995417e-02
   4.5817493e+01    9.3075864e-01    5.7706483e-03    2.8642244e-03    2.6273455e-03    1.6660925e-03    1.5357888e-03    1.1532059e-03    1.0719793e-03    9.5697749e-04    1.6613986e-03    9.4084888e-04    8.7021730e-04    8.0786220e-04    9.3374665e-04    1.3284866e-03    1.2153975e-03    1.3445796e-03    1.6181955e-03    2.2113123e-03    3.8663049e-02
   4.5922213e+01    9.3110989e-01    5.6904067e-03    2.9483556e-03    2.4474261e-03    1.7950683e-03    1.6080123e-03    1.1118661e-03    9.3760758e-04    1.3666032e-03    1.4185295e-03    9.3640162e-04    7.0625573e-04    8.3464025e-04    1.0946208e-03    1.0843063e-03    1.2055857e-03    1.4253220e-03    1.8236294e-03    2.2051565e-03    3.8250312e-02
   4.6026107e+01    9.3116043e-01    5.9018536e-03    3.0364169e-03    2.4251197e-03    1.6852537e-03    1.6178795e-03    1.0145207e-03    1.0223451e-03    1.4855850e-03    1.2073059e-03    8.7626681e-04    7.7543147e-04    9.6460288e-04    1.0241407e-03    1.1365084e-03    1.2134686e-03    1.2933108e-03    1.9130683e-03    2.1445962e-03    3.8101898e-02
   4.6130188e+01    9.3144818e-01    5.7832557e-03    3.1525496e-03    2.2903980e-03    1.8082988e-03    1.5839429e-03    9.5098837e-04    1.2008191e-03    1.5397413e-03    1.0364603e-03    8.4962265e-04    6.6922428e-04    9.9445592e-04    1.1676498e-03    9.7588647e-04    1.1900900e-03    1.4463625e-03    1.9531806e-03    1.9306529e-03    3.8028243e-02
   4.6234402e+01    9.3160848e-01    6.0096587e-03    2.9343626e-03    2.2000242e-03    1.9716130e-03    1.4608617e-03    1.1156815e-03    1.2473020e-03    1.4537678e-03    1.0502036e-03    6.5834951e-04    1.0396354e-03    8.0065814e-04    1.1329555e-03    1.0404230e-03    1.0286858e-03    1.6938867e-03    1.8698658e-03    1.8842439e-03    3.7799345e-02
   4.6338735e+01    9.3200106e-01    5.8543782e-03    3.0412032e-03    2.0753908e-03    1.9210997e-03    1.4510543e-03    1.1800127e-03    1.3272673e-03    1.4200099e-03    8.1284381e-04    7.2093966e-04    1.1241901e-03    8.6836174e-04    1.0609901e-03    9.6842570e-04    1.1602887e-03    1.6632227e-03    1.8004662e-03    2.0942543e-03    3.7454540e-02
   4.6435860e+01    9.3225688e-01    5.8197398e-03    2.9879365e-03    2.1260018e-03    2.0604265e-03    1.3530261e-03    1.4214091e-03    1.3095208e-03    1.0614152e-03    7.7267927e-04    9.2799761e-04    9.6331012e-04    9.2807338e-04    1.1918681e-03    7.1107995e-04    1.3631438e-03    1.6505888e-03    1.7348034e-03    1.9938610e-03    3.7366241e-02
   4.6525734e+01    9.3252452e-01    5.7803404e-03    2.9519410e-03    2.1785203e-03    1.9036256e-03    1.4990782e-03    1.3583556e-03    1.2848152e-03    9.4926050e-04    8.8589230e-04    1.0129911e-03    9.0080417e-04    9.6358483e-04    1.0447656e-03    9.6120930e-04    1.3418987e-03    1.8139803e-03    1.3903544e-03    2.0261235e-03    3.7227944e-02
   4.6615651e+01    9.3306325e-01    5.4669404e-03    2.9437516e-03    2.1835558e-03    1.9039374e-03    1.4211611e-03    1.4798390e-03    1.1790446e-03    1.0006423e-03    8.1574688e-04    1.0173042e-03    1.0235683e-03    9.3369378e-04    8.5679156e-04    1.0644520e-03    1.3870186e-03    1.7400482e-03    1.4388385e-03    2.1042515e-03    3.6976160e-02
   4.6705627e+01    9.3312403e-01    5.5253120e-03    3.1461281e-03    2.0600833e-03    1.9592378e-03    1.4823295e-03    1.5866067e-03    8.6492478e-04    1.0028302e-03    9.4562962e-04    9.9020770e-04    9.3635265e-04    1.0823318e-03    7.6279064e-04    1.2179844e-03    1.2004149e-03    1.6566566e-03    1.5564433e-03    2.0093914e-03    3.6890311e-02
   4.6840692e+01    9.3341876e-01    5.5189651e-03    3.1125004e-03    2.0559504e-03    1.9409814e-03    1.6390654e-03    1.4100869e-03    9.1556228e-04    1.0773181e-03    8.8803484e-04    1.0850676e-03    8.7627126e-04    8.7463604e-04    8.9618847e-04    1.2386785e-03    1.4856466e-03    1.3861024e-03    1.5628883e-03    2.0170090e-03    3.6600282e-02
   4.6930768e+01    9.3383638e-01    5.2969985e-03    3.0204284e-03    2.3116074e-03    1.7734234e-03    1.6031544e-03    1.3772088e-03    1.1314026e-03    9.0359125e-04    8.0791877e-04    1.0851471e-03    1.0421412e-03    7.6358713e-04    1.0835321e-03    1.0649475e-03    1.5372391e-03    1.3560066e-03    1.4401992e-03    2.0558256e-03    3.6509261e-02
   4.7020862e+01    9.3392070e-01    5.2945090e-03    3.1091435e-03    2.4519622e-03    1.8001066e-03    1.5304138e-03    1.2712290e-03    1.1172941e-03    9.9428447e-04    8.6403292e-04    9.0651616e-04    1.1485417e-03    8.6155418e-04    9.8330060e-04    1.3683895e-03    1.0950024e-03    1.4579628e-03    1.4325358e-03    1.9447817e-03    3.6447744e-02
   4.7111003e+01    9.3411076e-01    5.3860412e-03    3.0363090e-03    2.3810025e-03    1.7854075e-03    1.6324542e-03    1.1382642e-03    1.1236802e-03    1.0304124e-03    8.7006688e-04    9.2367734e-04    1.0782639e-03    9.7525654e-04    9.8947314e-04    1.2871872e-03    1.2561032e-03    1.2779636e-03    1.6055147e-03    1.7963800e-03    3.6315782e-02
   4.7201191e+01    9.3439479e-01    5.4633394e-03    3.0084578e-03    2.3104931e-03    1.7968840e-03    1.5201414e-03    1.1196166e-03    1.3010552e-03    8.5000719e-04    9.2814559e-04    1.1040110e-03    8.1082608e-04    1.0911079e-03    1.2178753e-03    1.0652704e-03    1.1382595e-03    1.2138646e-03    1.7753059e-03    1.7655796e-03    3.6124968e-02
   4.7336174e+01    9.3468978e-01    5.5013388e-03    3.0482433e-03    2.2965709e-03    1.5324313e-03    1.8474455e-03    1.0977094e-03    1.2420585e-03    7.7895097e-04    9.4396095e-04    1.0631085e-03    9.5707163e-04    9.9429723e-04    1.1745439e-03    1.0050550e-03    1.1394945e-03    1.3228381e-03    1.8128564e-03    1.6770833e-03    3.5875161e-02
   4.7425716e+01    9.3483377e-01    5.5747711e-03    2.9998440e-03    2.4029787e-03    1.5561834e-03    1.5914747e-03    1.1675698e-03    1.2301862e-03    8.7131319e-04    1.0045886e-03    9.9886422e-04    9.1496158e-04    1.1178037e-03    1.1442308e-03    1.0561074e-03    1.0539302e-03    1.4296108e-03    1.6381041e-03    1.8560030e-03    3.5557700e-02
   4.7515306e+01    9.3507150e-01    5.4659609e-03    3.0933044e-03    2.3687054e-03    1.5097897e-03    1.6052518e-03    1.3151310e-03    1.1083521e-03    9.2800269e-04    1.0440108e-03    9.7672793e-04    9.0180959e-04    1.0864932e-03    1.1119099e-03    1.0868184e-03    9.3792649e-04    1.3323379e-03    1.7355664e-03    1.9764630e-03    3.5343935e-02
   4.7604926e+01    9.3517717e-01    5.5333445e-03    3.2375940e-03    2.1170779e-03    1.8485443e-03    1.4169993e-03    1.2880009e-03    1.0390841e-03    9.2318004e-04    1.0550310e-03    9.7205114e-04    1.1438026e-03    1.0788217e-03    1.1242738e-03    8.2398581e-04    9.7995195e-04    1.4896498e-03    1.6418836e-03    1.9060109e-03    3.5203538e-02
   4.7739431e+01    9.3558576e-01    5.5276881e-03    3.1668912e-03    2.0246660e-03    1.7886129e-03    1.5262137e-03    1.1268921e-03    1.2382758e-03    1.0044919e-03    1.1068683e-03    1.1501878e-03    7.7515833e-04    1.0974568e-03    1.0670647e-03    7.1479378e-04    1.0105874e-03    1.6601359e-03    1.5154810e-03    2.0794076e-03    3.4833365e-02
   4.7829143e+01    9.3573298e-01    5.5657623e-03    3.1641724e-03    2.0329397e-03    1.7699256e-03    1.5405519e-03    1.2027947e-03    1.1353726e-03    1.0175011e-03    1.0527481e-03    1.1687678e-03    8.9868670e-04    1.0716035e-03    9.6139403e-04    7.6313719e-04    1.0049121e-03    1.6369172e-03    1.4925592e-03    2.2478981e-03    3.4539378e-02
   4.7918895e+01    9.3605771e-01    5.4356339e-03    3.3093073e-03    1.9266282e-03    1.7341114e-03    1.5040938e-03    1.1597393e-03    1.1785442e-03    1.0760156e-03    1.3541309e-03    7.4120737e-04    1.0259046e-03    1.1409560e-03    7.6983059e-04    7.9623073e-04    9.2857160e-04    1.6894730e-03    1.5676459e-03    2.3284348e-03    3.4275836e-02
   4.8008683e+01    9.3616632e-01    5.6879117e-03    3.0759687e-03    2.0418181e-03    1.7782995e-03    1.3004859e-03    1.3910159e-03    1.0083963e-03    1.0581848e-03    1.3341383e-03    8.8179036e-04    8.9505574e-04    1.2284542e-03    6.4088713e-04    8.6765852e-04    9.7408494e-04    1.5572324e-03    1.8577978e-03    2.2254515e-03    3.4029045e-02
   4.8143418e+01    9.3644025e-01    5.8298731e-03    2.8929238e-03    2.0905850e-03    1.5814440e-03    1.5042097e-03    1.1796169e-03    1.3278319e-03    1.3083334e-03    9.2585736e-04    9.4810968e-04    1.0219273e-03    8.4839807e-04    7.6133855e-04    9.8156949e-04    1.0836836e-03    1.4099812e-03    2.0491084e-03    1.8924986e-03    3.3922461e-02
   4.8233291e+01    9.3676745e-01    5.7085370e-03    2.7987276e-03    2.2237748e-03    1.6275739e-03    1.3783899e-03    1.2598114e-03    1.4668352e-03    1.2253751e-03    9.0200880e-04    7.0643762e-04    1.2170786e-03    8.5592217e-04    7.1452627e-04    9.8747614e-04    1.2035118e-03    1.2295186e-03    2.0328016e-03    1.9072962e-03    3.3786943e-02
   4.8323192e+01    9.3691069e-01    5.7785070e-03    2.7538718e-03    2.1980808e-03    1.6491676e-03    1.3514631e-03    1.3536579e-03    1.5774285e-03    1.0362926e-03    9.2808380e-04    8.5940508e-04    9.5043363e-04    8.6086776e-04    9.3169343e-04    9.4276149e-04    1.0689918e-03    1.2831753e-03    2.2184724e-03    1.7655075e-03    3.3581453e-02
   4.8413125e+01    9.3726342e-01    5.7326952e-03    2.8224131e-03    2.0176221e-03    1.6367022e-03    1.4446075e-03    1.3860717e-03    1.3971301e-03    1.1339728e-03    8.3278321e-04    9.2989522e-04    8.6738484e-04    8.4692033e-04    8.2918887e-04    1.2610254e-03    9.7579871e-04    1.3117120e-03    2.2040205e-03    1.8009802e-03    3.3305654e-02
   4.8503106e+01    9.3755320e-01    5.7877631e-03    2.7292667e-03    1.9223917e-03    1.7879716e-03    1.2597027e-03    1.5498874e-03    1.3369469e-03    1.1976879e-03    7.1503312e-04    9.5411439e-04    7.9083439e-04    9.6601889e-04    7.5584390e-04    1.1797796e-03    1.0254515e-03    1.4511099e-03    2.1513667e-03    1.8146210e-03    3.3071012e-02
   4.8612851e+01    9.3779098e-01    5.8581595e-03    2.5650481e-03    2.1463202e-03    1.6751556e-03    1.2019355e-03    1.6375302e-03    1.3820796e-03    1.0054590e-03    8.2571740e-04    9.9762587e-04    6.9933990e-04    8.9214194e-04    9.0192867e-04    1.0820657e-03    9.8733836e-04    1.6636748e-03    1.8826408e-03    1.9077491e-03    3.2897112e-02
   4.8706880e+01    9.3811857e-01    5.6736793e-03    2.6397807e-03    2.0936483e-03    1.7152619e-03    1.3140223e-03    1.5706684e-03    1.5071005e-03    9.2415135e-04    7.5296656e-04    8.9327866e-04    7.5547498e-04    8.7687306e-04    9.2624985e-04    1.1322360e-03    9.5181337e-04    1.8530869e-03    1.5967019e-03    1.8959635e-03    3.2808471e-02
   4.8841167e+01    9.3841601e-01    5.5875600e-03    2.6385369e-03    2.1424300e-03    1.7424015e-03    1.4871684e-03    1.3291374e-03    1.4270848e-03    1.0383319e-03    8.0064089e-04    7.5719634e-04    9.6719424e-04    7.4253504e-04    1.0250444e-03    9.9392348e-04    1.0845540e-03    1.9131099e-03    1.4943834e-03    1.7642706e-03    3.2648489e-02
   4.8930703e+01    9.3881073e-01    5.3849328e-03    2.7192557e-03    2.0543466e-03    1.8087634e-03    1.4003648e-03    1.4366942e-03    1.3334584e-03    9.5415438e-04    7.6978622e-04    8.5252150e-04    1.0057791e-03    6.4518550e-04    1.0894452e-03    9.6256539e-04    1.2425365e-03    1.8708067e-03    1.4548108e-03    1.7568421e-03    3.2447021e-02
   4.9020264e+01    9.3887618e-01    5.3913676e-03    2.8552020e-03    1.9966312e-03    1.9179903e-03    1.4487725e-03    1.3807360e-03    1.2795243e-03    8.7734469e-04    8.1397333e-04    8.7581191e-04    8.8255417e-04    9.0593355e-04    8.3678206e-04    1.0928299e-03    1.4390662e-03    1.4611228e-03    1.5117795e-03    1.8725898e-03    3.2283809e-02
   4.9109856e+01    9.3906311e-01    5.6170268e-03    2.5702489e-03    2.0667775e-03    1.8584681e-03    1.5409308e-03    1.2720380e-03    1.3197738e-03    8.2406674e-04    9.5342511e-04    8.2849216e-04    8.9045498e-04    8.3954846e-04    8.2064868e-04    1.1112235e-03    1.6049352e-03    1.3416331e-03    1.4458742e-03    1.9961156e-03    3.2035208e-02
   4.9235329e+01    9.3935613e-01    5.6738224e-03    2.6010241e-03    2.0731623e-03    1.8434089e-03    1.3613765e-03    1.5208545e-03    1.0306103e-03    8.6631802e-04    1.0564211e-03    7.5703991e-04    9.2574522e-04    8.0980892e-04    7.8366004e-04    1.4812431e-03    1.3616667e-03    1.2794333e-03    1.3763985e-03    2.0566252e-03    3.1785247e-02
   4.9315989e+01    9.3978349e-01    5.3127375e-03    2.8033915e-03    2.0241372e-03    1.7607681e-03    1.5708190e-03    1.4573063e-03    8.8941496e-04    8.6708979e-04    1.1383748e-03    5.8304988e-04    1.1650580e-03    5.9945497e-04    8.7327174e-04    1.4868760e-03    1.3161056e-03    1.3370941e-03    1.3769745e-03    2.0153096e-03    3.1639272e-02
   4.9441512e+01    9.3997665e-01    5.5364793e-03    2.6367158e-03    2.0954498e-03    1.7595440e-03    1.5561352e-03    1.3332943e-03    1.0623326e-03    7.6659672e-04    9.7404472e-04    7.7498305e-04    1.1230572e-03    6.2632060e-04    1.2008880e-03    1.2151901e-03    1.3350291e-03    1.1753827e-03    1.3515984e-03    2.2581562e-03    3.1242154e-02
   4.9522265e+01    9.4018741e-01    5.4954710e-03    2.7317689e-03    1.9946468e-03    1.7294744e-03    1.5987253e-03    1.3393860e-03    9.9786484e-04    8.0322660e-04    9.5634824e-04    7.7255894e-04    1.0415897e-03    7.0872676e-04    1.3066956e-03    1.2515038e-03    1.2140910e-03    1.2164739e-03    1.2361883e-03    2.3217201e-03    3.1096130e-02
   4.9603017e+01    9.4041833e-01    5.4063727e-03    2.7805796e-03    2.0091132e-03    1.8015360e-03    1.4796689e-03    1.2241336e-03    1.1038823e-03    8.4908549e-04    8.8012500e-04    1.0788801e-03    6.6765722e-04    9.1432197e-04    1.1712623e-03    1.2761604e-03    1.2243756e-03    1.1369304e-03    1.3369654e-03    2.1682059e-03    3.1072416e-02
   4.9719659e+01    9.4059843e-01    5.3612361e-03    2.9017782e-03    2.0349130e-03    1.8848082e-03    1.2459696e-03    1.3897789e-03    1.0624241e-03    8.5164350e-04    9.8147412e-04    8.7401338e-04    7.3152853e-04    1.1092241e-03    1.0794517e-03    1.2868381e-03    1.0134359e-03    1.2929496e-03    1.3320147e-03    2.0394880e-03    3.0928604e-02
   4.9800411e+01    9.4072767e-01    5.3674196e-03    2.9104726e-03    1.9770295e-03    2.0059773e-03    1.1467413e-03    1.5399237e-03    8.4404252e-04    9.4186018e-04    9.8089824e-04    8.4892071e-04    9.6054878e-04    9.5189697e-04    1.2124731e-03    1.0351470e-03    9.7898852e-04    1.3795069e-03    1.4536617e-03    2.0015483e-03    3.0735270e-02
   4.9935177e+01    9.4108125e-01    5.3845930e-03    3.0109578e-03    1.8210009e-03    1.8730315e-03    1.2532245e-03    1.4777906e-03    9.0993675e-04    9.6149251e-04    9.5990692e-04    7.7305065e-04    1.0269471e-03    9.3299240e-04    1.3616507e-03    9.1940913e-04    1.1420109e-03    1.0781531e-03    1.6005432e-03    1.9391049e-03    3.0492953e-02
   5.0016097e+01    9.3970503e-01    6.0578879e-03    3.1229222e-03    2.1530544e-03    1.9763354e-03    1.8245026e-03    1.1209845e-03    1.5271912e-03    8.6716043e-04    9.6973778e-04    1.6283407e-03    8.7148801e-04    6.6401367e-04    1.1931558e-03    1.2091651e-03    1.6309166e-03    1.1215086e-03    2.4742635e-03    2.0655336e-03    2.7816804e-02
   5.0142060e+01    9.4044498e-01    5.4795271e-03    3.3219993e-03    2.9482860e-03    1.1291960e-03    2.0948059e-03    1.3743312e-03    1.2760386e-03    7.9232764e-04    1.0325163e-03    1.1861245e-03    8.3917080e-04    8.0799635e-04    1.0962117e-03    7.4159201e-04    2.2214499e-03    1.3987691e-03    1.4585751e-03    2.6616820e-03    2.7694416e-02
   5.0232143e+01    9.4073511e-01    5.6563018e-03    2.9892909e-03    3.0073909e-03    1.2682460e-03    1.8392103e-03    1.4895950e-03    1.2090126e-03    8.8686564e-04    1.0692931e-03    1.1017674e-03    9.9668574e-04    9.1607191e-04    9.0045244e-04    7.9853410e-04    2.1563079e-03    1.3564278e-03    1.4377492e-03    2.8100844e-03    2.7375602e-02
   5.0333491e+01    9.4137221e-01    5.3569368e-03    3.8804186e-03    1.8627510e-03    1.6076021e-03    2.2535592e-03    1.5744623e-03    3.3799700e-04    1.1623008e-03    5.9306486e-04    1.7857489e-03    9.0761341e-04    4.5688094e-04    1.5076058e-03    2.9844949e-04    2.2323855e-03    1.4905759e-03    1.6866930e-03    2.5032135e-03    2.7129526e-02
   5.0403871e+01    9.4158465e-01    5.2770582e-03    4.3451341e-03    1.4272331e-03    2.2120796e-03    1.6445330e-03    1.4243059e-03    9.7847268e-04    6.4825451e-04    6.3827216e-04    1.6946009e-03    8.1604017e-04    6.1890868e-04    1.2609000e-03    5.0894976e-04    2.1592983e-03    1.5992742e-03    1.5425583e-03    2.5608673e-03    2.7058612e-02
   5.0562226e+01    9.4191563e-01    5.2501892e-03    4.3454242e-03    1.4267043e-03    2.3546066e-03    2.3793723e-03    5.5298154e-04    1.0843162e-03    5.0963006e-04    5.6653052e-04    1.8190559e-03    4.1723972e-04    1.3102757e-03    8.2466311e-04    1.0472043e-03    2.1968315e-03    1.0923324e-03    2.1529097e-03    1.2759758e-03    2.7478126e-02
   5.0650201e+01    9.4257903e-01    4.9220372e-03    4.2197929e-03    1.3350226e-03    2.3665127e-03    2.3967756e-03    5.7393952e-04    1.1052593e-03    5.4055732e-04    5.3920634e-04    1.7466249e-03    5.6604559e-04    1.0748449e-03    9.4412075e-04    1.3896045e-03    1.7348098e-03    9.9330504e-04    2.3625925e-03    1.1953999e-03    2.7414521e-02
   5.0720581e+01    9.4281353e-01    4.7569293e-03    4.2953878e-03    2.2120665e-03    1.5206960e-03    2.2535704e-03    7.3652985e-04    9.6118083e-04    6.2598372e-04    9.8903846e-04    1.2188782e-03    7.2101391e-04    1.3700152e-03    4.9628098e-04    1.5149609e-03    1.5480153e-03    1.0784932e-03    2.3701735e-03    1.5305662e-03    2.6986687e-02
   5.0808556e+01    9.4337180e-01    4.3609374e-03    4.3943940e-03    2.1639547e-03    1.3665593e-03    2.3802502e-03    1.0976134e-03    5.9931639e-04    5.4173389e-04    1.1120057e-03    1.1711998e-03    1.0811292e-03    9.2399174e-04    5.5050912e-04    1.4693338e-03    1.6162492e-03    1.0456358e-03    2.5119075e-03    1.4037724e-03    2.6837708e-02
   5.0918525e+01    9.4347966e-01    4.4065466e-03    4.4653364e-03    2.0962143e-03    2.1968314e-03    1.5254285e-03    1.2251537e-03    4.9838838e-04    6.5511225e-04    1.0411226e-03    1.1196138e-03    1.0296124e-03    1.1180368e-03    1.3475734e-03    9.4194620e-04    1.2776781e-03    9.0912730e-04    2.2920616e-03    1.7946251e-03    2.6579930e-02
   5.1006500e+01    9.4368523e-01    4.8406418e-03    3.9254777e-03    2.1714543e-03    2.7751001e-03    9.3002564e-04    1.3173402e-03    3.5838156e-04    8.7710569e-04    9.5482752e-04    9.7456103e-04    1.5070806e-03    6.1226841e-04    1.4231150e-03    8.9293440e-04    1.2195914e-03    9.9934448e-04    2.3565490e-03    2.2316670e-03    2.5947299e-02
   5.1116469e+01    9.4368437e-01    5.5499928e-03    3.3855169e-03    2.2142584e-03    2.6901218e-03    1.0770529e-03    1.0685741e-03    5.5357492e-04    8.0444338e-04    1.4712202e-03    8.5411096e-04    1.1535744e-03    5.2739910e-04    1.4227209e-03    1.5155114e-03    6.7380986e-04    1.7630823e-03    1.5142271e-03    2.7711102e-03    2.5305333e-02
   5.1204444e+01    9.4338151e-01    5.2617853e-03    4.1542122e-03    2.3037080e-03    2.1489417e-03    9.7882120e-04    7.7094454e-04    2.4246335e-03    2.8483510e-04    1.1258082e-03    1.4397601e-03    1.2296820e-03    7.1473389e-04    1.9367366e-03    1.5897910e-03    1.6725164e-04    1.6271241e-03    1.8252433e-03    2.1194012e-03    2.4515078e-02
   5.1362799e+01    9.4463005e-01    4.7665319e-03    4.2859166e-03    2.1677573e-03    1.8213846e-03    6.8523447e-04    2.6374368e-03    6.6417584e-04    7.8010463e-04    1.0524656e-03    1.4400209e-03    6.1166034e-04    1.7264462e-03    1.8811659e-03    6.6890995e-04    2.2317564e-04    1.7534075e-03    1.8269133e-03    1.9542588e-03    2.4422987e-02
   5.1472768e+01    9.4437179e-01    5.3838321e-03    4.5447286e-03    2.1938948e-03    1.3313492e-03    6.6552444e-04    2.6286075e-03    7.6812162e-04    7.2532723e-04    1.4304834e-03    1.0664720e-03    5.4334213e-04    2.1880715e-03    1.4405479e-03    5.6119056e-04    7.6315773e-04    1.4127527e-03    1.7546120e-03    1.6790697e-03    2.4547122e-02
   5.1610229e+01    9.4440075e-01    5.7634415e-03    4.8264258e-03    1.6372664e-03    1.7989168e-03    7.8555812e-04    2.1281994e-03    7.6493158e-04    1.0942615e-03    1.5512961e-03    4.9879857e-04    1.4392942e-03    1.7178433e-03    1.4497498e-03    1.0706743e-04    8.7793376e-04    2.2056445e-03    1.2433002e-03    1.7572236e-03    2.3952093e-02
   5.1782055e+01    9.4534921e-01    5.0535442e-03    5.1091331e-03    1.4082446e-03    1.7744916e-03    1.1390920e-03    1.8124991e-03    1.1339025e-03    1.2130772e-03    9.9656654e-04    4.3088366e-04    1.8631969e-03    1.6819465e-03    1.0394046e-03    6.9373719e-04    3.4971269e-04    2.5561456e-03    8.1317146e-04    1.8036160e-03    2.3778421e-02
   5.1919516e+01    9.4564801e-01    5.1761928e-03    5.0069541e-03    1.2543406e-03    2.2568443e-03    1.4950560e-03    1.0126372e-03    1.5080007e-03    1.6468051e-03    1.2119666e-04    1.3201859e-03    1.4308221e-03    1.2097794e-03    1.1416181e-03    7.1626253e-04    7.6947480e-04    1.9940816e-03    9.7636904e-04    2.4380447e-03    2.2877325e-02
   5.2029485e+01    9.4584181e-01    5.2529614e-03    4.8726798e-03    2.1686968e-03    1.2648284e-03    1.6234635e-03    1.4844291e-03    1.4569525e-03    1.2136143e-03    0.0000000e+00    1.8000145e-03    1.4220265e-03    7.8244550e-04    1.2036065e-03    6.4861977e-04    1.2606757e-03    2.0439159e-03    8.9990477e-04    1.9759292e-03    2.2783422e-02
   5.2166946e+01    9.4599209e-01    5.2866290e-03    4.9850890e-03    2.0297137e-03    1.7478254e-03    1.2557036e-03    1.7220426e-03    1.0972199e-03    1.1449557e-03    9.3944342e-04    1.7602997e-03    5.6446913e-04    1.2243906e-03    1.2239197e-03    1.7627616e-04    1.6782808e-03    1.7012913e-03    8.7384060e-04    1.8998655e-03    2.2696655e-02
   5.2338772e+01    9.4640766e-01    6.5402126e-03    4.0173126e-03    2.4338163e-03    8.3527442e-04    1.2338534e-03    2.6917106e-03    6.1930241e-04    6.5141363e-04    1.3597414e-03    1.8022434e-03    5.3893606e-04    1.2883849e-03    7.6372866e-04    1.1231437e-03    1.0757617e-03    1.2727230e-03    1.3556802e-03    2.2387541e-03    2.1750351e-02
   5.2540011e+01    9.4683085e-01    6.3397330e-03    4.0348089e-03    2.4212275e-03    1.3092958e-03    1.3048699e-03    2.6057169e-03    6.6393882e-05    2.0128285e-03    4.7958572e-04    1.3434132e-03    6.2366540e-04    1.3982267e-03    6.4270505e-04    1.2213168e-03    1.4424043e-03    8.8909046e-04    1.7260729e-03    1.8906097e-03    2.1417185e-02
   5.2741399e+01    9.4926306e-01    4.8999467e-03    4.0448130e-03    3.3613702e-03    6.7425956e-04    1.2604586e-03    1.9275731e-03    1.2576805e-03    1.2778433e-03    7.9948895e-04    6.7195278e-04    1.9808241e-03    2.6748899e-04    1.2494587e-03    4.1581301e-04    1.6929238e-03    1.2382734e-03    9.4468541e-04    3.0404249e-03    1.9731658e-02
   5.2942910e+01    9.4981725e-01    5.9109710e-03    3.9406593e-03    2.3529833e-03    8.3695054e-04    1.9182701e-03    1.2155255e-03    1.7184753e-03    4.2157200e-04    1.0513709e-03    2.3853905e-03    2.6634809e-04    8.3000933e-04    4.1306004e-04    1.2781531e-03    8.1853241e-04    1.2520724e-03    1.5580700e-03    2.7889359e-03    1.9225403e-02
   5.3144551e+01    9.5012040e-01    6.6490921e-03    3.1239590e-03    2.3408526e-03    1.6601641e-03    1.0815279e-03    2.4884975e-03    8.4990023e-04    1.0460435e-03    6.6519008e-04    1.9726857e-03    0.0000000e+00    1.2363358e-03    0.0000000e+00    1.2920271e-03    1.2238399e-03    1.2826132e-03    1.4978233e-03    2.3544074e-03    1.9114638e-02
   5.3346345e+01    9.5129038e-01    6.3363997e-03    3.1631366e-03    2.4829059e-03    1.4906475e-03    7.8835256e-04    2.9418008e-03    6.6224577e-04    3.7856814e-04    1.9472146e-03    6.7689601e-04    4.1290848e-04    8.1675746e-04    8.7580135e-04    8.3960219e-04    1.5734720e-03    4.8778533e-04    2.1110475e-03    2.1849493e-03    1.8539126e-02
   5.3548205e+01    9.5183168e-01    7.2964293e-03    2.7062337e-03    2.3063273e-03    1.2241624e-03    2.0493188e-03    1.5074206e-03    4.0718310e-04    1.5001189e-03    1.0757199e-03    8.2217036e-04    4.0650673e-04    8.4934374e-04    8.3449911e-04    8.0352992e-04    1.6739814e-03    6.6068490e-04    2.3164320e-03    2.1205904e-03    1.7607664e-02
   5.3750254e+01    9.5291819e-01    7.2228380e-03    2.7229565e-03    1.4733377e-03    1.5940445e-03    2.5007988e-03    1.0677303e-03    6.2521633e-04    1.2722635e-03    1.0737814e-03    8.1377640e-04    0.0000000e+00    8.6540209e-04    8.2998317e-04    1.1719175e-03    1.2710304e-03    6.5703016e-04    2.7078544e-03    2.5923185e-03    1.6619531e-02
   5.3952472e+01    9.5324856e-01    7.3598555e-03    2.7086640e-03    1.6229822e-03    2.4329283e-03    1.4837673e-03    8.1301012e-04    1.4852908e-03    8.0537614e-04    6.6546492e-04    8.0963750e-04    4.5921046e-04    8.2459112e-04    1.1968764e-03    1.6349535e-03    2.5098451e-04    1.4229530e-03    2.1299276e-03    2.1201085e-03    1.6524859e-02
   5.4154842e+01    9.5308426e-01    8.1487462e-03    2.6850338e-03    1.5855013e-03    2.7065850e-03    1.2200009e-03    1.4627523e-03    4.2305334e-04    1.4631885e-03    4.0028788e-04    8.4163323e-04    2.0414125e-05    1.2205277e-03    1.5952995e-03    8.2062496e-04    6.4983819e-04    1.8778852e-03    2.0665472e-03    1.9827959e-03    1.5745025e-02
   5.4357365e+01    9.5490090e-01    6.5405940e-03    3.0770720e-03    2.7774559e-03    1.5072290e-03    1.0427013e-03    1.6297152e-03    8.0092653e-04    1.0529868e-03    4.0320389e-04    4.5440834e-04    4.1851768e-04    1.5811643e-03    8.2105392e-04    1.3911112e-03    6.5549573e-04    1.2630603e-03    2.0549222e-03    2.8264166e-03    1.4801067e-02
   5.4560043e+01    9.5473181e-01    7.5718146e-03    2.8088179e-03    3.4460056e-03    8.1363858e-04    1.4394115e-03    1.2229131e-03    1.0477530e-03    3.9628831e-04    8.5323033e-04    2.0196958e-05    1.2074375e-03    1.5779206e-03    9.8766205e-04    4.4670581e-04    1.0573979e-03    1.2497063e-03    2.0437313e-03    2.8165452e-03    1.4261017e-02
   5.4762879e+01    9.5496952e-01    7.9430236e-03    2.7815360e-03    3.0357083e-03    1.0545319e-03    1.6045728e-03    8.0007332e-04    1.4366881e-03    4.2964864e-04    4.1925756e-04    4.1419443e-04    1.9936458e-03    3.8284391e-04    1.4265738e-03    5.9774434e-04    1.2491934e-03    1.6385431e-03    8.9093959e-04    3.4933882e-03    1.3438372e-02
   5.4965876e+01    9.5660917e-01    6.5011598e-03    4.1744087e-03    1.6147425e-03    1.8671774e-03    1.1757824e-03    1.1845096e-03    6.4453517e-04    4.4749250e-04    4.1714256e-04    8.0372726e-04    1.9521760e-03    5.8603308e-04    1.0268111e-03    4.5101963e-04    1.2418778e-03    2.4161876e-03    9.0818390e-04    2.9881547e-03    1.2989705e-02
   5.5169037e+01    9.5668137e-01    7.0214558e-03    4.9747908e-03    1.4347709e-03    1.1762652e-03    1.2050844e-03    1.4222498e-03    4.2534956e-04    3.9811211e-05    8.0489051e-04    1.9427198e-03    9.7193158e-04    5.0066943e-05    1.3696301e-03    8.3932541e-04    1.6277648e-03    1.2701295e-03    1.5177212e-03    2.3081061e-03    1.2916563e-02
   5.5372365e+01    9.5730984e-01    7.3711651e-03    4.1649961e-03    1.8512825e-03    1.5510171e-03    7.8434456e-04    1.4496621e-03    1.9817420e-05    1.9801468e-05    1.6309871e-03    1.1024882e-03    9.6683702e-04    1.4121434e-03    4.4655074e-04    8.3176894e-04    1.2247377e-03    1.6539275e-03    1.9591137e-03    1.6996817e-03    1.2549841e-02
   5.5575864e+01    9.5808481e-01    7.4117879e-03    4.1420527e-03    1.2160952e-03    1.5436454e-03    1.1672630e-03    1.0755349e-03    1.9706049e-05    1.2172851e-03    1.5022834e-03    5.7688974e-04    1.0104554e-03    7.7915832e-04    8.3032382e-04    1.6100475e-03    4.8647575e-04    1.2562242e-03    1.8997586e-03    2.7405005e-03    1.1429705e-02
   5.5779536e+01    9.5893629e-01    7.1009481e-03    4.1499021e-03    1.5710518e-03    1.1742262e-03    1.8270162e-03    1.9630081e-05    3.9097275e-05    1.5951432e-03    1.2810387e-03    6.2311715e-04    1.1583028e-03    1.2088285e-03    4.4088350e-04    1.2094255e-03    4.8329719e-04    1.6422051e-03    2.1961282e-03    2.8980952e-03    1.0445373e-02
   5.5983384e+01    9.6031194e-01    7.1040163e-03    3.3471284e-03    1.5515079e-03    7.6357470e-04    1.8373944e-03    1.9518727e-05    8.3712706e-04    1.8551113e-03    5.7096543e-04    1.3901146e-03    4.3004895e-04    8.2103848e-04    1.5442634e-03    4.8123756e-04    8.6166692e-04    2.2600586e-03    1.2231381e-03    3.0827599e-03    9.7073848e-03
   5.6187415e+01    9.6128501e-01    6.9268818e-03    3.1069076e-03    1.5251041e-03    7.9363625e-04    1.4325029e-03    4.3363936e-04    7.7954839e-04    2.0337277e-03    6.1573591e-04    3.8817717e-04    1.5752166e-03    8.1605955e-04    8.1679848e-04    4.7811978e-04    1.6244930e-03    1.4325210e-03    1.9365513e-03    2.5922362e-03    9.4071285e-03
   5.6391630e+01    9.6227207e-01    6.4869561e-03    3.4488682e-03    1.1575729e-03    8.1135967e-04    1.0271737e-03    4.5074609e-04    1.8313070e-03    1.1355006e-03    8.1201156e-04    8.1199622e-04    8.0301503e-04    1.5280324e-03    5.2374697e-04    4.2815902e-04    1.6136610e-03    1.3570275e-03    2.2125692e-03    2.9156823e-03    8.3725475e-03
   5.6596034e+01    9.6246442e-01    6.8374372e-03    3.0526893e-03    1.5635296e-03    1.0340639e-03    8.1363303e-04    7.7178972e-04    1.6319697e-03    9.9113196e-04    3.8428716e-04    1.2317800e-03    1.5130299e-03    8.5559897e-04    4.7367227e-05    8.5756822e-04    1.3895276e-03    2.4096563e-03    2.2101352e-03    2.0912998e-03    7.8490841e-03
   5.6800634e+01    9.6403666e-01    5.8346378e-03    3.4019920e-03    7.8226538e-04    1.4113759e-03    4.4650298e-04    1.8134793e-03    1.1724067e-03    7.5581831e-04    8.0488147e-04    1.5494824e-03    4.2414280e-04    8.5059349e-04    4.7075549e-04    4.3061098e-04    2.1069264e-03    1.9054334e-03    2.1583560e-03    2.0744200e-03    7.5692567e-03
   5.7005431e+01    9.6397285e-01    6.8049330e-03    2.6355836e-03    7.9767178e-04    1.8108864e-03    7.6443530e-04    1.6160570e-03    1.3618587e-03    4.2857914e-04    7.9082496e-04    1.4974762e-03    8.4690568e-04    9.3523761e-05    8.0170709e-04    1.1609206e-03    2.1784089e-03    1.5199027e-03    1.8880363e-03    1.6911189e-03    7.3383193e-03
   5.7210430e+01    9.6454247e-01    6.3863677e-03    3.0292395e-03    4.0704251e-04    1.8019048e-03    1.9792710e-03    6.0170629e-04    1.1244106e-03    8.4403445e-04    1.1173209e-03    7.8896478e-04    8.4186108e-04    4.6580805e-04    4.2609435e-04    1.9273158e-03    1.8101842e-03    2.1283709e-03    1.6817244e-03    7.9780314e-04    7.2981008e-03
   5.7415632e+01    9.6509959e-01    6.6995910e-03    2.2943704e-03    1.1961039e-03    1.3713502e-03    1.9697093e-03    9.7434732e-04    1.1672335e-03    1.1586335e-03    3.7077768e-04    1.2517510e-03    4.6338913e-04    4.2390027e-04    0.0000000e+00    3.3029326e-03    1.2727044e-03    1.6809308e-03    1.6240713e-03    7.9311180e-04    6.8855023e-03
   5.7621005e+01    9.6700514e-01    5.6747292e-03    1.5661871e-03    1.7938040e-03    1.7871946e-03    1.1443900e-03    7.4110029e-04    1.2082755e-03    1.4751387e-03    4.6174851e-04    8.2971932e-04    7.8929418e-04    4.7381523e-05    1.4018341e-03    1.9779795e-03    2.0534168e-03    1.4392701e-03    1.3845761e-03    3.7070614e-04    6.8481114e-03
   5.7826600e+01    9.6791431e-01    5.6560472e-03    1.1901609e-03    1.4032756e-03    2.6902512e-03    9.6502989e-04    1.1560051e-03    7.8348274e-04    7.7738430e-04    8.2917074e-04    8.2210198e-04    4.1960563e-04    2.2897338e-04    2.3399073e-03    1.5954933e-03    1.7915571e-03    1.4598138e-03    7.9780757e-04    7.5162230e-04    6.4279956e-03
   5.8032413e+01    9.6920956e-01    4.9180718e-03    1.1775801e-03    1.7088625e-03    2.1759610e-03    7.3411010e-04    1.1967437e-03    1.4607486e-03    5.0274186e-04    8.2494222e-04    7.7918678e-04    0.0000000e+00    1.1791649e-03    1.7841440e-03    2.4137646e-03    1.1899849e-03    1.0392572e-03    5.6445770e-04    1.1251809e-03    6.0155404e-03
   5.8238441e+01    9.6959645e-01    5.0229751e-03    8.2971554e-04    2.5292029e-03    2.0497302e-03    8.2398804e-04    1.0970542e-03    1.1786941e-03    9.0713940e-05    1.5040390e-03    4.6683955e-05    4.5406599e-04    2.0886658e-03    1.6241660e-03    2.0911924e-03    7.1592793e-04    7.7646224e-04    7.4271906e-04    7.5438642e-04    5.9831663e-03
   5.8444688e+01    9.6974721e-01    4.9998059e-03    1.1868546e-03    3.4695926e-03    7.2735978e-04    1.1875274e-03    1.1321792e-03    8.1042262e-04    8.1678487e-04    7.7139784e-04    4.5189817e-04    4.0781603e-04    2.1653776e-03    1.8927092e-03    1.8133943e-03    7.9697379e-04    1.8254238e-04    7.3883349e-04    1.8550578e-03    4.8462671e-03
   5.8651152e+01    9.7062396e-01    4.2677441e-03    1.7522398e-03    3.2309544e-03    1.1738986e-03    7.2312690e-04    1.5758810e-03    9.0022122e-05    1.1341636e-03    8.0595195e-04    3.5948017e-04    1.7536009e-03    1.5720861e-03    2.1501272e-03    6.1807087e-04    7.6827436e-04    3.7422046e-04    7.3529765e-04    2.2126307e-03    4.0782730e-03
   5.8857832e+01    9.7076836e-01    4.6569542e-03    2.2269095e-03    2.6804769e-03    1.1766776e-03    1.1215461e-03    8.4738089e-04    1.1275377e-03    4.6018453e-05    8.0206888e-04    9.8905796e-04    1.6030194e-03    1.8324949e-03    1.7911153e-03    7.8866036e-04    1.8064209e-04    7.3117599e-04    7.4224540e-04    2.7763325e-03    3.1113256e-03
   5.9064732e+01    9.7124610e-01    4.3192640e-03    3.4310608e-03    1.8444401e-03    1.1165638e-03    1.5610116e-03    4.4532280e-04    7.6713434e-04    4.4562299e-04    7.5435306e-04    2.1330543e-03    1.1401515e-03    2.2814819e-03    7.8928815e-04    4.0312639e-04    0.0000000e+00    7.2739345e-04    1.0953431e-03    3.1262676e-03    2.3730250e-03
   5.9271849e+01    9.7138675e-01    4.3173027e-03    4.1123864e-03    1.5190841e-03    1.1134608e-03    1.1978082e-03    7.5889653e-04    8.4712142e-04    7.0500383e-04    8.4533719e-04    2.0609544e-03    1.5650956e-03    1.3281474e-03    7.8056043e-04    1.7878889e-04    3.5505451e-04    7.3704731e-04    1.4471077e-03    2.3835410e-03    2.3605550e-03
   5.9479187e+01    9.7226795e-01    3.5545655e-03    4.4452638e-03    1.8711620e-03    8.3987368e-04    1.1477418e-03    1.2015032e-03    0.0000000e+00    8.3548618e-04    1.7130721e-03    1.8358072e-03    2.0880383e-03    5.5540096e-04    3.9907599e-04    0.0000000e+00    3.5319366e-04    7.3322183e-04    2.5195125e-03    1.6522786e-03    1.9868539e-03
   5.9686747e+01    9.7275261e-01    4.2370855e-03    3.7790647e-03    1.8111950e-03    8.7610948e-04    1.1521607e-03    7.9418301e-04    4.3969200e-04    1.4021102e-03    2.1267891e-03    1.5588467e-03    1.1142603e-03    7.4873492e-04    0.0000000e+00    3.5137831e-04    3.6490867e-04    1.7964769e-03    1.4329894e-03    1.2848824e-03    1.9765183e-03
   5.9894531e+01    9.7288350e-01    4.7848451e-03    3.5882981e-03    1.4981135e-03    1.1772193e-03    1.1912028e-03    7.0196130e-04    8.9507941e-04    2.1361976e-03    1.0058032e-03    1.6779688e-03    1.1140472e-03    1.7610632e-04    0.0000000e+00    3.4958397e-04    7.2567976e-04    1.7845936e-03    1.7662041e-03    5.7734644e-04    1.9662460e-03
   6.0102542e+01    9.7341191e-01    5.7477386e-03    2.8894656e-03    1.1827811e-03    1.7480402e-03    5.6896279e-04    4.7958651e-04    1.0008157e-03    2.8406801e-03    1.0082021e-03    1.5961443e-03    3.9320588e-04    0.0000000e+00    3.4780586e-04    0.0000000e+00    1.0779595e-03    2.1240513e-03    1.2710255e-03    3.5559114e-04    1.9560378e-03
   6.0310781e+01    9.7429137e-01    6.0142852e-03    2.5752440e-03    5.2036187e-04    1.8702784e-03    6.9540431e-04    9.2991782e-04    2.3351405e-03    1.4765856e-03    1.1165469e-03    1.0795023e-03    0.0000000e+00    0.0000000e+00    3.4602568e-04    3.5874189e-04    2.1254586e-03    1.0540640e-03    1.2650829e-03    3.4804105e-04    1.5979460e-03
   6.0519250e+01    9.7512234e-01    6.3627323e-03    1.5652674e-03    1.6849293e-03    6.0883312e-04    1.2084540e-03    7.7649318e-04    2.6869409e-03    9.5512590e-04    1.6298177e-03    3.4009922e-04    0.0000000e+00    3.4429258e-04    0.0000000e+00    1.0668552e-03    2.1019412e-03    6.9562552e-04    9.1429751e-04    3.4625393e-04    1.5896980e-03
   6.0727953e+01    9.7560256e-01    6.0148339e-03    1.8588074e-03    1.5928101e-03    1.0786939e-03    8.7869822e-04    1.9744722e-03    1.8012152e-03    1.6637585e-03    5.1124101e-04    0.0000000e+00    0.0000000e+00    3.4256953e-04    3.5504507e-04    1.7615328e-03    1.3855767e-03    6.9260148e-04    5.5961001e-04    3.4447645e-04    1.5814985e-03
   6.0936893e+01    9.7571597e-01    6.6774415e-03    1.8041473e-03    9.4384938e-04    1.5429194e-03    2.0336846e-03    8.8971904e-04    1.6490793e-03    1.4190579e-03    3.3686606e-04    0.0000000e+00    3.4086933e-04    0.0000000e+00    7.0200773e-04    2.4347117e-03    6.8849711e-04    9.0509179e-04    0.0000000e+00    5.5964151e-04    1.3564428e-03
   6.1146071e+01    9.7582824e-01    7.0332249e-03    2.0144994e-03    1.0203458e-03    1.2563295e-03    1.9995476e-03    1.5240384e-03    1.6832065e-03    6.8858147e-04    0.0000000e+00    0.0000000e+00    3.3919322e-04    3.5144193e-04    1.3945630e-03    1.3749815e-03    1.0314750e-03    5.5406004e-04    3.4096256e-04    2.1579562e-04    1.3495130e-03
   6.1355492e+01    9.7699784e-01    6.3684939e-03    1.5814743e-03    1.5229878e-03    2.3570798e-03    5.4765687e-04    2.1797604e-03    1.1938768e-03    3.3368455e-04    0.0000000e+00    3.3755646e-04    0.0000000e+00    1.0423081e-03    2.0631682e-03    3.4425941e-04    6.8199822e-04    5.5132231e-04    3.3922617e-04    2.1467294e-04    1.3426385e-03
   6.1565151e+01    9.7710301e-01    6.5952416e-03    1.6544896e-03    1.6066484e-03    2.4677302e-03    1.2002711e-03    1.8077042e-03    6.8219509e-04    0.0000000e+00    0.0000000e+00    3.3592240e-04    6.9158290e-04    1.0325612e-03    1.7085669e-03    6.7856716e-04    2.1153608e-04    3.3707219e-04    5.5102618e-04    2.1430414e-04    1.1215694e-03
   6.1775052e+01    9.7832933e-01    5.8232270e-03    1.8989986e-03    2.5686649e-03    8.5774028e-04    2.3287677e-03    6.6553306e-04    6.7910177e-04    0.0000000e+00    3.3430671e-04    3.4623246e-04    1.0269273e-03    1.3545794e-03    1.0220620e-03    3.4128621e-04    5.4591614e-04    0.0000000e+00    5.4817956e-04    2.1324556e-04    1.1159029e-03
   6.1985194e+01    9.7968832e-01    5.1305878e-03    1.5053074e-03    3.0357366e-03    6.9347035e-04    2.4556117e-03    6.7598008e-04    0.0000000e+00    0.0000000e+00    3.3271154e-04    1.0271105e-03    1.0126381e-03    1.3596486e-03    6.7179973e-04    0.0000000e+00    5.4324716e-04    5.4535900e-04    0.0000000e+00    2.1219173e-04    1.1102795e-03
   6.2195578e+01    9.8132500e-01    3.9020746e-03    1.4078588e-03    2.9430560e-03    1.9801423e-03    9.8737677e-04    6.7283520e-04    0.0000000e+00    3.3113883e-04    6.8159860e-04    1.0176934e-03    1.0021296e-03    1.0121146e-03    3.3795136e-04    5.4060362e-04    0.0000000e+00    5.4261644e-04    0.0000000e+00    2.1114796e-04    1.1046609e-03
   6.2406206e+01    9.8207279e-01    3.5532333e-03    3.1309010e-03    1.0593138e-03    2.4390638e-03    3.2608618e-04    6.6983139e-04    0.0000000e+00    3.2958716e-04    1.0173553e-03    1.0029477e-03    1.0041422e-03    1.0076626e-03    0.0000000e+00    5.3798432e-04    2.0924478e-04    3.3065600e-04    0.0000000e+00    6.2834060e-04    6.8086249e-04
   6.2617086e+01    9.8323403e-01    3.0739579e-03    3.0421488e-03    1.6329758e-03    1.6337376e-03    6.6685552e-04    0.0000000e+00    3.2805676e-04    1.0125926e-03    9.9820127e-04    6.6503836e-04    1.3371549e-03    0.0000000e+00    2.0660095e-04    3.2878901e-04    5.3721419e-04    0.0000000e+00    0.0000000e+00    9.6419386e-04    3.3845409e-04
   6.2828257e+01    9.8388592e-01    2.7290798e-03    3.2960345e-03    2.0943640e-03    6.4659993e-04    6.6379770e-04    0.0000000e+00    1.3344489e-03    6.6760702e-04    3.2592899e-04    9.9458027e-04    9.9811915e-04    0.0000000e+00    5.3281839e-04    2.0716166e-04    3.2739130e-04    0.0000000e+00    2.0806035e-04    7.5135579e-04    3.3673334e-04
   6.3039670e+01    9.8436810e-01    3.0401522e-03    2.7540431e-03    1.8806518e-03    9.6527512e-04    3.3918771e-04    3.2508925e-04    1.0032919e-03    9.8894737e-04    9.8990529e-04    6.5569333e-04    3.3774481e-04    2.0468850e-04    3.2558672e-04    2.0614119e-04    3.2578254e-04    0.0000000e+00    6.1917612e-04    6.7053914e-04    0.0000000e+00
   6.3251315e+01    9.8464227e-01    4.0330195e-03    2.4334879e-03    1.6122030e-03    3.2010275e-04    6.6129403e-04    9.9874341e-04    9.8437764e-04    6.5567130e-04    6.5956894e-04    6.5884491e-04    0.0000000e+00    5.2775639e-04    2.0513463e-04    3.2418930e-04    0.0000000e+00    0.0000000e+00    6.1619694e-04    6.6714244e-04    0.0000000e+00
   6.3463215e+01    9.8508245e-01    3.8075186e-03    2.5829858e-03    1.2819051e-03    6.5479613e-04    9.8306955e-04    6.6342133e-04    6.4987477e-04    9.8073992e-04    6.4952097e-04    3.3467669e-04    2.0281609e-04    5.2659010e-04    0.0000000e+00    3.2256975e-04    0.0000000e+00    0.0000000e+00    9.4534880e-04    3.3171358e-04    0.0000000e+00
   6.3675363e+01    9.8547138e-01    4.4992828e-03    2.1824008e-03    6.3528455e-04    9.7269071e-04    9.8986438e-04    9.7544726e-04    9.7624815e-04    3.2691807e-04    3.1958708e-04    5.3500948e-04    3.2090187e-04    2.0316631e-04    3.2097210e-04    0.0000000e+00    0.0000000e+00    6.1031325e-04    3.3043610e-04    3.3009818e-04    0.0000000e+00
   6.3887761e+01    9.8577713e-01    4.4004052e-03    2.3274366e-03    6.3224647e-04    1.3076315e-03    6.5753589e-04    6.4400135e-04    1.2972616e-03    3.1809287e-04    3.3161349e-04    2.0098555e-04    5.2157500e-04    0.0000000e+00    3.1939253e-04    0.0000000e+00    0.0000000e+00    6.0741074e-04    6.5727779e-04    0.0000000e+00    0.0000000e+00
   6.4100407e+01    9.8592003e-01    4.5014297e-03    2.4324332e-03    3.1447461e-04    1.6309647e-03    9.6682487e-04    9.6747650e-04    6.4060859e-04    0.0000000e+00    5.3021209e-04    5.1911665e-04    0.0000000e+00    3.1783344e-04    0.0000000e+00    0.0000000e+00    2.0193117e-04    7.2975624e-04    3.2690976e-04    0.0000000e+00    0.0000000e+00
   6.4313305e+01    9.8641777e-01    4.8902251e-03    1.5780455e-03    1.6094770e-03    6.5182690e-04    6.3835634e-04    1.2857480e-03    3.1516778e-04    3.2865236e-04    3.9952057e-04    3.1636350e-04    0.0000000e+00    3.1629313e-04    0.0000000e+00    0.0000000e+00    6.0168978e-04    3.2553150e-04    3.2533572e-04    0.0000000e+00    0.0000000e+00
   6.4526429e+01    9.8735389e-01    4.3090914e-03    1.2547697e-03    1.6026044e-03    1.2846461e-03    1.2800949e-03    3.1373701e-04    0.0000000e+00    5.2550990e-04    5.1429634e-04    0.0000000e+00    3.1477333e-04    0.0000000e+00    0.0000000e+00    2.0007859e-04    7.2272866e-04    3.2377750e-04    0.0000000e+00    0.0000000e+00    0.0000000e+00
   6.4739787e+01    9.8865530e-01    3.6719149e-03    1.2462776e-03    1.6176407e-03    6.3292025e-04    1.2745440e-03    3.1232773e-04    0.0000000e+00    7.2170456e-04    3.1342233e-04    0.0000000e+00    3.1327272e-04    0.0000000e+00    1.9916837e-04    1.9767940e-04    5.2159258e-04    3.2223336e-04    0.0000000e+00    0.0000000e+00    0.0000000e+00
   6.4953388e+01    9.8908146e-01    3.5886996e-03    1.5728727e-03    1.5997330e-03    9.4798471e-04    6.3211995e-04    0.0000000e+00    7.1852982e-04    3.1197975e-04    0.0000000e+00    3.1179113e-04    0.0000000e+00    0.0000000e+00    1.9826674e-04    7.1585580e-04    3.2070496e-04    0.0000000e+00    0.0000000e+00    0.0000000e+00    0.0000000e+00
   6.5167242e+01    9.8980585e-01    2.8960056e-03    1.8908443e-03    1.2685811e-03    1.2638111e-03    3.0957151e-04    3.9250275e-04    3.2289334e-04    3.1055687e-04    3.1033082e-04    0.0000000e+00    0.0000000e+00    1.9737534e-04    1.9585171e-04    5.1663486e-04    3.1919516e-04    0.0000000e+00    0.0000000e+00    0.0000000e+00    0.0000000e+00
   6.5381333e+01    9.9015723e-01    2.8830756e-03    2.2141398e-03    1.5651325e-03    6.2666413e-04    0.0000000e+00    7.1237873e-04    3.0914840e-04    0.0000000e+00    3.0888863e-04    0.0000000e+00    1.9649441e-04    1.9495338e-04    5.1419549e-04    0.0000000e+00    3.1769838e-04    0.0000000e+00    0.0000000e+00    0.0000000e+00    0.0000000e+00
   6.5595645e+01    9.9101831e-01    2.6782468e-03    2.2010668e-03    1.2532446e-03    3.0688561e-04    3.8922662e-04    3.2009680e-04    3.0775820e-04    3.0746478e-04    0.0000000e+00    0.0000000e+00    1.9562918e-04    1.9406662e-04    5.1178483e-04    3.1621677e-04    0.0000000e+00    0.0000000e+00    0.0000000e+00    0.0000000e+00    0.0000000e+00
   6.5810208e+01    9.9105599e-01    3.2860538e-03    1.5733299e-03    1.2480983e-03    4.9997002e-04    1.9326534e-04    6.2510843e-04    0.0000000e+00    3.0606192e-04    0.0000000e+00    1.9477715e-04    1.9319123e-04    5.0940353e-04    3.1475339e-04    0.0000000e+00    0.0000000e+00    0.0000000e+00    0.0000000e+00    0.0000000e+00    0.0000000e+00
   6.6025028e+01    9.9140119e-01    3.2786976e-03    2.1815569e-03    6.1875145e-04    3.8612641e-04    3.1735478e-04    3.0503042e-04    3.0467744e-04    0.0000000e+00    1.9393888e-04    1.9232588e-04    3.1328821e-04    1.9376042e-04    3.1330505e-04    0.0000000e+00    0.0000000e+00    0.0000000e+00    0.0000000e+00    0.0000000e+00    0.0000000e+00
   6.6240110e+01    9.9163391e-01    3.3837185e-03    2.1704942e-03    4.9599988e-04    1.9166947e-04    6.1961527e-04    0.0000000e+00    3.0331341e-04    1.9311463e-04    0.0000000e+00    1.9153124e-04    5.0481085e-04    3.1181779e-04    0.0000000e+00    0.0000000e+00    0.0000000e+00    0.0000000e+00    0.0000000e+00    0.0000000e+00    0.0000000e+00
   6.6455442e+01    9.9227588e-01    3.3752733e-03    1.8509662e-03    3.8304218e-04    0.0000000e+00    6.1695998e-04    3.0196649e-04    0.0000000e+00    1.9230383e-04    1.9068783e-04    3.1041829e-04    1.9209452e-04    3.1040540e-04    0.0000000e+00    0.0000000e+00    0.0000000e+00    0.0000000e+00    0.0000000e+00    0.0000000e+00    0.0000000e+00
   6.6671022e+01    9.9260685e-01    3.3774149e-03    1.7200206e-03    1.9011080e-04    6.1433793e-04    0.0000000e+00    3.0063849e-04    1.9150812e-04    1.8985697e-04    0.0000000e+00    5.0024635e-04    3.0901141e-04    0.0000000e+00    0.0000000e+00    0.0000000e+00    0.0000000e+00    0.0000000e+00    0.0000000e+00    0.0000000e+00    0.0000000e+00
   6.6886851e+01    9.9294235e-01    3.6655176e-03    1.1063078e-03    1.8934800e-04    6.1174221e-04    2.9932849e-04    1.9072731e-04    0.0000000e+00    1.8903942e-04    3.0762558e-04    1.9038281e-04    3.0763479e-04    0.0000000e+00    0.0000000e+00    0.0000000e+00    0.0000000e+00    0.0000000e+00    0.0000000e+00    0.0000000e+00    0.0000000e+00
   6.7102929e+01    9.9388796e-01    3.0394348e-03    9.8511702e-04    0.0000000e+00    6.0909804e-04    2.9803667e-04    1.8996051e-04    1.8829043e-04    3.0625880e-04    1.8962728e-04    3.0621966e-04    0.0000000e+00    0.0000000e+00    0.0000000e+00    0.0000000e+00    0.0000000e+00    0.0000000e+00    0.0000000e+00    0.0000000e+00    0.0000000e+00
   6.7319248e+01    9.9420840e-01    3.5251258e-03    1.8785079e-04    6.0656742e-04    2.9676267e-04    1.8920798e-04    1.8749519e-04    0.0000000e+00    3.0491110e-04    4.9367494e-04    0.0000000e+00    0.0000000e+00    0.0000000e+00    0.0000000e+00    0.0000000e+00    0.0000000e+00    0.0000000e+00    0.0000000e+00    0.0000000e+00    0.0000000e+00
   6.7535813e+01    9.9453704e-01    3.2059734e-03    1.8711737e-04    6.0398307e-04    4.8397431e-04    0.0000000e+00    1.8677170e-04    3.0358133e-04    1.8805864e-04    3.0350171e-04    0.0000000e+00    0.0000000e+00    0.0000000e+00    0.0000000e+00    0.0000000e+00    0.0000000e+00    0.0000000e+00    0.0000000e+00    0.0000000e+00    0.0000000e+00
   6.7752628e+01    9.9545450e-01    2.2978655e-03    1.8639152e-04    8.9577419e-04    1.8774502e-04    1.8600113e-04    3.0227132e-04    1.8724721e-04    3.0219931e-04    0.0000000e+00    0.0000000e+00    0.0000000e+00    0.0000000e+00    0.0000000e+00    0.0000000e+00    0.0000000e+00    0.0000000e+00    0.0000000e+00    0.0000000e+00    0.0000000e+00
   6.7969687e+01    9.9577392e-01    2.1733539e-03    2.9355332e-04    7.8558489e-04    0.0000000e+00    1.8524305e-04    3.0098093e-04    4.8736196e-04    0.0000000e+00    0.0000000e+00    0.0000000e+00    0.0000000e+00    0.0000000e+00    0.0000000e+00    0.0000000e+00    0.0000000e+00    0.0000000e+00    0.0000000e+00    0.0000000e+00    0.0000000e+00
   6.8186991e+01    9.9609078e-01    1.8648872e-03    5.9657429e-04    4.7816226e-04    1.8455413e-04    2.9970972e-04    1.8574024e-04    2.9959317e-04    0.0000000e+00    0.0000000e+00    0.0000000e+00    0.0000000e+00    0.0000000e+00    0.0000000e+00    0.0000000e+00    0.0000000e+00    0.0000000e+00    0.0000000e+00    0.0000000e+00    0.0000000e+00
   6.8404542e+01    9.9629235e-01    1.6715937e-03    1.0704675e-03    0.0000000e+00    1.8381885e-04    2.9845784e-04    4.8330718e-04    0.0000000e+00    0.0000000e+00    0.0000000e+00    0.0000000e+00    0.0000000e+00    0.0000000e+00    0.0000000e+00    0.0000000e+00    0.0000000e+00    0.0000000e+00    0.0000000e+00    0.0000000e+00    0.0000000e+00
   6.8622337e+01    9.9689489e-01    1.0772171e-03    1.0662576e-03    1.8309537e-04    2.9722487e-04    1.8419334e-04    2.9711804e-04    0.0000000e+00    0.0000000e+00    0.0000000e+00    0.0000000e+00    0.0000000e+00    0.0000000e+00    0.0000000e+00    0.0000000e+00    0.0000000e+00    0.0000000e+00    0.0000000e+00    0.0000000e+00    0.0000000e+00
   6.8840383e+01    9.9750841e-01    7.6059687e-04    7.7317716e-04    1.8244028e-04    2.9600800e-04    4.7936743e-04    0.0000000e+00    0.0000000e+00    0.0000000e+00    0.0000000e+00    0.0000000e+00    0.0000000e+00    0.0000000e+00    0.0000000e+00    0.0000000e+00    0.0000000e+00    0.0000000e+00    0.0000000e+00    0.0000000e+00    0.0000000e+00
   6.9058677e+01    9.9780590e-01    6.5357762e-04    7.6828816e-04    2.9480971e-04    1.8276772e-04    2.9465818e-04    0.0000000e+00    0.0000000e+00    0.0000000e+00    0.0000000e+00    0.0000000e+00    0.0000000e+00    0.0000000e+00    0.0000000e+00    0.0000000e+00    0.0000000e+00    0.0000000e+00    0.0000000e+00    0.0000000e+00    0.0000000e+00
   6.9277213e+01    9.9799596e-01    7.6784517e-04    4.6705090e-04    2.9362863e-04    4.7551389e-04    0.0000000e+00    0.0000000e+00    0.0000000e+00    0.0000000e+00    0.0000000e+00    0.0000000e+00    0.0000000e+00    0.0000000e+00    0.0000000e+00    0.0000000e+00    0.0000000e+00    0.0000000e+00    0.0000000e+00    0.0000000e+00    0.0000000e+00
   6.9495990e+01    9.9800371e-01    1.0498361e-03    1.8036470e-04    4.7376916e-04    2.9232376e-04    0.0000000e+00    0.0000000e+00    0.0000000e+00    0.0000000e+00    0.0000000e+00    0.0000000e+00    0.0000000e+00    0.0000000e+00    0.0000000e+00    0.0000000e+00    0.0000000e+00    0.0000000e+00    0.0000000e+00    0.0000000e+00    0.0000000e+00
   6.9715006e+01    9.9801136e-01    1.0458617e-03    4.7100972e-04    4.7176915e-04    0.0000000e+00    0.0000000e+00    0.0000000e+00    0.0000000e+00    0.0000000e+00    0.0000000e+00    0.0000000e+00    0.0000000e+00    0.0000000e+00    0.0000000e+00    0.0000000e+00    0.0000000e+00    0.0000000e+00    0.0000000e+00    0.0000000e+00    0.0000000e+00
   6.9934266e+01    9.9801891e-01    1.2209649e-03    2.9019081e-04    4.6993713e-04    0.0000000e+00    0.0000000e+00    0.0000000e+00    0.0000000e+00    0.0000000e+00    0.0000000e+00    0.0000000e+00    0.0000000e+00    0.0000000e+00    0.0000000e+00    0.0000000e+00    0.0000000e+00    0.0000000e+00    0.0000000e+00    0.0000000e+00    0.0000000e+00
   7.0153769e+01    9.9820692e-01    1.0358848e-03    4.6826136e-04    2.8893837e-04    0.0000000e+00    0.0000000e+00    0.0000000e+00    0.0000000e+00    0.0000000e+00    0.0000000e+00    0.0000000e+00    0.0000000e+00    0.0000000e+00    0.0000000e+00    0.0000000e+00    0.0000000e+00    0.0000000e+00    0.0000000e+00    0.0000000e+00    0.0000000e+00
   7.0373516e+01    9.9821369e-01    1.0319922e-03    7.5431933e-04    0.0000000e+00    0.0000000e+00    0.0000000e+00    0.0000000e+00    0.0000000e+00    0.0000000e+00    0.0000000e+00    0.0000000e+00    0.0000000e+00    0.0000000e+00    0.0000000e+00    0.0000000e+00    0.0000000e+00    0.0000000e+00    0.0000000e+00    0.0000000e+00    0.0000000e+00
   7.0593506e+01    9.9850041e-01    1.0350059e-03    4.6458817e-04    0.0000000e+00    0.0000000e+00    0.0000000e+00    0.0000000e+00    0.0000000e+00    0.0000000e+00    0.0000000e+00    0.0000000e+00    0.0000000e+00    0.0000000e+00    0.0000000e+00    0.0000000e+00    0.0000000e+00    0.0000000e+00    0.0000000e+00    0.0000000e+00    0.0000000e+00
   7.0813741e+01    9.9850597e-01    1.0311757e-03    4.6285039e-04    0.0000000e+00    0.0000000e+00    0.0000000e+00    0.0000000e+00    0.0000000e+00    0.0000000e+00    0.0000000e+00    0.0000000e+00    0.0000000e+00    0.0000000e+00    0.0000000e+00    0.0000000e+00    0.0000000e+00    0.0000000e+00    0.0000000e+00    0.0000000e+00    0.0000000e+00
   7.1034216e+01    9.9896469e-01    7.5067084e-04    2.8463635e-04    0.0000000e+00    0.0000000e+00    0.0000000e+00    0.0000000e+00    0.0000000e+00    0.0000000e+00    0.0000000e+00    0.0000000e+00    0.0000000e+00    0.0000000e+00    0.0000000e+00    0.0000000e+00    0.0000000e+00    0.0000000e+00    0.0000000e+00    0.0000000e+00    0.0000000e+00
   7.1254938e+01    9.9925685e-01    7.4315206e-04    0.0000000e+00    0.0000000e+00    0.0000000e+00    0.0000000e+00    0.0000000e+00    0.0000000e+00    0.0000000e+00    0.0000000e+00    0.0000000e+00    0.0000000e+00    0.0000000e+00    0.0000000e+00    0.0000000e+00    0.0000000e+00    0.0000000e+00    0.0000000e+00    0.0000000e+00    0.0000000e+00
   7.1475901e+01    9.9925956e-01    7.4044484e-04    0.0000000e+00    0.0000000e+00    0.0000000e+00    0.0000000e+00    0.0000000e+00    0.0000000e+00    0.0000000e+00    0.0000000e+00    0.0000000e+00    0.0000000e+00    0.0000000e+00    0.0000000e+00    0.0000000e+00    0.0000000e+00    0.0000000e+00    0.0000000e+00    0.0000000e+00    0.0000000e+00
   7.1697104e+01    9.9926223e-01    7.3776644e-04    0.0000000e+00    0.0000000e+00    0.0000000e+00    0.0000000e+00    0.0000000e+00    0.0000000e+00    0.0000000e+00    0.0000000e+00    0.0000000e+00    0.0000000e+00    0.0000000e+00    0.0000000e+00    0.0000000e+00    0.0000000e+00    0.0000000e+00    0.0000000e+00    0.0000000e+00    0.0000000e+00
   7.1918550e+01    9.9926488e-01    7.3512004e-04    0.0000000e+00    0.0000000e+00    0.0000000e+00    0.0000000e+00    0.0000000e+00    0.0000000e+00    0.0000000e+00    0.0000000e+00    0.0000000e+00    0.0000000e+00    0.0000000e+00    0.0000000e+00    0.0000000e+00    0.0000000e+00    0.0000000e+00    0.0000000e+00    0.0000000e+00    0.0000000e+00
   7.2140244e+01    9.9954712e-01    4.5287724e-04    0.0000000e+00    0.0000000e+00    0.0000000e+00    0.0000000e+00    0.0000000e+00    0.0000000e+00    0.0000000e+00    0.0000000e+00    0.0000000e+00    0.0000000e+00    0.0000000e+00    0.0000000e+00    0.0000000e+00    0.0000000e+00    0.0000000e+00    0.0000000e+00    0.0000000e+00    0.0000000e+00
   7.2362179e+01    9.9972145e-01    2.7855367e-04    0.0000000e+00    0.0000000e+00    0.0000000e+00    0.0000000e+00    0.0000000e+00    0.0000000e+00    0.0000000e+00    0.0000000e+00    0.0000000e+00    0.0000000e+00    0.0000000e+00    0.0000000e+00    0.0000000e+00    0.0000000e+00    0.0000000e+00    0.0000000e+00    0.0000000e+00    0.0000000e+00
   7.2584356e+01    1.0000000e+00    0.0000000e+00    0.0000000e+00    0.0000000e+00    0.0000000e+00    0.0000000e+00    0.0000000e+00    0.0000000e+00    0.0000000e+00    0.0000000e+00    0.0000000e+00    0.0000000e+00    0.0000000e+00    0.0000000e+00    0.0000000e+00    0.0000000e+00    0.0000000e+00    0.0000000e+00    0.0000000e+00    0.0000000e+00
   7.2806781e+01    1.0000000e+00    0.0000000e+00    0.0000000e+00    0.0000000e+00    0.0000000e+00    0.0000000e+00    0.0000000e+00    0.0000000e+00    0.0000000e+00    0.0000000e+00    0.0000000e+00    0.0000000e+00    0.0000000e+00    0.0000000e+00    0.0000000e+00    0.0000000e+00    0.0000000e+00    0.0000000e+00    0.0000000e+00    0.0000000e+00
   7.3029450e+01    1.0000000e+00    0.0000000e+00    0.0000000e+00    0.0000000e+00    0.0000000e+00    0.0000000e+00    0.0000000e+00    0.0000000e+00    0.0000000e+00    0.0000000e+00    0.0000000e+00    0.0000000e+00    0.0000000e+00    0.0000000e+00    0.0000000e+00    0.0000000e+00    0.0000000e+00    0.0000000e+00    0.0000000e+00    0.0000000e+00
   7.3252360e+01    1.0000000e+00    0.0000000e+00    0.0000000e+00    0.0000000e+00    0.0000000e+00    0.0000000e+00    0.0000000e+00    0.0000000e+00    0.0000000e+00    0.0000000e+00    0.0000000e+00    0.0000000e+00    0.0000000e+00    0.0000000e+00    0.0000000e+00    0.0000000e+00    0.0000000e+00    0.0000000e+00    0.0000000e+00    0.0000000e+00
   7.3475512e+01    1.0000000e+00    0.0000000e+00    0.0000000e+00    0.0000000e+00    0.0000000e+00    0.0000000e+00    0.0000000e+00    0.0000000e+00    0.0000000e+00    0.0000000e+00    0.0000000e+00    0.0000000e+00    0.0000000e+00    0.0000000e+00    0.0000000e+00    0.0000000e+00    0.0000000e+00    0.0000000e+00    0.0000000e+00    0.0000000e+00
   7.3698908e+01    1.0000000e+00    0.0000000e+00    0.0000000e+00    0.0000000e+00    0.0000000e+00    0.0000000e+00    0.0000000e+00    0.0000000e+00    0.0000000e+00    0.0000000e+00    0.0000000e+00    0.0000000e+00    0.0000000e+00    0.0000000e+00    0.0000000e+00    0.0000000e+00    0.0000000e+00    0.0000000e+00    0.0000000e+00    0.0000000e+00
   7.3922547e+01    1.0000000e+00    0.0000000e+00    0.0000000e+00    0.0000000e+00    0.0000000e+00    0.0000000e+00    0.0000000e+00    0.0000000e+00    0.0000000e+00    0.0000000e+00    0.0000000e+00    0.0000000e+00    0.0000000e+00    0.0000000e+00    0.0000000e+00    0.0000000e+00    0.0000000e+00    0.0000000e+00    0.0000000e+00    0.0000000e+00
   7.4146426e+01    1.0000000e+00    0.0000000e+00    0.0000000e+00    0.0000000e+00    0.0000000e+00    0.0000000e+00    0.0000000e+00    0.0000000e+00    0.0000000e+00    0.0000000e+00    0.0000000e+00    0.0000000e+00    0.0000000e+00    0.0000000e+00    0.0000000e+00    0.0000000e+00    0.0000000e+00    0.0000000e+00    0.0000000e+00    0.0000000e+00
   7.4370546e+01    1.0000000e+00    0.0000000e+00    0.0000000e+00    0.0000000e+00    0.0000000e+00    0.0000000e+00    0.0000000e+00    0.0000000e+00    0.0000000e+00    0.0000000e+00    0.0000000e+00    0.0000000e+00    0.0000000e+00    0.0000000e+00    0.0000000e+00    0.0000000e+00    0.0000000e+00    0.0000000e+00    0.0000000e+00    0.0000000e+00
   7.4594909e+01    1.0000000e+00    0.0000000e+00    0.0000000e+00    0.0000000e+00    0.0000000e+00    0.0000000e+00    0.0000000e+00    0.0000000e+00    0.0000000e+00    0.0000000e+00    0.0000000e+00    0.0000000e+00    0.0000000e+00    0.0000000e+00    0.0000000e+00    0.0000000e+00    0.0000000e+00    0.0000000e+00    0.0000000e+00    0.0000000e+00
   7.4819515e+01    1.0000000e+00    0.0000000e+00    0.0000000e+00    0.0000000e+00    0.0000000e+00    0.0000000e+00    0.0000000e+00    0.0000000e+00    0.0000000e+00    0.0000000e+00    0.0000000e+00    0.0000000e+00    0.0000000e+00    0.0000000e+00    0.0000000e+00    0.0000000e+00    0.0000000e+00    0.0000000e+00    0.0000000e+00    0.0000000e+00
   7.5044359e+01    1.0000000e+00    0.0000000e+00    0.0000000e+00    0.0000000e+00    0.0000000e+00    0.0000000e+00    0.0000000e+00    0.0000000e+00    0.0000000e+00    0.0000000e+00    0.0000000e+00    0.0000000e+00    0.0000000e+00    0.0000000e+00    0.0000000e+00    0.0000000e+00    0.0000000e+00    0.0000000e+00    0.0000000e+00    0.0000000e+00
   7.5269446e+01    1.0000000e+00    0.0000000e+00    0.0000000e+00    0.0000000e+00    0.0000000e+00    0.0000000e+00    0.0000000e+00    0.0000000e+00    0.0000000e+00    0.0000000e+00    0.0000000e+00    0.0000000e+00    0.0000000e+00    0.0000000e+00    0.0000000e+00    0.0000000e+00    0.0000000e+00    0.0000000e+00    0.0000000e+00    0.0000000e+00
   7.5494774e+01    1.0000000e+00    0.0000000e+00    0.0000000e+00    0.0000000e+00    0.0000000e+00    0.0000000e+00    0.0000000e+00    0.0000000e+00    0.0000000e+00    0.0000000e+00    0.0000000e+00    0.0000000e+00    0.0000000e+00    0.0000000e+00    0.0000000e+00    0.0000000e+00    0.0000000e+00    0.0000000e+00    0.0000000e+00    0.0000000e+00
   7.5720339e+01    1.0000000e+00    0.0000000e+00    0.0000000e+00    0.0000000e+00    0.0000000e+00    0.0000000e+00    0.0000000e+00    0.0000000e+00    0.0000000e+00    0.0000000e+00    0.0000000e+00    0.0000000e+00    0.0000000e+00    0.0000000e+00    0.0000000e+00    0.0000000e+00    0.0000000e+00    0.0000000e+00    0.0000000e+00    0.0000000e+00
   7.5946143e+01    1.0000000e+00    0.0000000e+00    0.0000000e+00    0.0000000e+00    0.0000000e+00    0.0000000e+00    0.0000000e+00    0.0000000e+00    0.0000000e+00    0.0000000e+00    0.0000000e+00    0.0000000e+00    0.0000000e+00    0.0000000e+00    0.0000000e+00    0.0000000e+00    0.0000000e+00    0.0000000e+00    0.0000000e+00    0.0000000e+00
   7.6172187e+01    1.0000000e+00    0.0000000e+00    0.0000000e+00    0.0000000e+00    0.0000000e+00    0.0000000e+00    0.0000000e+00    0.0000000e+00    0.0000000e+00    0.0000000e+00    0.0000000e+00    0.0000000e+00    0.0000000e+00    0.0000000e+00    0.0000000e+00    0.0000000e+00    0.0000000e+00    0.0000000e+00    0.0000000e+00    0.0000000e+00
   7.6398469e+01    1.0000000e+00    0.0000000e+00    0.0000000e+00    0.0000000e+00    0.0000000e+00    0.0000000e+00    0.0000000e+00    0.0000000e+00    0.0000000e+00    0.0000000e+00    0.0000000e+00    0.0000000e+00    0.0000000e+00    0.0000000e+00    0.0000000e+00    0.0000000e+00    0.0000000e+00    0.0000000e+00    0.0000000e+00    0.0000000e+00
   7.6624986e+01    1.0000000e+00    0.0000000e+00    0.0000000e+00    0.0000000e+00    0.0000000e+00    0.0000000e+00    0.0000000e+00    0.0000000e+00    0.0000000e+00    0.0000000e+00    0.0000000e+00    0.0000000e+00    0.0000000e+00    0.0000000e+00    0.0000000e+00    0.0000000e+00    0.0000000e+00    0.0000000e+00    0.0000000e+00    0.0000000e+00
   7.6851742e+01    1.0000000e+00    0.0000000e+00    0.0000000e+00    0.0000000e+00    0.0000000e+00    0.0000000e+00    0.0000000e+00    0.0000000e+00    0.0000000e+00    0.0000000e+00    0.0000000e+00    0.0000000e+00    0.0000000e+00    0.0000000e+00    0.0000000e+00    0.0000000e+00    0.0000000e+00    0.0000000e+00    0.0000000e+00    0.0000000e+00
   7.7078742e+01    1.0000000e+00    0.0000000e+00    0.0000000e+00    0.0000000e+00    0.0000000e+00    0.0000000e+00    0.0000000e+00    0.0000000e+00    0.0000000e+00    0.0000000e+00    0.0000000e+00    0.0000000e+00    0.0000000e+00    0.0000000e+00    0.0000000e+00    0.0000000e+00    0.0000000e+00    0.0000000e+00    0.0000000e+00    0.0000000e+00
   7.7305980e+01    1.0000000e+00    0.0000000e+00    0.0000000e+00    0.0000000e+00    0.0000000e+00    0.0000000e+00    0.0000000e+00    0.0000000e+00    0.0000000e+00    0.0000000e+00    0.0000000e+00    0.0000000e+00    0.0000000e+00    0.0000000e+00    0.0000000e+00    0.0000000e+00    0.0000000e+00    0.0000000e+00    0.0000000e+00    0.0000000e+00
   7.7533454e+01    1.0000000e+00    0.0000000e+00    0.0000000e+00    0.0000000e+00    0.0000000e+00    0.0000000e+00    0.0000000e+00    0.0000000e+00    0.0000000e+00    0.0000000e+00    0.0000000e+00    0.0000000e+00    0.0000000e+00    0.0000000e+00    0.0000000e+00    0.0000000e+00    0.0000000e+00    0.0000000e+00    0.0000000e+00    0.0000000e+00
   7.7761171e+01    1.0000000e+00    0.0000000e+00    0.0000000e+00    0.0000000e+00    0.0000000e+00    0.0000000e+00    0.0000000e+00    0.0000000e+00    0.0000000e+00    0.0000000e+00    0.0000000e+00    0.0000000e+00    0.0000000e+00    0.0000000e+00    0.0000000e+00    0.0000000e+00    0.0000000e+00    0.0000000e+00    0.0000000e+00    0.0000000e+00
   7.7989124e+01    1.0000000e+00    0.0000000e+00    0.0000000e+00    0.0000000e+00    0.0000000e+00    0.0000000e+00    0.0000000e+00    0.0000000e+00    0.0000000e+00    0.0000000e+00    0.0000000e+00    0.0000000e+00    0.0000000e+00    0.0000000e+00    0.0000000e+00    0.0000000e+00    0.0000000e+00    0.0000000e+00    0.0000000e+00    0.0000000e+00
   7.8217312e+01    1.0000000e+00    0.0000000e+00    0.0000000e+00    0.0000000e+00    0.0000000e+00    0.0000000e+00    0.0000000e+00    0.0000000e+00    0.0000000e+00    0.0000000e+00    0.0000000e+00    0.0000000e+00    0.0000000e+00    0.0000000e+00    0.0000000e+00    0.0000000e+00    0.0000000e+00    0.0000000e+00    0.0000000e+00    0.0000000e+00
   7.8445734e+01    1.0000000e+00    0.0000000e+00    0.0000000e+00    0.0000000e+00    0.0000000e+00    0.0000000e+00    0.0000000e+00    0.0000000e+00    0.0000000e+00    0.0000000e+00    0.0000000e+00    0.0000000e+00    0.0000000e+00    0.0000000e+00    0.0000000e+00    0.0000000e+00    0.0000000e+00    0.0000000e+00    0.0000000e+00    0.0000000e+00
   7.8674386e+01    1.0000000e+00    0.0000000e+00    0.0000000e+00    0.0000000e+00    0.0000000e+00    0.0000000e+00    0.0000000e+00    0.0000000e+00    0.0000000e+00    0.0000000e+00    0.0000000e+00    0.0000000e+00    0.0000000e+00    0.0000000e+00    0.0000000e+00    0.0000000e+00    0.0000000e+00    0.0000000e+00    0.0000000e+00    0.0000000e+00
   7.8903270e+01    1.0000000e+00    0.0000000e+00    0.0000000e+00    0.0000000e+00    0.0000000e+00    0.0000000e+00    0.0000000e+00    0.0000000e+00    0.0000000e+00    0.0000000e+00    0.0000000e+00    0.0000000e+00    0.0000000e+00    0.0000000e+00    0.0000000e+00    0.0000000e+00    0.0000000e+00    0.0000000e+00    0.0000000e+00    0.0000000e+00
   7.9132385e+01    1.0000000e+00    0.0000000e+00    0.0000000e+00    0.0000000e+00    0.0000000e+00    0.0000000e+00    0.0000000e+00    0.0000000e+00    0.0000000e+00    0.0000000e+00    0.0000000e+00    0.0000000e+00    0.0000000e+00    0.0000000e+00    0.0000000e+00    0.0000000e+00    0.0000000e+00    0.0000000e+00    0.0000000e+00    0.0000000e+00
   7.9361731e+01    1.0000000e+00    0.0000000e+00    0.0000000e+00    0.0000000e+00    0.0000000e+00    0.0000000e+00    0.0000000e+00    0.0000000e+00    0.0000000e+00    0.0000000e+00    0.0000000e+00    0.0000000e+00    0.0000000e+00    0.0000000e+00    0.0000000e+00    0.0000000e+00    0.0000000e+00    0.0000000e+00    0.0000000e+00    0.0000000e+00
   7.9591306e+01    1.0000000e+00    0.0000000e+00    0.0000000e+00    0.0000000e+00    0.0000000e+00    0.0000000e+00    0.0000000e+00    0.0000000e+00    0.0000000e+00    0.0000000e+00    0.0000000e+00    0.0000000e+00    0.0000000e+00    0.0000000e+00    0.0000000e+00    0.0000000e+00    0.0000000e+00    0.0000000e+00    0.0000000e+00    0.0000000e+00
   7.9821118e+01    1.0000000e+00    0.0000000e+00    0.0000000e+00    0.0000000e+00    0.0000000e+00    0.0000000e+00    0.0000000e+00    0.0000000e+00    0.0000000e+00    0.0000000e+00    0.0000000e+00    0.0000000e+00    0.0000000e+00    0.0000000e+00    0.0000000e+00    0.0000000e+00    0.0000000e+00    0.0000000e+00    0.0000000e+00    0.0000000e+00
   8.0051162e+01    1.0000000e+00    0.0000000e+00    0.0000000e+00    0.0000000e+00    0.0000000e+00    0.0000000e+00    0.0000000e+00    0.0000000e+00    0.0000000e+00    0.0000000e+00    0.0000000e+00    0.0000000e+00    0.0000000e+00    0.0000000e+00    0.0000000e+00    0.0000000e+00    0.0000000e+00    0.0000000e+00    0.0000000e+00    0.0000000e+00
   8.0281436e+01    1.0000000e+00    0.0000000e+00    0.0000000e+00    0.0000000e+00    0.0000000e+00    0.0000000e+00    0.0000000e+00    0.0000000e+00    0.0000000e+00    0.0000000e+00    0.0000000e+00    0.0000000e+00    0.0000000e+00    0.0000000e+00    0.0000000e+00    0.0000000e+00    0.0000000e+00    0.0000000e+00    0.0000000e+00    0.0000000e+00
   8.0511938e+01    1.0000000e+00    0.0000000e+00    0.0000000e+00    0.0000000e+00    0.0000000e+00    0.0000000e+00    0.0000000e+00    0.0000000e+00    0.0000000e+00    0.0000000e+00    0.0000000e+00    0.0000000e+00    0.0000000e+00    0.0000000e+00    0.0000000e+00    0.0000000e+00    0.0000000e+00    0.0000000e+00    0.0000000e+00    0.0000000e+00
   8.0742667e+01    1.0000000e+00    0.0000000e+00    0.0000000e+00    0.0000000e+00    0.0000000e+00    0.0000000e+00    0.0000000e+00    0.0000000e+00    0.0000000e+00    0.0000000e+00    0.0000000e+00    0.0000000e+00    0.0000000e+00    0.0000000e+00    0.0000000e+00    0.0000000e+00    0.0000000e+00    0.0000000e+00    0.0000000e+00    0.0000000e+00
   8.0973623e+01    1.0000000e+00    0.0000000e+00    0.0000000e+00    0.0000000e+00    0.0000000e+00    0.0000000e+00    0.0000000e+00    0.0000000e+00    0.0000000e+00    0.0000000e+00    0.0000000e+00    0.0000000e+00    0.0000000e+00    0.0000000e+00    0.0000000e+00    0.0000000e+00    0.0000000e+00    0.0000000e+00    0.0000000e+00    0.0000000e+00
   8.1204806e+01    1.0000000e+00    0.0000000e+00    0.0000000e+00    0.0000000e+00    0.0000000e+00    0.0000000e+00    0.0000000e+00    0.0000000e+00    0.0000000e+00    0.0000000e+00    0.0000000e+00    0.0000000e+00    0.0000000e+00    0.0000000e+00    0.0000000e+00    0.0000000e+00    0.0000000e+00    0.0000000e+00    0.0000000e+00    0.0000000e+00
   8.1436222e+01    1.0000000e+00    0.0000000e+00    0.0000000e+00    0.0000000e+00    0.0000000e+00    0.0000000e+00    0.0000000e+00    0.0000000e+00    0.0000000e+00    0.0000000e+00    0.0000000e+00    0.0000000e+00    0.0000000e+00    0.0000000e+00    0.0000000e+00    0.0000000e+00    0.0000000e+00    0.0000000e+00    0.0000000e+00    0.0000000e+00
   8.1667872e+01    1.0000000e+00    0.0000000e+00    0.0000000e+00    0.0000000e+00    0.0000000e+00    0.0000000e+00    0.0000000e+00    0.0000000e+00    0.0000000e+00    0.0000000e+00    0.0000000e+00    0.0000000e+00    0.0000000e+00    0.0000000e+00    0.0000000e+00    0.0000000e+00    0.0000000e+00    0.0000000e+00    0.0000000e+00    0.0000000e+00
   8.1899757e+01    1.0000000e+00    0.0000000e+00    0.0000000e+00    0.0000000e+00    0.0000000e+00    0.0000000e+00    0.0000000e+00    0.0000000e+00    0.0000000e+00    0.0000000e+00    0.0000000e+00    0.0000000e+00    0.0000000e+00    0.0000000e+00    0.0000000e+00    0.0000000e+00    0.0000000e+00    0.0000000e+00    0.0000000e+00    0.0000000e+00
   8.2131878e+01    1.0000000e+00    0.0000000e+00    0.0000000e+00    0.0000000e+00    0.0000000e+00    0.0000000e+00    0.0000000e+00    0.0000000e+00    0.0000000e+00    0.0000000e+00    0.0000000e+00    0.0000000e+00    0.0000000e+00    0.0000000e+00    0.0000000e+00    0.0000000e+00    0.0000000e+00    0.0000000e+00    0.0000000e+00    0.0000000e+00
   8.2364234e+01    1.0000000e+00    0.0000000e+00    0.0000000e+00    0.0000000e+00    0.0000000e+00    0.0000000e+00    0.0000000e+00    0.0000000e+00    0.0000000e+00    0.0000000e+00    0.0000000e+00    0.0000000e+00    0.0000000e+00    0.0000000e+00    0.0000000e+00    0.0000000e+00    0.0000000e+00    0.0000000e+00    0.0000000e+00    0.0000000e+00
   8.2596801e+01    1.0000000e+00    0.0000000e+00    0.0000000e+00    0.0000000e+00    0.0000000e+00    0.0000000e+00    0.0000000e+00    0.0000000e+00    0.0000000e+00    0.0000000e+00    0.0000000e+00    0.0000000e+00    0.0000000e+00    0.0000000e+00    0.0000000e+00    0.0000000e+00    0.0000000e+00    0.0000000e+00    0.0000000e+00    0.0000000e+00
   8.2829589e+01    1.0000000e+00    0.0000000e+00    0.0000000e+00    0.0000000e+00    0.0000000e+00    0.0000000e+00    0.0000000e+00    0.0000000e+00    0.0000000e+00    0.0000000e+00    0.0000000e+00    0.0000000e+00    0.0000000e+00    0.0000000e+00    0.0000000e+00    0.0000000e+00    0.0000000e+00    0.0000000e+00    0.0000000e+00    0.0000000e+00
[truncated: 54,979 more chars]
