# Supplementary material for: Research on combustion and emissions of heavy duty diesel engines under low-speed and low-load conditions in low temperature environments
Source: PLoS One. 2025 Feb 21;20(2):e0318933. doi: 10.1371/journal.pone.0318933 (PMC11844864; doi:10.1371/journal.pone.0318933)
Supplement: S1 File — (ZIP) [file pone.0318933.s001.zip › 1000rpm_30%/3-tigaojinqiwendu/Tin322K/soot_hiroy.out]

# CONVERGE Release Build 2.3.20/  Jan 30, 2017        Run Date:Thu Aug 31 10:12:01 2023
# column       1                2                3                4 
#          Crank       Hiroy_Soot       Hiroy_Form       Hiroy_Oxid
#          (DEG)             (kg)             (kg)             (kg)
#
  -1.4600000e+02    0.0000000e+00    0.0000000e+00    0.0000000e+00
  -1.4587230e+02    0.0000000e+00    0.0000000e+00    0.0000000e+00
  -1.4579372e+02    0.0000000e+00    0.0000000e+00    0.0000000e+00
  -1.4567094e+02    0.0000000e+00    0.0000000e+00    0.0000000e+00
  -1.4558567e+02    0.0000000e+00    0.0000000e+00    0.0000000e+00
  -1.4547909e+02    0.0000000e+00    0.0000000e+00    0.0000000e+00
  -1.4534587e+02    0.0000000e+00    0.0000000e+00    0.0000000e+00
  -1.4517933e+02    0.0000000e+00    0.0000000e+00    0.0000000e+00
  -1.4497117e+02    0.0000000e+00    0.0000000e+00    0.0000000e+00
  -1.4471096e+02    0.0000000e+00    0.0000000e+00    0.0000000e+00
  -1.4438570e+02    0.0000000e+00    0.0000000e+00    0.0000000e+00
  -1.4397912e+02    0.0000000e+00    0.0000000e+00    0.0000000e+00
  -1.4347090e+02    0.0000000e+00    0.0000000e+00    0.0000000e+00
  -1.4287090e+02    0.0000000e+00    0.0000000e+00    0.0000000e+00
  -1.4227090e+02    0.0000000e+00    0.0000000e+00    0.0000000e+00
  -1.4167090e+02    0.0000000e+00    0.0000000e+00    0.0000000e+00
  -1.4107090e+02    0.0000000e+00    0.0000000e+00    0.0000000e+00
  -1.4047090e+02    0.0000000e+00    0.0000000e+00    0.0000000e+00
  -1.3987090e+02    0.0000000e+00    0.0000000e+00    0.0000000e+00
  -1.3927090e+02    0.0000000e+00    0.0000000e+00    0.0000000e+00
  -1.3867090e+02    0.0000000e+00    0.0000000e+00    0.0000000e+00
  -1.3807090e+02    0.0000000e+00    0.0000000e+00    0.0000000e+00
  -1.3747090e+02    0.0000000e+00    0.0000000e+00    0.0000000e+00
  -1.3687090e+02    0.0000000e+00    0.0000000e+00    0.0000000e+00
  -1.3627090e+02    0.0000000e+00    0.0000000e+00    0.0000000e+00
  -1.3567090e+02    0.0000000e+00    0.0000000e+00    0.0000000e+00
  -1.3507090e+02    0.0000000e+00    0.0000000e+00    0.0000000e+00
  -1.3447090e+02    0.0000000e+00    0.0000000e+00    0.0000000e+00
  -1.3387090e+02    0.0000000e+00    0.0000000e+00    0.0000000e+00
  -1.3327090e+02    0.0000000e+00    0.0000000e+00    0.0000000e+00
  -1.3267090e+02    0.0000000e+00    0.0000000e+00    0.0000000e+00
  -1.3207090e+02    0.0000000e+00    0.0000000e+00    0.0000000e+00
  -1.3147090e+02    0.0000000e+00    0.0000000e+00    0.0000000e+00
  -1.3087090e+02    0.0000000e+00    0.0000000e+00    0.0000000e+00
  -1.3027090e+02    0.0000000e+00    0.0000000e+00    0.0000000e+00
  -1.2967090e+02    0.0000000e+00    0.0000000e+00    0.0000000e+00
  -1.2907090e+02    0.0000000e+00    0.0000000e+00    0.0000000e+00
  -1.2847090e+02    0.0000000e+00    0.0000000e+00    0.0000000e+00
  -1.2787090e+02    0.0000000e+00    0.0000000e+00    0.0000000e+00
  -1.2727090e+02    0.0000000e+00    0.0000000e+00    0.0000000e+00
  -1.2667090e+02    0.0000000e+00    0.0000000e+00    0.0000000e+00
  -1.2607090e+02    0.0000000e+00    0.0000000e+00    0.0000000e+00
  -1.2547090e+02    0.0000000e+00    0.0000000e+00    0.0000000e+00
  -1.2487090e+02    0.0000000e+00    0.0000000e+00    0.0000000e+00
  -1.2427090e+02    0.0000000e+00    0.0000000e+00    0.0000000e+00
  -1.2367090e+02    0.0000000e+00    0.0000000e+00    0.0000000e+00
  -1.2307090e+02    0.0000000e+00    0.0000000e+00    0.0000000e+00
  -1.2247090e+02    0.0000000e+00    0.0000000e+00    0.0000000e+00
  -1.2187090e+02    0.0000000e+00    0.0000000e+00    0.0000000e+00
  -1.2127090e+02    0.0000000e+00    0.0000000e+00    0.0000000e+00
  -1.2067611e+02    0.0000000e+00    0.0000000e+00    0.0000000e+00
  -1.2008717e+02    0.0000000e+00    0.0000000e+00    0.0000000e+00
  -1.1950389e+02    0.0000000e+00    0.0000000e+00    0.0000000e+00
  -1.1892610e+02    0.0000000e+00    0.0000000e+00    0.0000000e+00
  -1.1835364e+02    0.0000000e+00    0.0000000e+00    0.0000000e+00
  -1.1778632e+02    0.0000000e+00    0.0000000e+00    0.0000000e+00
  -1.1722396e+02    0.0000000e+00    0.0000000e+00    0.0000000e+00
  -1.1666646e+02    0.0000000e+00    0.0000000e+00    0.0000000e+00
  -1.1611365e+02    0.0000000e+00    0.0000000e+00    0.0000000e+00
  -1.1556538e+02    0.0000000e+00    0.0000000e+00    0.0000000e+00
  -1.1502155e+02    0.0000000e+00    0.0000000e+00    0.0000000e+00
  -1.1448200e+02    0.0000000e+00    0.0000000e+00    0.0000000e+00
  -1.1394661e+02    0.0000000e+00    0.0000000e+00    0.0000000e+00
  -1.1341530e+02    0.0000000e+00    0.0000000e+00    0.0000000e+00
  -1.1288790e+02    0.0000000e+00    0.0000000e+00    0.0000000e+00
  -1.1236435e+02    0.0000000e+00    0.0000000e+00    0.0000000e+00
  -1.1184453e+02    0.0000000e+00    0.0000000e+00    0.0000000e+00
  -1.1132833e+02    0.0000000e+00    0.0000000e+00    0.0000000e+00
  -1.1081566e+02    0.0000000e+00    0.0000000e+00    0.0000000e+00
  -1.1030642e+02    0.0000000e+00    0.0000000e+00    0.0000000e+00
  -1.0980052e+02    0.0000000e+00    0.0000000e+00    0.0000000e+00
  -1.0929789e+02    0.0000000e+00    0.0000000e+00    0.0000000e+00
  -1.0879844e+02    0.0000000e+00    0.0000000e+00    0.0000000e+00
  -1.0830207e+02    0.0000000e+00    0.0000000e+00    0.0000000e+00
  -1.0780872e+02    0.0000000e+00    0.0000000e+00    0.0000000e+00
  -1.0731831e+02    0.0000000e+00    0.0000000e+00    0.0000000e+00
  -1.0683077e+02    0.0000000e+00    0.0000000e+00    0.0000000e+00
  -1.0634601e+02    0.0000000e+00    0.0000000e+00    0.0000000e+00
  -1.0586398e+02    0.0000000e+00    0.0000000e+00    0.0000000e+00
  -1.0538460e+02    0.0000000e+00    0.0000000e+00    0.0000000e+00
  -1.0490780e+02    0.0000000e+00    0.0000000e+00    0.0000000e+00
  -1.0443354e+02    0.0000000e+00    0.0000000e+00    0.0000000e+00
  -1.0396174e+02    0.0000000e+00    0.0000000e+00    0.0000000e+00
  -1.0349235e+02    0.0000000e+00    0.0000000e+00    0.0000000e+00
  -1.0302529e+02    0.0000000e+00    0.0000000e+00    0.0000000e+00
  -1.0256053e+02    0.0000000e+00    0.0000000e+00    0.0000000e+00
  -1.0209800e+02    0.0000000e+00    0.0000000e+00    0.0000000e+00
  -1.0163764e+02    0.0000000e+00    0.0000000e+00    0.0000000e+00
  -1.0117943e+02    0.0000000e+00    0.0000000e+00    0.0000000e+00
  -1.0072328e+02    0.0000000e+00    0.0000000e+00    0.0000000e+00
  -1.0026915e+02    0.0000000e+00    0.0000000e+00    0.0000000e+00
  -9.9817011e+01    0.0000000e+00    0.0000000e+00    0.0000000e+00
  -9.9366792e+01    0.0000000e+00    0.0000000e+00    0.0000000e+00
  -9.8918464e+01    0.0000000e+00    0.0000000e+00    0.0000000e+00
  -9.8471966e+01    0.0000000e+00    0.0000000e+00    0.0000000e+00
  -9.8027267e+01    0.0000000e+00    0.0000000e+00    0.0000000e+00
  -9.7584316e+01    0.0000000e+00    0.0000000e+00    0.0000000e+00
  -9.7143069e+01    0.0000000e+00    0.0000000e+00    0.0000000e+00
  -9.6703497e+01    0.0000000e+00    0.0000000e+00    0.0000000e+00
  -9.6265535e+01    0.0000000e+00    0.0000000e+00    0.0000000e+00
  -9.5829177e+01    0.0000000e+00    0.0000000e+00    0.0000000e+00
  -9.5394356e+01    0.0000000e+00    0.0000000e+00    0.0000000e+00
  -9.4961038e+01    0.0000000e+00    0.0000000e+00    0.0000000e+00
  -9.4529204e+01    0.0000000e+00    0.0000000e+00    0.0000000e+00
  -9.4098795e+01    0.0000000e+00    0.0000000e+00    0.0000000e+00
  -9.3669779e+01    0.0000000e+00    0.0000000e+00    0.0000000e+00
  -9.3242139e+01    0.0000000e+00    0.0000000e+00    0.0000000e+00
  -9.2815820e+01    0.0000000e+00    0.0000000e+00    0.0000000e+00
  -9.2390790e+01    0.0000000e+00    0.0000000e+00    0.0000000e+00
  -9.1967022e+01    0.0000000e+00    0.0000000e+00    0.0000000e+00
  -9.1544487e+01    0.0000000e+00    0.0000000e+00    0.0000000e+00
  -9.1123141e+01    0.0000000e+00    0.0000000e+00    0.0000000e+00
  -9.0702955e+01    0.0000000e+00    0.0000000e+00    0.0000000e+00
  -9.0283896e+01    0.0000000e+00    0.0000000e+00    0.0000000e+00
  -8.9865945e+01    0.0000000e+00    0.0000000e+00    0.0000000e+00
  -8.9449062e+01    0.0000000e+00    0.0000000e+00    0.0000000e+00
  -8.9033215e+01    0.0000000e+00    0.0000000e+00    0.0000000e+00
  -8.8618375e+01    0.0000000e+00    0.0000000e+00    0.0000000e+00
  -8.8204513e+01    0.0000000e+00    0.0000000e+00    0.0000000e+00
  -8.7791601e+01    0.0000000e+00    0.0000000e+00    0.0000000e+00
  -8.7616208e+01    0.0000000e+00    0.0000000e+00    0.0000000e+00
  -8.7396966e+01    0.0000000e+00    0.0000000e+00    0.0000000e+00
  -8.7122914e+01    0.0000000e+00    0.0000000e+00    0.0000000e+00
  -8.6780350e+01    0.0000000e+00    0.0000000e+00    0.0000000e+00
  -8.6370577e+01    0.0000000e+00    0.0000000e+00    0.0000000e+00
  -8.5961561e+01    0.0000000e+00    0.0000000e+00    0.0000000e+00
  -8.5553342e+01    0.0000000e+00    0.0000000e+00    0.0000000e+00
  -8.5145894e+01    0.0000000e+00    0.0000000e+00    0.0000000e+00
  -8.4739189e+01    0.0000000e+00    0.0000000e+00    0.0000000e+00
  -8.4333202e+01    0.0000000e+00    0.0000000e+00    0.0000000e+00
  -8.3927907e+01    0.0000000e+00    0.0000000e+00    0.0000000e+00
  -8.3523277e+01    0.0000000e+00    0.0000000e+00    0.0000000e+00
  -8.3119287e+01    0.0000000e+00    0.0000000e+00    0.0000000e+00
  -8.2715911e+01    0.0000000e+00    0.0000000e+00    0.0000000e+00
  -8.2313124e+01    0.0000000e+00    0.0000000e+00    0.0000000e+00
  -8.1910901e+01    0.0000000e+00    0.0000000e+00    0.0000000e+00
  -8.1509217e+01    0.0000000e+00    0.0000000e+00    0.0000000e+00
  -8.1108046e+01    0.0000000e+00    0.0000000e+00    0.0000000e+00
  -8.0707365e+01    0.0000000e+00    0.0000000e+00    0.0000000e+00
  -8.0307148e+01    0.0000000e+00    0.0000000e+00    0.0000000e+00
  -7.9907371e+01    0.0000000e+00    0.0000000e+00    0.0000000e+00
  -7.9508010e+01    0.0000000e+00    0.0000000e+00    0.0000000e+00
  -7.9109040e+01    0.0000000e+00    0.0000000e+00    0.0000000e+00
  -7.8710437e+01    0.0000000e+00    0.0000000e+00    0.0000000e+00
  -7.8312177e+01    0.0000000e+00    0.0000000e+00    0.0000000e+00
  -7.7914235e+01    0.0000000e+00    0.0000000e+00    0.0000000e+00
  -7.7516588e+01    0.0000000e+00    0.0000000e+00    0.0000000e+00
  -7.7119212e+01    0.0000000e+00    0.0000000e+00    0.0000000e+00
  -7.6877416e+01    0.0000000e+00    0.0000000e+00    0.0000000e+00
  -7.6575170e+01    0.0000000e+00    0.0000000e+00    0.0000000e+00
  -7.6197363e+01    0.0000000e+00    0.0000000e+00    0.0000000e+00
  -7.5800717e+01    0.0000000e+00    0.0000000e+00    0.0000000e+00
  -7.5404234e+01    0.0000000e+00    0.0000000e+00    0.0000000e+00
  -7.5007895e+01    0.0000000e+00    0.0000000e+00    0.0000000e+00
  -7.4611674e+01    0.0000000e+00    0.0000000e+00    0.0000000e+00
  -7.4215549e+01    0.0000000e+00    0.0000000e+00    0.0000000e+00
  -7.3819493e+01    0.0000000e+00    0.0000000e+00    0.0000000e+00
  -7.3423484e+01    0.0000000e+00    0.0000000e+00    0.0000000e+00
  -7.3027497e+01    0.0000000e+00    0.0000000e+00    0.0000000e+00
  -7.2631508e+01    0.0000000e+00    0.0000000e+00    0.0000000e+00
  -7.2235491e+01    0.0000000e+00    0.0000000e+00    0.0000000e+00
  -7.1839423e+01    0.0000000e+00    0.0000000e+00    0.0000000e+00
  -7.1443279e+01    0.0000000e+00    0.0000000e+00    0.0000000e+00
  -7.1047033e+01    0.0000000e+00    0.0000000e+00    0.0000000e+00
  -7.0650661e+01    0.0000000e+00    0.0000000e+00    0.0000000e+00
  -7.0254137e+01    0.0000000e+00    0.0000000e+00    0.0000000e+00
  -6.9857437e+01    0.0000000e+00    0.0000000e+00    0.0000000e+00
  -6.9460533e+01    0.0000000e+00    0.0000000e+00    0.0000000e+00
  -6.9063401e+01    0.0000000e+00    0.0000000e+00    0.0000000e+00
  -6.8666014e+01    0.0000000e+00    0.0000000e+00    0.0000000e+00
  -6.8268346e+01    0.0000000e+00    0.0000000e+00    0.0000000e+00
  -6.7870371e+01    0.0000000e+00    0.0000000e+00    0.0000000e+00
  -6.7472061e+01    0.0000000e+00    0.0000000e+00    0.0000000e+00
  -6.7073389e+01    0.0000000e+00    0.0000000e+00    0.0000000e+00
  -6.6674328e+01    0.0000000e+00    0.0000000e+00    0.0000000e+00
  -6.6274850e+01    0.0000000e+00    0.0000000e+00    0.0000000e+00
  -6.5874927e+01    0.0000000e+00    0.0000000e+00    0.0000000e+00
  -6.5474530e+01    0.0000000e+00    0.0000000e+00    0.0000000e+00
  -6.5073630e+01    0.0000000e+00    0.0000000e+00    0.0000000e+00
  -6.4672199e+01    0.0000000e+00    0.0000000e+00    0.0000000e+00
  -6.4270205e+01    0.0000000e+00    0.0000000e+00    0.0000000e+00
  -6.3867619e+01    0.0000000e+00    0.0000000e+00    0.0000000e+00
  -6.3464411e+01    0.0000000e+00    0.0000000e+00    0.0000000e+00
  -6.3060549e+01    0.0000000e+00    0.0000000e+00    0.0000000e+00
  -6.2656001e+01    0.0000000e+00    0.0000000e+00    0.0000000e+00
  -6.2250735e+01    0.0000000e+00    0.0000000e+00    0.0000000e+00
  -6.1844719e+01    0.0000000e+00    0.0000000e+00    0.0000000e+00
  -6.1437919e+01    0.0000000e+00    0.0000000e+00    0.0000000e+00
  -6.1030301e+01    0.0000000e+00    0.0000000e+00    0.0000000e+00
  -6.0826066e+01    0.0000000e+00    0.0000000e+00    0.0000000e+00
  -6.0570772e+01    0.0000000e+00    0.0000000e+00    0.0000000e+00
  -6.0251654e+01    0.0000000e+00    0.0000000e+00    0.0000000e+00
  -5.9852757e+01    0.0000000e+00    0.0000000e+00    0.0000000e+00
  -5.9441619e+01    0.0000000e+00    0.0000000e+00    0.0000000e+00
  -5.9029500e+01    0.0000000e+00    0.0000000e+00    0.0000000e+00
  -5.8616349e+01    0.0000000e+00    0.0000000e+00    0.0000000e+00
  -5.8202128e+01    0.0000000e+00    0.0000000e+00    0.0000000e+00
  -5.7786795e+01    0.0000000e+00    0.0000000e+00    0.0000000e+00
  -5.7370302e+01    0.0000000e+00    0.0000000e+00    0.0000000e+00
  -5.6952613e+01    0.0000000e+00    0.0000000e+00    0.0000000e+00
  -5.6533686e+01    0.0000000e+00    0.0000000e+00    0.0000000e+00
  -5.6113479e+01    0.0000000e+00    0.0000000e+00    0.0000000e+00
  -5.5691946e+01    0.0000000e+00    0.0000000e+00    0.0000000e+00
  -5.5269035e+01    0.0000000e+00    0.0000000e+00    0.0000000e+00
  -5.4844693e+01    0.0000000e+00    0.0000000e+00    0.0000000e+00
  -5.4418882e+01    0.0000000e+00    0.0000000e+00    0.0000000e+00
  -5.4078233e+01    0.0000000e+00    0.0000000e+00    0.0000000e+00
  -5.3652421e+01    0.0000000e+00    0.0000000e+00    0.0000000e+00
  -5.3311773e+01    0.0000000e+00    0.0000000e+00    0.0000000e+00
  -5.2885961e+01    0.0000000e+00    0.0000000e+00    0.0000000e+00
  -5.2545312e+01    0.0000000e+00    0.0000000e+00    0.0000000e+00
  -5.2119501e+01    0.0000000e+00    0.0000000e+00    0.0000000e+00
  -5.1778852e+01    0.0000000e+00    0.0000000e+00    0.0000000e+00
  -5.1353041e+01    0.0000000e+00    0.0000000e+00    0.0000000e+00
  -5.1012392e+01    0.0000000e+00    0.0000000e+00    0.0000000e+00
  -5.0586581e+01    0.0000000e+00    0.0000000e+00    0.0000000e+00
  -5.0245932e+01    0.0000000e+00    0.0000000e+00    0.0000000e+00
  -4.9820121e+01    0.0000000e+00    0.0000000e+00    0.0000000e+00
  -4.9479472e+01    0.0000000e+00    0.0000000e+00    0.0000000e+00
  -4.9053661e+01    0.0000000e+00    0.0000000e+00    0.0000000e+00
  -4.8713012e+01    0.0000000e+00    0.0000000e+00    0.0000000e+00
  -4.8287201e+01    0.0000000e+00    0.0000000e+00    0.0000000e+00
  -4.7946552e+01    0.0000000e+00    0.0000000e+00    0.0000000e+00
  -4.7520741e+01    0.0000000e+00    0.0000000e+00    0.0000000e+00
  -4.7180092e+01    0.0000000e+00    0.0000000e+00    0.0000000e+00
  -4.6754280e+01    0.0000000e+00    0.0000000e+00    0.0000000e+00
  -4.6413632e+01    0.0000000e+00    0.0000000e+00    0.0000000e+00
  -4.5987820e+01    0.0000000e+00    0.0000000e+00    0.0000000e+00
  -4.5647171e+01    0.0000000e+00    0.0000000e+00    0.0000000e+00
  -4.5221360e+01    0.0000000e+00    0.0000000e+00    0.0000000e+00
  -4.4880711e+01    0.0000000e+00    0.0000000e+00    0.0000000e+00
  -4.4454900e+01    0.0000000e+00    0.0000000e+00    0.0000000e+00
  -4.4114251e+01    0.0000000e+00    0.0000000e+00    0.0000000e+00
  -4.3688440e+01    0.0000000e+00    0.0000000e+00    0.0000000e+00
  -4.3347791e+01    0.0000000e+00    0.0000000e+00    0.0000000e+00
  -4.2921980e+01    0.0000000e+00    0.0000000e+00    0.0000000e+00
  -4.2581331e+01    0.0000000e+00    0.0000000e+00    0.0000000e+00
  -4.2155520e+01    0.0000000e+00    0.0000000e+00    0.0000000e+00
  -4.1814871e+01    0.0000000e+00    0.0000000e+00    0.0000000e+00
  -4.1389060e+01    0.0000000e+00    0.0000000e+00    0.0000000e+00
  -4.1048411e+01    0.0000000e+00    0.0000000e+00    0.0000000e+00
  -4.0622600e+01    0.0000000e+00    0.0000000e+00    0.0000000e+00
  -4.0281951e+01    0.0000000e+00    0.0000000e+00    0.0000000e+00
  -3.9856140e+01    0.0000000e+00    0.0000000e+00    0.0000000e+00
  -3.9515491e+01    0.0000000e+00    0.0000000e+00    0.0000000e+00
  -3.9089679e+01    0.0000000e+00    0.0000000e+00    0.0000000e+00
  -3.8749030e+01    0.0000000e+00    0.0000000e+00    0.0000000e+00
  -3.8323219e+01    0.0000000e+00    0.0000000e+00    0.0000000e+00
  -3.7982570e+01    0.0000000e+00    0.0000000e+00    0.0000000e+00
  -3.7556759e+01    0.0000000e+00    0.0000000e+00    0.0000000e+00
  -3.7216110e+01    0.0000000e+00    0.0000000e+00    0.0000000e+00
  -3.6790299e+01    0.0000000e+00    0.0000000e+00    0.0000000e+00
  -3.6449650e+01    0.0000000e+00    0.0000000e+00    0.0000000e+00
  -3.6023839e+01    0.0000000e+00    0.0000000e+00    0.0000000e+00
  -3.5683190e+01    0.0000000e+00    0.0000000e+00    0.0000000e+00
  -3.5257379e+01    0.0000000e+00    0.0000000e+00    0.0000000e+00
  -3.4916730e+01    0.0000000e+00    0.0000000e+00    0.0000000e+00
  -3.4490919e+01    0.0000000e+00    0.0000000e+00    0.0000000e+00
  -3.4150270e+01    0.0000000e+00    0.0000000e+00    0.0000000e+00
  -3.3724459e+01    0.0000000e+00    0.0000000e+00    0.0000000e+00
  -3.3383810e+01    0.0000000e+00    0.0000000e+00    0.0000000e+00
  -3.2957999e+01    0.0000000e+00    0.0000000e+00    0.0000000e+00
  -3.2617350e+01    0.0000000e+00    0.0000000e+00    0.0000000e+00
  -3.2191538e+01    0.0000000e+00    0.0000000e+00    0.0000000e+00
  -3.1850889e+01    0.0000000e+00    0.0000000e+00    0.0000000e+00
  -3.1425078e+01    0.0000000e+00    0.0000000e+00    0.0000000e+00
  -3.1084429e+01    0.0000000e+00    0.0000000e+00    0.0000000e+00
  -3.0871524e+01    0.0000000e+00    0.0000000e+00    0.0000000e+00
  -3.0605392e+01    0.0000000e+00    0.0000000e+00    0.0000000e+00
  -3.0272727e+01    0.0000000e+00    0.0000000e+00    0.0000000e+00
  -2.9856896e+01    0.0000000e+00    0.0000000e+00    0.0000000e+00
  -2.9524231e+01    0.0000000e+00    0.0000000e+00    0.0000000e+00
  -2.9108399e+01    0.0000000e+00    0.0000000e+00    0.0000000e+00
  -2.8775734e+01    0.0000000e+00    0.0000000e+00    0.0000000e+00
  -2.8359903e+01    0.0000000e+00    0.0000000e+00    0.0000000e+00
  -2.8027238e+01    0.0000000e+00    0.0000000e+00    0.0000000e+00
  -2.7611407e+01    0.0000000e+00    0.0000000e+00    0.0000000e+00
  -2.7278742e+01    0.0000000e+00    0.0000000e+00    0.0000000e+00
  -2.6862911e+01    0.0000000e+00    0.0000000e+00    0.0000000e+00
  -2.6530246e+01    0.0000000e+00    0.0000000e+00    0.0000000e+00
  -2.6114415e+01    0.0000000e+00    0.0000000e+00    0.0000000e+00
  -2.5781750e+01    0.0000000e+00    0.0000000e+00    0.0000000e+00
  -2.5365918e+01    0.0000000e+00    0.0000000e+00    0.0000000e+00
  -2.5033253e+01    0.0000000e+00    0.0000000e+00    0.0000000e+00
  -2.4617422e+01    0.0000000e+00    0.0000000e+00    0.0000000e+00
  -2.4284757e+01    0.0000000e+00    0.0000000e+00    0.0000000e+00
  -2.3868926e+01    0.0000000e+00    0.0000000e+00    0.0000000e+00
  -2.3536261e+01    0.0000000e+00    0.0000000e+00    0.0000000e+00
  -2.3120430e+01    0.0000000e+00    0.0000000e+00    0.0000000e+00
  -2.2787765e+01    0.0000000e+00    0.0000000e+00    0.0000000e+00
  -2.2521633e+01    0.0000000e+00    0.0000000e+00    0.0000000e+00
  -2.2188968e+01    0.0000000e+00    0.0000000e+00    0.0000000e+00
  -2.1773137e+01    0.0000000e+00    0.0000000e+00    0.0000000e+00
  -2.1440472e+01    0.0000000e+00    0.0000000e+00    0.0000000e+00
  -2.1024640e+01    0.0000000e+00    0.0000000e+00    0.0000000e+00
  -2.0691975e+01    0.0000000e+00    0.0000000e+00    0.0000000e+00
  -2.0425843e+01    0.0000000e+00    0.0000000e+00    0.0000000e+00
  -2.0093179e+01    0.0000000e+00    0.0000000e+00    0.0000000e+00
  -1.9885263e+01    0.0000000e+00    0.0000000e+00    0.0000000e+00
  -1.9739068e+01    0.0000000e+00    0.0000000e+00    0.0000000e+00
  -1.9657849e+01    0.0000000e+00    0.0000000e+00    0.0000000e+00
  -1.9592874e+01    0.0000000e+00    0.0000000e+00    0.0000000e+00
  -1.9446679e+01    0.0000000e+00    0.0000000e+00    0.0000000e+00
  -1.9394699e+01    0.0000000e+00    0.0000000e+00    0.0000000e+00
  -1.9248504e+01    0.0000000e+00    0.0000000e+00    0.0000000e+00
  -1.9183528e+01    0.0000000e+00    0.0000000e+00    0.0000000e+00
  -1.9066573e+01    0.0000000e+00    0.0000000e+00    0.0000000e+00
  -1.8985353e+01    0.0000000e+00    0.0000000e+00    0.0000000e+00
  -1.8883829e+01    0.0000000e+00    0.0000000e+00    0.0000000e+00
  -1.8756924e+01    0.0000000e+00    0.0000000e+00    0.0000000e+00
  -1.8655400e+01    0.0000000e+00    0.0000000e+00    0.0000000e+00
  -1.8528495e+01    0.0000000e+00    0.0000000e+00    0.0000000e+00
  -1.8373095e+01    0.0000000e+00    0.0000000e+00    0.0000000e+00
  -1.8225223e+01    0.0000000e+00    0.0000000e+00    0.0000000e+00
  -1.8106925e+01    0.0000000e+00    0.0000000e+00    0.0000000e+00
  -1.7959291e+01    0.0000000e+00    0.0000000e+00    0.0000000e+00
  -1.7841185e+01    0.0000000e+00    0.0000000e+00    0.0000000e+00
  -1.7693795e+01    0.0000000e+00    0.0000000e+00    0.0000000e+00
  -1.7575883e+01    0.0000000e+00    0.0000000e+00    0.0000000e+00
  -1.7454482e+01    0.0000000e+00    0.0000000e+00    0.0000000e+00
  -1.7347546e+01    0.0000000e+00    0.0000000e+00    0.0000000e+00
  -1.7253433e+01    8.6952692e-37    8.6935746e-37   -1.6946084e-40
  -1.7161683e+01    6.4927114e-36    6.4915576e-36   -1.1538225e-39
  -1.7067498e+01    5.7289045e-35    5.7278821e-35   -1.0223639e-38
  -1.6899734e+01    1.0128855e-33    1.0125832e-33   -3.0227004e-37
  -1.6794897e+01    4.0870166e-33    4.0806225e-33   -6.3941506e-36
  -1.6683578e+01    1.8109619e-32    1.8084176e-32   -2.5442997e-35
  -1.6564927e+01    6.7196236e-32    6.7117974e-32   -7.8261462e-35
  -1.6463546e+01    1.6292810e-31    1.6279984e-31   -1.2825544e-34
  -1.6336819e+01    4.7009576e-31    4.6972359e-31   -3.7217068e-34
  -1.6235438e+01    1.0440628e-30    1.0433647e-30   -6.9815037e-34
  -1.6154333e+01    1.8242335e-30    1.8232949e-30   -9.3859080e-34
  -1.6052952e+01    3.7758370e-30    3.7744998e-30   -1.3372473e-33
  -1.5971847e+01    6.2071964e-30    6.2054116e-30   -1.7848736e-33
  -1.5855056e+01    1.2381501e-29    1.2378112e-29   -3.3885324e-33
  -1.5790172e+01    1.8558234e-29    1.8552375e-29   -5.8588873e-33
  -1.5607686e+01    6.1301624e-29    6.1265706e-29   -3.5917958e-32
  -1.5480959e+01    1.3528986e-28    1.3500401e-28   -2.8584623e-31
  -1.5379578e+01    2.3074825e-28    2.2974571e-28   -1.0025401e-30
  -1.5252851e+01    4.4372894e-28    4.4005035e-28   -3.6785840e-30
  -1.5094443e+01    9.7563699e-28    9.6363344e-28   -1.2003553e-29
  -1.4998697e+01    1.4487530e-27    1.4282648e-27   -2.0488152e-29
  -1.4879014e+01    2.3996642e-27    2.3611443e-27   -3.8519951e-29
  -1.4783268e+01    3.4910034e-27    3.4295722e-27   -6.1431118e-29
  -1.4663585e+01    5.6158609e-27    5.5065036e-27   -1.0935730e-28
  -1.4513982e+01    1.0114955e-26    9.8971828e-27   -2.1777228e-28
  -1.4394299e+01    1.5509548e-26    1.5155676e-26   -3.5387239e-28
  -1.4244696e+01    2.6310964e-26    2.5678779e-26   -6.3218480e-28
  -1.4125013e+01    3.8790905e-26    3.7837157e-26   -9.5374810e-28
  -1.3975410e+01    6.2806089e-26    6.1269165e-26   -1.5369237e-27
  -1.3855727e+01    8.9681993e-26    8.7475596e-26   -2.2063972e-27
  -1.3706124e+01    1.4016107e-25    1.3672013e-25   -3.4409409e-27
  -1.3586441e+01    1.9618178e-25    1.9140930e-25   -4.7724813e-27
  -1.3436837e+01    3.0058355e-25    2.9354397e-25   -7.0395754e-27
  -1.3317155e+01    4.1564793e-25    4.0614047e-25   -9.5074577e-27
  -1.3167551e+01    6.3171009e-25    6.1785387e-25   -1.3856217e-26
  -1.3047869e+01    8.7902667e-25    8.6071065e-25   -1.8316019e-26
  -1.2898265e+01    1.4066930e-24    1.3808051e-24   -2.5887945e-26
  -1.2778583e+01    2.3137364e-24    2.2795294e-24   -3.4206945e-26
  -1.2628979e+01    2.1290538e-23    2.1236773e-23   -5.3765213e-26
  -1.2509297e+01    1.1536645e-21    1.1533673e-21   -2.9720403e-25
  -1.2359693e+01    8.1605445e-20    8.1585165e-20   -2.0279849e-23
  -1.2240010e+01    2.2192988e-19    2.2186063e-19   -6.9254155e-23
  -1.2090407e+01    8.1459965e-19    8.1431555e-19   -2.8410581e-22
  -1.1970724e+01    1.6484768e-18    1.6477947e-18   -6.8214913e-22
  -1.1821121e+01    3.2882483e-18    3.2866504e-18   -1.5979279e-21
  -1.1701438e+01    5.0529108e-18    5.0501161e-18   -2.7946516e-21
  -1.1551835e+01    8.1912446e-18    8.1861672e-18   -5.0773588e-21
  -1.1432152e+01    1.1284712e-17    1.1276940e-17   -7.7712516e-21
  -1.1282549e+01    1.6094331e-17    1.6082120e-17   -1.2210980e-20
  -1.1162866e+01    2.0664048e-17    2.0646922e-17   -1.7126567e-20
  -1.1013263e+01    2.8595328e-17    2.8570194e-17   -2.5134530e-20
  -1.0893580e+01    3.7115994e-17    3.7081795e-17   -3.4198782e-20
  -1.0743977e+01    5.4964201e-17    5.4914764e-17   -4.9436866e-20
  -1.0624294e+01    8.2221356e-17    8.2154095e-17   -6.7260627e-20
  -1.0474690e+01    8.8023358e-14    1.0546395e-13    1.7440589e-14
  -1.0351087e+01    5.2367720e-13    1.8322878e-12    1.3086106e-12
  -1.0280250e+01    1.1130982e-12    2.4632858e-12    1.3501876e-12
  -1.0169222e+01    3.0294657e-12    6.1618436e-12    3.1323780e-12
  -1.0052763e+01    7.3865713e-12    1.0795339e-11    3.4087682e-12
  -9.9938383e+00    1.0739144e-11    1.4332231e-11    3.5930875e-12
  -9.8984529e+00    1.8807672e-11    2.8224851e-11    9.4171790e-12
  -9.7957921e+00    3.2614931e-11    4.2798832e-11    1.0183901e-11
  -9.6854103e+00    5.5042683e-11    6.6461491e-11    1.1418808e-11
  -9.5893804e+00    8.1019519e-11    9.3916827e-11    1.2897308e-11
  -9.4817480e+00    1.1924259e-10    1.3412779e-10    1.4885193e-11
  -9.3810907e+00    1.6334021e-10    2.1010280e-10    4.6762586e-11
  -9.2800250e+00    2.1581163e-10    2.6552781e-10    4.9716185e-11
  -9.1780569e+00    2.7670338e-10    3.6804386e-10    9.1340477e-11
  -9.0843915e+00    3.3830192e-10    4.3282948e-10    9.4527561e-11
  -8.9762750e+00    4.1530753e-10    5.1342267e-10    9.8115140e-11
  -8.8572724e+00    5.0508449e-10    6.0716171e-10    1.0207722e-10
  -8.7799493e+00    5.6563056e-10    6.7002240e-10    1.0439184e-10
  -8.6407677e+00    6.7648462e-10    7.8538551e-10    1.0890089e-10
  -8.5789092e+00    7.2612499e-10    8.3713549e-10    1.1101050e-10
  -8.4397276e+00    8.3750126e-10    9.5326518e-10    1.1576393e-10
  -8.3624045e+00    8.9888264e-10    1.0174356e-09    1.1855296e-10
  -8.2232229e+00    1.0080308e-09    1.1322210e-09    1.2419018e-10
  -8.1613644e+00    1.0558782e-09    1.1828967e-09    1.2701854e-10
  -8.0840413e+00    1.1152746e-09    1.2456795e-09    1.3040487e-10
  -7.9448596e+00    1.2202547e-09    1.3577061e-09    1.3745136e-10
  -7.8482058e+00    1.2918503e-09    1.4342572e-09    1.4240694e-10
  -7.7708826e+00    1.3481211e-09    1.4952019e-09    1.4708072e-10
  -7.6742287e+00    1.4175673e-09    1.5704335e-09    1.5286624e-10
  -7.5969056e+00    1.4719774e-09    1.6302907e-09    1.5831330e-10
  -7.4577240e+00    1.5679875e-09    1.7368640e-09    1.6887651e-10
  -7.3610701e+00    1.6334688e-09    1.8095273e-09    1.7605847e-10
  -7.2837470e+00    1.6846622e-09    1.8672956e-09    1.8263347e-10
  -7.1870931e+00    1.7477865e-09    1.9384628e-09    1.9067634e-10
  -7.0131161e+00    1.8581826e-09    2.0646350e-09    2.0645234e-10
  -6.9357930e+00    1.9057183e-09    2.1199230e-09    2.1420471e-10
  -6.8391391e+00    1.9645578e-09    2.1879631e-09    2.2340529e-10
  -6.7183217e+00    2.0368026e-09    2.2713864e-09    2.3458375e-10
  -6.6216678e+00    2.0922056e-09    2.3374779e-09    2.4527234e-10
  -6.5443447e+00    2.1351016e-09    2.3898558e-09    2.5475415e-10
  -6.4476908e+00    2.1885571e-09    2.4542212e-09    2.6566414e-10
  -6.3268734e+00    2.2543312e-09    2.5330372e-09    2.7870603e-10
  -6.2302195e+00    2.3047675e-09    2.5953934e-09    2.9062588e-10
  -6.1528964e+00    2.3438016e-09    2.6447637e-09    3.0096216e-10
  -6.0562425e+00    2.3920071e-09    2.7053611e-09    3.1335403e-10
  -5.9354252e+00    2.4511049e-09    2.7794005e-09    3.2829554e-10
  -5.8387713e+00    2.4959590e-09    2.8378796e-09    3.4192066e-10
  -5.7179539e+00    2.5505514e-09    2.9091869e-09    3.5863552e-10
  -5.6213000e+00    2.5919668e-09    2.9654305e-09    3.7346369e-10
  -5.5439769e+00    2.6235326e-09    3.0098741e-09    3.8634146e-10
  -5.4473230e+00    2.6627846e-09    3.0642708e-09    4.0148621e-10
  -5.3265056e+00    2.7108034e-09    3.1305619e-09    4.1975850e-10
  -5.2298517e+00    2.7464257e-09    3.1827495e-09    4.3632386e-10
  -5.1090343e+00    2.7905337e-09    3.2461936e-09    4.5565991e-10
  -4.9595967e+00    2.8434947e-09    3.3220925e-09    4.7859780e-10
  -4.8400466e+00    2.8812230e-09    3.3815041e-09    5.0028107e-10
  -4.7444065e+00    2.9090288e-09    3.4281304e-09    5.1910161e-10
  -4.6248564e+00    2.9437270e-09    3.4847081e-09    5.4098105e-10
  -4.5292163e+00    2.9693220e-09    3.5291379e-09    5.5981585e-10
  -4.4096662e+00    3.0013250e-09    3.5829960e-09    5.8167101e-10
  -4.2606911e+00    3.0398898e-09    3.6476417e-09    6.0775194e-10
  -4.1415110e+00    3.0658121e-09    3.6980729e-09    6.3226080e-10
  -4.0461670e+00    3.0840514e-09    3.7375376e-09    6.5348625e-10
  -3.9269869e+00    3.1075203e-09    3.7853243e-09    6.7780405e-10
  -3.7796949e+00    3.1345786e-09    3.8422274e-09    7.0764882e-10
  -3.6618613e+00    3.1510550e-09    3.8865142e-09    7.3545920e-10
  -3.5145693e+00    3.1730391e-09    3.9396872e-09    7.6664810e-10
  -3.3656560e+00    3.1923776e-09    3.9916552e-09    7.9927751e-10
  -3.2465253e+00    3.2025300e-09    4.0319714e-09    8.2944143e-10
  -3.0976957e+00    3.2164125e-09    4.0803812e-09    8.6396879e-10
  -2.9786320e+00    3.2238106e-09    4.1180492e-09    8.9423856e-10
  -2.8357288e+00    3.2336966e-09    4.1614859e-09    9.2778929e-10
  -2.7001320e+00    3.2407628e-09    4.2013593e-09    9.6059647e-10
  -2.5916545e+00    3.2424123e-09    4.2323080e-09    9.8989572e-10
  -2.4560577e+00    3.2455858e-09    4.2694926e-09    1.0239067e-09
  -2.3072467e+00    3.2481025e-09    4.3086706e-09    1.0605680e-09
  -2.1584537e+00    3.2473262e-09    4.3462852e-09    1.0989589e-09
  -2.0096456e+00    3.2427066e-09    4.3822776e-09    1.1395711e-09
  -1.8608827e+00    3.2363037e-09    4.4168288e-09    1.1805251e-09
  -1.7121596e+00    3.2273248e-09    4.4499672e-09    1.2226424e-09
  -1.5634298e+00    3.2154714e-09    4.4817457e-09    1.2662743e-09
  -1.4146805e+00    3.2006608e-09    4.5122052e-09    1.3115444e-09
  -1.2659059e+00    3.1832145e-09    4.5413960e-09    1.3581814e-09
  -1.1171207e+00    3.1633263e-09    4.5693466e-09    1.4060203e-09
  -9.6834078e-01    3.1413024e-09    4.5960930e-09    1.4547906e-09
  -8.1955251e-01    3.1173662e-09    4.6216585e-09    1.5042923e-09
  -6.7074533e-01    3.0918990e-09    4.6460326e-09    1.5541336e-09
  -5.2190941e-01    3.0653739e-09    4.6692819e-09    1.6039080e-09
  -3.7307403e-01    3.0381061e-09    4.6914327e-09    1.6533265e-09
  -2.2423344e-01    3.0097514e-09    4.7125111e-09    1.7027597e-09
  -7.5396292e-02    2.9797102e-09    4.7325331e-09    1.7528229e-09
   7.3423213e-02    2.9476037e-09    4.7515228e-09    1.8039191e-09
   2.2221889e-01    2.9134391e-09    4.7695274e-09    1.8560883e-09
   3.7101928e-01    2.8770998e-09    4.7865812e-09    1.9094814e-09
   5.1982154e-01    2.8386458e-09    4.8027253e-09    1.9640796e-09
   6.6860041e-01    2.7985600e-09    4.8179839e-09    2.0194239e-09
   8.1730832e-01    2.7577870e-09    4.8323861e-09    2.0745991e-09
   9.6605973e-01    2.7167550e-09    4.8459682e-09    2.1292131e-09
   1.1148081e+00    2.6751286e-09    4.8587539e-09    2.1836253e-09
   1.2635602e+00    2.6324656e-09    4.8707627e-09    2.2382971e-09
   1.4123250e+00    2.5883581e-09    4.8820314e-09    2.2936732e-09
   1.5611015e+00    2.5430541e-09    4.8925866e-09    2.3495325e-09
   1.7098926e+00    2.4969462e-09    4.9024475e-09    2.4055012e-09
   1.8587062e+00    2.4505074e-09    4.9116324e-09    2.4611249e-09
   2.0075425e+00    2.4038857e-09    4.9201678e-09    2.5162822e-09
   2.1453030e+00    2.3598349e-09    4.9275370e-09    2.5677021e-09
   2.2830902e+00    2.3171740e-09    4.9344126e-09    2.6172386e-09
   2.4209008e+00    2.2742308e-09    4.9408012e-09    2.6665704e-09
   2.5587359e+00    2.2304987e-09    4.9467253e-09    2.7162265e-09
   2.6966053e+00    2.1856228e-09    4.9521971e-09    2.7665742e-09
   2.8345098e+00    2.1403291e-09    4.9572347e-09    2.8169056e-09
   3.0378977e+00    2.0745145e-09    4.9639981e-09    2.8894836e-09
   3.1758506e+00    2.0313207e-09    4.9680695e-09    2.9367489e-09
   3.3071438e+00    1.9880430e-09    4.9716113e-09    2.9835683e-09
   3.4227041e+00    1.9441900e-09    4.9745511e-09    3.0303611e-09
   3.5239545e+00    1.9081638e-09    4.9769665e-09    3.0688027e-09
   3.6067644e+00    1.8802357e-09    4.9788176e-09    3.0985819e-09
   3.7021704e+00    1.8494259e-09    4.9808140e-09    3.1313881e-09
   3.8059080e+00    1.8173204e-09    4.9828253e-09    3.1655049e-09
   3.9154496e+00    1.7849835e-09    4.9847766e-09    3.1997930e-09
   4.0132479e+00    1.7573779e-09    4.9863773e-09    3.2289994e-09
   4.1014886e+00    1.7328541e-09    4.9877144e-09    3.2548603e-09
   4.2080202e+00    1.7022389e-09    4.9892015e-09    3.2869626e-09
   4.3048409e+00    1.6710213e-09    4.9904615e-09    3.3194401e-09
   4.4048646e+00    1.6345708e-09    5.0081716e-09    3.3736008e-09
   4.5075019e+00    1.6127369e-09    5.0700804e-09    3.4573435e-09
   4.6067928e+00    1.6198034e-09    5.1700475e-09    3.5502441e-09
   4.7061803e+00    1.6857389e-09    5.3033166e-09    3.6175776e-09
   4.8054512e+00    1.7839612e-09    5.4554305e-09    3.6714693e-09
   4.9047609e+00    1.9005512e-09    5.6227203e-09    3.7221691e-09
   5.0040779e+00    2.0324657e-09    5.8054685e-09    3.7730028e-09
   5.1033912e+00    2.1805222e-09    6.0067511e-09    3.8262289e-09
   5.2026684e+00    2.3505102e-09    6.2336217e-09    3.8831114e-09
   5.3019647e+00    2.5510012e-09    6.4956649e-09    3.9446637e-09
   5.4012545e+00    2.7894972e-09    6.8035080e-09    4.0140108e-09
   5.5005633e+00    3.0758875e-09    7.1670250e-09    4.0911375e-09
   5.6098197e+00    3.4651498e-09    7.6532141e-09    4.1880643e-09
   5.7025722e+00    3.8673067e-09    8.1484646e-09    4.2811579e-09
   5.8060997e+00    4.3872932e-09    8.7885176e-09    4.4012244e-09
   5.9078069e+00    4.9743996e-09    9.5118840e-09    4.5374844e-09
   6.0036435e+00    5.6006437e-09    1.0286070e-08    4.6854263e-09
   6.1064819e+00    6.3677923e-09    1.1228444e-08    4.8606520e-09
   6.2021371e+00    7.1873849e-09    1.2225633e-08    5.0382480e-09
   6.3054654e+00    8.2143466e-09    1.3470763e-08    5.2564164e-09
   6.4078466e+00    9.4385998e-09    1.4959070e-08    5.5204707e-09
   6.5031446e+00    1.0795263e-08    1.6599226e-08    5.8039639e-09
   6.6004180e+00    1.2398621e-08    1.8520775e-08    6.1221539e-09
   6.7029836e+00    1.4339411e-08    2.0816837e-08    6.4774263e-09
   6.8011539e+00    1.6426518e-08    2.3281295e-08    6.8547776e-09
   6.9022840e+00    1.8786958e-08    2.6093579e-08    7.3066212e-09
   7.0051516e+00    2.1365484e-08    2.9220671e-08    7.8551866e-09
   7.1050938e+00    2.4044743e-08    3.2508532e-08    8.4637888e-09
   7.2007131e+00    2.6778366e-08    3.5891989e-08    9.1136236e-09
   7.3088461e+00    3.0091468e-08    4.0037997e-08    9.9465288e-09
   7.4085233e+00    3.3358010e-08    4.4186162e-08    1.0828153e-08
   7.5081237e+00    3.6804911e-08    4.8648910e-08    1.1843998e-08
   7.6078445e+00    4.0435900e-08    5.3438014e-08    1.3002114e-08
   7.7053482e+00    4.4183759e-08    5.8444088e-08    1.4260329e-08
   7.8051352e+00    4.8253397e-08    6.3922371e-08    1.5668974e-08
   7.9054992e+00    5.2674536e-08    6.9825543e-08    1.7151006e-08
   8.0060966e+00    5.7461236e-08    7.6161878e-08    1.8700642e-08
   8.1130833e+00    6.2867450e-08    8.3357777e-08    2.0490327e-08
   8.2047990e+00    6.7794731e-08    8.9890598e-08    2.2095867e-08
   8.3055003e+00    7.3518192e-08    9.7463932e-08    2.3945739e-08
   8.4078031e+00    7.9743508e-08    1.0561945e-07    2.5875938e-08
   8.5004379e+00    8.5754999e-08    1.1342391e-07    2.7668908e-08
   8.6095958e+00    9.3292945e-08    1.2312621e-07    2.9833262e-08
   8.7099181e+00    1.0067969e-07    1.3250782e-07    3.1828127e-08
   8.8094403e+00    1.0844326e-07    1.4224258e-07    3.3799318e-08
   8.9124280e+00    1.1695810e-07    1.5273260e-07    3.5774501e-08
   9.0124322e+00    1.2562671e-07    1.6328441e-07    3.7657702e-08
   9.1058685e+00    1.3401549e-07    1.7342670e-07    3.9411210e-08
   9.2084330e+00    1.4346452e-07    1.8482008e-07    4.1355563e-08
   9.3009126e+00    1.5213065e-07    1.9527387e-07    4.3143220e-08
   9.4156395e+00    1.6302067e-07    2.0844158e-07    4.5420909e-08
   9.5156846e+00    1.7256465e-07    2.2006700e-07    4.7502358e-08
   9.6149165e+00    1.8202280e-07    2.3169615e-07    4.9673344e-08
   9.7182445e+00    1.9181057e-07    2.4383165e-07    5.2021080e-08
   9.8077840e+00    2.0017981e-07    2.5431024e-07    5.4130427e-08
   9.9017080e+00    2.0878912e-07    2.6523063e-07    5.6441513e-08
   1.0002666e+01    2.1781772e-07    2.7684995e-07    5.9032230e-08
   1.0101377e+01    2.2636634e-07    2.8807249e-07    6.1706148e-08
   1.0211028e+01    2.3557651e-07    3.0037577e-07    6.4799259e-08
   1.0314377e+01    2.4404199e-07    3.1178438e-07    6.7742386e-08
   1.0400419e+01    2.5092062e-07    3.2115130e-07    7.0230682e-08
   1.0524858e+01    2.6061308e-07    3.3450051e-07    7.3887434e-08
   1.0617996e+01    2.6763756e-07    3.4434908e-07    7.6711518e-08
   1.0710808e+01    2.7448763e-07    3.5404131e-07    7.9553687e-08
   1.0802736e+01    2.8110786e-07    3.6352114e-07    8.2413276e-08
   1.0925367e+01    2.8970790e-07    3.7597162e-07    8.6263721e-08
   1.1025719e+01    2.9655108e-07    3.8597825e-07    8.9427170e-08
   1.1129633e+01    3.0345813e-07    3.9616050e-07    9.2702377e-08
   1.1201562e+01    3.0810470e-07    4.0309636e-07    9.4991661e-08
   1.1318960e+01    3.1543669e-07    4.1423748e-07    9.8800786e-08
   1.1428523e+01    3.2206586e-07    4.2438590e-07    1.0232004e-07
   1.1505844e+01    3.2661528e-07    4.3140525e-07    1.0478997e-07
   1.1621513e+01    3.3316695e-07    4.4167701e-07    1.0851007e-07
   1.1700882e+01    3.3751037e-07    4.4855785e-07    1.1104748e-07
   1.1819130e+01    3.4369723e-07    4.5855844e-07    1.1486120e-07
   1.1938907e+01    3.4960107e-07    4.6836365e-07    1.1876259e-07
   1.2020982e+01    3.5341771e-07    4.7488742e-07    1.2146971e-07
   1.2104082e+01    3.5709119e-07    4.8132894e-07    1.2423775e-07
   1.2226869e+01    3.6219284e-07    4.9054446e-07    1.2835163e-07
   1.2312795e+01    3.6554768e-07    4.9677347e-07    1.3122579e-07
   1.2400411e+01    3.6878673e-07    5.0294239e-07    1.3415566e-07
   1.2534974e+01    3.7339577e-07    5.1206345e-07    1.3866768e-07
   1.2626869e+01    3.7628727e-07    5.1804670e-07    1.4175943e-07
   1.2720331e+01    3.7901817e-07    5.2392890e-07    1.4491074e-07
   1.2814027e+01    3.8155504e-07    5.2962556e-07    1.4807052e-07
   1.2907702e+01    3.8395756e-07    5.3512311e-07    1.5116555e-07
   1.3001370e+01    3.8617148e-07    5.4042840e-07    1.5425692e-07
   1.3141885e+01    3.8914913e-07    5.4803607e-07    1.5888693e-07
   1.3235607e+01    3.9087901e-07    5.5288226e-07    1.6200324e-07
   1.3329652e+01    3.9246155e-07    5.5756525e-07    1.6510370e-07
   1.3423947e+01    3.9387912e-07    5.6208528e-07    1.6820616e-07
   1.3518603e+01    3.9513929e-07    5.6645440e-07    1.7131511e-07
   1.3613414e+01    3.9623045e-07    5.7066756e-07    1.7443712e-07
   1.3708992e+01    3.9714697e-07    5.7475558e-07    1.7760862e-07
   1.3805158e+01    3.9791847e-07    5.7871133e-07    1.8079286e-07
   1.3901683e+01    3.9851108e-07    5.8252931e-07    1.8401823e-07
   1.4044870e+01    3.9903922e-07    5.8792365e-07    1.8888443e-07
   1.4141413e+01    3.9923064e-07    5.9138582e-07    1.9215518e-07
   1.4238730e+01    3.9925312e-07    5.9473858e-07    1.9548546e-07
   1.4337576e+01    3.9914557e-07    5.9800664e-07    1.9886107e-07
   1.4436470e+01    3.9886537e-07    6.0114367e-07    2.0227830e-07
   1.4532850e+01    3.9842894e-07    6.0408054e-07    2.0565159e-07
   1.4630050e+01    3.9784422e-07    6.0692510e-07    2.0908087e-07
   1.4728134e+01    3.9713385e-07    6.0968062e-07    2.1254677e-07
   1.4827219e+01    3.9627376e-07    6.1235091e-07    2.1607715e-07
   1.4924815e+01    3.9529036e-07    6.1487483e-07    2.1958447e-07
   1.5022648e+01    3.9418217e-07    6.1730239e-07    2.2312022e-07
   1.5120821e+01    3.9296945e-07    6.1963992e-07    2.2667047e-07
   1.5209553e+01    3.9174849e-07    6.2167234e-07    2.2992386e-07
   1.5347900e+01    3.8971969e-07    6.2468974e-07    2.3497005e-07
   1.5436537e+01    3.8829444e-07    6.2653201e-07    2.3823757e-07
   1.5525361e+01    3.8676901e-07    6.2830975e-07    2.4154075e-07
   1.5617905e+01    3.8499974e-07    6.3104346e-07    2.4604372e-07
   1.5713601e+01    3.8334817e-07    6.3281663e-07    2.4946846e-07
   1.5812003e+01    3.8155287e-07    6.3456717e-07    2.5301430e-07
   1.5911172e+01    3.7965718e-07    6.3626040e-07    2.5660321e-07
   1.6010868e+01    3.7766125e-07    6.3789369e-07    2.6023244e-07
   1.6109656e+01    3.7561566e-07    6.3944725e-07    2.6383160e-07
   1.6206322e+01    3.7352833e-07    6.4090766e-07    2.6737933e-07
   1.6305546e+01    3.7133713e-07    6.4234715e-07    2.7101002e-07
   1.6403687e+01    3.6910306e-07    6.4371391e-07    2.7461085e-07
   1.6501980e+01    3.6682539e-07    6.4502827e-07    2.7820288e-07
   1.6600268e+01    3.6449801e-07    6.4629060e-07    2.8179259e-07
   1.6749338e+01    3.6089491e-07    6.4810948e-07    2.8721457e-07
   1.6848240e+01    3.5844226e-07    6.4925525e-07    2.9081300e-07
   1.6948491e+01    3.5592343e-07    6.5036916e-07    2.9444573e-07
   1.7048890e+01    3.5335869e-07    6.5143902e-07    2.9808033e-07
   1.7148436e+01    3.5077839e-07    6.5245658e-07    3.0167818e-07
   1.7248171e+01    3.4816496e-07    6.5343408e-07    3.0526912e-07
   1.7347513e+01    3.4554102e-07    6.5436757e-07    3.0882654e-07
   1.7446739e+01    3.4289713e-07    6.5526180e-07    3.1236467e-07
   1.7545982e+01    3.4023415e-07    6.5611955e-07    3.1588540e-07
   1.7645418e+01    3.3755093e-07    6.5694379e-07    3.1939286e-07
   1.7744404e+01    3.3486956e-07    6.5773046e-07    3.2286090e-07
   1.7843658e+01    3.3217283e-07    6.5848680e-07    3.2631397e-07
   1.7943375e+01    3.2944679e-07    6.5921513e-07    3.2976834e-07
   1.8043631e+01    3.2669476e-07    6.5991669e-07    3.3322193e-07
   1.8142985e+01    3.2395039e-07    6.6058277e-07    3.3663238e-07
   1.8242844e+01    3.2118612e-07    6.6122410e-07    3.4003798e-07
   1.8342575e+01    3.1842515e-07    6.6183770e-07    3.4341255e-07
   1.8442683e+01    3.1566279e-07    6.6242771e-07    3.4676492e-07
   1.8542458e+01    3.1291352e-07    6.6299103e-07    3.5007751e-07
   1.8642046e+01    3.1017317e-07    6.6352967e-07    3.5335650e-07
   1.8741070e+01    3.0745773e-07    6.6404280e-07    3.5658507e-07
   1.8840596e+01    3.0474140e-07    6.6453674e-07    3.5979534e-07
   1.8940122e+01    3.0203397e-07    6.6500961e-07    3.6297564e-07
   1.9039714e+01    2.9933661e-07    6.6546247e-07    3.6612585e-07
   1.9129386e+01    2.9687635e-07    6.6585384e-07    3.6897750e-07
   1.9224039e+01    2.9419972e-07    6.6641691e-07    3.7221719e-07
   1.9342746e+01    2.9101509e-07    6.6689224e-07    3.7587715e-07
   1.9442741e+01    2.8840266e-07    6.6727298e-07    3.7887032e-07
   1.9532651e+01    2.8601508e-07    6.6760145e-07    3.8158637e-07
   1.9622760e+01    2.8362522e-07    6.6791772e-07    3.8429250e-07
   1.9722816e+01    2.8103625e-07    6.6825402e-07    3.8721777e-07
   1.9812829e+01    2.7867052e-07    6.6854410e-07    3.8987358e-07
   1.9902811e+01    2.7631934e-07    6.6882254e-07    3.9250320e-07
   2.0042778e+01    2.7270761e-07    6.6923376e-07    3.9652615e-07
   2.0132752e+01    2.7039840e-07    6.6948485e-07    3.9908645e-07
   2.0222725e+01    2.6810633e-07    6.6972591e-07    4.0161958e-07
   2.0312748e+01    2.6581963e-07    6.6995741e-07    4.0413778e-07
   2.0412780e+01    2.6334720e-07    6.7020357e-07    4.0685637e-07
   2.0512832e+01    2.6087915e-07    6.7043869e-07    4.0955954e-07
   2.0602888e+01    2.5863952e-07    6.7064141e-07    4.1200190e-07
   2.0714957e+01    2.5580640e-07    6.7088266e-07    4.1507626e-07
   2.0815078e+01    2.5341837e-07    6.7108748e-07    4.1766911e-07
   2.0915308e+01    2.5102449e-07    6.7128339e-07    4.2025890e-07
   2.1015601e+01    2.4863896e-07    6.7147064e-07    4.2283167e-07
   2.1115905e+01    2.4626719e-07    6.7164955e-07    4.2538237e-07
   2.1216178e+01    2.4391192e-07    6.7182041e-07    4.2790849e-07
   2.1316481e+01    2.4157274e-07    6.7198364e-07    4.3041090e-07
   2.1416897e+01    2.3924888e-07    6.7213974e-07    4.3289086e-07
   2.1517379e+01    2.3694444e-07    6.7228903e-07    4.3534459e-07
   2.1618907e+01    2.3445632e-07    6.7247950e-07    4.3802318e-07
   2.1738669e+01    2.3176142e-07    6.7264157e-07    4.4088016e-07
   2.1808985e+01    2.3015701e-07    6.7278403e-07    4.4262703e-07
   2.1904727e+01    2.2796916e-07    6.7290384e-07    4.4493469e-07
   2.2004078e+01    2.2584603e-07    6.7302243e-07    4.4717640e-07
   2.2104829e+01    2.2368768e-07    6.7313735e-07    4.4944967e-07
   2.2205654e+01    2.2153476e-07    6.7324728e-07    4.5171252e-07
   2.2319105e+01    2.1896068e-07    6.7341887e-07    4.5445819e-07
   2.2415224e+01    2.1686783e-07    6.7351457e-07    4.5664674e-07
   2.2517645e+01    2.1468821e-07    6.7361210e-07    4.5892388e-07
   2.2613763e+01    2.1265983e-07    6.7369971e-07    4.6103988e-07
   2.2704936e+01    2.1082056e-07    6.7377921e-07    4.6295865e-07
   2.2841740e+01    2.0805763e-07    6.7389257e-07    4.6583494e-07
   2.2932984e+01    2.0622583e-07    6.7396444e-07    4.6773861e-07
   2.3023996e+01    2.0440803e-07    6.7403327e-07    4.6962524e-07
   2.3115008e+01    2.0260560e-07    6.7409936e-07    4.7149376e-07
   2.3216212e+01    2.0064792e-07    6.7416970e-07    4.7352177e-07
   2.3315064e+01    1.9864156e-07    6.7423561e-07    4.7559406e-07
   2.3438629e+01    1.9627764e-07    6.7431384e-07    4.7803620e-07
   2.3540031e+01    1.9438710e-07    6.7437476e-07    4.7998766e-07
   2.3641468e+01    1.9250490e-07    6.7443298e-07    4.8192807e-07
   2.3742920e+01    1.9063637e-07    6.7448860e-07    4.8385223e-07
   2.3844405e+01    1.8878559e-07    6.7454174e-07    4.8575615e-07
   2.3945427e+01    1.8696117e-07    6.7459224e-07    4.8763108e-07
   2.4046518e+01    1.8515809e-07    6.7464050e-07    4.8948241e-07
   2.4147668e+01    1.8337485e-07    6.7468659e-07    4.9131174e-07
   2.4248870e+01    1.8161068e-07    6.7473061e-07    4.9311993e-07
   2.4350124e+01    1.7986527e-07    6.7477265e-07    4.9490737e-07
   2.4400615e+01    1.7900269e-07    6.7479288e-07    4.9579019e-07
   2.4501673e+01    1.7729237e-07    6.7483198e-07    4.9753961e-07
   2.4602812e+01    1.7560324e-07    6.7486931e-07    4.9926607e-07
   2.4704015e+01    1.7393489e-07    6.7490492e-07    5.0097004e-07
   2.4805273e+01    1.7228730e-07    6.7493889e-07    5.0265159e-07
   2.4906585e+01    1.7066164e-07    6.7497128e-07    5.0430964e-07
   2.5014292e+01    1.6889667e-07    6.7501939e-07    5.0612272e-07
   2.5116944e+01    1.6721310e-07    6.7504925e-07    5.0783615e-07
   2.5231001e+01    1.6541079e-07    6.7508073e-07    5.0966994e-07
   2.5320108e+01    1.6409762e-07    6.7510407e-07    5.1100645e-07
   2.5421714e+01    1.6262542e-07    6.7512946e-07    5.1250404e-07
   2.5523386e+01    1.6116243e-07    6.7515364e-07    5.1399120e-07
   2.5625121e+01    1.5971348e-07    6.7517666e-07    5.1546318e-07
   2.5726920e+01    1.5828150e-07    6.7519858e-07    5.1691708e-07
   2.5828786e+01    1.5686560e-07    6.7521944e-07    5.1835384e-07
   2.5930720e+01    1.5546734e-07    6.7523928e-07    5.1977194e-07
   2.6032723e+01    1.5408545e-07    6.7525814e-07    5.2117270e-07
   2.6134793e+01    1.5272079e-07    6.7527608e-07    5.2255530e-07
   2.6236594e+01    1.5137589e-07    6.7529309e-07    5.2391720e-07
   2.6338497e+01    1.5004850e-07    6.7530926e-07    5.2526076e-07
   2.6440473e+01    1.4873446e-07    6.7532463e-07    5.2659017e-07
   2.6542517e+01    1.4743431e-07    6.7533923e-07    5.2790491e-07
   2.6644630e+01    1.4614854e-07    6.7535309e-07    5.2920454e-07
   2.6746809e+01    1.4487340e-07    6.7536624e-07    5.3049284e-07
   2.6820390e+01    1.4392196e-07    6.7537532e-07    5.3145336e-07
   2.6920132e+01    1.4265020e-07    6.7538710e-07    5.3273689e-07
   2.7011700e+01    1.4149684e-07    6.7539739e-07    5.3390055e-07
   2.7103676e+01    1.4041014e-07    6.7540721e-07    5.3499707e-07
   2.7206166e+01    1.3921137e-07    6.7541759e-07    5.3620623e-07
   2.7308714e+01    1.3801459e-07    6.7542744e-07    5.3741285e-07
   2.7411318e+01    1.3682281e-07    6.7543676e-07    5.3861396e-07
   2.7513968e+01    1.3563908e-07    6.7544560e-07    5.3980651e-07
   2.7616638e+01    1.3446345e-07    6.7545396e-07    5.4099051e-07
   2.7719342e+01    1.3329476e-07    6.7546188e-07    5.4216713e-07
   2.7822099e+01    1.3213715e-07    6.7546938e-07    5.4333222e-07
   2.7924899e+01    1.3098689e-07    6.7547647e-07    5.4448958e-07
   2.8027770e+01    1.2984417e-07    6.7548318e-07    5.4563902e-07
   2.8130547e+01    1.2871226e-07    6.7548952e-07    5.4677726e-07
   2.8233434e+01    1.2758685e-07    6.7549552e-07    5.4790867e-07
   2.8330214e+01    1.2652637e-07    6.7550086e-07    5.4897449e-07
   2.8433209e+01    1.2541887e-07    6.7550624e-07    5.5008736e-07
   2.8536231e+01    1.2431800e-07    6.7551132e-07    5.5119332e-07
   2.8639317e+01    1.2322207e-07    6.7551612e-07    5.5229405e-07
   2.8742451e+01    1.2213291e-07    6.7552066e-07    5.5338775e-07
   2.8845642e+01    1.2105144e-07    6.7552494e-07    5.5447350e-07
   2.8948877e+01    1.1997708e-07    6.7552898e-07    5.5555190e-07
   2.9000513e+01    1.1944227e-07    6.7553092e-07    5.5608864e-07
   2.9103687e+01    1.1837875e-07    6.7553462e-07    5.5715587e-07
   2.9206867e+01    1.1732181e-07    6.7553812e-07    5.5821631e-07
   2.9310130e+01    1.1626999e-07    6.7554141e-07    5.5927142e-07
   2.9413457e+01    1.1522463e-07    6.7554453e-07    5.6031989e-07
   2.9516875e+01    1.1418415e-07    6.7554746e-07    5.6136331e-07
   2.9620355e+01    1.1314937e-07    6.7555023e-07    5.6240086e-07
   2.9723894e+01    1.1211981e-07    6.7555285e-07    5.6343304e-07
   2.9827501e+01    1.1109644e-07    6.7555531e-07    5.6445888e-07
   2.9931164e+01    1.1008004e-07    6.7555764e-07    5.6547760e-07
   3.0034886e+01    1.0906807e-07    6.7555983e-07    5.6649176e-07
   3.0138649e+01    1.0806250e-07    6.7556189e-07    5.6749940e-07
   3.0242453e+01    1.0706253e-07    6.7556384e-07    5.6850131e-07
   3.0346288e+01    1.0606960e-07    6.7556567e-07    5.6949607e-07
   3.0450161e+01    1.0508311e-07    6.7556740e-07    5.7048429e-07
   3.0544696e+01    1.0418111e-07    6.7556889e-07    5.7138778e-07
   3.0648641e+01    1.0321066e-07    6.7557043e-07    5.7235977e-07
   3.0700621e+01    1.0272713e-07    6.7557118e-07    5.7284405e-07
   3.0804628e+01    1.0176444e-07    6.7557259e-07    5.7380815e-07
   3.0908685e+01    1.0080843e-07    6.7557392e-07    5.7476549e-07
   3.1012807e+01    9.9859006e-08    6.7557518e-07    5.7571617e-07
   3.1116960e+01    9.8916049e-08    6.7557636e-07    5.7666031e-07
   3.1217680e+01    9.8006510e-08    6.7557743e-07    5.7757092e-07
   3.1321768e+01    9.7078055e-08    6.7557848e-07    5.7850043e-07
   3.1425933e+01    9.6155379e-08    6.7557947e-07    5.7942409e-07
   3.1530166e+01    9.5239008e-08    6.7558040e-07    5.8034139e-07
   3.1634460e+01    9.4329411e-08    6.7558128e-07    5.8125187e-07
   3.1738803e+01    9.3425438e-08    6.7558210e-07    5.8215666e-07
   3.1843183e+01    9.2527764e-08    6.7558288e-07    5.8305512e-07
   3.1947599e+01    9.1636315e-08    6.7558362e-07    5.8394730e-07
   3.2052065e+01    9.0750530e-08    6.7558431e-07    5.8483378e-07
   3.2104311e+01    9.0310567e-08    6.7558464e-07    5.8527407e-07
   3.2208858e+01    8.9435779e-08    6.7558527e-07    5.8614950e-07
   3.2313476e+01    8.8567778e-08    6.7558587e-07    5.8701809e-07
   3.2418136e+01    8.7709251e-08    6.7558644e-07    5.8787718e-07
   3.2522854e+01    8.6857514e-08    6.7558697e-07    5.8872945e-07
   3.2627615e+01    8.6013248e-08    6.7558747e-07    5.8957422e-07
   3.2732414e+01    8.5176002e-08    6.7558794e-07    5.9041194e-07
   3.2837287e+01    8.4345710e-08    6.7558839e-07    5.9124268e-07
   3.2942218e+01    8.3522153e-08    6.7558881e-07    5.9206666e-07
   3.3047187e+01    8.2705237e-08    6.7558921e-07    5.9288397e-07
   3.3152217e+01    8.1895294e-08    6.7558958e-07    5.9369429e-07
   3.3204749e+01    8.1492907e-08    6.7558976e-07    5.9409685e-07
   3.3309367e+01    8.0696556e-08    6.7559010e-07    5.9489355e-07
   3.3414085e+01    7.9906886e-08    6.7559043e-07    5.9568354e-07
   3.3518869e+01    7.9124058e-08    6.7559073e-07    5.9646667e-07
   3.3623705e+01    7.8347996e-08    6.7559102e-07    5.9724302e-07
   3.3728575e+01    7.7578696e-08    6.7559129e-07    5.9801260e-07
   3.3833473e+01    7.6815857e-08    6.7559155e-07    5.9877569e-07
   3.3938400e+01    7.6059800e-08    6.7559179e-07    5.9953199e-07
   3.4043361e+01    7.5310821e-08    6.7559202e-07    6.0028120e-07
   3.4148351e+01    7.4568789e-08    6.7559224e-07    6.0102345e-07
   3.4200854e+01    7.4200795e-08    6.7559234e-07    6.0139155e-07
   3.4305953e+01    7.3469873e-08    6.7559254e-07    6.0212267e-07
   3.4411075e+01    7.2745927e-08    6.7559273e-07    6.0284680e-07
   3.4516228e+01    7.2029335e-08    6.7559291e-07    6.0356357e-07
   3.4621440e+01    7.1319591e-08    6.7559308e-07    6.0427349e-07
   3.4725913e+01    7.0621815e-08    6.7559324e-07    6.0497142e-07
   3.4828992e+01    6.9939746e-08    6.7559338e-07    6.0565364e-07
   3.4934340e+01    6.9251407e-08    6.7559353e-07    6.0634212e-07
   3.5039747e+01    6.8569754e-08    6.7559366e-07    6.0702391e-07
   3.5145215e+01    6.7893528e-08    6.7559379e-07    6.0770026e-07
   3.5250706e+01    6.7223979e-08    6.7559391e-07    6.0836994e-07
   3.5303478e+01    6.6891756e-08    6.7559397e-07    6.0870222e-07
   3.5408543e+01    6.6234046e-08    6.7559408e-07    6.0936004e-07
   3.5513694e+01    6.5583387e-08    6.7559419e-07    6.1001080e-07
   3.5618902e+01    6.4938075e-08    6.7559429e-07    6.1065622e-07
   3.5724168e+01    6.4299094e-08    6.7559439e-07    6.1129529e-07
   3.5829490e+01    6.3667395e-08    6.7559448e-07    6.1192708e-07
   3.5934831e+01    6.3041231e-08    6.7559456e-07    6.1255333e-07
   3.6040187e+01    6.2422347e-08    6.7559464e-07    6.1317229e-07
   3.6142631e+01    6.1824898e-08    6.7559472e-07    6.1376982e-07
   3.6248043e+01    6.1218617e-08    6.7559479e-07    6.1437617e-07
   3.6300755e+01    6.0917907e-08    6.7559482e-07    6.1467692e-07
   3.6406241e+01    6.0320459e-08    6.7559489e-07    6.1527443e-07
   3.6511783e+01    5.9729058e-08    6.7559496e-07    6.1586590e-07
   3.6614408e+01    5.9158983e-08    6.7559502e-07    6.1643603e-07
   3.6716366e+01    5.8597813e-08    6.7559507e-07    6.1699726e-07
   3.6822012e+01    5.8025399e-08    6.7559513e-07    6.1756973e-07
   3.6927695e+01    5.7458367e-08    6.7559518e-07    6.1813681e-07
   3.7033417e+01    5.6897365e-08    6.7559523e-07    6.1869786e-07
   3.7139166e+01    5.6341339e-08    6.7559528e-07    6.1925394e-07
   3.7244974e+01    5.5791200e-08    6.7559532e-07    6.1980412e-07
   3.7350797e+01    5.5246798e-08    6.7559537e-07    6.2034857e-07
   3.7403723e+01    5.4976456e-08    6.7559539e-07    6.2061893e-07
   3.7508329e+01    5.4445590e-08    6.7559543e-07    6.2114984e-07
   3.7611444e+01    5.3927612e-08    6.7559546e-07    6.2166785e-07
   3.7717381e+01    5.3402791e-08    6.7559550e-07    6.2219271e-07
   3.7823365e+01    5.2882907e-08    6.7559554e-07    6.2271263e-07
   3.7929368e+01    5.2367991e-08    6.7559557e-07    6.2322758e-07
   3.8035318e+01    5.1858619e-08    6.7559560e-07    6.2373698e-07
   3.8141253e+01    5.1353767e-08    6.7559563e-07    6.2424187e-07
   3.8247180e+01    5.0854783e-08    6.7559566e-07    6.2474088e-07
   3.8300140e+01    5.0607465e-08    6.7559568e-07    6.2498821e-07
   3.8405095e+01    5.0120224e-08    6.7559570e-07    6.2547548e-07
   3.8504644e+01    4.9661505e-08    6.7559573e-07    6.2593422e-07
   3.8610738e+01    4.9180557e-08    6.7559575e-07    6.2641520e-07
   3.8716868e+01    4.8704620e-08    6.7559578e-07    6.2689116e-07
   3.8823048e+01    4.8233817e-08    6.7559580e-07    6.2736199e-07
   3.8929271e+01    4.7768519e-08    6.7559582e-07    6.2782731e-07
   3.9036065e+01    4.7305662e-08    6.7559585e-07    6.2829018e-07
   3.9143474e+01    4.6845101e-08    6.7559587e-07    6.2875077e-07
   3.9250951e+01    4.6389360e-08    6.7559589e-07    6.2920653e-07
   3.9302603e+01    4.6171545e-08    6.7559590e-07    6.2942435e-07
   3.9406660e+01    4.5736617e-08    6.7559592e-07    6.2985930e-07
   3.9514364e+01    4.5292239e-08    6.7559593e-07    6.3030369e-07
   3.9622172e+01    4.4851862e-08    6.7559595e-07    6.3074409e-07
   3.9730066e+01    4.4415857e-08    6.7559597e-07    6.3118011e-07
   3.9838002e+01    4.3984916e-08    6.7559598e-07    6.3161107e-07
   3.9945897e+01    4.3558756e-08    6.7559600e-07    6.3203724e-07
   4.0053658e+01    4.3137473e-08    6.7559602e-07    6.3245854e-07
   4.0107485e+01    4.2928246e-08    6.7559602e-07    6.3266778e-07
   4.0210259e+01    4.2529945e-08    6.7559604e-07    6.3306609e-07
   4.0317669e+01    4.2119741e-08    6.7559605e-07    6.3347631e-07
   4.0424920e+01    4.1714398e-08    6.7559606e-07    6.3388167e-07
   4.0532071e+01    4.1314354e-08    6.7559608e-07    6.3428172e-07
   4.0639104e+01    4.0917804e-08    6.7559609e-07    6.3467829e-07
   4.0745972e+01    4.0525395e-08    6.7559610e-07    6.3507071e-07
   4.0852725e+01    4.0137166e-08    6.7559611e-07    6.3545895e-07
   4.0906070e+01    3.9944611e-08    6.7559612e-07    6.3565151e-07
   4.1011084e+01    3.9567830e-08    6.7559613e-07    6.3602830e-07
   4.1114564e+01    3.9200288e-08    6.7559614e-07    6.3639585e-07
   4.1221041e+01    3.8825900e-08    6.7559615e-07    6.3677025e-07
   4.1327455e+01    3.8456104e-08    6.7559616e-07    6.3714006e-07
   4.1433798e+01    3.8090054e-08    6.7559617e-07    6.3750612e-07
   4.1540096e+01    3.7727829e-08    6.7559618e-07    6.3786835e-07
   4.1646341e+01    3.7369502e-08    6.7559619e-07    6.3822669e-07
   4.1752529e+01    3.7014798e-08    6.7559620e-07    6.3858140e-07
   4.1805608e+01    3.6838781e-08    6.7559620e-07    6.3875742e-07
   4.1908015e+01    3.6500438e-08    6.7559621e-07    6.3909577e-07
   4.2014082e+01    3.6154483e-08    6.7559622e-07    6.3944174e-07
   4.2120089e+01    3.5812487e-08    6.7559623e-07    6.3978374e-07
   4.2226057e+01    3.5473485e-08    6.7559624e-07    6.4012275e-07
   4.2331990e+01    3.5137810e-08    6.7559624e-07    6.4045843e-07
   4.2437890e+01    3.4805258e-08    6.7559625e-07    6.4079099e-07
   4.2543743e+01    3.4476306e-08    6.7559626e-07    6.4111995e-07
   4.2649562e+01    3.4150687e-08    6.7559627e-07    6.4144558e-07
   4.2701254e+01    3.3992248e-08    6.7559627e-07    6.4160402e-07
   4.2807008e+01    3.3670417e-08    6.7559628e-07    6.4192586e-07
   4.2912748e+01    3.3351749e-08    6.7559628e-07    6.4224453e-07
   4.3018460e+01    3.3036446e-08    6.7559629e-07    6.4255984e-07
   4.3124166e+01    3.2724530e-08    6.7559630e-07    6.4287177e-07
   4.3229851e+01    3.2415169e-08    6.7559630e-07    6.4318113e-07
   4.3335513e+01    3.2108758e-08    6.7559631e-07    6.4348755e-07
   4.3441170e+01    3.1805315e-08    6.7559631e-07    6.4379100e-07
   4.3545644e+01    3.1507955e-08    6.7559632e-07    6.4408837e-07
   4.3651286e+01    3.1210583e-08    6.7559633e-07    6.4438574e-07
   4.3704104e+01    3.1063093e-08    6.7559633e-07    6.4453324e-07
   4.3809741e+01    3.0769651e-08    6.7559634e-07    6.4482668e-07
   4.3915366e+01    3.0478935e-08    6.7559634e-07    6.4511741e-07
   4.4020983e+01    3.0190965e-08    6.7559635e-07    6.4540538e-07
   4.4126621e+01    2.9905813e-08    6.7559635e-07    6.4569054e-07
   4.4232258e+01    2.9623440e-08    6.7559636e-07    6.4597292e-07
   4.4337534e+01    2.9344267e-08    6.7559636e-07    6.4625210e-07
   4.4443210e+01    2.9066590e-08    6.7559637e-07    6.4652978e-07
   4.4548902e+01    2.8791524e-08    6.7559637e-07    6.4680485e-07
   4.4601756e+01    2.8655015e-08    6.7559638e-07    6.4694136e-07
   4.4707454e+01    2.8383906e-08    6.7559638e-07    6.4721248e-07
   4.4813134e+01    2.8115476e-08    6.7559639e-07    6.4748091e-07
   4.4918823e+01    2.7849171e-08    6.7559639e-07    6.4774722e-07
   4.5024526e+01    2.7585400e-08    6.7559640e-07    6.4801100e-07
   4.5130204e+01    2.7324133e-08    6.7559640e-07    6.4827227e-07
   4.5235947e+01    2.7065084e-08    6.7559640e-07    6.4853132e-07
   4.5341683e+01    2.6808328e-08    6.7559641e-07    6.4878808e-07
   4.5447406e+01    2.6553270e-08    6.7559641e-07    6.4904314e-07
   4.5500268e+01    2.6426765e-08    6.7559642e-07    6.4916965e-07
   4.5605998e+01    2.6175513e-08    6.7559642e-07    6.4942091e-07
   4.5711753e+01    2.5926771e-08    6.7559642e-07    6.4966965e-07
   4.5817493e+01    2.5680433e-08    6.7559643e-07    6.4991600e-07
   4.5922213e+01    2.5438258e-08    6.7559643e-07    6.5015818e-07
   4.6026107e+01    2.5200021e-08    6.7559644e-07    6.5039642e-07
   4.6130188e+01    2.4963545e-08    6.7559644e-07    6.5063290e-07
   4.6234402e+01    2.4728955e-08    6.7559645e-07    6.5086749e-07
   4.6338735e+01    2.4496239e-08    6.7559645e-07    6.5110021e-07
   4.6435860e+01    2.4280258e-08    6.7559645e-07    6.5131620e-07
   4.6525734e+01    2.4080853e-08    6.7559646e-07    6.5151560e-07
   4.6615651e+01    2.3883173e-08    6.7559646e-07    6.5171329e-07
   4.6705627e+01    2.3687219e-08    6.7559646e-07    6.5190924e-07
   4.6840692e+01    2.3396189e-08    6.7559647e-07    6.5220028e-07
   4.6930768e+01    2.3203815e-08    6.7559647e-07    6.5239266e-07
   4.7020862e+01    2.3012679e-08    6.7559648e-07    6.5258380e-07
   4.7111003e+01    2.2822943e-08    6.7559648e-07    6.5277354e-07
   4.7201191e+01    2.2634658e-08    6.7559648e-07    6.5296182e-07
   4.7336174e+01    2.2355095e-08    6.7559649e-07    6.5324139e-07
   4.7425716e+01    2.2171357e-08    6.7559649e-07    6.5342513e-07
   4.7515306e+01    2.1988877e-08    6.7559649e-07    6.5360762e-07
   4.7604926e+01    2.1807676e-08    6.7559650e-07    6.5378882e-07
   4.7739431e+01    2.1538241e-08    6.7559650e-07    6.5405826e-07
   4.7829143e+01    2.1360081e-08    6.7559650e-07    6.5423642e-07
   4.7918895e+01    2.1183191e-08    6.7559651e-07    6.5441332e-07
   4.8008683e+01    2.1007506e-08    6.7559651e-07    6.5458900e-07
   4.8143418e+01    2.0746517e-08    6.7559651e-07    6.5485000e-07
   4.8233291e+01    2.0573896e-08    6.7559652e-07    6.5502262e-07
   4.8323192e+01    2.0402292e-08    6.7559652e-07    6.5519423e-07
   4.8413125e+01    2.0231812e-08    6.7559652e-07    6.5536471e-07
   4.8503106e+01    2.0062441e-08    6.7559653e-07    6.5553409e-07
   4.8612851e+01    1.9856261e-08    6.7559653e-07    6.5574027e-07
   4.8706880e+01    1.9679352e-08    6.7559653e-07    6.5591718e-07
   4.8841167e+01    1.9433330e-08    6.7559654e-07    6.5616321e-07
   4.8930703e+01    1.9270546e-08    6.7559654e-07    6.5632599e-07
   4.9020264e+01    1.9108873e-08    6.7559654e-07    6.5648767e-07
   4.9109856e+01    1.8948206e-08    6.7559655e-07    6.5664834e-07
   4.9235329e+01    1.8724414e-08    6.7559655e-07    6.5687214e-07
   4.9315989e+01    1.8581641e-08    6.7559655e-07    6.5701491e-07
   4.9441512e+01    1.8361861e-08    6.7559656e-07    6.5723470e-07
   4.9522265e+01    1.8221198e-08    6.7559656e-07    6.5737536e-07
   4.9603017e+01    1.8081401e-08    6.7559656e-07    6.5751516e-07
   4.9719659e+01    1.7880699e-08    6.7559656e-07    6.5771587e-07
   4.9800411e+01    1.7743141e-08    6.7559657e-07    6.5785343e-07
   4.9935177e+01    1.7516691e-08    6.7559657e-07    6.5807988e-07
   5.0016097e+01    1.7381243e-08    6.7559657e-07    6.5821533e-07
   5.0142060e+01    1.7063099e-08    6.7559658e-07    6.5853348e-07
   5.0232143e+01    1.6845220e-08    6.7559658e-07    6.5875136e-07
   5.0333491e+01    1.6607389e-08    6.7559658e-07    6.5898920e-07
   5.0403871e+01    1.6449601e-08    6.7559659e-07    6.5914699e-07
   5.0562226e+01    1.6110333e-08    6.7559659e-07    6.5948626e-07
   5.0650201e+01    1.5929291e-08    6.7559659e-07    6.5966730e-07
   5.0720581e+01    1.5784017e-08    6.7559660e-07    6.5981258e-07
   5.0808556e+01    1.5609038e-08    6.7559660e-07    6.5998756e-07
   5.0918525e+01    1.5399492e-08    6.7559660e-07    6.6019711e-07
   5.1006500e+01    1.5229818e-08    6.7559660e-07    6.6036679e-07
   5.1116469e+01    1.5026263e-08    6.7559661e-07    6.6057034e-07
   5.1204444e+01    1.4861585e-08    6.7559661e-07    6.6073503e-07
   5.1362799e+01    1.4516075e-08    6.7559662e-07    6.6108054e-07
   5.1472768e+01    1.4292395e-08    6.7559662e-07    6.6130422e-07
   5.1610229e+01    1.4027168e-08    6.7559662e-07    6.6156945e-07
   5.1782055e+01    1.3713972e-08    6.7559663e-07    6.6188266e-07
   5.1919516e+01    1.3458488e-08    6.7559663e-07    6.6213814e-07
   5.2029485e+01    1.3252184e-08    6.7559663e-07    6.6234445e-07
   5.2166946e+01    1.3007095e-08    6.7559664e-07    6.6258954e-07
   5.2338772e+01    1.2716659e-08    6.7559664e-07    6.6287998e-07
   5.2540011e+01    1.2391488e-08    6.7559665e-07    6.6320516e-07
   5.2741399e+01    1.2071323e-08    6.7559665e-07    6.6352533e-07
   5.2942910e+01    1.1730592e-08    6.7559666e-07    6.6386607e-07
   5.3144551e+01    1.1397300e-08    6.7559667e-07    6.6419937e-07
   5.3346345e+01    1.1072666e-08    6.7559667e-07    6.6452401e-07
   5.3548205e+01    1.0755698e-08    6.7559668e-07    6.6484098e-07
   5.3750254e+01    1.0444770e-08    6.7559668e-07    6.6515191e-07
   5.3952472e+01    1.0139445e-08    6.7559669e-07    6.6545724e-07
   5.4154842e+01    9.8399005e-09    6.7559669e-07    6.6575679e-07
   5.4357365e+01    9.5450459e-09    6.7559670e-07    6.6605165e-07
   5.4560043e+01    9.2555627e-09    6.7559670e-07    6.6634114e-07
   5.4762879e+01    8.9715957e-09    6.7559671e-07    6.6662511e-07
   5.4965876e+01    8.6925845e-09    6.7559671e-07    6.6690413e-07
   5.5169037e+01    8.4190154e-09    6.7559672e-07    6.6717770e-07
   5.5372365e+01    8.1511383e-09    6.7559672e-07    6.6744559e-07
   5.5575864e+01    7.8891916e-09    6.7559673e-07    6.6770754e-07
   5.5779536e+01    7.6332053e-09    6.7559673e-07    6.6796353e-07
   5.5983384e+01    7.3833120e-09    6.7559674e-07    6.6821343e-07
   5.6187415e+01    7.1393115e-09    6.7559674e-07    6.6845743e-07
   5.6391630e+01    6.9015194e-09    6.7559675e-07    6.6869523e-07
   5.6596034e+01    6.6703099e-09    6.7559675e-07    6.6892644e-07
   5.6800634e+01    6.4452060e-09    6.7559676e-07    6.6915155e-07
   5.7005431e+01    6.2261201e-09    6.7559676e-07    6.6937064e-07
   5.7210430e+01    6.0140113e-09    6.7559677e-07    6.6958276e-07
   5.7415632e+01    5.8084554e-09    6.7559677e-07    6.6978832e-07
   5.7621005e+01    5.6096858e-09    6.7559678e-07    6.6998709e-07
   5.7826600e+01    5.4177521e-09    6.7559678e-07    6.7017903e-07
   5.8032413e+01    5.2326534e-09    6.7559679e-07    6.7036413e-07
   5.8238441e+01    5.0537933e-09    6.7559679e-07    6.7054300e-07
   5.8444688e+01    4.8814701e-09    6.7559679e-07    6.7071532e-07
   5.8651152e+01    4.7155951e-09    6.7559680e-07    6.7088120e-07
   5.8857832e+01    4.5560118e-09    6.7559680e-07    6.7104079e-07
   5.9064732e+01    4.4028169e-09    6.7559681e-07    6.7119399e-07
   5.9271849e+01    4.2558768e-09    6.7559681e-07    6.7134094e-07
   5.9479187e+01    4.1152946e-09    6.7559682e-07    6.7148152e-07
   5.9686747e+01    3.9807079e-09    6.7559682e-07    6.7161611e-07
   5.9894531e+01    3.8520609e-09    6.7559683e-07    6.7174477e-07
   6.0102542e+01    3.7295131e-09    6.7559683e-07    6.7186732e-07
   6.0310781e+01    3.6129670e-09    6.7559684e-07    6.7198387e-07
   6.0519250e+01    3.5020786e-09    6.7559684e-07    6.7209476e-07
   6.0727953e+01    3.3969293e-09    6.7559684e-07    6.7219991e-07
   6.0936893e+01    3.2972931e-09    6.7559685e-07    6.7229956e-07
   6.1146071e+01    3.2029381e-09    6.7559685e-07    6.7239391e-07
   6.1355492e+01    3.1137888e-09    6.7559686e-07    6.7248307e-07
   6.1565151e+01    3.0295687e-09    6.7559686e-07    6.7256729e-07
   6.1775052e+01    2.9500750e-09    6.7559687e-07    6.7264679e-07
   6.1985194e+01    2.8751696e-09    6.7559687e-07    6.7272170e-07
   6.2195578e+01    2.8047377e-09    6.7559687e-07    6.7279214e-07
   6.2406206e+01    2.7385762e-09    6.7559688e-07    6.7285830e-07
   6.2617086e+01    2.6764918e-09    6.7559688e-07    6.7292039e-07
   6.2828257e+01    2.6183121e-09    6.7559689e-07    6.7297857e-07
   6.3039670e+01    2.5638576e-09    6.7559689e-07    6.7303303e-07
   6.3251315e+01    2.5129054e-09    6.7559689e-07    6.7308399e-07
   6.3463215e+01    2.4652958e-09    6.7559690e-07    6.7313160e-07
   6.3675363e+01    2.4208384e-09    6.7559690e-07    6.7317606e-07
   6.3887761e+01    2.3793304e-09    6.7559691e-07    6.7321758e-07
   6.4100407e+01    2.3406014e-09    6.7559691e-07    6.7325631e-07
   6.4313305e+01    2.3044873e-09    6.7559691e-07    6.7329243e-07
   6.4526429e+01    2.2708124e-09    6.7559692e-07    6.7332611e-07
   6.4739787e+01    2.2394013e-09    6.7559692e-07    6.7335752e-07
   6.4953388e+01    2.2101185e-09    6.7559693e-07    6.7338681e-07
   6.5167242e+01    2.1827972e-09    6.7559693e-07    6.7341413e-07
   6.5381333e+01    2.1573091e-09    6.7559693e-07    6.7343962e-07
   6.5595645e+01    2.1335533e-09    6.7559694e-07    6.7346338e-07
   6.5810208e+01    2.1113893e-09    6.7559694e-07    6.7348555e-07
   6.6025028e+01    2.0907187e-09    6.7559695e-07    6.7350623e-07
   6.6240110e+01    2.0714360e-09    6.7559695e-07    6.7352551e-07
   6.6455442e+01    2.0534525e-09    6.7559695e-07    6.7354350e-07
   6.6671022e+01    2.0366658e-09    6.7559696e-07    6.7356029e-07
   6.6886851e+01    2.0209982e-09    6.7559696e-07    6.7357596e-07
   6.7102929e+01    2.0063658e-09    6.7559696e-07    6.7359060e-07
   6.7319248e+01    1.9927032e-09    6.7559697e-07    6.7360427e-07
   6.7535813e+01    1.9799324e-09    6.7559697e-07    6.7361704e-07
   6.7752628e+01    1.9679898e-09    6.7559698e-07    6.7362899e-07
   6.7969687e+01    1.9568142e-09    6.7559698e-07    6.7364017e-07
   6.8186991e+01    1.9463493e-09    6.7559698e-07    6.7365063e-07
   6.8404542e+01    1.9365491e-09    6.7559699e-07    6.7366044e-07
   6.8622337e+01    1.9273537e-09    6.7559699e-07    6.7366964e-07
   6.8840383e+01    1.9187184e-09    6.7559699e-07    6.7367828e-07
   6.9058677e+01    1.9106052e-09    6.7559700e-07    6.7368639e-07
   6.9277213e+01    1.9029688e-09    6.7559700e-07    6.7369403e-07
   6.9495990e+01    1.8957751e-09    6.7559701e-07    6.7370123e-07
   6.9715006e+01    1.8889927e-09    6.7559701e-07    6.7370802e-07
   6.9934266e+01    1.8825881e-09    6.7559701e-07    6.7371442e-07
   7.0153769e+01    1.8765333e-09    6.7559702e-07    6.7372048e-07
   7.0373516e+01    1.8708008e-09    6.7559702e-07    6.7372622e-07
   7.0593506e+01    1.8653656e-09    6.7559702e-07    6.7373166e-07
   7.0813741e+01    1.8602067e-09    6.7559703e-07    6.7373682e-07
   7.1034216e+01    1.8553043e-09    6.7559703e-07    6.7374173e-07
   7.1254938e+01    1.8506393e-09    6.7559703e-07    6.7374639e-07
   7.1475901e+01    1.8461934e-09    6.7559704e-07    6.7375084e-07
   7.1697104e+01    1.8419508e-09    6.7559704e-07    6.7375509e-07
   7.1918550e+01    1.8378986e-09    6.7559704e-07    6.7375915e-07
   7.2140244e+01    1.8340213e-09    6.7559705e-07    6.7376303e-07
   7.2362179e+01    1.8303075e-09    6.7559705e-07    6.7376674e-07
   7.2584356e+01    1.8267476e-09    6.7559705e-07    6.7377031e-07
   7.2806781e+01    1.8233311e-09    6.7559706e-07    6.7377373e-07
   7.3029450e+01    1.8200504e-09    6.7559706e-07    6.7377701e-07
   7.3252360e+01    1.8168959e-09    6.7559706e-07    6.7378017e-07
   7.3475512e+01    1.8138604e-09    6.7559707e-07    6.7378321e-07
   7.3698908e+01    1.8109366e-09    6.7559707e-07    6.7378614e-07
   7.3922547e+01    1.8081186e-09    6.7559707e-07    6.7378896e-07
   7.4146426e+01    1.8053981e-09    6.7559708e-07    6.7379168e-07
   7.4370546e+01    1.8027711e-09    6.7559708e-07    6.7379431e-07
   7.4594909e+01    1.8002333e-09    6.7559708e-07    6.7379685e-07
   7.4819515e+01    1.7977792e-09    6.7559709e-07    6.7379931e-07
   7.5044359e+01    1.7954037e-09    6.7559709e-07    6.7380169e-07
   7.5269446e+01    1.7931033e-09    6.7559709e-07    6.7380399e-07
   7.5494774e+01    1.7908734e-09    6.7559710e-07    6.7380622e-07
   7.5720339e+01    1.7887117e-09    6.7559710e-07    6.7380839e-07
   7.5946143e+01    1.7866147e-09    6.7559710e-07    6.7381049e-07
   7.6172187e+01    1.7845787e-09    6.7559711e-07    6.7381253e-07
   7.6398469e+01    1.7826008e-09    6.7559711e-07    6.7381451e-07
   7.6624986e+01    1.7806778e-09    6.7559711e-07    6.7381644e-07
   7.6851742e+01    1.7788076e-09    6.7559712e-07    6.7381831e-07
   7.7078742e+01    1.7769885e-09    6.7559712e-07    6.7382013e-07
   7.7305980e+01    1.7752175e-09    6.7559712e-07    6.7382191e-07
   7.7533454e+01    1.7734928e-09    6.7559713e-07    6.7382363e-07
   7.7761171e+01    1.7718125e-09    6.7559713e-07    6.7382532e-07
   7.7989124e+01    1.7701759e-09    6.7559713e-07    6.7382696e-07
   7.8217312e+01    1.7685800e-09    6.7559713e-07    6.7382855e-07
   7.8445734e+01    1.7670234e-09    6.7559714e-07    6.7383011e-07
   7.8674386e+01    1.7655045e-09    6.7559714e-07    6.7383164e-07
   7.8903270e+01    1.7640222e-09    6.7559714e-07    6.7383312e-07
   7.9132385e+01    1.7625749e-09    6.7559715e-07    6.7383457e-07
   7.9361731e+01    1.7611610e-09    6.7559715e-07    6.7383599e-07
   7.9591306e+01    1.7597796e-09    6.7559715e-07    6.7383737e-07
   7.9821118e+01    1.7584297e-09    6.7559716e-07    6.7383873e-07
   8.0051162e+01    1.7571098e-09    6.7559716e-07    6.7384005e-07
   8.0281436e+01    1.7558196e-09    6.7559716e-07    6.7384134e-07
   8.0511938e+01    1.7545575e-09    6.7559716e-07    6.7384261e-07
   8.0742667e+01    1.7533230e-09    6.7559717e-07    6.7384384e-07
   8.0973623e+01    1.7521150e-09    6.7559717e-07    6.7384505e-07
   8.1204806e+01    1.7509326e-09    6.7559717e-07    6.7384624e-07
   8.1436222e+01    1.7497752e-09    6.7559718e-07    6.7384740e-07
   8.1667872e+01    1.7486418e-09    6.7559718e-07    6.7384854e-07
   8.1899757e+01    1.7475317e-09    6.7559718e-07    6.7384965e-07
   8.2131878e+01    1.7464446e-09    6.7559718e-07    6.7385074e-07
   8.2364234e+01    1.7453798e-09    6.7559719e-07    6.7385181e-07
   8.2596801e+01    1.7443363e-09    6.7559719e-07    6.7385285e-07
   8.2829589e+01    1.7433136e-09    6.7559719e-07    6.7385388e-07
   8.3062594e+01    1.7423114e-09    6.7559719e-07    6.7385488e-07
   8.3295818e+01    1.7413290e-09    6.7559720e-07    6.7385587e-07
   8.3529258e+01    1.7403657e-09    6.7559720e-07    6.7385683e-07
   8.3762915e+01    1.7394242e-09    6.7559720e-07    6.7385778e-07
   8.3996827e+01    1.7384977e-09    6.7559720e-07    6.7385871e-07
   8.4230920e+01    1.7375922e-09    6.7559721e-07    6.7385962e-07
   8.4465267e+01    1.7367007e-09    6.7559721e-07    6.7386051e-07
   8.4699794e+01    1.7358288e-09    6.7559721e-07    6.7386138e-07
   8.4934573e+01    1.7349700e-09    6.7559721e-07    6.7386224e-07
   8.5169533e+01    1.7341301e-09    6.7559722e-07    6.7386309e-07
   8.5404746e+01    1.7333025e-09    6.7559722e-07    6.7386392e-07
   8.5640138e+01    1.7324931e-09    6.7559722e-07    6.7386473e-07
   8.5875781e+01    1.7316955e-09    6.7559722e-07    6.7386553e-07
   8.6111604e+01    1.7309152e-09    6.7559723e-07    6.7386631e-07
   8.6347678e+01    1.7301489e-09    6.7559723e-07    6.7386708e-07
   8.6583969e+01    1.7293930e-09    6.7559723e-07    6.7386784e-07
   8.6820438e+01    1.7286535e-09    6.7559723e-07    6.7386858e-07
   8.7057162e+01    1.7279272e-09    6.7559724e-07    6.7386931e-07
   8.7294106e+01    1.7272139e-09    6.7559724e-07    6.7387003e-07
   8.7531264e+01    1.7265127e-09    6.7559724e-07    6.7387073e-07
   8.7768634e+01    1.7258235e-09    6.7559724e-07    6.7387142e-07
   8.8006214e+01    1.7251461e-09    6.7559725e-07    6.7387210e-07
   8.8244011e+01    1.7244803e-09    6.7559725e-07    6.7387277e-07
   8.8482021e+01    1.7238260e-09    6.7559725e-07    6.7387342e-07
   8.8720240e+01    1.7231828e-09    6.7559725e-07    6.7387407e-07
   8.8958668e+01    1.7225505e-09    6.7559726e-07    6.7387471e-07
   8.9197303e+01    1.7219289e-09    6.7559726e-07    6.7387533e-07
   8.9436146e+01    1.7213177e-09    6.7559726e-07    6.7387594e-07
   8.9675195e+01    1.7207167e-09    6.7559726e-07    6.7387655e-07
   8.9914458e+01    1.7201256e-09    6.7559726e-07    6.7387714e-07
   9.0153929e+01    1.7195443e-09    6.7559727e-07    6.7387772e-07
   9.0393606e+01    1.7189726e-09    6.7559727e-07    6.7387830e-07
   9.0633487e+01    1.7184104e-09    6.7559727e-07    6.7387886e-07
   9.0873571e+01    1.7178573e-09    6.7559727e-07    6.7387942e-07
   9.1113866e+01    1.7173134e-09    6.7559728e-07    6.7387996e-07
   9.1354368e+01    1.7167784e-09    6.7559728e-07    6.7388050e-07
   9.1595073e+01    1.7162522e-09    6.7559728e-07    6.7388103e-07
   9.1835981e+01    1.7157346e-09    6.7559728e-07    6.7388155e-07
   9.2077089e+01    1.7152253e-09    6.7559728e-07    6.7388206e-07
   9.2318406e+01    1.7147243e-09    6.7559729e-07    6.7388256e-07
   9.2559925e+01    1.7142314e-09    6.7559729e-07    6.7388306e-07
   9.2801643e+01    1.7137464e-09    6.7559729e-07    6.7388354e-07
   9.3043557e+01    1.7132691e-09    6.7559729e-07    6.7388402e-07
   9.3285678e+01    1.7127994e-09    6.7559729e-07    6.7388449e-07
   9.3527998e+01    1.7123371e-09    6.7559730e-07    6.7388496e-07
   9.3770513e+01    1.7118822e-09    6.7559730e-07    6.7388542e-07
   9.4013233e+01    1.7114347e-09    6.7559730e-07    6.7388586e-07
   9.4256150e+01    1.7109943e-09    6.7559730e-07    6.7388631e-07
   9.4499259e+01    1.7105609e-09    6.7559730e-07    6.7388674e-07
   9.4742573e+01    1.7101342e-09    6.7559731e-07    6.7388717e-07
   9.4986082e+01    1.7097143e-09    6.7559731e-07    6.7388759e-07
   9.5229780e+01    1.7093010e-09    6.7559731e-07    6.7388801e-07
   9.5473664e+01    1.7088941e-09    6.7559731e-07    6.7388842e-07
   9.5717736e+01    1.7084935e-09    6.7559731e-07    6.7388882e-07
   9.5961996e+01    1.7080990e-09    6.7559731e-07    6.7388922e-07
   9.6206446e+01    1.7077107e-09    6.7559732e-07    6.7388961e-07
   9.6451083e+01    1.7073283e-09    6.7559732e-07    6.7388999e-07
   9.6695937e+01    1.7069517e-09    6.7559732e-07    6.7389037e-07
   9.6940980e+01    1.7065810e-09    6.7559732e-07    6.7389074e-07
   9.7186205e+01    1.7062159e-09    6.7559732e-07    6.7389111e-07
   9.7431613e+01    1.7058565e-09    6.7559733e-07    6.7389147e-07
   9.7677233e+01    1.7055025e-09    6.7559733e-07    6.7389183e-07
   9.7923039e+01    1.7051540e-09    6.7559733e-07    6.7389218e-07
   9.8169026e+01    1.7048108e-09    6.7559733e-07    6.7389252e-07
   9.8415217e+01    1.7044728e-09    6.7559733e-07    6.7389286e-07
   9.8661593e+01    1.7041399e-09    6.7559733e-07    6.7389319e-07
   9.8908146e+01    1.7038121e-09    6.7559734e-07    6.7389352e-07
   9.9154903e+01    1.7034892e-09    6.7559734e-07    6.7389385e-07
   9.9401845e+01    1.7031711e-09    6.7559734e-07    6.7389417e-07
   9.9648978e+01    1.7028577e-09    6.7559734e-07    6.7389448e-07
   9.9896296e+01    1.7025491e-09    6.7559734e-07    6.7389479e-07
   1.0014379e+02    1.7022451e-09    6.7559735e-07    6.7389510e-07
   1.0039148e+02    1.7019458e-09    6.7559735e-07    6.7389540e-07
   1.0063935e+02    1.7016509e-09    6.7559735e-07    6.7389570e-07
   1.0088740e+02    1.7013604e-09    6.7559735e-07    6.7389599e-07
   1.0113564e+02    1.7010742e-09    6.7559735e-07    6.7389628e-07
   1.0138406e+02    1.7007922e-09    6.7559735e-07    6.7389656e-07
   1.0163266e+02    1.7005144e-09    6.7559735e-07    6.7389684e-07
   1.0188144e+02    1.7002411e-09    6.7559736e-07    6.7389712e-07
   1.0213041e+02    1.6999714e-09    6.7559736e-07    6.7389739e-07
   1.0237955e+02    1.6997056e-09    6.7559736e-07    6.7389765e-07
   1.0262887e+02    1.6994437e-09    6.7559736e-07    6.7389792e-07
   1.0287838e+02    1.6991856e-09    6.7559736e-07    6.7389818e-07
   1.0312805e+02    1.6989315e-09    6.7559736e-07    6.7389843e-07
   1.0337791e+02    1.6986810e-09    6.7559737e-07    6.7389869e-07
   1.0362795e+02    1.6984342e-09    6.7559737e-07    6.7389893e-07
   1.0387815e+02    1.6981909e-09    6.7559737e-07    6.7389918e-07
   1.0412854e+02    1.6979511e-09    6.7559737e-07    6.7389942e-07
   1.0437911e+02    1.6977148e-09    6.7559737e-07    6.7389966e-07
   1.0462984e+02    1.6974820e-09    6.7559737e-07    6.7389989e-07
   1.0488076e+02    1.6972524e-09    6.7559738e-07    6.7390012e-07
   1.0513185e+02    1.6970261e-09    6.7559738e-07    6.7390035e-07
   1.0538310e+02    1.6968032e-09    6.7559738e-07    6.7390058e-07
   1.0563453e+02    1.6965833e-09    6.7559738e-07    6.7390080e-07
   1.0588614e+02    1.6963666e-09    6.7559738e-07    6.7390101e-07
   1.0613791e+02    1.6961532e-09    6.7559738e-07    6.7390123e-07
   1.0638985e+02    1.6959427e-09    6.7559738e-07    6.7390144e-07
   1.0664197e+02    1.6957330e-09    6.7559739e-07    6.7390165e-07
   1.0689426e+02    1.6955263e-09    6.7559739e-07    6.7390186e-07
   1.0714672e+02    1.6953225e-09    6.7559739e-07    6.7390207e-07
   1.0739934e+02    1.6951215e-09    6.7559739e-07    6.7390227e-07
   1.0765213e+02    1.6949235e-09    6.7559739e-07    6.7390247e-07
   1.0790509e+02    1.6947281e-09    6.7559739e-07    6.7390266e-07
   1.0815821e+02    1.6945353e-09    6.7559739e-07    6.7390286e-07
   1.0841151e+02    1.6943454e-09    6.7559740e-07    6.7390305e-07
   1.0866497e+02    1.6941578e-09    6.7559740e-07    6.7390324e-07
   1.0891858e+02    1.6939730e-09    6.7559740e-07    6.7390343e-07
   1.0917237e+02    1.6937905e-09    6.7559740e-07    6.7390361e-07
   1.0942633e+02    1.6936106e-09    6.7559740e-07    6.7390379e-07
   1.0968043e+02    1.6934333e-09    6.7559740e-07    6.7390397e-07
   1.0993472e+02    1.6932583e-09    6.7559740e-07    6.7390415e-07
   1.1018916e+02    1.6930859e-09    6.7559741e-07    6.7390432e-07
   1.1044375e+02    1.6929157e-09    6.7559741e-07    6.7390449e-07
   1.1069852e+02    1.6927480e-09    6.7559741e-07    6.7390466e-07
   1.1095344e+02    1.6925826e-09    6.7559741e-07    6.7390483e-07
   1.1120852e+02    1.6924194e-09    6.7559741e-07    6.7390499e-07
   1.1146376e+02    1.6922583e-09    6.7559741e-07    6.7390515e-07
   1.1171916e+02    1.6920994e-09    6.7559741e-07    6.7390531e-07
   1.1197472e+02    1.6919426e-09    6.7559742e-07    6.7390547e-07
   1.1223044e+02    1.6917879e-09    6.7559742e-07    6.7390563e-07
   1.1248631e+02    1.6916352e-09    6.7559742e-07    6.7390578e-07
   1.1274234e+02    1.6914846e-09    6.7559742e-07    6.7390593e-07
   1.1299853e+02    1.6913360e-09    6.7559742e-07    6.7390608e-07
   1.1325487e+02    1.6911895e-09    6.7559742e-07    6.7390623e-07
   1.1351137e+02    1.6910449e-09    6.7559742e-07    6.7390638e-07
   1.1376802e+02    1.6909023e-09    6.7559742e-07    6.7390652e-07
   1.1402483e+02    1.6907615e-09    6.7559743e-07    6.7390666e-07
   1.1428178e+02    1.6906225e-09    6.7559743e-07    6.7390680e-07
   1.1453890e+02    1.6904854e-09    6.7559743e-07    6.7390694e-07
   1.1479616e+02    1.6903499e-09    6.7559743e-07    6.7390708e-07
   1.1505357e+02    1.6902162e-09    6.7559743e-07    6.7390721e-07
   1.1531114e+02    1.6900844e-09    6.7559743e-07    6.7390735e-07
   1.1556886e+02    1.6899541e-09    6.7559743e-07    6.7390748e-07
   1.1582673e+02    1.6898254e-09    6.7559743e-07    6.7390761e-07
   1.1608475e+02    1.6896985e-09    6.7559744e-07    6.7390774e-07
   1.1634290e+02    1.6895733e-09    6.7559744e-07    6.7390786e-07
   1.1660122e+02    1.6894497e-09    6.7559744e-07    6.7390799e-07
   1.1685968e+02    1.6893277e-09    6.7559744e-07    6.7390811e-07
   1.1711829e+02    1.6892074e-09    6.7559744e-07    6.7390823e-07
   1.1737705e+02    1.6890885e-09    6.7559744e-07    6.7390835e-07
   1.1763595e+02    1.6889713e-09    6.7559744e-07    6.7390847e-07
   1.1789500e+02    1.6888554e-09    6.7559744e-07    6.7390859e-07
   1.1815419e+02    1.6887411e-09    6.7559745e-07    6.7390870e-07
   1.1841354e+02    1.6886281e-09    6.7559745e-07    6.7390882e-07
   1.1867302e+02    1.6885166e-09    6.7559745e-07    6.7390893e-07
   1.1893265e+02    1.6884064e-09    6.7559745e-07    6.7390904e-07
   1.1919243e+02    1.6882976e-09    6.7559745e-07    6.7390915e-07
   1.1945233e+02    1.6881901e-09    6.7559745e-07    6.7390926e-07
   1.1971239e+02    1.6880840e-09    6.7559745e-07    6.7390937e-07
   1.1997259e+02    1.6879807e-09    6.7559745e-07    6.7390947e-07
   1.2023297e+02    1.6878774e-09    6.7559746e-07    6.7390958e-07
   1.2049345e+02    1.6877768e-09    6.7559746e-07    6.7390968e-07
   1.2075412e+02    1.6876761e-09    6.7559746e-07    6.7390978e-07
   1.2101489e+02    1.6875779e-09    6.7559746e-07    6.7390988e-07
