# Supplementary material for: Research on combustion and emissions of heavy duty diesel engines under low-speed and low-load conditions in low temperature environments
Source: PLoS One. 2025 Feb 21;20(2):e0318933. doi: 10.1371/journal.pone.0318933 (PMC11844864; doi:10.1371/journal.pone.0318933)
Supplement: S1 File — (ZIP) [file pone.0318933.s001.zip › 1000rpm_30%/3-tigaojinqiwendu/Tin322K/species_mass.out]

# CONVERGE Release Build 2.3.20/  Jan 30, 2017        Run Date:Thu Aug 31 10:12:01 2023
# column       1                2                3                4                5                6                7                8                9               10               11               12               13               14               15               16               17               18               19               20               21               22               23               24               25               26               27               28               29               30               31               32               33               34               35               36               37               38               39               40               41               42               43 
#          Crank            C7H16               O2               N2              CO2              H2O               CO               H2              CH4             C2H2             C2H4             H2O2              HO2               OH                H                O              CH3             CH3O              CH2             CH2O            CH3O2            CH4O2              HCO          C7H15-1          C7H15-2          C7H15O2         C7H14O2H       C7H14O2HO2          C7KET12            C6H12         C5H11CHO          C5H11CO            C5H11             C4H9             C3H7             C3H6             C3H5             C3H4             C2H3             C2H5             C2H6               NO                N 
#          (DEG)             (kg)             (kg)             (kg)             (kg)             (kg)             (kg)             (kg)             (kg)             (kg)             (kg)             (kg)             (kg)             (kg)             (kg)             (kg)             (kg)             (kg)             (kg)             (kg)             (kg)             (kg)             (kg)             (kg)             (kg)             (kg)             (kg)             (kg)             (kg)             (kg)             (kg)             (kg)             (kg)             (kg)             (kg)             (kg)             (kg)             (kg)             (kg)             (kg)             (kg)             (kg)             (kg) 
#
  -1.4600000e+02    0.0000000e+00    8.7194029e-04    2.9191045e-03    0.0000000e+00    0.0000000e+00    0.0000000e+00    0.0000000e+00    0.0000000e+00    0.0000000e+00    0.0000000e+00    0.0000000e+00    0.0000000e+00    0.0000000e+00    0.0000000e+00    0.0000000e+00    0.0000000e+00    0.0000000e+00    0.0000000e+00    0.0000000e+00    0.0000000e+00    0.0000000e+00    0.0000000e+00    0.0000000e+00    0.0000000e+00    0.0000000e+00    0.0000000e+00    0.0000000e+00    0.0000000e+00    0.0000000e+00    0.0000000e+00    0.0000000e+00    0.0000000e+00    0.0000000e+00    0.0000000e+00    0.0000000e+00    0.0000000e+00    0.0000000e+00    0.0000000e+00    0.0000000e+00    0.0000000e+00    0.0000000e+00    0.0000000e+00 
  -1.4587230e+02    0.0000000e+00    8.7194029e-04    2.9191045e-03    0.0000000e+00    0.0000000e+00    0.0000000e+00    0.0000000e+00    0.0000000e+00    0.0000000e+00    0.0000000e+00    0.0000000e+00    0.0000000e+00    0.0000000e+00    0.0000000e+00    0.0000000e+00    0.0000000e+00    0.0000000e+00    0.0000000e+00    0.0000000e+00    0.0000000e+00    0.0000000e+00    0.0000000e+00    0.0000000e+00    0.0000000e+00    0.0000000e+00    0.0000000e+00    0.0000000e+00    0.0000000e+00    0.0000000e+00    0.0000000e+00    0.0000000e+00    0.0000000e+00    0.0000000e+00    0.0000000e+00    0.0000000e+00    0.0000000e+00    0.0000000e+00    0.0000000e+00    0.0000000e+00    0.0000000e+00    0.0000000e+00    0.0000000e+00 
  -1.4579372e+02    0.0000000e+00    8.7194029e-04    2.9191045e-03    0.0000000e+00    0.0000000e+00    0.0000000e+00    0.0000000e+00    0.0000000e+00    0.0000000e+00    0.0000000e+00    0.0000000e+00    0.0000000e+00    0.0000000e+00    0.0000000e+00    0.0000000e+00    0.0000000e+00    0.0000000e+00    0.0000000e+00    0.0000000e+00    0.0000000e+00    0.0000000e+00    0.0000000e+00    0.0000000e+00    0.0000000e+00    0.0000000e+00    0.0000000e+00    0.0000000e+00    0.0000000e+00    0.0000000e+00    0.0000000e+00    0.0000000e+00    0.0000000e+00    0.0000000e+00    0.0000000e+00    0.0000000e+00    0.0000000e+00    0.0000000e+00    0.0000000e+00    0.0000000e+00    0.0000000e+00    0.0000000e+00    0.0000000e+00 
  -1.4567094e+02    0.0000000e+00    8.7194029e-04    2.9191045e-03    0.0000000e+00    0.0000000e+00    0.0000000e+00    0.0000000e+00    0.0000000e+00    0.0000000e+00    0.0000000e+00    0.0000000e+00    0.0000000e+00    0.0000000e+00    0.0000000e+00    0.0000000e+00    0.0000000e+00    0.0000000e+00    0.0000000e+00    0.0000000e+00    0.0000000e+00    0.0000000e+00    0.0000000e+00    0.0000000e+00    0.0000000e+00    0.0000000e+00    0.0000000e+00    0.0000000e+00    0.0000000e+00    0.0000000e+00    0.0000000e+00    0.0000000e+00    0.0000000e+00    0.0000000e+00    0.0000000e+00    0.0000000e+00    0.0000000e+00    0.0000000e+00    0.0000000e+00    0.0000000e+00    0.0000000e+00    0.0000000e+00    0.0000000e+00 
  -1.4558567e+02    0.0000000e+00    8.7194029e-04    2.9191045e-03    0.0000000e+00    0.0000000e+00    0.0000000e+00    0.0000000e+00    0.0000000e+00    0.0000000e+00    0.0000000e+00    0.0000000e+00    0.0000000e+00    0.0000000e+00    0.0000000e+00    0.0000000e+00    0.0000000e+00    0.0000000e+00    0.0000000e+00    0.0000000e+00    0.0000000e+00    0.0000000e+00    0.0000000e+00    0.0000000e+00    0.0000000e+00    0.0000000e+00    0.0000000e+00    0.0000000e+00    0.0000000e+00    0.0000000e+00    0.0000000e+00    0.0000000e+00    0.0000000e+00    0.0000000e+00    0.0000000e+00    0.0000000e+00    0.0000000e+00    0.0000000e+00    0.0000000e+00    0.0000000e+00    0.0000000e+00    0.0000000e+00    0.0000000e+00 
  -1.4547909e+02    0.0000000e+00    8.7194029e-04    2.9191045e-03    0.0000000e+00    0.0000000e+00    0.0000000e+00    0.0000000e+00    0.0000000e+00    0.0000000e+00    0.0000000e+00    0.0000000e+00    0.0000000e+00    0.0000000e+00    0.0000000e+00    0.0000000e+00    0.0000000e+00    0.0000000e+00    0.0000000e+00    0.0000000e+00    0.0000000e+00    0.0000000e+00    0.0000000e+00    0.0000000e+00    0.0000000e+00    0.0000000e+00    0.0000000e+00    0.0000000e+00    0.0000000e+00    0.0000000e+00    0.0000000e+00    0.0000000e+00    0.0000000e+00    0.0000000e+00    0.0000000e+00    0.0000000e+00    0.0000000e+00    0.0000000e+00    0.0000000e+00    0.0000000e+00    0.0000000e+00    0.0000000e+00    0.0000000e+00 
  -1.4534587e+02    0.0000000e+00    8.7194029e-04    2.9191045e-03    0.0000000e+00    0.0000000e+00    0.0000000e+00    0.0000000e+00    0.0000000e+00    0.0000000e+00    0.0000000e+00    0.0000000e+00    0.0000000e+00    0.0000000e+00    0.0000000e+00    0.0000000e+00    0.0000000e+00    0.0000000e+00    0.0000000e+00    0.0000000e+00    0.0000000e+00    0.0000000e+00    0.0000000e+00    0.0000000e+00    0.0000000e+00    0.0000000e+00    0.0000000e+00    0.0000000e+00    0.0000000e+00    0.0000000e+00    0.0000000e+00    0.0000000e+00    0.0000000e+00    0.0000000e+00    0.0000000e+00    0.0000000e+00    0.0000000e+00    0.0000000e+00    0.0000000e+00    0.0000000e+00    0.0000000e+00    0.0000000e+00    0.0000000e+00 
  -1.4517933e+02    0.0000000e+00    8.7194029e-04    2.9191045e-03    0.0000000e+00    0.0000000e+00    0.0000000e+00    0.0000000e+00    0.0000000e+00    0.0000000e+00    0.0000000e+00    0.0000000e+00    0.0000000e+00    0.0000000e+00    0.0000000e+00    0.0000000e+00    0.0000000e+00    0.0000000e+00    0.0000000e+00    0.0000000e+00    0.0000000e+00    0.0000000e+00    0.0000000e+00    0.0000000e+00    0.0000000e+00    0.0000000e+00    0.0000000e+00    0.0000000e+00    0.0000000e+00    0.0000000e+00    0.0000000e+00    0.0000000e+00    0.0000000e+00    0.0000000e+00    0.0000000e+00    0.0000000e+00    0.0000000e+00    0.0000000e+00    0.0000000e+00    0.0000000e+00    0.0000000e+00    0.0000000e+00    0.0000000e+00 
  -1.4497117e+02    0.0000000e+00    8.7194029e-04    2.9191045e-03    0.0000000e+00    0.0000000e+00    0.0000000e+00    0.0000000e+00    0.0000000e+00    0.0000000e+00    0.0000000e+00    0.0000000e+00    0.0000000e+00    0.0000000e+00    0.0000000e+00    0.0000000e+00    0.0000000e+00    0.0000000e+00    0.0000000e+00    0.0000000e+00    0.0000000e+00    0.0000000e+00    0.0000000e+00    0.0000000e+00    0.0000000e+00    0.0000000e+00    0.0000000e+00    0.0000000e+00    0.0000000e+00    0.0000000e+00    0.0000000e+00    0.0000000e+00    0.0000000e+00    0.0000000e+00    0.0000000e+00    0.0000000e+00    0.0000000e+00    0.0000000e+00    0.0000000e+00    0.0000000e+00    0.0000000e+00    0.0000000e+00    0.0000000e+00 
  -1.4471096e+02    0.0000000e+00    8.7194029e-04    2.9191045e-03    0.0000000e+00    0.0000000e+00    0.0000000e+00    0.0000000e+00    0.0000000e+00    0.0000000e+00    0.0000000e+00    0.0000000e+00    0.0000000e+00    0.0000000e+00    0.0000000e+00    0.0000000e+00    0.0000000e+00    0.0000000e+00    0.0000000e+00    0.0000000e+00    0.0000000e+00    0.0000000e+00    0.0000000e+00    0.0000000e+00    0.0000000e+00    0.0000000e+00    0.0000000e+00    0.0000000e+00    0.0000000e+00    0.0000000e+00    0.0000000e+00    0.0000000e+00    0.0000000e+00    0.0000000e+00    0.0000000e+00    0.0000000e+00    0.0000000e+00    0.0000000e+00    0.0000000e+00    0.0000000e+00    0.0000000e+00    0.0000000e+00    0.0000000e+00 
  -1.4438570e+02    0.0000000e+00    8.7194029e-04    2.9191045e-03    0.0000000e+00    0.0000000e+00    0.0000000e+00    0.0000000e+00    0.0000000e+00    0.0000000e+00    0.0000000e+00    0.0000000e+00    0.0000000e+00    0.0000000e+00    0.0000000e+00    0.0000000e+00    0.0000000e+00    0.0000000e+00    0.0000000e+00    0.0000000e+00    0.0000000e+00    0.0000000e+00    0.0000000e+00    0.0000000e+00    0.0000000e+00    0.0000000e+00    0.0000000e+00    0.0000000e+00    0.0000000e+00    0.0000000e+00    0.0000000e+00    0.0000000e+00    0.0000000e+00    0.0000000e+00    0.0000000e+00    0.0000000e+00    0.0000000e+00    0.0000000e+00    0.0000000e+00    0.0000000e+00    0.0000000e+00    0.0000000e+00    0.0000000e+00 
  -1.4397912e+02    0.0000000e+00    8.7194029e-04    2.9191045e-03    0.0000000e+00    0.0000000e+00    0.0000000e+00    0.0000000e+00    0.0000000e+00    0.0000000e+00    0.0000000e+00    0.0000000e+00    0.0000000e+00    0.0000000e+00    0.0000000e+00    0.0000000e+00    0.0000000e+00    0.0000000e+00    0.0000000e+00    0.0000000e+00    0.0000000e+00    0.0000000e+00    0.0000000e+00    0.0000000e+00    0.0000000e+00    0.0000000e+00    0.0000000e+00    0.0000000e+00    0.0000000e+00    0.0000000e+00    0.0000000e+00    0.0000000e+00    0.0000000e+00    0.0000000e+00    0.0000000e+00    0.0000000e+00    0.0000000e+00    0.0000000e+00    0.0000000e+00    0.0000000e+00    0.0000000e+00    0.0000000e+00    0.0000000e+00 
  -1.4347090e+02    0.0000000e+00    8.7194029e-04    2.9191045e-03    0.0000000e+00    0.0000000e+00    0.0000000e+00    0.0000000e+00    0.0000000e+00    0.0000000e+00    0.0000000e+00    0.0000000e+00    0.0000000e+00    0.0000000e+00    0.0000000e+00    0.0000000e+00    0.0000000e+00    0.0000000e+00    0.0000000e+00    0.0000000e+00    0.0000000e+00    0.0000000e+00    0.0000000e+00    0.0000000e+00    0.0000000e+00    0.0000000e+00    0.0000000e+00    0.0000000e+00    0.0000000e+00    0.0000000e+00    0.0000000e+00    0.0000000e+00    0.0000000e+00    0.0000000e+00    0.0000000e+00    0.0000000e+00    0.0000000e+00    0.0000000e+00    0.0000000e+00    0.0000000e+00    0.0000000e+00    0.0000000e+00    0.0000000e+00 
  -1.4287090e+02    0.0000000e+00    8.7194029e-04    2.9191045e-03    0.0000000e+00    0.0000000e+00    0.0000000e+00    0.0000000e+00    0.0000000e+00    0.0000000e+00    0.0000000e+00    0.0000000e+00    0.0000000e+00    0.0000000e+00    0.0000000e+00    0.0000000e+00    0.0000000e+00    0.0000000e+00    0.0000000e+00    0.0000000e+00    0.0000000e+00    0.0000000e+00    0.0000000e+00    0.0000000e+00    0.0000000e+00    0.0000000e+00    0.0000000e+00    0.0000000e+00    0.0000000e+00    0.0000000e+00    0.0000000e+00    0.0000000e+00    0.0000000e+00    0.0000000e+00    0.0000000e+00    0.0000000e+00    0.0000000e+00    0.0000000e+00    0.0000000e+00    0.0000000e+00    0.0000000e+00    0.0000000e+00    0.0000000e+00 
  -1.4227090e+02    0.0000000e+00    8.7194029e-04    2.9191045e-03    0.0000000e+00    0.0000000e+00    0.0000000e+00    0.0000000e+00    0.0000000e+00    0.0000000e+00    0.0000000e+00    0.0000000e+00    0.0000000e+00    0.0000000e+00    0.0000000e+00    0.0000000e+00    0.0000000e+00    0.0000000e+00    0.0000000e+00    0.0000000e+00    0.0000000e+00    0.0000000e+00    0.0000000e+00    0.0000000e+00    0.0000000e+00    0.0000000e+00    0.0000000e+00    0.0000000e+00    0.0000000e+00    0.0000000e+00    0.0000000e+00    0.0000000e+00    0.0000000e+00    0.0000000e+00    0.0000000e+00    0.0000000e+00    0.0000000e+00    0.0000000e+00    0.0000000e+00    0.0000000e+00    0.0000000e+00    0.0000000e+00    0.0000000e+00 
  -1.4167090e+02    0.0000000e+00    8.7194029e-04    2.9191045e-03    0.0000000e+00    0.0000000e+00    0.0000000e+00    0.0000000e+00    0.0000000e+00    0.0000000e+00    0.0000000e+00    0.0000000e+00    0.0000000e+00    0.0000000e+00    0.0000000e+00    0.0000000e+00    0.0000000e+00    0.0000000e+00    0.0000000e+00    0.0000000e+00    0.0000000e+00    0.0000000e+00    0.0000000e+00    0.0000000e+00    0.0000000e+00    0.0000000e+00    0.0000000e+00    0.0000000e+00    0.0000000e+00    0.0000000e+00    0.0000000e+00    0.0000000e+00    0.0000000e+00    0.0000000e+00    0.0000000e+00    0.0000000e+00    0.0000000e+00    0.0000000e+00    0.0000000e+00    0.0000000e+00    0.0000000e+00    0.0000000e+00    0.0000000e+00 
  -1.4107090e+02    0.0000000e+00    8.7194029e-04    2.9191045e-03    0.0000000e+00    0.0000000e+00    0.0000000e+00    0.0000000e+00    0.0000000e+00    0.0000000e+00    0.0000000e+00    0.0000000e+00    0.0000000e+00    0.0000000e+00    0.0000000e+00    0.0000000e+00    0.0000000e+00    0.0000000e+00    0.0000000e+00    0.0000000e+00    0.0000000e+00    0.0000000e+00    0.0000000e+00    0.0000000e+00    0.0000000e+00    0.0000000e+00    0.0000000e+00    0.0000000e+00    0.0000000e+00    0.0000000e+00    0.0000000e+00    0.0000000e+00    0.0000000e+00    0.0000000e+00    0.0000000e+00    0.0000000e+00    0.0000000e+00    0.0000000e+00    0.0000000e+00    0.0000000e+00    0.0000000e+00    0.0000000e+00    0.0000000e+00 
  -1.4047090e+02    0.0000000e+00    8.7194029e-04    2.9191045e-03    0.0000000e+00    0.0000000e+00    0.0000000e+00    0.0000000e+00    0.0000000e+00    0.0000000e+00    0.0000000e+00    0.0000000e+00    0.0000000e+00    0.0000000e+00    0.0000000e+00    0.0000000e+00    0.0000000e+00    0.0000000e+00    0.0000000e+00    0.0000000e+00    0.0000000e+00    0.0000000e+00    0.0000000e+00    0.0000000e+00    0.0000000e+00    0.0000000e+00    0.0000000e+00    0.0000000e+00    0.0000000e+00    0.0000000e+00    0.0000000e+00    0.0000000e+00    0.0000000e+00    0.0000000e+00    0.0000000e+00    0.0000000e+00    0.0000000e+00    0.0000000e+00    0.0000000e+00    0.0000000e+00    0.0000000e+00    0.0000000e+00    0.0000000e+00 
  -1.3987090e+02    0.0000000e+00    8.7194029e-04    2.9191045e-03    0.0000000e+00    0.0000000e+00    0.0000000e+00    0.0000000e+00    0.0000000e+00    0.0000000e+00    0.0000000e+00    0.0000000e+00    0.0000000e+00    0.0000000e+00    0.0000000e+00    0.0000000e+00    0.0000000e+00    0.0000000e+00    0.0000000e+00    0.0000000e+00    0.0000000e+00    0.0000000e+00    0.0000000e+00    0.0000000e+00    0.0000000e+00    0.0000000e+00    0.0000000e+00    0.0000000e+00    0.0000000e+00    0.0000000e+00    0.0000000e+00    0.0000000e+00    0.0000000e+00    0.0000000e+00    0.0000000e+00    0.0000000e+00    0.0000000e+00    0.0000000e+00    0.0000000e+00    0.0000000e+00    0.0000000e+00    0.0000000e+00    0.0000000e+00 
  -1.3927090e+02    0.0000000e+00    8.7194029e-04    2.9191045e-03    0.0000000e+00    0.0000000e+00    0.0000000e+00    0.0000000e+00    0.0000000e+00    0.0000000e+00    0.0000000e+00    0.0000000e+00    0.0000000e+00    0.0000000e+00    0.0000000e+00    0.0000000e+00    0.0000000e+00    0.0000000e+00    0.0000000e+00    0.0000000e+00    0.0000000e+00    0.0000000e+00    0.0000000e+00    0.0000000e+00    0.0000000e+00    0.0000000e+00    0.0000000e+00    0.0000000e+00    0.0000000e+00    0.0000000e+00    0.0000000e+00    0.0000000e+00    0.0000000e+00    0.0000000e+00    0.0000000e+00    0.0000000e+00    0.0000000e+00    0.0000000e+00    0.0000000e+00    0.0000000e+00    0.0000000e+00    0.0000000e+00    0.0000000e+00 
  -1.3867090e+02    0.0000000e+00    8.7194029e-04    2.9191045e-03    0.0000000e+00    0.0000000e+00    0.0000000e+00    0.0000000e+00    0.0000000e+00    0.0000000e+00    0.0000000e+00    0.0000000e+00    0.0000000e+00    0.0000000e+00    0.0000000e+00    0.0000000e+00    0.0000000e+00    0.0000000e+00    0.0000000e+00    0.0000000e+00    0.0000000e+00    0.0000000e+00    0.0000000e+00    0.0000000e+00    0.0000000e+00    0.0000000e+00    0.0000000e+00    0.0000000e+00    0.0000000e+00    0.0000000e+00    0.0000000e+00    0.0000000e+00    0.0000000e+00    0.0000000e+00    0.0000000e+00    0.0000000e+00    0.0000000e+00    0.0000000e+00    0.0000000e+00    0.0000000e+00    0.0000000e+00    0.0000000e+00    0.0000000e+00 
  -1.3807090e+02    0.0000000e+00    8.7194029e-04    2.9191044e-03    0.0000000e+00    0.0000000e+00    0.0000000e+00    0.0000000e+00    0.0000000e+00    0.0000000e+00    0.0000000e+00    0.0000000e+00    0.0000000e+00    0.0000000e+00    0.0000000e+00    0.0000000e+00    0.0000000e+00    0.0000000e+00    0.0000000e+00    0.0000000e+00    0.0000000e+00    0.0000000e+00    0.0000000e+00    0.0000000e+00    0.0000000e+00    0.0000000e+00    0.0000000e+00    0.0000000e+00    0.0000000e+00    0.0000000e+00    0.0000000e+00    0.0000000e+00    0.0000000e+00    0.0000000e+00    0.0000000e+00    0.0000000e+00    0.0000000e+00    0.0000000e+00    0.0000000e+00    0.0000000e+00    0.0000000e+00    0.0000000e+00    0.0000000e+00 
  -1.3747090e+02    0.0000000e+00    8.7194029e-04    2.9191044e-03    0.0000000e+00    0.0000000e+00    0.0000000e+00    0.0000000e+00    0.0000000e+00    0.0000000e+00    0.0000000e+00    0.0000000e+00    0.0000000e+00    0.0000000e+00    0.0000000e+00    0.0000000e+00    0.0000000e+00    0.0000000e+00    0.0000000e+00    0.0000000e+00    0.0000000e+00    0.0000000e+00    0.0000000e+00    0.0000000e+00    0.0000000e+00    0.0000000e+00    0.0000000e+00    0.0000000e+00    0.0000000e+00    0.0000000e+00    0.0000000e+00    0.0000000e+00    0.0000000e+00    0.0000000e+00    0.0000000e+00    0.0000000e+00    0.0000000e+00    0.0000000e+00    0.0000000e+00    0.0000000e+00    0.0000000e+00    0.0000000e+00    0.0000000e+00 
  -1.3687090e+02    0.0000000e+00    8.7194029e-04    2.9191044e-03    0.0000000e+00    0.0000000e+00    0.0000000e+00    0.0000000e+00    0.0000000e+00    0.0000000e+00    0.0000000e+00    0.0000000e+00    0.0000000e+00    0.0000000e+00    0.0000000e+00    0.0000000e+00    0.0000000e+00    0.0000000e+00    0.0000000e+00    0.0000000e+00    0.0000000e+00    0.0000000e+00    0.0000000e+00    0.0000000e+00    0.0000000e+00    0.0000000e+00    0.0000000e+00    0.0000000e+00    0.0000000e+00    0.0000000e+00    0.0000000e+00    0.0000000e+00    0.0000000e+00    0.0000000e+00    0.0000000e+00    0.0000000e+00    0.0000000e+00    0.0000000e+00    0.0000000e+00    0.0000000e+00    0.0000000e+00    0.0000000e+00    0.0000000e+00 
  -1.3627090e+02    0.0000000e+00    8.7194029e-04    2.9191044e-03    0.0000000e+00    0.0000000e+00    0.0000000e+00    0.0000000e+00    0.0000000e+00    0.0000000e+00    0.0000000e+00    0.0000000e+00    0.0000000e+00    0.0000000e+00    0.0000000e+00    0.0000000e+00    0.0000000e+00    0.0000000e+00    0.0000000e+00    0.0000000e+00    0.0000000e+00    0.0000000e+00    0.0000000e+00    0.0000000e+00    0.0000000e+00    0.0000000e+00    0.0000000e+00    0.0000000e+00    0.0000000e+00    0.0000000e+00    0.0000000e+00    0.0000000e+00    0.0000000e+00    0.0000000e+00    0.0000000e+00    0.0000000e+00    0.0000000e+00    0.0000000e+00    0.0000000e+00    0.0000000e+00    0.0000000e+00    0.0000000e+00    0.0000000e+00 
  -1.3567090e+02    0.0000000e+00    8.7194029e-04    2.9191044e-03    0.0000000e+00    0.0000000e+00    0.0000000e+00    0.0000000e+00    0.0000000e+00    0.0000000e+00    0.0000000e+00    0.0000000e+00    0.0000000e+00    0.0000000e+00    0.0000000e+00    0.0000000e+00    0.0000000e+00    0.0000000e+00    0.0000000e+00    0.0000000e+00    0.0000000e+00    0.0000000e+00    0.0000000e+00    0.0000000e+00    0.0000000e+00    0.0000000e+00    0.0000000e+00    0.0000000e+00    0.0000000e+00    0.0000000e+00    0.0000000e+00    0.0000000e+00    0.0000000e+00    0.0000000e+00    0.0000000e+00    0.0000000e+00    0.0000000e+00    0.0000000e+00    0.0000000e+00    0.0000000e+00    0.0000000e+00    0.0000000e+00    0.0000000e+00 
  -1.3507090e+02    0.0000000e+00    8.7194028e-04    2.9191044e-03    0.0000000e+00    0.0000000e+00    0.0000000e+00    0.0000000e+00    0.0000000e+00    0.0000000e+00    0.0000000e+00    0.0000000e+00    0.0000000e+00    0.0000000e+00    0.0000000e+00    0.0000000e+00    0.0000000e+00    0.0000000e+00    0.0000000e+00    0.0000000e+00    0.0000000e+00    0.0000000e+00    0.0000000e+00    0.0000000e+00    0.0000000e+00    0.0000000e+00    0.0000000e+00    0.0000000e+00    0.0000000e+00    0.0000000e+00    0.0000000e+00    0.0000000e+00    0.0000000e+00    0.0000000e+00    0.0000000e+00    0.0000000e+00    0.0000000e+00    0.0000000e+00    0.0000000e+00    0.0000000e+00    0.0000000e+00    0.0000000e+00    0.0000000e+00 
  -1.3447090e+02    0.0000000e+00    8.7194028e-04    2.9191044e-03    0.0000000e+00    0.0000000e+00    0.0000000e+00    0.0000000e+00    0.0000000e+00    0.0000000e+00    0.0000000e+00    0.0000000e+00    0.0000000e+00    0.0000000e+00    0.0000000e+00    0.0000000e+00    0.0000000e+00    0.0000000e+00    0.0000000e+00    0.0000000e+00    0.0000000e+00    0.0000000e+00    0.0000000e+00    0.0000000e+00    0.0000000e+00    0.0000000e+00    0.0000000e+00    0.0000000e+00    0.0000000e+00    0.0000000e+00    0.0000000e+00    0.0000000e+00    0.0000000e+00    0.0000000e+00    0.0000000e+00    0.0000000e+00    0.0000000e+00    0.0000000e+00    0.0000000e+00    0.0000000e+00    0.0000000e+00    0.0000000e+00    0.0000000e+00 
  -1.3387090e+02    0.0000000e+00    8.7194028e-04    2.9191044e-03    0.0000000e+00    0.0000000e+00    0.0000000e+00    0.0000000e+00    0.0000000e+00    0.0000000e+00    0.0000000e+00    0.0000000e+00    0.0000000e+00    0.0000000e+00    0.0000000e+00    0.0000000e+00    0.0000000e+00    0.0000000e+00    0.0000000e+00    0.0000000e+00    0.0000000e+00    0.0000000e+00    0.0000000e+00    0.0000000e+00    0.0000000e+00    0.0000000e+00    0.0000000e+00    0.0000000e+00    0.0000000e+00    0.0000000e+00    0.0000000e+00    0.0000000e+00    0.0000000e+00    0.0000000e+00    0.0000000e+00    0.0000000e+00    0.0000000e+00    0.0000000e+00    0.0000000e+00    0.0000000e+00    0.0000000e+00    0.0000000e+00    0.0000000e+00 
  -1.3327090e+02    0.0000000e+00    8.7194028e-04    2.9191044e-03    0.0000000e+00    0.0000000e+00    0.0000000e+00    0.0000000e+00    0.0000000e+00    0.0000000e+00    0.0000000e+00    0.0000000e+00    0.0000000e+00    0.0000000e+00    0.0000000e+00    0.0000000e+00    0.0000000e+00    0.0000000e+00    0.0000000e+00    0.0000000e+00    0.0000000e+00    0.0000000e+00    0.0000000e+00    0.0000000e+00    0.0000000e+00    0.0000000e+00    0.0000000e+00    0.0000000e+00    0.0000000e+00    0.0000000e+00    0.0000000e+00    0.0000000e+00    0.0000000e+00    0.0000000e+00    0.0000000e+00    0.0000000e+00    0.0000000e+00    0.0000000e+00    0.0000000e+00    0.0000000e+00    0.0000000e+00    0.0000000e+00    0.0000000e+00 
  -1.3267090e+02    0.0000000e+00    8.7194028e-04    2.9191044e-03    0.0000000e+00    0.0000000e+00    0.0000000e+00    0.0000000e+00    0.0000000e+00    0.0000000e+00    0.0000000e+00    0.0000000e+00    0.0000000e+00    0.0000000e+00    0.0000000e+00    0.0000000e+00    0.0000000e+00    0.0000000e+00    0.0000000e+00    0.0000000e+00    0.0000000e+00    0.0000000e+00    0.0000000e+00    0.0000000e+00    0.0000000e+00    0.0000000e+00    0.0000000e+00    0.0000000e+00    0.0000000e+00    0.0000000e+00    0.0000000e+00    0.0000000e+00    0.0000000e+00    0.0000000e+00    0.0000000e+00    0.0000000e+00    0.0000000e+00    0.0000000e+00    0.0000000e+00    0.0000000e+00    0.0000000e+00    0.0000000e+00    0.0000000e+00 
  -1.3207090e+02    0.0000000e+00    8.7194028e-04    2.9191044e-03    0.0000000e+00    0.0000000e+00    0.0000000e+00    0.0000000e+00    0.0000000e+00    0.0000000e+00    0.0000000e+00    0.0000000e+00    0.0000000e+00    0.0000000e+00    0.0000000e+00    0.0000000e+00    0.0000000e+00    0.0000000e+00    0.0000000e+00    0.0000000e+00    0.0000000e+00    0.0000000e+00    0.0000000e+00    0.0000000e+00    0.0000000e+00    0.0000000e+00    0.0000000e+00    0.0000000e+00    0.0000000e+00    0.0000000e+00    0.0000000e+00    0.0000000e+00    0.0000000e+00    0.0000000e+00    0.0000000e+00    0.0000000e+00    0.0000000e+00    0.0000000e+00    0.0000000e+00    0.0000000e+00    0.0000000e+00    0.0000000e+00    0.0000000e+00 
  -1.3147090e+02    0.0000000e+00    8.7194028e-04    2.9191044e-03    0.0000000e+00    0.0000000e+00    0.0000000e+00    0.0000000e+00    0.0000000e+00    0.0000000e+00    0.0000000e+00    0.0000000e+00    0.0000000e+00    0.0000000e+00    0.0000000e+00    0.0000000e+00    0.0000000e+00    0.0000000e+00    0.0000000e+00    0.0000000e+00    0.0000000e+00    0.0000000e+00    0.0000000e+00    0.0000000e+00    0.0000000e+00    0.0000000e+00    0.0000000e+00    0.0000000e+00    0.0000000e+00    0.0000000e+00    0.0000000e+00    0.0000000e+00    0.0000000e+00    0.0000000e+00    0.0000000e+00    0.0000000e+00    0.0000000e+00    0.0000000e+00    0.0000000e+00    0.0000000e+00    0.0000000e+00    0.0000000e+00    0.0000000e+00 
  -1.3087090e+02    0.0000000e+00    8.7194028e-04    2.9191044e-03    0.0000000e+00    0.0000000e+00    0.0000000e+00    0.0000000e+00    0.0000000e+00    0.0000000e+00    0.0000000e+00    0.0000000e+00    0.0000000e+00    0.0000000e+00    0.0000000e+00    0.0000000e+00    0.0000000e+00    0.0000000e+00    0.0000000e+00    0.0000000e+00    0.0000000e+00    0.0000000e+00    0.0000000e+00    0.0000000e+00    0.0000000e+00    0.0000000e+00    0.0000000e+00    0.0000000e+00    0.0000000e+00    0.0000000e+00    0.0000000e+00    0.0000000e+00    0.0000000e+00    0.0000000e+00    0.0000000e+00    0.0000000e+00    0.0000000e+00    0.0000000e+00    0.0000000e+00    0.0000000e+00    0.0000000e+00    0.0000000e+00    0.0000000e+00 
  -1.3027090e+02    0.0000000e+00    8.7194028e-04    2.9191044e-03    0.0000000e+00    0.0000000e+00    0.0000000e+00    0.0000000e+00    0.0000000e+00    0.0000000e+00    0.0000000e+00    0.0000000e+00    0.0000000e+00    0.0000000e+00    0.0000000e+00    0.0000000e+00    0.0000000e+00    0.0000000e+00    0.0000000e+00    0.0000000e+00    0.0000000e+00    0.0000000e+00    0.0000000e+00    0.0000000e+00    0.0000000e+00    0.0000000e+00    0.0000000e+00    0.0000000e+00    0.0000000e+00    0.0000000e+00    0.0000000e+00    0.0000000e+00    0.0000000e+00    0.0000000e+00    0.0000000e+00    0.0000000e+00    0.0000000e+00    0.0000000e+00    0.0000000e+00    0.0000000e+00    0.0000000e+00    0.0000000e+00    0.0000000e+00 
  -1.2967090e+02    0.0000000e+00    8.7194027e-04    2.9191044e-03    0.0000000e+00    0.0000000e+00    0.0000000e+00    0.0000000e+00    0.0000000e+00    0.0000000e+00    0.0000000e+00    0.0000000e+00    0.0000000e+00    0.0000000e+00    0.0000000e+00    0.0000000e+00    0.0000000e+00    0.0000000e+00    0.0000000e+00    0.0000000e+00    0.0000000e+00    0.0000000e+00    0.0000000e+00    0.0000000e+00    0.0000000e+00    0.0000000e+00    0.0000000e+00    0.0000000e+00    0.0000000e+00    0.0000000e+00    0.0000000e+00    0.0000000e+00    0.0000000e+00    0.0000000e+00    0.0000000e+00    0.0000000e+00    0.0000000e+00    0.0000000e+00    0.0000000e+00    0.0000000e+00    0.0000000e+00    0.0000000e+00    0.0000000e+00 
  -1.2907090e+02    0.0000000e+00    8.7194027e-04    2.9191044e-03    0.0000000e+00    0.0000000e+00    0.0000000e+00    0.0000000e+00    0.0000000e+00    0.0000000e+00    0.0000000e+00    0.0000000e+00    0.0000000e+00    0.0000000e+00    0.0000000e+00    0.0000000e+00    0.0000000e+00    0.0000000e+00    0.0000000e+00    0.0000000e+00    0.0000000e+00    0.0000000e+00    0.0000000e+00    0.0000000e+00    0.0000000e+00    0.0000000e+00    0.0000000e+00    0.0000000e+00    0.0000000e+00    0.0000000e+00    0.0000000e+00    0.0000000e+00    0.0000000e+00    0.0000000e+00    0.0000000e+00    0.0000000e+00    0.0000000e+00    0.0000000e+00    0.0000000e+00    0.0000000e+00    0.0000000e+00    0.0000000e+00    0.0000000e+00 
  -1.2847090e+02    0.0000000e+00    8.7194027e-04    2.9191044e-03    0.0000000e+00    0.0000000e+00    0.0000000e+00    0.0000000e+00    0.0000000e+00    0.0000000e+00    0.0000000e+00    0.0000000e+00    0.0000000e+00    0.0000000e+00    0.0000000e+00    0.0000000e+00    0.0000000e+00    0.0000000e+00    0.0000000e+00    0.0000000e+00    0.0000000e+00    0.0000000e+00    0.0000000e+00    0.0000000e+00    0.0000000e+00    0.0000000e+00    0.0000000e+00    0.0000000e+00    0.0000000e+00    0.0000000e+00    0.0000000e+00    0.0000000e+00    0.0000000e+00    0.0000000e+00    0.0000000e+00    0.0000000e+00    0.0000000e+00    0.0000000e+00    0.0000000e+00    0.0000000e+00    0.0000000e+00    0.0000000e+00    0.0000000e+00 
  -1.2787090e+02    0.0000000e+00    8.7194027e-04    2.9191044e-03    0.0000000e+00    0.0000000e+00    0.0000000e+00    0.0000000e+00    0.0000000e+00    0.0000000e+00    0.0000000e+00    0.0000000e+00    0.0000000e+00    0.0000000e+00    0.0000000e+00    0.0000000e+00    0.0000000e+00    0.0000000e+00    0.0000000e+00    0.0000000e+00    0.0000000e+00    0.0000000e+00    0.0000000e+00    0.0000000e+00    0.0000000e+00    0.0000000e+00    0.0000000e+00    0.0000000e+00    0.0000000e+00    0.0000000e+00    0.0000000e+00    0.0000000e+00    0.0000000e+00    0.0000000e+00    0.0000000e+00    0.0000000e+00    0.0000000e+00    0.0000000e+00    0.0000000e+00    0.0000000e+00    0.0000000e+00    0.0000000e+00    0.0000000e+00 
  -1.2727090e+02    0.0000000e+00    8.7194027e-04    2.9191044e-03    0.0000000e+00    0.0000000e+00    0.0000000e+00    0.0000000e+00    0.0000000e+00    0.0000000e+00    0.0000000e+00    0.0000000e+00    0.0000000e+00    0.0000000e+00    0.0000000e+00    0.0000000e+00    0.0000000e+00    0.0000000e+00    0.0000000e+00    0.0000000e+00    0.0000000e+00    0.0000000e+00    0.0000000e+00    0.0000000e+00    0.0000000e+00    0.0000000e+00    0.0000000e+00    0.0000000e+00    0.0000000e+00    0.0000000e+00    0.0000000e+00    0.0000000e+00    0.0000000e+00    0.0000000e+00    0.0000000e+00    0.0000000e+00    0.0000000e+00    0.0000000e+00    0.0000000e+00    0.0000000e+00    0.0000000e+00    0.0000000e+00    0.0000000e+00 
  -1.2667090e+02    0.0000000e+00    8.7194027e-04    2.9191044e-03    0.0000000e+00    0.0000000e+00    0.0000000e+00    0.0000000e+00    0.0000000e+00    0.0000000e+00    0.0000000e+00    0.0000000e+00    0.0000000e+00    0.0000000e+00    0.0000000e+00    0.0000000e+00    0.0000000e+00    0.0000000e+00    0.0000000e+00    0.0000000e+00    0.0000000e+00    0.0000000e+00    0.0000000e+00    0.0000000e+00    0.0000000e+00    0.0000000e+00    0.0000000e+00    0.0000000e+00    0.0000000e+00    0.0000000e+00    0.0000000e+00    0.0000000e+00    0.0000000e+00    0.0000000e+00    0.0000000e+00    0.0000000e+00    0.0000000e+00    0.0000000e+00    0.0000000e+00    0.0000000e+00    0.0000000e+00    0.0000000e+00    0.0000000e+00 
  -1.2607090e+02    0.0000000e+00    8.7194027e-04    2.9191044e-03    0.0000000e+00    0.0000000e+00    0.0000000e+00    0.0000000e+00    0.0000000e+00    0.0000000e+00    0.0000000e+00    0.0000000e+00    0.0000000e+00    0.0000000e+00    0.0000000e+00    0.0000000e+00    0.0000000e+00    0.0000000e+00    0.0000000e+00    0.0000000e+00    0.0000000e+00    0.0000000e+00    0.0000000e+00    0.0000000e+00    0.0000000e+00    0.0000000e+00    0.0000000e+00    0.0000000e+00    0.0000000e+00    0.0000000e+00    0.0000000e+00    0.0000000e+00    0.0000000e+00    0.0000000e+00    0.0000000e+00    0.0000000e+00    0.0000000e+00    0.0000000e+00    0.0000000e+00    0.0000000e+00    0.0000000e+00    0.0000000e+00    0.0000000e+00 
  -1.2547090e+02    0.0000000e+00    8.7194027e-04    2.9191044e-03    0.0000000e+00    0.0000000e+00    0.0000000e+00    0.0000000e+00    0.0000000e+00    0.0000000e+00    0.0000000e+00    0.0000000e+00    0.0000000e+00    0.0000000e+00    0.0000000e+00    0.0000000e+00    0.0000000e+00    0.0000000e+00    0.0000000e+00    0.0000000e+00    0.0000000e+00    0.0000000e+00    0.0000000e+00    0.0000000e+00    0.0000000e+00    0.0000000e+00    0.0000000e+00    0.0000000e+00    0.0000000e+00    0.0000000e+00    0.0000000e+00    0.0000000e+00    0.0000000e+00    0.0000000e+00    0.0000000e+00    0.0000000e+00    0.0000000e+00    0.0000000e+00    0.0000000e+00    0.0000000e+00    0.0000000e+00    0.0000000e+00    0.0000000e+00 
  -1.2487090e+02    0.0000000e+00    8.7194028e-04    2.9191044e-03    0.0000000e+00    0.0000000e+00    0.0000000e+00    0.0000000e+00    0.0000000e+00    0.0000000e+00    0.0000000e+00    0.0000000e+00    0.0000000e+00    0.0000000e+00    0.0000000e+00    0.0000000e+00    0.0000000e+00    0.0000000e+00    0.0000000e+00    0.0000000e+00    0.0000000e+00    0.0000000e+00    0.0000000e+00    0.0000000e+00    0.0000000e+00    0.0000000e+00    0.0000000e+00    0.0000000e+00    0.0000000e+00    0.0000000e+00    0.0000000e+00    0.0000000e+00    0.0000000e+00    0.0000000e+00    0.0000000e+00    0.0000000e+00    0.0000000e+00    0.0000000e+00    0.0000000e+00    0.0000000e+00    0.0000000e+00    0.0000000e+00    0.0000000e+00 
  -1.2427090e+02    0.0000000e+00    8.7194028e-04    2.9191044e-03    0.0000000e+00    0.0000000e+00    0.0000000e+00    0.0000000e+00    0.0000000e+00    0.0000000e+00    0.0000000e+00    0.0000000e+00    0.0000000e+00    0.0000000e+00    0.0000000e+00    0.0000000e+00    0.0000000e+00    0.0000000e+00    0.0000000e+00    0.0000000e+00    0.0000000e+00    0.0000000e+00    0.0000000e+00    0.0000000e+00    0.0000000e+00    0.0000000e+00    0.0000000e+00    0.0000000e+00    0.0000000e+00    0.0000000e+00    0.0000000e+00    0.0000000e+00    0.0000000e+00    0.0000000e+00    0.0000000e+00    0.0000000e+00    0.0000000e+00    0.0000000e+00    0.0000000e+00    0.0000000e+00    0.0000000e+00    0.0000000e+00    0.0000000e+00 
  -1.2367090e+02    0.0000000e+00    8.7194028e-04    2.9191044e-03    0.0000000e+00    0.0000000e+00    0.0000000e+00    0.0000000e+00    0.0000000e+00    0.0000000e+00    0.0000000e+00    0.0000000e+00    0.0000000e+00    0.0000000e+00    0.0000000e+00    0.0000000e+00    0.0000000e+00    0.0000000e+00    0.0000000e+00    0.0000000e+00    0.0000000e+00    0.0000000e+00    0.0000000e+00    0.0000000e+00    0.0000000e+00    0.0000000e+00    0.0000000e+00    0.0000000e+00    0.0000000e+00    0.0000000e+00    0.0000000e+00    0.0000000e+00    0.0000000e+00    0.0000000e+00    0.0000000e+00    0.0000000e+00    0.0000000e+00    0.0000000e+00    0.0000000e+00    0.0000000e+00    0.0000000e+00    0.0000000e+00    0.0000000e+00 
  -1.2307090e+02    0.0000000e+00    8.7194028e-04    2.9191044e-03    0.0000000e+00    0.0000000e+00    0.0000000e+00    0.0000000e+00    0.0000000e+00    0.0000000e+00    0.0000000e+00    0.0000000e+00    0.0000000e+00    0.0000000e+00    0.0000000e+00    0.0000000e+00    0.0000000e+00    0.0000000e+00    0.0000000e+00    0.0000000e+00    0.0000000e+00    0.0000000e+00    0.0000000e+00    0.0000000e+00    0.0000000e+00    0.0000000e+00    0.0000000e+00    0.0000000e+00    0.0000000e+00    0.0000000e+00    0.0000000e+00    0.0000000e+00    0.0000000e+00    0.0000000e+00    0.0000000e+00    0.0000000e+00    0.0000000e+00    0.0000000e+00    0.0000000e+00    0.0000000e+00    0.0000000e+00    0.0000000e+00    0.0000000e+00 
  -1.2247090e+02    0.0000000e+00    8.7194028e-04    2.9191044e-03    0.0000000e+00    0.0000000e+00    0.0000000e+00    0.0000000e+00    0.0000000e+00    0.0000000e+00    0.0000000e+00    0.0000000e+00    0.0000000e+00    0.0000000e+00    0.0000000e+00    0.0000000e+00    0.0000000e+00    0.0000000e+00    0.0000000e+00    0.0000000e+00    0.0000000e+00    0.0000000e+00    0.0000000e+00    0.0000000e+00    0.0000000e+00    0.0000000e+00    0.0000000e+00    0.0000000e+00    0.0000000e+00    0.0000000e+00    0.0000000e+00    0.0000000e+00    0.0000000e+00    0.0000000e+00    0.0000000e+00    0.0000000e+00    0.0000000e+00    0.0000000e+00    0.0000000e+00    0.0000000e+00    0.0000000e+00    0.0000000e+00    0.0000000e+00 
  -1.2187090e+02    0.0000000e+00    8.7194028e-04    2.9191044e-03    0.0000000e+00    0.0000000e+00    0.0000000e+00    0.0000000e+00    0.0000000e+00    0.0000000e+00    0.0000000e+00    0.0000000e+00    0.0000000e+00    0.0000000e+00    0.0000000e+00    0.0000000e+00    0.0000000e+00    0.0000000e+00    0.0000000e+00    0.0000000e+00    0.0000000e+00    0.0000000e+00    0.0000000e+00    0.0000000e+00    0.0000000e+00    0.0000000e+00    0.0000000e+00    0.0000000e+00    0.0000000e+00    0.0000000e+00    0.0000000e+00    0.0000000e+00    0.0000000e+00    0.0000000e+00    0.0000000e+00    0.0000000e+00    0.0000000e+00    0.0000000e+00    0.0000000e+00    0.0000000e+00    0.0000000e+00    0.0000000e+00    0.0000000e+00 
  -1.2127090e+02    0.0000000e+00    8.7194028e-04    2.9191044e-03    0.0000000e+00    0.0000000e+00    0.0000000e+00    0.0000000e+00    0.0000000e+00    0.0000000e+00    0.0000000e+00    0.0000000e+00    0.0000000e+00    0.0000000e+00    0.0000000e+00    0.0000000e+00    0.0000000e+00    0.0000000e+00    0.0000000e+00    0.0000000e+00    0.0000000e+00    0.0000000e+00    0.0000000e+00    0.0000000e+00    0.0000000e+00    0.0000000e+00    0.0000000e+00    0.0000000e+00    0.0000000e+00    0.0000000e+00    0.0000000e+00    0.0000000e+00    0.0000000e+00    0.0000000e+00    0.0000000e+00    0.0000000e+00    0.0000000e+00    0.0000000e+00    0.0000000e+00    0.0000000e+00    0.0000000e+00    0.0000000e+00    0.0000000e+00 
  -1.2067611e+02    0.0000000e+00    8.7194028e-04    2.9191044e-03    0.0000000e+00    0.0000000e+00    0.0000000e+00    0.0000000e+00    0.0000000e+00    0.0000000e+00    0.0000000e+00    0.0000000e+00    0.0000000e+00    0.0000000e+00    0.0000000e+00    0.0000000e+00    0.0000000e+00    0.0000000e+00    0.0000000e+00    0.0000000e+00    0.0000000e+00    0.0000000e+00    0.0000000e+00    0.0000000e+00    0.0000000e+00    0.0000000e+00    0.0000000e+00    0.0000000e+00    0.0000000e+00    0.0000000e+00    0.0000000e+00    0.0000000e+00    0.0000000e+00    0.0000000e+00    0.0000000e+00    0.0000000e+00    0.0000000e+00    0.0000000e+00    0.0000000e+00    0.0000000e+00    0.0000000e+00    0.0000000e+00    0.0000000e+00 
  -1.2008717e+02    0.0000000e+00    8.7194028e-04    2.9191044e-03    0.0000000e+00    0.0000000e+00    0.0000000e+00    0.0000000e+00    0.0000000e+00    0.0000000e+00    0.0000000e+00    0.0000000e+00    0.0000000e+00    0.0000000e+00    0.0000000e+00    0.0000000e+00    0.0000000e+00    0.0000000e+00    0.0000000e+00    0.0000000e+00    0.0000000e+00    0.0000000e+00    0.0000000e+00    0.0000000e+00    0.0000000e+00    0.0000000e+00    0.0000000e+00    0.0000000e+00    0.0000000e+00    0.0000000e+00    0.0000000e+00    0.0000000e+00    0.0000000e+00    0.0000000e+00    0.0000000e+00    0.0000000e+00    0.0000000e+00    0.0000000e+00    0.0000000e+00    0.0000000e+00    0.0000000e+00    0.0000000e+00    0.0000000e+00 
  -1.1950389e+02    0.0000000e+00    8.7194028e-04    2.9191044e-03    0.0000000e+00    0.0000000e+00    0.0000000e+00    0.0000000e+00    0.0000000e+00    0.0000000e+00    0.0000000e+00    0.0000000e+00    0.0000000e+00    0.0000000e+00    0.0000000e+00    0.0000000e+00    0.0000000e+00    0.0000000e+00    0.0000000e+00    0.0000000e+00    0.0000000e+00    0.0000000e+00    0.0000000e+00    0.0000000e+00    0.0000000e+00    0.0000000e+00    0.0000000e+00    0.0000000e+00    0.0000000e+00    0.0000000e+00    0.0000000e+00    0.0000000e+00    0.0000000e+00    0.0000000e+00    0.0000000e+00    0.0000000e+00    0.0000000e+00    0.0000000e+00    0.0000000e+00    0.0000000e+00    0.0000000e+00    0.0000000e+00    0.0000000e+00 
  -1.1892610e+02    0.0000000e+00    8.7194028e-04    2.9191044e-03    0.0000000e+00    0.0000000e+00    0.0000000e+00    0.0000000e+00    0.0000000e+00    0.0000000e+00    0.0000000e+00    0.0000000e+00    0.0000000e+00    0.0000000e+00    0.0000000e+00    0.0000000e+00    0.0000000e+00    0.0000000e+00    0.0000000e+00    0.0000000e+00    0.0000000e+00    0.0000000e+00    0.0000000e+00    0.0000000e+00    0.0000000e+00    0.0000000e+00    0.0000000e+00    0.0000000e+00    0.0000000e+00    0.0000000e+00    0.0000000e+00    0.0000000e+00    0.0000000e+00    0.0000000e+00    0.0000000e+00    0.0000000e+00    0.0000000e+00    0.0000000e+00    0.0000000e+00    0.0000000e+00    0.0000000e+00    0.0000000e+00    0.0000000e+00 
  -1.1835364e+02    0.0000000e+00    8.7194028e-04    2.9191044e-03    0.0000000e+00    0.0000000e+00    0.0000000e+00    0.0000000e+00    0.0000000e+00    0.0000000e+00    0.0000000e+00    0.0000000e+00    0.0000000e+00    0.0000000e+00    0.0000000e+00    0.0000000e+00    0.0000000e+00    0.0000000e+00    0.0000000e+00    0.0000000e+00    0.0000000e+00    0.0000000e+00    0.0000000e+00    0.0000000e+00    0.0000000e+00    0.0000000e+00    0.0000000e+00    0.0000000e+00    0.0000000e+00    0.0000000e+00    0.0000000e+00    0.0000000e+00    0.0000000e+00    0.0000000e+00    0.0000000e+00    0.0000000e+00    0.0000000e+00    0.0000000e+00    0.0000000e+00    0.0000000e+00    0.0000000e+00    0.0000000e+00    0.0000000e+00 
  -1.1778632e+02    0.0000000e+00    8.7194028e-04    2.9191044e-03    0.0000000e+00    0.0000000e+00    0.0000000e+00    0.0000000e+00    0.0000000e+00    0.0000000e+00    0.0000000e+00    0.0000000e+00    0.0000000e+00    0.0000000e+00    0.0000000e+00    0.0000000e+00    0.0000000e+00    0.0000000e+00    0.0000000e+00    0.0000000e+00    0.0000000e+00    0.0000000e+00    0.0000000e+00    0.0000000e+00    0.0000000e+00    0.0000000e+00    0.0000000e+00    0.0000000e+00    0.0000000e+00    0.0000000e+00    0.0000000e+00    0.0000000e+00    0.0000000e+00    0.0000000e+00    0.0000000e+00    0.0000000e+00    0.0000000e+00    0.0000000e+00    0.0000000e+00    0.0000000e+00    0.0000000e+00    0.0000000e+00    0.0000000e+00 
  -1.1722396e+02    0.0000000e+00    8.7194028e-04    2.9191044e-03    0.0000000e+00    0.0000000e+00    0.0000000e+00    0.0000000e+00    0.0000000e+00    0.0000000e+00    0.0000000e+00    0.0000000e+00    0.0000000e+00    0.0000000e+00    0.0000000e+00    0.0000000e+00    0.0000000e+00    0.0000000e+00    0.0000000e+00    0.0000000e+00    0.0000000e+00    0.0000000e+00    0.0000000e+00    0.0000000e+00    0.0000000e+00    0.0000000e+00    0.0000000e+00    0.0000000e+00    0.0000000e+00    0.0000000e+00    0.0000000e+00    0.0000000e+00    0.0000000e+00    0.0000000e+00    0.0000000e+00    0.0000000e+00    0.0000000e+00    0.0000000e+00    0.0000000e+00    0.0000000e+00    0.0000000e+00    0.0000000e+00    0.0000000e+00 
  -1.1666646e+02    0.0000000e+00    8.7194028e-04    2.9191044e-03    0.0000000e+00    0.0000000e+00    0.0000000e+00    0.0000000e+00    0.0000000e+00    0.0000000e+00    0.0000000e+00    0.0000000e+00    0.0000000e+00    0.0000000e+00    0.0000000e+00    0.0000000e+00    0.0000000e+00    0.0000000e+00    0.0000000e+00    0.0000000e+00    0.0000000e+00    0.0000000e+00    0.0000000e+00    0.0000000e+00    0.0000000e+00    0.0000000e+00    0.0000000e+00    0.0000000e+00    0.0000000e+00    0.0000000e+00    0.0000000e+00    0.0000000e+00    0.0000000e+00    0.0000000e+00    0.0000000e+00    0.0000000e+00    0.0000000e+00    0.0000000e+00    0.0000000e+00    0.0000000e+00    0.0000000e+00    0.0000000e+00    0.0000000e+00 
  -1.1611365e+02    0.0000000e+00    8.7194028e-04    2.9191044e-03    0.0000000e+00    0.0000000e+00    0.0000000e+00    0.0000000e+00    0.0000000e+00    0.0000000e+00    0.0000000e+00    0.0000000e+00    0.0000000e+00    0.0000000e+00    0.0000000e+00    0.0000000e+00    0.0000000e+00    0.0000000e+00    0.0000000e+00    0.0000000e+00    0.0000000e+00    0.0000000e+00    0.0000000e+00    0.0000000e+00    0.0000000e+00    0.0000000e+00    0.0000000e+00    0.0000000e+00    0.0000000e+00    0.0000000e+00    0.0000000e+00    0.0000000e+00    0.0000000e+00    0.0000000e+00    0.0000000e+00    0.0000000e+00    0.0000000e+00    0.0000000e+00    0.0000000e+00    0.0000000e+00    0.0000000e+00    0.0000000e+00    0.0000000e+00 
  -1.1556538e+02    0.0000000e+00    8.7194028e-04    2.9191044e-03    0.0000000e+00    0.0000000e+00    0.0000000e+00    0.0000000e+00    0.0000000e+00    0.0000000e+00    0.0000000e+00    0.0000000e+00    0.0000000e+00    0.0000000e+00    0.0000000e+00    0.0000000e+00    0.0000000e+00    0.0000000e+00    0.0000000e+00    0.0000000e+00    0.0000000e+00    0.0000000e+00    0.0000000e+00    0.0000000e+00    0.0000000e+00    0.0000000e+00    0.0000000e+00    0.0000000e+00    0.0000000e+00    0.0000000e+00    0.0000000e+00    0.0000000e+00    0.0000000e+00    0.0000000e+00    0.0000000e+00    0.0000000e+00    0.0000000e+00    0.0000000e+00    0.0000000e+00    0.0000000e+00    0.0000000e+00    0.0000000e+00    0.0000000e+00 
  -1.1502155e+02    0.0000000e+00    8.7194028e-04    2.9191044e-03    0.0000000e+00    0.0000000e+00    0.0000000e+00    0.0000000e+00    0.0000000e+00    0.0000000e+00    0.0000000e+00    0.0000000e+00    0.0000000e+00    0.0000000e+00    0.0000000e+00    0.0000000e+00    0.0000000e+00    0.0000000e+00    0.0000000e+00    0.0000000e+00    0.0000000e+00    0.0000000e+00    0.0000000e+00    0.0000000e+00    0.0000000e+00    0.0000000e+00    0.0000000e+00    0.0000000e+00    0.0000000e+00    0.0000000e+00    0.0000000e+00    0.0000000e+00    0.0000000e+00    0.0000000e+00    0.0000000e+00    0.0000000e+00    0.0000000e+00    0.0000000e+00    0.0000000e+00    0.0000000e+00    0.0000000e+00    0.0000000e+00    0.0000000e+00 
  -1.1448200e+02    0.0000000e+00    8.7194029e-04    2.9191044e-03    0.0000000e+00    0.0000000e+00    0.0000000e+00    0.0000000e+00    0.0000000e+00    0.0000000e+00    0.0000000e+00    0.0000000e+00    0.0000000e+00    0.0000000e+00    0.0000000e+00    0.0000000e+00    0.0000000e+00    0.0000000e+00    0.0000000e+00    0.0000000e+00    0.0000000e+00    0.0000000e+00    0.0000000e+00    0.0000000e+00    0.0000000e+00    0.0000000e+00    0.0000000e+00    0.0000000e+00    0.0000000e+00    0.0000000e+00    0.0000000e+00    0.0000000e+00    0.0000000e+00    0.0000000e+00    0.0000000e+00    0.0000000e+00    0.0000000e+00    0.0000000e+00    0.0000000e+00    0.0000000e+00    0.0000000e+00    0.0000000e+00    0.0000000e+00 
  -1.1394661e+02    0.0000000e+00    8.7194029e-04    2.9191044e-03    0.0000000e+00    0.0000000e+00    0.0000000e+00    0.0000000e+00    0.0000000e+00    0.0000000e+00    0.0000000e+00    0.0000000e+00    0.0000000e+00    0.0000000e+00    0.0000000e+00    0.0000000e+00    0.0000000e+00    0.0000000e+00    0.0000000e+00    0.0000000e+00    0.0000000e+00    0.0000000e+00    0.0000000e+00    0.0000000e+00    0.0000000e+00    0.0000000e+00    0.0000000e+00    0.0000000e+00    0.0000000e+00    0.0000000e+00    0.0000000e+00    0.0000000e+00    0.0000000e+00    0.0000000e+00    0.0000000e+00    0.0000000e+00    0.0000000e+00    0.0000000e+00    0.0000000e+00    0.0000000e+00    0.0000000e+00    0.0000000e+00    0.0000000e+00 
  -1.1341530e+02    0.0000000e+00    8.7194029e-04    2.9191044e-03    0.0000000e+00    0.0000000e+00    0.0000000e+00    0.0000000e+00    0.0000000e+00    0.0000000e+00    0.0000000e+00    0.0000000e+00    0.0000000e+00    0.0000000e+00    0.0000000e+00    0.0000000e+00    0.0000000e+00    0.0000000e+00    0.0000000e+00    0.0000000e+00    0.0000000e+00    0.0000000e+00    0.0000000e+00    0.0000000e+00    0.0000000e+00    0.0000000e+00    0.0000000e+00    0.0000000e+00    0.0000000e+00    0.0000000e+00    0.0000000e+00    0.0000000e+00    0.0000000e+00    0.0000000e+00    0.0000000e+00    0.0000000e+00    0.0000000e+00    0.0000000e+00    0.0000000e+00    0.0000000e+00    0.0000000e+00    0.0000000e+00    0.0000000e+00 
  -1.1288790e+02    0.0000000e+00    8.7194029e-04    2.9191045e-03    0.0000000e+00    0.0000000e+00    0.0000000e+00    0.0000000e+00    0.0000000e+00    0.0000000e+00    0.0000000e+00    0.0000000e+00    0.0000000e+00    0.0000000e+00    0.0000000e+00    0.0000000e+00    0.0000000e+00    0.0000000e+00    0.0000000e+00    0.0000000e+00    0.0000000e+00    0.0000000e+00    0.0000000e+00    0.0000000e+00    0.0000000e+00    0.0000000e+00    0.0000000e+00    0.0000000e+00    0.0000000e+00    0.0000000e+00    0.0000000e+00    0.0000000e+00    0.0000000e+00    0.0000000e+00    0.0000000e+00    0.0000000e+00    0.0000000e+00    0.0000000e+00    0.0000000e+00    0.0000000e+00    0.0000000e+00    0.0000000e+00    0.0000000e+00 
  -1.1236435e+02    0.0000000e+00    8.7194030e-04    2.9191045e-03    0.0000000e+00    0.0000000e+00    0.0000000e+00    0.0000000e+00    0.0000000e+00    0.0000000e+00    0.0000000e+00    0.0000000e+00    0.0000000e+00    0.0000000e+00    0.0000000e+00    0.0000000e+00    0.0000000e+00    0.0000000e+00    0.0000000e+00    0.0000000e+00    0.0000000e+00    0.0000000e+00    0.0000000e+00    0.0000000e+00    0.0000000e+00    0.0000000e+00    0.0000000e+00    0.0000000e+00    0.0000000e+00    0.0000000e+00    0.0000000e+00    0.0000000e+00    0.0000000e+00    0.0000000e+00    0.0000000e+00    0.0000000e+00    0.0000000e+00    0.0000000e+00    0.0000000e+00    0.0000000e+00    0.0000000e+00    0.0000000e+00    0.0000000e+00 
  -1.1184453e+02    0.0000000e+00    8.7194030e-04    2.9191045e-03    0.0000000e+00    0.0000000e+00    0.0000000e+00    0.0000000e+00    0.0000000e+00    0.0000000e+00    0.0000000e+00    0.0000000e+00    0.0000000e+00    0.0000000e+00    0.0000000e+00    0.0000000e+00    0.0000000e+00    0.0000000e+00    0.0000000e+00    0.0000000e+00    0.0000000e+00    0.0000000e+00    0.0000000e+00    0.0000000e+00    0.0000000e+00    0.0000000e+00    0.0000000e+00    0.0000000e+00    0.0000000e+00    0.0000000e+00    0.0000000e+00    0.0000000e+00    0.0000000e+00    0.0000000e+00    0.0000000e+00    0.0000000e+00    0.0000000e+00    0.0000000e+00    0.0000000e+00    0.0000000e+00    0.0000000e+00    0.0000000e+00    0.0000000e+00 
  -1.1132833e+02    0.0000000e+00    8.7194030e-04    2.9191045e-03    0.0000000e+00    0.0000000e+00    0.0000000e+00    0.0000000e+00    0.0000000e+00    0.0000000e+00    0.0000000e+00    0.0000000e+00    0.0000000e+00    0.0000000e+00    0.0000000e+00    0.0000000e+00    0.0000000e+00    0.0000000e+00    0.0000000e+00    0.0000000e+00    0.0000000e+00    0.0000000e+00    0.0000000e+00    0.0000000e+00    0.0000000e+00    0.0000000e+00    0.0000000e+00    0.0000000e+00    0.0000000e+00    0.0000000e+00    0.0000000e+00    0.0000000e+00    0.0000000e+00    0.0000000e+00    0.0000000e+00    0.0000000e+00    0.0000000e+00    0.0000000e+00    0.0000000e+00    0.0000000e+00    0.0000000e+00    0.0000000e+00    0.0000000e+00 
  -1.1081566e+02    0.0000000e+00    8.7194031e-04    2.9191045e-03    0.0000000e+00    0.0000000e+00    0.0000000e+00    0.0000000e+00    0.0000000e+00    0.0000000e+00    0.0000000e+00    0.0000000e+00    0.0000000e+00    0.0000000e+00    0.0000000e+00    0.0000000e+00    0.0000000e+00    0.0000000e+00    0.0000000e+00    0.0000000e+00    0.0000000e+00    0.0000000e+00    0.0000000e+00    0.0000000e+00    0.0000000e+00    0.0000000e+00    0.0000000e+00    0.0000000e+00    0.0000000e+00    0.0000000e+00    0.0000000e+00    0.0000000e+00    0.0000000e+00    0.0000000e+00    0.0000000e+00    0.0000000e+00    0.0000000e+00    0.0000000e+00    0.0000000e+00    0.0000000e+00    0.0000000e+00    0.0000000e+00    0.0000000e+00 
  -1.1030642e+02    0.0000000e+00    8.7194031e-04    2.9191045e-03    0.0000000e+00    0.0000000e+00    0.0000000e+00    0.0000000e+00    0.0000000e+00    0.0000000e+00    0.0000000e+00    0.0000000e+00    0.0000000e+00    0.0000000e+00    0.0000000e+00    0.0000000e+00    0.0000000e+00    0.0000000e+00    0.0000000e+00    0.0000000e+00    0.0000000e+00    0.0000000e+00    0.0000000e+00    0.0000000e+00    0.0000000e+00    0.0000000e+00    0.0000000e+00    0.0000000e+00    0.0000000e+00    0.0000000e+00    0.0000000e+00    0.0000000e+00    0.0000000e+00    0.0000000e+00    0.0000000e+00    0.0000000e+00    0.0000000e+00    0.0000000e+00    0.0000000e+00    0.0000000e+00    0.0000000e+00    0.0000000e+00    0.0000000e+00 
  -1.0980052e+02    0.0000000e+00    8.7194032e-04    2.9191045e-03    0.0000000e+00    0.0000000e+00    0.0000000e+00    0.0000000e+00    0.0000000e+00    0.0000000e+00    0.0000000e+00    0.0000000e+00    0.0000000e+00    0.0000000e+00    0.0000000e+00    0.0000000e+00    0.0000000e+00    0.0000000e+00    0.0000000e+00    0.0000000e+00    0.0000000e+00    0.0000000e+00    0.0000000e+00    0.0000000e+00    0.0000000e+00    0.0000000e+00    0.0000000e+00    0.0000000e+00    0.0000000e+00    0.0000000e+00    0.0000000e+00    0.0000000e+00    0.0000000e+00    0.0000000e+00    0.0000000e+00    0.0000000e+00    0.0000000e+00    0.0000000e+00    0.0000000e+00    0.0000000e+00    0.0000000e+00    0.0000000e+00    0.0000000e+00 
  -1.0929789e+02    0.0000000e+00    8.7194032e-04    2.9191046e-03    0.0000000e+00    0.0000000e+00    0.0000000e+00    0.0000000e+00    0.0000000e+00    0.0000000e+00    0.0000000e+00    0.0000000e+00    0.0000000e+00    0.0000000e+00    0.0000000e+00    0.0000000e+00    0.0000000e+00    0.0000000e+00    0.0000000e+00    0.0000000e+00    0.0000000e+00    0.0000000e+00    0.0000000e+00    0.0000000e+00    0.0000000e+00    0.0000000e+00    0.0000000e+00    0.0000000e+00    0.0000000e+00    0.0000000e+00    0.0000000e+00    0.0000000e+00    0.0000000e+00    0.0000000e+00    0.0000000e+00    0.0000000e+00    0.0000000e+00    0.0000000e+00    0.0000000e+00    0.0000000e+00    0.0000000e+00    0.0000000e+00    0.0000000e+00 
  -1.0879844e+02    0.0000000e+00    8.7194033e-04    2.9191046e-03    0.0000000e+00    0.0000000e+00    0.0000000e+00    0.0000000e+00    0.0000000e+00    0.0000000e+00    0.0000000e+00    0.0000000e+00    0.0000000e+00    0.0000000e+00    0.0000000e+00    0.0000000e+00    0.0000000e+00    0.0000000e+00    0.0000000e+00    0.0000000e+00    0.0000000e+00    0.0000000e+00    0.0000000e+00    0.0000000e+00    0.0000000e+00    0.0000000e+00    0.0000000e+00    0.0000000e+00    0.0000000e+00    0.0000000e+00    0.0000000e+00    0.0000000e+00    0.0000000e+00    0.0000000e+00    0.0000000e+00    0.0000000e+00    0.0000000e+00    0.0000000e+00    0.0000000e+00    0.0000000e+00    0.0000000e+00    0.0000000e+00    0.0000000e+00 
  -1.0830207e+02    0.0000000e+00    8.7194033e-04    2.9191046e-03    0.0000000e+00    0.0000000e+00    0.0000000e+00    0.0000000e+00    0.0000000e+00    0.0000000e+00    0.0000000e+00    0.0000000e+00    0.0000000e+00    0.0000000e+00    0.0000000e+00    0.0000000e+00    0.0000000e+00    0.0000000e+00    0.0000000e+00    0.0000000e+00    0.0000000e+00    0.0000000e+00    0.0000000e+00    0.0000000e+00    0.0000000e+00    0.0000000e+00    0.0000000e+00    0.0000000e+00    0.0000000e+00    0.0000000e+00    0.0000000e+00    0.0000000e+00    0.0000000e+00    0.0000000e+00    0.0000000e+00    0.0000000e+00    0.0000000e+00    0.0000000e+00    0.0000000e+00    0.0000000e+00    0.0000000e+00    0.0000000e+00    0.0000000e+00 
  -1.0780872e+02    0.0000000e+00    8.7194033e-04    2.9191046e-03    0.0000000e+00    0.0000000e+00    0.0000000e+00    0.0000000e+00    0.0000000e+00    0.0000000e+00    0.0000000e+00    0.0000000e+00    0.0000000e+00    0.0000000e+00    0.0000000e+00    0.0000000e+00    0.0000000e+00    0.0000000e+00    0.0000000e+00    0.0000000e+00    0.0000000e+00    0.0000000e+00    0.0000000e+00    0.0000000e+00    0.0000000e+00    0.0000000e+00    0.0000000e+00    0.0000000e+00    0.0000000e+00    0.0000000e+00    0.0000000e+00    0.0000000e+00    0.0000000e+00    0.0000000e+00    0.0000000e+00    0.0000000e+00    0.0000000e+00    0.0000000e+00    0.0000000e+00    0.0000000e+00    0.0000000e+00    0.0000000e+00    0.0000000e+00 
  -1.0731831e+02    0.0000000e+00    8.7194033e-04    2.9191046e-03    0.0000000e+00    0.0000000e+00    0.0000000e+00    0.0000000e+00    0.0000000e+00    0.0000000e+00    0.0000000e+00    0.0000000e+00    0.0000000e+00    0.0000000e+00    0.0000000e+00    0.0000000e+00    0.0000000e+00    0.0000000e+00    0.0000000e+00    0.0000000e+00    0.0000000e+00    0.0000000e+00    0.0000000e+00    0.0000000e+00    0.0000000e+00    0.0000000e+00    0.0000000e+00    0.0000000e+00    0.0000000e+00    0.0000000e+00    0.0000000e+00    0.0000000e+00    0.0000000e+00    0.0000000e+00    0.0000000e+00    0.0000000e+00    0.0000000e+00    0.0000000e+00    0.0000000e+00    0.0000000e+00    0.0000000e+00    0.0000000e+00    0.0000000e+00 
  -1.0683077e+02    0.0000000e+00    8.7194033e-04    2.9191046e-03    0.0000000e+00    0.0000000e+00    0.0000000e+00    0.0000000e+00    0.0000000e+00    0.0000000e+00    0.0000000e+00    0.0000000e+00    0.0000000e+00    0.0000000e+00    0.0000000e+00    0.0000000e+00    0.0000000e+00    0.0000000e+00    0.0000000e+00    0.0000000e+00    0.0000000e+00    0.0000000e+00    0.0000000e+00    0.0000000e+00    0.0000000e+00    0.0000000e+00    0.0000000e+00    0.0000000e+00    0.0000000e+00    0.0000000e+00    0.0000000e+00    0.0000000e+00    0.0000000e+00    0.0000000e+00    0.0000000e+00    0.0000000e+00    0.0000000e+00    0.0000000e+00    0.0000000e+00    0.0000000e+00    0.0000000e+00    0.0000000e+00    0.0000000e+00 
  -1.0634601e+02    0.0000000e+00    8.7194033e-04    2.9191046e-03    0.0000000e+00    0.0000000e+00    0.0000000e+00    0.0000000e+00    0.0000000e+00    0.0000000e+00    0.0000000e+00    0.0000000e+00    0.0000000e+00    0.0000000e+00    0.0000000e+00    0.0000000e+00    0.0000000e+00    0.0000000e+00    0.0000000e+00    0.0000000e+00    0.0000000e+00    0.0000000e+00    0.0000000e+00    0.0000000e+00    0.0000000e+00    0.0000000e+00    0.0000000e+00    0.0000000e+00    0.0000000e+00    0.0000000e+00    0.0000000e+00    0.0000000e+00    0.0000000e+00    0.0000000e+00    0.0000000e+00    0.0000000e+00    0.0000000e+00    0.0000000e+00    0.0000000e+00    0.0000000e+00    0.0000000e+00    0.0000000e+00    0.0000000e+00 
  -1.0586398e+02    0.0000000e+00    8.7194033e-04    2.9191046e-03    0.0000000e+00    0.0000000e+00    0.0000000e+00    0.0000000e+00    0.0000000e+00    0.0000000e+00    0.0000000e+00    0.0000000e+00    0.0000000e+00    0.0000000e+00    0.0000000e+00    0.0000000e+00    0.0000000e+00    0.0000000e+00    0.0000000e+00    0.0000000e+00    0.0000000e+00    0.0000000e+00    0.0000000e+00    0.0000000e+00    0.0000000e+00    0.0000000e+00    0.0000000e+00    0.0000000e+00    0.0000000e+00    0.0000000e+00    0.0000000e+00    0.0000000e+00    0.0000000e+00    0.0000000e+00    0.0000000e+00    0.0000000e+00    0.0000000e+00    0.0000000e+00    0.0000000e+00    0.0000000e+00    0.0000000e+00    0.0000000e+00    0.0000000e+00 
  -1.0538460e+02    0.0000000e+00    8.7194033e-04    2.9191046e-03    0.0000000e+00    0.0000000e+00    0.0000000e+00    0.0000000e+00    0.0000000e+00    0.0000000e+00    0.0000000e+00    0.0000000e+00    0.0000000e+00    0.0000000e+00    0.0000000e+00    0.0000000e+00    0.0000000e+00    0.0000000e+00    0.0000000e+00    0.0000000e+00    0.0000000e+00    0.0000000e+00    0.0000000e+00    0.0000000e+00    0.0000000e+00    0.0000000e+00    0.0000000e+00    0.0000000e+00    0.0000000e+00    0.0000000e+00    0.0000000e+00    0.0000000e+00    0.0000000e+00    0.0000000e+00    0.0000000e+00    0.0000000e+00    0.0000000e+00    0.0000000e+00    0.0000000e+00    0.0000000e+00    0.0000000e+00    0.0000000e+00    0.0000000e+00 
  -1.0490780e+02    0.0000000e+00    8.7194033e-04    2.9191046e-03    0.0000000e+00    0.0000000e+00    0.0000000e+00    0.0000000e+00    0.0000000e+00    0.0000000e+00    0.0000000e+00    0.0000000e+00    0.0000000e+00    0.0000000e+00    0.0000000e+00    0.0000000e+00    0.0000000e+00    0.0000000e+00    0.0000000e+00    0.0000000e+00    0.0000000e+00    0.0000000e+00    0.0000000e+00    0.0000000e+00    0.0000000e+00    0.0000000e+00    0.0000000e+00    0.0000000e+00    0.0000000e+00    0.0000000e+00    0.0000000e+00    0.0000000e+00    0.0000000e+00    0.0000000e+00    0.0000000e+00    0.0000000e+00    0.0000000e+00    0.0000000e+00    0.0000000e+00    0.0000000e+00    0.0000000e+00    0.0000000e+00    0.0000000e+00 
  -1.0443354e+02    0.0000000e+00    8.7194033e-04    2.9191046e-03    0.0000000e+00    0.0000000e+00    0.0000000e+00    0.0000000e+00    0.0000000e+00    0.0000000e+00    0.0000000e+00    0.0000000e+00    0.0000000e+00    0.0000000e+00    0.0000000e+00    0.0000000e+00    0.0000000e+00    0.0000000e+00    0.0000000e+00    0.0000000e+00    0.0000000e+00    0.0000000e+00    0.0000000e+00    0.0000000e+00    0.0000000e+00    0.0000000e+00    0.0000000e+00    0.0000000e+00    0.0000000e+00    0.0000000e+00    0.0000000e+00    0.0000000e+00    0.0000000e+00    0.0000000e+00    0.0000000e+00    0.0000000e+00    0.0000000e+00    0.0000000e+00    0.0000000e+00    0.0000000e+00    0.0000000e+00    0.0000000e+00    0.0000000e+00 
  -1.0396174e+02    0.0000000e+00    8.7194050e-04    2.9191051e-03    0.0000000e+00    0.0000000e+00    0.0000000e+00    0.0000000e+00    0.0000000e+00    0.0000000e+00    0.0000000e+00    0.0000000e+00    0.0000000e+00    0.0000000e+00    0.0000000e+00    0.0000000e+00    0.0000000e+00    0.0000000e+00    0.0000000e+00    0.0000000e+00    0.0000000e+00    0.0000000e+00    0.0000000e+00    0.0000000e+00    0.0000000e+00    0.0000000e+00    0.0000000e+00    0.0000000e+00    0.0000000e+00    0.0000000e+00    0.0000000e+00    0.0000000e+00    0.0000000e+00    0.0000000e+00    0.0000000e+00    0.0000000e+00    0.0000000e+00    0.0000000e+00    0.0000000e+00    0.0000000e+00    0.0000000e+00    0.0000000e+00    0.0000000e+00 
  -1.0349235e+02    0.0000000e+00    8.7194050e-04    2.9191051e-03    0.0000000e+00    0.0000000e+00    0.0000000e+00    0.0000000e+00    0.0000000e+00    0.0000000e+00    0.0000000e+00    0.0000000e+00    0.0000000e+00    0.0000000e+00    0.0000000e+00    0.0000000e+00    0.0000000e+00    0.0000000e+00    0.0000000e+00    0.0000000e+00    0.0000000e+00    0.0000000e+00    0.0000000e+00    0.0000000e+00    0.0000000e+00    0.0000000e+00    0.0000000e+00    0.0000000e+00    0.0000000e+00    0.0000000e+00    0.0000000e+00    0.0000000e+00    0.0000000e+00    0.0000000e+00    0.0000000e+00    0.0000000e+00    0.0000000e+00    0.0000000e+00    0.0000000e+00    0.0000000e+00    0.0000000e+00    0.0000000e+00    0.0000000e+00 
  -1.0302529e+02    0.0000000e+00    8.7194050e-04    2.9191051e-03    0.0000000e+00    0.0000000e+00    0.0000000e+00    0.0000000e+00    0.0000000e+00    0.0000000e+00    0.0000000e+00    0.0000000e+00    0.0000000e+00    0.0000000e+00    0.0000000e+00    0.0000000e+00    0.0000000e+00    0.0000000e+00    0.0000000e+00    0.0000000e+00    0.0000000e+00    0.0000000e+00    0.0000000e+00    0.0000000e+00    0.0000000e+00    0.0000000e+00    0.0000000e+00    0.0000000e+00    0.0000000e+00    0.0000000e+00    0.0000000e+00    0.0000000e+00    0.0000000e+00    0.0000000e+00    0.0000000e+00    0.0000000e+00    0.0000000e+00    0.0000000e+00    0.0000000e+00    0.0000000e+00    0.0000000e+00    0.0000000e+00    0.0000000e+00 
  -1.0256053e+02    0.0000000e+00    8.7194050e-04    2.9191051e-03    0.0000000e+00    0.0000000e+00    0.0000000e+00    0.0000000e+00    0.0000000e+00    0.0000000e+00    0.0000000e+00    0.0000000e+00    0.0000000e+00    0.0000000e+00    0.0000000e+00    0.0000000e+00    0.0000000e+00    0.0000000e+00    0.0000000e+00    0.0000000e+00    0.0000000e+00    0.0000000e+00    0.0000000e+00    0.0000000e+00    0.0000000e+00    0.0000000e+00    0.0000000e+00    0.0000000e+00    0.0000000e+00    0.0000000e+00    0.0000000e+00    0.0000000e+00    0.0000000e+00    0.0000000e+00    0.0000000e+00    0.0000000e+00    0.0000000e+00    0.0000000e+00    0.0000000e+00    0.0000000e+00    0.0000000e+00    0.0000000e+00    0.0000000e+00 
  -1.0209800e+02    0.0000000e+00    8.7194050e-04    2.9191051e-03    0.0000000e+00    0.0000000e+00    0.0000000e+00    0.0000000e+00    0.0000000e+00    0.0000000e+00    0.0000000e+00    0.0000000e+00    0.0000000e+00    0.0000000e+00    0.0000000e+00    0.0000000e+00    0.0000000e+00    0.0000000e+00    0.0000000e+00    0.0000000e+00    0.0000000e+00    0.0000000e+00    0.0000000e+00    0.0000000e+00    0.0000000e+00    0.0000000e+00    0.0000000e+00    0.0000000e+00    0.0000000e+00    0.0000000e+00    0.0000000e+00    0.0000000e+00    0.0000000e+00    0.0000000e+00    0.0000000e+00    0.0000000e+00    0.0000000e+00    0.0000000e+00    0.0000000e+00    0.0000000e+00    0.0000000e+00    0.0000000e+00    0.0000000e+00 
  -1.0163764e+02    0.0000000e+00    8.7194050e-04    2.9191051e-03    0.0000000e+00    0.0000000e+00    0.0000000e+00    0.0000000e+00    0.0000000e+00    0.0000000e+00    0.0000000e+00    0.0000000e+00    0.0000000e+00    0.0000000e+00    0.0000000e+00    0.0000000e+00    0.0000000e+00    0.0000000e+00    0.0000000e+00    0.0000000e+00    0.0000000e+00    0.0000000e+00    0.0000000e+00    0.0000000e+00    0.0000000e+00    0.0000000e+00    0.0000000e+00    0.0000000e+00    0.0000000e+00    0.0000000e+00    0.0000000e+00    0.0000000e+00    0.0000000e+00    0.0000000e+00    0.0000000e+00    0.0000000e+00    0.0000000e+00    0.0000000e+00    0.0000000e+00    0.0000000e+00    0.0000000e+00    0.0000000e+00    0.0000000e+00 
  -1.0117943e+02    0.0000000e+00    8.7194068e-04    2.9191057e-03    0.0000000e+00    0.0000000e+00    0.0000000e+00    0.0000000e+00    0.0000000e+00    0.0000000e+00    0.0000000e+00    0.0000000e+00    0.0000000e+00    0.0000000e+00    0.0000000e+00    0.0000000e+00    0.0000000e+00    0.0000000e+00    0.0000000e+00    0.0000000e+00    0.0000000e+00    0.0000000e+00    0.0000000e+00    0.0000000e+00    0.0000000e+00    0.0000000e+00    0.0000000e+00    0.0000000e+00    0.0000000e+00    0.0000000e+00    0.0000000e+00    0.0000000e+00    0.0000000e+00    0.0000000e+00    0.0000000e+00    0.0000000e+00    0.0000000e+00    0.0000000e+00    0.0000000e+00    0.0000000e+00    0.0000000e+00    0.0000000e+00    0.0000000e+00 
  -1.0072328e+02    0.0000000e+00    8.7194067e-04    2.9191057e-03    0.0000000e+00    0.0000000e+00    0.0000000e+00    0.0000000e+00    0.0000000e+00    0.0000000e+00    0.0000000e+00    0.0000000e+00    0.0000000e+00    0.0000000e+00    0.0000000e+00    0.0000000e+00    0.0000000e+00    0.0000000e+00    0.0000000e+00    0.0000000e+00    0.0000000e+00    0.0000000e+00    0.0000000e+00    0.0000000e+00    0.0000000e+00    0.0000000e+00    0.0000000e+00    0.0000000e+00    0.0000000e+00    0.0000000e+00    0.0000000e+00    0.0000000e+00    0.0000000e+00    0.0000000e+00    0.0000000e+00    0.0000000e+00    0.0000000e+00    0.0000000e+00    0.0000000e+00    0.0000000e+00    0.0000000e+00    0.0000000e+00    0.0000000e+00 
  -1.0026915e+02    0.0000000e+00    8.7194067e-04    2.9191057e-03    0.0000000e+00    0.0000000e+00    0.0000000e+00    0.0000000e+00    0.0000000e+00    0.0000000e+00    0.0000000e+00    0.0000000e+00    0.0000000e+00    0.0000000e+00    0.0000000e+00    0.0000000e+00    0.0000000e+00    0.0000000e+00    0.0000000e+00    0.0000000e+00    0.0000000e+00    0.0000000e+00    0.0000000e+00    0.0000000e+00    0.0000000e+00    0.0000000e+00    0.0000000e+00    0.0000000e+00    0.0000000e+00    0.0000000e+00    0.0000000e+00    0.0000000e+00    0.0000000e+00    0.0000000e+00    0.0000000e+00    0.0000000e+00    0.0000000e+00    0.0000000e+00    0.0000000e+00    0.0000000e+00    0.0000000e+00    0.0000000e+00    0.0000000e+00 
  -9.9817011e+01    0.0000000e+00    8.7194067e-04    2.9191057e-03    0.0000000e+00    0.0000000e+00    0.0000000e+00    0.0000000e+00    0.0000000e+00    0.0000000e+00    0.0000000e+00    0.0000000e+00    0.0000000e+00    0.0000000e+00    0.0000000e+00    0.0000000e+00    0.0000000e+00    0.0000000e+00    0.0000000e+00    0.0000000e+00    0.0000000e+00    0.0000000e+00    0.0000000e+00    0.0000000e+00    0.0000000e+00    0.0000000e+00    0.0000000e+00    0.0000000e+00    0.0000000e+00    0.0000000e+00    0.0000000e+00    0.0000000e+00    0.0000000e+00    0.0000000e+00    0.0000000e+00    0.0000000e+00    0.0000000e+00    0.0000000e+00    0.0000000e+00    0.0000000e+00    0.0000000e+00    0.0000000e+00    0.0000000e+00 
  -9.9366792e+01    0.0000000e+00    8.7194067e-04    2.9191057e-03    0.0000000e+00    0.0000000e+00    0.0000000e+00    0.0000000e+00    0.0000000e+00    0.0000000e+00    0.0000000e+00    0.0000000e+00    0.0000000e+00    0.0000000e+00    0.0000000e+00    0.0000000e+00    0.0000000e+00    0.0000000e+00    0.0000000e+00    0.0000000e+00    0.0000000e+00    0.0000000e+00    0.0000000e+00    0.0000000e+00    0.0000000e+00    0.0000000e+00    0.0000000e+00    0.0000000e+00    0.0000000e+00    0.0000000e+00    0.0000000e+00    0.0000000e+00    0.0000000e+00    0.0000000e+00    0.0000000e+00    0.0000000e+00    0.0000000e+00    0.0000000e+00    0.0000000e+00    0.0000000e+00    0.0000000e+00    0.0000000e+00    0.0000000e+00 
  -9.8918464e+01    0.0000000e+00    8.7194068e-04    2.9191057e-03    0.0000000e+00    0.0000000e+00    0.0000000e+00    0.0000000e+00    0.0000000e+00    0.0000000e+00    0.0000000e+00    0.0000000e+00    0.0000000e+00    0.0000000e+00    0.0000000e+00    0.0000000e+00    0.0000000e+00    0.0000000e+00    0.0000000e+00    0.0000000e+00    0.0000000e+00    0.0000000e+00    0.0000000e+00    0.0000000e+00    0.0000000e+00    0.0000000e+00    0.0000000e+00    0.0000000e+00    0.0000000e+00    0.0000000e+00    0.0000000e+00    0.0000000e+00    0.0000000e+00    0.0000000e+00    0.0000000e+00    0.0000000e+00    0.0000000e+00    0.0000000e+00    0.0000000e+00    0.0000000e+00    0.0000000e+00    0.0000000e+00    0.0000000e+00 
  -9.8471966e+01    0.0000000e+00    8.7194067e-04    2.9191057e-03    0.0000000e+00    0.0000000e+00    0.0000000e+00    0.0000000e+00    0.0000000e+00    0.0000000e+00    0.0000000e+00    0.0000000e+00    0.0000000e+00    0.0000000e+00    0.0000000e+00    0.0000000e+00    0.0000000e+00    0.0000000e+00    0.0000000e+00    0.0000000e+00    0.0000000e+00    0.0000000e+00    0.0000000e+00    0.0000000e+00    0.0000000e+00    0.0000000e+00    0.0000000e+00    0.0000000e+00    0.0000000e+00    0.0000000e+00    0.0000000e+00    0.0000000e+00    0.0000000e+00    0.0000000e+00    0.0000000e+00    0.0000000e+00    0.0000000e+00    0.0000000e+00    0.0000000e+00    0.0000000e+00    0.0000000e+00    0.0000000e+00    0.0000000e+00 
  -9.8027267e+01    0.0000000e+00    8.7194065e-04    2.9191057e-03    0.0000000e+00    0.0000000e+00    0.0000000e+00    0.0000000e+00    0.0000000e+00    0.0000000e+00    0.0000000e+00    0.0000000e+00    0.0000000e+00    0.0000000e+00    0.0000000e+00    0.0000000e+00    0.0000000e+00    0.0000000e+00    0.0000000e+00    0.0000000e+00    0.0000000e+00    0.0000000e+00    0.0000000e+00    0.0000000e+00    0.0000000e+00    0.0000000e+00    0.0000000e+00    0.0000000e+00    0.0000000e+00    0.0000000e+00    0.0000000e+00    0.0000000e+00    0.0000000e+00    0.0000000e+00    0.0000000e+00    0.0000000e+00    0.0000000e+00    0.0000000e+00    0.0000000e+00    0.0000000e+00    0.0000000e+00    0.0000000e+00    0.0000000e+00 
  -9.7584316e+01    0.0000000e+00    8.7194065e-04    2.9191057e-03    0.0000000e+00    0.0000000e+00    0.0000000e+00    0.0000000e+00    0.0000000e+00    0.0000000e+00    0.0000000e+00    0.0000000e+00    0.0000000e+00    0.0000000e+00    0.0000000e+00    0.0000000e+00    0.0000000e+00    0.0000000e+00    0.0000000e+00    0.0000000e+00    0.0000000e+00    0.0000000e+00    0.0000000e+00    0.0000000e+00    0.0000000e+00    0.0000000e+00    0.0000000e+00    0.0000000e+00    0.0000000e+00    0.0000000e+00    0.0000000e+00    0.0000000e+00    0.0000000e+00    0.0000000e+00    0.0000000e+00    0.0000000e+00    0.0000000e+00    0.0000000e+00    0.0000000e+00    0.0000000e+00    0.0000000e+00    0.0000000e+00    0.0000000e+00 
  -9.7143069e+01    0.0000000e+00    8.7194065e-04    2.9191057e-03    0.0000000e+00    0.0000000e+00    0.0000000e+00    0.0000000e+00    0.0000000e+00    0.0000000e+00    0.0000000e+00    0.0000000e+00    0.0000000e+00    0.0000000e+00    0.0000000e+00    0.0000000e+00    0.0000000e+00    0.0000000e+00    0.0000000e+00    0.0000000e+00    0.0000000e+00    0.0000000e+00    0.0000000e+00    0.0000000e+00    0.0000000e+00    0.0000000e+00    0.0000000e+00    0.0000000e+00    0.0000000e+00    0.0000000e+00    0.0000000e+00    0.0000000e+00    0.0000000e+00    0.0000000e+00    0.0000000e+00    0.0000000e+00    0.0000000e+00    0.0000000e+00    0.0000000e+00    0.0000000e+00    0.0000000e+00    0.0000000e+00    0.0000000e+00 
  -9.6703497e+01    0.0000000e+00    8.7194065e-04    2.9191057e-03    0.0000000e+00    0.0000000e+00    0.0000000e+00    0.0000000e+00    0.0000000e+00    0.0000000e+00    0.0000000e+00    0.0000000e+00    0.0000000e+00    0.0000000e+00    0.0000000e+00    0.0000000e+00    0.0000000e+00    0.0000000e+00    0.0000000e+00    0.0000000e+00    0.0000000e+00    0.0000000e+00    0.0000000e+00    0.0000000e+00    0.0000000e+00    0.0000000e+00    0.0000000e+00    0.0000000e+00    0.0000000e+00    0.0000000e+00    0.0000000e+00    0.0000000e+00    0.0000000e+00    0.0000000e+00    0.0000000e+00    0.0000000e+00    0.0000000e+00    0.0000000e+00    0.0000000e+00    0.0000000e+00    0.0000000e+00    0.0000000e+00    0.0000000e+00 
  -9.6265535e+01    0.0000000e+00    8.7194065e-04    2.9191057e-03    0.0000000e+00    0.0000000e+00    0.0000000e+00    0.0000000e+00    0.0000000e+00    0.0000000e+00    0.0000000e+00    0.0000000e+00    0.0000000e+00    0.0000000e+00    0.0000000e+00    0.0000000e+00    0.0000000e+00    0.0000000e+00    0.0000000e+00    0.0000000e+00    0.0000000e+00    0.0000000e+00    0.0000000e+00    0.0000000e+00    0.0000000e+00    0.0000000e+00    0.0000000e+00    0.0000000e+00    0.0000000e+00    0.0000000e+00    0.0000000e+00    0.0000000e+00    0.0000000e+00    0.0000000e+00    0.0000000e+00    0.0000000e+00    0.0000000e+00    0.0000000e+00    0.0000000e+00    0.0000000e+00    0.0000000e+00    0.0000000e+00    0.0000000e+00 
  -9.5829177e+01    0.0000000e+00    8.7194065e-04    2.9191057e-03    0.0000000e+00    0.0000000e+00    0.0000000e+00    0.0000000e+00    0.0000000e+00    0.0000000e+00    0.0000000e+00    0.0000000e+00    0.0000000e+00    0.0000000e+00    0.0000000e+00    0.0000000e+00    0.0000000e+00    0.0000000e+00    0.0000000e+00    0.0000000e+00    0.0000000e+00    0.0000000e+00    0.0000000e+00    0.0000000e+00    0.0000000e+00    0.0000000e+00    0.0000000e+00    0.0000000e+00    0.0000000e+00    0.0000000e+00    0.0000000e+00    0.0000000e+00    0.0000000e+00    0.0000000e+00    0.0000000e+00    0.0000000e+00    0.0000000e+00    0.0000000e+00    0.0000000e+00    0.0000000e+00    0.0000000e+00    0.0000000e+00    0.0000000e+00 
  -9.5394356e+01    0.0000000e+00    8.7194065e-04    2.9191057e-03    0.0000000e+00    0.0000000e+00    0.0000000e+00    0.0000000e+00    0.0000000e+00    0.0000000e+00    0.0000000e+00    0.0000000e+00    0.0000000e+00    0.0000000e+00    0.0000000e+00    0.0000000e+00    0.0000000e+00    0.0000000e+00    0.0000000e+00    0.0000000e+00    0.0000000e+00    0.0000000e+00    0.0000000e+00    0.0000000e+00    0.0000000e+00    0.0000000e+00    0.0000000e+00    0.0000000e+00    0.0000000e+00    0.0000000e+00    0.0000000e+00    0.0000000e+00    0.0000000e+00    0.0000000e+00    0.0000000e+00    0.0000000e+00    0.0000000e+00    0.0000000e+00    0.0000000e+00    0.0000000e+00    0.0000000e+00    0.0000000e+00    0.0000000e+00 
  -9.4961038e+01    0.0000000e+00    8.7194065e-04    2.9191057e-03    0.0000000e+00    0.0000000e+00    0.0000000e+00    0.0000000e+00    0.0000000e+00    0.0000000e+00    0.0000000e+00    0.0000000e+00    0.0000000e+00    0.0000000e+00    0.0000000e+00    0.0000000e+00    0.0000000e+00    0.0000000e+00    0.0000000e+00    0.0000000e+00    0.0000000e+00    0.0000000e+00    0.0000000e+00    0.0000000e+00    0.0000000e+00    0.0000000e+00    0.0000000e+00    0.0000000e+00    0.0000000e+00    0.0000000e+00    0.0000000e+00    0.0000000e+00    0.0000000e+00    0.0000000e+00    0.0000000e+00    0.0000000e+00    0.0000000e+00    0.0000000e+00    0.0000000e+00    0.0000000e+00    0.0000000e+00    0.0000000e+00    0.0000000e+00 
  -9.4529204e+01    0.0000000e+00    8.7194065e-04    2.9191057e-03    0.0000000e+00    0.0000000e+00    0.0000000e+00    0.0000000e+00    0.0000000e+00    0.0000000e+00    0.0000000e+00    0.0000000e+00    0.0000000e+00    0.0000000e+00    0.0000000e+00    0.0000000e+00    0.0000000e+00    0.0000000e+00    0.0000000e+00    0.0000000e+00    0.0000000e+00    0.0000000e+00    0.0000000e+00    0.0000000e+00    0.0000000e+00    0.0000000e+00    0.0000000e+00    0.0000000e+00    0.0000000e+00    0.0000000e+00    0.0000000e+00    0.0000000e+00    0.0000000e+00    0.0000000e+00    0.0000000e+00    0.0000000e+00    0.0000000e+00    0.0000000e+00    0.0000000e+00    0.0000000e+00    0.0000000e+00    0.0000000e+00    0.0000000e+00 
  -9.4098795e+01    0.0000000e+00    8.7194065e-04    2.9191057e-03    0.0000000e+00    0.0000000e+00    0.0000000e+00    0.0000000e+00    0.0000000e+00    0.0000000e+00    0.0000000e+00    0.0000000e+00    0.0000000e+00    0.0000000e+00    0.0000000e+00    0.0000000e+00    0.0000000e+00    0.0000000e+00    0.0000000e+00    0.0000000e+00    0.0000000e+00    0.0000000e+00    0.0000000e+00    0.0000000e+00    0.0000000e+00    0.0000000e+00    0.0000000e+00    0.0000000e+00    0.0000000e+00    0.0000000e+00    0.0000000e+00    0.0000000e+00    0.0000000e+00    0.0000000e+00    0.0000000e+00    0.0000000e+00    0.0000000e+00    0.0000000e+00    0.0000000e+00    0.0000000e+00    0.0000000e+00    0.0000000e+00    0.0000000e+00 
  -9.3669779e+01    0.0000000e+00    8.7194065e-04    2.9191056e-03    0.0000000e+00    0.0000000e+00    0.0000000e+00    0.0000000e+00    0.0000000e+00    0.0000000e+00    0.0000000e+00    0.0000000e+00    0.0000000e+00    0.0000000e+00    0.0000000e+00    0.0000000e+00    0.0000000e+00    0.0000000e+00    0.0000000e+00    0.0000000e+00    0.0000000e+00    0.0000000e+00    0.0000000e+00    0.0000000e+00    0.0000000e+00    0.0000000e+00    0.0000000e+00    0.0000000e+00    0.0000000e+00    0.0000000e+00    0.0000000e+00    0.0000000e+00    0.0000000e+00    0.0000000e+00    0.0000000e+00    0.0000000e+00    0.0000000e+00    0.0000000e+00    0.0000000e+00    0.0000000e+00    0.0000000e+00    0.0000000e+00    0.0000000e+00 
  -9.3242139e+01    0.0000000e+00    8.7194065e-04    2.9191056e-03    0.0000000e+00    0.0000000e+00    0.0000000e+00    0.0000000e+00    0.0000000e+00    0.0000000e+00    0.0000000e+00    0.0000000e+00    0.0000000e+00    0.0000000e+00    0.0000000e+00    0.0000000e+00    0.0000000e+00    0.0000000e+00    0.0000000e+00    0.0000000e+00    0.0000000e+00    0.0000000e+00    0.0000000e+00    0.0000000e+00    0.0000000e+00    0.0000000e+00    0.0000000e+00    0.0000000e+00    0.0000000e+00    0.0000000e+00    0.0000000e+00    0.0000000e+00    0.0000000e+00    0.0000000e+00    0.0000000e+00    0.0000000e+00    0.0000000e+00    0.0000000e+00    0.0000000e+00    0.0000000e+00    0.0000000e+00    0.0000000e+00    0.0000000e+00 
  -9.2815820e+01    0.0000000e+00    8.7194064e-04    2.9191056e-03    0.0000000e+00    0.0000000e+00    0.0000000e+00    0.0000000e+00    0.0000000e+00    0.0000000e+00    0.0000000e+00    0.0000000e+00    0.0000000e+00    0.0000000e+00    0.0000000e+00    0.0000000e+00    0.0000000e+00    0.0000000e+00    0.0000000e+00    0.0000000e+00    0.0000000e+00    0.0000000e+00    0.0000000e+00    0.0000000e+00    0.0000000e+00    0.0000000e+00    0.0000000e+00    0.0000000e+00    0.0000000e+00    0.0000000e+00    0.0000000e+00    0.0000000e+00    0.0000000e+00    0.0000000e+00    0.0000000e+00    0.0000000e+00    0.0000000e+00    0.0000000e+00    0.0000000e+00    0.0000000e+00    0.0000000e+00    0.0000000e+00    0.0000000e+00 
  -9.2390790e+01    0.0000000e+00    8.7194064e-04    2.9191056e-03    0.0000000e+00    0.0000000e+00    0.0000000e+00    0.0000000e+00    0.0000000e+00    0.0000000e+00    0.0000000e+00    0.0000000e+00    0.0000000e+00    0.0000000e+00    0.0000000e+00    0.0000000e+00    0.0000000e+00    0.0000000e+00    0.0000000e+00    0.0000000e+00    0.0000000e+00    0.0000000e+00    0.0000000e+00    0.0000000e+00    0.0000000e+00    0.0000000e+00    0.0000000e+00    0.0000000e+00    0.0000000e+00    0.0000000e+00    0.0000000e+00    0.0000000e+00    0.0000000e+00    0.0000000e+00    0.0000000e+00    0.0000000e+00    0.0000000e+00    0.0000000e+00    0.0000000e+00    0.0000000e+00    0.0000000e+00    0.0000000e+00    0.0000000e+00 
  -9.1967022e+01    0.0000000e+00    8.7194064e-04    2.9191056e-03    0.0000000e+00    0.0000000e+00    0.0000000e+00    0.0000000e+00    0.0000000e+00    0.0000000e+00    0.0000000e+00    0.0000000e+00    0.0000000e+00    0.0000000e+00    0.0000000e+00    0.0000000e+00    0.0000000e+00    0.0000000e+00    0.0000000e+00    0.0000000e+00    0.0000000e+00    0.0000000e+00    0.0000000e+00    0.0000000e+00    0.0000000e+00    0.0000000e+00    0.0000000e+00    0.0000000e+00    0.0000000e+00    0.0000000e+00    0.0000000e+00    0.0000000e+00    0.0000000e+00    0.0000000e+00    0.0000000e+00    0.0000000e+00    0.0000000e+00    0.0000000e+00    0.0000000e+00    0.0000000e+00    0.0000000e+00    0.0000000e+00    0.0000000e+00 
  -9.1544487e+01    0.0000000e+00    8.7194064e-04    2.9191056e-03    0.0000000e+00    0.0000000e+00    0.0000000e+00    0.0000000e+00    0.0000000e+00    0.0000000e+00    0.0000000e+00    0.0000000e+00    0.0000000e+00    0.0000000e+00    0.0000000e+00    0.0000000e+00    0.0000000e+00    0.0000000e+00    0.0000000e+00    0.0000000e+00    0.0000000e+00    0.0000000e+00    0.0000000e+00    0.0000000e+00    0.0000000e+00    0.0000000e+00    0.0000000e+00    0.0000000e+00    0.0000000e+00    0.0000000e+00    0.0000000e+00    0.0000000e+00    0.0000000e+00    0.0000000e+00    0.0000000e+00    0.0000000e+00    0.0000000e+00    0.0000000e+00    0.0000000e+00    0.0000000e+00    0.0000000e+00    0.0000000e+00    0.0000000e+00 
  -9.1123141e+01    0.0000000e+00    8.7194064e-04    2.9191056e-03    0.0000000e+00    0.0000000e+00    0.0000000e+00    0.0000000e+00    0.0000000e+00    0.0000000e+00    0.0000000e+00    0.0000000e+00    0.0000000e+00    0.0000000e+00    0.0000000e+00    0.0000000e+00    0.0000000e+00    0.0000000e+00    0.0000000e+00    0.0000000e+00    0.0000000e+00    0.0000000e+00    0.0000000e+00    0.0000000e+00    0.0000000e+00    0.0000000e+00    0.0000000e+00    0.0000000e+00    0.0000000e+00    0.0000000e+00    0.0000000e+00    0.0000000e+00    0.0000000e+00    0.0000000e+00    0.0000000e+00    0.0000000e+00    0.0000000e+00    0.0000000e+00    0.0000000e+00    0.0000000e+00    0.0000000e+00    0.0000000e+00    0.0000000e+00 
  -9.0702955e+01    0.0000000e+00    8.7194064e-04    2.9191056e-03    0.0000000e+00    0.0000000e+00    0.0000000e+00    0.0000000e+00    0.0000000e+00    0.0000000e+00    0.0000000e+00    0.0000000e+00    0.0000000e+00    0.0000000e+00    0.0000000e+00    0.0000000e+00    0.0000000e+00    0.0000000e+00    0.0000000e+00    0.0000000e+00    0.0000000e+00    0.0000000e+00    0.0000000e+00    0.0000000e+00    0.0000000e+00    0.0000000e+00    0.0000000e+00    0.0000000e+00    0.0000000e+00    0.0000000e+00    0.0000000e+00    0.0000000e+00    0.0000000e+00    0.0000000e+00    0.0000000e+00    0.0000000e+00    0.0000000e+00    0.0000000e+00    0.0000000e+00    0.0000000e+00    0.0000000e+00    0.0000000e+00    0.0000000e+00 
  -9.0283896e+01    0.0000000e+00    8.7194064e-04    2.9191056e-03    0.0000000e+00    0.0000000e+00    0.0000000e+00    0.0000000e+00    0.0000000e+00    0.0000000e+00    0.0000000e+00    0.0000000e+00    0.0000000e+00    0.0000000e+00    0.0000000e+00    0.0000000e+00    0.0000000e+00    0.0000000e+00    0.0000000e+00    0.0000000e+00    0.0000000e+00    0.0000000e+00    0.0000000e+00    0.0000000e+00    0.0000000e+00    0.0000000e+00    0.0000000e+00    0.0000000e+00    0.0000000e+00    0.0000000e+00    0.0000000e+00    0.0000000e+00    0.0000000e+00    0.0000000e+00    0.0000000e+00    0.0000000e+00    0.0000000e+00    0.0000000e+00    0.0000000e+00    0.0000000e+00    0.0000000e+00    0.0000000e+00    0.0000000e+00 
  -8.9865945e+01    0.0000000e+00    8.7194064e-04    2.9191056e-03    0.0000000e+00    0.0000000e+00    0.0000000e+00    0.0000000e+00    0.0000000e+00    0.0000000e+00    0.0000000e+00    0.0000000e+00    0.0000000e+00    0.0000000e+00    0.0000000e+00    0.0000000e+00    0.0000000e+00    0.0000000e+00    0.0000000e+00    0.0000000e+00    0.0000000e+00    0.0000000e+00    0.0000000e+00    0.0000000e+00    0.0000000e+00    0.0000000e+00    0.0000000e+00    0.0000000e+00    0.0000000e+00    0.0000000e+00    0.0000000e+00    0.0000000e+00    0.0000000e+00    0.0000000e+00    0.0000000e+00    0.0000000e+00    0.0000000e+00    0.0000000e+00    0.0000000e+00    0.0000000e+00    0.0000000e+00    0.0000000e+00    0.0000000e+00 
  -8.9449062e+01    0.0000000e+00    8.7194064e-04    2.9191056e-03    0.0000000e+00    0.0000000e+00    0.0000000e+00    0.0000000e+00    0.0000000e+00    0.0000000e+00    0.0000000e+00    0.0000000e+00    0.0000000e+00    0.0000000e+00    0.0000000e+00    0.0000000e+00    0.0000000e+00    0.0000000e+00    0.0000000e+00    0.0000000e+00    0.0000000e+00    0.0000000e+00    0.0000000e+00    0.0000000e+00    0.0000000e+00    0.0000000e+00    0.0000000e+00    0.0000000e+00    0.0000000e+00    0.0000000e+00    0.0000000e+00    0.0000000e+00    0.0000000e+00    0.0000000e+00    0.0000000e+00    0.0000000e+00    0.0000000e+00    0.0000000e+00    0.0000000e+00    0.0000000e+00    0.0000000e+00    0.0000000e+00    0.0000000e+00 
  -8.9033215e+01    0.0000000e+00    8.7194064e-04    2.9191056e-03    0.0000000e+00    0.0000000e+00    0.0000000e+00    0.0000000e+00    0.0000000e+00    0.0000000e+00    0.0000000e+00    0.0000000e+00    0.0000000e+00    0.0000000e+00    0.0000000e+00    0.0000000e+00    0.0000000e+00    0.0000000e+00    0.0000000e+00    0.0000000e+00    0.0000000e+00    0.0000000e+00    0.0000000e+00    0.0000000e+00    0.0000000e+00    0.0000000e+00    0.0000000e+00    0.0000000e+00    0.0000000e+00    0.0000000e+00    0.0000000e+00    0.0000000e+00    0.0000000e+00    0.0000000e+00    0.0000000e+00    0.0000000e+00    0.0000000e+00    0.0000000e+00    0.0000000e+00    0.0000000e+00    0.0000000e+00    0.0000000e+00    0.0000000e+00 
  -8.8618375e+01    0.0000000e+00    8.7194064e-04    2.9191056e-03    0.0000000e+00    0.0000000e+00    0.0000000e+00    0.0000000e+00    0.0000000e+00    0.0000000e+00    0.0000000e+00    0.0000000e+00    0.0000000e+00    0.0000000e+00    0.0000000e+00    0.0000000e+00    0.0000000e+00    0.0000000e+00    0.0000000e+00    0.0000000e+00    0.0000000e+00    0.0000000e+00    0.0000000e+00    0.0000000e+00    0.0000000e+00    0.0000000e+00    0.0000000e+00    0.0000000e+00    0.0000000e+00    0.0000000e+00    0.0000000e+00    0.0000000e+00    0.0000000e+00    0.0000000e+00    0.0000000e+00    0.0000000e+00    0.0000000e+00    0.0000000e+00    0.0000000e+00    0.0000000e+00    0.0000000e+00    0.0000000e+00    0.0000000e+00 
  -8.8204513e+01    0.0000000e+00    8.7194064e-04    2.9191056e-03    0.0000000e+00    0.0000000e+00    0.0000000e+00    0.0000000e+00    0.0000000e+00    0.0000000e+00    0.0000000e+00    0.0000000e+00    0.0000000e+00    0.0000000e+00    0.0000000e+00    0.0000000e+00    0.0000000e+00    0.0000000e+00    0.0000000e+00    0.0000000e+00    0.0000000e+00    0.0000000e+00    0.0000000e+00    0.0000000e+00    0.0000000e+00    0.0000000e+00    0.0000000e+00    0.0000000e+00    0.0000000e+00    0.0000000e+00    0.0000000e+00    0.0000000e+00    0.0000000e+00    0.0000000e+00    0.0000000e+00    0.0000000e+00    0.0000000e+00    0.0000000e+00    0.0000000e+00    0.0000000e+00    0.0000000e+00    0.0000000e+00    0.0000000e+00 
  -8.7791601e+01    0.0000000e+00    8.7194064e-04    2.9191056e-03    0.0000000e+00    0.0000000e+00    0.0000000e+00    0.0000000e+00    0.0000000e+00    0.0000000e+00    0.0000000e+00    0.0000000e+00    0.0000000e+00    0.0000000e+00    0.0000000e+00    0.0000000e+00    0.0000000e+00    0.0000000e+00    0.0000000e+00    0.0000000e+00    0.0000000e+00    0.0000000e+00    0.0000000e+00    0.0000000e+00    0.0000000e+00    0.0000000e+00    0.0000000e+00    0.0000000e+00    0.0000000e+00    0.0000000e+00    0.0000000e+00    0.0000000e+00    0.0000000e+00    0.0000000e+00    0.0000000e+00    0.0000000e+00    0.0000000e+00    0.0000000e+00    0.0000000e+00    0.0000000e+00    0.0000000e+00    0.0000000e+00    0.0000000e+00 
  -8.7616208e+01    0.0000000e+00    8.7194064e-04    2.9191056e-03    0.0000000e+00    0.0000000e+00    0.0000000e+00    0.0000000e+00    0.0000000e+00    0.0000000e+00    0.0000000e+00    0.0000000e+00    0.0000000e+00    0.0000000e+00    0.0000000e+00    0.0000000e+00    0.0000000e+00    0.0000000e+00    0.0000000e+00    0.0000000e+00    0.0000000e+00    0.0000000e+00    0.0000000e+00    0.0000000e+00    0.0000000e+00    0.0000000e+00    0.0000000e+00    0.0000000e+00    0.0000000e+00    0.0000000e+00    0.0000000e+00    0.0000000e+00    0.0000000e+00    0.0000000e+00    0.0000000e+00    0.0000000e+00    0.0000000e+00    0.0000000e+00    0.0000000e+00    0.0000000e+00    0.0000000e+00    0.0000000e+00    0.0000000e+00 
  -8.7396966e+01    0.0000000e+00    8.7194064e-04    2.9191056e-03    0.0000000e+00    0.0000000e+00    0.0000000e+00    0.0000000e+00    0.0000000e+00    0.0000000e+00    0.0000000e+00    0.0000000e+00    0.0000000e+00    0.0000000e+00    0.0000000e+00    0.0000000e+00    0.0000000e+00    0.0000000e+00    0.0000000e+00    0.0000000e+00    0.0000000e+00    0.0000000e+00    0.0000000e+00    0.0000000e+00    0.0000000e+00    0.0000000e+00    0.0000000e+00    0.0000000e+00    0.0000000e+00    0.0000000e+00    0.0000000e+00    0.0000000e+00    0.0000000e+00    0.0000000e+00    0.0000000e+00    0.0000000e+00    0.0000000e+00    0.0000000e+00    0.0000000e+00    0.0000000e+00    0.0000000e+00    0.0000000e+00    0.0000000e+00 
  -8.7122914e+01    0.0000000e+00    8.7194064e-04    2.9191056e-03    0.0000000e+00    0.0000000e+00    0.0000000e+00    0.0000000e+00    0.0000000e+00    0.0000000e+00    0.0000000e+00    0.0000000e+00    0.0000000e+00    0.0000000e+00    0.0000000e+00    0.0000000e+00    0.0000000e+00    0.0000000e+00    0.0000000e+00    0.0000000e+00    0.0000000e+00    0.0000000e+00    0.0000000e+00    0.0000000e+00    0.0000000e+00    0.0000000e+00    0.0000000e+00    0.0000000e+00    0.0000000e+00    0.0000000e+00    0.0000000e+00    0.0000000e+00    0.0000000e+00    0.0000000e+00    0.0000000e+00    0.0000000e+00    0.0000000e+00    0.0000000e+00    0.0000000e+00    0.0000000e+00    0.0000000e+00    0.0000000e+00    0.0000000e+00 
  -8.6780350e+01    0.0000000e+00    8.7194064e-04    2.9191056e-03    0.0000000e+00    0.0000000e+00    0.0000000e+00    0.0000000e+00    0.0000000e+00    0.0000000e+00    0.0000000e+00    0.0000000e+00    0.0000000e+00    0.0000000e+00    0.0000000e+00    0.0000000e+00    0.0000000e+00    0.0000000e+00    0.0000000e+00    0.0000000e+00    0.0000000e+00    0.0000000e+00    0.0000000e+00    0.0000000e+00    0.0000000e+00    0.0000000e+00    0.0000000e+00    0.0000000e+00    0.0000000e+00    0.0000000e+00    0.0000000e+00    0.0000000e+00    0.0000000e+00    0.0000000e+00    0.0000000e+00    0.0000000e+00    0.0000000e+00    0.0000000e+00    0.0000000e+00    0.0000000e+00    0.0000000e+00    0.0000000e+00    0.0000000e+00 
  -8.6370577e+01    0.0000000e+00    8.7194065e-04    2.9191056e-03    0.0000000e+00    0.0000000e+00    0.0000000e+00    0.0000000e+00    0.0000000e+00    0.0000000e+00    0.0000000e+00    0.0000000e+00    0.0000000e+00    0.0000000e+00    0.0000000e+00    0.0000000e+00    0.0000000e+00    0.0000000e+00    0.0000000e+00    0.0000000e+00    0.0000000e+00    0.0000000e+00    0.0000000e+00    0.0000000e+00    0.0000000e+00    0.0000000e+00    0.0000000e+00    0.0000000e+00    0.0000000e+00    0.0000000e+00    0.0000000e+00    0.0000000e+00    0.0000000e+00    0.0000000e+00    0.0000000e+00    0.0000000e+00    0.0000000e+00    0.0000000e+00    0.0000000e+00    0.0000000e+00    0.0000000e+00    0.0000000e+00    0.0000000e+00 
  -8.5961561e+01    0.0000000e+00    8.7194065e-04    2.9191057e-03    0.0000000e+00    0.0000000e+00    0.0000000e+00    0.0000000e+00    0.0000000e+00    0.0000000e+00    0.0000000e+00    0.0000000e+00    0.0000000e+00    0.0000000e+00    0.0000000e+00    0.0000000e+00    0.0000000e+00    0.0000000e+00    0.0000000e+00    0.0000000e+00    0.0000000e+00    0.0000000e+00    0.0000000e+00    0.0000000e+00    0.0000000e+00    0.0000000e+00    0.0000000e+00    0.0000000e+00    0.0000000e+00    0.0000000e+00    0.0000000e+00    0.0000000e+00    0.0000000e+00    0.0000000e+00    0.0000000e+00    0.0000000e+00    0.0000000e+00    0.0000000e+00    0.0000000e+00    0.0000000e+00    0.0000000e+00    0.0000000e+00    0.0000000e+00 
  -8.5553342e+01    0.0000000e+00    8.7194065e-04    2.9191057e-03    0.0000000e+00    0.0000000e+00    0.0000000e+00    0.0000000e+00    0.0000000e+00    0.0000000e+00    0.0000000e+00    0.0000000e+00    0.0000000e+00    0.0000000e+00    0.0000000e+00    0.0000000e+00    0.0000000e+00    0.0000000e+00    0.0000000e+00    0.0000000e+00    0.0000000e+00    0.0000000e+00    0.0000000e+00    0.0000000e+00    0.0000000e+00    0.0000000e+00    0.0000000e+00    0.0000000e+00    0.0000000e+00    0.0000000e+00    0.0000000e+00    0.0000000e+00    0.0000000e+00    0.0000000e+00    0.0000000e+00    0.0000000e+00    0.0000000e+00    0.0000000e+00    0.0000000e+00    0.0000000e+00    0.0000000e+00    0.0000000e+00    0.0000000e+00 
  -8.5145894e+01    0.0000000e+00    8.7194065e-04    2.9191057e-03    0.0000000e+00    0.0000000e+00    0.0000000e+00    0.0000000e+00    0.0000000e+00    0.0000000e+00    0.0000000e+00    0.0000000e+00    0.0000000e+00    0.0000000e+00    0.0000000e+00    0.0000000e+00    0.0000000e+00    0.0000000e+00    0.0000000e+00    0.0000000e+00    0.0000000e+00    0.0000000e+00    0.0000000e+00    0.0000000e+00    0.0000000e+00    0.0000000e+00    0.0000000e+00    0.0000000e+00    0.0000000e+00    0.0000000e+00    0.0000000e+00    0.0000000e+00    0.0000000e+00    0.0000000e+00    0.0000000e+00    0.0000000e+00    0.0000000e+00    0.0000000e+00    0.0000000e+00    0.0000000e+00    0.0000000e+00    0.0000000e+00    0.0000000e+00 
  -8.4739189e+01    0.0000000e+00    8.7194065e-04    2.9191057e-03    0.0000000e+00    0.0000000e+00    0.0000000e+00    0.0000000e+00    0.0000000e+00    0.0000000e+00    0.0000000e+00    0.0000000e+00    0.0000000e+00    0.0000000e+00    0.0000000e+00    0.0000000e+00    0.0000000e+00    0.0000000e+00    0.0000000e+00    0.0000000e+00    0.0000000e+00    0.0000000e+00    0.0000000e+00    0.0000000e+00    0.0000000e+00    0.0000000e+00    0.0000000e+00    0.0000000e+00    0.0000000e+00    0.0000000e+00    0.0000000e+00    0.0000000e+00    0.0000000e+00    0.0000000e+00    0.0000000e+00    0.0000000e+00    0.0000000e+00    0.0000000e+00    0.0000000e+00    0.0000000e+00    0.0000000e+00    0.0000000e+00    0.0000000e+00 
  -8.4333202e+01    0.0000000e+00    8.7194065e-04    2.9191057e-03    0.0000000e+00    0.0000000e+00    0.0000000e+00    0.0000000e+00    0.0000000e+00    0.0000000e+00    0.0000000e+00    0.0000000e+00    0.0000000e+00    0.0000000e+00    0.0000000e+00    0.0000000e+00    0.0000000e+00    0.0000000e+00    0.0000000e+00    0.0000000e+00    0.0000000e+00    0.0000000e+00    0.0000000e+00    0.0000000e+00    0.0000000e+00    0.0000000e+00    0.0000000e+00    0.0000000e+00    0.0000000e+00    0.0000000e+00    0.0000000e+00    0.0000000e+00    0.0000000e+00    0.0000000e+00    0.0000000e+00    0.0000000e+00    0.0000000e+00    0.0000000e+00    0.0000000e+00    0.0000000e+00    0.0000000e+00    0.0000000e+00    0.0000000e+00 
  -8.3927907e+01    0.0000000e+00    8.7194065e-04    2.9191057e-03    0.0000000e+00    0.0000000e+00    0.0000000e+00    0.0000000e+00    0.0000000e+00    0.0000000e+00    0.0000000e+00    0.0000000e+00    0.0000000e+00    0.0000000e+00    0.0000000e+00    0.0000000e+00    0.0000000e+00    0.0000000e+00    0.0000000e+00    0.0000000e+00    0.0000000e+00    0.0000000e+00    0.0000000e+00    0.0000000e+00    0.0000000e+00    0.0000000e+00    0.0000000e+00    0.0000000e+00    0.0000000e+00    0.0000000e+00    0.0000000e+00    0.0000000e+00    0.0000000e+00    0.0000000e+00    0.0000000e+00    0.0000000e+00    0.0000000e+00    0.0000000e+00    0.0000000e+00    0.0000000e+00    0.0000000e+00    0.0000000e+00    0.0000000e+00 
  -8.3523277e+01    0.0000000e+00    8.7194065e-04    2.9191057e-03    0.0000000e+00    0.0000000e+00    0.0000000e+00    0.0000000e+00    0.0000000e+00    0.0000000e+00    0.0000000e+00    0.0000000e+00    0.0000000e+00    0.0000000e+00    0.0000000e+00    0.0000000e+00    0.0000000e+00    0.0000000e+00    0.0000000e+00    0.0000000e+00    0.0000000e+00    0.0000000e+00    0.0000000e+00    0.0000000e+00    0.0000000e+00    0.0000000e+00    0.0000000e+00    0.0000000e+00    0.0000000e+00    0.0000000e+00    0.0000000e+00    0.0000000e+00    0.0000000e+00    0.0000000e+00    0.0000000e+00    0.0000000e+00    0.0000000e+00    0.0000000e+00    0.0000000e+00    0.0000000e+00    0.0000000e+00    0.0000000e+00    0.0000000e+00 
  -8.3119287e+01    0.0000000e+00    8.7194065e-04    2.9191057e-03    0.0000000e+00    0.0000000e+00    0.0000000e+00    0.0000000e+00    0.0000000e+00    0.0000000e+00    0.0000000e+00    0.0000000e+00    0.0000000e+00    0.0000000e+00    0.0000000e+00    0.0000000e+00    0.0000000e+00    0.0000000e+00    0.0000000e+00    0.0000000e+00    0.0000000e+00    0.0000000e+00    0.0000000e+00    0.0000000e+00    0.0000000e+00    0.0000000e+00    0.0000000e+00    0.0000000e+00    0.0000000e+00    0.0000000e+00    0.0000000e+00    0.0000000e+00    0.0000000e+00    0.0000000e+00    0.0000000e+00    0.0000000e+00    0.0000000e+00    0.0000000e+00    0.0000000e+00    0.0000000e+00    0.0000000e+00    0.0000000e+00    0.0000000e+00 
  -8.2715911e+01    0.0000000e+00    8.7194065e-04    2.9191057e-03    0.0000000e+00    0.0000000e+00    0.0000000e+00    0.0000000e+00    0.0000000e+00    0.0000000e+00    0.0000000e+00    0.0000000e+00    0.0000000e+00    0.0000000e+00    0.0000000e+00    0.0000000e+00    0.0000000e+00    0.0000000e+00    0.0000000e+00    0.0000000e+00    0.0000000e+00    0.0000000e+00    0.0000000e+00    0.0000000e+00    0.0000000e+00    0.0000000e+00    0.0000000e+00    0.0000000e+00    0.0000000e+00    0.0000000e+00    0.0000000e+00    0.0000000e+00    0.0000000e+00    0.0000000e+00    0.0000000e+00    0.0000000e+00    0.0000000e+00    0.0000000e+00    0.0000000e+00    0.0000000e+00    0.0000000e+00    0.0000000e+00    0.0000000e+00 
  -8.2313124e+01    0.0000000e+00    8.7194065e-04    2.9191057e-03    0.0000000e+00    0.0000000e+00    0.0000000e+00    0.0000000e+00    0.0000000e+00    0.0000000e+00    0.0000000e+00    0.0000000e+00    0.0000000e+00    0.0000000e+00    0.0000000e+00    0.0000000e+00    0.0000000e+00    0.0000000e+00    0.0000000e+00    0.0000000e+00    0.0000000e+00    0.0000000e+00    0.0000000e+00    0.0000000e+00    0.0000000e+00    0.0000000e+00    0.0000000e+00    0.0000000e+00    0.0000000e+00    0.0000000e+00    0.0000000e+00    0.0000000e+00    0.0000000e+00    0.0000000e+00    0.0000000e+00    0.0000000e+00    0.0000000e+00    0.0000000e+00    0.0000000e+00    0.0000000e+00    0.0000000e+00    0.0000000e+00    0.0000000e+00 
  -8.1910901e+01    0.0000000e+00    8.7194066e-04    2.9191057e-03    0.0000000e+00    0.0000000e+00    0.0000000e+00    0.0000000e+00    0.0000000e+00    0.0000000e+00    0.0000000e+00    0.0000000e+00    0.0000000e+00    0.0000000e+00    0.0000000e+00    0.0000000e+00    0.0000000e+00    0.0000000e+00    0.0000000e+00    0.0000000e+00    0.0000000e+00    0.0000000e+00    0.0000000e+00    0.0000000e+00    0.0000000e+00    0.0000000e+00    0.0000000e+00    0.0000000e+00    0.0000000e+00    0.0000000e+00    0.0000000e+00    0.0000000e+00    0.0000000e+00    0.0000000e+00    0.0000000e+00    0.0000000e+00    0.0000000e+00    0.0000000e+00    0.0000000e+00    0.0000000e+00    0.0000000e+00    0.0000000e+00    0.0000000e+00 
  -8.1509217e+01    0.0000000e+00    8.7194081e-04    2.9191062e-03    0.0000000e+00    0.0000000e+00    0.0000000e+00    0.0000000e+00    0.0000000e+00    0.0000000e+00    0.0000000e+00    0.0000000e+00    0.0000000e+00    0.0000000e+00    0.0000000e+00    0.0000000e+00    0.0000000e+00    0.0000000e+00    0.0000000e+00    0.0000000e+00    0.0000000e+00    0.0000000e+00    0.0000000e+00    0.0000000e+00    0.0000000e+00    0.0000000e+00    0.0000000e+00    0.0000000e+00    0.0000000e+00    0.0000000e+00    0.0000000e+00    0.0000000e+00    0.0000000e+00    0.0000000e+00    0.0000000e+00    0.0000000e+00    0.0000000e+00    0.0000000e+00    0.0000000e+00    0.0000000e+00    0.0000000e+00    0.0000000e+00    0.0000000e+00 
  -8.1108046e+01    0.0000000e+00    8.7194081e-04    2.9191062e-03    0.0000000e+00    0.0000000e+00    0.0000000e+00    0.0000000e+00    0.0000000e+00    0.0000000e+00    0.0000000e+00    0.0000000e+00    0.0000000e+00    0.0000000e+00    0.0000000e+00    0.0000000e+00    0.0000000e+00    0.0000000e+00    0.0000000e+00    0.0000000e+00    0.0000000e+00    0.0000000e+00    0.0000000e+00    0.0000000e+00    0.0000000e+00    0.0000000e+00    0.0000000e+00    0.0000000e+00    0.0000000e+00    0.0000000e+00    0.0000000e+00    0.0000000e+00    0.0000000e+00    0.0000000e+00    0.0000000e+00    0.0000000e+00    0.0000000e+00    0.0000000e+00    0.0000000e+00    0.0000000e+00    0.0000000e+00    0.0000000e+00    0.0000000e+00 
  -8.0707365e+01    0.0000000e+00    8.7194081e-04    2.9191062e-03    0.0000000e+00    0.0000000e+00    0.0000000e+00    0.0000000e+00    0.0000000e+00    0.0000000e+00    0.0000000e+00    0.0000000e+00    0.0000000e+00    0.0000000e+00    0.0000000e+00    0.0000000e+00    0.0000000e+00    0.0000000e+00    0.0000000e+00    0.0000000e+00    0.0000000e+00    0.0000000e+00    0.0000000e+00    0.0000000e+00    0.0000000e+00    0.0000000e+00    0.0000000e+00    0.0000000e+00    0.0000000e+00    0.0000000e+00    0.0000000e+00    0.0000000e+00    0.0000000e+00    0.0000000e+00    0.0000000e+00    0.0000000e+00    0.0000000e+00    0.0000000e+00    0.0000000e+00    0.0000000e+00    0.0000000e+00    0.0000000e+00    0.0000000e+00 
  -8.0307148e+01    0.0000000e+00    8.7194081e-04    2.9191062e-03    0.0000000e+00    0.0000000e+00    0.0000000e+00    0.0000000e+00    0.0000000e+00    0.0000000e+00    0.0000000e+00    0.0000000e+00    0.0000000e+00    0.0000000e+00    0.0000000e+00    0.0000000e+00    0.0000000e+00    0.0000000e+00    0.0000000e+00    0.0000000e+00    0.0000000e+00    0.0000000e+00    0.0000000e+00    0.0000000e+00    0.0000000e+00    0.0000000e+00    0.0000000e+00    0.0000000e+00    0.0000000e+00    0.0000000e+00    0.0000000e+00    0.0000000e+00    0.0000000e+00    0.0000000e+00    0.0000000e+00    0.0000000e+00    0.0000000e+00    0.0000000e+00    0.0000000e+00    0.0000000e+00    0.0000000e+00    0.0000000e+00    0.0000000e+00 
  -7.9907371e+01    0.0000000e+00    8.7194082e-04    2.9191062e-03    0.0000000e+00    0.0000000e+00    0.0000000e+00    0.0000000e+00    0.0000000e+00    0.0000000e+00    0.0000000e+00    0.0000000e+00    0.0000000e+00    0.0000000e+00    0.0000000e+00    0.0000000e+00    0.0000000e+00    0.0000000e+00    0.0000000e+00    0.0000000e+00    0.0000000e+00    0.0000000e+00    0.0000000e+00    0.0000000e+00    0.0000000e+00    0.0000000e+00    0.0000000e+00    0.0000000e+00    0.0000000e+00    0.0000000e+00    0.0000000e+00    0.0000000e+00    0.0000000e+00    0.0000000e+00    0.0000000e+00    0.0000000e+00    0.0000000e+00    0.0000000e+00    0.0000000e+00    0.0000000e+00    0.0000000e+00    0.0000000e+00    0.0000000e+00 
  -7.9508010e+01    0.0000000e+00    8.7194082e-04    2.9191062e-03    0.0000000e+00    0.0000000e+00    0.0000000e+00    0.0000000e+00    0.0000000e+00    0.0000000e+00    0.0000000e+00    0.0000000e+00    0.0000000e+00    0.0000000e+00    0.0000000e+00    0.0000000e+00    0.0000000e+00    0.0000000e+00    0.0000000e+00    0.0000000e+00    0.0000000e+00    0.0000000e+00    0.0000000e+00    0.0000000e+00    0.0000000e+00    0.0000000e+00    0.0000000e+00    0.0000000e+00    0.0000000e+00    0.0000000e+00    0.0000000e+00    0.0000000e+00    0.0000000e+00    0.0000000e+00    0.0000000e+00    0.0000000e+00    0.0000000e+00    0.0000000e+00    0.0000000e+00    0.0000000e+00    0.0000000e+00    0.0000000e+00    0.0000000e+00 
  -7.9109040e+01    0.0000000e+00    8.7194082e-04    2.9191062e-03    0.0000000e+00    0.0000000e+00    0.0000000e+00    0.0000000e+00    0.0000000e+00    0.0000000e+00    0.0000000e+00    0.0000000e+00    0.0000000e+00    0.0000000e+00    0.0000000e+00    0.0000000e+00    0.0000000e+00    0.0000000e+00    0.0000000e+00    0.0000000e+00    0.0000000e+00    0.0000000e+00    0.0000000e+00    0.0000000e+00    0.0000000e+00    0.0000000e+00    0.0000000e+00    0.0000000e+00    0.0000000e+00    0.0000000e+00    0.0000000e+00    0.0000000e+00    0.0000000e+00    0.0000000e+00    0.0000000e+00    0.0000000e+00    0.0000000e+00    0.0000000e+00    0.0000000e+00    0.0000000e+00    0.0000000e+00    0.0000000e+00    0.0000000e+00 
  -7.8710437e+01    0.0000000e+00    8.7194083e-04    2.9191062e-03    0.0000000e+00    0.0000000e+00    0.0000000e+00    0.0000000e+00    0.0000000e+00    0.0000000e+00    0.0000000e+00    0.0000000e+00    0.0000000e+00    0.0000000e+00    0.0000000e+00    0.0000000e+00    0.0000000e+00    0.0000000e+00    0.0000000e+00    0.0000000e+00    0.0000000e+00    0.0000000e+00    0.0000000e+00    0.0000000e+00    0.0000000e+00    0.0000000e+00    0.0000000e+00    0.0000000e+00    0.0000000e+00    0.0000000e+00    0.0000000e+00    0.0000000e+00    0.0000000e+00    0.0000000e+00    0.0000000e+00    0.0000000e+00    0.0000000e+00    0.0000000e+00    0.0000000e+00    0.0000000e+00    0.0000000e+00    0.0000000e+00    0.0000000e+00 
  -7.8312177e+01    0.0000000e+00    8.7194083e-04    2.9191063e-03    0.0000000e+00    0.0000000e+00    0.0000000e+00    0.0000000e+00    0.0000000e+00    0.0000000e+00    0.0000000e+00    0.0000000e+00    0.0000000e+00    0.0000000e+00    0.0000000e+00    0.0000000e+00    0.0000000e+00    0.0000000e+00    0.0000000e+00    0.0000000e+00    0.0000000e+00    0.0000000e+00    0.0000000e+00    0.0000000e+00    0.0000000e+00    0.0000000e+00    0.0000000e+00    0.0000000e+00    0.0000000e+00    0.0000000e+00    0.0000000e+00    0.0000000e+00    0.0000000e+00    0.0000000e+00    0.0000000e+00    0.0000000e+00    0.0000000e+00    0.0000000e+00    0.0000000e+00    0.0000000e+00    0.0000000e+00    0.0000000e+00    0.0000000e+00 
  -7.7914235e+01    0.0000000e+00    8.7194083e-04    2.9191063e-03    0.0000000e+00    0.0000000e+00    0.0000000e+00    0.0000000e+00    0.0000000e+00    0.0000000e+00    0.0000000e+00    0.0000000e+00    0.0000000e+00    0.0000000e+00    0.0000000e+00    0.0000000e+00    0.0000000e+00    0.0000000e+00    0.0000000e+00    0.0000000e+00    0.0000000e+00    0.0000000e+00    0.0000000e+00    0.0000000e+00    0.0000000e+00    0.0000000e+00    0.0000000e+00    0.0000000e+00    0.0000000e+00    0.0000000e+00    0.0000000e+00    0.0000000e+00    0.0000000e+00    0.0000000e+00    0.0000000e+00    0.0000000e+00    0.0000000e+00    0.0000000e+00    0.0000000e+00    0.0000000e+00    0.0000000e+00    0.0000000e+00    0.0000000e+00 
  -7.7516588e+01    0.0000000e+00    8.7194084e-04    2.9191063e-03    0.0000000e+00    0.0000000e+00    0.0000000e+00    0.0000000e+00    0.0000000e+00    0.0000000e+00    0.0000000e+00    0.0000000e+00    0.0000000e+00    0.0000000e+00    0.0000000e+00    0.0000000e+00    0.0000000e+00    0.0000000e+00    0.0000000e+00    0.0000000e+00    0.0000000e+00    0.0000000e+00    0.0000000e+00    0.0000000e+00    0.0000000e+00    0.0000000e+00    0.0000000e+00    0.0000000e+00    0.0000000e+00    0.0000000e+00    0.0000000e+00    0.0000000e+00    0.0000000e+00    0.0000000e+00    0.0000000e+00    0.0000000e+00    0.0000000e+00    0.0000000e+00    0.0000000e+00    0.0000000e+00    0.0000000e+00    0.0000000e+00    0.0000000e+00 
  -7.7119212e+01    0.0000000e+00    8.7194084e-04    2.9191063e-03    0.0000000e+00    0.0000000e+00    0.0000000e+00    0.0000000e+00    0.0000000e+00    0.0000000e+00    0.0000000e+00    0.0000000e+00    0.0000000e+00    0.0000000e+00    0.0000000e+00    0.0000000e+00    0.0000000e+00    0.0000000e+00    0.0000000e+00    0.0000000e+00    0.0000000e+00    0.0000000e+00    0.0000000e+00    0.0000000e+00    0.0000000e+00    0.0000000e+00    0.0000000e+00    0.0000000e+00    0.0000000e+00    0.0000000e+00    0.0000000e+00    0.0000000e+00    0.0000000e+00    0.0000000e+00    0.0000000e+00    0.0000000e+00    0.0000000e+00    0.0000000e+00    0.0000000e+00    0.0000000e+00    0.0000000e+00    0.0000000e+00    0.0000000e+00 
  -7.6877416e+01    0.0000000e+00    8.7194085e-04    2.9191063e-03    0.0000000e+00    0.0000000e+00    0.0000000e+00    0.0000000e+00    0.0000000e+00    0.0000000e+00    0.0000000e+00    0.0000000e+00    0.0000000e+00    0.0000000e+00    0.0000000e+00    0.0000000e+00    0.0000000e+00    0.0000000e+00    0.0000000e+00    0.0000000e+00    0.0000000e+00    0.0000000e+00    0.0000000e+00    0.0000000e+00    0.0000000e+00    0.0000000e+00    0.0000000e+00    0.0000000e+00    0.0000000e+00    0.0000000e+00    0.0000000e+00    0.0000000e+00    0.0000000e+00    0.0000000e+00    0.0000000e+00    0.0000000e+00    0.0000000e+00    0.0000000e+00    0.0000000e+00    0.0000000e+00    0.0000000e+00    0.0000000e+00    0.0000000e+00 
  -7.6575170e+01    0.0000000e+00    8.7194086e-04    2.9191063e-03    0.0000000e+00    0.0000000e+00    0.0000000e+00    0.0000000e+00    0.0000000e+00    0.0000000e+00    0.0000000e+00    0.0000000e+00    0.0000000e+00    0.0000000e+00    0.0000000e+00    0.0000000e+00    0.0000000e+00    0.0000000e+00    0.0000000e+00    0.0000000e+00    0.0000000e+00    0.0000000e+00    0.0000000e+00    0.0000000e+00    0.0000000e+00    0.0000000e+00    0.0000000e+00    0.0000000e+00    0.0000000e+00    0.0000000e+00    0.0000000e+00    0.0000000e+00    0.0000000e+00    0.0000000e+00    0.0000000e+00    0.0000000e+00    0.0000000e+00    0.0000000e+00    0.0000000e+00    0.0000000e+00    0.0000000e+00    0.0000000e+00    0.0000000e+00 
  -7.6197363e+01    0.0000000e+00    8.7194083e-04    2.9191063e-03    0.0000000e+00    0.0000000e+00    0.0000000e+00    0.0000000e+00    0.0000000e+00    0.0000000e+00    0.0000000e+00    0.0000000e+00    0.0000000e+00    0.0000000e+00    0.0000000e+00    0.0000000e+00    0.0000000e+00    0.0000000e+00    0.0000000e+00    0.0000000e+00    0.0000000e+00    0.0000000e+00    0.0000000e+00    0.0000000e+00    0.0000000e+00    0.0000000e+00    0.0000000e+00    0.0000000e+00    0.0000000e+00    0.0000000e+00    0.0000000e+00    0.0000000e+00    0.0000000e+00    0.0000000e+00    0.0000000e+00    0.0000000e+00    0.0000000e+00    0.0000000e+00    0.0000000e+00    0.0000000e+00    0.0000000e+00    0.0000000e+00    0.0000000e+00 
  -7.5800717e+01    0.0000000e+00    8.7194082e-04    2.9191062e-03    0.0000000e+00    0.0000000e+00    0.0000000e+00    0.0000000e+00    0.0000000e+00    0.0000000e+00    0.0000000e+00    0.0000000e+00    0.0000000e+00    0.0000000e+00    0.0000000e+00    0.0000000e+00    0.0000000e+00    0.0000000e+00    0.0000000e+00    0.0000000e+00    0.0000000e+00    0.0000000e+00    0.0000000e+00    0.0000000e+00    0.0000000e+00    0.0000000e+00    0.0000000e+00    0.0000000e+00    0.0000000e+00    0.0000000e+00    0.0000000e+00    0.0000000e+00    0.0000000e+00    0.0000000e+00    0.0000000e+00    0.0000000e+00    0.0000000e+00    0.0000000e+00    0.0000000e+00    0.0000000e+00    0.0000000e+00    0.0000000e+00    0.0000000e+00 
  -7.5404234e+01    0.0000000e+00    8.7194082e-04    2.9191062e-03    0.0000000e+00    0.0000000e+00    0.0000000e+00    0.0000000e+00    0.0000000e+00    0.0000000e+00    0.0000000e+00    0.0000000e+00    0.0000000e+00    0.0000000e+00    0.0000000e+00    0.0000000e+00    0.0000000e+00    0.0000000e+00    0.0000000e+00    0.0000000e+00    0.0000000e+00    0.0000000e+00    0.0000000e+00    0.0000000e+00    0.0000000e+00    0.0000000e+00    0.0000000e+00    0.0000000e+00    0.0000000e+00    0.0000000e+00    0.0000000e+00    0.0000000e+00    0.0000000e+00    0.0000000e+00    0.0000000e+00    0.0000000e+00    0.0000000e+00    0.0000000e+00    0.0000000e+00    0.0000000e+00    0.0000000e+00    0.0000000e+00    0.0000000e+00 
  -7.5007895e+01    0.0000000e+00    8.7194081e-04    2.9191062e-03    0.0000000e+00    0.0000000e+00    0.0000000e+00    0.0000000e+00    0.0000000e+00    0.0000000e+00    0.0000000e+00    0.0000000e+00    0.0000000e+00    0.0000000e+00    0.0000000e+00    0.0000000e+00    0.0000000e+00    0.0000000e+00    0.0000000e+00    0.0000000e+00    0.0000000e+00    0.0000000e+00    0.0000000e+00    0.0000000e+00    0.0000000e+00    0.0000000e+00    0.0000000e+00    0.0000000e+00    0.0000000e+00    0.0000000e+00    0.0000000e+00    0.0000000e+00    0.0000000e+00    0.0000000e+00    0.0000000e+00    0.0000000e+00    0.0000000e+00    0.0000000e+00    0.0000000e+00    0.0000000e+00    0.0000000e+00    0.0000000e+00    0.0000000e+00 
  -7.4611674e+01    0.0000000e+00    8.7194081e-04    2.9191062e-03    0.0000000e+00    0.0000000e+00    0.0000000e+00    0.0000000e+00    0.0000000e+00    0.0000000e+00    0.0000000e+00    0.0000000e+00    0.0000000e+00    0.0000000e+00    0.0000000e+00    0.0000000e+00    0.0000000e+00    0.0000000e+00    0.0000000e+00    0.0000000e+00    0.0000000e+00    0.0000000e+00    0.0000000e+00    0.0000000e+00    0.0000000e+00    0.0000000e+00    0.0000000e+00    0.0000000e+00    0.0000000e+00    0.0000000e+00    0.0000000e+00    0.0000000e+00    0.0000000e+00    0.0000000e+00    0.0000000e+00    0.0000000e+00    0.0000000e+00    0.0000000e+00    0.0000000e+00    0.0000000e+00    0.0000000e+00    0.0000000e+00    0.0000000e+00 
  -7.4215549e+01    0.0000000e+00    8.7194081e-04    2.9191062e-03    0.0000000e+00    0.0000000e+00    0.0000000e+00    0.0000000e+00    0.0000000e+00    0.0000000e+00    0.0000000e+00    0.0000000e+00    0.0000000e+00    0.0000000e+00    0.0000000e+00    0.0000000e+00    0.0000000e+00    0.0000000e+00    0.0000000e+00    0.0000000e+00    0.0000000e+00    0.0000000e+00    0.0000000e+00    0.0000000e+00    0.0000000e+00    0.0000000e+00    0.0000000e+00    0.0000000e+00    0.0000000e+00    0.0000000e+00    0.0000000e+00    0.0000000e+00    0.0000000e+00    0.0000000e+00    0.0000000e+00    0.0000000e+00    0.0000000e+00    0.0000000e+00    0.0000000e+00    0.0000000e+00    0.0000000e+00    0.0000000e+00    0.0000000e+00 
  -7.3819493e+01    0.0000000e+00    8.7194081e-04    2.9191062e-03    0.0000000e+00    0.0000000e+00    0.0000000e+00    0.0000000e+00    0.0000000e+00    0.0000000e+00    0.0000000e+00    0.0000000e+00    0.0000000e+00    0.0000000e+00    0.0000000e+00    0.0000000e+00    0.0000000e+00    0.0000000e+00    0.0000000e+00    0.0000000e+00    0.0000000e+00    0.0000000e+00    0.0000000e+00    0.0000000e+00    0.0000000e+00    0.0000000e+00    0.0000000e+00    0.0000000e+00    0.0000000e+00    0.0000000e+00    0.0000000e+00    0.0000000e+00    0.0000000e+00    0.0000000e+00    0.0000000e+00    0.0000000e+00    0.0000000e+00    0.0000000e+00    0.0000000e+00    0.0000000e+00    0.0000000e+00    0.0000000e+00    0.0000000e+00 
  -7.3423484e+01    0.0000000e+00    8.7194081e-04    2.9191062e-03    0.0000000e+00    0.0000000e+00    0.0000000e+00    0.0000000e+00    0.0000000e+00    0.0000000e+00    0.0000000e+00    0.0000000e+00    0.0000000e+00    0.0000000e+00    0.0000000e+00    0.0000000e+00    0.0000000e+00    0.0000000e+00    0.0000000e+00    0.0000000e+00    0.0000000e+00    0.0000000e+00    0.0000000e+00    0.0000000e+00    0.0000000e+00    0.0000000e+00    0.0000000e+00    0.0000000e+00    0.0000000e+00    0.0000000e+00    0.0000000e+00    0.0000000e+00    0.0000000e+00    0.0000000e+00    0.0000000e+00    0.0000000e+00    0.0000000e+00    0.0000000e+00    0.0000000e+00    0.0000000e+00    0.0000000e+00    0.0000000e+00    0.0000000e+00 
  -7.3027497e+01    0.0000000e+00    8.7194081e-04    2.9191062e-03    0.0000000e+00    0.0000000e+00    0.0000000e+00    0.0000000e+00    0.0000000e+00    0.0000000e+00    0.0000000e+00    0.0000000e+00    0.0000000e+00    0.0000000e+00    0.0000000e+00    0.0000000e+00    0.0000000e+00    0.0000000e+00    0.0000000e+00    0.0000000e+00    0.0000000e+00    0.0000000e+00    0.0000000e+00    0.0000000e+00    0.0000000e+00    0.0000000e+00    0.0000000e+00    0.0000000e+00    0.0000000e+00    0.0000000e+00    0.0000000e+00    0.0000000e+00    0.0000000e+00    0.0000000e+00    0.0000000e+00    0.0000000e+00    0.0000000e+00    0.0000000e+00    0.0000000e+00    0.0000000e+00    0.0000000e+00    0.0000000e+00    0.0000000e+00 
  -7.2631508e+01    0.0000000e+00    8.7194080e-04    2.9191062e-03    0.0000000e+00    0.0000000e+00    0.0000000e+00    0.0000000e+00    0.0000000e+00    0.0000000e+00    0.0000000e+00    0.0000000e+00    0.0000000e+00    0.0000000e+00    0.0000000e+00    0.0000000e+00    0.0000000e+00    0.0000000e+00    0.0000000e+00    0.0000000e+00    0.0000000e+00    0.0000000e+00    0.0000000e+00    0.0000000e+00    0.0000000e+00    0.0000000e+00    0.0000000e+00    0.0000000e+00    0.0000000e+00    0.0000000e+00    0.0000000e+00    0.0000000e+00    0.0000000e+00    0.0000000e+00    0.0000000e+00    0.0000000e+00    0.0000000e+00    0.0000000e+00    0.0000000e+00    0.0000000e+00    0.0000000e+00    0.0000000e+00    0.0000000e+00 
  -7.2235491e+01    0.0000000e+00    8.7194080e-04    2.9191062e-03    0.0000000e+00    0.0000000e+00    0.0000000e+00    0.0000000e+00    0.0000000e+00    0.0000000e+00    0.0000000e+00    0.0000000e+00    0.0000000e+00    0.0000000e+00    0.0000000e+00    0.0000000e+00    0.0000000e+00    0.0000000e+00    0.0000000e+00    0.0000000e+00    0.0000000e+00    0.0000000e+00    0.0000000e+00    0.0000000e+00    0.0000000e+00    0.0000000e+00    0.0000000e+00    0.0000000e+00    0.0000000e+00    0.0000000e+00    0.0000000e+00    0.0000000e+00    0.0000000e+00    0.0000000e+00    0.0000000e+00    0.0000000e+00    0.0000000e+00    0.0000000e+00    0.0000000e+00    0.0000000e+00    0.0000000e+00    0.0000000e+00    0.0000000e+00 
  -7.1839423e+01    0.0000000e+00    8.7194080e-04    2.9191062e-03    0.0000000e+00    0.0000000e+00    0.0000000e+00    0.0000000e+00    0.0000000e+00    0.0000000e+00    0.0000000e+00    0.0000000e+00    0.0000000e+00    0.0000000e+00    0.0000000e+00    0.0000000e+00    0.0000000e+00    0.0000000e+00    0.0000000e+00    0.0000000e+00    0.0000000e+00    0.0000000e+00    0.0000000e+00    0.0000000e+00    0.0000000e+00    0.0000000e+00    0.0000000e+00    0.0000000e+00    0.0000000e+00    0.0000000e+00    0.0000000e+00    0.0000000e+00    0.0000000e+00    0.0000000e+00    0.0000000e+00    0.0000000e+00    0.0000000e+00    0.0000000e+00    0.0000000e+00    0.0000000e+00    0.0000000e+00    0.0000000e+00    0.0000000e+00 
  -7.1443279e+01    0.0000000e+00    8.7194080e-04    2.9191062e-03    0.0000000e+00    0.0000000e+00    0.0000000e+00    0.0000000e+00    0.0000000e+00    0.0000000e+00    0.0000000e+00    0.0000000e+00    0.0000000e+00    0.0000000e+00    0.0000000e+00    0.0000000e+00    0.0000000e+00    0.0000000e+00    0.0000000e+00    0.0000000e+00    0.0000000e+00    0.0000000e+00    0.0000000e+00    0.0000000e+00    0.0000000e+00    0.0000000e+00    0.0000000e+00    0.0000000e+00    0.0000000e+00    0.0000000e+00    0.0000000e+00    0.0000000e+00    0.0000000e+00    0.0000000e+00    0.0000000e+00    0.0000000e+00    0.0000000e+00    0.0000000e+00    0.0000000e+00    0.0000000e+00    0.0000000e+00    0.0000000e+00    0.0000000e+00 
  -7.1047033e+01    0.0000000e+00    8.7194080e-04    2.9191062e-03    0.0000000e+00    0.0000000e+00    0.0000000e+00    0.0000000e+00    0.0000000e+00    0.0000000e+00    0.0000000e+00    0.0000000e+00    0.0000000e+00    0.0000000e+00    0.0000000e+00    0.0000000e+00    0.0000000e+00    0.0000000e+00    0.0000000e+00    0.0000000e+00    0.0000000e+00    0.0000000e+00    0.0000000e+00    0.0000000e+00    0.0000000e+00    0.0000000e+00    0.0000000e+00    0.0000000e+00    0.0000000e+00    0.0000000e+00    0.0000000e+00    0.0000000e+00    0.0000000e+00    0.0000000e+00    0.0000000e+00    0.0000000e+00    0.0000000e+00    0.0000000e+00    0.0000000e+00    0.0000000e+00    0.0000000e+00    0.0000000e+00    0.0000000e+00 
  -7.0650661e+01    0.0000000e+00    8.7194080e-04    2.9191062e-03    0.0000000e+00    0.0000000e+00    0.0000000e+00    0.0000000e+00    0.0000000e+00    0.0000000e+00    0.0000000e+00    0.0000000e+00    0.0000000e+00    0.0000000e+00    0.0000000e+00    0.0000000e+00    0.0000000e+00    0.0000000e+00    0.0000000e+00    0.0000000e+00    0.0000000e+00    0.0000000e+00    0.0000000e+00    0.0000000e+00    0.0000000e+00    0.0000000e+00    0.0000000e+00    0.0000000e+00    0.0000000e+00    0.0000000e+00    0.0000000e+00    0.0000000e+00    0.0000000e+00    0.0000000e+00    0.0000000e+00    0.0000000e+00    0.0000000e+00    0.0000000e+00    0.0000000e+00    0.0000000e+00    0.0000000e+00    0.0000000e+00    0.0000000e+00 
  -7.0254137e+01    0.0000000e+00    8.7194080e-04    2.9191062e-03    0.0000000e+00    0.0000000e+00    0.0000000e+00    0.0000000e+00    0.0000000e+00    0.0000000e+00    0.0000000e+00    0.0000000e+00    0.0000000e+00    0.0000000e+00    0.0000000e+00    0.0000000e+00    0.0000000e+00    0.0000000e+00    0.0000000e+00    0.0000000e+00    0.0000000e+00    0.0000000e+00    0.0000000e+00    0.0000000e+00    0.0000000e+00    0.0000000e+00    0.0000000e+00    0.0000000e+00    0.0000000e+00    0.0000000e+00    0.0000000e+00    0.0000000e+00    0.0000000e+00    0.0000000e+00    0.0000000e+00    0.0000000e+00    0.0000000e+00    0.0000000e+00    0.0000000e+00    0.0000000e+00    0.0000000e+00    0.0000000e+00    0.0000000e+00 
  -6.9857437e+01    0.0000000e+00    8.7194080e-04    2.9191062e-03    0.0000000e+00    0.0000000e+00    0.0000000e+00    0.0000000e+00    0.0000000e+00    0.0000000e+00    0.0000000e+00    0.0000000e+00    0.0000000e+00    0.0000000e+00    0.0000000e+00    0.0000000e+00    0.0000000e+00    0.0000000e+00    0.0000000e+00    0.0000000e+00    0.0000000e+00    0.0000000e+00    0.0000000e+00    0.0000000e+00    0.0000000e+00    0.0000000e+00    0.0000000e+00    0.0000000e+00    0.0000000e+00    0.0000000e+00    0.0000000e+00    0.0000000e+00    0.0000000e+00    0.0000000e+00    0.0000000e+00    0.0000000e+00    0.0000000e+00    0.0000000e+00    0.0000000e+00    0.0000000e+00    0.0000000e+00    0.0000000e+00    0.0000000e+00 
  -6.9460533e+01    0.0000000e+00    8.7194080e-04    2.9191062e-03    0.0000000e+00    0.0000000e+00    0.0000000e+00    0.0000000e+00    0.0000000e+00    0.0000000e+00    0.0000000e+00    0.0000000e+00    0.0000000e+00    0.0000000e+00    0.0000000e+00    0.0000000e+00    0.0000000e+00    0.0000000e+00    0.0000000e+00    0.0000000e+00    0.0000000e+00    0.0000000e+00    0.0000000e+00    0.0000000e+00    0.0000000e+00    0.0000000e+00    0.0000000e+00    0.0000000e+00    0.0000000e+00    0.0000000e+00    0.0000000e+00    0.0000000e+00    0.0000000e+00    0.0000000e+00    0.0000000e+00    0.0000000e+00    0.0000000e+00    0.0000000e+00    0.0000000e+00    0.0000000e+00    0.0000000e+00    0.0000000e+00    0.0000000e+00 
  -6.9063401e+01    0.0000000e+00    8.7194080e-04    2.9191062e-03    0.0000000e+00    0.0000000e+00    0.0000000e+00    0.0000000e+00    0.0000000e+00    0.0000000e+00    0.0000000e+00    0.0000000e+00    0.0000000e+00    0.0000000e+00    0.0000000e+00    0.0000000e+00    0.0000000e+00    0.0000000e+00    0.0000000e+00    0.0000000e+00    0.0000000e+00    0.0000000e+00    0.0000000e+00    0.0000000e+00    0.0000000e+00    0.0000000e+00    0.0000000e+00    0.0000000e+00    0.0000000e+00    0.0000000e+00    0.0000000e+00    0.0000000e+00    0.0000000e+00    0.0000000e+00    0.0000000e+00    0.0000000e+00    0.0000000e+00    0.0000000e+00    0.0000000e+00    0.0000000e+00    0.0000000e+00    0.0000000e+00    0.0000000e+00 
  -6.8666014e+01    0.0000000e+00    8.7194080e-04    2.9191062e-03    0.0000000e+00    0.0000000e+00    0.0000000e+00    0.0000000e+00    0.0000000e+00    0.0000000e+00    0.0000000e+00    0.0000000e+00    0.0000000e+00    0.0000000e+00    0.0000000e+00    0.0000000e+00    0.0000000e+00    0.0000000e+00    0.0000000e+00    0.0000000e+00    0.0000000e+00    0.0000000e+00    0.0000000e+00    0.0000000e+00    0.0000000e+00    0.0000000e+00    0.0000000e+00    0.0000000e+00    0.0000000e+00    0.0000000e+00    0.0000000e+00    0.0000000e+00    0.0000000e+00    0.0000000e+00    0.0000000e+00    0.0000000e+00    0.0000000e+00    0.0000000e+00    0.0000000e+00    0.0000000e+00    0.0000000e+00    0.0000000e+00    0.0000000e+00 
  -6.8268346e+01    0.0000000e+00    8.7194081e-04    2.9191062e-03    0.0000000e+00    0.0000000e+00    0.0000000e+00    0.0000000e+00    0.0000000e+00    0.0000000e+00    0.0000000e+00    0.0000000e+00    0.0000000e+00    0.0000000e+00    0.0000000e+00    0.0000000e+00    0.0000000e+00    0.0000000e+00    0.0000000e+00    0.0000000e+00    0.0000000e+00    0.0000000e+00    0.0000000e+00    0.0000000e+00    0.0000000e+00    0.0000000e+00    0.0000000e+00    0.0000000e+00    0.0000000e+00    0.0000000e+00    0.0000000e+00    0.0000000e+00    0.0000000e+00    0.0000000e+00    0.0000000e+00    0.0000000e+00    0.0000000e+00    0.0000000e+00    0.0000000e+00    0.0000000e+00    0.0000000e+00    0.0000000e+00    0.0000000e+00 
  -6.7870371e+01    0.0000000e+00    8.7194081e-04    2.9191062e-03    0.0000000e+00    0.0000000e+00    0.0000000e+00    0.0000000e+00    0.0000000e+00    0.0000000e+00    0.0000000e+00    0.0000000e+00    0.0000000e+00    0.0000000e+00    0.0000000e+00    0.0000000e+00    0.0000000e+00    0.0000000e+00    0.0000000e+00    0.0000000e+00    0.0000000e+00    0.0000000e+00    0.0000000e+00    0.0000000e+00    0.0000000e+00    0.0000000e+00    0.0000000e+00    0.0000000e+00    0.0000000e+00    0.0000000e+00    0.0000000e+00    0.0000000e+00    0.0000000e+00    0.0000000e+00    0.0000000e+00    0.0000000e+00    0.0000000e+00    0.0000000e+00    0.0000000e+00    0.0000000e+00    0.0000000e+00    0.0000000e+00    0.0000000e+00 
  -6.7472061e+01    0.0000000e+00    8.7194069e-04    2.9191058e-03    0.0000000e+00    0.0000000e+00    0.0000000e+00    0.0000000e+00    0.0000000e+00    0.0000000e+00    0.0000000e+00    0.0000000e+00    0.0000000e+00    0.0000000e+00    0.0000000e+00    0.0000000e+00    0.0000000e+00    0.0000000e+00    0.0000000e+00    0.0000000e+00    0.0000000e+00    0.0000000e+00    0.0000000e+00    0.0000000e+00    0.0000000e+00    0.0000000e+00    0.0000000e+00    0.0000000e+00    0.0000000e+00    0.0000000e+00    0.0000000e+00    0.0000000e+00    0.0000000e+00    0.0000000e+00    0.0000000e+00    0.0000000e+00    0.0000000e+00    0.0000000e+00    0.0000000e+00    0.0000000e+00    0.0000000e+00    0.0000000e+00    0.0000000e+00 
  -6.7073389e+01    0.0000000e+00    8.7194069e-04    2.9191058e-03    0.0000000e+00    0.0000000e+00    0.0000000e+00    0.0000000e+00    0.0000000e+00    0.0000000e+00    0.0000000e+00    0.0000000e+00    0.0000000e+00    0.0000000e+00    0.0000000e+00    0.0000000e+00    0.0000000e+00    0.0000000e+00    0.0000000e+00    0.0000000e+00    0.0000000e+00    0.0000000e+00    0.0000000e+00    0.0000000e+00    0.0000000e+00    0.0000000e+00    0.0000000e+00    0.0000000e+00    0.0000000e+00    0.0000000e+00    0.0000000e+00    0.0000000e+00    0.0000000e+00    0.0000000e+00    0.0000000e+00    0.0000000e+00    0.0000000e+00    0.0000000e+00    0.0000000e+00    0.0000000e+00    0.0000000e+00    0.0000000e+00    0.0000000e+00 
  -6.6674328e+01    0.0000000e+00    8.7194070e-04    2.9191058e-03    0.0000000e+00    0.0000000e+00    0.0000000e+00    0.0000000e+00    0.0000000e+00    0.0000000e+00    0.0000000e+00    0.0000000e+00    0.0000000e+00    0.0000000e+00    0.0000000e+00    0.0000000e+00    0.0000000e+00    0.0000000e+00    0.0000000e+00    0.0000000e+00    0.0000000e+00    0.0000000e+00    0.0000000e+00    0.0000000e+00    0.0000000e+00    0.0000000e+00    0.0000000e+00    0.0000000e+00    0.0000000e+00    0.0000000e+00    0.0000000e+00    0.0000000e+00    0.0000000e+00    0.0000000e+00    0.0000000e+00    0.0000000e+00    0.0000000e+00    0.0000000e+00    0.0000000e+00    0.0000000e+00    0.0000000e+00    0.0000000e+00    0.0000000e+00 
  -6.6274850e+01    0.0000000e+00    8.7194050e-04    2.9191052e-03    0.0000000e+00    0.0000000e+00    0.0000000e+00    0.0000000e+00    0.0000000e+00    0.0000000e+00    0.0000000e+00    0.0000000e+00    0.0000000e+00    0.0000000e+00    0.0000000e+00    0.0000000e+00    0.0000000e+00    0.0000000e+00    0.0000000e+00    0.0000000e+00    0.0000000e+00    0.0000000e+00    0.0000000e+00    0.0000000e+00    0.0000000e+00    0.0000000e+00    0.0000000e+00    0.0000000e+00    0.0000000e+00    0.0000000e+00    0.0000000e+00    0.0000000e+00    0.0000000e+00    0.0000000e+00    0.0000000e+00    0.0000000e+00    0.0000000e+00    0.0000000e+00    0.0000000e+00    0.0000000e+00    0.0000000e+00    0.0000000e+00    0.0000000e+00 
  -6.5874927e+01    0.0000000e+00    8.7194050e-04    2.9191052e-03    0.0000000e+00    0.0000000e+00    0.0000000e+00    0.0000000e+00    0.0000000e+00    0.0000000e+00    0.0000000e+00    0.0000000e+00    0.0000000e+00    0.0000000e+00    0.0000000e+00    0.0000000e+00    0.0000000e+00    0.0000000e+00    0.0000000e+00    0.0000000e+00    0.0000000e+00    0.0000000e+00    0.0000000e+00    0.0000000e+00    0.0000000e+00    0.0000000e+00    0.0000000e+00    0.0000000e+00    0.0000000e+00    0.0000000e+00    0.0000000e+00    0.0000000e+00    0.0000000e+00    0.0000000e+00    0.0000000e+00    0.0000000e+00    0.0000000e+00    0.0000000e+00    0.0000000e+00    0.0000000e+00    0.0000000e+00    0.0000000e+00    0.0000000e+00 
  -6.5474530e+01    0.0000000e+00    8.7194049e-04    2.9191051e-03    0.0000000e+00    0.0000000e+00    0.0000000e+00    0.0000000e+00    0.0000000e+00    0.0000000e+00    0.0000000e+00    0.0000000e+00    0.0000000e+00    0.0000000e+00    0.0000000e+00    0.0000000e+00    0.0000000e+00    0.0000000e+00    0.0000000e+00    0.0000000e+00    0.0000000e+00    0.0000000e+00    0.0000000e+00    0.0000000e+00    0.0000000e+00    0.0000000e+00    0.0000000e+00    0.0000000e+00    0.0000000e+00    0.0000000e+00    0.0000000e+00    0.0000000e+00    0.0000000e+00    0.0000000e+00    0.0000000e+00    0.0000000e+00    0.0000000e+00    0.0000000e+00    0.0000000e+00    0.0000000e+00    0.0000000e+00    0.0000000e+00    0.0000000e+00 
  -6.5073630e+01    0.0000000e+00    8.7194049e-04    2.9191051e-03    0.0000000e+00    0.0000000e+00    0.0000000e+00    0.0000000e+00    0.0000000e+00    0.0000000e+00    0.0000000e+00    0.0000000e+00    0.0000000e+00    0.0000000e+00    0.0000000e+00    0.0000000e+00    0.0000000e+00    0.0000000e+00    0.0000000e+00    0.0000000e+00    0.0000000e+00    0.0000000e+00    0.0000000e+00    0.0000000e+00    0.0000000e+00    0.0000000e+00    0.0000000e+00    0.0000000e+00    0.0000000e+00    0.0000000e+00    0.0000000e+00    0.0000000e+00    0.0000000e+00    0.0000000e+00    0.0000000e+00    0.0000000e+00    0.0000000e+00    0.0000000e+00    0.0000000e+00    0.0000000e+00    0.0000000e+00    0.0000000e+00    0.0000000e+00 
  -6.4672199e+01    0.0000000e+00    8.7194049e-04    2.9191051e-03    0.0000000e+00    0.0000000e+00    0.0000000e+00    0.0000000e+00    0.0000000e+00    0.0000000e+00    0.0000000e+00    0.0000000e+00    0.0000000e+00    0.0000000e+00    0.0000000e+00    0.0000000e+00    0.0000000e+00    0.0000000e+00    0.0000000e+00    0.0000000e+00    0.0000000e+00    0.0000000e+00    0.0000000e+00    0.0000000e+00    0.0000000e+00    0.0000000e+00    0.0000000e+00    0.0000000e+00    0.0000000e+00    0.0000000e+00    0.0000000e+00    0.0000000e+00    0.0000000e+00    0.0000000e+00    0.0000000e+00    0.0000000e+00    0.0000000e+00    0.0000000e+00    0.0000000e+00    0.0000000e+00    0.0000000e+00    0.0000000e+00    0.0000000e+00 
  -6.4270205e+01    0.0000000e+00    8.7194049e-04    2.9191051e-03    0.0000000e+00    0.0000000e+00    0.0000000e+00    0.0000000e+00    0.0000000e+00    0.0000000e+00    0.0000000e+00    0.0000000e+00    0.0000000e+00    0.0000000e+00    0.0000000e+00    0.0000000e+00    0.0000000e+00    0.0000000e+00    0.0000000e+00    0.0000000e+00    0.0000000e+00    0.0000000e+00    0.0000000e+00    0.0000000e+00    0.0000000e+00    0.0000000e+00    0.0000000e+00    0.0000000e+00    0.0000000e+00    0.0000000e+00    0.0000000e+00    0.0000000e+00    0.0000000e+00    0.0000000e+00    0.0000000e+00    0.0000000e+00    0.0000000e+00    0.0000000e+00    0.0000000e+00    0.0000000e+00    0.0000000e+00    0.0000000e+00    0.0000000e+00 
  -6.3867619e+01    0.0000000e+00    8.7194050e-04    2.9191051e-03    0.0000000e+00    0.0000000e+00    0.0000000e+00    0.0000000e+00    0.0000000e+00    0.0000000e+00    0.0000000e+00    0.0000000e+00    0.0000000e+00    0.0000000e+00    0.0000000e+00    0.0000000e+00    0.0000000e+00    0.0000000e+00    0.0000000e+00    0.0000000e+00    0.0000000e+00    0.0000000e+00    0.0000000e+00    0.0000000e+00    0.0000000e+00    0.0000000e+00    0.0000000e+00    0.0000000e+00    0.0000000e+00    0.0000000e+00    0.0000000e+00    0.0000000e+00    0.0000000e+00    0.0000000e+00    0.0000000e+00    0.0000000e+00    0.0000000e+00    0.0000000e+00    0.0000000e+00    0.0000000e+00    0.0000000e+00    0.0000000e+00    0.0000000e+00 
  -6.3464411e+01    0.0000000e+00    8.7194049e-04    2.9191051e-03    0.0000000e+00    0.0000000e+00    0.0000000e+00    0.0000000e+00    0.0000000e+00    0.0000000e+00    0.0000000e+00    0.0000000e+00    0.0000000e+00    0.0000000e+00    0.0000000e+00    0.0000000e+00    0.0000000e+00    0.0000000e+00    0.0000000e+00    0.0000000e+00    0.0000000e+00    0.0000000e+00    0.0000000e+00    0.0000000e+00    0.0000000e+00    0.0000000e+00    0.0000000e+00    0.0000000e+00    0.0000000e+00    0.0000000e+00    0.0000000e+00    0.0000000e+00    0.0000000e+00    0.0000000e+00    0.0000000e+00    0.0000000e+00    0.0000000e+00    0.0000000e+00    0.0000000e+00    0.0000000e+00    0.0000000e+00    0.0000000e+00    0.0000000e+00 
  -6.3060549e+01    0.0000000e+00    8.7194031e-04    2.9191045e-03    0.0000000e+00    0.0000000e+00    0.0000000e+00    0.0000000e+00    0.0000000e+00    0.0000000e+00    0.0000000e+00    0.0000000e+00    0.0000000e+00    0.0000000e+00    0.0000000e+00    0.0000000e+00    0.0000000e+00    0.0000000e+00    0.0000000e+00    0.0000000e+00    0.0000000e+00    0.0000000e+00    0.0000000e+00    0.0000000e+00    0.0000000e+00    0.0000000e+00    0.0000000e+00    0.0000000e+00    0.0000000e+00    0.0000000e+00    0.0000000e+00    0.0000000e+00    0.0000000e+00    0.0000000e+00    0.0000000e+00    0.0000000e+00    0.0000000e+00    0.0000000e+00    0.0000000e+00    0.0000000e+00    0.0000000e+00    0.0000000e+00    0.0000000e+00 
  -6.2656001e+01    0.0000000e+00    8.7194032e-04    2.9191045e-03    0.0000000e+00    0.0000000e+00    0.0000000e+00    0.0000000e+00    0.0000000e+00    0.0000000e+00    0.0000000e+00    0.0000000e+00    0.0000000e+00    0.0000000e+00    0.0000000e+00    0.0000000e+00    0.0000000e+00    0.0000000e+00    0.0000000e+00    0.0000000e+00    0.0000000e+00    0.0000000e+00    0.0000000e+00    0.0000000e+00    0.0000000e+00    0.0000000e+00    0.0000000e+00    0.0000000e+00    0.0000000e+00    0.0000000e+00    0.0000000e+00    0.0000000e+00    0.0000000e+00    0.0000000e+00    0.0000000e+00    0.0000000e+00    0.0000000e+00    0.0000000e+00    0.0000000e+00    0.0000000e+00    0.0000000e+00    0.0000000e+00    0.0000000e+00 
  -6.2250735e+01    0.0000000e+00    8.7194032e-04    2.9191045e-03    0.0000000e+00    0.0000000e+00    0.0000000e+00    0.0000000e+00    0.0000000e+00    0.0000000e+00    0.0000000e+00    0.0000000e+00    0.0000000e+00    0.0000000e+00    0.0000000e+00    0.0000000e+00    0.0000000e+00    0.0000000e+00    0.0000000e+00    0.0000000e+00    0.0000000e+00    0.0000000e+00    0.0000000e+00    0.0000000e+00    0.0000000e+00    0.0000000e+00    0.0000000e+00    0.0000000e+00    0.0000000e+00    0.0000000e+00    0.0000000e+00    0.0000000e+00    0.0000000e+00    0.0000000e+00    0.0000000e+00    0.0000000e+00    0.0000000e+00    0.0000000e+00    0.0000000e+00    0.0000000e+00    0.0000000e+00    0.0000000e+00    0.0000000e+00 
  -6.1844719e+01    0.0000000e+00    8.7194032e-04    2.9191045e-03    0.0000000e+00    0.0000000e+00    0.0000000e+00    0.0000000e+00    0.0000000e+00    0.0000000e+00    0.0000000e+00    0.0000000e+00    0.0000000e+00    0.0000000e+00    0.0000000e+00    0.0000000e+00    0.0000000e+00    0.0000000e+00    0.0000000e+00    0.0000000e+00    0.0000000e+00    0.0000000e+00    0.0000000e+00    0.0000000e+00    0.0000000e+00    0.0000000e+00    0.0000000e+00    0.0000000e+00    0.0000000e+00    0.0000000e+00    0.0000000e+00    0.0000000e+00    0.0000000e+00    0.0000000e+00    0.0000000e+00    0.0000000e+00    0.0000000e+00    0.0000000e+00    0.0000000e+00    0.0000000e+00    0.0000000e+00    0.0000000e+00    0.0000000e+00 
  -6.1437919e+01    0.0000000e+00    8.7194032e-04    2.9191046e-03    0.0000000e+00    0.0000000e+00    0.0000000e+00    0.0000000e+00    0.0000000e+00    0.0000000e+00    0.0000000e+00    0.0000000e+00    0.0000000e+00    0.0000000e+00    0.0000000e+00    0.0000000e+00    0.0000000e+00    0.0000000e+00    0.0000000e+00    0.0000000e+00    0.0000000e+00    0.0000000e+00    0.0000000e+00    0.0000000e+00    0.0000000e+00    0.0000000e+00    0.0000000e+00    0.0000000e+00    0.0000000e+00    0.0000000e+00    0.0000000e+00    0.0000000e+00    0.0000000e+00    0.0000000e+00    0.0000000e+00    0.0000000e+00    0.0000000e+00    0.0000000e+00    0.0000000e+00    0.0000000e+00    0.0000000e+00    0.0000000e+00    0.0000000e+00 
  -6.1030301e+01    0.0000000e+00    8.7194032e-04    2.9191045e-03    0.0000000e+00    0.0000000e+00    0.0000000e+00    0.0000000e+00    0.0000000e+00    0.0000000e+00    0.0000000e+00    0.0000000e+00    0.0000000e+00    0.0000000e+00    0.0000000e+00    0.0000000e+00    0.0000000e+00    0.0000000e+00    0.0000000e+00    0.0000000e+00    0.0000000e+00    0.0000000e+00    0.0000000e+00    0.0000000e+00    0.0000000e+00    0.0000000e+00    0.0000000e+00    0.0000000e+00    0.0000000e+00    0.0000000e+00    0.0000000e+00    0.0000000e+00    0.0000000e+00    0.0000000e+00    0.0000000e+00    0.0000000e+00    0.0000000e+00    0.0000000e+00    0.0000000e+00    0.0000000e+00    0.0000000e+00    0.0000000e+00    0.0000000e+00 
  -6.0826066e+01    0.0000000e+00    8.7194032e-04    2.9191045e-03    0.0000000e+00    0.0000000e+00    0.0000000e+00    0.0000000e+00    0.0000000e+00    0.0000000e+00    0.0000000e+00    0.0000000e+00    0.0000000e+00    0.0000000e+00    0.0000000e+00    0.0000000e+00    0.0000000e+00    0.0000000e+00    0.0000000e+00    0.0000000e+00    0.0000000e+00    0.0000000e+00    0.0000000e+00    0.0000000e+00    0.0000000e+00    0.0000000e+00    0.0000000e+00    0.0000000e+00    0.0000000e+00    0.0000000e+00    0.0000000e+00    0.0000000e+00    0.0000000e+00    0.0000000e+00    0.0000000e+00    0.0000000e+00    0.0000000e+00    0.0000000e+00    0.0000000e+00    0.0000000e+00    0.0000000e+00    0.0000000e+00    0.0000000e+00 
  -6.0570772e+01    0.0000000e+00    8.7194032e-04    2.9191046e-03    0.0000000e+00    0.0000000e+00    0.0000000e+00    0.0000000e+00    0.0000000e+00    0.0000000e+00    0.0000000e+00    0.0000000e+00    0.0000000e+00    0.0000000e+00    0.0000000e+00    0.0000000e+00    0.0000000e+00    0.0000000e+00    0.0000000e+00    0.0000000e+00    0.0000000e+00    0.0000000e+00    0.0000000e+00    0.0000000e+00    0.0000000e+00    0.0000000e+00    0.0000000e+00    0.0000000e+00    0.0000000e+00    0.0000000e+00    0.0000000e+00    0.0000000e+00    0.0000000e+00    0.0000000e+00    0.0000000e+00    0.0000000e+00    0.0000000e+00    0.0000000e+00    0.0000000e+00    0.0000000e+00    0.0000000e+00    0.0000000e+00    0.0000000e+00 
  -6.0251654e+01    0.0000000e+00    8.7194032e-04    2.9191046e-03    0.0000000e+00    0.0000000e+00    0.0000000e+00    0.0000000e+00    0.0000000e+00    0.0000000e+00    0.0000000e+00    0.0000000e+00    0.0000000e+00    0.0000000e+00    0.0000000e+00    0.0000000e+00    0.0000000e+00    0.0000000e+00    0.0000000e+00    0.0000000e+00    0.0000000e+00    0.0000000e+00    0.0000000e+00    0.0000000e+00    0.0000000e+00    0.0000000e+00    0.0000000e+00    0.0000000e+00    0.0000000e+00    0.0000000e+00    0.0000000e+00    0.0000000e+00    0.0000000e+00    0.0000000e+00    0.0000000e+00    0.0000000e+00    0.0000000e+00    0.0000000e+00    0.0000000e+00    0.0000000e+00    0.0000000e+00    0.0000000e+00    0.0000000e+00 
  -5.9852757e+01    0.0000000e+00    8.7194032e-04    2.9191045e-03    0.0000000e+00    0.0000000e+00    0.0000000e+00    0.0000000e+00    0.0000000e+00    0.0000000e+00    0.0000000e+00    0.0000000e+00    0.0000000e+00    0.0000000e+00    0.0000000e+00    0.0000000e+00    0.0000000e+00    0.0000000e+00    0.0000000e+00    0.0000000e+00    0.0000000e+00    0.0000000e+00    0.0000000e+00    0.0000000e+00    0.0000000e+00    0.0000000e+00    0.0000000e+00    0.0000000e+00    0.0000000e+00    0.0000000e+00    0.0000000e+00    0.0000000e+00    0.0000000e+00    0.0000000e+00    0.0000000e+00    0.0000000e+00    0.0000000e+00    0.0000000e+00    0.0000000e+00    0.0000000e+00    0.0000000e+00    0.0000000e+00    0.0000000e+00 
  -5.9441619e+01    0.0000000e+00    8.7194032e-04    2.9191045e-03    0.0000000e+00    0.0000000e+00    0.0000000e+00    0.0000000e+00    0.0000000e+00    0.0000000e+00    0.0000000e+00    0.0000000e+00    0.0000000e+00    0.0000000e+00    0.0000000e+00    0.0000000e+00    0.0000000e+00    0.0000000e+00    0.0000000e+00    0.0000000e+00    0.0000000e+00    0.0000000e+00    0.0000000e+00    0.0000000e+00    0.0000000e+00    0.0000000e+00    0.0000000e+00    0.0000000e+00    0.0000000e+00    0.0000000e+00    0.0000000e+00    0.0000000e+00    0.0000000e+00    0.0000000e+00    0.0000000e+00    0.0000000e+00    0.0000000e+00    0.0000000e+00    0.0000000e+00    0.0000000e+00    0.0000000e+00    0.0000000e+00    0.0000000e+00 
  -5.9029500e+01    0.0000000e+00    8.7194032e-04    2.9191045e-03    0.0000000e+00    0.0000000e+00    0.0000000e+00    0.0000000e+00    0.0000000e+00    0.0000000e+00    0.0000000e+00    0.0000000e+00    0.0000000e+00    0.0000000e+00    0.0000000e+00    0.0000000e+00    0.0000000e+00    0.0000000e+00    0.0000000e+00    0.0000000e+00    0.0000000e+00    0.0000000e+00    0.0000000e+00    0.0000000e+00    0.0000000e+00    0.0000000e+00    0.0000000e+00    0.0000000e+00    0.0000000e+00    0.0000000e+00    0.0000000e+00    0.0000000e+00    0.0000000e+00    0.0000000e+00    0.0000000e+00    0.0000000e+00    0.0000000e+00    0.0000000e+00    0.0000000e+00    0.0000000e+00    0.0000000e+00    0.0000000e+00    0.0000000e+00 
  -5.8616349e+01    0.0000000e+00    8.7194031e-04    2.9191045e-03    0.0000000e+00    0.0000000e+00    0.0000000e+00    0.0000000e+00    0.0000000e+00    0.0000000e+00    0.0000000e+00    0.0000000e+00    0.0000000e+00    0.0000000e+00    0.0000000e+00    0.0000000e+00    0.0000000e+00    0.0000000e+00    0.0000000e+00    0.0000000e+00    0.0000000e+00    0.0000000e+00    0.0000000e+00    0.0000000e+00    0.0000000e+00    0.0000000e+00    0.0000000e+00    0.0000000e+00    0.0000000e+00    0.0000000e+00    0.0000000e+00    0.0000000e+00    0.0000000e+00    0.0000000e+00    0.0000000e+00    0.0000000e+00    0.0000000e+00    0.0000000e+00    0.0000000e+00    0.0000000e+00    0.0000000e+00    0.0000000e+00    0.0000000e+00 
  -5.8202128e+01    0.0000000e+00    8.7194032e-04    2.9191045e-03    0.0000000e+00    0.0000000e+00    0.0000000e+00    0.0000000e+00    0.0000000e+00    0.0000000e+00    0.0000000e+00    0.0000000e+00    0.0000000e+00    0.0000000e+00    0.0000000e+00    0.0000000e+00    0.0000000e+00    0.0000000e+00    0.0000000e+00    0.0000000e+00    0.0000000e+00    0.0000000e+00    0.0000000e+00    0.0000000e+00    0.0000000e+00    0.0000000e+00    0.0000000e+00    0.0000000e+00    0.0000000e+00    0.0000000e+00    0.0000000e+00    0.0000000e+00    0.0000000e+00    0.0000000e+00    0.0000000e+00    0.0000000e+00    0.0000000e+00    0.0000000e+00    0.0000000e+00    0.0000000e+00    0.0000000e+00    0.0000000e+00    0.0000000e+00 
  -5.7786795e+01    0.0000000e+00    8.7194032e-04    2.9191045e-03    0.0000000e+00    0.0000000e+00    0.0000000e+00    0.0000000e+00    0.0000000e+00    0.0000000e+00    0.0000000e+00    0.0000000e+00    0.0000000e+00    0.0000000e+00    0.0000000e+00    0.0000000e+00    0.0000000e+00    0.0000000e+00    0.0000000e+00    0.0000000e+00    0.0000000e+00    0.0000000e+00    0.0000000e+00    0.0000000e+00    0.0000000e+00    0.0000000e+00    0.0000000e+00    0.0000000e+00    0.0000000e+00    0.0000000e+00    0.0000000e+00    0.0000000e+00    0.0000000e+00    0.0000000e+00    0.0000000e+00    0.0000000e+00    0.0000000e+00    0.0000000e+00    0.0000000e+00    0.0000000e+00    0.0000000e+00    0.0000000e+00    0.0000000e+00 
  -5.7370302e+01    0.0000000e+00    8.7194033e-04    2.9191046e-03    0.0000000e+00    0.0000000e+00    0.0000000e+00    0.0000000e+00    0.0000000e+00    0.0000000e+00    0.0000000e+00    0.0000000e+00    0.0000000e+00    0.0000000e+00    0.0000000e+00    0.0000000e+00    0.0000000e+00    0.0000000e+00    0.0000000e+00    0.0000000e+00    0.0000000e+00    0.0000000e+00    0.0000000e+00    0.0000000e+00    0.0000000e+00    0.0000000e+00    0.0000000e+00    0.0000000e+00    0.0000000e+00    0.0000000e+00    0.0000000e+00    0.0000000e+00    0.0000000e+00    0.0000000e+00    0.0000000e+00    0.0000000e+00    0.0000000e+00    0.0000000e+00    0.0000000e+00    0.0000000e+00    0.0000000e+00    0.0000000e+00    0.0000000e+00 
  -5.6952613e+01    0.0000000e+00    8.7194033e-04    2.9191046e-03    0.0000000e+00    0.0000000e+00    0.0000000e+00    0.0000000e+00    0.0000000e+00    0.0000000e+00    0.0000000e+00    0.0000000e+00    0.0000000e+00    0.0000000e+00    0.0000000e+00    0.0000000e+00    0.0000000e+00    0.0000000e+00    0.0000000e+00    0.0000000e+00    0.0000000e+00    0.0000000e+00    0.0000000e+00    0.0000000e+00    0.0000000e+00    0.0000000e+00    0.0000000e+00    0.0000000e+00    0.0000000e+00    0.0000000e+00    0.0000000e+00    0.0000000e+00    0.0000000e+00    0.0000000e+00    0.0000000e+00    0.0000000e+00    0.0000000e+00    0.0000000e+00    0.0000000e+00    0.0000000e+00    0.0000000e+00    0.0000000e+00    0.0000000e+00 
  -5.6533686e+01    0.0000000e+00    8.7194033e-04    2.9191046e-03    0.0000000e+00    0.0000000e+00    0.0000000e+00    0.0000000e+00    0.0000000e+00    0.0000000e+00    0.0000000e+00    0.0000000e+00    0.0000000e+00    0.0000000e+00    0.0000000e+00    0.0000000e+00    0.0000000e+00    0.0000000e+00    0.0000000e+00    0.0000000e+00    0.0000000e+00    0.0000000e+00    0.0000000e+00    0.0000000e+00    0.0000000e+00    0.0000000e+00    0.0000000e+00    0.0000000e+00    0.0000000e+00    0.0000000e+00    0.0000000e+00    0.0000000e+00    0.0000000e+00    0.0000000e+00    0.0000000e+00    0.0000000e+00    0.0000000e+00    0.0000000e+00    0.0000000e+00    0.0000000e+00    0.0000000e+00    0.0000000e+00    0.0000000e+00 
  -5.6113479e+01    0.0000000e+00    8.7194033e-04    2.9191046e-03    0.0000000e+00    0.0000000e+00    0.0000000e+00    0.0000000e+00    0.0000000e+00    0.0000000e+00    0.0000000e+00    0.0000000e+00    0.0000000e+00    0.0000000e+00    0.0000000e+00    0.0000000e+00    0.0000000e+00    0.0000000e+00    0.0000000e+00    0.0000000e+00    0.0000000e+00    0.0000000e+00    0.0000000e+00    0.0000000e+00    0.0000000e+00    0.0000000e+00    0.0000000e+00    0.0000000e+00    0.0000000e+00    0.0000000e+00    0.0000000e+00    0.0000000e+00    0.0000000e+00    0.0000000e+00    0.0000000e+00    0.0000000e+00    0.0000000e+00    0.0000000e+00    0.0000000e+00    0.0000000e+00    0.0000000e+00    0.0000000e+00    0.0000000e+00 
  -5.5691946e+01    0.0000000e+00    8.7194033e-04    2.9191046e-03    0.0000000e+00    0.0000000e+00    0.0000000e+00    0.0000000e+00    0.0000000e+00    0.0000000e+00    0.0000000e+00    0.0000000e+00    0.0000000e+00    0.0000000e+00    0.0000000e+00    0.0000000e+00    0.0000000e+00    0.0000000e+00    0.0000000e+00    0.0000000e+00    0.0000000e+00    0.0000000e+00    0.0000000e+00    0.0000000e+00    0.0000000e+00    0.0000000e+00    0.0000000e+00    0.0000000e+00    0.0000000e+00    0.0000000e+00    0.0000000e+00    0.0000000e+00    0.0000000e+00    0.0000000e+00    0.0000000e+00    0.0000000e+00    0.0000000e+00    0.0000000e+00    0.0000000e+00    0.0000000e+00    0.0000000e+00    0.0000000e+00    0.0000000e+00 
  -5.5269035e+01    0.0000000e+00    8.7194032e-04    2.9191045e-03    0.0000000e+00    0.0000000e+00    0.0000000e+00    0.0000000e+00    0.0000000e+00    0.0000000e+00    0.0000000e+00    0.0000000e+00    0.0000000e+00    0.0000000e+00    0.0000000e+00    0.0000000e+00    0.0000000e+00    0.0000000e+00    0.0000000e+00    0.0000000e+00    0.0000000e+00    0.0000000e+00    0.0000000e+00    0.0000000e+00    0.0000000e+00    0.0000000e+00    0.0000000e+00    0.0000000e+00    0.0000000e+00    0.0000000e+00    0.0000000e+00    0.0000000e+00    0.0000000e+00    0.0000000e+00    0.0000000e+00    0.0000000e+00    0.0000000e+00    0.0000000e+00    0.0000000e+00    0.0000000e+00    0.0000000e+00    0.0000000e+00    0.0000000e+00 
  -5.4844693e+01    0.0000000e+00    8.7194030e-04    2.9191045e-03    0.0000000e+00    0.0000000e+00    0.0000000e+00    0.0000000e+00    0.0000000e+00    0.0000000e+00    0.0000000e+00    0.0000000e+00    0.0000000e+00    0.0000000e+00    0.0000000e+00    0.0000000e+00    0.0000000e+00    0.0000000e+00    0.0000000e+00    0.0000000e+00    0.0000000e+00    0.0000000e+00    0.0000000e+00    0.0000000e+00    0.0000000e+00    0.0000000e+00    0.0000000e+00    0.0000000e+00    0.0000000e+00    0.0000000e+00    0.0000000e+00    0.0000000e+00    0.0000000e+00    0.0000000e+00    0.0000000e+00    0.0000000e+00    0.0000000e+00    0.0000000e+00    0.0000000e+00    0.0000000e+00    0.0000000e+00    0.0000000e+00    0.0000000e+00 
  -5.4418882e+01    0.0000000e+00    8.7194032e-04    2.9191045e-03    0.0000000e+00    0.0000000e+00    0.0000000e+00    0.0000000e+00    0.0000000e+00    0.0000000e+00    0.0000000e+00    0.0000000e+00    0.0000000e+00    0.0000000e+00    0.0000000e+00    0.0000000e+00    0.0000000e+00    0.0000000e+00    0.0000000e+00    0.0000000e+00    0.0000000e+00    0.0000000e+00    0.0000000e+00    0.0000000e+00    0.0000000e+00    0.0000000e+00    0.0000000e+00    0.0000000e+00    0.0000000e+00    0.0000000e+00    0.0000000e+00    0.0000000e+00    0.0000000e+00    0.0000000e+00    0.0000000e+00    0.0000000e+00    0.0000000e+00    0.0000000e+00    0.0000000e+00    0.0000000e+00    0.0000000e+00    0.0000000e+00    0.0000000e+00 
  -5.4078233e+01    0.0000000e+00    8.7194032e-04    2.9191045e-03    0.0000000e+00    0.0000000e+00    0.0000000e+00    0.0000000e+00    0.0000000e+00    0.0000000e+00    0.0000000e+00    0.0000000e+00    0.0000000e+00    0.0000000e+00    0.0000000e+00    0.0000000e+00    0.0000000e+00    0.0000000e+00    0.0000000e+00    0.0000000e+00    0.0000000e+00    0.0000000e+00    0.0000000e+00    0.0000000e+00    0.0000000e+00    0.0000000e+00    0.0000000e+00    0.0000000e+00    0.0000000e+00    0.0000000e+00    0.0000000e+00    0.0000000e+00    0.0000000e+00    0.0000000e+00    0.0000000e+00    0.0000000e+00    0.0000000e+00    0.0000000e+00    0.0000000e+00    0.0000000e+00    0.0000000e+00    0.0000000e+00    0.0000000e+00 
  -5.3652421e+01    0.0000000e+00    8.7194032e-04    2.9191046e-03    0.0000000e+00    0.0000000e+00    0.0000000e+00    0.0000000e+00    0.0000000e+00    0.0000000e+00    0.0000000e+00    0.0000000e+00    0.0000000e+00    0.0000000e+00    0.0000000e+00    0.0000000e+00    0.0000000e+00    0.0000000e+00    0.0000000e+00    0.0000000e+00    0.0000000e+00    0.0000000e+00    0.0000000e+00    0.0000000e+00    0.0000000e+00    0.0000000e+00    0.0000000e+00    0.0000000e+00    0.0000000e+00    0.0000000e+00    0.0000000e+00    0.0000000e+00    0.0000000e+00    0.0000000e+00    0.0000000e+00    0.0000000e+00    0.0000000e+00    0.0000000e+00    0.0000000e+00    0.0000000e+00    0.0000000e+00    0.0000000e+00    0.0000000e+00 
  -5.3311773e+01    0.0000000e+00    8.7194032e-04    2.9191046e-03    0.0000000e+00    0.0000000e+00    0.0000000e+00    0.0000000e+00    0.0000000e+00    0.0000000e+00    0.0000000e+00    0.0000000e+00    0.0000000e+00    0.0000000e+00    0.0000000e+00    0.0000000e+00    0.0000000e+00    0.0000000e+00    0.0000000e+00    0.0000000e+00    0.0000000e+00    0.0000000e+00    0.0000000e+00    0.0000000e+00    0.0000000e+00    0.0000000e+00    0.0000000e+00    0.0000000e+00    0.0000000e+00    0.0000000e+00    0.0000000e+00    0.0000000e+00    0.0000000e+00    0.0000000e+00    0.0000000e+00    0.0000000e+00    0.0000000e+00    0.0000000e+00    0.0000000e+00    0.0000000e+00    0.0000000e+00    0.0000000e+00    0.0000000e+00 
  -5.2885961e+01    0.0000000e+00    8.7194033e-04    2.9191046e-03    0.0000000e+00    0.0000000e+00    0.0000000e+00    0.0000000e+00    0.0000000e+00    0.0000000e+00    0.0000000e+00    0.0000000e+00    0.0000000e+00    0.0000000e+00    0.0000000e+00    0.0000000e+00    0.0000000e+00    0.0000000e+00    0.0000000e+00    0.0000000e+00    0.0000000e+00    0.0000000e+00    0.0000000e+00    0.0000000e+00    0.0000000e+00    0.0000000e+00    0.0000000e+00    0.0000000e+00    0.0000000e+00    0.0000000e+00    0.0000000e+00    0.0000000e+00    0.0000000e+00    0.0000000e+00    0.0000000e+00    0.0000000e+00    0.0000000e+00    0.0000000e+00    0.0000000e+00    0.0000000e+00    0.0000000e+00    0.0000000e+00    0.0000000e+00 
  -5.2545312e+01    0.0000000e+00    8.7194032e-04    2.9191046e-03    0.0000000e+00    0.0000000e+00    0.0000000e+00    0.0000000e+00    0.0000000e+00    0.0000000e+00    0.0000000e+00    0.0000000e+00    0.0000000e+00    0.0000000e+00    0.0000000e+00    0.0000000e+00    0.0000000e+00    0.0000000e+00    0.0000000e+00    0.0000000e+00    0.0000000e+00    0.0000000e+00    0.0000000e+00    0.0000000e+00    0.0000000e+00    0.0000000e+00    0.0000000e+00    0.0000000e+00    0.0000000e+00    0.0000000e+00    0.0000000e+00    0.0000000e+00    0.0000000e+00    0.0000000e+00    0.0000000e+00    0.0000000e+00    0.0000000e+00    0.0000000e+00    0.0000000e+00    0.0000000e+00    0.0000000e+00    0.0000000e+00    0.0000000e+00 
  -5.2119501e+01    0.0000000e+00    8.7194031e-04    2.9191045e-03    0.0000000e+00    0.0000000e+00    0.0000000e+00    0.0000000e+00    0.0000000e+00    0.0000000e+00    0.0000000e+00    0.0000000e+00    0.0000000e+00    0.0000000e+00    0.0000000e+00    0.0000000e+00    0.0000000e+00    0.0000000e+00    0.0000000e+00    0.0000000e+00    0.0000000e+00    0.0000000e+00    0.0000000e+00    0.0000000e+00    0.0000000e+00    0.0000000e+00    0.0000000e+00    0.0000000e+00    0.0000000e+00    0.0000000e+00    0.0000000e+00    0.0000000e+00    0.0000000e+00    0.0000000e+00    0.0000000e+00    0.0000000e+00    0.0000000e+00    0.0000000e+00    0.0000000e+00    0.0000000e+00    0.0000000e+00    0.0000000e+00    0.0000000e+00 
  -5.1778852e+01    0.0000000e+00    8.7194031e-04    2.9191045e-03    0.0000000e+00    0.0000000e+00    0.0000000e+00    0.0000000e+00    0.0000000e+00    0.0000000e+00    0.0000000e+00    0.0000000e+00    0.0000000e+00    0.0000000e+00    0.0000000e+00    0.0000000e+00    0.0000000e+00    0.0000000e+00    0.0000000e+00    0.0000000e+00    0.0000000e+00    0.0000000e+00    0.0000000e+00    0.0000000e+00    0.0000000e+00    0.0000000e+00    0.0000000e+00    0.0000000e+00    0.0000000e+00    0.0000000e+00    0.0000000e+00    0.0000000e+00    0.0000000e+00    0.0000000e+00    0.0000000e+00    0.0000000e+00    0.0000000e+00    0.0000000e+00    0.0000000e+00    0.0000000e+00    0.0000000e+00    0.0000000e+00    0.0000000e+00 
  -5.1353041e+01    0.0000000e+00    8.7194031e-04    2.9191045e-03    0.0000000e+00    0.0000000e+00    0.0000000e+00    0.0000000e+00    0.0000000e+00    0.0000000e+00    0.0000000e+00    0.0000000e+00    0.0000000e+00    0.0000000e+00    0.0000000e+00    0.0000000e+00    0.0000000e+00    0.0000000e+00    0.0000000e+00    0.0000000e+00    0.0000000e+00    0.0000000e+00    0.0000000e+00    0.0000000e+00    0.0000000e+00    0.0000000e+00    0.0000000e+00    0.0000000e+00    0.0000000e+00    0.0000000e+00    0.0000000e+00    0.0000000e+00    0.0000000e+00    0.0000000e+00    0.0000000e+00    0.0000000e+00    0.0000000e+00    0.0000000e+00    0.0000000e+00    0.0000000e+00    0.0000000e+00    0.0000000e+00    0.0000000e+00 
  -5.1012392e+01    0.0000000e+00    8.7194031e-04    2.9191045e-03    0.0000000e+00    0.0000000e+00    0.0000000e+00    0.0000000e+00    0.0000000e+00    0.0000000e+00    0.0000000e+00    0.0000000e+00    0.0000000e+00    0.0000000e+00    0.0000000e+00    0.0000000e+00    0.0000000e+00    0.0000000e+00    0.0000000e+00    0.0000000e+00    0.0000000e+00    0.0000000e+00    0.0000000e+00    0.0000000e+00    0.0000000e+00    0.0000000e+00    0.0000000e+00    0.0000000e+00    0.0000000e+00    0.0000000e+00    0.0000000e+00    0.0000000e+00    0.0000000e+00    0.0000000e+00    0.0000000e+00    0.0000000e+00    0.0000000e+00    0.0000000e+00    0.0000000e+00    0.0000000e+00    0.0000000e+00    0.0000000e+00    0.0000000e+00 
  -5.0586581e+01    0.0000000e+00    8.7194031e-04    2.9191045e-03    0.0000000e+00    0.0000000e+00    0.0000000e+00    0.0000000e+00    0.0000000e+00    0.0000000e+00    0.0000000e+00    0.0000000e+00    0.0000000e+00    0.0000000e+00    0.0000000e+00    0.0000000e+00    0.0000000e+00    0.0000000e+00    0.0000000e+00    0.0000000e+00    0.0000000e+00    0.0000000e+00    0.0000000e+00    0.0000000e+00    0.0000000e+00    0.0000000e+00    0.0000000e+00    0.0000000e+00    0.0000000e+00    0.0000000e+00    0.0000000e+00    0.0000000e+00    0.0000000e+00    0.0000000e+00    0.0000000e+00    0.0000000e+00    0.0000000e+00    0.0000000e+00    0.0000000e+00    0.0000000e+00    0.0000000e+00    0.0000000e+00    0.0000000e+00 
  -5.0245932e+01    0.0000000e+00    8.7194031e-04    2.9191045e-03    0.0000000e+00    0.0000000e+00    0.0000000e+00    0.0000000e+00    0.0000000e+00    0.0000000e+00    0.0000000e+00    0.0000000e+00    0.0000000e+00    0.0000000e+00    0.0000000e+00    0.0000000e+00    0.0000000e+00    0.0000000e+00    0.0000000e+00    0.0000000e+00    0.0000000e+00    0.0000000e+00    0.0000000e+00    0.0000000e+00    0.0000000e+00    0.0000000e+00    0.0000000e+00    0.0000000e+00    0.0000000e+00    0.0000000e+00    0.0000000e+00    0.0000000e+00    0.0000000e+00    0.0000000e+00    0.0000000e+00    0.0000000e+00    0.0000000e+00    0.0000000e+00    0.0000000e+00    0.0000000e+00    0.0000000e+00    0.0000000e+00    0.0000000e+00 
  -4.9820121e+01    0.0000000e+00    8.7194031e-04    2.9191045e-03    0.0000000e+00    0.0000000e+00    0.0000000e+00    0.0000000e+00    0.0000000e+00    0.0000000e+00    0.0000000e+00    0.0000000e+00    0.0000000e+00    0.0000000e+00    0.0000000e+00    0.0000000e+00    0.0000000e+00    0.0000000e+00    0.0000000e+00    0.0000000e+00    0.0000000e+00    0.0000000e+00    0.0000000e+00    0.0000000e+00    0.0000000e+00    0.0000000e+00    0.0000000e+00    0.0000000e+00    0.0000000e+00    0.0000000e+00    0.0000000e+00    0.0000000e+00    0.0000000e+00    0.0000000e+00    0.0000000e+00    0.0000000e+00    0.0000000e+00    0.0000000e+00    0.0000000e+00    0.0000000e+00    0.0000000e+00    0.0000000e+00    0.0000000e+00 
  -4.9479472e+01    0.0000000e+00    8.7194031e-04    2.9191045e-03    0.0000000e+00    0.0000000e+00    0.0000000e+00    0.0000000e+00    0.0000000e+00    0.0000000e+00    0.0000000e+00    0.0000000e+00    0.0000000e+00    0.0000000e+00    0.0000000e+00    0.0000000e+00    0.0000000e+00    0.0000000e+00    0.0000000e+00    0.0000000e+00    0.0000000e+00    0.0000000e+00    0.0000000e+00    0.0000000e+00    0.0000000e+00    0.0000000e+00    0.0000000e+00    0.0000000e+00    0.0000000e+00    0.0000000e+00    0.0000000e+00    0.0000000e+00    0.0000000e+00    0.0000000e+00    0.0000000e+00    0.0000000e+00    0.0000000e+00    0.0000000e+00    0.0000000e+00    0.0000000e+00    0.0000000e+00    0.0000000e+00    0.0000000e+00 
  -4.9053661e+01    0.0000000e+00    8.7194030e-04    2.9191045e-03    0.0000000e+00    0.0000000e+00    0.0000000e+00    0.0000000e+00    0.0000000e+00    0.0000000e+00    0.0000000e+00    0.0000000e+00    0.0000000e+00    0.0000000e+00    0.0000000e+00    0.0000000e+00    0.0000000e+00    0.0000000e+00    0.0000000e+00    0.0000000e+00    0.0000000e+00    0.0000000e+00    0.0000000e+00    0.0000000e+00    0.0000000e+00    0.0000000e+00    0.0000000e+00    0.0000000e+00    0.0000000e+00    0.0000000e+00    0.0000000e+00    0.0000000e+00    0.0000000e+00    0.0000000e+00    0.0000000e+00    0.0000000e+00    0.0000000e+00    0.0000000e+00    0.0000000e+00    0.0000000e+00    0.0000000e+00    0.0000000e+00    0.0000000e+00 
  -4.8713012e+01    0.0000000e+00    8.7194031e-04    2.9191045e-03    0.0000000e+00    0.0000000e+00    0.0000000e+00    0.0000000e+00    0.0000000e+00    0.0000000e+00    0.0000000e+00    0.0000000e+00    0.0000000e+00    0.0000000e+00    0.0000000e+00    0.0000000e+00    0.0000000e+00    0.0000000e+00    0.0000000e+00    0.0000000e+00    0.0000000e+00    0.0000000e+00    0.0000000e+00    0.0000000e+00    0.0000000e+00    0.0000000e+00    0.0000000e+00    0.0000000e+00    0.0000000e+00    0.0000000e+00    0.0000000e+00    0.0000000e+00    0.0000000e+00    0.0000000e+00    0.0000000e+00    0.0000000e+00    0.0000000e+00    0.0000000e+00    0.0000000e+00    0.0000000e+00    0.0000000e+00    0.0000000e+00    0.0000000e+00 
  -4.8287201e+01    0.0000000e+00    8.7194031e-04    2.9191045e-03    0.0000000e+00    0.0000000e+00    0.0000000e+00    0.0000000e+00    0.0000000e+00    0.0000000e+00    0.0000000e+00    0.0000000e+00    0.0000000e+00    0.0000000e+00    0.0000000e+00    0.0000000e+00    0.0000000e+00    0.0000000e+00    0.0000000e+00    0.0000000e+00    0.0000000e+00    0.0000000e+00    0.0000000e+00    0.0000000e+00    0.0000000e+00    0.0000000e+00    0.0000000e+00    0.0000000e+00    0.0000000e+00    0.0000000e+00    0.0000000e+00    0.0000000e+00    0.0000000e+00    0.0000000e+00    0.0000000e+00    0.0000000e+00    0.0000000e+00    0.0000000e+00    0.0000000e+00    0.0000000e+00    0.0000000e+00    0.0000000e+00    0.0000000e+00 
  -4.7946552e+01    0.0000000e+00    8.7194031e-04    2.9191045e-03    0.0000000e+00    0.0000000e+00    0.0000000e+00    0.0000000e+00    0.0000000e+00    0.0000000e+00    0.0000000e+00    0.0000000e+00    0.0000000e+00    0.0000000e+00    0.0000000e+00    0.0000000e+00    0.0000000e+00    0.0000000e+00    0.0000000e+00    0.0000000e+00    0.0000000e+00    0.0000000e+00    0.0000000e+00    0.0000000e+00    0.0000000e+00    0.0000000e+00    0.0000000e+00    0.0000000e+00    0.0000000e+00    0.0000000e+00    0.0000000e+00    0.0000000e+00    0.0000000e+00    0.0000000e+00    0.0000000e+00    0.0000000e+00    0.0000000e+00    0.0000000e+00    0.0000000e+00    0.0000000e+00    0.0000000e+00    0.0000000e+00    0.0000000e+00 
  -4.7520741e+01    0.0000000e+00    8.7194031e-04    2.9191045e-03    0.0000000e+00    0.0000000e+00    0.0000000e+00    0.0000000e+00    0.0000000e+00    0.0000000e+00    0.0000000e+00    0.0000000e+00    0.0000000e+00    0.0000000e+00    0.0000000e+00    0.0000000e+00    0.0000000e+00    0.0000000e+00    0.0000000e+00    0.0000000e+00    0.0000000e+00    0.0000000e+00    0.0000000e+00    0.0000000e+00    0.0000000e+00    0.0000000e+00    0.0000000e+00    0.0000000e+00    0.0000000e+00    0.0000000e+00    0.0000000e+00    0.0000000e+00    0.0000000e+00    0.0000000e+00    0.0000000e+00    0.0000000e+00    0.0000000e+00    0.0000000e+00    0.0000000e+00    0.0000000e+00    0.0000000e+00    0.0000000e+00    0.0000000e+00 
  -4.7180092e+01    0.0000000e+00    8.7194031e-04    2.9191045e-03    0.0000000e+00    0.0000000e+00    0.0000000e+00    0.0000000e+00    0.0000000e+00    0.0000000e+00    0.0000000e+00    0.0000000e+00    0.0000000e+00    0.0000000e+00    0.0000000e+00    0.0000000e+00    0.0000000e+00    0.0000000e+00    0.0000000e+00    0.0000000e+00    0.0000000e+00    0.0000000e+00    0.0000000e+00    0.0000000e+00    0.0000000e+00    0.0000000e+00    0.0000000e+00    0.0000000e+00    0.0000000e+00    0.0000000e+00    0.0000000e+00    0.0000000e+00    0.0000000e+00    0.0000000e+00    0.0000000e+00    0.0000000e+00    0.0000000e+00    0.0000000e+00    0.0000000e+00    0.0000000e+00    0.0000000e+00    0.0000000e+00    0.0000000e+00 
  -4.6754280e+01    0.0000000e+00    8.7194031e-04    2.9191045e-03    0.0000000e+00    0.0000000e+00    0.0000000e+00    0.0000000e+00    0.0000000e+00    0.0000000e+00    0.0000000e+00    0.0000000e+00    0.0000000e+00    0.0000000e+00    0.0000000e+00    0.0000000e+00    0.0000000e+00    0.0000000e+00    0.0000000e+00    0.0000000e+00    0.0000000e+00    0.0000000e+00    0.0000000e+00    0.0000000e+00    0.0000000e+00    0.0000000e+00    0.0000000e+00    0.0000000e+00    0.0000000e+00    0.0000000e+00    0.0000000e+00    0.0000000e+00    0.0000000e+00    0.0000000e+00    0.0000000e+00    0.0000000e+00    0.0000000e+00    0.0000000e+00    0.0000000e+00    0.0000000e+00    0.0000000e+00    0.0000000e+00    0.0000000e+00 
  -4.6413632e+01    0.0000000e+00    8.7194031e-04    2.9191045e-03    0.0000000e+00    0.0000000e+00    0.0000000e+00    0.0000000e+00    0.0000000e+00    0.0000000e+00    0.0000000e+00    0.0000000e+00    0.0000000e+00    0.0000000e+00    0.0000000e+00    0.0000000e+00    0.0000000e+00    0.0000000e+00    0.0000000e+00    0.0000000e+00    0.0000000e+00    0.0000000e+00    0.0000000e+00    0.0000000e+00    0.0000000e+00    0.0000000e+00    0.0000000e+00    0.0000000e+00    0.0000000e+00    0.0000000e+00    0.0000000e+00    0.0000000e+00    0.0000000e+00    0.0000000e+00    0.0000000e+00    0.0000000e+00    0.0000000e+00    0.0000000e+00    0.0000000e+00    0.0000000e+00    0.0000000e+00    0.0000000e+00    0.0000000e+00 
  -4.5987820e+01    0.0000000e+00    8.7194031e-04    2.9191045e-03    0.0000000e+00    0.0000000e+00    0.0000000e+00    0.0000000e+00    0.0000000e+00    0.0000000e+00    0.0000000e+00    0.0000000e+00    0.0000000e+00    0.0000000e+00    0.0000000e+00    0.0000000e+00    0.0000000e+00    0.0000000e+00    0.0000000e+00    0.0000000e+00    0.0000000e+00    0.0000000e+00    0.0000000e+00    0.0000000e+00    0.0000000e+00    0.0000000e+00    0.0000000e+00    0.0000000e+00    0.0000000e+00    0.0000000e+00    0.0000000e+00    0.0000000e+00    0.0000000e+00    0.0000000e+00    0.0000000e+00    0.0000000e+00    0.0000000e+00    0.0000000e+00    0.0000000e+00    0.0000000e+00    0.0000000e+00    0.0000000e+00    0.0000000e+00 
  -4.5647171e+01    0.0000000e+00    8.7194032e-04    2.9191046e-03    0.0000000e+00    0.0000000e+00    0.0000000e+00    0.0000000e+00    0.0000000e+00    0.0000000e+00    0.0000000e+00    0.0000000e+00    0.0000000e+00    0.0000000e+00    0.0000000e+00    0.0000000e+00    0.0000000e+00    0.0000000e+00    0.0000000e+00    0.0000000e+00    0.0000000e+00    0.0000000e+00    0.0000000e+00    0.0000000e+00    0.0000000e+00    0.0000000e+00    0.0000000e+00    0.0000000e+00    0.0000000e+00    0.0000000e+00    0.0000000e+00    0.0000000e+00    0.0000000e+00    0.0000000e+00    0.0000000e+00    0.0000000e+00    0.0000000e+00    0.0000000e+00    0.0000000e+00    0.0000000e+00    0.0000000e+00    0.0000000e+00    0.0000000e+00 
  -4.5221360e+01    0.0000000e+00    8.7194032e-04    2.9191046e-03    0.0000000e+00    0.0000000e+00    0.0000000e+00    0.0000000e+00    0.0000000e+00    0.0000000e+00    0.0000000e+00    0.0000000e+00    0.0000000e+00    0.0000000e+00    0.0000000e+00    0.0000000e+00    0.0000000e+00    0.0000000e+00    0.0000000e+00    0.0000000e+00    0.0000000e+00    0.0000000e+00    0.0000000e+00    0.0000000e+00    0.0000000e+00    0.0000000e+00    0.0000000e+00    0.0000000e+00    0.0000000e+00    0.0000000e+00    0.0000000e+00    0.0000000e+00    0.0000000e+00    0.0000000e+00    0.0000000e+00    0.0000000e+00    0.0000000e+00    0.0000000e+00    0.0000000e+00    0.0000000e+00    0.0000000e+00    0.0000000e+00    0.0000000e+00 
  -4.4880711e+01    0.0000000e+00    8.7194032e-04    2.9191046e-03    0.0000000e+00    0.0000000e+00    0.0000000e+00    0.0000000e+00    0.0000000e+00    0.0000000e+00    0.0000000e+00    0.0000000e+00    0.0000000e+00    0.0000000e+00    0.0000000e+00    0.0000000e+00    0.0000000e+00    0.0000000e+00    0.0000000e+00    0.0000000e+00    0.0000000e+00    0.0000000e+00    0.0000000e+00    0.0000000e+00    0.0000000e+00    0.0000000e+00    0.0000000e+00    0.0000000e+00    0.0000000e+00    0.0000000e+00    0.0000000e+00    0.0000000e+00    0.0000000e+00    0.0000000e+00    0.0000000e+00    0.0000000e+00    0.0000000e+00    0.0000000e+00    0.0000000e+00    0.0000000e+00    0.0000000e+00    0.0000000e+00    0.0000000e+00 
  -4.4454900e+01    0.0000000e+00    8.7194033e-04    2.9191046e-03    0.0000000e+00    0.0000000e+00    0.0000000e+00    0.0000000e+00    0.0000000e+00    0.0000000e+00    0.0000000e+00    0.0000000e+00    0.0000000e+00    0.0000000e+00    0.0000000e+00    0.0000000e+00    0.0000000e+00    0.0000000e+00    0.0000000e+00    0.0000000e+00    0.0000000e+00    0.0000000e+00    0.0000000e+00    0.0000000e+00    0.0000000e+00    0.0000000e+00    0.0000000e+00    0.0000000e+00    0.0000000e+00    0.0000000e+00    0.0000000e+00    0.0000000e+00    0.0000000e+00    0.0000000e+00    0.0000000e+00    0.0000000e+00    0.0000000e+00    0.0000000e+00    0.0000000e+00    0.0000000e+00    0.0000000e+00    0.0000000e+00    0.0000000e+00 
  -4.4114251e+01    0.0000000e+00    8.7194033e-04    2.9191046e-03    0.0000000e+00    0.0000000e+00    0.0000000e+00    0.0000000e+00    0.0000000e+00    0.0000000e+00    0.0000000e+00    0.0000000e+00    0.0000000e+00    0.0000000e+00    0.0000000e+00    0.0000000e+00    0.0000000e+00    0.0000000e+00    0.0000000e+00    0.0000000e+00    0.0000000e+00    0.0000000e+00    0.0000000e+00    0.0000000e+00    0.0000000e+00    0.0000000e+00    0.0000000e+00    0.0000000e+00    0.0000000e+00    0.0000000e+00    0.0000000e+00    0.0000000e+00    0.0000000e+00    0.0000000e+00    0.0000000e+00    0.0000000e+00    0.0000000e+00    0.0000000e+00    0.0000000e+00    0.0000000e+00    0.0000000e+00    0.0000000e+00    0.0000000e+00 
  -4.3688440e+01    0.0000000e+00    8.7194033e-04    2.9191046e-03    0.0000000e+00    0.0000000e+00    0.0000000e+00    0.0000000e+00    0.0000000e+00    0.0000000e+00    0.0000000e+00    0.0000000e+00    0.0000000e+00    0.0000000e+00    0.0000000e+00    0.0000000e+00    0.0000000e+00    0.0000000e+00    0.0000000e+00    0.0000000e+00    0.0000000e+00    0.0000000e+00    0.0000000e+00    0.0000000e+00    0.0000000e+00    0.0000000e+00    0.0000000e+00    0.0000000e+00    0.0000000e+00    0.0000000e+00    0.0000000e+00    0.0000000e+00    0.0000000e+00    0.0000000e+00    0.0000000e+00    0.0000000e+00    0.0000000e+00    0.0000000e+00    0.0000000e+00    0.0000000e+00    0.0000000e+00    0.0000000e+00    0.0000000e+00 
  -4.3347791e+01    0.0000000e+00    8.7194021e-04    2.9191042e-03    0.0000000e+00    0.0000000e+00    0.0000000e+00    0.0000000e+00    0.0000000e+00    0.0000000e+00    0.0000000e+00    0.0000000e+00    0.0000000e+00    0.0000000e+00    0.0000000e+00    0.0000000e+00    0.0000000e+00    0.0000000e+00    0.0000000e+00    0.0000000e+00    0.0000000e+00    0.0000000e+00    0.0000000e+00    0.0000000e+00    0.0000000e+00    0.0000000e+00    0.0000000e+00    0.0000000e+00    0.0000000e+00    0.0000000e+00    0.0000000e+00    0.0000000e+00    0.0000000e+00    0.0000000e+00    0.0000000e+00    0.0000000e+00    0.0000000e+00    0.0000000e+00    0.0000000e+00    0.0000000e+00    0.0000000e+00    0.0000000e+00    0.0000000e+00 
  -4.2921980e+01    0.0000000e+00    8.7194016e-04    2.9191040e-03    0.0000000e+00    0.0000000e+00    0.0000000e+00    0.0000000e+00    0.0000000e+00    0.0000000e+00    0.0000000e+00    0.0000000e+00    0.0000000e+00    0.0000000e+00    0.0000000e+00    0.0000000e+00    0.0000000e+00    0.0000000e+00    0.0000000e+00    0.0000000e+00    0.0000000e+00    0.0000000e+00    0.0000000e+00    0.0000000e+00    0.0000000e+00    0.0000000e+00    0.0000000e+00    0.0000000e+00    0.0000000e+00    0.0000000e+00    0.0000000e+00    0.0000000e+00    0.0000000e+00    0.0000000e+00    0.0000000e+00    0.0000000e+00    0.0000000e+00    0.0000000e+00    0.0000000e+00    0.0000000e+00    0.0000000e+00    0.0000000e+00    0.0000000e+00 
  -4.2581331e+01    0.0000000e+00    8.7194019e-04    2.9191041e-03    0.0000000e+00    0.0000000e+00    0.0000000e+00    0.0000000e+00    0.0000000e+00    0.0000000e+00    0.0000000e+00    0.0000000e+00    0.0000000e+00    0.0000000e+00    0.0000000e+00    0.0000000e+00    0.0000000e+00    0.0000000e+00    0.0000000e+00    0.0000000e+00    0.0000000e+00    0.0000000e+00    0.0000000e+00    0.0000000e+00    0.0000000e+00    0.0000000e+00    0.0000000e+00    0.0000000e+00    0.0000000e+00    0.0000000e+00    0.0000000e+00    0.0000000e+00    0.0000000e+00    0.0000000e+00    0.0000000e+00    0.0000000e+00    0.0000000e+00    0.0000000e+00    0.0000000e+00    0.0000000e+00    0.0000000e+00    0.0000000e+00    0.0000000e+00 
  -4.2155520e+01    0.0000000e+00    8.7194022e-04    2.9191042e-03    0.0000000e+00    0.0000000e+00    0.0000000e+00    0.0000000e+00    0.0000000e+00    0.0000000e+00    0.0000000e+00    0.0000000e+00    0.0000000e+00    0.0000000e+00    0.0000000e+00    0.0000000e+00    0.0000000e+00    0.0000000e+00    0.0000000e+00    0.0000000e+00    0.0000000e+00    0.0000000e+00    0.0000000e+00    0.0000000e+00    0.0000000e+00    0.0000000e+00    0.0000000e+00    0.0000000e+00    0.0000000e+00    0.0000000e+00    0.0000000e+00    0.0000000e+00    0.0000000e+00    0.0000000e+00    0.0000000e+00    0.0000000e+00    0.0000000e+00    0.0000000e+00    0.0000000e+00    0.0000000e+00    0.0000000e+00    0.0000000e+00    0.0000000e+00 
  -4.1814871e+01    0.0000000e+00    8.7194022e-04    2.9191042e-03    0.0000000e+00    0.0000000e+00    0.0000000e+00    0.0000000e+00    0.0000000e+00    0.0000000e+00    0.0000000e+00    0.0000000e+00    0.0000000e+00    0.0000000e+00    0.0000000e+00    0.0000000e+00    0.0000000e+00    0.0000000e+00    0.0000000e+00    0.0000000e+00    0.0000000e+00    0.0000000e+00    0.0000000e+00    0.0000000e+00    0.0000000e+00    0.0000000e+00    0.0000000e+00    0.0000000e+00    0.0000000e+00    0.0000000e+00    0.0000000e+00    0.0000000e+00    0.0000000e+00    0.0000000e+00    0.0000000e+00    0.0000000e+00    0.0000000e+00    0.0000000e+00    0.0000000e+00    0.0000000e+00    0.0000000e+00    0.0000000e+00    0.0000000e+00 
  -4.1389060e+01    0.0000000e+00    8.7194022e-04    2.9191042e-03    0.0000000e+00    0.0000000e+00    0.0000000e+00    0.0000000e+00    0.0000000e+00    0.0000000e+00    0.0000000e+00    0.0000000e+00    0.0000000e+00    0.0000000e+00    0.0000000e+00    0.0000000e+00    0.0000000e+00    0.0000000e+00    0.0000000e+00    0.0000000e+00    0.0000000e+00    0.0000000e+00    0.0000000e+00    0.0000000e+00    0.0000000e+00    0.0000000e+00    0.0000000e+00    0.0000000e+00    0.0000000e+00    0.0000000e+00    0.0000000e+00    0.0000000e+00    0.0000000e+00    0.0000000e+00    0.0000000e+00    0.0000000e+00    0.0000000e+00    0.0000000e+00    0.0000000e+00    0.0000000e+00    0.0000000e+00    0.0000000e+00    0.0000000e+00 
  -4.1048411e+01    0.0000000e+00    8.7194023e-04    2.9191042e-03    0.0000000e+00    0.0000000e+00    0.0000000e+00    0.0000000e+00    0.0000000e+00    0.0000000e+00    0.0000000e+00    0.0000000e+00    0.0000000e+00    0.0000000e+00    0.0000000e+00    0.0000000e+00    0.0000000e+00    0.0000000e+00    0.0000000e+00    0.0000000e+00    0.0000000e+00    0.0000000e+00    0.0000000e+00    0.0000000e+00    0.0000000e+00    0.0000000e+00    0.0000000e+00    0.0000000e+00    0.0000000e+00    0.0000000e+00    0.0000000e+00    0.0000000e+00    0.0000000e+00    0.0000000e+00    0.0000000e+00    0.0000000e+00    0.0000000e+00    0.0000000e+00    0.0000000e+00    0.0000000e+00    0.0000000e+00    0.0000000e+00    0.0000000e+00 
  -4.0622600e+01    0.0000000e+00    8.7194023e-04    2.9191042e-03    0.0000000e+00    0.0000000e+00    0.0000000e+00    0.0000000e+00    0.0000000e+00    0.0000000e+00    0.0000000e+00    0.0000000e+00    0.0000000e+00    0.0000000e+00    0.0000000e+00    0.0000000e+00    0.0000000e+00    0.0000000e+00    0.0000000e+00    0.0000000e+00    0.0000000e+00    0.0000000e+00    0.0000000e+00    0.0000000e+00    0.0000000e+00    0.0000000e+00    0.0000000e+00    0.0000000e+00    0.0000000e+00    0.0000000e+00    0.0000000e+00    0.0000000e+00    0.0000000e+00    0.0000000e+00    0.0000000e+00    0.0000000e+00    0.0000000e+00    0.0000000e+00    0.0000000e+00    0.0000000e+00    0.0000000e+00    0.0000000e+00    0.0000000e+00 
  -4.0281951e+01    0.0000000e+00    8.7194023e-04    2.9191042e-03    0.0000000e+00    0.0000000e+00    0.0000000e+00    0.0000000e+00    0.0000000e+00    0.0000000e+00    0.0000000e+00    0.0000000e+00    0.0000000e+00    0.0000000e+00    0.0000000e+00    0.0000000e+00    0.0000000e+00    0.0000000e+00    0.0000000e+00    0.0000000e+00    0.0000000e+00    0.0000000e+00    0.0000000e+00    0.0000000e+00    0.0000000e+00    0.0000000e+00    0.0000000e+00    0.0000000e+00    0.0000000e+00    0.0000000e+00    0.0000000e+00    0.0000000e+00    0.0000000e+00    0.0000000e+00    0.0000000e+00    0.0000000e+00    0.0000000e+00    0.0000000e+00    0.0000000e+00    0.0000000e+00    0.0000000e+00    0.0000000e+00    0.0000000e+00 
  -3.9856140e+01    0.0000000e+00    8.7194023e-04    2.9191043e-03    0.0000000e+00    0.0000000e+00    0.0000000e+00    0.0000000e+00    0.0000000e+00    0.0000000e+00    0.0000000e+00    0.0000000e+00    0.0000000e+00    0.0000000e+00    0.0000000e+00    0.0000000e+00    0.0000000e+00    0.0000000e+00    0.0000000e+00    0.0000000e+00    0.0000000e+00    0.0000000e+00    0.0000000e+00    0.0000000e+00    0.0000000e+00    0.0000000e+00    0.0000000e+00    0.0000000e+00    0.0000000e+00    0.0000000e+00    0.0000000e+00    0.0000000e+00    0.0000000e+00    0.0000000e+00    0.0000000e+00    0.0000000e+00    0.0000000e+00    0.0000000e+00    0.0000000e+00    0.0000000e+00    0.0000000e+00    0.0000000e+00    0.0000000e+00 
  -3.9515491e+01    0.0000000e+00    8.7194023e-04    2.9191042e-03    0.0000000e+00    0.0000000e+00    0.0000000e+00    0.0000000e+00    0.0000000e+00    0.0000000e+00    0.0000000e+00    0.0000000e+00    0.0000000e+00    0.0000000e+00    0.0000000e+00    0.0000000e+00    0.0000000e+00    0.0000000e+00    0.0000000e+00    0.0000000e+00    0.0000000e+00    0.0000000e+00    0.0000000e+00    0.0000000e+00    0.0000000e+00    0.0000000e+00    0.0000000e+00    0.0000000e+00    0.0000000e+00    0.0000000e+00    0.0000000e+00    0.0000000e+00    0.0000000e+00    0.0000000e+00    0.0000000e+00    0.0000000e+00    0.0000000e+00    0.0000000e+00    0.0000000e+00    0.0000000e+00    0.0000000e+00    0.0000000e+00    0.0000000e+00 
  -3.9089679e+01    0.0000000e+00    8.7194023e-04    2.9191042e-03    0.0000000e+00    0.0000000e+00    0.0000000e+00    0.0000000e+00    0.0000000e+00    0.0000000e+00    0.0000000e+00    0.0000000e+00    0.0000000e+00    0.0000000e+00    0.0000000e+00    0.0000000e+00    0.0000000e+00    0.0000000e+00    0.0000000e+00    0.0000000e+00    0.0000000e+00    0.0000000e+00    0.0000000e+00    0.0000000e+00    0.0000000e+00    0.0000000e+00    0.0000000e+00    0.0000000e+00    0.0000000e+00    0.0000000e+00    0.0000000e+00    0.0000000e+00    0.0000000e+00    0.0000000e+00    0.0000000e+00    0.0000000e+00    0.0000000e+00    0.0000000e+00    0.0000000e+00    0.0000000e+00    0.0000000e+00    0.0000000e+00    0.0000000e+00 
  -3.8749030e+01    0.0000000e+00    8.7194022e-04    2.9191042e-03    0.0000000e+00    0.0000000e+00    0.0000000e+00    0.0000000e+00    0.0000000e+00    0.0000000e+00    0.0000000e+00    0.0000000e+00    0.0000000e+00    0.0000000e+00    0.0000000e+00    0.0000000e+00    0.0000000e+00    0.0000000e+00    0.0000000e+00    0.0000000e+00    0.0000000e+00    0.0000000e+00    0.0000000e+00    0.0000000e+00    0.0000000e+00    0.0000000e+00    0.0000000e+00    0.0000000e+00    0.0000000e+00    0.0000000e+00    0.0000000e+00    0.0000000e+00    0.0000000e+00    0.0000000e+00    0.0000000e+00    0.0000000e+00    0.0000000e+00    0.0000000e+00    0.0000000e+00    0.0000000e+00    0.0000000e+00    0.0000000e+00    0.0000000e+00 
  -3.8323219e+01    0.0000000e+00    8.7194022e-04    2.9191042e-03    0.0000000e+00    0.0000000e+00    0.0000000e+00    0.0000000e+00    0.0000000e+00    0.0000000e+00    0.0000000e+00    0.0000000e+00    0.0000000e+00    0.0000000e+00    0.0000000e+00    0.0000000e+00    0.0000000e+00    0.0000000e+00    0.0000000e+00    0.0000000e+00    0.0000000e+00    0.0000000e+00    0.0000000e+00    0.0000000e+00    0.0000000e+00    0.0000000e+00    0.0000000e+00    0.0000000e+00    0.0000000e+00    0.0000000e+00    0.0000000e+00    0.0000000e+00    0.0000000e+00    0.0000000e+00    0.0000000e+00    0.0000000e+00    0.0000000e+00    0.0000000e+00    0.0000000e+00    0.0000000e+00    0.0000000e+00    0.0000000e+00    0.0000000e+00 
  -3.7982570e+01    0.0000000e+00    8.7194021e-04    2.9191042e-03    0.0000000e+00    0.0000000e+00    0.0000000e+00    0.0000000e+00    0.0000000e+00    0.0000000e+00    0.0000000e+00    0.0000000e+00    0.0000000e+00    0.0000000e+00    0.0000000e+00    0.0000000e+00    0.0000000e+00    0.0000000e+00    0.0000000e+00    0.0000000e+00    0.0000000e+00    0.0000000e+00    0.0000000e+00    0.0000000e+00    0.0000000e+00    0.0000000e+00    0.0000000e+00    0.0000000e+00    0.0000000e+00    0.0000000e+00    0.0000000e+00    0.0000000e+00    0.0000000e+00    0.0000000e+00    0.0000000e+00    0.0000000e+00    0.0000000e+00    0.0000000e+00    0.0000000e+00    0.0000000e+00    0.0000000e+00    0.0000000e+00    0.0000000e+00 
  -3.7556759e+01    0.0000000e+00    8.7194021e-04    2.9191042e-03    0.0000000e+00    0.0000000e+00    0.0000000e+00    0.0000000e+00    0.0000000e+00    0.0000000e+00    0.0000000e+00    0.0000000e+00    0.0000000e+00    0.0000000e+00    0.0000000e+00    0.0000000e+00    0.0000000e+00    0.0000000e+00    0.0000000e+00    0.0000000e+00    0.0000000e+00    0.0000000e+00    0.0000000e+00    0.0000000e+00    0.0000000e+00    0.0000000e+00    0.0000000e+00    0.0000000e+00    0.0000000e+00    0.0000000e+00    0.0000000e+00    0.0000000e+00    0.0000000e+00    0.0000000e+00    0.0000000e+00    0.0000000e+00    0.0000000e+00    0.0000000e+00    0.0000000e+00    0.0000000e+00    0.0000000e+00    0.0000000e+00    0.0000000e+00 
  -3.7216110e+01    0.0000000e+00    8.7194020e-04    2.9191042e-03    0.0000000e+00    0.0000000e+00    0.0000000e+00    0.0000000e+00    0.0000000e+00    0.0000000e+00    0.0000000e+00    0.0000000e+00    0.0000000e+00    0.0000000e+00    0.0000000e+00    0.0000000e+00    0.0000000e+00    0.0000000e+00    0.0000000e+00    0.0000000e+00    0.0000000e+00    0.0000000e+00    0.0000000e+00    0.0000000e+00    0.0000000e+00    0.0000000e+00    0.0000000e+00    0.0000000e+00    0.0000000e+00    0.0000000e+00    0.0000000e+00    0.0000000e+00    0.0000000e+00    0.0000000e+00    0.0000000e+00    0.0000000e+00    0.0000000e+00    0.0000000e+00    0.0000000e+00    0.0000000e+00    0.0000000e+00    0.0000000e+00    0.0000000e+00 
  -3.6790299e+01    0.0000000e+00    8.7194020e-04    2.9191042e-03    0.0000000e+00    0.0000000e+00    0.0000000e+00    0.0000000e+00    0.0000000e+00    0.0000000e+00    0.0000000e+00    0.0000000e+00    0.0000000e+00    0.0000000e+00    0.0000000e+00    0.0000000e+00    0.0000000e+00    0.0000000e+00    0.0000000e+00    0.0000000e+00    0.0000000e+00    0.0000000e+00    0.0000000e+00    0.0000000e+00    0.0000000e+00    0.0000000e+00    0.0000000e+00    0.0000000e+00    0.0000000e+00    0.0000000e+00    0.0000000e+00    0.0000000e+00    0.0000000e+00    0.0000000e+00    0.0000000e+00    0.0000000e+00    0.0000000e+00    0.0000000e+00    0.0000000e+00    0.0000000e+00    0.0000000e+00    0.0000000e+00    0.0000000e+00 
  -3.6449650e+01    0.0000000e+00    8.7194020e-04    2.9191041e-03    0.0000000e+00    0.0000000e+00    0.0000000e+00    0.0000000e+00    0.0000000e+00    0.0000000e+00    0.0000000e+00    0.0000000e+00    0.0000000e+00    0.0000000e+00    0.0000000e+00    0.0000000e+00    0.0000000e+00    0.0000000e+00    0.0000000e+00    0.0000000e+00    0.0000000e+00    0.0000000e+00    0.0000000e+00    0.0000000e+00    0.0000000e+00    0.0000000e+00    0.0000000e+00    0.0000000e+00    0.0000000e+00    0.0000000e+00    0.0000000e+00    0.0000000e+00    0.0000000e+00    0.0000000e+00    0.0000000e+00    0.0000000e+00    0.0000000e+00    0.0000000e+00    0.0000000e+00    0.0000000e+00    0.0000000e+00    0.0000000e+00    0.0000000e+00 
  -3.6023839e+01    0.0000000e+00    8.7194020e-04    2.9191041e-03    0.0000000e+00    0.0000000e+00    0.0000000e+00    0.0000000e+00    0.0000000e+00    0.0000000e+00    0.0000000e+00    0.0000000e+00    0.0000000e+00    0.0000000e+00    0.0000000e+00    0.0000000e+00    0.0000000e+00    0.0000000e+00    0.0000000e+00    0.0000000e+00    0.0000000e+00    0.0000000e+00    0.0000000e+00    0.0000000e+00    0.0000000e+00    0.0000000e+00    0.0000000e+00    0.0000000e+00    0.0000000e+00    0.0000000e+00    0.0000000e+00    0.0000000e+00    0.0000000e+00    0.0000000e+00    0.0000000e+00    0.0000000e+00    0.0000000e+00    0.0000000e+00    0.0000000e+00    0.0000000e+00    0.0000000e+00    0.0000000e+00    0.0000000e+00 
  -3.5683190e+01    0.0000000e+00    8.7194020e-04    2.9191042e-03    0.0000000e+00    0.0000000e+00    0.0000000e+00    0.0000000e+00    0.0000000e+00    0.0000000e+00    0.0000000e+00    0.0000000e+00    0.0000000e+00    0.0000000e+00    0.0000000e+00    0.0000000e+00    0.0000000e+00    0.0000000e+00    0.0000000e+00    0.0000000e+00    0.0000000e+00    0.0000000e+00    0.0000000e+00    0.0000000e+00    0.0000000e+00    0.0000000e+00    0.0000000e+00    0.0000000e+00    0.0000000e+00    0.0000000e+00    0.0000000e+00    0.0000000e+00    0.0000000e+00    0.0000000e+00    0.0000000e+00    0.0000000e+00    0.0000000e+00    0.0000000e+00    0.0000000e+00    0.0000000e+00    0.0000000e+00    0.0000000e+00    0.0000000e+00 
  -3.5257379e+01    0.0000000e+00    8.7194021e-04    2.9191042e-03    0.0000000e+00    0.0000000e+00    0.0000000e+00    0.0000000e+00    0.0000000e+00    0.0000000e+00    0.0000000e+00    0.0000000e+00    0.0000000e+00    0.0000000e+00    0.0000000e+00    0.0000000e+00    0.0000000e+00    0.0000000e+00    0.0000000e+00    0.0000000e+00    0.0000000e+00    0.0000000e+00    0.0000000e+00    0.0000000e+00    0.0000000e+00    0.0000000e+00    0.0000000e+00    0.0000000e+00    0.0000000e+00    0.0000000e+00    0.0000000e+00    0.0000000e+00    0.0000000e+00    0.0000000e+00    0.0000000e+00    0.0000000e+00    0.0000000e+00    0.0000000e+00    0.0000000e+00    0.0000000e+00    0.0000000e+00    0.0000000e+00    0.0000000e+00 
  -3.4916730e+01    0.0000000e+00    8.7194021e-04    2.9191042e-03    0.0000000e+00    0.0000000e+00    0.0000000e+00    0.0000000e+00    0.0000000e+00    0.0000000e+00    0.0000000e+00    0.0000000e+00    0.0000000e+00    0.0000000e+00    0.0000000e+00    0.0000000e+00    0.0000000e+00    0.0000000e+00    0.0000000e+00    0.0000000e+00    0.0000000e+00    0.0000000e+00    0.0000000e+00    0.0000000e+00    0.0000000e+00    0.0000000e+00    0.0000000e+00    0.0000000e+00    0.0000000e+00    0.0000000e+00    0.0000000e+00    0.0000000e+00    0.0000000e+00    0.0000000e+00    0.0000000e+00    0.0000000e+00    0.0000000e+00    0.0000000e+00    0.0000000e+00    0.0000000e+00    0.0000000e+00    0.0000000e+00    0.0000000e+00 
  -3.4490919e+01    0.0000000e+00    8.7194020e-04    2.9191042e-03    0.0000000e+00    0.0000000e+00    0.0000000e+00    0.0000000e+00    0.0000000e+00    0.0000000e+00    0.0000000e+00    0.0000000e+00    0.0000000e+00    0.0000000e+00    0.0000000e+00    0.0000000e+00    0.0000000e+00    0.0000000e+00    0.0000000e+00    0.0000000e+00    0.0000000e+00    0.0000000e+00    0.0000000e+00    0.0000000e+00    0.0000000e+00    0.0000000e+00    0.0000000e+00    0.0000000e+00    0.0000000e+00    0.0000000e+00    0.0000000e+00    0.0000000e+00    0.0000000e+00    0.0000000e+00    0.0000000e+00    0.0000000e+00    0.0000000e+00    0.0000000e+00    0.0000000e+00    0.0000000e+00    0.0000000e+00    0.0000000e+00    0.0000000e+00 
  -3.4150270e+01    0.0000000e+00    8.7194020e-04    2.9191041e-03    0.0000000e+00    0.0000000e+00    0.0000000e+00    0.0000000e+00    0.0000000e+00    0.0000000e+00    0.0000000e+00    0.0000000e+00    0.0000000e+00    0.0000000e+00    0.0000000e+00    0.0000000e+00    0.0000000e+00    0.0000000e+00    0.0000000e+00    0.0000000e+00    0.0000000e+00    0.0000000e+00    0.0000000e+00    0.0000000e+00    0.0000000e+00    0.0000000e+00    0.0000000e+00    0.0000000e+00    0.0000000e+00    0.0000000e+00    0.0000000e+00    0.0000000e+00    0.0000000e+00    0.0000000e+00    0.0000000e+00    0.0000000e+00    0.0000000e+00    0.0000000e+00    0.0000000e+00    0.0000000e+00    0.0000000e+00    0.0000000e+00    0.0000000e+00 
  -3.3724459e+01    0.0000000e+00    8.7194019e-04    2.9191041e-03    0.0000000e+00    0.0000000e+00    0.0000000e+00    0.0000000e+00    0.0000000e+00    0.0000000e+00    0.0000000e+00    0.0000000e+00    0.0000000e+00    0.0000000e+00    0.0000000e+00    0.0000000e+00    0.0000000e+00    0.0000000e+00    0.0000000e+00    0.0000000e+00    0.0000000e+00    0.0000000e+00    0.0000000e+00    0.0000000e+00    0.0000000e+00    0.0000000e+00    0.0000000e+00    0.0000000e+00    0.0000000e+00    0.0000000e+00    0.0000000e+00    0.0000000e+00    0.0000000e+00    0.0000000e+00    0.0000000e+00    0.0000000e+00    0.0000000e+00    0.0000000e+00    0.0000000e+00    0.0000000e+00    0.0000000e+00    0.0000000e+00    0.0000000e+00 
  -3.3383810e+01    0.0000000e+00    8.7194019e-04    2.9191041e-03    0.0000000e+00    0.0000000e+00    0.0000000e+00    0.0000000e+00    0.0000000e+00    0.0000000e+00    0.0000000e+00    0.0000000e+00    0.0000000e+00    0.0000000e+00    0.0000000e+00    0.0000000e+00    0.0000000e+00    0.0000000e+00    0.0000000e+00    0.0000000e+00    0.0000000e+00    0.0000000e+00    0.0000000e+00    0.0000000e+00    0.0000000e+00    0.0000000e+00    0.0000000e+00    0.0000000e+00    0.0000000e+00    0.0000000e+00    0.0000000e+00    0.0000000e+00    0.0000000e+00    0.0000000e+00    0.0000000e+00    0.0000000e+00    0.0000000e+00    0.0000000e+00    0.0000000e+00    0.0000000e+00    0.0000000e+00    0.0000000e+00    0.0000000e+00 
  -3.2957999e+01    0.0000000e+00    8.7194019e-04    2.9191041e-03    0.0000000e+00    0.0000000e+00    0.0000000e+00    0.0000000e+00    0.0000000e+00    0.0000000e+00    0.0000000e+00    0.0000000e+00    0.0000000e+00    0.0000000e+00    0.0000000e+00    0.0000000e+00    0.0000000e+00    0.0000000e+00    0.0000000e+00    0.0000000e+00    0.0000000e+00    0.0000000e+00    0.0000000e+00    0.0000000e+00    0.0000000e+00    0.0000000e+00    0.0000000e+00    0.0000000e+00    0.0000000e+00    0.0000000e+00    0.0000000e+00    0.0000000e+00    0.0000000e+00    0.0000000e+00    0.0000000e+00    0.0000000e+00    0.0000000e+00    0.0000000e+00    0.0000000e+00    0.0000000e+00    0.0000000e+00    0.0000000e+00    0.0000000e+00 
  -3.2617350e+01    0.0000000e+00    8.7194019e-04    2.9191041e-03    0.0000000e+00    0.0000000e+00    0.0000000e+00    0.0000000e+00    0.0000000e+00    0.0000000e+00    0.0000000e+00    0.0000000e+00    0.0000000e+00    0.0000000e+00    0.0000000e+00    0.0000000e+00    0.0000000e+00    0.0000000e+00    0.0000000e+00    0.0000000e+00    0.0000000e+00    0.0000000e+00    0.0000000e+00    0.0000000e+00    0.0000000e+00    0.0000000e+00    0.0000000e+00    0.0000000e+00    0.0000000e+00    0.0000000e+00    0.0000000e+00    0.0000000e+00    0.0000000e+00    0.0000000e+00    0.0000000e+00    0.0000000e+00    0.0000000e+00    0.0000000e+00    0.0000000e+00    0.0000000e+00    0.0000000e+00    0.0000000e+00    0.0000000e+00 
  -3.2191538e+01    0.0000000e+00    8.7194019e-04    2.9191041e-03    0.0000000e+00    0.0000000e+00    0.0000000e+00    0.0000000e+00    0.0000000e+00    0.0000000e+00    0.0000000e+00    0.0000000e+00    0.0000000e+00    0.0000000e+00    0.0000000e+00    0.0000000e+00    0.0000000e+00    0.0000000e+00    0.0000000e+00    0.0000000e+00    0.0000000e+00    0.0000000e+00    0.0000000e+00    0.0000000e+00    0.0000000e+00    0.0000000e+00    0.0000000e+00    0.0000000e+00    0.0000000e+00    0.0000000e+00    0.0000000e+00    0.0000000e+00    0.0000000e+00    0.0000000e+00    0.0000000e+00    0.0000000e+00    0.0000000e+00    0.0000000e+00    0.0000000e+00    0.0000000e+00    0.0000000e+00    0.0000000e+00    0.0000000e+00 
  -3.1850889e+01    0.0000000e+00    8.7194019e-04    2.9191041e-03    0.0000000e+00    0.0000000e+00    0.0000000e+00    0.0000000e+00    0.0000000e+00    0.0000000e+00    0.0000000e+00    0.0000000e+00    0.0000000e+00    0.0000000e+00    0.0000000e+00    0.0000000e+00    0.0000000e+00    0.0000000e+00    0.0000000e+00    0.0000000e+00    0.0000000e+00    0.0000000e+00    0.0000000e+00    0.0000000e+00    0.0000000e+00    0.0000000e+00    0.0000000e+00    0.0000000e+00    0.0000000e+00    0.0000000e+00    0.0000000e+00    0.0000000e+00    0.0000000e+00    0.0000000e+00    0.0000000e+00    0.0000000e+00    0.0000000e+00    0.0000000e+00    0.0000000e+00    0.0000000e+00    0.0000000e+00    0.0000000e+00    0.0000000e+00 
  -3.1425078e+01    0.0000000e+00    8.7194020e-04    2.9191042e-03    0.0000000e+00    0.0000000e+00    0.0000000e+00    0.0000000e+00    0.0000000e+00    0.0000000e+00    0.0000000e+00    0.0000000e+00    0.0000000e+00    0.0000000e+00    0.0000000e+00    0.0000000e+00    0.0000000e+00    0.0000000e+00    0.0000000e+00    0.0000000e+00    0.0000000e+00    0.0000000e+00    0.0000000e+00    0.0000000e+00    0.0000000e+00    0.0000000e+00    0.0000000e+00    0.0000000e+00    0.0000000e+00    0.0000000e+00    0.0000000e+00    0.0000000e+00    0.0000000e+00    0.0000000e+00    0.0000000e+00    0.0000000e+00    0.0000000e+00    0.0000000e+00    0.0000000e+00    0.0000000e+00    0.0000000e+00    0.0000000e+00    0.0000000e+00 
  -3.1084429e+01    0.0000000e+00    8.7194020e-04    2.9191041e-03    0.0000000e+00    0.0000000e+00    0.0000000e+00    0.0000000e+00    0.0000000e+00    0.0000000e+00    0.0000000e+00    0.0000000e+00    0.0000000e+00    0.0000000e+00    0.0000000e+00    0.0000000e+00    0.0000000e+00    0.0000000e+00    0.0000000e+00    0.0000000e+00    0.0000000e+00    0.0000000e+00    0.0000000e+00    0.0000000e+00    0.0000000e+00    0.0000000e+00    0.0000000e+00    0.0000000e+00    0.0000000e+00    0.0000000e+00    0.0000000e+00    0.0000000e+00    0.0000000e+00    0.0000000e+00    0.0000000e+00    0.0000000e+00    0.0000000e+00    0.0000000e+00    0.0000000e+00    0.0000000e+00    0.0000000e+00    0.0000000e+00    0.0000000e+00 
  -3.0871524e+01    0.0000000e+00    8.7194016e-04    2.9191040e-03    0.0000000e+00    0.0000000e+00    0.0000000e+00    0.0000000e+00    0.0000000e+00    0.0000000e+00    0.0000000e+00    0.0000000e+00    0.0000000e+00    0.0000000e+00    0.0000000e+00    0.0000000e+00    0.0000000e+00    0.0000000e+00    0.0000000e+00    0.0000000e+00    0.0000000e+00    0.0000000e+00    0.0000000e+00    0.0000000e+00    0.0000000e+00    0.0000000e+00    0.0000000e+00    0.0000000e+00    0.0000000e+00    0.0000000e+00    0.0000000e+00    0.0000000e+00    0.0000000e+00    0.0000000e+00    0.0000000e+00    0.0000000e+00    0.0000000e+00    0.0000000e+00    0.0000000e+00    0.0000000e+00    0.0000000e+00    0.0000000e+00    0.0000000e+00 
  -3.0605392e+01    0.0000000e+00    8.7194014e-04    2.9191039e-03    0.0000000e+00    0.0000000e+00    0.0000000e+00    0.0000000e+00    0.0000000e+00    0.0000000e+00    0.0000000e+00    0.0000000e+00    0.0000000e+00    0.0000000e+00    0.0000000e+00    0.0000000e+00    0.0000000e+00    0.0000000e+00    0.0000000e+00    0.0000000e+00    0.0000000e+00    0.0000000e+00    0.0000000e+00    0.0000000e+00    0.0000000e+00    0.0000000e+00    0.0000000e+00    0.0000000e+00    0.0000000e+00    0.0000000e+00    0.0000000e+00    0.0000000e+00    0.0000000e+00    0.0000000e+00    0.0000000e+00    0.0000000e+00    0.0000000e+00    0.0000000e+00    0.0000000e+00    0.0000000e+00    0.0000000e+00    0.0000000e+00    0.0000000e+00 
  -3.0272727e+01    0.0000000e+00    8.7194014e-04    2.9191039e-03    0.0000000e+00    0.0000000e+00    0.0000000e+00    0.0000000e+00    0.0000000e+00    0.0000000e+00    0.0000000e+00    0.0000000e+00    0.0000000e+00    0.0000000e+00    0.0000000e+00    0.0000000e+00    0.0000000e+00    0.0000000e+00    0.0000000e+00    0.0000000e+00    0.0000000e+00    0.0000000e+00    0.0000000e+00    0.0000000e+00    0.0000000e+00    0.0000000e+00    0.0000000e+00    0.0000000e+00    0.0000000e+00    0.0000000e+00    0.0000000e+00    0.0000000e+00    0.0000000e+00    0.0000000e+00    0.0000000e+00    0.0000000e+00    0.0000000e+00    0.0000000e+00    0.0000000e+00    0.0000000e+00    0.0000000e+00    0.0000000e+00    0.0000000e+00 
  -2.9856896e+01    0.0000000e+00    8.7194013e-04    2.9191039e-03    0.0000000e+00    0.0000000e+00    0.0000000e+00    0.0000000e+00    0.0000000e+00    0.0000000e+00    0.0000000e+00    0.0000000e+00    0.0000000e+00    0.0000000e+00    0.0000000e+00    0.0000000e+00    0.0000000e+00    0.0000000e+00    0.0000000e+00    0.0000000e+00    0.0000000e+00    0.0000000e+00    0.0000000e+00    0.0000000e+00    0.0000000e+00    0.0000000e+00    0.0000000e+00    0.0000000e+00    0.0000000e+00    0.0000000e+00    0.0000000e+00    0.0000000e+00    0.0000000e+00    0.0000000e+00    0.0000000e+00    0.0000000e+00    0.0000000e+00    0.0000000e+00    0.0000000e+00    0.0000000e+00    0.0000000e+00    0.0000000e+00    0.0000000e+00 
  -2.9524231e+01    0.0000000e+00    8.7194013e-04    2.9191039e-03    0.0000000e+00    0.0000000e+00    0.0000000e+00    0.0000000e+00    0.0000000e+00    0.0000000e+00    0.0000000e+00    0.0000000e+00    0.0000000e+00    0.0000000e+00    0.0000000e+00    0.0000000e+00    0.0000000e+00    0.0000000e+00    0.0000000e+00    0.0000000e+00    0.0000000e+00    0.0000000e+00    0.0000000e+00    0.0000000e+00    0.0000000e+00    0.0000000e+00    0.0000000e+00    0.0000000e+00    0.0000000e+00    0.0000000e+00    0.0000000e+00    0.0000000e+00    0.0000000e+00    0.0000000e+00    0.0000000e+00    0.0000000e+00    0.0000000e+00    0.0000000e+00    0.0000000e+00    0.0000000e+00    0.0000000e+00    0.0000000e+00    0.0000000e+00 
  -2.9108399e+01    0.0000000e+00    8.7194013e-04    2.9191039e-03    0.0000000e+00    0.0000000e+00    0.0000000e+00    0.0000000e+00    0.0000000e+00    0.0000000e+00    0.0000000e+00    0.0000000e+00    0.0000000e+00    0.0000000e+00    0.0000000e+00    0.0000000e+00    0.0000000e+00    0.0000000e+00    0.0000000e+00    0.0000000e+00    0.0000000e+00    0.0000000e+00    0.0000000e+00    0.0000000e+00    0.0000000e+00    0.0000000e+00    0.0000000e+00    0.0000000e+00    0.0000000e+00    0.0000000e+00    0.0000000e+00    0.0000000e+00    0.0000000e+00    0.0000000e+00    0.0000000e+00    0.0000000e+00    0.0000000e+00    0.0000000e+00    0.0000000e+00    0.0000000e+00    0.0000000e+00    0.0000000e+00    0.0000000e+00 
  -2.8775734e+01    0.0000000e+00    8.7193985e-04    2.9191030e-03    0.0000000e+00    0.0000000e+00    0.0000000e+00    0.0000000e+00    0.0000000e+00    0.0000000e+00    0.0000000e+00    0.0000000e+00    0.0000000e+00    0.0000000e+00    0.0000000e+00    0.0000000e+00    0.0000000e+00    0.0000000e+00    0.0000000e+00    0.0000000e+00    0.0000000e+00    0.0000000e+00    0.0000000e+00    0.0000000e+00    0.0000000e+00    0.0000000e+00    0.0000000e+00    0.0000000e+00    0.0000000e+00    0.0000000e+00    0.0000000e+00    0.0000000e+00    0.0000000e+00    0.0000000e+00    0.0000000e+00    0.0000000e+00    0.0000000e+00    0.0000000e+00    0.0000000e+00    0.0000000e+00    0.0000000e+00    0.0000000e+00    0.0000000e+00 
  -2.8359903e+01    0.0000000e+00    8.7193940e-04    2.9191015e-03    0.0000000e+00    0.0000000e+00    0.0000000e+00    0.0000000e+00    0.0000000e+00    0.0000000e+00    0.0000000e+00    0.0000000e+00    0.0000000e+00    0.0000000e+00    0.0000000e+00    0.0000000e+00    0.0000000e+00    0.0000000e+00    0.0000000e+00    0.0000000e+00    0.0000000e+00    0.0000000e+00    0.0000000e+00    0.0000000e+00    0.0000000e+00    0.0000000e+00    0.0000000e+00    0.0000000e+00    0.0000000e+00    0.0000000e+00    0.0000000e+00    0.0000000e+00    0.0000000e+00    0.0000000e+00    0.0000000e+00    0.0000000e+00    0.0000000e+00    0.0000000e+00    0.0000000e+00    0.0000000e+00    0.0000000e+00    0.0000000e+00    0.0000000e+00 
  -2.8027238e+01    0.0000000e+00    8.7193913e-04    2.9191006e-03    0.0000000e+00    0.0000000e+00    0.0000000e+00    0.0000000e+00    0.0000000e+00    0.0000000e+00    0.0000000e+00    0.0000000e+00    0.0000000e+00    0.0000000e+00    0.0000000e+00    0.0000000e+00    0.0000000e+00    0.0000000e+00    0.0000000e+00    0.0000000e+00    0.0000000e+00    0.0000000e+00    0.0000000e+00    0.0000000e+00    0.0000000e+00    0.0000000e+00    0.0000000e+00    0.0000000e+00    0.0000000e+00    0.0000000e+00    0.0000000e+00    0.0000000e+00    0.0000000e+00    0.0000000e+00    0.0000000e+00    0.0000000e+00    0.0000000e+00    0.0000000e+00    0.0000000e+00    0.0000000e+00    0.0000000e+00    0.0000000e+00    0.0000000e+00 
  -2.7611407e+01    0.0000000e+00    8.7193892e-04    2.9190999e-03    0.0000000e+00    0.0000000e+00    0.0000000e+00    0.0000000e+00    0.0000000e+00    0.0000000e+00    0.0000000e+00    0.0000000e+00    0.0000000e+00    0.0000000e+00    0.0000000e+00    0.0000000e+00    0.0000000e+00    0.0000000e+00    0.0000000e+00    0.0000000e+00    0.0000000e+00    0.0000000e+00    0.0000000e+00    0.0000000e+00    0.0000000e+00    0.0000000e+00    0.0000000e+00    0.0000000e+00    0.0000000e+00    0.0000000e+00    0.0000000e+00    0.0000000e+00    0.0000000e+00    0.0000000e+00    0.0000000e+00    0.0000000e+00    0.0000000e+00    0.0000000e+00    0.0000000e+00    0.0000000e+00    0.0000000e+00    0.0000000e+00    0.0000000e+00 
  -2.7278742e+01    0.0000000e+00    8.7193899e-04    2.9191001e-03    0.0000000e+00    0.0000000e+00    0.0000000e+00    0.0000000e+00    0.0000000e+00    0.0000000e+00    0.0000000e+00    0.0000000e+00    0.0000000e+00    0.0000000e+00    0.0000000e+00    0.0000000e+00    0.0000000e+00    0.0000000e+00    0.0000000e+00    0.0000000e+00    0.0000000e+00    0.0000000e+00    0.0000000e+00    0.0000000e+00    0.0000000e+00    0.0000000e+00    0.0000000e+00    0.0000000e+00    0.0000000e+00    0.0000000e+00    0.0000000e+00    0.0000000e+00    0.0000000e+00    0.0000000e+00    0.0000000e+00    0.0000000e+00    0.0000000e+00    0.0000000e+00    0.0000000e+00    0.0000000e+00    0.0000000e+00    0.0000000e+00    0.0000000e+00 
  -2.6862911e+01    0.0000000e+00    8.7193906e-04    2.9191003e-03    0.0000000e+00    0.0000000e+00    0.0000000e+00    0.0000000e+00    0.0000000e+00    0.0000000e+00    0.0000000e+00    0.0000000e+00    0.0000000e+00    0.0000000e+00    0.0000000e+00    0.0000000e+00    0.0000000e+00    0.0000000e+00    0.0000000e+00    0.0000000e+00    0.0000000e+00    0.0000000e+00    0.0000000e+00    0.0000000e+00    0.0000000e+00    0.0000000e+00    0.0000000e+00    0.0000000e+00    0.0000000e+00    0.0000000e+00    0.0000000e+00    0.0000000e+00    0.0000000e+00    0.0000000e+00    0.0000000e+00    0.0000000e+00    0.0000000e+00    0.0000000e+00    0.0000000e+00    0.0000000e+00    0.0000000e+00    0.0000000e+00    0.0000000e+00 
  -2.6530246e+01    0.0000000e+00    8.7193906e-04    2.9191003e-03    0.0000000e+00    0.0000000e+00    0.0000000e+00    0.0000000e+00    0.0000000e+00    0.0000000e+00    0.0000000e+00    0.0000000e+00    0.0000000e+00    0.0000000e+00    0.0000000e+00    0.0000000e+00    0.0000000e+00    0.0000000e+00    0.0000000e+00    0.0000000e+00    0.0000000e+00    0.0000000e+00    0.0000000e+00    0.0000000e+00    0.0000000e+00    0.0000000e+00    0.0000000e+00    0.0000000e+00    0.0000000e+00    0.0000000e+00    0.0000000e+00    0.0000000e+00    0.0000000e+00    0.0000000e+00    0.0000000e+00    0.0000000e+00    0.0000000e+00    0.0000000e+00    0.0000000e+00    0.0000000e+00    0.0000000e+00    0.0000000e+00    0.0000000e+00 
  -2.6114415e+01    0.0000000e+00    8.7193906e-04    2.9191003e-03    0.0000000e+00    0.0000000e+00    0.0000000e+00    0.0000000e+00    0.0000000e+00    0.0000000e+00    0.0000000e+00    0.0000000e+00    0.0000000e+00    0.0000000e+00    0.0000000e+00    0.0000000e+00    0.0000000e+00    0.0000000e+00    0.0000000e+00    0.0000000e+00    0.0000000e+00    0.0000000e+00    0.0000000e+00    0.0000000e+00    0.0000000e+00    0.0000000e+00    0.0000000e+00    0.0000000e+00    0.0000000e+00    0.0000000e+00    0.0000000e+00    0.0000000e+00    0.0000000e+00    0.0000000e+00    0.0000000e+00    0.0000000e+00    0.0000000e+00    0.0000000e+00    0.0000000e+00    0.0000000e+00    0.0000000e+00    0.0000000e+00    0.0000000e+00 
  -2.5781750e+01    0.0000000e+00    8.7193906e-04    2.9191003e-03    0.0000000e+00    0.0000000e+00    0.0000000e+00    0.0000000e+00    0.0000000e+00    0.0000000e+00    0.0000000e+00    0.0000000e+00    0.0000000e+00    0.0000000e+00    0.0000000e+00    0.0000000e+00    0.0000000e+00    0.0000000e+00    0.0000000e+00    0.0000000e+00    0.0000000e+00    0.0000000e+00    0.0000000e+00    0.0000000e+00    0.0000000e+00    0.0000000e+00    0.0000000e+00    0.0000000e+00    0.0000000e+00    0.0000000e+00    0.0000000e+00    0.0000000e+00    0.0000000e+00    0.0000000e+00    0.0000000e+00    0.0000000e+00    0.0000000e+00    0.0000000e+00    0.0000000e+00    0.0000000e+00    0.0000000e+00    0.0000000e+00    0.0000000e+00 
  -2.5365918e+01    0.0000000e+00    8.7193906e-04    2.9191003e-03    0.0000000e+00    0.0000000e+00    0.0000000e+00    0.0000000e+00    0.0000000e+00    0.0000000e+00    0.0000000e+00    0.0000000e+00    0.0000000e+00    0.0000000e+00    0.0000000e+00    0.0000000e+00    0.0000000e+00    0.0000000e+00    0.0000000e+00    0.0000000e+00    0.0000000e+00    0.0000000e+00    0.0000000e+00    0.0000000e+00    0.0000000e+00    0.0000000e+00    0.0000000e+00    0.0000000e+00    0.0000000e+00    0.0000000e+00    0.0000000e+00    0.0000000e+00    0.0000000e+00    0.0000000e+00    0.0000000e+00    0.0000000e+00    0.0000000e+00    0.0000000e+00    0.0000000e+00    0.0000000e+00    0.0000000e+00    0.0000000e+00    0.0000000e+00 
  -2.5033253e+01    0.0000000e+00    8.7193906e-04    2.9191003e-03    0.0000000e+00    0.0000000e+00    0.0000000e+00    0.0000000e+00    0.0000000e+00    0.0000000e+00    0.0000000e+00    0.0000000e+00    0.0000000e+00    0.0000000e+00    0.0000000e+00    0.0000000e+00    0.0000000e+00    0.0000000e+00    0.0000000e+00    0.0000000e+00    0.0000000e+00    0.0000000e+00    0.0000000e+00    0.0000000e+00    0.0000000e+00    0.0000000e+00    0.0000000e+00    0.0000000e+00    0.0000000e+00    0.0000000e+00    0.0000000e+00    0.0000000e+00    0.0000000e+00    0.0000000e+00    0.0000000e+00    0.0000000e+00    0.0000000e+00    0.0000000e+00    0.0000000e+00    0.0000000e+00    0.0000000e+00    0.0000000e+00    0.0000000e+00 
  -2.4617422e+01    0.0000000e+00    8.7193905e-04    2.9191003e-03    0.0000000e+00    0.0000000e+00    0.0000000e+00    0.0000000e+00    0.0000000e+00    0.0000000e+00    0.0000000e+00    0.0000000e+00    0.0000000e+00    0.0000000e+00    0.0000000e+00    0.0000000e+00    0.0000000e+00    0.0000000e+00    0.0000000e+00    0.0000000e+00    0.0000000e+00    0.0000000e+00    0.0000000e+00    0.0000000e+00    0.0000000e+00    0.0000000e+00    0.0000000e+00    0.0000000e+00    0.0000000e+00    0.0000000e+00    0.0000000e+00    0.0000000e+00    0.0000000e+00    0.0000000e+00    0.0000000e+00    0.0000000e+00    0.0000000e+00    0.0000000e+00    0.0000000e+00    0.0000000e+00    0.0000000e+00    0.0000000e+00    0.0000000e+00 
  -2.4284757e+01    0.0000000e+00    8.7193905e-04    2.9191003e-03    0.0000000e+00    0.0000000e+00    0.0000000e+00    0.0000000e+00    0.0000000e+00    0.0000000e+00    0.0000000e+00    0.0000000e+00    0.0000000e+00    0.0000000e+00    0.0000000e+00    0.0000000e+00    0.0000000e+00    0.0000000e+00    0.0000000e+00    0.0000000e+00    0.0000000e+00    0.0000000e+00    0.0000000e+00    0.0000000e+00    0.0000000e+00    0.0000000e+00    0.0000000e+00    0.0000000e+00    0.0000000e+00    0.0000000e+00    0.0000000e+00    0.0000000e+00    0.0000000e+00    0.0000000e+00    0.0000000e+00    0.0000000e+00    0.0000000e+00    0.0000000e+00    0.0000000e+00    0.0000000e+00    0.0000000e+00    0.0000000e+00    0.0000000e+00 
  -2.3868926e+01    0.0000000e+00    8.7193905e-04    2.9191003e-03    0.0000000e+00    0.0000000e+00    0.0000000e+00    0.0000000e+00    0.0000000e+00    0.0000000e+00    0.0000000e+00    0.0000000e+00    0.0000000e+00    0.0000000e+00    0.0000000e+00    0.0000000e+00    0.0000000e+00    0.0000000e+00    0.0000000e+00    0.0000000e+00    0.0000000e+00    0.0000000e+00    0.0000000e+00    0.0000000e+00    0.0000000e+00    0.0000000e+00    0.0000000e+00    0.0000000e+00    0.0000000e+00    0.0000000e+00    0.0000000e+00    0.0000000e+00    0.0000000e+00    0.0000000e+00    0.0000000e+00    0.0000000e+00    0.0000000e+00    0.0000000e+00    0.0000000e+00    0.0000000e+00    0.0000000e+00    0.0000000e+00    0.0000000e+00 
  -2.3536261e+01    0.0000000e+00    8.7193902e-04    2.9191002e-03    0.0000000e+00    0.0000000e+00    0.0000000e+00    0.0000000e+00    0.0000000e+00    0.0000000e+00    0.0000000e+00    0.0000000e+00    0.0000000e+00    0.0000000e+00    0.0000000e+00    0.0000000e+00    0.0000000e+00    0.0000000e+00    0.0000000e+00    0.0000000e+00    0.0000000e+00    0.0000000e+00    0.0000000e+00    0.0000000e+00    0.0000000e+00    0.0000000e+00    0.0000000e+00    0.0000000e+00    0.0000000e+00    0.0000000e+00    0.0000000e+00    0.0000000e+00    0.0000000e+00    0.0000000e+00    0.0000000e+00    0.0000000e+00    0.0000000e+00    0.0000000e+00    0.0000000e+00    0.0000000e+00    0.0000000e+00    0.0000000e+00    0.0000000e+00 
  -2.3120430e+01    0.0000000e+00    8.7193902e-04    2.9191002e-03    0.0000000e+00    0.0000000e+00    0.0000000e+00    0.0000000e+00    0.0000000e+00    0.0000000e+00    0.0000000e+00    0.0000000e+00    0.0000000e+00    0.0000000e+00    0.0000000e+00    0.0000000e+00    0.0000000e+00    0.0000000e+00    0.0000000e+00    0.0000000e+00    0.0000000e+00    0.0000000e+00    0.0000000e+00    0.0000000e+00    0.0000000e+00    0.0000000e+00    0.0000000e+00    0.0000000e+00    0.0000000e+00    0.0000000e+00    0.0000000e+00    0.0000000e+00    0.0000000e+00    0.0000000e+00    0.0000000e+00    0.0000000e+00    0.0000000e+00    0.0000000e+00    0.0000000e+00    0.0000000e+00    0.0000000e+00    0.0000000e+00    0.0000000e+00 
  -2.2787765e+01    0.0000000e+00    8.7193902e-04    2.9191002e-03    0.0000000e+00    0.0000000e+00    0.0000000e+00    0.0000000e+00    0.0000000e+00    0.0000000e+00    0.0000000e+00    0.0000000e+00    0.0000000e+00    0.0000000e+00    0.0000000e+00    0.0000000e+00    0.0000000e+00    0.0000000e+00    0.0000000e+00    0.0000000e+00    0.0000000e+00    0.0000000e+00    0.0000000e+00    0.0000000e+00    0.0000000e+00    0.0000000e+00    0.0000000e+00    0.0000000e+00    0.0000000e+00    0.0000000e+00    0.0000000e+00    0.0000000e+00    0.0000000e+00    0.0000000e+00    0.0000000e+00    0.0000000e+00    0.0000000e+00    0.0000000e+00    0.0000000e+00    0.0000000e+00    0.0000000e+00    0.0000000e+00    0.0000000e+00 
  -2.2521633e+01    0.0000000e+00    8.7193902e-04    2.9191002e-03    0.0000000e+00    0.0000000e+00    0.0000000e+00    0.0000000e+00    0.0000000e+00    0.0000000e+00    0.0000000e+00    0.0000000e+00    0.0000000e+00    0.0000000e+00    0.0000000e+00    0.0000000e+00    0.0000000e+00    0.0000000e+00    0.0000000e+00    0.0000000e+00    0.0000000e+00    0.0000000e+00    0.0000000e+00    0.0000000e+00    0.0000000e+00    0.0000000e+00    0.0000000e+00    0.0000000e+00    0.0000000e+00    0.0000000e+00    0.0000000e+00    0.0000000e+00    0.0000000e+00    0.0000000e+00    0.0000000e+00    0.0000000e+00    0.0000000e+00    0.0000000e+00    0.0000000e+00    0.0000000e+00    0.0000000e+00    0.0000000e+00    0.0000000e+00 
  -2.2188968e+01    0.0000000e+00    8.7193901e-04    2.9191002e-03    0.0000000e+00    0.0000000e+00    0.0000000e+00    0.0000000e+00    0.0000000e+00    0.0000000e+00    0.0000000e+00    0.0000000e+00    0.0000000e+00    0.0000000e+00    0.0000000e+00    0.0000000e+00    0.0000000e+00    0.0000000e+00    0.0000000e+00    0.0000000e+00    0.0000000e+00    0.0000000e+00    0.0000000e+00    0.0000000e+00    0.0000000e+00    0.0000000e+00    0.0000000e+00    0.0000000e+00    0.0000000e+00    0.0000000e+00    0.0000000e+00    0.0000000e+00    0.0000000e+00    0.0000000e+00    0.0000000e+00    0.0000000e+00    0.0000000e+00    0.0000000e+00    0.0000000e+00    0.0000000e+00    0.0000000e+00    0.0000000e+00    0.0000000e+00 
  -2.1773137e+01    0.0000000e+00    8.7193900e-04    2.9191001e-03    0.0000000e+00    0.0000000e+00    0.0000000e+00    0.0000000e+00    0.0000000e+00    0.0000000e+00    0.0000000e+00    0.0000000e+00    0.0000000e+00    0.0000000e+00    0.0000000e+00    0.0000000e+00    0.0000000e+00    0.0000000e+00    0.0000000e+00    0.0000000e+00    0.0000000e+00    0.0000000e+00    0.0000000e+00    0.0000000e+00    0.0000000e+00    0.0000000e+00    0.0000000e+00    0.0000000e+00    0.0000000e+00    0.0000000e+00    0.0000000e+00    0.0000000e+00    0.0000000e+00    0.0000000e+00    0.0000000e+00    0.0000000e+00    0.0000000e+00    0.0000000e+00    0.0000000e+00    0.0000000e+00    0.0000000e+00    0.0000000e+00    0.0000000e+00 
  -2.1440472e+01    0.0000000e+00    8.7193900e-04    2.9191001e-03    0.0000000e+00    0.0000000e+00    0.0000000e+00    0.0000000e+00    0.0000000e+00    0.0000000e+00    0.0000000e+00    0.0000000e+00    0.0000000e+00    0.0000000e+00    0.0000000e+00    0.0000000e+00    0.0000000e+00    0.0000000e+00    0.0000000e+00    0.0000000e+00    0.0000000e+00    0.0000000e+00    0.0000000e+00    0.0000000e+00    0.0000000e+00    0.0000000e+00    0.0000000e+00    0.0000000e+00    0.0000000e+00    0.0000000e+00    0.0000000e+00    0.0000000e+00    0.0000000e+00    0.0000000e+00    0.0000000e+00    0.0000000e+00    0.0000000e+00    0.0000000e+00    0.0000000e+00    0.0000000e+00    0.0000000e+00    0.0000000e+00    0.0000000e+00 
  -2.1024640e+01    0.0000000e+00    8.7193899e-04    2.9191001e-03    0.0000000e+00    0.0000000e+00    0.0000000e+00    0.0000000e+00    0.0000000e+00    0.0000000e+00    0.0000000e+00    0.0000000e+00    0.0000000e+00    0.0000000e+00    0.0000000e+00    0.0000000e+00    0.0000000e+00    0.0000000e+00    0.0000000e+00    0.0000000e+00    0.0000000e+00    0.0000000e+00    0.0000000e+00    0.0000000e+00    0.0000000e+00    0.0000000e+00    0.0000000e+00    0.0000000e+00    0.0000000e+00    0.0000000e+00    0.0000000e+00    0.0000000e+00    0.0000000e+00    0.0000000e+00    0.0000000e+00    0.0000000e+00    0.0000000e+00    0.0000000e+00    0.0000000e+00    0.0000000e+00    0.0000000e+00    0.0000000e+00    0.0000000e+00 
  -2.0691975e+01    0.0000000e+00    8.7193899e-04    2.9191001e-03    0.0000000e+00    0.0000000e+00    0.0000000e+00    0.0000000e+00    0.0000000e+00    0.0000000e+00    0.0000000e+00    0.0000000e+00    0.0000000e+00    0.0000000e+00    0.0000000e+00    0.0000000e+00    0.0000000e+00    0.0000000e+00    0.0000000e+00    0.0000000e+00    0.0000000e+00    0.0000000e+00    0.0000000e+00    0.0000000e+00    0.0000000e+00    0.0000000e+00    0.0000000e+00    0.0000000e+00    0.0000000e+00    0.0000000e+00    0.0000000e+00    0.0000000e+00    0.0000000e+00    0.0000000e+00    0.0000000e+00    0.0000000e+00    0.0000000e+00    0.0000000e+00    0.0000000e+00    0.0000000e+00    0.0000000e+00    0.0000000e+00    0.0000000e+00 
  -2.0425843e+01    0.0000000e+00    8.7193899e-04    2.9191001e-03    0.0000000e+00    0.0000000e+00    0.0000000e+00    0.0000000e+00    0.0000000e+00    0.0000000e+00    0.0000000e+00    0.0000000e+00    0.0000000e+00    0.0000000e+00    0.0000000e+00    0.0000000e+00    0.0000000e+00    0.0000000e+00    0.0000000e+00    0.0000000e+00    0.0000000e+00    0.0000000e+00    0.0000000e+00    0.0000000e+00    0.0000000e+00    0.0000000e+00    0.0000000e+00    0.0000000e+00    0.0000000e+00    0.0000000e+00    0.0000000e+00    0.0000000e+00    0.0000000e+00    0.0000000e+00    0.0000000e+00    0.0000000e+00    0.0000000e+00    0.0000000e+00    0.0000000e+00    0.0000000e+00    0.0000000e+00    0.0000000e+00    0.0000000e+00 
  -2.0093179e+01    0.0000000e+00    8.7193899e-04    2.9191001e-03    0.0000000e+00    0.0000000e+00    0.0000000e+00    0.0000000e+00    0.0000000e+00    0.0000000e+00    0.0000000e+00    0.0000000e+00    0.0000000e+00    0.0000000e+00    0.0000000e+00    0.0000000e+00    0.0000000e+00    0.0000000e+00    0.0000000e+00    0.0000000e+00    0.0000000e+00    0.0000000e+00    0.0000000e+00    0.0000000e+00    0.0000000e+00    0.0000000e+00    0.0000000e+00    0.0000000e+00    0.0000000e+00    0.0000000e+00    0.0000000e+00    0.0000000e+00    0.0000000e+00    0.0000000e+00    0.0000000e+00    0.0000000e+00    0.0000000e+00    0.0000000e+00    0.0000000e+00    0.0000000e+00    0.0000000e+00    0.0000000e+00    0.0000000e+00 
  -1.9885263e+01    0.0000000e+00    8.7193899e-04    2.9191001e-03    0.0000000e+00    0.0000000e+00    0.0000000e+00    0.0000000e+00    0.0000000e+00    0.0000000e+00    0.0000000e+00    0.0000000e+00    0.0000000e+00    0.0000000e+00    0.0000000e+00    0.0000000e+00    0.0000000e+00    0.0000000e+00    0.0000000e+00    0.0000000e+00    0.0000000e+00    0.0000000e+00    0.0000000e+00    0.0000000e+00    0.0000000e+00    0.0000000e+00    0.0000000e+00    0.0000000e+00    0.0000000e+00    0.0000000e+00    0.0000000e+00    0.0000000e+00    0.0000000e+00    0.0000000e+00    0.0000000e+00    0.0000000e+00    0.0000000e+00    0.0000000e+00    0.0000000e+00    0.0000000e+00    0.0000000e+00    0.0000000e+00    0.0000000e+00 
  -1.9739068e+01    0.0000000e+00    8.7193899e-04    2.9191001e-03    0.0000000e+00    0.0000000e+00    0.0000000e+00    0.0000000e+00    0.0000000e+00    0.0000000e+00    0.0000000e+00    0.0000000e+00    0.0000000e+00    0.0000000e+00    0.0000000e+00    0.0000000e+00    0.0000000e+00    0.0000000e+00    0.0000000e+00    0.0000000e+00    0.0000000e+00    0.0000000e+00    0.0000000e+00    0.0000000e+00    0.0000000e+00    0.0000000e+00    0.0000000e+00    0.0000000e+00    0.0000000e+00    0.0000000e+00    0.0000000e+00    0.0000000e+00    0.0000000e+00    0.0000000e+00    0.0000000e+00    0.0000000e+00    0.0000000e+00    0.0000000e+00    0.0000000e+00    0.0000000e+00    0.0000000e+00    0.0000000e+00    0.0000000e+00 
  -1.9657849e+01    0.0000000e+00    8.7193899e-04    2.9191001e-03    0.0000000e+00    0.0000000e+00    0.0000000e+00    0.0000000e+00    0.0000000e+00    0.0000000e+00    0.0000000e+00    0.0000000e+00    0.0000000e+00    0.0000000e+00    0.0000000e+00    0.0000000e+00    0.0000000e+00    0.0000000e+00    0.0000000e+00    0.0000000e+00    0.0000000e+00    0.0000000e+00    0.0000000e+00    0.0000000e+00    0.0000000e+00    0.0000000e+00    0.0000000e+00    0.0000000e+00    0.0000000e+00    0.0000000e+00    0.0000000e+00    0.0000000e+00    0.0000000e+00    0.0000000e+00    0.0000000e+00    0.0000000e+00    0.0000000e+00    0.0000000e+00    0.0000000e+00    0.0000000e+00    0.0000000e+00    0.0000000e+00    0.0000000e+00 
  -1.9592874e+01    0.0000000e+00    8.7193899e-04    2.9191001e-03    0.0000000e+00    0.0000000e+00    0.0000000e+00    0.0000000e+00    0.0000000e+00    0.0000000e+00    0.0000000e+00    0.0000000e+00    0.0000000e+00    0.0000000e+00    0.0000000e+00    0.0000000e+00    0.0000000e+00    0.0000000e+00    0.0000000e+00    0.0000000e+00    0.0000000e+00    0.0000000e+00    0.0000000e+00    0.0000000e+00    0.0000000e+00    0.0000000e+00    0.0000000e+00    0.0000000e+00    0.0000000e+00    0.0000000e+00    0.0000000e+00    0.0000000e+00    0.0000000e+00    0.0000000e+00    0.0000000e+00    0.0000000e+00    0.0000000e+00    0.0000000e+00    0.0000000e+00    0.0000000e+00    0.0000000e+00    0.0000000e+00    0.0000000e+00 
  -1.9446679e+01    0.0000000e+00    8.7193899e-04    2.9191001e-03    0.0000000e+00    0.0000000e+00    0.0000000e+00    0.0000000e+00    0.0000000e+00    0.0000000e+00    0.0000000e+00    0.0000000e+00    0.0000000e+00    0.0000000e+00    0.0000000e+00    0.0000000e+00    0.0000000e+00    0.0000000e+00    0.0000000e+00    0.0000000e+00    0.0000000e+00    0.0000000e+00    0.0000000e+00    0.0000000e+00    0.0000000e+00    0.0000000e+00    0.0000000e+00    0.0000000e+00    0.0000000e+00    0.0000000e+00    0.0000000e+00    0.0000000e+00    0.0000000e+00    0.0000000e+00    0.0000000e+00    0.0000000e+00    0.0000000e+00    0.0000000e+00    0.0000000e+00    0.0000000e+00    0.0000000e+00    0.0000000e+00    0.0000000e+00 
  -1.9394699e+01    0.0000000e+00    8.7193899e-04    2.9191001e-03    0.0000000e+00    0.0000000e+00    0.0000000e+00    0.0000000e+00    0.0000000e+00    0.0000000e+00    0.0000000e+00    0.0000000e+00    0.0000000e+00    0.0000000e+00    0.0000000e+00    0.0000000e+00    0.0000000e+00    0.0000000e+00    0.0000000e+00    0.0000000e+00    0.0000000e+00    0.0000000e+00    0.0000000e+00    0.0000000e+00    0.0000000e+00    0.0000000e+00    0.0000000e+00    0.0000000e+00    0.0000000e+00    0.0000000e+00    0.0000000e+00    0.0000000e+00    0.0000000e+00    0.0000000e+00    0.0000000e+00    0.0000000e+00    0.0000000e+00    0.0000000e+00    0.0000000e+00    0.0000000e+00    0.0000000e+00    0.0000000e+00    0.0000000e+00 
  -1.9248504e+01    0.0000000e+00    8.7193898e-04    2.9191001e-03    0.0000000e+00    0.0000000e+00    0.0000000e+00    0.0000000e+00    0.0000000e+00    0.0000000e+00    0.0000000e+00    0.0000000e+00    0.0000000e+00    0.0000000e+00    0.0000000e+00    0.0000000e+00    0.0000000e+00    0.0000000e+00    0.0000000e+00    0.0000000e+00    0.0000000e+00    0.0000000e+00    0.0000000e+00    0.0000000e+00    0.0000000e+00    0.0000000e+00    0.0000000e+00    0.0000000e+00    0.0000000e+00    0.0000000e+00    0.0000000e+00    0.0000000e+00    0.0000000e+00    0.0000000e+00    0.0000000e+00    0.0000000e+00    0.0000000e+00    0.0000000e+00    0.0000000e+00    0.0000000e+00    0.0000000e+00    0.0000000e+00    0.0000000e+00 
  -1.9183528e+01    0.0000000e+00    8.7193898e-04    2.9191001e-03    0.0000000e+00    0.0000000e+00    0.0000000e+00    0.0000000e+00    0.0000000e+00    0.0000000e+00    0.0000000e+00    0.0000000e+00    0.0000000e+00    0.0000000e+00    0.0000000e+00    0.0000000e+00    0.0000000e+00    0.0000000e+00    0.0000000e+00    0.0000000e+00    0.0000000e+00    0.0000000e+00    0.0000000e+00    0.0000000e+00    0.0000000e+00    0.0000000e+00    0.0000000e+00    0.0000000e+00    0.0000000e+00    0.0000000e+00    0.0000000e+00    0.0000000e+00    0.0000000e+00    0.0000000e+00    0.0000000e+00    0.0000000e+00    0.0000000e+00    0.0000000e+00    0.0000000e+00    0.0000000e+00    0.0000000e+00    0.0000000e+00    0.0000000e+00 
  -1.9066573e+01    0.0000000e+00    8.7193898e-04    2.9191001e-03    0.0000000e+00    0.0000000e+00    0.0000000e+00    0.0000000e+00    0.0000000e+00    0.0000000e+00    0.0000000e+00    0.0000000e+00    0.0000000e+00    0.0000000e+00    0.0000000e+00    0.0000000e+00    0.0000000e+00    0.0000000e+00    0.0000000e+00    0.0000000e+00    0.0000000e+00    0.0000000e+00    0.0000000e+00    0.0000000e+00    0.0000000e+00    0.0000000e+00    0.0000000e+00    0.0000000e+00    0.0000000e+00    0.0000000e+00    0.0000000e+00    0.0000000e+00    0.0000000e+00    0.0000000e+00    0.0000000e+00    0.0000000e+00    0.0000000e+00    0.0000000e+00    0.0000000e+00    0.0000000e+00    0.0000000e+00    0.0000000e+00    0.0000000e+00 
  -1.8985353e+01    0.0000000e+00    8.7193898e-04    2.9191001e-03    0.0000000e+00    0.0000000e+00    0.0000000e+00    0.0000000e+00    0.0000000e+00    0.0000000e+00    0.0000000e+00    0.0000000e+00    0.0000000e+00    0.0000000e+00    0.0000000e+00    0.0000000e+00    0.0000000e+00    0.0000000e+00    0.0000000e+00    0.0000000e+00    0.0000000e+00    0.0000000e+00    0.0000000e+00    0.0000000e+00    0.0000000e+00    0.0000000e+00    0.0000000e+00    0.0000000e+00    0.0000000e+00    0.0000000e+00    0.0000000e+00    0.0000000e+00    0.0000000e+00    0.0000000e+00    0.0000000e+00    0.0000000e+00    0.0000000e+00    0.0000000e+00    0.0000000e+00    0.0000000e+00    0.0000000e+00    0.0000000e+00    0.0000000e+00 
  -1.8883829e+01    0.0000000e+00    8.7193898e-04    2.9191001e-03    0.0000000e+00    0.0000000e+00    0.0000000e+00    0.0000000e+00    0.0000000e+00    0.0000000e+00    0.0000000e+00    0.0000000e+00    0.0000000e+00    0.0000000e+00    0.0000000e+00    0.0000000e+00    0.0000000e+00    0.0000000e+00    0.0000000e+00    0.0000000e+00    0.0000000e+00    0.0000000e+00    0.0000000e+00    0.0000000e+00    0.0000000e+00    0.0000000e+00    0.0000000e+00    0.0000000e+00    0.0000000e+00    0.0000000e+00    0.0000000e+00    0.0000000e+00    0.0000000e+00    0.0000000e+00    0.0000000e+00    0.0000000e+00    0.0000000e+00    0.0000000e+00    0.0000000e+00    0.0000000e+00    0.0000000e+00    0.0000000e+00    0.0000000e+00 
  -1.8756924e+01    0.0000000e+00    8.7193898e-04    2.9191001e-03    0.0000000e+00    0.0000000e+00    0.0000000e+00    0.0000000e+00    0.0000000e+00    0.0000000e+00    0.0000000e+00    0.0000000e+00    0.0000000e+00    0.0000000e+00    0.0000000e+00    0.0000000e+00    0.0000000e+00    0.0000000e+00    0.0000000e+00    0.0000000e+00    0.0000000e+00    0.0000000e+00    0.0000000e+00    0.0000000e+00    0.0000000e+00    0.0000000e+00    0.0000000e+00    0.0000000e+00    0.0000000e+00    0.0000000e+00    0.0000000e+00    0.0000000e+00    0.0000000e+00    0.0000000e+00    0.0000000e+00    0.0000000e+00    0.0000000e+00    0.0000000e+00    0.0000000e+00    0.0000000e+00    0.0000000e+00    0.0000000e+00    0.0000000e+00 
  -1.8655400e+01    0.0000000e+00    8.7193898e-04    2.9191001e-03    0.0000000e+00    0.0000000e+00    0.0000000e+00    0.0000000e+00    0.0000000e+00    0.0000000e+00    0.0000000e+00    0.0000000e+00    0.0000000e+00    0.0000000e+00    0.0000000e+00    0.0000000e+00    0.0000000e+00    0.0000000e+00    0.0000000e+00    0.0000000e+00    0.0000000e+00    0.0000000e+00    0.0000000e+00    0.0000000e+00    0.0000000e+00    0.0000000e+00    0.0000000e+00    0.0000000e+00    0.0000000e+00    0.0000000e+00    0.0000000e+00    0.0000000e+00    0.0000000e+00    0.0000000e+00    0.0000000e+00    0.0000000e+00    0.0000000e+00    0.0000000e+00    0.0000000e+00    0.0000000e+00    0.0000000e+00    0.0000000e+00    0.0000000e+00 
  -1.8528495e+01    0.0000000e+00    8.7193898e-04    2.9191001e-03    0.0000000e+00    0.0000000e+00    0.0000000e+00    0.0000000e+00    0.0000000e+00    0.0000000e+00    0.0000000e+00    0.0000000e+00    0.0000000e+00    0.0000000e+00    0.0000000e+00    0.0000000e+00    0.0000000e+00    0.0000000e+00    0.0000000e+00    0.0000000e+00    0.0000000e+00    0.0000000e+00    0.0000000e+00    0.0000000e+00    0.0000000e+00    0.0000000e+00    0.0000000e+00    0.0000000e+00    0.0000000e+00    0.0000000e+00    0.0000000e+00    0.0000000e+00    0.0000000e+00    0.0000000e+00    0.0000000e+00    0.0000000e+00    0.0000000e+00    0.0000000e+00    0.0000000e+00    0.0000000e+00    0.0000000e+00    0.0000000e+00    0.0000000e+00 
  -1.8373095e+01    0.0000000e+00    8.7193898e-04    2.9191001e-03    0.0000000e+00    0.0000000e+00    0.0000000e+00    0.0000000e+00    0.0000000e+00    0.0000000e+00    0.0000000e+00    0.0000000e+00    0.0000000e+00    0.0000000e+00    0.0000000e+00    0.0000000e+00    0.0000000e+00    0.0000000e+00    0.0000000e+00    0.0000000e+00    0.0000000e+00    0.0000000e+00    0.0000000e+00    0.0000000e+00    0.0000000e+00    0.0000000e+00    0.0000000e+00    0.0000000e+00    0.0000000e+00    0.0000000e+00    0.0000000e+00    0.0000000e+00    0.0000000e+00    0.0000000e+00    0.0000000e+00    0.0000000e+00    0.0000000e+00    0.0000000e+00    0.0000000e+00    0.0000000e+00    0.0000000e+00    0.0000000e+00    0.0000000e+00 
  -1.8225223e+01    7.5259167e-21    8.7193898e-04    2.9191001e-03    0.0000000e+00    0.0000000e+00    0.0000000e+00    0.0000000e+00    0.0000000e+00    0.0000000e+00    0.0000000e+00    0.0000000e+00    0.0000000e+00    0.0000000e+00    0.0000000e+00    0.0000000e+00    0.0000000e+00    0.0000000e+00    0.0000000e+00    0.0000000e+00    0.0000000e+00    0.0000000e+00    0.0000000e+00    0.0000000e+00    0.0000000e+00    0.0000000e+00    0.0000000e+00    0.0000000e+00    0.0000000e+00    0.0000000e+00    0.0000000e+00    0.0000000e+00    0.0000000e+00    0.0000000e+00    0.0000000e+00    0.0000000e+00    0.0000000e+00    0.0000000e+00    0.0000000e+00    0.0000000e+00    0.0000000e+00    0.0000000e+00    0.0000000e+00 
  -1.8106925e+01    5.0749447e-20    8.7193898e-04    2.9191001e-03    0.0000000e+00    0.0000000e+00    0.0000000e+00    0.0000000e+00    0.0000000e+00    0.0000000e+00    0.0000000e+00    0.0000000e+00    0.0000000e+00    0.0000000e+00    0.0000000e+00    0.0000000e+00    0.0000000e+00    0.0000000e+00    0.0000000e+00    0.0000000e+00    0.0000000e+00    0.0000000e+00    0.0000000e+00    0.0000000e+00    0.0000000e+00    0.0000000e+00    0.0000000e+00    0.0000000e+00    0.0000000e+00    0.0000000e+00    0.0000000e+00    0.0000000e+00    0.0000000e+00    0.0000000e+00    0.0000000e+00    0.0000000e+00    0.0000000e+00    0.0000000e+00    0.0000000e+00    0.0000000e+00    0.0000000e+00    0.0000000e+00    0.0000000e+00 
  -1.7959291e+01    1.8197371e-19    8.7193898e-04    2.9191001e-03    0.0000000e+00    0.0000000e+00    0.0000000e+00    0.0000000e+00    0.0000000e+00    0.0000000e+00    0.0000000e+00    0.0000000e+00    0.0000000e+00    0.0000000e+00    0.0000000e+00    0.0000000e+00    0.0000000e+00    0.0000000e+00    0.0000000e+00    0.0000000e+00    0.0000000e+00    0.0000000e+00    0.0000000e+00    0.0000000e+00    0.0000000e+00    0.0000000e+00    0.0000000e+00    0.0000000e+00    0.0000000e+00    0.0000000e+00    0.0000000e+00    0.0000000e+00    0.0000000e+00    0.0000000e+00    0.0000000e+00    0.0000000e+00    0.0000000e+00    0.0000000e+00    0.0000000e+00    0.0000000e+00    0.0000000e+00    0.0000000e+00    0.0000000e+00 
  -1.7841185e+01    4.2360370e-19    8.7193898e-04    2.9191001e-03    0.0000000e+00    0.0000000e+00    0.0000000e+00    0.0000000e+00    0.0000000e+00    0.0000000e+00    0.0000000e+00    0.0000000e+00    0.0000000e+00    0.0000000e+00    0.0000000e+00    0.0000000e+00    0.0000000e+00    0.0000000e+00    0.0000000e+00    0.0000000e+00    0.0000000e+00    0.0000000e+00    0.0000000e+00    0.0000000e+00    0.0000000e+00    0.0000000e+00    0.0000000e+00    0.0000000e+00    0.0000000e+00    0.0000000e+00    0.0000000e+00    0.0000000e+00    0.0000000e+00    0.0000000e+00    0.0000000e+00    0.0000000e+00    0.0000000e+00    0.0000000e+00    0.0000000e+00    0.0000000e+00    0.0000000e+00    0.0000000e+00    0.0000000e+00 
  -1.7693795e+01    1.0162645e-18    8.7193898e-04    2.9191001e-03    0.0000000e+00    0.0000000e+00    0.0000000e+00    0.0000000e+00    0.0000000e+00    0.0000000e+00    0.0000000e+00    0.0000000e+00    0.0000000e+00    0.0000000e+00    0.0000000e+00    0.0000000e+00    0.0000000e+00    0.0000000e+00    0.0000000e+00    0.0000000e+00    0.0000000e+00    0.0000000e+00    0.0000000e+00    0.0000000e+00    0.0000000e+00    0.0000000e+00    0.0000000e+00    0.0000000e+00    0.0000000e+00    0.0000000e+00    0.0000000e+00    0.0000000e+00    0.0000000e+00    0.0000000e+00    0.0000000e+00    0.0000000e+00    0.0000000e+00    0.0000000e+00    0.0000000e+00    0.0000000e+00    0.0000000e+00    0.0000000e+00    0.0000000e+00 
  -1.7575883e+01    2.3885298e-18    8.7193898e-04    2.9191001e-03    0.0000000e+00    0.0000000e+00    0.0000000e+00    0.0000000e+00    0.0000000e+00    0.0000000e+00    0.0000000e+00    0.0000000e+00    0.0000000e+00    0.0000000e+00    0.0000000e+00    0.0000000e+00    0.0000000e+00    0.0000000e+00    0.0000000e+00    0.0000000e+00    0.0000000e+00    0.0000000e+00    0.0000000e+00    0.0000000e+00    0.0000000e+00    0.0000000e+00    0.0000000e+00    0.0000000e+00    0.0000000e+00    0.0000000e+00    0.0000000e+00    0.0000000e+00    0.0000000e+00    0.0000000e+00    0.0000000e+00    0.0000000e+00    0.0000000e+00    0.0000000e+00    0.0000000e+00    0.0000000e+00    0.0000000e+00    0.0000000e+00    0.0000000e+00 
  -1.7454482e+01    5.7824846e-18    8.7193898e-04    2.9191001e-03    0.0000000e+00    0.0000000e+00    0.0000000e+00    0.0000000e+00    0.0000000e+00    0.0000000e+00    0.0000000e+00    0.0000000e+00    0.0000000e+00    0.0000000e+00    0.0000000e+00    0.0000000e+00    0.0000000e+00    0.0000000e+00    0.0000000e+00    0.0000000e+00    0.0000000e+00    0.0000000e+00    0.0000000e+00    0.0000000e+00    0.0000000e+00    0.0000000e+00    0.0000000e+00    0.0000000e+00    0.0000000e+00    0.0000000e+00    0.0000000e+00    0.0000000e+00    0.0000000e+00    0.0000000e+00    0.0000000e+00    0.0000000e+00    0.0000000e+00    0.0000000e+00    0.0000000e+00    0.0000000e+00    0.0000000e+00    0.0000000e+00    0.0000000e+00 
  -1.7347546e+01    2.8833504e-14    8.7193898e-04    2.9191001e-03    0.0000000e+00    0.0000000e+00    0.0000000e+00    0.0000000e+00    0.0000000e+00    0.0000000e+00    0.0000000e+00    0.0000000e+00    0.0000000e+00    0.0000000e+00    0.0000000e+00    0.0000000e+00    0.0000000e+00    0.0000000e+00    0.0000000e+00    0.0000000e+00    0.0000000e+00    0.0000000e+00    0.0000000e+00    0.0000000e+00    0.0000000e+00    0.0000000e+00    0.0000000e+00    0.0000000e+00    0.0000000e+00    0.0000000e+00    0.0000000e+00    0.0000000e+00    0.0000000e+00    0.0000000e+00    0.0000000e+00    0.0000000e+00    0.0000000e+00    0.0000000e+00    0.0000000e+00    0.0000000e+00    0.0000000e+00    0.0000000e+00    0.0000000e+00 
  -1.7253433e+01    4.3579047e-13    8.7193898e-04    2.9191001e-03    1.1392962e-29    8.1576902e-25    9.8330331e-28    1.6981401e-33    2.7497081e-40    1.4031500e-31    4.9230039e-25    2.3181101e-29    8.0045088e-23    3.4289884e-23    9.7689771e-34    1.7808781e-23    2.3688975e-30    6.6622703e-35    2.5531233e-40    3.3421877e-23    8.9907458e-28    6.4021584e-38    2.6416803e-32    1.5853307e-26    1.2007141e-25    4.9152671e-23    1.9400655e-25    2.0970017e-24    1.3872808e-22    0.0000000e+00    1.1148789e-22    1.5739587e-31    5.2028165e-27    6.4223443e-26    2.7234704e-28    4.1392009e-25    2.3950451e-44    2.1851457e-43    1.4040125e-38    1.2278788e-27    2.7821601e-38   4.8173269e-105   1.4795471e-108 
  -1.7161683e+01    2.8587064e-12    8.7193898e-04    2.9191001e-03    1.5923221e-25    6.6084742e-23    1.7968669e-26    3.7934115e-32    2.5597459e-38    5.8646878e-31    1.1927996e-23    2.1839205e-27    1.7883884e-21    7.7431462e-22    1.9627514e-32    4.2289831e-22    5.1508286e-29    1.5482025e-33    1.0944610e-38    7.9365655e-22    4.7970330e-26    6.5760077e-36    5.4010754e-31    3.0772442e-25    2.9146417e-24    1.0206213e-21    4.5704281e-24    4.6394721e-23    2.9214533e-21    0.0000000e+00    2.6474601e-21    3.2212589e-30    1.0432327e-25    1.6874225e-24    4.1107676e-27    9.9745285e-24    2.5140535e-42    2.3350210e-41    4.1694987e-37    2.2428041e-26    2.6603407e-36   1.1135256e-101   3.6291546e-105 
  -1.7067498e+01    1.4760257e-11    8.7193898e-04    2.9191001e-03    1.4864759e-23    1.5248487e-21    1.8297600e-25    3.6171478e-31    8.0687303e-37    4.5489565e-30    9.3003900e-23    4.9155715e-26    9.9171940e-21    4.2492774e-21    1.5372904e-31    3.0757924e-21    4.4344875e-28    1.3558012e-32    4.8741896e-38    5.7723550e-21    4.4537180e-25    2.2036031e-34    4.7018568e-30    2.0711198e-24    1.8440850e-23    6.6842624e-21    2.8940873e-23    2.9691993e-22    2.1485219e-20    0.0000000e+00    1.9255266e-20    2.7702329e-29    7.6966926e-25    1.1399911e-23    4.2269098e-26    7.6229151e-23    7.9486335e-41    7.8133251e-40    7.2003414e-36    1.9012238e-25    7.6902191e-35    1.7215508e-97   5.9493381e-101 
  -1.6899734e+01    1.2282488e-10    8.7193898e-04    2.9191001e-03    4.3570479e-22    4.2536550e-20    2.8632907e-24    5.9629195e-30    4.8611905e-35    7.0080220e-29    2.2492957e-21    1.8619963e-24    1.1865222e-19    4.6694260e-20    2.0898143e-30    5.9303080e-20    6.4057691e-27    2.5833494e-31    2.0299505e-36    1.1129466e-19    9.5111439e-24    2.4687405e-32    9.1809709e-29    3.1884201e-23    2.4362171e-22    1.0116563e-19    4.0560257e-22    4.3096460e-21    3.6799711e-19    0.0000000e+00    4.6492460e-19    5.3880550e-28    1.4768343e-23    2.0300656e-22    7.7390753e-25    1.8157287e-21    7.7259217e-39    4.9804552e-38    5.5270941e-34    3.0472073e-24    4.1923786e-33    3.2613296e-87    1.5339901e-90 
  -1.6794897e+01    2.9223675e-10    8.7193898e-04    2.9191001e-03    4.2109443e-21    2.8123828e-19    9.1563801e-24    2.0973380e-29    2.7009445e-34    2.4332455e-28    7.8850448e-21    1.6050125e-23    4.0594145e-19    1.4594822e-19    6.3239955e-30    2.2723941e-19    2.8272983e-26    9.1299794e-31    1.8486604e-35    4.2646269e-19    3.2981275e-23    1.4538960e-31    2.8990245e-28    1.3350693e-22    9.5984418e-22    4.5557749e-19    1.6916353e-21    1.8704109e-20    1.7304558e-18    0.0000000e+00    1.6005723e-18    1.7943565e-27    4.9408524e-23    6.5094278e-22    2.5996144e-24    6.3653263e-21    5.7667261e-38    3.0757960e-37    3.3331672e-33    9.8368381e-24    1.4205344e-32    2.8354377e-81    1.8361881e-84 
  -1.6683578e+01    6.4394468e-10    8.7193898e-04    2.9191001e-03    1.6174713e-20    1.3599850e-18    4.9692541e-23    9.5852362e-29    3.5511983e-33    1.0336699e-27    2.8552078e-20    1.0564350e-22    1.1998847e-18    3.8414105e-19    2.1501199e-29    9.7057554e-19    1.0190250e-25    6.0433393e-30    1.5640829e-33    1.8214803e-18    1.2077170e-22    3.1536785e-30    1.4326186e-27    4.9997634e-22    3.4294830e-21    1.5429640e-18    6.1566851e-21    6.7290553e-20    6.2876364e-18    0.0000000e+00    6.2541528e-18    7.1905036e-27    1.9078290e-22    2.4020142e-21    9.4220528e-24    2.3018199e-20    1.3748263e-36    1.6314498e-35    1.0652017e-31    3.3964814e-23    1.1752830e-31    1.6574345e-74    3.9922947e-78 
  -1.6564927e+01    1.2698203e-09    8.7193898e-04    2.9191001e-03    1.3934192e-19    4.9334756e-18    1.7097389e-22    3.3165884e-28    1.7629098e-32    3.3843754e-27    9.2068886e-20    4.6251110e-22    3.0441883e-18    9.0064727e-19    6.3232574e-29    3.2640291e-18    3.2670214e-25    2.5062509e-29    7.6358775e-33    6.1257448e-18    3.9815927e-22    1.6450687e-29    5.3445023e-27    1.3453671e-21    8.9666021e-21    4.4543094e-18    1.6751409e-20    1.9725273e-19    1.8758796e-17    0.0000000e+00    2.0612233e-17    2.4810626e-26    5.6876298e-22    6.9860687e-21    2.6635914e-23    7.3761942e-20    8.5215263e-36    8.3521031e-35    5.2625784e-31    9.6323741e-23    5.9308534e-31    1.0212396e-67    5.4104576e-71 
  -1.6463546e+01    2.1208507e-09    8.7193898e-04    2.9191001e-03    4.1311626e-19    1.3768043e-17    3.9740858e-22    8.4029931e-28    5.6112422e-32    7.7866762e-27    2.2954149e-19    1.7371716e-21    6.5748607e-18    1.5605371e-18    1.4630705e-28    8.0805640e-18    7.4112375e-25    7.9838623e-29    2.7736056e-32    1.5164992e-17    1.0029673e-21    6.3456885e-29    1.3281189e-26    4.0905435e-21    2.7325427e-20    1.2387046e-17    5.0701579e-20    5.5758291e-19    5.2108423e-17    0.0000000e+00    5.0765170e-17    5.9719834e-26    1.6255054e-21    1.9441596e-20    7.4593029e-23    1.8504258e-19    3.3584797e-35    2.6929166e-34    1.7602402e-30    2.5097393e-22    2.0530088e-30    3.0224444e-60    1.3734663e-63 
  -1.6336819e+01    3.6548169e-09    8.7193898e-04    2.9191001e-03    7.8978573e-19    4.0534939e-17    1.0391885e-21    2.6094532e-27    2.3216773e-31    1.9736608e-26    6.2133795e-19    8.0533782e-21    1.4858912e-17    2.8587067e-18    3.7479335e-28    2.2029562e-17    2.0731719e-24    3.6631652e-28    1.5425349e-31    4.1343218e-17    2.6525321e-21    3.1519164e-28    3.7912916e-26    1.1118037e-20    7.0810148e-20    3.2547124e-17    1.3468340e-19    1.4923105e-18    1.5301600e-16    0.0000000e+00    1.3809028e-16    1.5870370e-25    4.3707815e-21    5.1780358e-20    1.7920109e-22    4.9989239e-19    1.8702061e-34    1.1251881e-33    8.8296768e-30    5.9775633e-22    9.3617095e-30    1.7250073e-52    9.2531136e-56 
  -1.6235438e+01    5.4963606e-09    8.7193898e-04    2.9191001e-03    2.1464781e-18    8.4146102e-17    2.2895232e-21    6.6251524e-27    6.3738272e-31    4.4751182e-26    1.2583339e-18    2.5540033e-20    2.7508376e-17    4.4853081e-18    7.4287794e-28    4.4423389e-17    4.5279387e-24    9.5162310e-28    4.3591200e-31    8.3369907e-17    5.5875385e-21    8.8110294e-28    8.5445070e-26    2.2233668e-20    1.4103381e-19    6.5857416e-17    2.6938348e-19    3.0163194e-18    3.1626935e-16    0.0000000e+00    2.7828258e-16    3.5069459e-25    8.8322257e-21    1.0414827e-19    3.8084916e-22    1.0115995e-18    5.2955959e-34    3.3759548e-33    2.3618802e-29    1.2594828e-21    2.5479361e-29    1.8805984e-44    1.3438289e-47 
  -1.6154333e+01    7.4856586e-09    8.7193898e-04    2.9191001e-03    4.1256618e-18    1.4253804e-16    3.9501502e-21    1.2706423e-26    1.3431548e-30    7.5568019e-26    2.1104040e-18    5.6665588e-20    4.3608951e-17    6.3819466e-18    1.2581477e-27    7.4279240e-17    7.9875242e-24    2.2767969e-27    1.0632221e-30    1.3940077e-16    9.6045425e-21    2.0229458e-27    1.6549911e-25    3.6712109e-20    2.3220863e-19    1.0942694e-16    4.4444543e-19    5.0110833e-18    5.3360084e-16    0.0000000e+00    4.6518996e-16    6.7545132e-25    1.4683551e-20    1.7267098e-19    6.7201883e-22    1.6948589e-18    1.3161212e-33    7.3121843e-33    5.4823477e-29    2.2241896e-21    5.4476543e-29    2.6145304e-36    2.0429721e-39 
  -1.6052952e+01    1.0467838e-08    8.7193898e-04    2.9191001e-03    7.1162276e-18    2.6322047e-16    8.4015558e-21    3.4472131e-26    4.0831755e-30    1.4809146e-25    3.9079745e-18    1.6861389e-19    7.2477456e-17    9.8001894e-18    2.4025330e-27    1.3784742e-16    1.5023407e-23    8.7107292e-27    4.4180866e-30    2.5870033e-16    1.8253344e-20    6.9339100e-27    4.3400775e-25    6.4061004e-20    4.0224706e-19    1.8648250e-16    7.7039740e-19    8.6580455e-18    9.6142869e-16    0.0000000e+00    8.6314939e-16    1.6480552e-24    2.5814268e-20    3.0150136e-19    1.1974888e-21    3.1249579e-18    4.9761499e-33    2.1616856e-32    2.1681137e-28    3.9443680e-21    1.7941711e-28    2.6938838e-30    1.6279735e-33 
  -1.5971847e+01    1.3300162e-08    8.7193898e-04    2.9191001e-03    1.3112313e-17    4.1585900e-16    1.4398751e-20    6.9997918e-26    9.0819277e-30    2.2970071e-25    6.2334784e-18    3.4353780e-19    1.0622998e-16    1.2688319e-17    4.0038764e-27    2.1931133e-16    2.5438051e-23    2.0289843e-26    1.0206818e-29    4.1158609e-16    2.9659358e-20    1.5544858e-26    8.2967948e-25    1.0157533e-19    6.3539392e-19    2.8396794e-16    1.1930958e-18    1.3304070e-17    1.4804803e-15    0.0000000e+00    1.3731464e-15    3.0918652e-24    4.1335442e-20    4.7909620e-19    1.9873196e-21    4.9827687e-18    1.2278938e-32    4.6710887e-32    4.9608987e-28    6.5754752e-21    4.1278133e-28    5.9551460e-30    3.3347095e-33 
  -1.5855056e+01    1.8301293e-08    8.7193898e-04    2.9191001e-03    2.9843602e-17    7.7648761e-16    3.8128914e-20    2.2831502e-25    3.7395209e-29    4.7239833e-25    1.2286442e-17    9.1076120e-19    1.7679240e-16    1.7960822e-17    8.7818236e-27    4.2255064e-16    5.4194643e-23    1.0899981e-25    5.0708983e-29    7.9301453e-16    6.1095560e-20    6.0482059e-26    2.8352914e-24    1.8623738e-19    1.1610101e-18    4.8928208e-16    2.1230964e-18    2.3318654e-17    2.5949685e-15    0.0000000e+00    2.6455204e-15    9.8045470e-24    7.7576492e-20    8.8600532e-19    3.9316027e-21    9.7787397e-18    7.5011481e-32    2.0769772e-31    2.4975917e-27    1.2931344e-20    1.4942628e-27    1.5810105e-29    7.1121271e-33 
  -1.5790172e+01    2.1453234e-08    8.7193898e-04    2.9191001e-03    3.6768010e-17    1.0689622e-15    6.8987899e-20    4.4153789e-25    8.1648488e-29    7.0345763e-25    1.7417348e-17    1.4924563e-18    2.2861536e-16    2.2673531e-17    1.3236544e-26    5.9508325e-16    7.7918022e-23    2.2501780e-25    1.1151062e-28    1.1168209e-15    8.8656777e-20    1.2332806e-25    5.5844529e-24    2.4478890e-19    1.5216294e-18    6.3205526e-16    2.7759008e-18    3.0375793e-17    3.4320779e-15    0.0000000e+00    3.7256886e-15    1.8683297e-23    1.0347093e-19    1.1648714e-18    5.3062002e-21    1.3798520e-17    1.8183575e-31    5.0360275e-31    5.5769397e-27    1.7473014e-20    2.9550380e-27    2.5361329e-29    1.0528289e-32 
  -1.5607686e+01    3.1268351e-08    8.7193898e-04    2.9191001e-03    7.7463814e-17    2.3781180e-15    3.0977820e-19    1.9046208e-24    4.1993718e-28    2.1146373e-24    4.1734802e-17    4.4928636e-18    4.2918445e-16    4.3722370e-17    3.6805126e-26    1.4155515e-15    1.9460261e-22    9.5825221e-25    4.7155317e-28    2.6567041e-15    2.2734581e-19    4.3492491e-25    2.2961754e-23    4.6068844e-19    2.8486628e-18    1.1498218e-15    5.1558557e-18    5.6139956e-17    6.7373315e-15    0.0000000e+00    8.8625882e-15    7.5084108e-23    2.0624555e-19    2.1954520e-18    1.0838731e-20    3.2656716e-17    9.4663127e-31    3.4952053e-30    2.4902056e-26    3.4528990e-20    1.1723534e-26    8.4671430e-29    2.8752062e-32 
  -1.5480959e+01    3.8589676e-08    8.7193898e-04    2.9191001e-03    9.8820391e-17    3.8978165e-15    7.9904681e-19    4.7308088e-24    1.1477924e-27    4.0774591e-24    7.2106342e-17    8.3494179e-18    6.2786687e-16    5.7606546e-17    7.7336238e-26    2.4055539e-15    3.5712199e-22    2.1653127e-24    1.1992790e-27    4.5148816e-15    4.0786610e-19    9.3370305e-25    5.8566871e-23    7.0818716e-19    4.3630905e-18    1.6915120e-15    7.8569069e-18    8.4206537e-17    1.0137629e-14    0.0000000e+00    1.5061461e-14    1.8913775e-22    3.3789876e-19    3.3721802e-18    1.8343348e-20    5.6208689e-17    2.9292676e-30    1.1204897e-29    4.2703506e-26    5.6439606e-20    2.6045489e-26    1.6710233e-28    5.2673012e-32 
  -1.5379578e+01    4.4929843e-08    8.7193898e-04    2.9191001e-03    1.4928772e-16    5.5897398e-15    1.5394057e-18    8.7644162e-24    2.1256485e-27    6.5155982e-24    1.0767673e-16    1.2830617e-17    8.3649414e-16    7.3656614e-17    1.1910833e-25    3.5496878e-15    5.5408654e-22    4.2425961e-24    1.8470931e-27    6.6624354e-15    6.3586318e-19    1.7809319e-24    9.8718559e-23    9.7832917e-19    6.0180818e-18    2.2365144e-15    1.0524975e-17    1.1244479e-16    1.3543284e-14    0.0000000e+00    2.2225838e-14    3.2516015e-22    4.8894047e-19    4.6724338e-18    2.6852122e-20    8.3732201e-17    4.7241318e-30    2.3017494e-29    7.8880083e-26    8.1218094e-20    4.3059948e-26    2.7163612e-28    8.2981640e-32 
  -1.5252851e+01    5.3109495e-08    8.7193898e-04    2.9191001e-03    1.7547519e-16    8.4830476e-15    3.2285389e-18    1.7720945e-23    3.9463555e-27    1.1425857e-23    1.7215425e-16    2.0565962e-17    1.1614848e-15    1.0034911e-16    2.0897574e-25    5.5736051e-15    9.2819769e-22    9.8809527e-24    3.1432921e-27    1.0461520e-14    1.0739175e-18    3.8956395e-24    1.8894199e-22    1.3935830e-18    8.5506107e-18    3.0389275e-15    1.4693798e-17    1.5508626e-16    1.8740643e-14    0.0000000e+00    3.4900146e-14    6.3424843e-22    7.4778092e-19    6.6242528e-18    4.1410603e-20    1.3338121e-16    6.7606980e-30    4.4079400e-29    1.6750076e-25    1.2078312e-19    7.3856490e-26    4.8452117e-28    1.4127688e-31 
  -1.5094443e+01    6.3512055e-08    8.7193898e-04    2.9191001e-03    2.3738854e-16    1.3510735e-14    8.0527630e-18    4.3440208e-23    9.9440375e-27    2.2341849e-23    2.8973539e-16    3.5043905e-17    1.6901020e-15    1.5440173e-16    4.2814086e-25    9.2000055e-15    1.6693833e-21    3.3258746e-23    7.4840129e-27    1.7269480e-14    1.9469095e-18    9.1675775e-24    4.6277991e-22    1.9846405e-18    1.2155754e-17    4.2283825e-15    2.0730989e-17    2.1859593e-16    2.6817531e-14    0.0000000e+00    5.7614033e-14    1.4183517e-21    1.2381641e-18    9.4247081e-18    6.7974809e-20    2.2379137e-16    2.1976751e-29    1.1354772e-28    4.7299177e-25    1.7702673e-19    1.4864840e-25    9.6218282e-28    2.5627107e-31 
  -1.4998697e+01    7.0140894e-08    8.7193898e-04    2.9191001e-03    2.8970015e-16    1.7746342e-14    1.3410039e-17    7.2746326e-23    1.8176348e-26    3.2536837e-23    3.9539372e-16    4.7525572e-17    2.1217037e-15    1.6913499e-16    6.4924454e-25    1.2276834e-14    2.5046923e-21    5.4833009e-23    1.1967079e-26    2.3046340e-14    2.8177913e-18    1.6001726e-23    7.1931617e-22    2.6898985e-18    1.6453733e-17    5.3735947e-15    2.7328048e-17    2.8321727e-16    3.3144117e-14    0.0000000e+00    7.6888845e-14    2.3358754e-21    1.7412012e-18    1.2772441e-17    9.8693917e-20    3.0583790e-16    4.5061505e-29    2.1770586e-28    7.8460339e-25    2.5447869e-19    2.2958587e-25    1.4118912e-27    3.7515993e-31 
  -1.4879014e+01    7.8555279e-08    8.7193898e-04    2.9191001e-03    3.5904479e-16    2.4458052e-14    2.5190072e-17    1.2824948e-22    3.9630999e-26    5.1533117e-23    5.6923947e-16    6.8126265e-17    2.7585580e-15    2.1936949e-16    1.1026517e-24    1.7252617e-14    3.8527672e-21    1.2543397e-22    2.2032841e-26    3.2390060e-14    4.3850656e-18    3.1958008e-23    1.3266610e-21    3.4704916e-18    2.1191524e-17    6.8052892e-15    3.5058964e-17    3.6273243e-16    4.2448491e-14    0.0000000e+00    1.0806758e-13    4.2611598e-21    2.5715115e-18    1.6422835e-17    1.4405787e-19    4.4015966e-16    1.1168357e-28    5.2107532e-28    1.5465024e-24    3.3198837e-19    3.9213201e-25    2.2426091e-27    5.5370784e-31 
  -1.4783268e+01    8.5458540e-08    8.7193898e-04    2.9191001e-03    3.7441909e-16    3.1226432e-14    3.8827551e-17    1.6749484e-22    6.7146670e-26    7.3091460e-23    7.5141179e-16    8.9181045e-17    3.3746534e-15    2.5708553e-16    1.4829074e-24    2.2340793e-14    5.3917657e-21    1.9521083e-22    3.0239309e-26    4.1945749e-14    6.1277715e-18    4.0643929e-23    1.5854803e-21    4.3211273e-18    2.6350065e-17    8.2173395e-15    4.3068228e-17    4.4288397e-16    5.1058084e-14    0.0000000e+00    1.3995472e-13    5.1711362e-21    3.3348672e-18    2.0440239e-17    1.8751532e-19    5.8135747e-16    1.7146970e-28    9.5741103e-28    1.8642467e-24    4.2750186e-19    5.7129842e-25    3.1881760e-27    7.6707746e-31 
  -1.4663585e+01    9.4501658e-08    8.7193898e-04    2.9191001e-03    4.1257195e-16    4.1543554e-14    6.4374281e-17    3.0891749e-22    1.2164489e-25    1.1206554e-22    1.0377245e-15    1.2181672e-16    4.2735995e-15    3.3411970e-16    2.2365482e-24    3.0197567e-14    7.9049486e-21    2.7594891e-22    4.6234319e-26    5.6702837e-14    9.0577281e-18    7.9626871e-23    2.7855440e-21    5.3541752e-18    3.2607189e-17    1.0054853e-14    5.3127728e-17    5.4623008e-16    6.3378245e-14    0.0000000e+00    1.8920286e-13    9.0143292e-21    4.6691609e-18    2.5278218e-17    2.5767565e-19    8.0311346e-16    3.0722233e-28    1.8662947e-27    3.3989572e-24    5.3710333e-19    8.6601956e-25    4.8899047e-27    1.1074224e-30 
  -1.4513982e+01    1.0590540e-07    8.7193898e-04    2.9191001e-03    4.2473579e-16    5.8200695e-14    1.1866438e-16    6.1832563e-22    2.4705387e-25    1.8573829e-22    1.5188245e-15    1.7709629e-16    5.6370211e-15    4.1565577e-16    3.8217204e-24    4.2979173e-14    1.2832153e-20    7.4961375e-22    8.4641018e-26    8.0716538e-14    1.4562400e-17    1.5656961e-22    5.0324092e-21    7.1205832e-18    4.3284459e-17    1.2959832e-14    6.9806387e-17    7.1354725e-16    8.1876784e-14    0.0000000e+00    2.6935329e-13    1.6171627e-20    7.3084214e-18    3.3526311e-17    3.9995845e-19    1.1784333e-15    6.2400014e-28    4.0107367e-27    6.4604853e-24    7.3299395e-19    1.4617886e-24    8.1030788e-27    1.6998488e-30 
  -1.4394299e+01    1.1509065e-07    8.7193898e-04    2.9191001e-03    4.3771984e-16    7.5281710e-14    1.9523736e-16    1.0811188e-21    4.6709927e-25    2.7366083e-22    2.0365892e-15    2.3809272e-16    6.9997581e-15    4.8358553e-16    5.9818900e-24    5.6233209e-14    1.9122344e-20    1.5062752e-21    1.3279876e-25    1.0562740e-13    2.1444862e-17    2.8612654e-22    8.2300340e-21    8.9801273e-18    5.4511431e-17    1.5882640e-14    8.6988801e-17    8.8553937e-16    9.9138325e-14    0.0000000e+00    3.5251529e-13    2.6152164e-20    1.0625628e-17    4.2215440e-17    5.8307268e-19    1.5864010e-15    1.3456597e-27    7.9222164e-27    1.0701725e-23    9.4712265e-19    2.2576720e-24    1.1895587e-26    2.3760086e-30 
  -1.4244696e+01    1.2677519e-07    8.7193898e-04    2.9191001e-03    4.4237648e-16    1.0240663e-13    3.6049405e-16    2.0206529e-21    1.0693618e-24    4.3170449e-22    2.8901195e-15    3.4051710e-16    9.0626225e-15    5.7950879e-16    1.0332123e-23    7.7269551e-14    3.1261289e-20    3.4455359e-21    2.3549226e-25    1.4518701e-13    3.4858537e-17    5.9040244e-22    1.5005493e-20    1.1659746e-17    7.0665899e-17    2.0230465e-14    1.1225978e-16    1.1410749e-15    1.2607071e-13    0.0000000e+00    4.8461669e-13    4.7244630e-20    1.7080878e-17    5.4659948e-17    9.3247728e-19    2.2666921e-15    3.5372361e-27    1.9655278e-26    2.1856063e-23    1.2455702e-18    3.9107175e-24    1.8643975e-26    3.4424373e-30 
  -1.4125013e+01    1.3660765e-07    8.7193898e-04    2.9191001e-03    4.6638000e-16    1.2944200e-13    5.7587604e-16    3.4284966e-21    2.0329549e-24    6.1147034e-22    3.7790546e-15    4.5166353e-16    1.1123198e-14    7.0429144e-16    1.5265878e-23    9.8470043e-14    4.6256790e-20    6.4848911e-21    3.4807882e-25    1.8507985e-13    5.1132174e-17    1.0666630e-21    2.2876236e-20    1.4329446e-17    8.6741755e-17    2.4367974e-14    1.3678813e-16    1.3885578e-15    1.5047376e-13    0.0000000e+00    6.1787120e-13    7.1657077e-20    2.4279789e-17    6.7122282e-17    1.3237487e-18    2.9851541e-15    6.8548535e-27    4.0025576e-26    3.4661588e-23    1.5624556e-18    6.0071918e-24    2.6402791e-26    4.7694118e-30 
  -1.3975410e+01    1.4898357e-07    8.7193898e-04    2.9191001e-03    4.7972812e-16    1.7219262e-13    1.0331886e-15    6.4817300e-21    4.7534557e-24    9.2750132e-22    5.2377652e-15    6.3911260e-16    1.4267849e-14    8.4271044e-16    2.6301074e-23    1.3167725e-13    7.6190497e-20    1.5630822e-20    5.9525777e-25    2.4762643e-13    8.3371292e-17    2.3640018e-21    4.1119621e-20    1.8529209e-17    1.1199333e-16    3.1015673e-14    1.7615485e-16    1.7871130e-15    1.9016001e-13    0.0000000e+00    8.2689526e-13    1.2761823e-19    3.9687632e-17    8.6430545e-17    2.1646737e-18    4.1875818e-15    1.9069238e-26    1.0268354e-25    6.8158573e-23    2.0279478e-18    1.0417732e-23    3.9822991e-26    6.6555328e-30 
  -1.3855727e+01    1.5954310e-07    8.7193898e-04    2.9191001e-03    4.9317925e-16    2.1611592e-13    1.6221312e-15    1.0722959e-20    9.3696108e-24    1.2821002e-21    6.8138834e-15    8.4075507e-16    1.7450276e-14    9.2450795e-16    3.9345857e-23    1.6582591e-13    1.1430886e-19    2.9288987e-20    8.6195524e-25    3.1200726e-13    1.2379579e-16    4.2835608e-21    6.2066500e-20    2.3336566e-17    1.4084287e-16    3.8061899e-14    2.1960279e-16    2.2204039e-15    2.2882276e-13    0.0000000e+00    1.0421468e-12    1.9126535e-19    5.6916948e-17    1.0862806e-16    3.1247360e-18    5.5103907e-15    4.0488273e-26    2.2207788e-25    1.1001569e-22    2.6062945e-18    1.6156175e-23    5.4621455e-26    8.8765001e-30 
  -1.3706124e+01    1.7296657e-07    8.7193898e-04    2.9191001e-03    5.0513654e-16    2.8572973e-13    2.8345695e-15    1.9737393e-20    2.1455669e-23    1.9022450e-21    9.4248252e-15    1.1826971e-15    2.2456515e-14    1.1063068e-15    6.7059305e-23    2.1945598e-13    1.9010470e-19    5.9008965e-20    1.4209745e-24    4.1326685e-13    2.0381902e-16    8.5833440e-21    1.0847127e-19    3.0329172e-17    1.8277526e-16    4.8986261e-14    2.8494816e-16    2.8856754e-15    2.9194898e-13    0.0000000e+00    1.3809325e-12    3.3247464e-19    9.3406282e-17    1.4055571e-16    5.1347790e-18    7.7538028e-15    8.9808693e-26    5.6504182e-25    2.0942056e-22    3.3899858e-18    2.8128249e-23    7.9926584e-26    1.2227194e-29 
  -1.3586441e+01    1.8424118e-07    8.7193898e-04    2.9191001e-03    5.1941569e-16    3.5748546e-13    4.4662348e-15    2.8397078e-20    3.9044552e-23    2.5986815e-21    1.2282624e-14    1.5612026e-15    2.7740703e-14    1.2948906e-15    1.0610622e-22    2.7449782e-13    2.9724856e-19    1.2904223e-19    2.1011179e-24    5.1739811e-13    3.0930829e-16    1.7619099e-20    1.7279289e-19    3.8560080e-17    2.3202904e-16    6.0952337e-14    3.5933308e-16    3.6319131e-15    3.5495210e-13    0.0000000e+00    1.7296371e-12    5.2344010e-19    1.4029226e-16    1.7814419e-16    7.8249221e-18    1.0282906e-14    2.4224614e-25    1.0985375e-24    3.6191607e-22    4.3674379e-18    4.5719984e-23    1.0794159e-25    1.6405446e-29 
  -1.3436837e+01    1.9847087e-07    8.7193898e-04    2.9191001e-03    5.4538618e-16    4.7779223e-13    8.1599498e-15    5.5266025e-20    1.1691997e-22    3.8267381e-21    1.7405842e-14    2.2309787e-15    3.6845746e-14    1.4887512e-15    2.0822791e-22    3.6436974e-13    5.4995646e-19    3.5191536e-19    3.6102082e-24    6.8798572e-13    5.4443299e-16    4.2495282e-20    3.4011376e-19    5.4082182e-17    3.2483498e-16    8.3677547e-14    5.0132842e-16    5.0535642e-15    4.7082691e-13    0.0000000e+00    2.3017009e-12    1.0109702e-18    2.5353540e-16    2.4795023e-16    1.4542847e-17    1.4996974e-14    5.0454589e-25    3.8263642e-24    8.1601419e-22    6.0881559e-18    9.2237407e-23    1.5538924e-25    2.2413153e-29 
  -1.3317155e+01    2.1048859e-07    8.7193898e-04    2.9191001e-03    5.6082662e-16    6.1107520e-13    1.3009889e-14    9.7078978e-20    2.2026938e-22    5.2143969e-21    2.3410554e-14    2.9984655e-15    4.7081797e-14    1.6158897e-15    3.1699307e-22    4.6295503e-13    8.6240867e-19    6.0175782e-19    5.3780639e-24    8.7556299e-13    8.5095365e-16    8.3194627e-20    5.2489505e-19    7.3128595e-17    4.3858454e-16    1.1041078e-13    6.7247121e-16    6.7573163e-15    5.9883391e-13    0.0000000e+00    2.9313514e-12    1.5629942e-18    3.8462329e-16    3.3418497e-16    2.2084545e-17    2.0656280e-14    1.3980487e-24    7.4129330e-24    1.3184614e-21    8.3163430e-18    1.5633011e-22    2.0689439e-25    2.9741336e-29 
  -1.3167551e+01    2.2533485e-07    8.7193898e-04    2.9191001e-03    5.8774846e-16    8.5177767e-13    2.4712971e-14    2.0398800e-19    6.4497609e-22    7.7776942e-21    3.5180396e-14    4.4442415e-15    6.7143638e-14    1.9070401e-15    6.8527608e-22    6.3471897e-13    1.7266757e-18    1.7132725e-18    9.5728250e-24    1.2042534e-12    1.5834133e-15    2.4394210e-19    1.1258951e-18    1.1328599e-16    6.7809977e-16    1.6695524e-13    1.0360115e-15    1.0370718e-14    8.5439089e-13    0.0000000e+00    4.0371676e-12    3.2939780e-18    7.6442327e-16    5.1229167e-16    4.5277894e-17    3.2261656e-14    5.3731853e-24    2.2886191e-23    3.2592504e-21    1.2695729e-17    3.4766417e-22    2.9561252e-25    4.1914484e-29 
  -1.3047869e+01    2.3792442e-07    8.7193898e-04    2.9191001e-03    6.3202847e-16    1.1539401e-12    4.3823263e-14    3.9091413e-19    1.8197156e-21    1.1037679e-20    5.1441500e-14    6.3189570e-15    9.5203459e-14    2.2748316e-15    1.4132444e-21    8.4222713e-13    3.3354089e-18    4.5880195e-18    1.5831356e-23    1.6044077e-12    2.7866734e-15    6.8287238e-19    2.2506592e-18    1.7840499e-16    1.0656554e-15    2.5240709e-13    1.6085209e-15    1.5958849e-14    1.1981008e-12    0.0000000e+00    5.3870614e-12    6.4223089e-18    1.4075543e-15    7.9890573e-16    8.6966310e-17    4.9011305e-14    1.9278179e-23    7.2164755e-23    7.5189924e-21    2.0041194e-17    7.9611606e-22    3.9641395e-25    5.8319842e-29 
  -1.2898265e+01    2.5348790e-07    8.7193898e-04    2.9191001e-03    7.5629522e-16    1.8447312e-12    1.0379415e-13    1.0341047e-18    8.8867025e-21    1.9025923e-20    9.3231560e-14    1.0623502e-14    1.7103893e-13    2.9024454e-15    4.5905726e-21    1.2787598e-12    9.4125582e-18    2.0754069e-17    3.3145206e-23    2.4592639e-12    6.5279652e-15    3.5123851e-18    6.8966668e-18    3.7894845e-16    2.2569434e-15    5.1076620e-13    3.3645997e-15    3.2979284e-14    2.1343772e-12    0.0000000e+00    8.2846912e-12    1.9070473e-17    3.8890292e-15    1.6617874e-15    2.5205466e-16    9.4659478e-14    1.0426209e-22    3.8093323e-22    2.8618872e-20    4.1545779e-17    3.1653282e-21    5.7731443e-25    8.8263848e-29 
  -1.2778583e+01    2.6639272e-07    8.7193897e-04    2.9191001e-03    1.1804044e-15    3.0979941e-12    2.5317993e-13    2.8821814e-18    6.0925591e-20    4.1981114e-20    1.8019673e-13    1.8479061e-14    3.3939594e-13    4.3277012e-15    1.7121288e-20    1.9856854e-12    3.0509018e-17    1.0153869e-16    8.2335679e-23    3.8830678e-12    1.5747403e-14    2.1340635e-17    2.3004787e-17    9.1166855e-16    5.4082336e-15    1.1457276e-12    7.8643154e-15    7.5691293e-14    4.1039027e-12    0.0000000e+00    1.3144060e-11    6.0677699e-17    1.1407341e-14    3.8934684e-15    7.8459625e-16    1.9561432e-13    1.0461917e-21    2.4819613e-21    1.2167727e-19    9.9650661e-17    1.6569569e-20    8.0681109e-25    1.4180499e-28 
  -1.2628979e+01    2.8235233e-07    8.7193895e-04    2.9191001e-03    8.9679711e-15    9.6118319e-12    1.5673563e-12    2.4823667e-17    6.0244365e-18    7.3507025e-19    7.2527813e-13    7.2405709e-14    1.5628663e-12    1.4391329e-14    2.7774916e-19    4.4779110e-12    3.9315660e-16    2.1753455e-15    4.4440024e-21    9.5887698e-12    8.9627890e-14    8.7172931e-16    2.8623363e-16    5.9629400e-15    3.5056170e-14    6.8069851e-12    4.9086390e-14    4.6036502e-13    1.7958406e-11    0.0000000e+00    3.3072308e-11    6.6752008e-16    1.1226568e-13    2.3646954e-14    8.1818446e-15    9.1882582e-13    6.6553670e-20    1.2848886e-19    2.2910892e-18    6.1433403e-16    5.2645568e-19    1.3361108e-24    3.1246001e-28 
  -1.2509297e+01    2.9545850e-07    8.7193875e-04    2.9191001e-03    3.5227134e-13    7.0768396e-11    2.4405506e-11    7.1975677e-16    3.5202887e-15    5.2033047e-17    6.4311944e-12    2.6389657e-12    1.5599192e-11    1.5610233e-13    1.2546272e-17    1.1873047e-11    1.2064462e-14    7.5410908e-14    7.8343647e-20    4.2216424e-11    1.1048160e-12    1.2462335e-13    7.9576132e-15    7.6819709e-14    4.4953178e-13    8.0873436e-11    6.0803212e-13    5.5746992e-12    1.7208693e-10    0.0000000e+00    1.5970149e-10    1.3832419e-14    2.2124703e-12    2.9412478e-13    1.6469269e-13    1.0468818e-11    6.9222188e-17    4.8195104e-17    7.5815674e-17    8.0717615e-15    1.3643268e-16    2.4839134e-24    8.8406248e-28 
  -1.2359693e+01    3.0870181e-07    8.7193609e-04    2.9191001e-03    3.0743209e-11    1.0108371e-09    8.6388093e-10    4.3574762e-14    2.2699244e-12    2.3705080e-15    1.3679985e-10    3.3443492e-10    1.4937900e-10    7.6470658e-13    1.6752204e-16    2.6683291e-11    2.1015805e-13    1.7655227e-12    8.4010205e-19    4.0740783e-10    2.0899570e-11    1.3102268e-11    1.1598652e-13    3.4678311e-13    2.0567399e-12    3.3383738e-10    2.6787523e-12    2.3927680e-11    9.7691353e-10    0.0000000e+00    2.1274355e-09    1.5234122e-13    2.8560825e-11    1.5869797e-12    2.1464585e-12    3.0090570e-10    3.1851938e-14    4.8345002e-14    1.2621447e-15    5.7821049e-14    4.6339278e-14    7.6214309e-24    2.7080551e-27 
  -1.2240010e+01    3.1686312e-07    8.7193176e-04    2.9191001e-03    8.6599588e-11    2.5247987e-09    2.2228386e-09    1.2032960e-13    6.8129849e-12    5.1756662e-15    3.4861763e-10    9.4501385e-10    2.9469475e-10    2.1228884e-12    2.8650629e-16    5.7923062e-11    3.4231177e-13    2.6800417e-12    1.4590748e-17    1.0088297e-09    4.0866007e-11    1.8806931e-11    1.9593773e-13    7.7108376e-13    4.5545996e-12    8.4686349e-10    6.2252446e-12    5.8472089e-11    2.3656529e-09    0.0000000e+00    5.1988067e-09    2.7454203e-13    5.2548994e-11    3.3280397e-12    3.5611832e-12    7.8282769e-10    6.1081770e-14    2.2767018e-13    2.0095760e-15    1.1110773e-13    1.2246490e-13    1.8868052e-23    7.4186270e-27 
  -1.2090407e+01    3.1851525e-07    8.7191922e-04    2.9191001e-03    3.1081052e-10    7.0196312e-09    6.7316199e-09    4.9105884e-13    3.1675093e-11    1.5491272e-14    1.0218957e-09    3.0244004e-09    6.8393321e-10    5.4863018e-12    6.2137149e-16    9.3432134e-11    7.8591956e-13    6.5033587e-12    4.4938668e-18    2.6415499e-09    1.0080219e-10    5.0507846e-11    4.3430488e-13    1.3079430e-12    7.7262069e-12    1.5109736e-09    1.0645523e-11    1.0274665e-10    4.9927071e-09    0.0000000e+00    1.4294588e-08    5.9162946e-13    1.3339546e-10    5.8336206e-12    7.8970561e-12    2.3557400e-09    3.3706357e-13    1.0762060e-12    4.6831846e-15    2.2306734e-13    5.2555388e-13    5.3654926e-23    1.5489609e-26 
  -1.1970724e+01    3.1754962e-07    8.7190601e-04    2.9191001e-03    6.2463441e-10    1.1877872e-08    1.2182746e-08    1.0329911e-12    6.9972922e-11    2.6680828e-14    1.8162273e-09    5.7193744e-09    9.3662894e-10    6.0156866e-12    6.9934091e-16    9.2855617e-11    1.0126221e-12    8.3928636e-12    3.5532199e-18    4.3522675e-09    1.5471178e-10    8.1224044e-11    5.2516241e-13    1.2964974e-12    7.6528066e-12    1.4904210e-09    1.0406777e-11    1.0113327e-10    5.6744836e-09    0.0000000e+00    2.4226269e-08    7.1844948e-13    1.7727229e-10    5.8301561e-12    9.6851034e-12    4.2702159e-09    6.1949660e-13    2.8028603e-12    5.8737686e-15    2.5018033e-13    1.0944881e-12    9.8286779e-23    1.9529662e-26 
  -1.1821121e+01    3.1967192e-07    8.7189151e-04    2.9191001e-03    1.0693439e-09    1.7195889e-08    1.8390744e-08    1.9207418e-12    1.3321625e-10    3.8883068e-14    2.7094540e-09    9.0500052e-09    9.2976515e-10    5.0823178e-12    7.4775470e-16    7.0348969e-11    9.7912319e-13    7.6488272e-12    3.5767829e-19    6.0294334e-09    1.6535112e-10    8.5409360e-11    5.4259746e-13    1.3611933e-12    7.9830212e-12    1.5910229e-09    1.0682745e-11    1.0554677e-10    6.4611111e-09    0.0000000e+00    3.4356153e-08    7.5191349e-13    2.1491348e-10    5.7298460e-12    9.7161297e-12    6.4631468e-09    9.4620622e-13    6.3136417e-12    6.0928276e-15    2.5458715e-13    1.9677489e-12    1.5022056e-22    1.6074343e-26 
  -1.1701438e+01    3.2211217e-07    8.7187963e-04    2.9191001e-03    1.4968549e-09    2.1480832e-08    2.3307458e-08    2.9479358e-12    2.0579241e-10    4.9741508e-14    3.4496742e-09    1.1664671e-08    9.8096322e-10    4.2141287e-12    6.6196158e-16    5.5525917e-11    1.0096563e-12    7.4038796e-12    1.6088981e-19    7.2499110e-09    1.8209718e-10    9.8705878e-11    5.2447194e-13    1.3114370e-12    7.7025829e-12    1.7990181e-09    1.1053658e-11    1.1513958e-10    8.0460335e-09    0.0000000e+00    4.2007763e-08    7.7885328e-13    2.5280692e-10    5.5228263e-12    9.6065521e-12    8.2068569e-09    1.3909960e-12    1.0880086e-11    5.8106527e-15    2.5056589e-13    3.0068413e-12    1.8638590e-22    1.3511413e-26 
  -1.1551835e+01    3.2550611e-07    8.7186405e-04    2.9191001e-03    2.1631734e-09    2.7147260e-08    3.0184376e-08    4.5868531e-12    3.2405184e-10    6.5022212e-14    4.4914862e-09    1.5388397e-08    9.8216463e-10    3.7756350e-12    5.3424646e-16    4.5956500e-11    1.0296948e-12    7.1284730e-12    2.3387668e-20    8.7726426e-09    1.9668769e-10    1.2335838e-10    4.6744274e-13    1.0397353e-12    6.0799337e-12    1.6103907e-09    9.0155242e-12    9.9121219e-11    8.7525633e-09    0.0000000e+00    5.2127022e-08    7.2177251e-13    2.7303420e-10    4.4676594e-12    8.7452090e-12    1.0658614e-08    2.1414155e-12    1.9197100e-11    5.1932980e-15    2.5389972e-13    4.5944757e-12    2.2795403e-22    1.2454503e-26 
  -1.1432152e+01    3.2988166e-07    8.7185093e-04    2.9191001e-03    2.8080061e-09    3.1933985e-08    3.6292475e-08    6.2355924e-12    4.4192650e-10    7.8625655e-14    5.4044129e-09    1.8671418e-08    1.0700360e-09    3.1786642e-12    8.2409381e-16    3.7723005e-11    1.4206219e-12    9.0666993e-12    1.7788171e-19    1.0081737e-08    2.2594454e-10    1.3358125e-10    5.9448651e-13    1.5651299e-12    8.8356694e-12    1.4483911e-09    9.3123545e-12    8.9984529e-11    7.7837962e-09    0.0000000e+00    6.0800033e-08    6.9727887e-13    2.8160289e-10    6.6867467e-12    9.6533813e-12    1.2851512e-08    4.0277859e-12    2.6684607e-11    7.9743421e-15    7.9436429e-13    6.1128950e-12    2.6043208e-22    1.3865704e-26 
  -1.1282549e+01    3.3742342e-07    8.7183660e-04    2.9191001e-03    3.5473510e-09    3.7069107e-08    4.2694393e-08    8.1484237e-12    5.8263539e-10    9.2738492e-14    6.4092809e-09    2.2180530e-08    1.0988245e-09    2.7935872e-12    8.5602392e-16    3.1801122e-11    1.5707121e-12    9.6249333e-12    2.1121823e-20    1.1252665e-08    2.3926092e-10    1.6013490e-10    6.4749519e-13    1.5673269e-12    8.9245201e-12    1.5574271e-09    1.0024773e-11    9.7689567e-11    8.4883077e-09    0.0000000e+00    6.9217542e-08    8.0426872e-13    3.4750291e-10    6.6121241e-12    1.0797113e-11    1.5160927e-08    5.2550162e-12    3.9861214e-11    8.4107733e-15    7.4167566e-13    7.7541237e-12    2.9802945e-22    1.2188921e-26 
  -1.1162866e+01    3.4386247e-07    8.7182354e-04    2.9191001e-03    4.2924592e-09    4.1725907e-08    4.8489367e-08    1.0143802e-11    7.3385900e-10    1.0682277e-13    7.3475399e-09    2.5310651e-08    1.1797994e-09    2.8691853e-12    9.4482977e-16    3.0740058e-11    1.8334132e-12    1.0487852e-11    1.0656887e-19    1.2330837e-08    2.6501095e-10    1.8466393e-10    7.1417414e-13    1.8796883e-12    1.0657345e-11    1.7187990e-09    1.1493332e-11    1.0844466e-10    9.0811273e-09    0.0000000e+00    7.6713331e-08    8.7025380e-13    3.9594369e-10    7.7955293e-12    1.1509549e-11    1.7269065e-08    7.4495843e-12    5.3766637e-11    9.6057463e-15    9.8546485e-13    9.5091126e-12    3.3102599e-22    1.3292271e-26 
  -1.1013263e+01    3.5157896e-07    8.7180486e-04    2.9191001e-03    5.5018272e-09    4.8444900e-08    5.6908368e-08    1.3578718e-11    9.9503747e-10    1.3242123e-13    8.8358542e-09    2.9819000e-08    1.2901347e-09    2.7289989e-12    1.1689846e-15    2.7624289e-11    2.4316844e-12    1.2588855e-11    2.4130747e-20    1.3800025e-08    2.9685321e-10    2.0799781e-10    8.3358500e-13    2.3743510e-12    1.3179766e-11    1.7676408e-09    1.2470264e-11    1.1315408e-10    9.6138401e-09    0.0000000e+00    8.7188741e-08    9.1482261e-13    4.2975772e-10    9.9002305e-12    1.2477125e-11    2.0402282e-08    1.2029518e-11    7.9576141e-11    1.2372155e-14    1.7825714e-12    1.2714322e-11    3.7695202e-22    1.5748259e-26 
  -1.0893580e+01    3.5797898e-07    8.7178639e-04    2.9191001e-03    6.8881034e-09    5.5175131e-08    6.5502279e-08    1.7705056e-11    1.3086845e-09    1.6442183e-13    1.0453406e-08    3.4366193e-08    1.4086921e-09    2.6935973e-12    1.4392133e-15    2.5676961e-11    3.1486354e-12    1.4702900e-11    2.5487240e-20    1.5366921e-08    3.3593793e-10    2.0880615e-10    9.5584129e-13    3.0043744e-12    1.6373089e-11    1.6367030e-09    1.3049623e-11    1.0708043e-10    8.5698308e-09    0.0000000e+00    9.7826489e-08    8.9700158e-13    4.2422522e-10    1.2460465e-11    1.2794864e-11    2.3654731e-08    1.8585486e-11    1.1042505e-10    1.5628453e-14    2.9391778e-12    1.6864071e-11    4.2147983e-22    1.9844552e-26 
  -1.0743977e+01    3.7045471e-07    8.7176311e-04    2.9191001e-03    8.9497785e-09    6.3712442e-08    7.6224712e-08    2.4217649e-11    1.8124634e-09    2.2814418e-13    1.2755653e-08    3.9921950e-08    1.4941728e-09    2.7269396e-12    2.0576546e-15    2.4446886e-11    4.2204182e-12    1.7085197e-11    3.3649937e-20    1.7061261e-08    3.5998188e-10    2.0220770e-10    1.2300301e-12    4.0714037e-12    2.1919382e-11    1.6947707e-09    1.5597250e-11    1.1592219e-10    8.3052112e-09    0.0000000e+00    1.0982449e-07    1.0223578e-12    4.6061852e-10    1.6175990e-11    1.4844408e-11    2.7848811e-08    3.0180614e-11    1.7166195e-10    2.2114716e-14    4.7527281e-12    2.4004348e-11    4.9070305e-22    2.5775123e-26 
  -1.0624294e+01    3.8162812e-07    8.7174252e-04    2.9191001e-03    1.1178212e-08    7.1370151e-08    8.5478190e-08    3.2387254e-11    2.4164023e-09    3.3953072e-13    1.5175209e-08    4.4366758e-08    1.6438380e-09    2.9488686e-12    2.7325453e-15    2.4886268e-11    5.7177237e-12    1.9735452e-11    5.8701641e-20    1.8530425e-08    3.9857947e-10    2.2700538e-10    1.4332769e-12    4.7224071e-12    2.4982003e-11    1.8441048e-09    1.6847831e-11    1.2480739e-10    8.8877712e-09    0.0000000e+00    1.1922603e-07    1.0822761e-12    5.2401315e-10    1.8444128e-11    1.5279497e-11    3.1734008e-08    4.9737264e-11    2.5840889e-10    3.1148659e-14    7.7116365e-12    3.5004524e-11    5.7171337e-22    3.5900085e-26 
  -1.0474690e+01    3.9128838e-07    8.7170115e-04    2.9191001e-03    1.9470192e-08    8.8265722e-08    1.0546068e-07    1.2539447e-10    4.5762108e-09    4.8798319e-11    1.8824194e-08    5.0515449e-08    1.8188475e-09    4.5129852e-12    8.3116652e-14    2.3013430e-11    3.2022029e-11    2.4184370e-11    2.1159909e-15    2.0840443e-08    4.2729479e-10    1.8247875e-10    3.1015749e-12    6.2882668e-12    3.2549736e-11    1.6476371e-09    1.8045373e-11    1.1724416e-10    7.4256943e-09    0.0000000e+00    1.3349820e-07    1.1257290e-12    4.6869878e-10    2.4167256e-11    1.6346051e-11    3.7877046e-08    1.9179499e-10    1.0293694e-09    5.2407248e-13    1.5766888e-11    1.4910874e-10    5.2481347e-17    2.7533057e-19 
  -1.0351087e+01    3.9304672e-07    8.7164236e-04    2.9191001e-03    4.4693939e-08    1.1287921e-07    1.2641278e-07    4.0859654e-10    6.3459809e-09    2.4108916e-10    2.3304716e-08    5.4486654e-08    2.1001163e-09    1.6208087e-10    1.6282799e-12    3.3876516e-11    4.6202591e-11    3.3130793e-11    1.0421502e-13    2.3081601e-08    4.9205928e-10    1.7540863e-10    4.6176810e-12    9.1939258e-12    4.6720570e-11    1.8033548e-09    2.3029632e-11    1.3256561e-10    6.2897688e-09    0.0000000e+00    1.4312119e-07    1.2562969e-12    5.0359213e-10    3.4867543e-11    1.8950356e-11    4.3261372e-08    3.1583401e-10    1.6418944e-09    7.6774515e-13    3.7643999e-11    2.3193003e-10    6.2506735e-12    2.2573622e-15 
  -1.0280250e+01    3.9536669e-07    8.7159614e-04    2.9191001e-03    6.3037459e-08    1.3408712e-07    1.4847083e-07    7.5123156e-10    9.2130300e-09    5.1063963e-10    2.6385988e-08    5.5157874e-08    2.2901120e-09    1.3840617e-10    2.3823017e-12    3.0949441e-11    1.1360807e-10    4.0067609e-11    1.3695804e-13    2.4279479e-08    5.0518356e-10    1.5664091e-10    7.7459700e-12    9.6380671e-12    4.7525484e-11    1.4674837e-09    2.0228203e-11    1.0874203e-10    5.2866454e-09    0.0000000e+00    1.4583633e-07    1.1631408e-12    4.2115575e-10    3.5694832e-11    1.6943953e-11    4.7147440e-08    5.3798180e-10    2.8638350e-09    1.9591143e-12    6.0513133e-11    4.6387185e-10    1.3206236e-11    1.9424244e-15 
  -1.0169222e+01    4.0555457e-07    8.7147724e-04    2.9191001e-03    1.3484676e-07    1.8579923e-07    1.8404066e-07    1.5466598e-09    1.3754351e-08    1.3333305e-09    3.0514976e-08    5.4622897e-08    2.4032662e-09    6.8041842e-10    5.8031659e-12    8.1710650e-11    1.7899334e-10    4.0735619e-11    2.9064410e-13    2.5604180e-08    5.3327918e-10    1.3979731e-10    1.0814045e-11    9.7834882e-12    4.8786100e-11    1.4658142e-09    2.1234448e-11    1.1034819e-10    4.1895651e-09    0.0000000e+00    1.4528347e-07    1.1555705e-12    4.2332334e-10    3.6192504e-11    1.6202033e-11    5.0327941e-08    9.3467694e-10    5.3298883e-09    3.3567228e-12    8.9723663e-11    8.5280551e-10    4.6322200e-11    6.7321156e-15 
  -1.0052763e+01    4.2463932e-07    8.7130331e-04    2.9191001e-03    2.4639193e-07    2.6099745e-07    2.3101567e-07    2.8358572e-09    1.9836784e-08    2.9485341e-09    3.8544917e-08    5.2711942e-08    2.8066818e-09    1.3356675e-09    9.3055590e-12    1.3756452e-10    2.5619356e-10    5.3120410e-11    5.0152853e-13    2.7613583e-08    5.5760752e-10    8.4743372e-11    1.4168270e-11    1.2166994e-11    5.8823656e-11    1.1726008e-09    2.1149173e-11    9.2593154e-11    2.1260638e-09    0.0000000e+00    1.4281993e-07    1.0564401e-12    3.0894989e-10    4.3742347e-11    1.5150385e-11    5.6728325e-08    1.4247574e-09    8.0089404e-09    5.5430631e-12    1.4363677e-10    1.2117642e-09    1.2287193e-10    1.1582033e-14 
  -9.9938383e+00    4.2107018e-07    8.7120384e-04    2.9191000e-03    3.1218574e-07    3.0303570e-07    2.5658474e-07    3.6248514e-09    2.3475199e-08    4.0267810e-09    4.2588547e-08    5.2290520e-08    2.8389274e-09    1.7064490e-09    1.2201571e-11    1.6212331e-10    2.8467130e-10    5.2915032e-11    7.1566407e-13    2.8053692e-08    5.7202054e-10    6.5152266e-11    1.5062811e-11    1.4156195e-11    6.8024857e-11    1.1816087e-09    2.3202080e-11    9.6018715e-11    1.4198376e-09    0.0000000e+00    1.4069000e-07    1.0802675e-12    3.0775085e-10    5.0580389e-11    1.6543836e-11    5.8601710e-08    1.7517481e-09    1.0080112e-08    7.4397325e-12    1.6874637e-10    1.4416707e-09    1.7286523e-10    1.4485181e-14 
  -9.8984529e+00    3.9496309e-07    8.7103082e-04    2.9191000e-03    4.2629356e-07    3.7696231e-07    3.0524278e-07    5.3563561e-09    3.1184270e-08    6.8303627e-09    5.1794902e-08    4.9214850e-08    3.0103630e-09    2.2621276e-09    1.5379935e-11    1.9652241e-10    3.7846461e-10    5.5200146e-11    9.0058053e-13    2.8903813e-08    5.8069524e-10    2.8066311e-11    1.6779847e-11    1.2800841e-11    5.9025661e-11    6.3053956e-10    1.5784489e-11    5.3386626e-11    2.9668132e-10    0.0000000e+00    1.3326095e-07    7.7909658e-13    1.3665132e-10    4.3950602e-11    1.1442328e-11    6.3584929e-08    2.3873144e-09    1.4074028e-08    9.6320716e-12    2.2346193e-10    1.9373490e-09    2.7221902e-10    2.0061476e-14 
  -9.7957921e+00    3.4542086e-07    8.7084617e-04    2.9190999e-03    5.4222191e-07    4.5727129e-07    3.6811301e-07    7.5907980e-09    4.2227710e-08    1.0890282e-08    6.1033423e-08    4.3501972e-08    3.1241827e-09    2.6812799e-09    2.0275615e-11    2.2163895e-10    5.2802045e-10    5.9352449e-11    1.9387655e-12    2.9005075e-08    5.7346849e-10    2.1451376e-11    2.1505215e-11    1.2422393e-11    5.3622266e-11    4.4886304e-10    1.1896870e-11    3.8569104e-11    2.0463751e-10    0.0000000e+00    1.2030096e-07    7.3641666e-13    1.0250348e-10    4.0424093e-11    1.0502880e-11    6.8161956e-08    3.3500191e-09    1.9640912e-08    1.3775857e-11    3.3393603e-10    2.6255055e-09    4.0073671e-10    2.4556827e-14 
  -9.6854103e+00    2.7769226e-07    8.7063616e-04    2.9190999e-03    6.8396587e-07    5.4510646e-07    4.3380112e-07    1.0427397e-08    5.5791937e-08    1.6883514e-08    6.8330822e-08    3.7008535e-08    3.0448950e-09    3.4260307e-09    2.3413797e-11    2.8219722e-10    5.7645633e-10    5.2161190e-11    1.5209814e-12    2.7889174e-08    5.6722885e-10    1.5943389e-11    1.9135359e-11    9.2646752e-12    3.9395256e-11    2.8945591e-10    8.1285178e-12    2.5753440e-11    1.3155726e-10    0.0000000e+00    1.0428579e-07    5.6545713e-13    6.5946367e-11    2.9925625e-11    7.9074774e-12    6.7937823e-08    4.4008842e-09    2.6598677e-08    1.6159070e-11    3.4823891e-10    3.3545324e-09    5.6120736e-10    3.0629183e-14 
  -9.5893804e+00    2.1666477e-07    8.7045908e-04    2.9190998e-03    8.0502053e-07    6.1939456e-07    4.8964370e-07    1.2936788e-08    6.8431815e-08    2.3126400e-08    7.3711268e-08    3.0177009e-08    3.1399212e-09    3.8414976e-09    2.3968148e-11    3.0668127e-10    6.2463360e-10    5.3323758e-11    1.0251503e-12    2.6827298e-08    5.6142876e-10    1.2249487e-11    1.9227124e-11    6.8596313e-12    2.7787229e-11    1.8173448e-10    5.2101412e-12    1.6768020e-11    8.8838252e-11    0.0000000e+00    8.9465290e-08    5.0399760e-13    3.8552206e-11    2.1250432e-11    6.2093923e-12    6.7686300e-08    5.1898972e-09    3.2289526e-08    1.8446449e-11    3.7323374e-10    3.8810087e-09    7.4031034e-10    3.6043247e-14 
  -9.4817480e+00    1.6269950e-07    8.7027071e-04    2.9190997e-03    9.3549804e-07    6.9684109e-07    5.4882346e-07    1.5721280e-08    7.9558752e-08    3.0966353e-08    7.1039718e-08    2.4603711e-08    2.9908173e-09    4.3661249e-09    2.8462940e-11    3.3768440e-10    7.2325834e-10    4.6594942e-11    1.3152538e-12    2.3508129e-08    5.4839764e-10    9.2090371e-12    1.7947290e-11    4.2892248e-12    1.6988812e-11    1.1179635e-10    3.2042151e-12    1.0701521e-11    5.9466372e-11    0.0000000e+00    7.3746977e-08    3.9055809e-13    1.9663914e-11    1.2869321e-11    4.2744616e-12    6.1206181e-08    5.3757128e-09    3.7621224e-08    2.0716984e-11    3.4814771e-10    4.3890696e-09    9.5374473e-10    4.1897601e-14 
  -9.3810907e+00    1.2378349e-07    8.7011499e-04    2.9190996e-03    1.0377001e-06    7.6170144e-07    6.0437000e-07    1.8121640e-08    8.8103597e-08    3.8746906e-08    6.4170845e-08    2.0069169e-08    3.0324264e-09    4.6522418e-09    3.0719762e-11    3.5713982e-10    8.1016956e-10    4.3671919e-11    1.4157360e-12    1.9813889e-08    5.2984085e-10    6.9635850e-12    1.5929819e-11    2.5829468e-12    1.0336653e-11    7.3572245e-11    2.0847819e-12    7.2368504e-12    4.1426799e-11    0.0000000e+00    6.0652392e-08    2.9971463e-13    1.0389098e-11    7.7649534e-12    2.7914911e-12    5.4828449e-08    4.9417637e-09    4.0509963e-08    2.1055701e-11    3.1492883e-10    4.6766283e-09    1.1751436e-09    4.6552061e-14 
  -9.2800250e+00    9.8536939e-08    8.6995934e-04    2.9190995e-03    1.1597801e-06    8.2393129e-07    6.3474001e-07    1.9902436e-08    9.1913665e-08    4.6267426e-08    5.5368043e-08    1.7127535e-08    2.8856320e-09    5.3651645e-09    3.3323984e-11    4.0995484e-10    7.9703593e-10    3.5837903e-11    1.3536720e-12    1.6012522e-08    5.1073684e-10    5.5919567e-12    1.2649685e-11    1.6106685e-12    6.5909179e-12    5.4274754e-11    1.4883977e-12    5.4513267e-12    3.2087905e-11    0.0000000e+00    5.0507281e-08    2.2285916e-13    6.2992032e-12    4.9509949e-12    1.9034509e-12    4.7636317e-08    4.0963380e-09    3.9890286e-08    1.9609239e-11    2.6322373e-10    4.5744621e-09    1.4268807e-09    5.4118937e-14 
  -9.1780569e+00    7.9858449e-08    8.6982206e-04    2.9190994e-03    1.2676098e-06    8.8019995e-07    6.5771480e-07    2.1128812e-08    9.3303464e-08    5.3150055e-08    4.7837036e-08    1.4681664e-08    2.9487504e-09    6.0211142e-09    3.8077002e-11    4.6067674e-10    7.9375109e-10    3.5790087e-11    1.6211015e-12    1.3071510e-08    4.9812326e-10    4.5946070e-12    9.8912899e-12    1.1747234e-12    4.7500089e-12    4.1796392e-11    1.1053444e-12    4.2678545e-12    2.5866475e-11    0.0000000e+00    4.2875971e-08    1.7848632e-13    4.1709829e-12    3.5589579e-12    1.4577475e-12    4.2946679e-08    3.2984201e-09    3.6932441e-08    1.7755414e-11    2.4850292e-10    4.3022133e-09    1.7216061e-09    6.3875180e-14 
  -9.0843915e+00    6.8301101e-08    8.6971466e-04    2.9190992e-03    1.3602732e-06    9.2304308e-07    6.6567704e-07    2.1803124e-08    9.3934913e-08    5.8297316e-08    4.2552045e-08    1.3487630e-08    2.8165741e-09    6.5329171e-09    3.9296213e-11    4.8948494e-10    7.3817708e-10    2.9740490e-11    1.2460059e-12    1.0884326e-08    4.8281965e-10    3.9357746e-12    6.7711231e-12    9.1459840e-13    3.7807452e-12    3.4980110e-11    9.1709675e-13    3.5916972e-12    2.2343854e-11    0.0000000e+00    3.7836808e-08    1.2963716e-13    3.2564114e-12    2.8281560e-12    1.1584214e-12    3.8895689e-08    2.7043654e-09    3.3949733e-08    1.6077024e-11    1.9598982e-10    4.0383410e-09    2.0202036e-09    7.1961652e-14 
  -8.9762750e+00    5.8644817e-08    8.6962815e-04    2.9190991e-03    1.4334375e-06    9.5758450e-07    6.7372914e-07    2.2420186e-08    9.4530987e-08    6.3121799e-08    3.8701452e-08    1.2517514e-08    2.7563421e-09    6.7559573e-09    4.0601662e-11    5.0231895e-10    6.7979239e-10    2.4485595e-11    1.1625256e-12    9.4204996e-09    4.6488917e-10    3.2949255e-12    4.9667072e-12    6.9033271e-13    2.9227350e-12    2.9758751e-11    7.6214795e-13    3.0762433e-12    1.9515547e-11    0.0000000e+00    3.4098700e-08    9.6550981e-14    2.6386321e-12    2.1819835e-12    9.4143746e-13    3.5708985e-08    2.1892529e-09    3.0631054e-08    1.4716107e-11    1.4829749e-10    3.8224551e-09    2.3631952e-09    7.6037590e-14 
  -8.8572724e+00    5.2115685e-08    8.6956209e-04    2.9190989e-03    1.4913538e-06    9.8309234e-07    6.7893004e-07    2.2926705e-08    9.5303861e-08    6.6248296e-08    3.5570005e-08    1.1732469e-08    2.6164046e-09    6.7790399e-09    4.0768790e-11    4.8475431e-10    6.4893563e-10    2.0222451e-11    1.0406501e-12    8.4077836e-09    4.5194552e-10    2.9540949e-12    3.7067182e-12    5.3308669e-13    2.3020356e-12    2.6392417e-11    6.5108974e-13    2.7482859e-12    1.7804974e-11    0.0000000e+00    3.1360804e-08    8.1813363e-14    2.2778541e-12    1.7135659e-12    8.0573007e-13    3.3569870e-08    1.7958165e-09    2.7766410e-08    1.3657398e-11    1.1645897e-10    3.5960130e-09    2.7318296e-09    7.9311521e-14 
  -8.7799493e+00    4.8072732e-08    8.6953159e-04    2.9190988e-03    1.5160379e-06    9.9483033e-07    6.8408504e-07    2.3248182e-08    9.5832992e-08    6.7718655e-08    3.3997377e-08    1.1411967e-08    2.5137115e-09    6.7136654e-09    4.0985993e-11    4.7277959e-10    6.3375545e-10    1.7247837e-11    9.9544931e-13    7.9357324e-09    4.4321230e-10    2.8013649e-12    3.2917641e-12    4.4781821e-13    1.9748814e-12    2.5030848e-11    6.0192192e-13    2.6185441e-12    1.7075152e-11    0.0000000e+00    3.0073981e-08    6.9929313e-14    2.1140361e-12    1.4704792e-12    7.2968766e-13    3.2404764e-08    1.6010087e-09    2.6230264e-08    1.3145522e-11    1.0164924e-10    3.4971206e-09    2.9578748e-09    8.0540263e-14 
  -8.6407677e+00    4.3328244e-08    8.6948396e-04    2.9190986e-03    1.5549129e-06    1.0129124e-06    6.9134957e-07    2.3664368e-08    9.6174474e-08    6.8905885e-08    3.1533273e-08    1.0970015e-08    2.4185390e-09    6.7898965e-09    4.1554813e-11    4.7453585e-10    6.2270746e-10    1.3976898e-11    9.1772360e-13    7.3144447e-09    4.3322764e-10    2.5660328e-12    2.7408102e-12    3.7952898e-13    1.7115919e-12    2.3232055e-11    5.5357390e-13    2.4513425e-12    1.5709133e-11    0.0000000e+00    2.8294055e-08    5.8345305e-14    1.9054207e-12    1.2671071e-12    6.4826480e-13    3.0805903e-08    1.3476686e-09    2.3771876e-08    1.2571608e-11    8.5561957e-11    3.3096802e-09    3.3701983e-09    8.5072332e-14 
  -8.5789092e+00    4.1536159e-08    8.6946385e-04    2.9190985e-03    1.5716154e-06    1.0205113e-06    6.9367078e-07    2.3784779e-08    9.6079849e-08    6.9034674e-08    3.0559187e-08    1.0810851e-08    2.4240844e-09    6.9223273e-09    4.2212477e-11    4.8865412e-10    6.2610479e-10    1.3351183e-11    9.3479749e-13    7.1152643e-09    4.3055626e-10    2.4602985e-12    2.6553014e-12    3.6958252e-13    1.6660664e-12    2.2545622e-11    5.3847561e-13    2.3878339e-12    1.5121761e-11    0.0000000e+00    2.7651617e-08    5.5558547e-14    1.8363794e-12    1.2279763e-12    6.2840035e-13    3.0189830e-08    1.2630266e-09    2.2762098e-08    1.2468612e-11    8.1380507e-11    3.2301087e-09    3.5579077e-09    8.7787042e-14 
  -8.4397276e+00    3.8457540e-08    8.6942593e-04    2.9190983e-03    1.6034148e-06    1.0345858e-06    6.9839745e-07    2.4041463e-08    9.5797623e-08    6.8715933e-08    2.8686780e-08    1.0504925e-08    2.3901818e-09    7.0131970e-09    4.3137374e-11    4.9430853e-10    6.1324360e-10    1.1723415e-11    9.1906187e-13    6.7523572e-09    4.2423543e-10    2.2655401e-12    2.4612972e-12    3.3189312e-13    1.5034526e-12    2.1133815e-11    4.9940565e-13    2.2538759e-12    1.4115358e-11    0.0000000e+00    2.6484250e-08    5.0936356e-14    1.7106281e-12    1.1020602e-12    5.8587071e-13    2.9062915e-08    1.0981915e-09    2.0688858e-08    1.2032067e-11    7.2577552e-11    3.0727132e-09    3.9764032e-09    9.2739899e-14 
  -8.3624045e+00    3.7044464e-08    8.6940883e-04    2.9190982e-03    1.6172292e-06    1.0408801e-06    7.0152181e-07    2.4198498e-08    9.5683588e-08    6.8371225e-08    2.7756904e-08    1.0351772e-08    2.3442731e-09    6.9512273e-09    4.3412024e-11    4.8345201e-10    6.0056892e-10    1.0818621e-11    8.7937333e-13    6.5785306e-09    4.2026281e-10    2.1968369e-12    2.3481028e-12    3.0528745e-13    1.3932884e-12    2.0481518e-11    4.7786834e-13    2.1912352e-12    1.3728578e-11    0.0000000e+00    2.5928099e-08    4.8501083e-14    1.6556137e-12    1.0202701e-12    5.6278605e-13    2.8617738e-08    1.0211076e-09    1.9684121e-08    1.1714480e-11    6.8202302e-11    2.9920786e-09    4.2077393e-09    9.5082658e-14 
  -8.2232229e+00    3.4595783e-08    8.6937791e-04    2.9190980e-03    1.6424201e-06    1.0523874e-06    7.0625423e-07    2.4404661e-08    9.5293504e-08    6.7522049e-08    2.6032531e-08    1.0061600e-08    2.3268354e-09    7.0140757e-09    4.4199827e-11    4.8701454e-10    5.9247299e-10    9.7473529e-12    8.5369296e-13    6.2756090e-09    4.1405270e-10    2.0876598e-12    2.2638239e-12    2.7164532e-13    1.2539430e-12    1.9552135e-11    4.4991266e-13    2.1055814e-12    1.3123665e-11    0.0000000e+00    2.4983899e-08    4.5156672e-14    1.5714129e-12    9.1633767e-13    5.2860532e-13    2.7933276e-08    9.1016525e-10    1.8044388e-08    1.1365040e-11    6.3211864e-11    2.8630595e-09    4.6301972e-09    9.9637369e-14 
  -8.1613644e+00    3.3705535e-08    8.6936344e-04    2.9190979e-03    1.6547656e-06    1.0577881e-06    7.0744864e-07    2.4451178e-08    9.5003059e-08    6.7066915e-08    2.5242672e-08    9.9317590e-09    2.3488768e-09    7.1495945e-09    4.4631601e-11    5.0207649e-10    5.9707353e-10    9.4984905e-12    8.8531301e-13    6.1495335e-09    4.1169352e-10    2.0378391e-12    2.2683061e-12    2.6638446e-13    1.2302783e-12    1.9209923e-11    4.4296443e-13    2.0764040e-12    1.2787210e-11    0.0000000e+00    2.4590313e-08    4.4180462e-14    1.5358495e-12    8.9746646e-13    5.1736576e-13    2.7644383e-08    8.7038806e-10    1.7367320e-08    1.1313271e-11    6.2184230e-11    2.8090113e-09    4.8236008e-09    1.0232822e-13 
  -8.0840413e+00    3.2738744e-08    8.6934960e-04    2.9190978e-03    1.6662448e-06    1.0627219e-06    7.0974713e-07    2.4574274e-08    9.4824812e-08    6.6486341e-08    2.4434036e-08    9.8192152e-09    2.3075638e-09    7.1075665e-09    4.4856754e-11    4.9448799e-10    5.8560914e-10    8.6642629e-12    8.3354360e-13    6.0160040e-09    4.0793998e-10    1.9882396e-12    2.1810811e-12    2.5010053e-13    1.1643122e-12    1.8724482e-11    4.2958201e-13    2.0305985e-12    1.2423919e-11    0.0000000e+00    2.4187088e-08    4.1754006e-14    1.4899825e-12    8.4926869e-13    4.9891769e-13    2.7347064e-08    8.1863397e-10    1.6580862e-08    1.1051514e-11    5.9758992e-11    2.7505533e-09    5.0597437e-09    1.0425164e-13 
  -7.9448596e+00    3.1057305e-08    8.6932328e-04    2.9190976e-03    1.6887725e-06    1.0722367e-06    7.1252766e-07    2.4721417e-08    9.4291123e-08    6.5344584e-08    2.2965393e-08    9.6132862e-09    2.2924638e-09    7.2032563e-09    4.5462894e-11    5.0293337e-10    5.8090538e-10    7.8215710e-12    8.2186118e-13    5.8057502e-09    4.0278841e-10    1.8687359e-12    2.1198188e-12    2.3755647e-13    1.1086779e-12    1.7958998e-11    4.1322858e-13    1.9609001e-12    1.1726720e-11    0.0000000e+00    2.3517175e-08    3.9009026e-14    1.4159903e-12    8.0709033e-13    4.7501379e-13    2.6875306e-08    7.4232688e-10    1.5262026e-08    1.0762163e-11    5.7487397e-11    2.6466717e-09    5.5021508e-09    1.0905798e-13 
  -7.8482058e+00    3.0163141e-08    8.6930845e-04    2.9190975e-03    1.7010542e-06    1.0773970e-06    7.1503308e-07    2.4857752e-08    9.4004628e-08    6.4504882e-08    2.2070260e-08    9.5008183e-09    2.2629665e-09    7.2027470e-09    4.5823870e-11    5.0133823e-10    5.7245047e-10    7.1796105e-12    7.8488546e-13    5.6757215e-09    3.9906432e-10    1.8157067e-12    2.0723296e-12    2.2267522e-13    1.0466296e-12    1.7446544e-11    3.9934742e-13    1.9118690e-12    1.1353043e-11    0.0000000e+00    2.3133723e-08    3.7117364e-14    1.3738108e-12    7.6208089e-13    4.5889884e-13    2.6615076e-08    6.9439827e-10    1.4434545e-08    1.0516771e-11    5.5751403e-11    2.5837153e-09    5.8089601e-09    1.1161642e-13 
  -7.7708826e+00    2.9320481e-08    8.6929362e-04    2.9190974e-03    1.7141196e-06    1.0828322e-06    7.1573773e-07    2.4894842e-08    9.3572842e-08    6.3812275e-08    2.1255370e-08    9.3871096e-09    2.2975019e-09    7.3330123e-09    4.6050348e-11    5.1583458e-10    5.7904188e-10    7.1651470e-12    8.2252086e-13    5.5817046e-09    3.9820035e-10    1.7344082e-12    2.0942363e-12    2.2516609e-13    1.0514578e-12    1.7092539e-11    3.9478479e-13    1.8810213e-12    1.0982755e-11    0.0000000e+00    2.2818859e-08    3.6713827e-14    1.3445474e-12    7.6411338e-13    4.5219121e-13    2.6419861e-08    6.6496065e-10    1.3797781e-08    1.0461280e-11    5.5864341e-11    2.5304085e-09    6.0673033e-09    1.1448989e-13 
  -7.6742287e+00    2.8426487e-08    8.6927987e-04    2.9190972e-03    1.7253390e-06    1.0875985e-06    7.1828692e-07    2.5033579e-08    9.3247650e-08    6.2926329e-08    2.0409025e-08    9.2874167e-09    2.2702549e-09    7.3064161e-09    4.6329425e-11    5.1199085e-10    5.6963323e-10    6.6091393e-12    7.8415639e-13    5.4631180e-09    3.9562711e-10    1.6901605e-12    2.0510390e-12    2.1231405e-13    9.9906437e-13    1.6685078e-11    3.8370776e-13    1.8428403e-12    1.0700187e-11    0.0000000e+00    2.2492668e-08    3.5377854e-14    1.3157601e-12    7.2652778e-13    4.4033013e-13    2.6230606e-08    6.2447403e-10    1.3058496e-08    1.0203875e-11    5.4375414e-11    2.4736497e-09    6.3833236e-09    1.1693587e-13 
  -7.5969056e+00    2.7694172e-08    8.6926592e-04    2.9190971e-03    1.7376379e-06    1.0927188e-06    7.1891636e-07    2.5066351e-08    9.2778582e-08    6.2190502e-08    1.9632731e-08    9.1814970e-09    2.2996007e-09    7.4260911e-09    4.6568616e-11    5.2532688e-10    5.7640443e-10    6.5936807e-12    8.1918436e-13    5.3693003e-09    3.9509156e-10    1.6393224e-12    2.0685054e-12    2.1347157e-13    1.0002711e-12    1.6435979e-11    3.8017643e-13    1.8216089e-12    1.0476523e-11    0.0000000e+00    2.2211788e-08    3.5382476e-14    1.3002848e-12    7.2651322e-13    4.3625253e-13    2.6062954e-08    5.9942794e-10    1.2488412e-08    1.0142302e-11    5.4674577e-11    2.4244035e-09    6.6486476e-09    1.1945649e-13 
  -7.4577240e+00    2.6430251e-08    8.6924482e-04    2.9190969e-03    1.7554125e-06    1.1002967e-06    7.2147086e-07    2.5201756e-08    9.2067693e-08    6.0842443e-08    1.8397600e-08    9.0314773e-09    2.2928397e-09    7.4587466e-09    4.6908598e-11    5.2862485e-10    5.7195197e-10    6.1141550e-12    8.1215435e-13    5.2096951e-09    3.9286130e-10    1.5799040e-12    2.0390286e-12    2.0263297e-13    9.5391984e-13    1.5893924e-11    3.6770606e-13    1.7717176e-12    1.0062220e-11    0.0000000e+00    2.1772692e-08    3.4171726e-14    1.2617324e-12    6.9306283e-13    4.2231538e-13    2.5824915e-08    5.5223948e-10    1.1528349e-08    9.8626050e-12    5.3657684e-11    2.3444364e-09    7.1256982e-09    1.2352846e-13 
  -7.3610701e+00    2.5771714e-08    8.6923250e-04    2.9190967e-03    1.7654758e-06    1.1045123e-06    7.2375520e-07    2.5331156e-08    9.1663879e-08    5.9879863e-08    1.7648484e-08    8.9419249e-09    2.2702442e-09    7.4550412e-09    4.7256717e-11    5.2751976e-10    5.6490920e-10    5.6656756e-12    7.7669643e-13    5.1026254e-09    3.9044985e-10    1.5443625e-12    2.0112577e-12    1.9074318e-13    9.0412199e-13    1.5463442e-11    3.5593339e-13    1.7290678e-12    9.7791188e-12    0.0000000e+00    2.1503133e-08    3.3146213e-14    1.2323687e-12    6.5753011e-13    4.1093704e-13    2.5671792e-08    5.2091826e-10    1.0913317e-08    9.6459724e-12    5.2773731e-11    2.2955292e-09    7.4545872e-09    1.2552894e-13 
  -7.2837470e+00    2.5163776e-08    8.6921977e-04    2.9190966e-03    1.7767035e-06    1.1091971e-06    7.2424897e-07    2.5356749e-08    9.1136455e-08    5.9087124e-08    1.6970068e-08    8.8487799e-09    2.2996615e-09    7.5597640e-09    4.7460328e-11    5.3979800e-10    5.7196889e-10    5.6675365e-12    8.1640179e-13    5.0251199e-09    3.8998098e-10    1.4929127e-12    2.0277146e-12    1.9421717e-13    9.1509343e-13    1.5227635e-11    3.5417700e-13    1.7100099e-12    9.4661408e-12    0.0000000e+00    2.1273251e-08    3.3066782e-14    1.2076285e-12    6.6466665e-13    4.0607968e-13    2.5543064e-08    5.0123755e-10    1.0437689e-08    9.5826286e-12    5.3249225e-11    2.2527742e-09    7.7283305e-09    1.2796431e-13 
  -7.1870931e+00    2.4495338e-08    8.6920803e-04    2.9190964e-03    1.7862159e-06    1.1132302e-06    7.2651043e-07    2.5485049e-08    9.0690855e-08    5.8089424e-08    1.6284704e-08    8.7680040e-09    2.2720366e-09    7.5278352e-09    4.7816052e-11    5.3572332e-10    5.6318045e-10    5.2349246e-12    7.7763909e-13    4.9298880e-09    3.8790819e-10    1.4663541e-12    1.9951411e-12    1.8360000e-13    8.7113129e-13    1.4901947e-11    3.4466349e-13    1.6788487e-12    9.2605255e-12    0.0000000e+00    2.1031724e-08    3.2005482e-14    1.1847675e-12    6.3345812e-13    3.9613811e-13    2.5419058e-08    4.7303187e-10    9.8829516e-09    9.3477299e-12    5.2271815e-11    2.2072274e-09    8.0609284e-09    1.3020381e-13 
  -7.0131161e+00    2.3352328e-08    8.6918471e-04    2.9190961e-03    1.8060134e-06    1.1215375e-06    7.2906056e-07    2.5631792e-08    8.9658899e-08    5.6265568e-08    1.5022010e-08    8.6016180e-09    2.2775286e-09    7.5961179e-09    4.8452599e-11    5.4311171e-10    5.6162077e-10    4.8664381e-12    7.7477133e-13    4.7671380e-09    3.8599844e-10    1.3661948e-12    1.9876838e-12    1.7437441e-13    8.2922176e-13    1.4326683e-11    3.3180862e-13    1.6255257e-12    8.7817876e-12    0.0000000e+00    2.0601369e-08    3.1154871e-14    1.1443770e-12    6.0315643e-13    3.8279933e-13    2.5187486e-08    4.2995299e-10    8.9532452e-09    9.0534122e-12    5.1867257e-11    2.1252348e-09    8.6688637e-09    1.3448761e-13 
  -6.9357930e+00    2.2845640e-08    8.6917299e-04    2.9190960e-03    1.8164167e-06    1.1258870e-06    7.2936461e-07    2.5648239e-08    8.9076214e-08    5.5438010e-08    1.4439637e-08    8.5179891e-09    2.3056444e-09    7.6863783e-09    4.8679953e-11    5.5291780e-10    5.6784933e-10    4.8736120e-12    8.1112685e-13    4.6971852e-09    3.8614830e-10    1.3337091e-12    2.0007927e-12    1.7578832e-13    8.3246721e-13    1.4186483e-11    3.3011409e-13    1.6149216e-12    8.6450920e-12    0.0000000e+00    2.0409116e-08    3.1368015e-14    1.1377336e-12    6.0503376e-13    3.8084737e-13    2.5079820e-08    4.1375250e-10    8.5647523e-09    8.9803177e-12    5.2221379e-11    2.0883582e-09    8.9426640e-09    1.3677621e-13 
  -6.8391391e+00    2.2295591e-08    8.6916221e-04    2.9190959e-03    1.8251589e-06    1.1295975e-06    7.3139487e-07    2.5767773e-08    8.8558792e-08    5.4407049e-08    1.3856587e-08    8.4440374e-09    2.2820279e-09    7.6540861e-09    4.9082425e-11    5.4816377e-10    5.5966209e-10    4.5258450e-12    7.7094917e-13    4.6133353e-09    3.8455097e-10    1.3191709e-12    1.9797619e-12    1.6612081e-13    7.9202873e-13    1.3907707e-11    3.2130408e-13    1.5875369e-12    8.5152196e-12    0.0000000e+00    2.0202097e-08    3.0529215e-14    1.1229315e-12    5.7632922e-13    3.7280205e-13    2.4985441e-08    3.9068790e-10    8.1113827e-09    8.7606972e-12    5.1386646e-11    2.0490646e-09    9.2734128e-09    1.3883666e-13 
  -6.7183217e+00    2.1669109e-08    8.6914910e-04    2.9190957e-03    1.8358569e-06    1.1340579e-06    7.3374338e-07    2.5909314e-08    8.7918252e-08    5.3118068e-08    1.3165532e-08    8.3528754e-09    2.2615499e-09    7.6648470e-09    4.9713309e-11    5.4795078e-10    5.5306060e-10    4.2082784e-12    7.3235052e-13    4.5107176e-09    3.8209825e-10    1.3028011e-12    1.9707933e-12    1.5658677e-13    7.5106829e-13    1.3553408e-11    3.1128852e-13    1.5524439e-12    8.2954942e-12    0.0000000e+00    1.9955466e-08    2.9753780e-14    1.1028441e-12    5.4710959e-13    3.6380288e-13    2.4872129e-08    3.6474407e-10    7.5881976e-09    8.5316471e-12    5.0776266e-11    2.0030668e-09    9.6829362e-09    1.4113669e-13 
  -6.6216678e+00    2.1112105e-08    8.6913520e-04    2.9190955e-03    1.8482863e-06    1.1392812e-06    7.3387660e-07    2.5917222e-08    8.7140039e-08    5.2074499e-08    1.2524353e-08    8.2565247e-09    2.2920619e-09    7.7670428e-09    5.0113625e-11    5.5769227e-10    5.6057876e-10    4.2077900e-12    7.7037233e-13    4.4295247e-09    3.8166455e-10    1.2526944e-12    1.9862961e-12    1.5836681e-13    7.5626217e-13    1.3339349e-11    3.0946435e-13    1.5353445e-12    8.0325244e-12    0.0000000e+00    1.9744156e-08    2.9764485e-14    1.0809175e-12    5.5038171e-13    3.5896091e-13    2.4765726e-08    3.4747860e-10    7.1911851e-09    8.4312574e-12    5.1301789e-11    1.9619785e-09    1.0019532e-08    1.4431541e-13 
  -6.5443447e+00    2.0675627e-08    8.6912405e-04    2.9190954e-03    1.8582841e-06    1.1435273e-06    7.3391545e-07    2.5917895e-08    8.6475270e-08    5.1204934e-08    1.2048237e-08    8.1838484e-09    2.3118514e-09    7.8268337e-09    5.0240646e-11    5.6400285e-10    5.6447787e-10    4.1817652e-12    8.0731204e-13    4.3649302e-09    3.8151593e-10    1.2187915e-12    1.9885576e-12    1.5877106e-13    7.5674941e-13    1.3180777e-11    3.0788569e-13    1.5234944e-12    7.8264618e-12    0.0000000e+00    1.9582870e-08    2.9722749e-14    1.0638556e-12    5.5049025e-13    3.5523464e-13    2.4689207e-08    3.3327526e-10    6.8880602e-09    8.3205357e-12    5.1308417e-11    1.9297889e-09    1.0286451e-08    1.4605287e-13 
  -6.4476908e+00    2.0187844e-08    8.6911395e-04    2.9190952e-03    1.8664675e-06    1.1470614e-06    7.3570618e-07    2.6025422e-08    8.5872027e-08    5.0155647e-08    1.1567255e-08    8.1151042e-09    2.2878676e-09    7.7998642e-09    5.0699095e-11    5.5969568e-10    5.5599251e-10    3.8994886e-12    7.5967368e-13    4.2874719e-09    3.7963158e-10    1.2039700e-12    1.9729107e-12    1.5011674e-13    7.2039960e-13    1.2904202e-11    2.9954451e-13    1.4955037e-12    7.6749183e-12    0.0000000e+00    1.9403456e-08    2.9001353e-14    1.0486237e-12    5.2466732e-13    3.4800814e-13    2.4621226e-08    3.1446949e-10    6.5364201e-09    8.1149004e-12    5.0456362e-11    1.8956791e-09    1.0607732e-08    1.4781596e-13 
  -6.3268734e+00    1.9629676e-08    8.6910170e-04    2.9190950e-03    1.8764271e-06    1.1512913e-06    7.3780198e-07    2.6154887e-08    8.5123800e-08    4.8857101e-08    1.1000095e-08    8.0264858e-09    2.2716763e-09    7.8253304e-09    5.1358181e-11    5.6115186e-10    5.4959603e-10    3.6231845e-12    7.2219002e-13    4.1953293e-09    3.7777623e-10    1.1604450e-12    1.9673390e-12    1.4164219e-13    6.8310889e-13    1.2502659e-11    2.8902241e-13    1.4539223e-12    7.4154585e-12    0.0000000e+00    1.9187675e-08    2.8173270e-14    1.0221132e-12    4.9795049e-13    3.3859718e-13    2.4536681e-08    2.9308088e-10    6.1307080e-09    7.8972721e-12    4.9869152e-11    1.8557615e-09    1.1007031e-08    1.5070671e-13 
  -6.2302195e+00    1.9176432e-08    8.6908853e-04    2.9190949e-03    1.8883134e-06    1.1563129e-06    7.3764379e-07    2.6149823e-08    8.4269968e-08    4.7808146e-08    1.0472393e-08    7.9325522e-09    2.3056485e-09    7.9278306e-09    5.1734197e-11    5.7085557e-10    5.5668685e-10    3.6171306e-12    7.5702972e-13    4.1215169e-09    3.7810912e-10    1.0983674e-12    1.9807997e-12    1.4299697e-13    6.8704088e-13    1.2329054e-11    2.8750485e-13    1.4401156e-12    7.2096630e-12    0.0000000e+00    1.9001748e-08    2.8288609e-14    1.0089473e-12    5.0040684e-13    3.3553020e-13    2.4446109e-08    2.7854830e-10    5.8232183e-09    7.7933957e-12    5.0347654e-11    1.8197677e-09    1.1336669e-08    1.5374598e-13 
  -6.1528964e+00    1.8808533e-08    8.6907801e-04    2.9190948e-03    1.8978082e-06    1.1603545e-06    7.3748227e-07    2.6142065e-08    8.3559740e-08    4.6942399e-08    1.0086832e-08    7.8636679e-09    2.3264675e-09    8.0010614e-09    5.1964021e-11    5.7822934e-10    5.6019289e-10    3.5905069e-12    7.8839850e-13    4.0647511e-09    3.7853166e-10    1.0840477e-12    1.9844680e-12    1.4378485e-13    6.8956012e-13    1.2280929e-11    2.8734220e-13    1.4388452e-12    7.1615331e-12    0.0000000e+00    1.8859515e-08    2.8369972e-14    1.0076464e-12    5.0202949e-13    3.3424761e-13    2.4381855e-08    2.6663705e-10    5.5888259e-09    7.6818633e-12    5.0346147e-11    1.7915926e-09    1.1601490e-08    1.5602147e-13 
  -6.0562425e+00    1.8375333e-08    8.6906847e-04    2.9190946e-03    1.9055948e-06    1.1637230e-06    7.3900615e-07    2.6241297e-08    8.2883334e-08    4.5899668e-08    9.7039392e-09    7.7985418e-09    2.3075434e-09    7.9885390e-09    5.2386719e-11    5.7532906e-10    5.5213964e-10    3.3766682e-12    7.4538242e-13    3.9995106e-09    3.7762486e-10    1.0736647e-12    1.9753410e-12    1.3704699e-13    6.6030536e-13    1.2026814e-11    2.7976994e-13    1.4122979e-12    7.0442868e-12    0.0000000e+00    1.8701845e-08    2.7677661e-14    9.9503061e-13    4.8113414e-13    3.2792402e-13    2.4330779e-08    2.5128611e-10    5.3176864e-09    7.4908023e-12    4.9593951e-11    1.7616731e-09    1.1923439e-08    1.5829055e-13 
  -5.9354252e+00    1.7887300e-08    8.6905676e-04    2.9190944e-03    1.9152245e-06    1.1678125e-06    7.4073355e-07    2.6358834e-08    8.2039571e-08    4.4605314e-08    9.2503664e-09    7.7188145e-09    2.2949107e-09    8.0213031e-09    5.2904766e-11    5.7732799e-10    5.4533693e-10    3.1671527e-12    7.1119514e-13    3.9201591e-09    3.7634061e-10    1.0560071e-12    1.9738392e-12    1.2927965e-13    6.2577484e-13    1.1683507e-11    2.7002756e-13    1.3757710e-12    6.8652024e-12    0.0000000e+00    1.8514056e-08    2.6974395e-14    9.7732791e-13    4.5637257e-13    3.2018440e-13    2.4268094e-08    2.3400524e-10    5.0067157e-09    7.2834160e-12    4.8940477e-11    1.7267643e-09    1.2328888e-08    1.6111077e-13 
  -5.8387713e+00    1.7476939e-08    8.6904410e-04    2.9190943e-03    1.9267942e-06    1.1726889e-06    7.4025567e-07    2.6341407e-08    8.1124394e-08    4.3565240e-08    8.8229736e-09    7.6367870e-09    2.3248016e-09    8.1398654e-09    5.3214747e-11    5.8879579e-10    5.5192003e-10    3.1806609e-12    7.4375001e-13    3.8563445e-09    3.7636757e-10    1.0352234e-12    1.9874335e-12    1.3053348e-13    6.2940930e-13    1.1538606e-11    2.6870266e-13    1.3640482e-12    6.7044098e-12    0.0000000e+00    1.8352550e-08    2.7083588e-14    9.6576940e-13    4.5864089e-13    3.1754375e-13    2.4198991e-08    2.2199540e-10    4.7724233e-09    7.1736808e-12    4.9343918e-11    1.6947938e-09    1.2669746e-08    1.6434943e-13 
  -5.7179539e+00    1.6991747e-08    8.6903267e-04    2.9190941e-03    1.9361320e-06    1.1767569e-06    7.4193053e-07    2.6454724e-08    8.0221718e-08    4.2269659e-08    8.4319164e-09    7.5600248e-09    2.3082538e-09    8.1443718e-09    5.3671899e-11    5.8911089e-10    5.4275367e-10    2.9798664e-12    7.0616774e-13    3.7819301e-09    3.7467224e-10    1.0133999e-12    1.9837354e-12    1.2349180e-13    5.9827838e-13    1.1210363e-11    2.5985567e-13    1.3296649e-12    6.5067475e-12    0.0000000e+00    1.8173363e-08    2.6350105e-14    9.4651505e-13    4.3632441e-13    3.0988762e-13    2.4152401e-08    2.0627407e-10    4.5056178e-09    6.9517365e-12    4.8390454e-11    1.6619876e-09    1.3085773e-08    1.6686654e-13 
  -5.6213000e+00    1.6640938e-08    8.6902011e-04    2.9190939e-03    1.9477289e-06    1.1816416e-06    7.4120343e-07    2.6426007e-08    7.9267096e-08    4.1239227e-08    8.0483757e-09    7.4829296e-09    2.3340642e-09    8.2636018e-09    5.3925711e-11    6.0129009e-10    5.4879727e-10    2.9718130e-12    7.3648514e-13    3.7210997e-09    3.7429696e-10    9.9496094e-13    1.9937104e-12    1.2348322e-13    5.9682582e-13    1.1075161e-11    2.5785779e-13    1.3181576e-12    6.3801748e-12    0.0000000e+00    1.8021288e-08    2.6423975e-14    9.3900516e-13    4.3504107e-13    3.0744766e-13    2.4090478e-08    1.9547846e-10    4.3047052e-09    6.8408095e-12    4.8718647e-11    1.6315955e-09    1.3436778e-08    1.6992051e-13 
  -5.5439769e+00    1.6326638e-08    8.6901015e-04    2.9190938e-03    1.9568300e-06    1.1855478e-06    7.4069554e-07    2.6402955e-08    7.8483626e-08    4.0402361e-08    7.7748032e-09    7.4225059e-09    2.3542908e-09    8.3503101e-09    5.4140807e-11    6.1112800e-10    5.5209029e-10    2.9665880e-12    7.6339615e-13    3.6747074e-09    3.7414546e-10    9.6909392e-13    2.0003498e-12    1.2444563e-13    5.9984006e-13    1.0970230e-11    2.5707271e-13    1.3100798e-12    6.2466261e-12    0.0000000e+00    1.7902314e-08    2.6418419e-14    9.3047197e-13    4.3696592e-13    3.0525456e-13    2.4049836e-08    1.8663794e-10    4.1525906e-09    6.7308873e-12    4.8715193e-11    1.6075409e-09    1.3721007e-08    1.7214881e-13 
  -5.4473230e+00    1.5968533e-08    8.6900106e-04    2.9190936e-03    1.9643632e-06    1.1888647e-06    7.4178754e-07    2.6484977e-08    7.7693264e-08    3.9394971e-08    7.5017980e-09    7.3596101e-09    2.3414151e-09    8.3340619e-09    5.4448466e-11    6.0936440e-10    5.4361622e-10    2.8008538e-12    7.2313498e-13    3.6181365e-09    3.7339545e-10    9.2249636e-13    1.9954225e-12    1.1748963e-13    5.6917225e-13    1.0665129e-11    2.4836853e-13    1.2764484e-12    6.0984642e-12    0.0000000e+00    1.7765394e-08    2.5778353e-14    9.1360095e-13    4.1501532e-13    2.9848452e-13    2.4019418e-08    1.7574289e-10    3.9769818e-09    6.5605902e-12    4.7878666e-11    1.5822243e-09    1.4067124e-08    1.7410741e-13 
  -5.3265056e+00    1.5562039e-08    8.6899005e-04    2.9190934e-03    1.9734683e-06    1.1928238e-06    7.4308296e-07    2.6584967e-08    7.6728964e-08    3.8172892e-08    7.1739536e-09    7.2805695e-09    2.3362983e-09    8.3751325e-09    5.5029097e-11    6.1367250e-10    5.3709981e-10    2.6486338e-12    6.9104253e-13    3.5484550e-09    3.7271111e-10    9.0307914e-13    2.0009361e-12    1.1139411e-13    5.4173971e-13    1.0391264e-11    2.4031172e-13    1.2462324e-12    5.9778859e-12    0.0000000e+00    1.7598367e-08    2.5302892e-14    9.0456093e-13    3.9530408e-13    2.9324585e-13    2.3982743e-08    1.6353541e-10    3.7769728e-09    6.3744610e-12    4.7261876e-11    1.5524034e-09    1.4503203e-08    1.7687907e-13 
  -5.2298517e+00    1.5265077e-08    8.6897788e-04    2.9190932e-03    1.9847845e-06    1.1976566e-06    7.4211074e-07    2.6542520e-08    7.5721055e-08    3.7174237e-08    6.8691270e-09    7.2049198e-09    2.3660779e-09    8.4792930e-09    5.5276382e-11    6.2402345e-10    5.4214460e-10    2.6477365e-12    7.2084906e-13    3.4919698e-09    3.7301385e-10    8.9847286e-13    2.0091979e-12    1.1170632e-13    5.4212140e-13    1.0328855e-11    2.3954671e-13    1.2426111e-12    5.9258524e-12    0.0000000e+00    1.7457280e-08    2.5475795e-14    9.0327783e-13    3.9539661e-13    2.9219833e-13    2.3934150e-08    1.5467335e-10    3.6260539e-09    6.2599910e-12    4.7426058e-11    1.5244506e-09    1.4864347e-08    1.7937588e-13 
  -5.1090343e+00    1.4875608e-08    8.6896702e-04    2.9190930e-03    1.9938094e-06    1.2016575e-06    7.4326643e-07    2.6635298e-08    7.4704883e-08    3.5963155e-08    6.5945157e-09    7.1335008e-09    2.3519610e-09    8.4737361e-09    5.5731899e-11    6.2291117e-10    5.3293148e-10    2.5085905e-12    6.8907141e-13    3.4272313e-09    3.7132966e-10    9.0169921e-13    2.0100469e-12    1.0632810e-13    5.1834619e-13    1.0122182e-11    2.3319357e-13    1.2209091e-12    5.8276710e-12    0.0000000e+00    1.7296992e-08    2.4986381e-14    8.9531874e-13    3.7836661e-13    2.8734669e-13    2.3910302e-08    1.4386672e-10    3.4550384e-09    6.0636420e-12    4.6440775e-11    1.4960124e-09    1.5300526e-08    1.8138550e-13 
  -4.9595967e+00    1.4446399e-08    8.6895390e-04    2.9190928e-03    2.0047704e-06    1.2064581e-06    7.4451672e-07    2.6743412e-08    7.3464422e-08    3.4529291e-08    6.2567188e-09    7.0455662e-09    2.3414931e-09    8.5276892e-09    5.6545435e-11    6.2781836e-10    5.2599076e-10    2.3641945e-12    6.6354800e-13    3.3491261e-09    3.6898749e-10    8.8673643e-13    2.0221418e-12    1.0059380e-13    4.9216253e-13    9.8126477e-12    2.2480458e-13    1.1867499e-12    5.6701404e-12    0.0000000e+00    1.7104336e-08    2.4433327e-14    8.8078370e-13    3.5949587e-13    2.8099582e-13    2.3879544e-08    1.3217697e-10    3.2666230e-09    5.8589135e-12    4.5796493e-11    1.4623049e-09    1.5841918e-08    1.8476704e-13 
  -4.8400466e+00    1.4082434e-08    8.6893922e-04    2.9190926e-03    2.0185514e-06    1.2124201e-06    7.4300089e-07    2.6675215e-08    7.2160620e-08    3.3358594e-08    5.9604313e-09    6.9577510e-09    2.3723811e-09    8.6291425e-09    5.6933659e-11    6.3665762e-10    5.3080290e-10    2.3528128e-12    7.0040119e-13    3.2873858e-09    3.6908393e-10    8.4901431e-13    2.0294742e-12    1.0125424e-13    4.9353028e-13    9.6408181e-12    2.2288919e-13    1.1714431e-12    5.4867682e-12    0.0000000e+00    1.6943155e-08    2.4351919e-14    8.6269469e-13    3.6018349e-13    2.7689210e-13    2.3836909e-08    1.2311919e-10    3.1258791e-09    5.7102611e-12    4.5800896e-11    1.4299057e-09    1.6285141e-08    1.8802276e-13 
  -4.7444065e+00    1.3793238e-08    8.6892730e-04    2.9190924e-03    2.0298388e-06    1.2173139e-06    7.4160325e-07    2.6611539e-08    7.1075896e-08    3.2417128e-08    5.7488428e-09    6.8895691e-09    2.3941000e-09    8.6938491e-09    5.7206290e-11    6.4214430e-10    5.3249423e-10    2.3359946e-12    7.3052123e-13    3.2393705e-09    3.6897924e-10    8.2904801e-13    2.0301507e-12    1.0078334e-13    4.9070916e-13    9.5422053e-12    2.2124707e-13    1.1632509e-12    5.4009453e-12    0.0000000e+00    1.6816673e-08    2.4311387e-14    8.5492178e-13    3.5801756e-13    2.7437990e-13    2.3807915e-08    1.1614091e-10    3.0195040e-09    5.5801416e-12    4.5495163e-11    1.4038248e-09    1.6637085e-08    1.9044411e-13 
  -4.6248564e+00    1.3456634e-08    8.6891668e-04    2.9190922e-03    2.0389375e-06    1.2213542e-06    7.4219515e-07    2.6683564e-08    6.9969302e-08    3.1316442e-08    5.5386539e-09    6.8215841e-09    2.3775585e-09    8.6865544e-09    5.7758030e-11    6.3988221e-10    5.2293067e-10    2.2107256e-12    6.9775198e-13    3.1824026e-09    3.6715476e-10    8.2051558e-13    2.0318557e-12    9.5142571e-14    4.6558895e-13    9.3020828e-12    2.1406438e-13    1.1364372e-12    5.2913911e-12    0.0000000e+00    1.6670262e-08    2.3764535e-14    8.4288625e-13    3.4001254e-13    2.6891595e-13    2.3794560e-08    1.0833852e-10    2.8990658e-09    5.4081642e-12    4.4509592e-11    1.3768962e-09    1.7059948e-08    1.9268200e-13 
  -4.5292163e+00    1.3212752e-08    8.6890488e-04    2.9190921e-03    2.0502691e-06    1.2262038e-06    7.4053673e-07    2.6611573e-08    6.8878323e-08    3.0434126e-08    5.3360109e-09    6.7488176e-09    2.4063965e-09    8.7813804e-09    5.8163594e-11    6.4802259e-10    5.2680256e-10    2.1807257e-12    7.3067052e-13    3.1348852e-09    3.6776615e-10    7.5732911e-13    2.0351587e-12    9.4469872e-14    4.6130530e-13    9.1040449e-12    2.1072947e-13    1.1158010e-12    5.1262609e-12    0.0000000e+00    1.6547637e-08    2.3604550e-14    8.2574005e-13    3.3671334e-13    2.6459382e-13    2.3762229e-08    1.0214410e-10    2.8079725e-09    5.2967235e-12    4.4494396e-11    1.3514494e-09    1.7408278e-08    1.9592687e-13 
  -4.4096662e+00    1.2899625e-08    8.6889451e-04    2.9190919e-03    2.0591988e-06    1.2301693e-06    7.4099713e-07    2.6680222e-08    6.7756823e-08    2.9381954e-08    5.1537322e-09    6.6740709e-09    2.4007890e-09    8.7804284e-09    5.8823865e-11    6.4630538e-10    5.1617581e-10    2.0645564e-12    6.9429498e-13    3.0798161e-09    3.6753765e-10    7.4117447e-13    2.0402759e-12    9.0151262e-14    4.4198071e-13    8.9076357e-12    2.0506437e-13    1.0942391e-12    5.0323483e-12    0.0000000e+00    1.6405713e-08    2.3115776e-14    8.1580976e-13    3.2284084e-13    2.5985450e-13    2.3750362e-08    9.5322261e-11    2.7040046e-09    5.1309262e-12    4.3454588e-11    1.3257825e-09    1.7827753e-08    1.9851084e-13 
  -4.2606911e+00    1.2571303e-08    8.6888196e-04    2.9190916e-03    2.0700823e-06    1.2349133e-06    7.4142437e-07    2.6762266e-08    6.6395741e-08    2.8128994e-08    4.9317406e-09    6.5868202e-09    2.3940748e-09    8.8319762e-09    5.9749089e-11    6.4893120e-10    5.0695751e-10    1.9530572e-12    6.6383075e-13    3.0132738e-09    3.6590980e-10    7.4508142e-13    2.0531312e-12    8.5627226e-14    4.2155301e-13    8.7087783e-12    1.9902908e-13    1.0719828e-12    4.9516126e-12    0.0000000e+00    1.6234119e-08    2.2716705e-14    8.1084686e-13    3.0816243e-13    2.5575652e-13    2.3735314e-08    8.7838318e-11    2.5874564e-09    4.9454424e-12    4.2552418e-11    1.2953066e-09    1.8351505e-08    2.0258526e-13 
  -4.1415110e+00    1.2311138e-08    8.6886773e-04    2.9190914e-03    2.0839725e-06    1.2408316e-06    7.3903019e-07    2.6659550e-08    6.5037983e-08    2.7117576e-08    4.7341194e-09    6.5066697e-09    2.4208147e-09    8.9449402e-09    6.0296341e-11    6.5683620e-10    5.0949450e-10    1.9442904e-12    6.9510977e-13    2.9615604e-09    3.6549799e-10    7.3835553e-13    2.0588631e-12    8.6410319e-14    4.2434858e-13    8.6695785e-12    1.9912863e-13    1.0709028e-12    4.8893359e-12    0.0000000e+00    1.6093581e-08    2.2762476e-14    8.0720680e-13    3.1002182e-13    2.5427463e-13    2.3705416e-08    8.1945875e-11    2.4990224e-09    4.8100054e-12    4.2332094e-11    1.2660516e-09    1.8787414e-08    2.0714758e-13 
  -4.0461670e+00    1.2099182e-08    8.6885602e-04    2.9190912e-03    2.0955220e-06    1.2457696e-06    7.3684127e-07    2.6562221e-08    6.3906765e-08    2.6307596e-08    4.5956087e-09    6.4464129e-09    2.4382673e-09    9.0110902e-09    6.0568649e-11    6.6087297e-10    5.0951275e-10    1.9260296e-12    7.1935587e-13    2.9223807e-09    3.6497607e-10    7.3071313e-13    2.0562039e-12    8.7310221e-14    4.2807003e-13    8.6531394e-12    1.9981674e-13    1.0722837e-12    4.8358319e-12    0.0000000e+00    1.5985454e-08    2.2738407e-14    8.0420452e-13    3.1259574e-13    2.5294292e-13    2.3688239e-08    7.7441737e-11    2.4310707e-09    4.6953741e-12    4.1815409e-11    1.2426193e-09    1.9136093e-08    2.1010338e-13 
  -3.9269869e+00    1.1831284e-08    8.6884583e-04    2.9190910e-03    2.1045266e-06    1.2497720e-06    7.3679599e-07    2.6609657e-08    6.2734996e-08    2.5385063e-08    4.4557916e-09    6.3837861e-09    2.4237113e-09    9.0208168e-09    6.1217502e-11    6.5977398e-10    4.9921689e-10    1.8306610e-12    6.8045810e-13    2.8762380e-09    3.6317312e-10    7.2343080e-13    2.0627581e-12    8.3253422e-14    4.0984041e-13    8.4639824e-12    1.9429851e-13    1.0506428e-12    4.7527147e-12    0.0000000e+00    1.5859315e-08    2.2268987e-14    7.9509730e-13    2.9951292e-13    2.4843701e-13    2.3685331e-08    7.2485030e-11    2.3536988e-09    4.5516043e-12    4.0771131e-11    1.2186040e-09    1.9558997e-08    2.1303198e-13 
  -3.7796949e+00    1.1574103e-08    8.6883353e-04    2.9190908e-03    2.1154438e-06    1.2545683e-06    7.3660645e-07    2.6664309e-08    6.1306936e-08    2.4309237e-08    4.2865545e-09    6.3062462e-09    2.4137962e-09    9.0851814e-09    6.2121870e-11    6.6443131e-10    4.9075331e-10    1.7352793e-12    6.4891427e-13    2.8204929e-09    3.6089103e-10    7.0935420e-13    2.0780081e-12    7.9260665e-14    3.9135341e-13    8.2038725e-12    1.8772034e-13    1.0206727e-12    4.6008982e-12    0.0000000e+00    1.5707508e-08    2.1746657e-14    7.8021352e-13    2.8615502e-13    2.4275930e-13    2.3679347e-08    6.6885747e-11    2.2663794e-09    4.3923980e-12    3.9817843e-11    1.1899296e-09    2.0091348e-08    2.1760180e-13 
  -3.6618613e+00    1.1341939e-08    8.6881928e-04    2.9190906e-03    2.1296490e-06    1.2606891e-06    7.3355543e-07    2.6522765e-08    5.9900950e-08    2.3411944e-08    4.1438240e-09    6.2366363e-09    2.4349252e-09    9.1708130e-09    6.2353666e-11    6.7019781e-10    4.9076237e-10    1.7227734e-12    6.7418594e-13    2.7773408e-09    3.5988663e-10    6.9751441e-13    2.0758993e-12    8.0519461e-14    3.9657509e-13    8.1871669e-12    1.8865299e-13    1.0221289e-12    4.5451194e-12    0.0000000e+00    1.5585659e-08    2.1710545e-14    7.7519781e-13    2.8978995e-13    2.4094365e-13    2.3660179e-08    6.2541790e-11    2.1987040e-09    4.2656873e-12    3.9168364e-11    1.1631846e-09    2.0528984e-08    2.2109095e-13 
  -3.5145693e+00    1.1029833e-08    8.6880705e-04    2.9190903e-03    2.1405965e-06    1.2655943e-06    7.3311278e-07    2.6560112e-08    5.8442988e-08    2.2394085e-08    4.0077235e-09    6.1577617e-09    2.4301760e-09    9.1841112e-09    6.3047316e-11    6.7074406e-10    4.7869979e-10    1.6167167e-12    6.3471242e-13    2.7268698e-09    3.5915808e-10    6.6141237e-13    2.0855877e-12    7.6817092e-14    3.7941179e-13    7.9415258e-12    1.8241832e-13    9.9371544e-13    4.4184809e-12    0.0000000e+00    1.5444994e-08    2.1123241e-14    7.5934541e-13    2.7737668e-13    2.3494974e-13    2.3661978e-08    5.7717058e-11    2.1222473e-09    4.1094747e-12    3.7809659e-11    1.1364338e-09    2.1057393e-08    2.2414319e-13 
  -3.3656560e+00    1.0781880e-08    8.6879316e-04    2.9190901e-03    2.1536016e-06    1.2712972e-06    7.3143967e-07    2.6523245e-08    5.6882885e-08    2.1438395e-08    3.8569706e-09    6.0721257e-09    2.4424051e-09    9.3217403e-09    6.4175424e-11    6.8437998e-10    4.7540428e-10    1.5628153e-12    6.3170912e-13    2.6763800e-09    3.5845254e-10    6.3663570e-13    2.1083939e-12    7.4818469e-14    3.6968461e-13    7.7394215e-12    1.7809809e-13    9.7094013e-13    4.2754997e-12    0.0000000e+00    1.5301403e-08    2.0789746e-14    7.4500787e-13    2.7026499e-13    2.3045316e-13    2.3645607e-08    5.3157327e-11    2.0501542e-09    3.9730695e-12    3.7145376e-11    1.1075336e-09    2.1623140e-08    2.3035276e-13 
  -3.2465253e+00    1.0573957e-08    8.6877868e-04    2.9190899e-03    2.1681711e-06    1.2777236e-06    7.2791230e-07    2.6345005e-08    5.5425032e-08    2.0612009e-08    3.7481317e-09    6.0036651e-09    2.4663872e-09    9.3579418e-09    6.4187663e-11    6.8559369e-10    4.7227196e-10    1.5426040e-12    6.5259395e-13    2.6385347e-09    3.5836796e-10    6.1541238e-13    2.1009602e-12    7.5649892e-14    3.7281864e-13    7.6900834e-12    1.7816801e-13    9.6823508e-13    4.2041287e-12    0.0000000e+00    1.5189533e-08    2.0659085e-14    7.3718747e-13    2.7238720e-13    2.2802553e-13    2.3633944e-08    4.9750322e-11    1.9940465e-09    3.8506818e-12    3.6110906e-11    1.0830146e-09    2.2066896e-08    2.3204165e-13 
  -3.0976957e+00    1.0321948e-08    8.6876660e-04    2.9190896e-03    2.1790378e-06    1.2826942e-06    7.2719065e-07    2.6366630e-08    5.3919024e-08    1.9719956e-08    3.6322064e-09    5.9324779e-09    2.4554632e-09    9.3722924e-09    6.4968931e-11    6.8656305e-10    4.6147789e-10    1.4647536e-12    6.2116370e-13    2.5933633e-09    3.5686479e-10    6.0950492e-13    2.1156946e-12    7.2474004e-14    3.5836909e-13    7.5152656e-12    1.7337057e-13    9.4774446e-13    4.1234100e-12    0.0000000e+00    1.5058856e-08    2.0254005e-14    7.2995533e-13    2.6198277e-13    2.2413232e-13    2.3635735e-08    4.6005111e-11    1.9303955e-09    3.7129502e-12    3.4846475e-11    1.0574717e-09    2.2599225e-08    2.3475277e-13 
  -2.9786320e+00    1.0142803e-08    8.6875263e-04    2.9190894e-03    2.1929783e-06    1.2889361e-06    7.2380489e-07    2.6194365e-08    5.2463340e-08    1.8982879e-08    3.5276738e-09    5.8686449e-09    2.4764529e-09    9.4399892e-09    6.5372908e-11    6.9085009e-10    4.6152469e-10    1.4560643e-12    6.4767777e-13    2.5573686e-09    3.5637244e-10    6.0382781e-13    2.1174026e-12    7.3077027e-14    3.6074140e-13    7.4976883e-12    1.7364347e-13    9.4770441e-13    4.0950232e-12    0.0000000e+00    1.4952616e-08    2.0273376e-14    7.2929219e-13    2.6360849e-13    2.2325225e-13    2.3619941e-08    4.2999711e-11    1.8804349e-09    3.6052159e-12    3.4122996e-11    1.0337588e-09    2.3027870e-08    2.3755219e-13 
  -2.8357288e+00    9.8967006e-09    8.6874058e-04    2.9190892e-03    2.2041476e-06    1.2940427e-06    7.2252185e-07    2.6179425e-08    5.0975398e-08    1.8170166e-08    3.4337129e-09    5.8042218e-09    2.4667923e-09    9.4235720e-09    6.5947086e-11    6.8749242e-10    4.4934448e-10    1.3886311e-12    6.1853493e-13    2.5179598e-09    3.5495448e-10    5.9440376e-13    2.1264939e-12    7.0895899e-14    3.5052303e-13    7.3415990e-12    1.6978317e-13    9.2977643e-13    4.0104159e-12    0.0000000e+00    1.4834651e-08    1.9871208e-14    7.2076350e-13    2.5620181e-13    2.1947119e-13    2.3626117e-08    3.9974787e-11    1.8258474e-09    3.4755458e-12    3.2733198e-11    1.0108907e-09    2.3512148e-08    2.3902552e-13 
  -2.7001320e+00    9.6968858e-09    8.6872732e-04    2.9190890e-03    2.2170402e-06    1.2998053e-06    7.1994979e-07    2.6077170e-08    4.9472272e-08    1.7429755e-08    3.3364240e-09    5.7396474e-09    2.4749114e-09    9.5073058e-09    6.6804424e-11    6.9381539e-10    4.4515094e-10    1.3617476e-12    6.2576813e-13    2.4815586e-09    3.5390370e-10    5.8763794e-13    2.1422627e-12    7.0283902e-14    3.4713763e-13    7.2278532e-12    1.6765167e-13    9.1708968e-13    3.9261062e-12    0.0000000e+00    1.4722228e-08    1.9722943e-14    7.1576248e-13    2.5366041e-13    2.1739315e-13    2.3620087e-08    3.7177479e-11    1.7766801e-09    3.3633259e-12    3.1885298e-11    9.8782220e-10    2.3982012e-08    2.4311995e-13 
  -2.5916545e+00    9.5248834e-09    8.6871445e-04    2.9190888e-03    2.2302064e-06    1.3056238e-06    7.1635692e-07    2.5893566e-08    4.8153815e-08    1.6794634e-08    3.2654203e-09    5.6883239e-09    2.4908228e-09    9.5477912e-09    6.6929940e-11    6.9529908e-10    4.4083407e-10    1.3517717e-12    6.4460252e-13    2.4535065e-09    3.5321177e-10    5.8004860e-13    2.1404363e-12    7.0760300e-14    3.4888177e-13    7.1933249e-12    1.6759606e-13    9.1496402e-13    3.8820600e-12    0.0000000e+00    1.4633692e-08    1.9656225e-14    7.1156836e-13    2.5482997e-13    2.1598714e-13    2.3616874e-08    3.5146366e-11    1.7384889e-09    3.2628327e-12    3.0897339e-11    9.6954044e-10    2.4351777e-08    2.4432801e-13 
  -2.4560577e+00    9.3218295e-09    8.6870344e-04    2.9190886e-03    2.2405335e-06    1.3103139e-06    7.1497578e-07    2.5874202e-08    4.6770942e-08    1.6103045e-08    3.1896366e-09    5.6334248e-09    2.4768183e-09    9.5425922e-09    6.7460470e-11    6.9374794e-10    4.2866029e-10    1.2914666e-12    6.1063311e-13    2.4200261e-09    3.5145183e-10    5.7266623e-13    2.1517912e-12    6.7985499e-14    3.3596360e-13    7.0054781e-12    1.6275840e-13    8.9229648e-13    3.7860968e-12    0.0000000e+00    1.4529081e-08    1.9248953e-14    7.0141641e-13    2.4549311e-13    2.1200495e-13    2.3629206e-08    3.2882127e-11    1.6951120e-09    3.1484840e-12    2.9630575e-11    9.5044068e-10    2.4795944e-08    2.4576437e-13 
  -2.3072467e+00    9.1195478e-09    8.6869036e-04    2.9190884e-03    2.2531734e-06    1.3159624e-06    7.1260402e-07    2.5796904e-08    4.5220333e-08    1.5374373e-08    3.1034653e-09    5.5708932e-09    2.4756193e-09    9.6023331e-09    6.8171135e-11    6.9889726e-10    4.1985823e-10    1.2467420e-12    5.9605183e-13    2.3838110e-09    3.4983977e-10    5.6051764e-13    2.1685920e-12    6.6047350e-14    3.2666263e-13    6.8412072e-12    1.5885076e-13    8.7265794e-13    3.6918804e-12    0.0000000e+00    1.4415251e-08    1.8947449e-14    6.9213315e-13    2.3872446e-13    2.0862759e-13    2.3635694e-08    3.0535956e-11    1.6502595e-09    3.0314666e-12    2.8522895e-11    9.2927857e-10    2.5295290e-08    2.4874232e-13 
  -2.1584537e+00    8.9449930e-09    8.6867663e-04    2.9190881e-03    2.2667328e-06    1.3219524e-06    7.0958778e-07    2.5678885e-08    4.3655703e-08    1.4669296e-08    3.0214844e-09    5.5044297e-09    2.4855376e-09    9.6871561e-09    6.8945370e-11    7.0689216e-10    4.1160272e-10    1.2097466e-12    5.8851597e-13    2.3481457e-09    3.4933540e-10    5.4178662e-13    2.1872883e-12    6.4629642e-14    3.1962981e-13    6.7000202e-12    1.5561472e-13    8.5600865e-13    3.6123617e-12    0.0000000e+00    1.4301426e-08    1.8707832e-14    6.8358245e-13    2.3357354e-13    2.0561596e-13    2.3639820e-08    2.8343564e-11    1.6079320e-09    2.9182313e-12    2.7432835e-11    9.0879794e-10    2.5807842e-08    2.5214866e-13 
  -2.0096456e+00    8.7513609e-09    8.6866236e-04    2.9190879e-03    2.2811321e-06    1.3282883e-06    7.0601136e-07    2.5526113e-08    4.2073082e-08    1.3967315e-08    2.9465565e-09    5.4412282e-09    2.4927325e-09    9.7241961e-09    6.9207372e-11    7.0975109e-10    4.0112855e-10    1.1732261e-12    5.7592748e-13    2.3139277e-09    3.4846430e-10    5.2879995e-13    2.1936542e-12    6.3572141e-14    3.1453414e-13    6.5958030e-12    1.5337960e-13    8.4441035e-13    3.5463611e-12    0.0000000e+00    1.4191034e-08    1.8465756e-14    6.7586161e-13    2.2985131e-13    2.0276272e-13    2.3650399e-08    2.6399505e-11    1.5679004e-09    2.8004964e-12    2.6126388e-11    8.8953101e-10    2.6316872e-08    2.5326665e-13 
  -1.8608827e+00    8.5749641e-09    8.6864825e-04    2.9190876e-03    2.2953870e-06    1.3345443e-06    7.0237422e-07    2.5372575e-08    4.0496832e-08    1.3322851e-08    2.8716957e-09    5.3783543e-09    2.5008291e-09    9.7924244e-09    6.9724961e-11    7.1622110e-10    3.9389455e-10    1.1447524e-12    5.6917498e-13    2.2812611e-09    3.4768322e-10    5.1671185e-13    2.2050262e-12    6.2719449e-14    3.1005257e-13    6.4720425e-12    1.5083154e-13    8.2977931e-13    3.4674286e-12    0.0000000e+00    1.4081873e-08    1.8241265e-14    6.6803968e-13    2.2652784e-13    2.0011633e-13    2.3658025e-08    2.4547611e-11    1.5298278e-09    2.6954358e-12    2.5063495e-11    8.7015068e-10    2.6833780e-08    2.5583158e-13 
  -1.7121596e+00    8.3769865e-09    8.6863409e-04    2.9190874e-03    2.3098643e-06    1.3408373e-06    6.9848630e-07    2.5207093e-08    3.8934371e-08    1.2703934e-08    2.8026952e-09    5.3164838e-09    2.5091831e-09    9.8643808e-09    7.0167503e-11    7.2279630e-10    3.8518880e-10    1.1150738e-12    5.5855738e-13    2.2501815e-09    3.4685436e-10    5.0420406e-13    2.2150414e-12    6.1597410e-14    3.0447726e-13    6.3506894e-12    1.4815702e-13    8.1541137e-13    3.3942323e-12    0.0000000e+00    1.3974385e-08    1.7999874e-14    6.5979596e-13    2.2244190e-13    1.9728162e-13    2.3665382e-08    2.2855702e-11    1.4938723e-09    2.5929571e-12    2.3921549e-11    8.5192980e-10    2.7358396e-08    2.5828230e-13 
  -1.5634298e+00    8.1993562e-09    8.6861985e-04    2.9190872e-03    2.3246031e-06    1.3471818e-06    6.9432663e-07    2.5028789e-08    3.7384170e-08    1.2109075e-08    2.7359608e-09    5.2573080e-09    2.5143878e-09    9.9304483e-09    7.0472970e-11    7.2824504e-10    3.7660728e-10    1.0884310e-12    5.5049873e-13    2.2193916e-09    3.4568967e-10    4.9469983e-13    2.2213424e-12    6.0233190e-14    2.9784061e-13    6.2206094e-12    1.4518267e-13    7.9985949e-13    3.3169350e-12    0.0000000e+00    1.3867348e-08    1.7784784e-14    6.5211185e-13    2.1759932e-13    1.9468992e-13    2.3669806e-08    2.1325296e-11    1.4597694e-09    2.4936979e-12    2.2772855e-11    8.3447668e-10    2.7889042e-08    2.6035531e-13 
  -1.4146805e+00    8.0232547e-09    8.6860545e-04    2.9190869e-03    2.3397332e-06    1.3536019e-06    6.8981835e-07    2.4834268e-08    3.5850417e-08    1.1536355e-08    2.6727101e-09    5.1980338e-09    2.5217639e-09    9.9993106e-09    7.0694120e-11    7.3370479e-10    3.6802119e-10    1.0574360e-12    5.4445687e-13    2.1898068e-09    3.4457572e-10    4.8096206e-13    2.2243496e-12    5.8909489e-14    2.9125614e-13    6.0798226e-12    1.4201197e-13    7.8277611e-13    3.2337530e-12    0.0000000e+00    1.3761603e-08    1.7512014e-14    6.4262229e-13    2.1277545e-13    1.9155539e-13    2.3671185e-08    1.9849947e-11    1.4274835e-09    2.3968784e-12    2.1638285e-11    8.1764038e-10    2.8424249e-08    2.6228662e-13 
  -1.2659059e+00    7.8588969e-09    8.6859098e-04    2.9190867e-03    2.3551400e-06    1.3600522e-06    6.8503285e-07    2.4628768e-08    3.4333658e-08    1.0987738e-08    2.6113796e-09    5.1399662e-09    2.5272060e-09    1.0066890e-08    7.0886168e-11    7.3846481e-10    3.5937532e-10    1.0299484e-12    5.3901749e-13    2.1608285e-09    3.4359376e-10    4.7006453e-13    2.2256937e-12    5.7777052e-14    2.8561406e-13    5.9538888e-12    1.3921221e-13    7.6742420e-13    3.1619363e-12    0.0000000e+00    1.3657106e-08    1.7272117e-14    6.3466522e-13    2.0863719e-13    1.8880141e-13    2.3667389e-08    1.8490042e-11    1.3966792e-09    2.3025161e-12    2.0540372e-11    8.0128349e-10    2.8961210e-08    2.6440851e-13 
  -1.1171207e+00    7.6816015e-09    8.6857648e-04    2.9190864e-03    2.3707651e-06    1.3665151e-06    6.8000487e-07    2.4412633e-08    3.2841689e-08    1.0458504e-08    2.5535390e-09    5.0827832e-09    2.5339593e-09    1.0135324e-08    7.1010465e-11    7.4313779e-10    3.5078026e-10    1.0016707e-12    5.3713962e-13    2.1332449e-09    3.4267562e-10    4.6039269e-13    2.2245726e-12    5.6540152e-14    2.7952594e-13    5.8344991e-12    1.3640920e-13    7.5274381e-13    3.0976933e-12    0.0000000e+00    1.3554243e-08    1.7029698e-14    6.2744674e-13    2.0419055e-13    1.8610240e-13    2.3660335e-08    1.7221239e-11    1.3673375e-09    2.2105407e-12    1.9454007e-11    7.8565721e-10    2.9496886e-08    2.6634272e-13 
  -9.6834078e-01    7.5248013e-09    8.6856204e-04    2.9190862e-03    2.3864161e-06    1.3729651e-06    6.7485397e-07    2.4189092e-08    3.1371516e-08    9.9494699e-09    2.4973102e-09    5.0267061e-09    2.5394612e-09    1.0200811e-08    7.1132195e-11    7.4762271e-10    3.4205010e-10    9.7664124e-13    5.3370030e-13    2.1058138e-09    3.4150660e-10    4.5101139e-13    2.2233685e-12    5.5165999e-14    2.7283098e-13    5.7093631e-12    1.3340925e-13    7.3719976e-13    3.0314525e-12    0.0000000e+00    1.3451737e-08    1.6818397e-14    6.2047568e-13    1.9930973e-13    1.8366325e-13    2.3650971e-08    1.6074896e-11    1.3393987e-09    2.1208808e-12    1.8402707e-11    7.7059754e-10    3.0027687e-08    2.6806152e-13 
  -8.1955251e-01    7.3636194e-09    8.6854769e-04    2.9190859e-03    2.4020225e-06    1.3794129e-06    6.6962530e-07    2.3956082e-08    2.9930314e-08    9.4555983e-09    2.4441052e-09    4.9721958e-09    2.5440146e-09    1.0257248e-08    7.1254497e-11    7.5175854e-10    3.3292144e-10    9.5201997e-13    5.3250968e-13    2.0792517e-09    3.4034175e-10    4.4460048e-13    2.2219846e-12    5.4089349e-14    2.6750620e-13    5.6018616e-12    1.3090032e-13    7.2383893e-13    2.9731217e-12    0.0000000e+00    1.3350518e-08    1.6597974e-14    6.1383677e-13    1.9541694e-13    1.8122667e-13    2.3641101e-08    1.5006480e-11    1.3127325e-09    2.0321518e-12    1.7368365e-11    7.5621916e-10    3.0551342e-08    2.6942445e-13 
  -6.7074533e-01    7.2136279e-09    8.6853342e-04    2.9190857e-03    2.4177172e-06    1.3858385e-06    6.6421280e-07    2.3710243e-08    2.8542731e-08    8.9628064e-09    2.3965654e-09    4.9194088e-09    2.5471070e-09    1.0307175e-08    7.1277476e-11    7.5554293e-10    3.1979420e-10    9.2756964e-13    5.1828629e-13    2.0534753e-09    3.3871232e-10    4.3818842e-13    2.2110470e-12    5.3036818e-14    2.6232157e-13    5.4909372e-12    1.2839920e-13    7.1003857e-13    2.9096271e-12    0.0000000e+00    1.3250157e-08    1.6388531e-14    6.0685520e-13    1.9162555e-13    1.7885461e-13    2.3633001e-08    1.4078163e-11    1.2874101e-09    1.9334877e-12    1.6138511e-11    7.4309079e-10    3.1063519e-08    2.6983516e-13 
  -5.2190941e-01    7.0905952e-09    8.6851922e-04    2.9190854e-03    2.4333441e-06    1.3922956e-06    6.5873776e-07    2.3455224e-08    2.7159939e-08    8.5059199e-09    2.3451200e-09    4.8666925e-09    2.5512527e-09    1.0347166e-08    7.1581535e-11    7.5851730e-10    3.1420153e-10    9.0412890e-13    5.2592602e-13    2.0288146e-09    3.3731991e-10    4.2995120e-13    2.2179758e-12    5.1965191e-14    2.5685837e-13    5.3709544e-12    1.2559534e-13    6.9473362e-13    2.8485824e-12    0.0000000e+00    1.3151052e-08    1.6133292e-14    5.9934455e-13    1.8761254e-13    1.7612960e-13    2.3627156e-08    1.3109362e-11    1.2631455e-09    1.8566264e-12    1.5426746e-11    7.2966599e-10    3.1561276e-08    2.7027178e-13 
  -3.7307403e-01    6.9622025e-09    8.6850507e-04    2.9190852e-03    2.4490898e-06    1.3987369e-06    6.5307251e-07    2.3191362e-08    2.5810675e-08    8.0616018e-09    2.2998886e-09    4.8146742e-09    2.5560034e-09    1.0376036e-08    7.1746315e-11    7.6040986e-10    3.0458050e-10    8.8049315e-13    5.2112239e-13    2.0052957e-09    3.3596251e-10    4.2071851e-13    2.2146230e-12    5.1157615e-14    2.5278549e-13    5.2811299e-12    1.2353341e-13    6.8338152e-13    2.8002692e-12    0.0000000e+00    1.3054076e-08    1.5900116e-14    5.9239222e-13    1.8462421e-13    1.7364362e-13    2.3622405e-08    1.2248785e-11    1.2400594e-09    1.7731962e-12    1.4481318e-11    7.1735778e-10    3.2044020e-08    2.6988734e-13 
  -2.2423344e-01    6.8363736e-09    8.6849092e-04    2.9190850e-03    2.4649907e-06    1.4051847e-06    6.4719782e-07    2.2915130e-08    2.4491866e-08    7.6318398e-09    2.2558066e-09    4.7639207e-09    2.5610963e-09    1.0416773e-08    7.1947235e-11    7.6305816e-10    2.9504557e-10    8.5841283e-13    5.1423150e-13    1.9823879e-09    3.3446241e-10    4.1331859e-13    2.2113175e-12    5.0103321e-14    2.4764542e-13    5.1834790e-12    1.2119176e-13    6.7094041e-13    2.7489254e-12    0.0000000e+00    1.2958415e-08    1.5666998e-14    5.8490971e-13    1.8087793e-13    1.7107753e-13    2.3618623e-08    1.1462729e-11    1.2179571e-09    1.6917954e-12    1.3574589e-11    7.0565558e-10    3.2518083e-08    2.6969931e-13 
  -7.5396292e-02    6.7141343e-09    8.6847673e-04    2.9190848e-03    2.4811871e-06    1.4116295e-06    6.4100596e-07    2.2625014e-08    2.3218459e-08    7.2159021e-09    2.2127274e-09    4.7142690e-09    2.5644150e-09    1.0461381e-08    7.2080113e-11    7.6640479e-10    2.8516830e-10    8.3703764e-13    5.0418504e-13    1.9594029e-09    3.3289782e-10    4.0725967e-13    2.2054687e-12    4.9046343e-14    2.4265644e-13    5.0977463e-12    1.1910269e-13    6.6002739e-13    2.7029094e-12    0.0000000e+00    1.2863937e-08    1.5468170e-14    5.7857972e-13    1.7726210e-13    1.6886535e-13    2.3614456e-08    1.0745450e-11    1.1968332e-09    1.6116295e-12    1.2692257e-11    6.9464893e-10    3.2995403e-08    2.6961419e-13 
   7.3423213e-02    6.5957914e-09    8.6846255e-04    2.9190845e-03    2.4975612e-06    1.4180481e-06    6.3456531e-07    2.2322846e-08    2.1987853e-08    6.8146320e-09    2.1725057e-09    4.6656191e-09    2.5675498e-09    1.0520422e-08    7.2164524e-11    7.7140044e-10    2.7529037e-10    8.1465772e-13    4.9370967e-13    1.9374431e-09    3.3122409e-10    4.0097473e-13    2.1983544e-12    4.8203652e-14    2.3847046e-13    5.0078581e-12    1.1702337e-13    6.4844260e-13    2.6548366e-12    0.0000000e+00    1.2771063e-08    1.5240454e-14    5.7162356e-13    1.7420095e-13    1.6643076e-13    2.3613120e-08    1.0070357e-11    1.1766731e-09    1.5333524e-12    1.1844825e-11    6.8435238e-10    3.3484370e-08    2.6968726e-13 
   2.2221889e-01    6.4835757e-09    8.6844838e-04    2.9190843e-03    2.5141211e-06    1.4244454e-06    6.2787755e-07    2.2009772e-08    2.0796284e-08    6.4319187e-09    2.1337194e-09    4.6182334e-09    2.5682242e-09    1.0587803e-08    7.2180830e-11    7.7724535e-10    2.6587816e-10    7.9345009e-13    4.8481220e-13    1.9162541e-09    3.2942336e-10    3.9492442e-13    2.1890832e-12    4.7259563e-14    2.3382093e-13    4.9117497e-12    1.1476846e-13    6.3596786e-13    2.6047344e-12    0.0000000e+00    1.2679557e-08    1.5001496e-14    5.6407903e-13    1.7080720e-13    1.6388486e-13    2.3611642e-08    9.4434827e-12    1.1573500e-09    1.4583738e-12    1.1039826e-11    6.7452507e-10    3.3992919e-08    2.7009477e-13 
   3.7101928e-01    6.3672703e-09    8.6843428e-04    2.9190840e-03    2.5307275e-06    1.4308084e-06    6.2103424e-07    2.1687620e-08    1.9644400e-08    6.0641611e-09    2.0967175e-09    4.5719227e-09    2.5692518e-09    1.0652481e-08    7.2180711e-11    7.8285379e-10    2.5630586e-10    7.7174194e-13    4.7475879e-13    1.8957198e-09    3.2757558e-10    3.8853604e-13    2.1795594e-12    4.6259673e-14    2.2893455e-13    4.8186267e-12    1.1249777e-13    6.2376926e-13    2.5584234e-12    0.0000000e+00    1.2589324e-08    1.4775132e-14    5.5710176e-13    1.6724342e-13    1.6147271e-13    2.3611932e-08    8.8562779e-12    1.1387951e-09    1.3852138e-12    1.0268099e-11    6.6529101e-10    3.4522348e-08    2.7093123e-13 
   5.1982154e-01    6.2892049e-09    8.6842027e-04    2.9190838e-03    2.5473361e-06    1.4371428e-06    6.1406885e-07    2.1356653e-08    1.8530862e-08    5.7128439e-09    2.0614359e-09    4.5269687e-09    2.5688669e-09    1.0712174e-08    7.2124736e-11    7.8798133e-10    2.4718940e-10    7.5178110e-13    4.6674182e-13    1.8759676e-09    3.2576397e-10    3.8198257e-13    2.1682819e-12    4.5267248e-14    2.2400348e-13    4.7173242e-12    1.1007388e-13    6.1043262e-13    2.5081046e-12    0.0000000e+00    1.2500189e-08    1.4540688e-14    5.4991554e-13    1.6363910e-13    1.5901743e-13    2.3612855e-08    8.3123597e-12    1.1210761e-09    1.3148814e-12    9.5350434e-12    6.5649696e-10    3.5070138e-08    2.7167250e-13 
   6.6860041e-01    6.2033319e-09    8.6840634e-04    2.9190835e-03    2.5639611e-06    1.4434605e-06    6.0697934e-07    2.1016423e-08    1.7453702e-08    5.3743526e-09    2.0304055e-09    4.4837672e-09    2.5684652e-09    1.0759755e-08    7.2078475e-11    7.9155531e-10    2.3788456e-10    7.3583698e-13    4.5847931e-13    1.8583459e-09    3.2407884e-10    3.7582726e-13    2.1567529e-12    4.5139243e-14    2.2291346e-13    4.6534461e-12    1.0882707e-13    6.0194033e-13    2.4700812e-12    0.0000000e+00    1.2413994e-08    1.4312707e-14    5.4321868e-13    1.6278082e-13    1.5681721e-13    2.3616142e-08    7.8197550e-12    1.1041862e-09    1.2459804e-12    8.8324417e-12    6.4820191e-10    3.5626860e-08    2.7210828e-13 
   8.1730832e-01    6.1188332e-09    8.6839250e-04    2.9190833e-03    2.5806280e-06    1.4497571e-06    5.9975118e-07    2.0667059e-08    1.6417739e-08    5.0504501e-09    1.9992084e-09    4.4405676e-09    2.5700729e-09    1.0793524e-08    7.2061983e-11    7.9309471e-10    2.2878419e-10    7.1703218e-13    4.4977100e-13    1.8409148e-09    3.2257028e-10    3.6775298e-13    2.1438388e-12    4.4434483e-14    2.1948645e-13    4.5793514e-12    1.0712717e-13    5.9211863e-13    2.4302036e-12    0.0000000e+00    1.2330000e-08    1.4074120e-14    5.3556392e-13    1.6028158e-13    1.5430845e-13    2.3615440e-08    7.3356135e-12    1.0879838e-09    1.1796967e-12    8.1681331e-12    6.4023718e-10    3.6181189e-08    2.7245976e-13 
   9.6605973e-01    6.0503285e-09    8.6837877e-04    2.9190830e-03    2.5972563e-06    1.4560155e-06    5.9244100e-07    2.0310242e-08    1.5421989e-08    4.7388602e-09    1.9681817e-09    4.3989375e-09    2.5692283e-09    1.0823028e-08    7.2114730e-11    7.9307964e-10    2.1964184e-10    6.9927591e-13    4.4020302e-13    1.8234683e-09    3.2079109e-10    3.6205130e-13    2.1300994e-12    4.3616697e-14    2.1569151e-13    4.5162245e-12    1.0555370e-13    5.8364215e-13    2.3982204e-12    0.0000000e+00    1.2247953e-08    1.3857656e-14    5.2881855e-13    1.5754039e-13    1.5203149e-13    2.3610076e-08    6.9042378e-12    1.0723958e-09    1.1150761e-12    7.5321398e-12    6.3262682e-10    3.6725535e-08    2.7299845e-13 
   1.1148081e+00    5.9594729e-09    8.6836509e-04    2.9190827e-03    2.6140133e-06    1.4622463e-06    5.8493916e-07    1.9944678e-08    1.4466211e-08    4.4398828e-09    1.9417251e-09    4.3586404e-09    2.5690070e-09    1.0850167e-08    7.2146302e-11    7.9220692e-10    2.1076128e-10    6.8396920e-13    4.3044279e-13    1.8081090e-09    3.1937131e-10    3.5345932e-13    2.1139270e-12    4.3476474e-14    2.1456694e-13    4.4507413e-12    1.0429389e-13    5.7482026e-13    2.3590053e-12    0.0000000e+00    1.2168582e-08    1.3625032e-14    5.2174474e-13    1.5666081e-13    1.4978504e-13    2.3605022e-08    6.5023976e-12    1.0574714e-09    1.0524504e-12    6.9378055e-12    6.2529299e-10    3.7258900e-08    2.7362122e-13 
   1.2635602e+00    5.8834381e-09    8.6835150e-04    2.9190825e-03    2.6308366e-06    1.4684255e-06    5.7727350e-07    1.9571045e-08    1.3558054e-08    4.1522996e-09    1.9149263e-09    4.3186793e-09    2.5695447e-09    1.0875025e-08    7.2132010e-11    7.9107188e-10    2.0156139e-10    6.6672197e-13    4.1939295e-13    1.7923355e-09    3.1791464e-10    3.4871472e-13    2.0964296e-12    4.2817439e-14    2.1142942e-13    4.3870257e-12    1.0279525e-13    5.6616368e-13    2.3255665e-12    0.0000000e+00    1.2091041e-08    1.3422371e-14    5.1562252e-13    1.5438153e-13    1.4770514e-13    2.3597369e-08    6.1246383e-12    1.0431769e-09    9.9097971e-13    6.3607983e-12    6.1831997e-10    3.7782750e-08    2.7416943e-13 
   1.4123250e+00    5.8075886e-09    8.6833801e-04    2.9190823e-03    2.6476960e-06    1.4745613e-06    5.6947671e-07    1.9190657e-08    1.2687055e-08    3.8777977e-09    1.8897873e-09    4.2828660e-09    2.5651930e-09    1.0900961e-08    7.2067097e-11    7.9011951e-10    1.9273235e-10    6.5385382e-13    4.0921643e-13    1.7776704e-09    3.1620648e-10    3.4783498e-13    2.0782764e-12    4.2103123e-14    2.0782906e-13    4.3104284e-12    1.0094091e-13    5.5570055e-13    2.2885981e-12    0.0000000e+00    1.2014796e-08    1.3209480e-14    5.0927747e-13    1.5174401e-13    1.4553953e-13    2.3590795e-08    5.7942387e-12    1.0294266e-09    9.3189593e-13    5.8253449e-12    6.1163201e-10    3.8299874e-08    2.7451838e-13 
   1.5611015e+00    5.7293359e-09    8.6832467e-04    2.9190820e-03    2.6644095e-06    1.4806409e-06    5.6167023e-07    1.8805152e-08    1.1853636e-08    3.6145027e-09    1.8653857e-09    4.2506464e-09    2.5560848e-09    1.0928229e-08    7.1974640e-11    7.8963032e-10    1.8406884e-10    6.4090667e-13    4.0139465e-13    1.7634309e-09    3.1404283e-10    3.4663052e-13    2.0603036e-12    4.1505914e-14    2.0488192e-13    4.2478225e-12    9.9435485e-14    5.4703959e-13    2.2582270e-12    0.0000000e+00    1.1939881e-08    1.3026366e-14    5.0390044e-13    1.4959209e-13    1.4370378e-13    2.3584404e-08    5.4906055e-12    1.0162434e-09    8.7440263e-13    5.3150350e-12    6.0528996e-10    3.8811088e-08    2.7471329e-13 
   1.7098926e+00    5.6612917e-09    8.6831149e-04    2.9190818e-03    2.6810696e-06    1.4866606e-06    5.5378514e-07    1.8413991e-08    1.1061981e-08    3.3611195e-09    1.8417401e-09    4.2201443e-09    2.5446305e-09    1.0949027e-08    7.1848872e-11    7.8899940e-10    1.7539412e-10    6.2547260e-13    3.9151127e-13    1.7492674e-09    3.1164983e-10    3.4175276e-13    2.0416709e-12    4.0816463e-14    2.0150079e-13    4.1762548e-12    9.7714407e-14    5.3714565e-13    2.2248016e-12    0.0000000e+00    1.1866126e-08    1.2821415e-14    4.9755267e-13    1.4712328e-13    1.4161754e-13    2.3576679e-08    5.2019361e-12    1.0034550e-09    8.1863156e-13    4.8334429e-12    5.9928423e-10    3.9313430e-08    2.7437713e-13 
   1.8587062e+00    5.5895115e-09    8.6829848e-04    2.9190815e-03    2.6976729e-06    1.4926065e-06    5.4582416e-07    1.8018614e-08    1.0316294e-08    3.1180877e-09    1.8201886e-09    4.1910430e-09    2.5319347e-09    1.0959110e-08    7.1703325e-11    7.8774454e-10    1.6644865e-10    6.1168887e-13    3.7931385e-13    1.7358963e-09    3.0939709e-10    3.3812133e-13    2.0232003e-12    4.0310044e-14    1.9889159e-13    4.1119109e-12    9.6208348e-14    5.2815168e-13    2.1943471e-12    0.0000000e+00    1.1793833e-08    1.2620471e-14    4.9156733e-13    1.4520331e-13    1.3960472e-13    2.3566940e-08    4.9343646e-12    9.9115844e-10    7.6395867e-13    4.3831010e-12    5.9358640e-10    3.9803271e-08    2.7350883e-13 
   2.0075425e+00    5.5312704e-09    8.6828561e-04    2.9190813e-03    2.7142124e-06    1.4984909e-06    5.3779655e-07    1.7617978e-08    9.6117385e-09    2.8860439e-09    1.7996473e-09    4.1643399e-09    2.5160775e-09    1.0969141e-08    7.1539015e-11    7.8676850e-10    1.5791034e-10    5.9874876e-13    3.6734593e-13    1.7231403e-09    3.0697781e-10    3.3667401e-13    2.0034341e-12    3.9605518e-14    1.9538958e-13    4.0457371e-12    9.4499465e-14    5.1881273e-13    2.1676968e-12    0.0000000e+00    1.1722755e-08    1.2420230e-14    4.8585378e-13    1.4264741e-13    1.3759608e-13    2.3555910e-08    4.6939590e-12    9.7938516e-10    7.1138198e-13    3.9668224e-12    5.8811760e-10    4.0279803e-08    2.7240462e-13 
   2.1453030e+00    5.4822304e-09    8.6827298e-04    2.9190811e-03    2.7307548e-06    1.5042909e-06    5.2952915e-07    1.7202995e-08    8.9774657e-09    2.6770135e-09    1.7811633e-09    4.1405815e-09    2.5042797e-09    1.0965848e-08    7.0982815e-11    7.8500025e-10    1.5007198e-10    5.8964272e-13    3.6146638e-13    1.7114215e-09    3.0478984e-10    3.3516135e-13    1.9737863e-12    3.9319736e-14    1.9383836e-13    4.0040306e-12    9.3488098e-14    5.1261093e-13    2.1516389e-12    0.0000000e+00    1.1657802e-08    1.2263613e-14    4.8122868e-13    1.4149678e-13    1.3598246e-13    2.3544483e-08    4.4873294e-12    9.6871002e-10    6.6204439e-13    3.5802754e-12    5.8317279e-10    4.0709149e-08    2.6973852e-13 
   2.2830902e+00    5.4297952e-09    8.6826174e-04    2.9190809e-03    2.7452036e-06    1.5094114e-06    5.2244518e-07    1.6844020e-08    8.3918992e-09    2.4871070e-09    1.7642265e-09    4.1165022e-09    2.4884920e-09    1.1023896e-08    7.1472266e-11    7.8966145e-10    1.4378214e-10    5.7808631e-13    3.5518420e-13    1.7006866e-09    3.0264718e-10    3.2909308e-13    1.9689331e-12    3.8860689e-14    1.9145319e-13    3.9499514e-12    9.2150323e-14    5.0477598e-13    2.1277381e-12    0.0000000e+00    1.1594373e-08    1.2079418e-14    4.7566070e-13    1.3974275e-13    1.3417002e-13    2.3538479e-08    4.2847499e-12    9.5863453e-10    6.2038204e-13    3.2924169e-12    5.7855226e-10    4.1138217e-08    2.7152510e-13 
   2.4209008e+00    5.3781253e-09    8.6825041e-04    2.9190807e-03    2.7600487e-06    1.5145688e-06    5.1502955e-07    1.6474681e-08    7.8363637e-09    2.3028410e-09    1.7475512e-09    4.0959754e-09    2.4700021e-09    1.1044393e-08    7.1286429e-11    7.9042967e-10    1.3602559e-10    5.6836227e-13    3.4329955e-13    1.6896533e-09    3.0039186e-10    3.3104014e-13    1.9500647e-12    3.8234420e-14    1.8838589e-13    3.8981929e-12    9.0729048e-14    4.9726192e-13    2.1101552e-12    0.0000000e+00    1.1531863e-08    1.1916717e-14    4.7126708e-13    1.3750938e-13    1.3255895e-13    2.3536562e-08    4.1193848e-12    9.4895999e-10    5.7700595e-13    2.9722507e-12    5.7428221e-10    4.1564732e-08    2.7039691e-13 
   2.5587359e+00    5.3368271e-09    8.6823909e-04    2.9190805e-03    2.7749814e-06    1.5197153e-06    5.0748276e-07    1.6097933e-08    7.3067915e-09    2.1267899e-09    1.7309168e-09    4.0774391e-09    2.4494854e-09    1.1071504e-08    7.1093534e-11    7.9245587e-10    1.2861628e-10    5.5853451e-13    3.3283103e-13    1.6785866e-09    2.9772795e-10    3.3325061e-13    1.9310809e-12    3.7882874e-14    1.8671667e-13    3.8673132e-12    8.9909021e-14    4.9240333e-13    2.0987232e-12    0.0000000e+00    1.1470495e-08    1.1782152e-14    4.6795708e-13    1.3630051e-13    1.3130881e-13    2.3533755e-08    3.9699729e-12    9.3945965e-10    5.3557357e-13    2.6766914e-12    5.7022513e-10    4.1993143e-08    2.6937227e-13 
   2.6966053e+00    5.2856961e-09    8.6822771e-04    2.9190803e-03    2.7901868e-06    1.5248886e-06    4.9968372e-07    1.5710571e-08    6.8085248e-09    1.9575870e-09    1.7157715e-09    4.0580455e-09    2.4328032e-09    1.1076333e-08    7.0695905e-11    7.9258285e-10    1.2113741e-10    5.4599547e-13    3.2036538e-13    1.6681543e-09    2.9534384e-10    3.2957013e-13    1.9084796e-12    3.7375322e-14    1.8418474e-13    3.8187562e-12    8.8633868e-14    4.8527381e-13    2.0806811e-12    0.0000000e+00    1.1410663e-08    1.1603321e-14    4.6326676e-13    1.3445150e-13    1.2958012e-13    2.3531605e-08    3.8115978e-12    9.3028909e-10    4.9514184e-13    2.3978796e-12    5.6639107e-10    4.2420588e-08    2.6731701e-13 
   2.8345098e+00    5.2549315e-09    8.6821644e-04    2.9190801e-03    2.8053644e-06    1.5299984e-06    4.9181922e-07    1.5320749e-08    6.3417015e-09    1.7962752e-09    1.7014272e-09    4.0369347e-09    2.4200042e-09    1.1083103e-08    7.0316399e-11    7.9303602e-10    1.1388080e-10    5.3397551e-13    3.0700349e-13    1.6578427e-09    2.9331425e-10    3.2403401e-13    1.8856060e-12    3.6730053e-14    1.8090082e-13    3.7524392e-12    8.6921608e-14    4.7576523e-13    2.0556147e-12    0.0000000e+00    1.1351498e-08    1.1418621e-14    4.5788443e-13    1.3204423e-13    1.2772262e-13    2.3529501e-08    3.6577238e-12    9.2146386e-10    4.5635236e-13    2.1413047e-12    5.6272161e-10    4.2846910e-08    2.6527271e-13 
   3.0378977e+00    5.2379968e-09    8.6820084e-04    2.9190798e-03    2.8261654e-06    1.5370296e-06    4.8106294e-07    1.4779310e-08    5.7041731e-09    1.5812054e-09    1.6851187e-09    4.0015283e-09    2.4027358e-09    1.1184500e-08    7.0965639e-11    8.0439110e-10    1.0401117e-10    5.1806960e-13    2.8833616e-13    1.6448960e-09    2.9097727e-10    3.1238964e-13    1.8705095e-12    3.7131159e-14    1.8228821e-13    3.7127915e-12    8.6368501e-14    4.6899341e-13    2.0279407e-12    0.0000000e+00    1.1268819e-08    1.1155627e-14    4.5011115e-13    1.3297565e-13    1.2539389e-13    2.3527231e-08    3.4508113e-12    9.0900497e-10    4.0523635e-13    1.8270173e-12    5.5754624e-10    4.3491501e-08    2.6778079e-13 
   3.1758506e+00    5.2194179e-09    8.6819004e-04    2.9190796e-03    2.8410465e-06    1.5419159e-06    4.7317667e-07    1.4394247e-08    5.3138340e-09    1.4400581e-09    1.6737798e-09    3.9769941e-09    2.4002411e-09    1.1147402e-08    7.0123629e-11    7.9820930e-10    9.6837973e-11    5.0544916e-13    2.7578076e-13    1.6362669e-09    2.8992024e-10    3.0482858e-13    1.8395147e-12    3.6592064e-14    1.7974243e-13    3.6790778e-12    8.5358526e-14    4.6405628e-13    2.0197453e-12    0.0000000e+00    1.1215130e-08    1.0972367e-14    4.4474738e-13    1.3113797e-13    1.2349893e-13    2.3532174e-08    3.3179767e-12    9.0113854e-10    3.6974182e-13    1.6026811e-12    5.5441668e-10    4.3917587e-08    2.6391325e-13 
   3.3071438e+00    5.2182987e-09    8.6817906e-04    2.9190794e-03    2.8564056e-06    1.5468491e-06    4.6486592e-07    1.3989109e-08    4.9569049e-09    1.3118787e-09    1.6619657e-09    3.9537045e-09    2.4026182e-09    1.1145100e-08    6.9566592e-11    7.9639090e-10    9.0943540e-11    4.9678475e-13    2.6748301e-13    1.6277966e-09    2.8904865e-10    3.0096886e-13    1.8089231e-12    3.6287909e-14    1.7844776e-13    3.6765381e-12    8.5034910e-14    4.6274088e-13    2.0259826e-12    0.0000000e+00    1.1165771e-08    1.0829205e-14    4.4096302e-13    1.3022146e-13    1.2209471e-13    2.3532562e-08    3.2107375e-12    8.9373156e-10    3.3793054e-13    1.4203170e-12    5.5146297e-10    4.4316630e-08    2.6157329e-13 
   3.4227041e+00    5.2653479e-09    8.6816453e-04    2.9190792e-03    2.8771795e-06    1.5533563e-06    4.5302579e-07    1.3387271e-08    4.6096599e-09    1.1972970e-09    1.6535712e-09    3.9321919e-09    2.4334092e-09    1.1345075e-08    6.9790252e-11    8.1942223e-10    9.0161736e-11    5.1581874e-13    3.0878755e-13    1.6210189e-09    2.8919316e-10    3.0380457e-13    1.7750824e-12    3.9709211e-14    1.9363699e-13    3.8107989e-12    8.9325185e-14    4.7794024e-13    2.0722097e-12    0.0000000e+00    1.1123962e-08    1.0815162e-14    4.4082756e-13    1.4108784e-13    1.2232875e-13    2.3518450e-08    3.1482195e-12    8.8680517e-10    3.1312472e-13    1.3127851e-12    5.4837461e-10    4.4686258e-08    2.6478900e-13 
   3.5239545e+00    2.0034796e-08    8.6815666e-04    2.9190791e-03    2.8881382e-06    1.5568555e-06    4.4710180e-07    1.3098885e-08    4.3622949e-09    1.1119805e-09    1.6504085e-09    3.9149941e-09    2.4222080e-09    1.1376224e-08    7.0060520e-11    8.2436581e-10    8.5072594e-11    5.1153904e-13    2.9817115e-13    1.6181775e-09    2.8827733e-10    3.0810353e-13    1.7624008e-12    4.2503862e-14    2.0682672e-13    4.1939257e-12    9.5273120e-14    5.1605043e-13    2.6394083e-12    0.0000000e+00    1.1092726e-08    1.0714260e-14    4.4076311e-13    1.5064384e-13    1.2180509e-13    2.3518376e-08    3.0759571e-12    8.8137953e-10    2.9126869e-13    1.1991105e-12    5.4613010e-10    4.5012095e-08    2.6601779e-13 
   3.6067644e+00    7.6971347e-08    8.6815091e-04    2.9190790e-03    2.8961740e-06    1.5593937e-06    4.4279399e-07    1.2895128e-08    4.1797865e-09    1.0457232e-09    1.6496343e-09    3.9024667e-09    2.4146731e-09    1.1376182e-08    7.0021264e-11    8.2556031e-10    8.0786237e-11    5.0562328e-13    2.8590402e-13    1.6192165e-09    2.8765269e-10    3.1688299e-13    1.7498386e-12    4.6119159e-14    2.2545229e-13    5.5219768e-12    1.0827100e-13    6.2495870e-13    4.9463481e-12    0.0000000e+00    1.1076790e-08    1.0653502e-14    4.5476290e-13    1.6471758e-13    1.2146246e-13    2.3522927e-08    3.0057363e-12    8.7719955e-10    2.7395587e-13    1.1078646e-12    5.4443593e-10    4.5276808e-08    2.6555608e-13 
   3.7021704e+00    1.7109715e-07    8.6814457e-04    2.9190788e-03    2.9049847e-06    1.5621567e-06    4.3807339e-07    1.2673079e-08    3.9866550e-09    9.7263530e-10    1.6502118e-09    3.8917226e-09    2.4051003e-09    1.1391045e-08    6.9944232e-11    8.3086662e-10    7.6048495e-11    5.1072246e-13    2.7149505e-13    1.6272451e-09    2.8687707e-10    3.5395760e-13    1.7358588e-12    5.6127148e-14    2.8024326e-13    1.1640538e-11    1.6241254e-13    1.1448929e-12    1.6242978e-11    0.0000000e+00    1.1080451e-08    1.1317550e-14    5.6944277e-13    2.0441279e-13    1.2830471e-13    2.3531546e-08    2.9872416e-12    8.7252352e-10    2.5479189e-13    1.0097699e-12    5.4258887e-10    4.5579663e-08    2.6486130e-13 
   3.8059080e+00    3.2514061e-07    8.6813752e-04    2.9190787e-03    2.9141705e-06    1.5651738e-06    4.3325776e-07    1.2443436e-08    3.7951869e-09    8.9730879e-10    1.6813020e-09    3.9224317e-09    2.4239303e-09    1.1394653e-08    6.9795213e-11    8.4590158e-10    7.1315224e-11    9.2005656e-13    2.5646891e-13    1.7291549e-09    2.8969400e-10    1.0062303e-12    1.7477012e-12    2.7301499e-13    1.4647012e-12    1.1781050e-10    1.2451955e-12    1.0772442e-11    1.7919507e-10    0.0000000e+00    1.1470004e-08    4.1066477e-14    3.9475377e-12    1.1446652e-12    4.6472646e-13    2.3586622e-08    2.9510240e-12    8.6766314e-10    2.3563667e-13    9.9771336e-13    5.4071005e-10    4.5904783e-08    2.6368750e-13 
   3.9154496e+00    5.6354839e-07    8.6812413e-04    2.9190785e-03    2.9234721e-06    1.5703307e-06    4.3005963e-07    1.2217439e-08    3.6198687e-09    8.2282897e-10    2.0460627e-09    4.5566658e-09    2.8407139e-09    1.1364239e-08    6.9567778e-11    8.8218817e-10    6.7145611e-11    6.1523455e-12    2.3763584e-13    2.8136294e-09    3.4667825e-10    1.9183869e-11    2.1387979e-12    2.3370505e-12    1.2976192e-11    1.4926901e-09    1.3564610e-11    1.3146880e-10    2.8545364e-09    0.0000000e+00    1.6427625e-08    5.4296516e-13    7.2004679e-11    1.0181529e-11    5.9467349e-12    2.4240346e-08    3.2634542e-12    8.6255187e-10    2.2133030e-13    1.5278200e-12    5.3902333e-10    4.6241724e-08    2.6214584e-13 
   4.0132479e+00    8.1524846e-07    8.6810121e-04    2.9190784e-03    2.9318948e-06    1.5788267e-06    4.3143676e-07    1.2022769e-08    3.5331750e-09    7.6045950e-10    3.0546120e-09    7.3434867e-09    3.1495137e-09    1.1357082e-08    6.9383940e-11    8.9771813e-10    6.3802137e-11    1.1303092e-11    2.2427079e-13    5.1379629e-09    4.1933460e-10    7.6054436e-11    2.5119783e-12    3.6400307e-12    2.0216728e-11    3.0645336e-09    2.2095979e-11    2.3259942e-10    8.0990416e-09    0.0000000e+00    2.8352124e-08    1.0691061e-12    2.2345460e-10    1.7521944e-11    1.1622129e-11    2.6245498e-08    5.3373860e-12    8.5872177e-10    2.1085014e-13    2.0232229e-12    5.3890114e-10    4.6537249e-08    2.6063614e-13 
   4.1014886e+00    1.1263318e-06    8.6807094e-04    2.9190782e-03    2.9405381e-06    1.5901839e-06    4.3690483e-07    1.1835492e-08    3.6234166e-09    7.0680269e-10    5.0625449e-09    1.2221733e-08    3.4093548e-09    1.1355005e-08    6.9329604e-11    9.0562088e-10    6.1562946e-11    1.5676690e-11    2.1597768e-13    8.3736941e-09    4.9617960e-10    1.4256224e-10    2.7708629e-12    4.8583922e-12    2.6271753e-11    3.6490271e-09    2.4026757e-11    2.4625679e-10    1.1105836e-08    0.0000000e+00    4.6048340e-08    1.1868025e-12    3.3566528e-10    2.5671606e-11    1.3864409e-11    2.9764029e-08    1.2112845e-11    8.6084757e-10    2.0318822e-13    4.0249748e-12    5.4297229e-10    4.6800751e-08    2.5980464e-13 
   4.2080202e+00    1.6772758e-06    8.6803392e-04    2.9190781e-03    2.9523017e-06    1.6038535e-06    4.4175817e-07    1.1564830e-08    3.7278706e-09    6.4524577e-10    7.8914346e-09    1.7868270e-08    3.8616913e-09    1.1332333e-08    6.9316462e-11    9.1265085e-10    6.3330559e-11    2.1339494e-11    2.1311454e-13    1.2179605e-08    5.9706742e-10    2.5865187e-10    3.1622562e-12    7.1142863e-12    3.7957786e-11    5.0716670e-09    3.2076978e-11    3.1985904e-10    1.7280933e-08    0.0000000e+00    6.5243378e-08    1.4906471e-12    5.4070621e-10    3.7116268e-11    1.7364376e-11    3.4129930e-08    2.1112481e-11    8.7277799e-10    2.0177852e-13    9.4610512e-12    5.4720943e-10    4.7115511e-08    2.5904019e-13 
   4.3048409e+00    2.4276952e-06    8.6792393e-04    2.9190780e-03    2.9987704e-06    1.6485075e-06    4.6587573e-07    1.1389493e-08    4.9421035e-09    6.7834634e-10    1.9498383e-08    2.6646588e-08    5.1317371e-09    1.2711945e-08    7.6527190e-11    1.1086784e-09    1.1476321e-10    4.8893922e-11    5.2450772e-13    1.9748985e-08    7.2860053e-10    3.9513363e-10    9.3109351e-12    1.4281052e-11    7.3350033e-11    7.5464663e-09    5.1665008e-11    4.6210393e-10    2.4413229e-08    0.0000000e+00    9.2793596e-08    2.0917847e-12    8.4998461e-10    6.6694516e-11    2.5188248e-11    4.6614599e-08    1.3153544e-10    1.2511493e-09    1.5144552e-12    8.5659853e-11    6.3228105e-10    4.7406652e-08    2.7247082e-13 
   4.4048646e+00    3.5075799e-06    8.6755894e-04    2.9190778e-03    3.1588472e-06    1.8024003e-06    6.0972276e-07    1.6679568e-08    3.2199499e-08    3.0564222e-08    6.6956475e-08    3.9797971e-08    5.8329283e-09    1.2942089e-08    7.8500865e-11    1.1495258e-09    6.6499802e-10    6.7348643e-11    3.9001386e-12    3.3271852e-08    8.7272593e-10    6.0263393e-10    1.4641704e-11    3.2617174e-11    1.6036388e-10    1.0001936e-08    7.5691482e-11    5.3650815e-10    3.1225707e-08    0.0000000e+00    1.2981956e-07    2.4171351e-12    1.6734396e-09    1.4545373e-10    3.4607152e-11    7.8512482e-08    2.6392611e-09    8.9978786e-09    2.5611590e-11    1.3988816e-09    1.8408401e-09    4.7811352e-08    2.7713932e-13 
   4.5075019e+00    4.3784443e-06    8.6725755e-04    2.9190776e-03    3.2566432e-06    1.9229425e-06    7.6839660e-07    2.4394219e-08    8.7435488e-08    8.1254530e-08    1.5231472e-07    5.5579995e-08    6.3423328e-09    1.1820673e-08    5.9610911e-11    1.0845094e-09    1.0427380e-09    8.0021863e-11    5.2990790e-12    5.1409164e-08    1.0380025e-09    8.7619581e-10    1.9818622e-11    4.0237986e-11    1.8976460e-10    1.0771496e-08    7.4939048e-11    5.2528232e-10    3.5853283e-08    0.0000000e+00    1.7069577e-07    2.1970904e-12    2.1343894e-09    1.8956876e-10    3.5235346e-11    1.2998903e-07    7.4749682e-09    2.2624549e-08    3.7279495e-11    2.5746185e-09    4.1897051e-09    4.8142407e-08    2.1508497e-13 
   4.6067928e+00    5.2301835e-06    8.6680147e-04    2.9190775e-03    3.4470478e-06    2.1115988e-06    9.7247958e-07    3.3223671e-08    1.4535860e-07    1.3000645e-07    2.5279628e-07    7.0243156e-08    7.6486706e-09    1.1872405e-08    5.9489149e-11    1.1520891e-09    1.4119300e-09    1.0938922e-10    7.6280309e-12    7.1061414e-08    1.2298883e-09    1.1331120e-09    3.0390385e-11    5.4767933e-11    2.5261644e-10    1.1689681e-08    8.9837103e-11    5.8108612e-10    3.7114642e-08    0.0000000e+00    2.1252648e-07    2.6690857e-12    2.4152388e-09    2.5696709e-10    4.8141099e-11    1.8845621e-07    1.3646974e-08    3.8997983e-08    4.7971536e-11    3.7999527e-09    6.8556504e-09    4.8537514e-08    1.9047360e-13 
   4.7061803e+00    6.1284233e-06    8.6621791e-04    2.9190773e-03    3.7377951e-06    2.3570071e-06    1.1944945e-06    4.2402156e-08    2.0481739e-07    1.6781182e-07    3.7341715e-07    7.8265592e-08    8.6837488e-09    1.1835755e-08    6.3709653e-11    1.0864163e-09    1.5089463e-09    1.4331236e-10    6.2463694e-12    9.4158314e-08    1.5661880e-09    1.5315484e-09    4.3169425e-11    5.9726638e-11    2.6426809e-10    1.2526732e-08    8.8545086e-11    5.8733447e-10    4.1986060e-08    0.0000000e+00    2.3818947e-07    2.5026879e-12    2.7389696e-09    2.8154938e-10    4.6253182e-11    2.5750533e-07    2.1389564e-08    5.9968735e-08    5.0934869e-11    4.2707882e-09    1.0097013e-08    4.8969261e-08    1.9141235e-13 
   4.8054512e+00    7.3159001e-06    8.6569851e-04    2.9190771e-03    3.9870162e-06    2.5643471e-06    1.3992097e-06    5.0542318e-08    2.5969748e-07    1.8976908e-07    4.5665337e-07    8.6528359e-08    9.5584887e-09    1.2294016e-08    6.9462241e-11    1.1134177e-09    1.6769021e-09    1.8567629e-10    6.0641613e-12    1.2025492e-07    2.1674729e-09    2.3247093e-09    4.7719726e-11    8.2404146e-11    4.0335614e-10    2.0211006e-08    1.8211066e-10    1.1064447e-09    5.4681391e-08    0.0000000e+00    2.8005340e-07    3.7509397e-12    4.0860476e-09    3.8506855e-10    6.2392742e-11    2.9983146e-07    2.9001220e-08    8.4727172e-08    6.4341027e-11    3.8334962e-09    1.3323457e-08    4.9402408e-08    1.9885699e-13 
   4.9047609e+00    7.5357110e-06    8.6512534e-04    2.9190769e-03    4.2179270e-06    2.7814266e-06    1.6143331e-06    5.7470963e-08    3.0299619e-07    2.0570925e-07    5.2927092e-07    1.2361326e-07    1.1960635e-08    1.2692573e-08    8.1632380e-11    1.1900315e-09    1.8067090e-09    2.6737766e-10    7.6521005e-12    1.5964507e-07    2.7282027e-09    3.2163693e-09    5.5040258e-11    1.4304369e-10    7.1817764e-10    3.0730158e-08    3.2023521e-10    1.8462575e-09    7.4285925e-08    0.0000000e+00    4.0743098e-07    7.0213399e-12    6.6482636e-09    6.2257760e-10    1.1609091e-10    3.5295613e-07    3.3031031e-08    1.0227996e-07    6.6452777e-11    3.7626507e-09    1.5626978e-08    4.9892425e-08    2.0371838e-13 
   5.0040779e+00    8.3510230e-06    8.6440072e-04    2.9190767e-03    4.4766167e-06    3.0597734e-06    1.9023739e-06    6.5080765e-08    3.5839407e-07    2.2079150e-07    6.3647974e-07    1.8340643e-07    1.4870996e-08    1.2841170e-08    8.6787420e-11    1.2785871e-09    2.1411819e-09    3.4596952e-10    7.3795841e-12    2.1438915e-07    3.0870744e-09    3.2715711e-09    7.8180589e-11    2.3242393e-10    1.1730831e-09    3.6930726e-08    4.3670627e-10    2.1907298e-09    8.1467557e-08    0.0000000e+00    6.0609304e-07    9.6622697e-12    1.0447441e-08    9.8773017e-10    1.8194461e-10    4.4194065e-07    3.8992097e-08    1.2158134e-07    7.5243434e-11    4.2246694e-09    1.8825424e-08    5.0351777e-08    2.0530326e-13 
   5.1033912e+00    8.9421569e-06    8.6352531e-04    2.9190765e-03    4.8074541e-06    3.4057268e-06    2.2659363e-06    7.5154812e-08    4.3474713e-07    2.3918314e-07    7.9333108e-07    2.4450716e-07    1.7509882e-08    1.3473928e-08    9.4825266e-11    1.4170692e-09    2.5479926e-09    3.9040689e-10    7.7807479e-12    2.6300141e-07    3.4272808e-09    3.5274629e-09    1.0036935e-10    2.2192546e-10    1.0618244e-09    3.5113405e-08    3.9582815e-10    2.2921622e-09    9.1075699e-08    0.0000000e+00    7.9310340e-07    1.1999756e-11    9.6642971e-09    9.1838166e-10    2.1011349e-10    5.5735304e-07    4.6874634e-08    1.5235324e-07    9.0688480e-11    4.9211795e-09    2.3398055e-08    5.0792804e-08    2.1620591e-13 
   5.2026684e+00    9.5803570e-06    8.6247956e-04    2.9190763e-03    5.2181677e-06    3.8321565e-06    2.7358717e-06    8.9211504e-08    5.4536094e-07    2.6584037e-07    9.8103071e-07    2.8649137e-07    2.0149085e-08    1.4297917e-08    1.0408273e-10    1.5423051e-09    3.1164409e-09    4.5459890e-10    8.9334741e-12    3.1409556e-07    3.9170359e-09    4.0603972e-09    1.3622192e-10    2.1784818e-10    1.0130046e-09    3.5459642e-08    3.7821447e-10    2.3176323e-09    1.0155942e-07    0.0000000e+00    9.5147982e-07    1.2876462e-11    1.0316243e-08    9.0093529e-10    2.1757389e-10    6.8273709e-07    6.0675482e-08    2.0062211e-07    1.1878794e-10    5.9218494e-09    3.0177057e-08    5.1263775e-08    2.2936757e-13 
   5.3019647e+00    1.0489532e-05    8.6120240e-04    2.9190761e-03    5.7360105e-06    4.3534595e-06    3.3392413e-06    1.0825097e-07    6.8892058e-07    3.0100946e-07    1.1701933e-06    3.1983283e-07    2.3459209e-08    1.5085342e-08    1.2027179e-10    1.6763446e-09    3.8340220e-09    5.3414613e-10    1.0398997e-11    3.6585472e-07    4.5136754e-09    4.5730728e-09    1.7026337e-10    2.4495341e-10    1.1519353e-09    4.0613186e-08    4.6234492e-10    2.7810715e-09    1.1116119e-07    0.0000000e+00    1.1038242e-06    1.6103046e-11    1.1776636e-08    9.9547723e-10    2.5898859e-10    7.9686992e-07    7.7192212e-08    2.6943640e-07    1.5078486e-10    6.7309676e-09    3.9091229e-08    5.1773425e-08    2.4790561e-13 
   5.4012545e+00    1.1954443e-05    8.5961010e-04    2.9190759e-03    6.4006847e-06    5.0006604e-06    4.0754633e-06    1.3125778e-07    8.4663751e-07    3.4638440e-07    1.3541069e-06    3.6493424e-07    2.8466696e-08    1.7122100e-08    1.5259717e-10    1.9882598e-09    4.8092419e-09    6.4864457e-10    1.4359757e-11    4.1922201e-07    5.4565243e-09    5.0575492e-09    1.9966044e-10    2.8668977e-10    1.3651340e-09    4.7576034e-08    5.7494420e-10    3.4175015e-09    1.2132404e-07    0.0000000e+00    1.2862705e-06    2.0177740e-11    1.3452025e-08    1.1449394e-09    3.1169353e-10    9.0878517e-07    9.1029360e-08    3.4589813e-07    1.8440476e-10    7.1930402e-09    4.8686157e-08    5.2333109e-08    2.7892426e-13 
   5.5005633e+00    1.3436724e-05    8.5768539e-04    2.9190756e-03    7.2566181e-06    5.7798993e-06    4.9333977e-06    1.5870932e-07    1.0309168e-06    4.0617436e-07    1.5479362e-06    4.1698660e-07    3.2513008e-08    1.9963842e-08    1.7652812e-10    2.1477492e-09    5.9400776e-09    7.3926192e-10    1.5196336e-11    4.7835695e-07    6.3971487e-09    5.4904817e-09    2.3582500e-10    3.1933996e-10    1.5182477e-09    4.9039284e-08    6.0099477e-10    3.3217747e-09    1.2373391e-07    0.0000000e+00    1.4776952e-06    2.0255546e-11    1.5683860e-08    1.2665250e-09    3.1988065e-10    1.0320031e-06    1.0643439e-07    4.3001143e-07    2.2166718e-10    8.0535505e-09    5.9550165e-08    5.3063464e-08    3.1724678e-13 
   5.6098197e+00    1.4711222e-05    8.5519093e-04    2.9190752e-03    8.4059401e-06    6.7943877e-06    6.0309803e-06    1.9489541e-07    1.2511782e-06    4.8846632e-07    1.7833843e-06    4.7829734e-07    3.6285516e-08    2.4142041e-08    2.2727654e-10    2.3887519e-09    7.4994169e-09    8.2077950e-10    2.2391639e-11    5.4112049e-07    7.1159828e-09    5.5285232e-09    2.6445251e-10    3.8721832e-10    1.8489718e-09    5.2028667e-08    6.8571184e-10    3.4260087e-09    1.1683951e-07    0.0000000e+00    1.6800372e-06    2.2084320e-11    1.8315782e-08    1.5115974e-09    3.6569479e-10    1.1836168e-06    1.2479268e-07    5.2382371e-07    2.5863388e-10    9.2513406e-09    7.2579744e-08    5.4104301e-08    3.6708843e-13 
   5.7025722e+00    1.5141103e-05    8.5281647e-04    2.9190746e-03    9.6400105e-06    7.7600819e-06    6.9556768e-06    2.2640959e-07    1.4468733e-06    5.6437265e-07    2.0191436e-06    5.2416829e-07    3.8784516e-08    3.0891768e-08    2.7920197e-10    2.8506788e-09    8.4619860e-09    8.7656252e-10    2.4236310e-11    5.9120194e-07    7.7144106e-09    5.1214977e-09    2.8170693e-10    4.0412934e-10    1.9136722e-09    4.6635349e-08    6.3123525e-10    2.6782748e-09    9.4179422e-08    0.0000000e+00    1.8085896e-06    1.8184459e-11    1.9710869e-08    1.5893523e-09    3.3649143e-10    1.3314123e-06    1.4415706e-07    5.9549729e-07    2.8252375e-10    1.0572343e-08    8.3343997e-08    5.5359702e-08    4.5477250e-13 
   5.8060997e+00    1.5218460e-05    8.5011986e-04    2.9190738e-03    1.1122799e-05    8.8599207e-06    7.9683978e-06    2.6334416e-07    1.6934141e-06    6.5482820e-07    2.3298485e-06    5.4617574e-07    4.0299508e-08    3.8017259e-08    3.2462670e-10    3.2632142e-09    9.3762741e-09    9.0498083e-10    2.4597311e-11    6.4892503e-07    8.0138255e-09    4.1095968e-09    3.0963419e-10    4.3777506e-10    2.0741498e-09    4.3629609e-08    6.0299877e-10    2.1664029e-09    7.0989224e-08    0.0000000e+00    1.8787285e-06    1.4999800e-11    2.0189389e-08    1.7306510e-09    3.1463906e-10    1.5143687e-06    1.7479175e-07    6.8162819e-07    3.1279690e-10    1.2816529e-08    9.6897352e-08    5.7302094e-08    5.4472797e-13 
   5.9078069e+00    1.5064248e-05    8.4734777e-04    2.9190727e-03    1.2706476e-05    9.9967081e-06    9.0176511e-06    3.0487209e-07    1.9741908e-06    7.5690187e-07    2.7006496e-06    5.3880974e-07    4.1338235e-08    4.4744624e-08    3.6135007e-10    3.7182999e-09    1.0323667e-08    8.8094391e-10    2.7908023e-11    6.9362182e-07    7.8030583e-09    2.5278578e-09    3.4426099e-10    4.8426160e-10    2.2433818e-09    3.2110434e-08    4.9481505e-10    1.5181162e-09    4.6400740e-08    0.0000000e+00    1.8670998e-06    1.2865144e-11    1.9109004e-08    1.9526836e-09    3.4015218e-10    1.7099987e-06    2.1510570e-07    7.8177124e-07    3.5211483e-10    1.6129540e-08    1.1336737e-07    5.9700339e-08    6.1875606e-13 
   6.0036435e+00    1.4925156e-05    8.4460193e-04    2.9190715e-03    1.4312073e-05    1.1145753e-05    1.0079120e-05    3.4959842e-07    2.2635601e-06    8.6879087e-07    3.1186632e-06    4.8728486e-07    4.1801145e-08    5.1521034e-08    4.2637035e-10    4.1588388e-09    1.1755576e-08    8.8456754e-10    3.3068010e-11    7.2150727e-07    7.8578779e-09    2.3702280e-09    3.7673012e-10    4.1615882e-10    1.7618667e-09    2.2818306e-08    3.1777307e-10    1.0951506e-09    4.1290488e-08    0.0000000e+00    1.7471492e-06    1.1295815e-11    1.2351131e-08    1.6783307e-09    3.1569899e-10    1.9122613e-06    2.6205700e-07    8.8637420e-07    3.9767353e-10    2.0888221e-08    1.3148553e-07    6.2322947e-08    7.0746660e-13 
   6.1064819e+00    1.4563822e-05    8.4137541e-04    2.9190700e-03    1.6266267e-05    1.2522439e-05    1.1285114e-05    4.0162606e-07    2.6304604e-06    1.0051050e-06    3.6248107e-06    3.6307073e-07    4.2282323e-08    6.0557980e-08    4.7784880e-10    4.8999073e-09    1.2768810e-08    8.8016714e-10    3.3070576e-11    7.7820565e-07    7.7998452e-09    2.3783244e-09    4.3605936e-10    3.2823564e-10    1.3243571e-09    2.0155193e-08    2.4299671e-10    9.2920279e-10    4.0239786e-08    0.0000000e+00    1.5618138e-06    1.0389643e-11    9.6252326e-09    1.4019388e-09    2.8159500e-10    2.1299875e-06    3.2598174e-07    1.0252416e-06    4.4731873e-10    2.6316076e-08    1.5551580e-07    6.5690860e-08    8.1906938e-13 
   6.2021371e+00    1.4185128e-05    8.3812322e-04    2.9190683e-03    1.8294054e-05    1.3856376e-05    1.2493058e-05    4.5647581e-07    2.9996803e-06    1.1567937e-06    3.9622409e-06    2.7428999e-07    4.2311305e-08    6.9066362e-08    5.0447799e-10    5.6454502e-09    1.3750709e-08    8.1910032e-10    3.4778872e-11    7.8866955e-07    7.6960094e-09    2.3754916e-09    4.2196027e-10    2.7484924e-10    1.1608864e-09    2.2100873e-08    2.5501633e-10    9.6273253e-10    4.0204128e-08    0.0000000e+00    1.3740996e-06    8.6222025e-12    9.4087113e-09    1.2807601e-09    2.2994428e-10    2.1964415e-06    3.6965907e-07    1.1995195e-06    5.1167827e-10    2.8458657e-08    1.7774658e-07    6.9421002e-08    9.0748518e-13 
   6.3054654e+00    1.3931980e-05    8.3439103e-04    2.9190662e-03    2.0591908e-05    1.5350855e-05    1.3943681e-05    5.2396786e-07    3.3660666e-06    1.3734310e-06    4.1056708e-06    2.2352031e-07    4.1586378e-08    7.7690083e-08    5.9024555e-10    6.3698601e-09    1.6846486e-08    7.3147451e-10    4.9559938e-11    7.3868147e-07    7.1536606e-09    2.0647184e-09    4.1122257e-10    2.5853453e-10    1.1196270e-09    2.0149129e-08    2.3909813e-10    8.7064477e-10    3.5913729e-08    0.0000000e+00    1.1993545e-06    6.9518175e-12    9.7225870e-09    1.2698998e-09    2.1358340e-10    2.1631820e-06    3.9477091e-07    1.3656863e-06    6.2830489e-10    3.1042359e-08    1.9956877e-07    7.3865645e-08    1.0339552e-12 
   6.4078466e+00    1.3833892e-05    8.3017977e-04    2.9190638e-03    2.3405887e-05    1.7068983e-05    1.5196361e-05    5.8439353e-07    3.6036220e-06    1.6352306e-06    4.1817945e-06    1.9046581e-07    4.1224116e-08    9.4323986e-08    6.9104421e-10    7.9683855e-09    1.8687651e-08    6.6239588e-10    5.9328045e-11    6.6126983e-07    6.6509754e-09    2.0302187e-09    3.4408442e-10    2.3100603e-10    9.7705291e-10    1.8426332e-08    2.0160990e-10    8.1216374e-10    3.5737512e-08    0.0000000e+00    1.0580908e-06    5.5407880e-12    8.1026275e-09    1.1754031e-09    1.9344321e-10    2.1314924e-06    3.9921271e-07    1.4164932e-06    6.6589284e-10    3.4121302e-08    2.0905556e-07    7.9226068e-08    1.2562028e-12 
   6.5031446e+00    1.4088044e-05    8.2670386e-04    2.9190610e-03    2.5926754e-05    1.8487605e-05    1.5937588e-05    6.2720715e-07    3.7925589e-06    1.9003201e-06    4.3630872e-06    1.6944059e-07    4.0348799e-08    1.0577545e-07    6.9511743e-10    8.7893635e-09    1.7850655e-08    5.7051213e-10    5.4425253e-11    6.1879774e-07    6.2348693e-09    1.9096414e-09    2.6333740e-10    2.3693607e-10    1.0130558e-09    1.9411134e-08    2.1703301e-10    8.6873353e-10    3.5873965e-08    0.0000000e+00    9.8536712e-07    4.9027968e-12    7.9052845e-09    1.2271014e-09    1.9061287e-10    2.1733214e-06    4.0148946e-07    1.4031228e-06    6.6464658e-10    3.7598360e-08    2.1057527e-07    8.5254783e-08    1.3838295e-12 
   6.6004180e+00    1.4277263e-05    8.2401133e-04    2.9190581e-03    2.7767152e-05    1.9590004e-05    1.6644319e-05    6.6974773e-07    4.0296855e-06    2.1943958e-06    4.6418215e-06    1.5370543e-07    3.8648693e-08    1.0760578e-07    6.9276242e-10    8.7108482e-09    1.7415224e-08    4.7390123e-10    5.5938915e-11    6.0079597e-07    5.8769233e-09    1.8741111e-09    2.1891308e-10    2.2064776e-10    9.2335020e-10    1.8029353e-08    1.9080625e-10    7.9716262e-10    3.5844298e-08    0.0000000e+00    9.4449337e-07    4.2280645e-12    7.1019908e-09    1.1767811e-09    1.8251874e-10    2.2706385e-06    4.0740814e-07    1.4020513e-06    6.9466700e-10    4.2258356e-08    2.1400910e-07    9.1551959e-08    1.4430087e-12 
   6.7029836e+00    1.4371106e-05    8.2161188e-04    2.9190551e-03    2.9258452e-05    2.0571726e-05    1.7452359e-05    7.1667718e-07    4.3170676e-06    2.5169494e-06    4.9780298e-06    1.4134045e-07    3.6773471e-08    1.0643431e-07    6.6974082e-10    8.4805897e-09    1.7327403e-08    4.0280160e-10    5.5201518e-11    5.9472223e-07    5.5595578e-09    1.8551160e-09    1.9643101e-10    2.1892785e-10    9.2466203e-10    1.8873384e-08    1.9889462e-10    8.3687055e-10    3.7723926e-08    0.0000000e+00    9.1758059e-07    4.0121659e-12    6.8920326e-09    1.1788248e-09    1.7455808e-10    2.3956188e-06    4.1260040e-07    1.4207042e-06    7.2323875e-10    4.7098175e-08    2.1986034e-07    9.8127861e-08    1.4579169e-12 
   6.8011539e+00    1.4281522e-05    8.1933364e-04    2.9190522e-03    3.0598229e-05    2.1503781e-05    1.8296110e-05    7.6290227e-07    4.6045311e-06    2.8272288e-06    5.3081964e-06    1.3335242e-07    3.6095067e-08    1.0841178e-07    6.9144348e-10    8.7061713e-09    1.8154717e-08    3.7650795e-10    6.1161352e-11    5.9389237e-07    5.3510947e-09    1.8375414e-09    1.9255871e-10    2.2037057e-10    9.3960008e-10    1.9880657e-08    2.1339442e-10    8.6531040e-10    3.7886191e-08    0.0000000e+00    9.0139405e-07    3.8652280e-12    6.6318874e-09    1.1891933e-09    1.6848857e-10    2.5167654e-06    4.1568853e-07    1.4482533e-06    7.7823790e-10    5.1176658e-08    2.2634009e-07    1.0451313e-07    1.5135379e-12 
   6.9022840e+00    1.4173199e-05    8.1698345e-04    2.9190491e-03    3.1949471e-05    2.2463177e-05    1.9207752e-05    8.1097916e-07    4.9068222e-06    3.1402802e-06    5.6413784e-06    1.2929233e-07    3.5248994e-08    1.0872311e-07    6.9349791e-10    8.7031898e-09    1.8619226e-08    3.2961376e-10    6.2451447e-11    5.9335735e-07    4.9980368e-09    1.7214277e-09    1.8525195e-10    2.0144836e-10    8.3296021e-10    1.6352671e-08    1.6669949e-10    7.2075936e-10    3.5876684e-08    0.0000000e+00    8.8894856e-07    3.5065739e-12    6.1640113e-09    1.1171156e-09    1.6765855e-10    2.6341157e-06    4.1649333e-07    1.4793339e-06    8.1472132e-10    5.3905588e-08    2.3317431e-07    1.1114235e-07    1.5380477e-12 
   7.0051516e+00    1.4190737e-05    8.1450664e-04    2.9190459e-03    3.3382174e-05    2.3476399e-05    2.0154156e-05    8.5892221e-07    5.2109294e-06    3.4494576e-06    5.9616219e-06    1.2238128e-07    3.5094747e-08    1.1091953e-07    7.2090649e-10    8.9062349e-09    1.9375235e-08    3.1119540e-10    6.6422429e-11    5.8990036e-07    4.8348950e-09    1.8275603e-09    1.8342639e-10    1.8828510e-10    7.7132133e-10    1.6772319e-08    1.6195517e-10    7.4630142e-10    3.7595907e-08    0.0000000e+00    8.6749472e-07    3.5444233e-12    5.6464833e-09    1.0727557e-09    1.5880291e-10    2.7389791e-06    4.1521784e-07    1.5114194e-06    8.6177804e-10    5.6601225e-08    2.3990511e-07    1.1815289e-07    1.5864070e-12 
   7.1050938e+00    1.4189700e-05    8.1205214e-04    2.9190428e-03    3.4772681e-05    2.4482999e-05    2.1122751e-05    9.0623940e-07    5.5058205e-06    3.7467353e-06    6.2546717e-06    1.1585163e-07    3.4836483e-08    1.1211978e-07    7.3747295e-10    8.9879304e-09    2.0219027e-08    3.0286868e-10    6.9631267e-11    5.8882215e-07    4.7444687e-09    1.8289280e-09    1.8268809e-10    1.9321819e-10    8.1132167e-10    1.8533108e-08    1.8686061e-10    8.2301078e-10    3.8142263e-08    0.0000000e+00    8.5385935e-07    3.6448656e-12    5.9759792e-09    1.1044243e-09    1.5677955e-10    2.8302802e-06    4.1358913e-07    1.5410766e-06    8.9821946e-10    5.9301859e-08    2.4602793e-07    1.2500752e-07    1.6137051e-12 
   7.2007131e+00    1.4066816e-05    8.0964046e-04    2.9190400e-03    3.6106381e-05    2.5471916e-05    2.2109155e-05    9.5345214e-07    5.7931055e-06    4.0369274e-06    6.5278518e-06    1.1232607e-07    3.4377859e-08    1.1335795e-07    7.5399235e-10    9.0799999e-09    2.1313936e-08    2.8592535e-10    7.1827694e-11    5.8948209e-07    4.6304317e-09    1.8070482e-09    1.8248953e-10    1.8710379e-10    7.8782044e-10    1.8560257e-08    1.8411939e-10    8.2820667e-10    3.8276130e-08    0.0000000e+00    8.4832341e-07    3.5630328e-12    5.9515392e-09    1.0818106e-09    1.5330568e-10    2.9124111e-06    4.1201922e-07    1.5698547e-06    9.4494266e-10    6.1925243e-08    2.5177823e-07    1.3146377e-07    1.6336478e-12 
   7.3088461e+00    1.4110003e-05    8.0681559e-04    2.9190368e-03    3.7667109e-05    2.6626121e-05    2.3270515e-05    1.0092893e-06    6.1295455e-06    4.3828669e-06    6.8231229e-06    1.0961844e-07    3.4151197e-08    1.1608557e-07    7.7637489e-10    9.2962865e-09    2.2453970e-08    2.7756557e-10    7.4627201e-11    5.8870274e-07    4.4476927e-09    1.7189240e-09    1.8355390e-10    1.9165811e-10    8.1197225e-10    1.8351130e-08    1.8956862e-10    8.2621724e-10    3.6940362e-08    0.0000000e+00    8.4110329e-07    3.5843776e-12    5.7629982e-09    1.0925666e-09    1.5161449e-10    2.9965873e-06    4.0952515e-07    1.6039357e-06    1.0067677e-09    6.4875815e-08    2.5808617e-07    1.3898817e-07    1.6856497e-12 
   7.4085233e+00    1.3877568e-05    8.0410025e-04    2.9190337e-03    3.9177052e-05    2.7732530e-05    2.4380064e-05    1.0629920e-06    6.4473914e-06    4.7161015e-06    7.0817817e-06    1.0668629e-07    3.3984960e-08    1.1982445e-07    8.0327981e-10    9.6244635e-09    2.3740084e-08    2.6346799e-10    7.8099452e-11    5.8637413e-07    4.3068328e-09    1.6907564e-09    1.8480997e-10    1.8067340e-10    7.5316628e-10    1.6989803e-08    1.6926910e-10    7.5800635e-10    3.5720382e-08    0.0000000e+00    8.3190147e-07    3.3523794e-12    5.5434468e-09    1.0502793e-09    1.4726490e-10    3.0661659e-06    4.0688592e-07    1.6358862e-06    1.0713945e-09    6.7477728e-08    2.6385437e-07    1.4626618e-07    1.7539588e-12 
   7.5081237e+00    1.3857887e-05    8.0128883e-04    2.9190307e-03    4.0739655e-05    2.8878100e-05    2.5533071e-05    1.1180772e-06    6.7701747e-06    5.0555051e-06    7.3179991e-06    1.0286066e-07    3.3944247e-08    1.2232975e-07    8.3379835e-10    9.8334519e-09    2.4943685e-08    2.6057173e-10    8.2506448e-11    5.8313414e-07    4.1837749e-09    1.6666814e-09    1.8776085e-10    1.8303805e-10    7.7584081e-10    1.8293596e-08    1.8757293e-10    8.1828010e-10    3.5240048e-08    0.0000000e+00    8.2039203e-07    3.4773887e-12    5.5872316e-09    1.0541092e-09    1.4446731e-10    3.1201999e-06    4.0503725e-07    1.6674119e-06    1.1360472e-09    6.9402156e-08    2.6946228e-07    1.5374781e-07    1.8002272e-12 
   7.6078445e+00    1.3627688e-05    7.9835517e-04    2.9190276e-03    4.2394318e-05    3.0070733e-05    2.6701386e-05    1.1735289e-06    7.0903257e-06    5.3979672e-06    7.5308224e-06    1.0128323e-07    3.3726669e-08    1.2672912e-07    8.7004235e-10    1.0215607e-08    2.6259090e-08    2.5080502e-10    8.5330850e-11    5.8018462e-07    4.0323992e-09    1.6287808e-09    1.8927617e-10    1.8163768e-10    7.7096798e-10    1.8072493e-08    1.8473154e-10    8.1801653e-10    3.4592257e-08    0.0000000e+00    8.1593448e-07    3.5323361e-12    5.7798662e-09    1.0497908e-09    1.4665984e-10    3.1604166e-06    4.0383163e-07    1.6961172e-06    1.1956507e-09    7.0680374e-08    2.7435902e-07    1.6140265e-07    1.8687154e-12 
   7.7053482e+00    1.3407697e-05    7.9547094e-04    2.9190245e-03    4.4017074e-05    3.1241094e-05    2.7862335e-05    1.2288698e-06    7.4087158e-06    5.7446801e-06    7.7147363e-06    9.8762636e-08    3.3216322e-08    1.3038165e-07    8.9394667e-10    1.0530092e-08    2.7554573e-08    2.4391751e-10    8.8038976e-11    5.7648793e-07    3.9186979e-09    1.6112464e-09    1.9000281e-10    1.8082864e-10    7.7278418e-10    1.8419517e-08    1.8961484e-10    8.2178321e-10    3.4594994e-08    0.0000000e+00    8.0920307e-07    3.4618678e-12    5.6939030e-09    1.0433134e-09    1.4236680e-10    3.1869881e-06    4.0245971e-07    1.7223472e-06    1.2569394e-09    7.1679531e-08    2.7864980e-07    1.6913649e-07    1.9256844e-12 
   7.8051352e+00    1.3294445e-05    7.9252109e-04    2.9190211e-03    4.5641704e-05    3.2437823e-05    2.9095727e-05    1.2870239e-06    7.7436180e-06    6.1092125e-06    7.8893669e-06    9.6675662e-08    3.2459154e-08    1.3314415e-07    9.1796310e-10    1.0709100e-08    2.8783724e-08    2.3442506e-10    9.2150664e-11    5.7323047e-07    3.7653873e-09    1.5175976e-09    1.9124958e-10    1.8038645e-10    7.7069590e-10    1.7679184e-08    1.8402386e-10    7.9992099e-10    3.3295688e-08    0.0000000e+00    8.0589773e-07    3.4681670e-12    5.8068953e-09    1.0436980e-09    1.4460719e-10    3.2085510e-06    4.0062202e-07    1.7478588e-06    1.3142032e-09    7.2858165e-08    2.8289793e-07    1.7737099e-07    1.9903177e-12 
   7.9054992e+00    1.2941443e-05    7.8962870e-04    2.9190175e-03    4.7200625e-05    3.3606783e-05    3.0367331e-05    1.3477907e-06    8.0910778e-06    6.4857953e-06    8.0586417e-06    9.3883089e-08    3.1317397e-08    1.3254668e-07    8.9290882e-10    1.0312414e-08    2.9146882e-08    2.2066791e-10    7.8914860e-11    5.6653137e-07    3.6132421e-09    1.4828060e-09    1.8539855e-10    1.7217809e-10    7.3263309e-10    1.7329512e-08    1.7856635e-10    8.0334329e-10    3.3226170e-08    0.0000000e+00    7.9647574e-07    3.5468944e-12    5.4736635e-09    1.0039642e-09    1.4121658e-10    3.2257699e-06    3.9714442e-07    1.7730821e-06    1.3341002e-09    7.3483460e-08    2.8662925e-07    1.8597301e-07    2.0287232e-12 
   8.0060966e+00    1.3021037e-05    7.8663765e-04    2.9190137e-03    4.8781420e-05    3.4817784e-05    3.1706128e-05    1.4100190e-06    8.4382513e-06    6.8693559e-06    8.2060602e-06    9.1003498e-08    3.1314822e-08    1.3613102e-07    9.4293464e-10    1.0738615e-08    3.1093383e-08    2.2080834e-10    8.9847836e-11    5.6040882e-07    3.5174258e-09    1.4364037e-09    1.9094758e-10    1.7497310e-10    7.5080818e-10    1.7487194e-08    1.8300260e-10    8.0819935e-10    3.3609229e-08    0.0000000e+00    7.9004898e-07    3.5558489e-12    5.5853716e-09    1.0102674e-09    1.3970589e-10    3.2333951e-06    3.9401533e-07    1.7947444e-06    1.4204196e-09    7.4543189e-08    2.9006280e-07    1.9477262e-07    2.0878768e-12 
   8.1130833e+00    1.2836680e-05    7.8347092e-04    2.9190093e-03    5.0447797e-05    3.6092077e-05    3.3143883e-05    1.4775166e-06    8.8156826e-06    7.2740793e-06    8.3713232e-06    9.0173629e-08    3.0552771e-08    1.3625196e-07    9.1638674e-10    1.0528918e-08    3.1680001e-08    2.2144603e-10    7.9354572e-11    5.5613282e-07    3.4440464e-09    1.4379384e-09    1.8763664e-10    1.7970807e-10    7.8717227e-10    1.9712398e-08    2.2038006e-10    9.8108780e-10    3.6168084e-08    0.0000000e+00    7.8766474e-07    4.1448010e-12    5.7909871e-09    1.0136114e-09    1.4245761e-10    3.2448677e-06    3.9041699e-07    1.8175242e-06    1.4476794e-09    7.4923354e-08    2.9365859e-07    2.0433182e-07    2.1034968e-12 
   8.2047990e+00    1.1460202e-05    7.8070197e-04    2.9190054e-03    5.1862164e-05    3.7200153e-05    3.4414978e-05    1.5348879e-06    9.1397318e-06    7.6109432e-06    8.5152179e-06    1.0128377e-07    3.1049556e-08    1.4002086e-07    9.6616242e-10    1.0984803e-08    3.3387615e-08    2.6693462e-10    9.0220739e-11    5.6593408e-07    3.2530704e-09    7.4451574e-10    2.0459800e-10    3.0607018e-10    1.4451189e-09    2.4614100e-08    3.9785838e-10    1.3162169e-09    2.5151556e-08    0.0000000e+00    8.4190426e-07    6.4478840e-12    8.4981722e-09    1.4801971e-09    2.0853860e-10    3.2620228e-06    3.8956547e-07    1.8324371e-06    1.5190441e-09    7.6080032e-08    2.9630313e-07    2.1269324e-07    2.1654705e-12 
   8.3055003e+00    9.7085971e-06    7.7773707e-04    2.9190010e-03    5.3378847e-05    3.8401310e-05    3.5836980e-05    1.5995190e-06    9.5041924e-06    7.9806446e-06    8.7087758e-06    9.7142564e-08    2.9354843e-08    1.4327445e-07    1.0042433e-09    1.1184277e-08    3.4663576e-08    1.9408100e-10    9.2540813e-11    5.5259615e-07    2.7512005e-09    2.9885910e-10    2.0306438e-10    1.6308020e-10    6.3436593e-10    6.4426923e-09    1.0464474e-10    4.5490057e-10    1.2427501e-08    0.0000000e+00    8.2411503e-07    4.2230817e-12    3.0655648e-09    8.8439683e-10    1.5300653e-10    3.2901586e-06    3.8938615e-07    1.8536091e-06    1.5756042e-09    7.6837888e-08    2.9947839e-07    2.2220466e-07    2.2510301e-12 
   8.4078031e+00    7.9158615e-06    7.7479092e-04    2.9189964e-03    5.4888670e-05    3.9602224e-05    3.7298502e-05    1.6659339e-06    9.8684899e-06    8.3552348e-06    8.8282826e-06    6.3794251e-08    2.7378024e-08    1.4645055e-07    1.0403572e-09    1.1368747e-08    3.5884956e-08    1.4151121e-10    9.5355561e-11    5.2484075e-07    2.5010161e-09    2.2191313e-10    1.9255249e-10    8.6181132e-11    2.9886422e-10    3.6764835e-09    5.2707452e-11    3.0005872e-10    9.6850732e-09    0.0000000e+00    7.5211144e-07    3.4101015e-12    1.3702788e-09    5.9920709e-10    1.1096092e-10    3.2587524e-06    3.8860409e-07    1.8766491e-06    1.6350006e-09    7.5832788e-08    3.0219026e-07    2.3230862e-07    2.3643283e-12 
   8.5004379e+00    6.5596036e-06    7.7222339e-04    2.9189919e-03    5.6218878e-05    4.0630856e-05    3.8573159e-05    1.7233661e-06    1.0153898e-05    8.6881132e-06    8.7890130e-06    5.2277298e-08    2.6003757e-08    1.4973437e-07    1.0683082e-09    1.1532501e-08    3.6790039e-08    1.1146755e-10    9.2960277e-11    4.7475538e-07    2.3998429e-09    1.9873316e-10    1.6367809e-10    5.0877267e-11    1.9246639e-10    4.2460334e-09    6.3955368e-11    3.7851338e-10    8.8350565e-09    0.0000000e+00    6.8634069e-07    3.5993931e-12    1.0136503e-09    4.1407171e-10    8.2364213e-11    3.1540488e-06    3.6440373e-07    1.8869787e-06    1.6638775e-09    7.1331338e-08    3.0061711e-07    2.4183476e-07    2.4625946e-12 
   8.6095958e+00    5.2526574e-06    7.6923114e-04    2.9189863e-03    5.7793549e-05    4.1829952e-05    4.0013116e-05    1.7855413e-06    1.0425584e-05    9.0567442e-06    8.6141456e-06    5.1852521e-08    2.5274759e-08    1.5429076e-07    1.1144663e-09    1.1843613e-08    3.8218305e-08    1.0596074e-10    9.6343743e-11    4.0745514e-07    2.3035415e-09    7.5189741e-11    1.4909362e-10    3.6037875e-11    1.3380008e-10    1.8694454e-09    3.6329485e-11    1.8666205e-10    2.9022787e-09    0.0000000e+00    6.1618984e-07    2.6642548e-12    4.9631809e-10    3.0377281e-10    6.0002535e-11    2.9951098e-06    3.1643604e-07    1.8733718e-06    1.6805814e-09    6.5640133e-08    2.9488615e-07    2.5348088e-07    2.5813203e-12 
   8.7099181e+00    4.2782456e-06    7.6651419e-04    2.9189809e-03    5.9259453e-05    4.2922913e-05    4.1282125e-05    1.8385519e-06    1.0629736e-05    9.3627676e-06    8.3671695e-06    4.6051728e-08    2.4342181e-08    1.5800669e-07    1.1498378e-09    1.2000619e-08    3.9332822e-08    8.6555916e-11    9.6646102e-11    3.4541860e-07    2.1957348e-09    6.4056988e-12    1.3946770e-10    2.0335747e-11    6.8003224e-11    2.4599754e-10    1.0275122e-11    2.8551193e-11    3.9557804e-11    0.0000000e+00    5.3445213e-07    1.5282945e-12    7.8253805e-11    2.1463163e-10    3.8419807e-11    2.8137081e-06    2.7333378e-07    1.8460420e-06    1.6826198e-09    6.0137251e-08    2.8742078e-07    2.6453876e-07    2.6903285e-12
[truncated: 532,897 more chars]
