# Supplementary material for: Research on combustion and emissions of heavy duty diesel engines under low-speed and low-load conditions in low temperature environments
Source: PLoS One. 2025 Feb 21;20(2):e0318933. doi: 10.1371/journal.pone.0318933 (PMC11844864; doi:10.1371/journal.pone.0318933)
Supplement: S1 File — (ZIP) [file pone.0318933.s001.zip › 1000rpm_30%/3-tigaojinqiwendu/Tin322K/spray.out]

# CONVERGE Release Build 2.3.20/  Jan 30, 2017        Run Date:Thu Aug 31 10:12:01 2023
# column       1                2                3                4                5                6                7                8                9               10               11               12               13               14               15               16               17               18               19               20               21               22               23               24               25               26               27 
#          Crank      tot_parcels    spray_parcels   liq_spray_mass          DIESEL2              smd             DV10             DV50             DV90           Inj_No         Inj_Mass     Tot_Inj_Mass      Inj_Vel_Old      Inj_Vel_New              C_a        Inj_Press           Noz_No      Spray_Penet           Inj_No         Inj_Mass     Tot_Inj_Mass      Inj_Vel_Old      Inj_Vel_New              C_a        Inj_Press           Noz_No      Spray_Penet 
#          (DEG)      (drop+film)           (drop)             (kg)             (kg)              (m)              (m)              (m)              (m)               ##             (kg)             (kg)            (m/s)            (m/s)           (none)            (MPa)               ##              (m)               ##             (kg)             (kg)            (m/s)            (m/s)           (none)            (MPa)               ##              (m) 
#
  -1.4600000e+02                0                0    0.0000000e+00    0.0000000e+00    0.0000000e+00    0.0000000e+00    0.0000000e+00    0.0000000e+00                1    0.0000000e+00    0.0000000e+00    0.0000000e+00    0.0000000e+00    0.0000000e+00    0.0000000e+00                1    0.0000000e+00                2    0.0000000e+00    0.0000000e+00    0.0000000e+00    0.0000000e+00    0.0000000e+00    0.0000000e+00                1    0.0000000e+00 
  -1.4587230e+02                0                0    0.0000000e+00    0.0000000e+00    0.0000000e+00    0.0000000e+00    0.0000000e+00    0.0000000e+00                1    0.0000000e+00    0.0000000e+00    0.0000000e+00    0.0000000e+00    0.0000000e+00    0.0000000e+00                1    0.0000000e+00                2    0.0000000e+00    0.0000000e+00    0.0000000e+00    0.0000000e+00    0.0000000e+00    0.0000000e+00                1    0.0000000e+00 
  -1.4579372e+02                0                0    0.0000000e+00    0.0000000e+00    0.0000000e+00    0.0000000e+00    0.0000000e+00    0.0000000e+00                1    0.0000000e+00    0.0000000e+00    0.0000000e+00    0.0000000e+00    0.0000000e+00    0.0000000e+00                1    0.0000000e+00                2    0.0000000e+00    0.0000000e+00    0.0000000e+00    0.0000000e+00    0.0000000e+00    0.0000000e+00                1    0.0000000e+00 
  -1.4567094e+02                0                0    0.0000000e+00    0.0000000e+00    0.0000000e+00    0.0000000e+00    0.0000000e+00    0.0000000e+00                1    0.0000000e+00    0.0000000e+00    0.0000000e+00    0.0000000e+00    0.0000000e+00    0.0000000e+00                1    0.0000000e+00                2    0.0000000e+00    0.0000000e+00    0.0000000e+00    0.0000000e+00    0.0000000e+00    0.0000000e+00                1    0.0000000e+00 
  -1.4558567e+02                0                0    0.0000000e+00    0.0000000e+00    0.0000000e+00    0.0000000e+00    0.0000000e+00    0.0000000e+00                1    0.0000000e+00    0.0000000e+00    0.0000000e+00    0.0000000e+00    0.0000000e+00    0.0000000e+00                1    0.0000000e+00                2    0.0000000e+00    0.0000000e+00    0.0000000e+00    0.0000000e+00    0.0000000e+00    0.0000000e+00                1    0.0000000e+00 
  -1.4547909e+02                0                0    0.0000000e+00    0.0000000e+00    0.0000000e+00    0.0000000e+00    0.0000000e+00    0.0000000e+00                1    0.0000000e+00    0.0000000e+00    0.0000000e+00    0.0000000e+00    0.0000000e+00    0.0000000e+00                1    0.0000000e+00                2    0.0000000e+00    0.0000000e+00    0.0000000e+00    0.0000000e+00    0.0000000e+00    0.0000000e+00                1    0.0000000e+00 
  -1.4534587e+02                0                0    0.0000000e+00    0.0000000e+00    0.0000000e+00    0.0000000e+00    0.0000000e+00    0.0000000e+00                1    0.0000000e+00    0.0000000e+00    0.0000000e+00    0.0000000e+00    0.0000000e+00    0.0000000e+00                1    0.0000000e+00                2    0.0000000e+00    0.0000000e+00    0.0000000e+00    0.0000000e+00    0.0000000e+00    0.0000000e+00                1    0.0000000e+00 
  -1.4517933e+02                0                0    0.0000000e+00    0.0000000e+00    0.0000000e+00    0.0000000e+00    0.0000000e+00    0.0000000e+00                1    0.0000000e+00    0.0000000e+00    0.0000000e+00    0.0000000e+00    0.0000000e+00    0.0000000e+00                1    0.0000000e+00                2    0.0000000e+00    0.0000000e+00    0.0000000e+00    0.0000000e+00    0.0000000e+00    0.0000000e+00                1    0.0000000e+00 
  -1.4497117e+02                0                0    0.0000000e+00    0.0000000e+00    0.0000000e+00    0.0000000e+00    0.0000000e+00    0.0000000e+00                1    0.0000000e+00    0.0000000e+00    0.0000000e+00    0.0000000e+00    0.0000000e+00    0.0000000e+00                1    0.0000000e+00                2    0.0000000e+00    0.0000000e+00    0.0000000e+00    0.0000000e+00    0.0000000e+00    0.0000000e+00                1    0.0000000e+00 
  -1.4471096e+02                0                0    0.0000000e+00    0.0000000e+00    0.0000000e+00    0.0000000e+00    0.0000000e+00    0.0000000e+00                1    0.0000000e+00    0.0000000e+00    0.0000000e+00    0.0000000e+00    0.0000000e+00    0.0000000e+00                1    0.0000000e+00                2    0.0000000e+00    0.0000000e+00    0.0000000e+00    0.0000000e+00    0.0000000e+00    0.0000000e+00                1    0.0000000e+00 
  -1.4438570e+02                0                0    0.0000000e+00    0.0000000e+00    0.0000000e+00    0.0000000e+00    0.0000000e+00    0.0000000e+00                1    0.0000000e+00    0.0000000e+00    0.0000000e+00    0.0000000e+00    0.0000000e+00    0.0000000e+00                1    0.0000000e+00                2    0.0000000e+00    0.0000000e+00    0.0000000e+00    0.0000000e+00    0.0000000e+00    0.0000000e+00                1    0.0000000e+00 
  -1.4397912e+02                0                0    0.0000000e+00    0.0000000e+00    0.0000000e+00    0.0000000e+00    0.0000000e+00    0.0000000e+00                1    0.0000000e+00    0.0000000e+00    0.0000000e+00    0.0000000e+00    0.0000000e+00    0.0000000e+00                1    0.0000000e+00                2    0.0000000e+00    0.0000000e+00    0.0000000e+00    0.0000000e+00    0.0000000e+00    0.0000000e+00                1    0.0000000e+00 
  -1.4347090e+02                0                0    0.0000000e+00    0.0000000e+00    0.0000000e+00    0.0000000e+00    0.0000000e+00    0.0000000e+00                1    0.0000000e+00    0.0000000e+00    0.0000000e+00    0.0000000e+00    0.0000000e+00    0.0000000e+00                1    0.0000000e+00                2    0.0000000e+00    0.0000000e+00    0.0000000e+00    0.0000000e+00    0.0000000e+00    0.0000000e+00                1    0.0000000e+00 
  -1.4287090e+02                0                0    0.0000000e+00    0.0000000e+00    0.0000000e+00    0.0000000e+00    0.0000000e+00    0.0000000e+00                1    0.0000000e+00    0.0000000e+00    0.0000000e+00    0.0000000e+00    0.0000000e+00    0.0000000e+00                1    0.0000000e+00                2    0.0000000e+00    0.0000000e+00    0.0000000e+00    0.0000000e+00    0.0000000e+00    0.0000000e+00                1    0.0000000e+00 
  -1.4227090e+02                0                0    0.0000000e+00    0.0000000e+00    0.0000000e+00    0.0000000e+00    0.0000000e+00    0.0000000e+00                1    0.0000000e+00    0.0000000e+00    0.0000000e+00    0.0000000e+00    0.0000000e+00    0.0000000e+00                1    0.0000000e+00                2    0.0000000e+00    0.0000000e+00    0.0000000e+00    0.0000000e+00    0.0000000e+00    0.0000000e+00                1    0.0000000e+00 
  -1.4167090e+02                0                0    0.0000000e+00    0.0000000e+00    0.0000000e+00    0.0000000e+00    0.0000000e+00    0.0000000e+00                1    0.0000000e+00    0.0000000e+00    0.0000000e+00    0.0000000e+00    0.0000000e+00    0.0000000e+00                1    0.0000000e+00                2    0.0000000e+00    0.0000000e+00    0.0000000e+00    0.0000000e+00    0.0000000e+00    0.0000000e+00                1    0.0000000e+00 
  -1.4107090e+02                0                0    0.0000000e+00    0.0000000e+00    0.0000000e+00    0.0000000e+00    0.0000000e+00    0.0000000e+00                1    0.0000000e+00    0.0000000e+00    0.0000000e+00    0.0000000e+00    0.0000000e+00    0.0000000e+00                1    0.0000000e+00                2    0.0000000e+00    0.0000000e+00    0.0000000e+00    0.0000000e+00    0.0000000e+00    0.0000000e+00                1    0.0000000e+00 
  -1.4047090e+02                0                0    0.0000000e+00    0.0000000e+00    0.0000000e+00    0.0000000e+00    0.0000000e+00    0.0000000e+00                1    0.0000000e+00    0.0000000e+00    0.0000000e+00    0.0000000e+00    0.0000000e+00    0.0000000e+00                1    0.0000000e+00                2    0.0000000e+00    0.0000000e+00    0.0000000e+00    0.0000000e+00    0.0000000e+00    0.0000000e+00                1    0.0000000e+00 
  -1.3987090e+02                0                0    0.0000000e+00    0.0000000e+00    0.0000000e+00    0.0000000e+00    0.0000000e+00    0.0000000e+00                1    0.0000000e+00    0.0000000e+00    0.0000000e+00    0.0000000e+00    0.0000000e+00    0.0000000e+00                1    0.0000000e+00                2    0.0000000e+00    0.0000000e+00    0.0000000e+00    0.0000000e+00    0.0000000e+00    0.0000000e+00                1    0.0000000e+00 
  -1.3927090e+02                0                0    0.0000000e+00    0.0000000e+00    0.0000000e+00    0.0000000e+00    0.0000000e+00    0.0000000e+00                1    0.0000000e+00    0.0000000e+00    0.0000000e+00    0.0000000e+00    0.0000000e+00    0.0000000e+00                1    0.0000000e+00                2    0.0000000e+00    0.0000000e+00    0.0000000e+00    0.0000000e+00    0.0000000e+00    0.0000000e+00                1    0.0000000e+00 
  -1.3867090e+02                0                0    0.0000000e+00    0.0000000e+00    0.0000000e+00    0.0000000e+00    0.0000000e+00    0.0000000e+00                1    0.0000000e+00    0.0000000e+00    0.0000000e+00    0.0000000e+00    0.0000000e+00    0.0000000e+00                1    0.0000000e+00                2    0.0000000e+00    0.0000000e+00    0.0000000e+00    0.0000000e+00    0.0000000e+00    0.0000000e+00                1    0.0000000e+00 
  -1.3807090e+02                0                0    0.0000000e+00    0.0000000e+00    0.0000000e+00    0.0000000e+00    0.0000000e+00    0.0000000e+00                1    0.0000000e+00    0.0000000e+00    0.0000000e+00    0.0000000e+00    0.0000000e+00    0.0000000e+00                1    0.0000000e+00                2    0.0000000e+00    0.0000000e+00    0.0000000e+00    0.0000000e+00    0.0000000e+00    0.0000000e+00                1    0.0000000e+00 
  -1.3747090e+02                0                0    0.0000000e+00    0.0000000e+00    0.0000000e+00    0.0000000e+00    0.0000000e+00    0.0000000e+00                1    0.0000000e+00    0.0000000e+00    0.0000000e+00    0.0000000e+00    0.0000000e+00    0.0000000e+00                1    0.0000000e+00                2    0.0000000e+00    0.0000000e+00    0.0000000e+00    0.0000000e+00    0.0000000e+00    0.0000000e+00                1    0.0000000e+00 
  -1.3687090e+02                0                0    0.0000000e+00    0.0000000e+00    0.0000000e+00    0.0000000e+00    0.0000000e+00    0.0000000e+00                1    0.0000000e+00    0.0000000e+00    0.0000000e+00    0.0000000e+00    0.0000000e+00    0.0000000e+00                1    0.0000000e+00                2    0.0000000e+00    0.0000000e+00    0.0000000e+00    0.0000000e+00    0.0000000e+00    0.0000000e+00                1    0.0000000e+00 
  -1.3627090e+02                0                0    0.0000000e+00    0.0000000e+00    0.0000000e+00    0.0000000e+00    0.0000000e+00    0.0000000e+00                1    0.0000000e+00    0.0000000e+00    0.0000000e+00    0.0000000e+00    0.0000000e+00    0.0000000e+00                1    0.0000000e+00                2    0.0000000e+00    0.0000000e+00    0.0000000e+00    0.0000000e+00    0.0000000e+00    0.0000000e+00                1    0.0000000e+00 
  -1.3567090e+02                0                0    0.0000000e+00    0.0000000e+00    0.0000000e+00    0.0000000e+00    0.0000000e+00    0.0000000e+00                1    0.0000000e+00    0.0000000e+00    0.0000000e+00    0.0000000e+00    0.0000000e+00    0.0000000e+00                1    0.0000000e+00                2    0.0000000e+00    0.0000000e+00    0.0000000e+00    0.0000000e+00    0.0000000e+00    0.0000000e+00                1    0.0000000e+00 
  -1.3507090e+02                0                0    0.0000000e+00    0.0000000e+00    0.0000000e+00    0.0000000e+00    0.0000000e+00    0.0000000e+00                1    0.0000000e+00    0.0000000e+00    0.0000000e+00    0.0000000e+00    0.0000000e+00    0.0000000e+00                1    0.0000000e+00                2    0.0000000e+00    0.0000000e+00    0.0000000e+00    0.0000000e+00    0.0000000e+00    0.0000000e+00                1    0.0000000e+00 
  -1.3447090e+02                0                0    0.0000000e+00    0.0000000e+00    0.0000000e+00    0.0000000e+00    0.0000000e+00    0.0000000e+00                1    0.0000000e+00    0.0000000e+00    0.0000000e+00    0.0000000e+00    0.0000000e+00    0.0000000e+00                1    0.0000000e+00                2    0.0000000e+00    0.0000000e+00    0.0000000e+00    0.0000000e+00    0.0000000e+00    0.0000000e+00                1    0.0000000e+00 
  -1.3387090e+02                0                0    0.0000000e+00    0.0000000e+00    0.0000000e+00    0.0000000e+00    0.0000000e+00    0.0000000e+00                1    0.0000000e+00    0.0000000e+00    0.0000000e+00    0.0000000e+00    0.0000000e+00    0.0000000e+00                1    0.0000000e+00                2    0.0000000e+00    0.0000000e+00    0.0000000e+00    0.0000000e+00    0.0000000e+00    0.0000000e+00                1    0.0000000e+00 
  -1.3327090e+02                0                0    0.0000000e+00    0.0000000e+00    0.0000000e+00    0.0000000e+00    0.0000000e+00    0.0000000e+00                1    0.0000000e+00    0.0000000e+00    0.0000000e+00    0.0000000e+00    0.0000000e+00    0.0000000e+00                1    0.0000000e+00                2    0.0000000e+00    0.0000000e+00    0.0000000e+00    0.0000000e+00    0.0000000e+00    0.0000000e+00                1    0.0000000e+00 
  -1.3267090e+02                0                0    0.0000000e+00    0.0000000e+00    0.0000000e+00    0.0000000e+00    0.0000000e+00    0.0000000e+00                1    0.0000000e+00    0.0000000e+00    0.0000000e+00    0.0000000e+00    0.0000000e+00    0.0000000e+00                1    0.0000000e+00                2    0.0000000e+00    0.0000000e+00    0.0000000e+00    0.0000000e+00    0.0000000e+00    0.0000000e+00                1    0.0000000e+00 
  -1.3207090e+02                0                0    0.0000000e+00    0.0000000e+00    0.0000000e+00    0.0000000e+00    0.0000000e+00    0.0000000e+00                1    0.0000000e+00    0.0000000e+00    0.0000000e+00    0.0000000e+00    0.0000000e+00    0.0000000e+00                1    0.0000000e+00                2    0.0000000e+00    0.0000000e+00    0.0000000e+00    0.0000000e+00    0.0000000e+00    0.0000000e+00                1    0.0000000e+00 
  -1.3147090e+02                0                0    0.0000000e+00    0.0000000e+00    0.0000000e+00    0.0000000e+00    0.0000000e+00    0.0000000e+00                1    0.0000000e+00    0.0000000e+00    0.0000000e+00    0.0000000e+00    0.0000000e+00    0.0000000e+00                1    0.0000000e+00                2    0.0000000e+00    0.0000000e+00    0.0000000e+00    0.0000000e+00    0.0000000e+00    0.0000000e+00                1    0.0000000e+00 
  -1.3087090e+02                0                0    0.0000000e+00    0.0000000e+00    0.0000000e+00    0.0000000e+00    0.0000000e+00    0.0000000e+00                1    0.0000000e+00    0.0000000e+00    0.0000000e+00    0.0000000e+00    0.0000000e+00    0.0000000e+00                1    0.0000000e+00                2    0.0000000e+00    0.0000000e+00    0.0000000e+00    0.0000000e+00    0.0000000e+00    0.0000000e+00                1    0.0000000e+00 
  -1.3027090e+02                0                0    0.0000000e+00    0.0000000e+00    0.0000000e+00    0.0000000e+00    0.0000000e+00    0.0000000e+00                1    0.0000000e+00    0.0000000e+00    0.0000000e+00    0.0000000e+00    0.0000000e+00    0.0000000e+00                1    0.0000000e+00                2    0.0000000e+00    0.0000000e+00    0.0000000e+00    0.0000000e+00    0.0000000e+00    0.0000000e+00                1    0.0000000e+00 
  -1.2967090e+02                0                0    0.0000000e+00    0.0000000e+00    0.0000000e+00    0.0000000e+00    0.0000000e+00    0.0000000e+00                1    0.0000000e+00    0.0000000e+00    0.0000000e+00    0.0000000e+00    0.0000000e+00    0.0000000e+00                1    0.0000000e+00                2    0.0000000e+00    0.0000000e+00    0.0000000e+00    0.0000000e+00    0.0000000e+00    0.0000000e+00                1    0.0000000e+00 
  -1.2907090e+02                0                0    0.0000000e+00    0.0000000e+00    0.0000000e+00    0.0000000e+00    0.0000000e+00    0.0000000e+00                1    0.0000000e+00    0.0000000e+00    0.0000000e+00    0.0000000e+00    0.0000000e+00    0.0000000e+00                1    0.0000000e+00                2    0.0000000e+00    0.0000000e+00    0.0000000e+00    0.0000000e+00    0.0000000e+00    0.0000000e+00                1    0.0000000e+00 
  -1.2847090e+02                0                0    0.0000000e+00    0.0000000e+00    0.0000000e+00    0.0000000e+00    0.0000000e+00    0.0000000e+00                1    0.0000000e+00    0.0000000e+00    0.0000000e+00    0.0000000e+00    0.0000000e+00    0.0000000e+00                1    0.0000000e+00                2    0.0000000e+00    0.0000000e+00    0.0000000e+00    0.0000000e+00    0.0000000e+00    0.0000000e+00                1    0.0000000e+00 
  -1.2787090e+02                0                0    0.0000000e+00    0.0000000e+00    0.0000000e+00    0.0000000e+00    0.0000000e+00    0.0000000e+00                1    0.0000000e+00    0.0000000e+00    0.0000000e+00    0.0000000e+00    0.0000000e+00    0.0000000e+00                1    0.0000000e+00                2    0.0000000e+00    0.0000000e+00    0.0000000e+00    0.0000000e+00    0.0000000e+00    0.0000000e+00                1    0.0000000e+00 
  -1.2727090e+02                0                0    0.0000000e+00    0.0000000e+00    0.0000000e+00    0.0000000e+00    0.0000000e+00    0.0000000e+00                1    0.0000000e+00    0.0000000e+00    0.0000000e+00    0.0000000e+00    0.0000000e+00    0.0000000e+00                1    0.0000000e+00                2    0.0000000e+00    0.0000000e+00    0.0000000e+00    0.0000000e+00    0.0000000e+00    0.0000000e+00                1    0.0000000e+00 
  -1.2667090e+02                0                0    0.0000000e+00    0.0000000e+00    0.0000000e+00    0.0000000e+00    0.0000000e+00    0.0000000e+00                1    0.0000000e+00    0.0000000e+00    0.0000000e+00    0.0000000e+00    0.0000000e+00    0.0000000e+00                1    0.0000000e+00                2    0.0000000e+00    0.0000000e+00    0.0000000e+00    0.0000000e+00    0.0000000e+00    0.0000000e+00                1    0.0000000e+00 
  -1.2607090e+02                0                0    0.0000000e+00    0.0000000e+00    0.0000000e+00    0.0000000e+00    0.0000000e+00    0.0000000e+00                1    0.0000000e+00    0.0000000e+00    0.0000000e+00    0.0000000e+00    0.0000000e+00    0.0000000e+00                1    0.0000000e+00                2    0.0000000e+00    0.0000000e+00    0.0000000e+00    0.0000000e+00    0.0000000e+00    0.0000000e+00                1    0.0000000e+00 
  -1.2547090e+02                0                0    0.0000000e+00    0.0000000e+00    0.0000000e+00    0.0000000e+00    0.0000000e+00    0.0000000e+00                1    0.0000000e+00    0.0000000e+00    0.0000000e+00    0.0000000e+00    0.0000000e+00    0.0000000e+00                1    0.0000000e+00                2    0.0000000e+00    0.0000000e+00    0.0000000e+00    0.0000000e+00    0.0000000e+00    0.0000000e+00                1    0.0000000e+00 
  -1.2487090e+02                0                0    0.0000000e+00    0.0000000e+00    0.0000000e+00    0.0000000e+00    0.0000000e+00    0.0000000e+00                1    0.0000000e+00    0.0000000e+00    0.0000000e+00    0.0000000e+00    0.0000000e+00    0.0000000e+00                1    0.0000000e+00                2    0.0000000e+00    0.0000000e+00    0.0000000e+00    0.0000000e+00    0.0000000e+00    0.0000000e+00                1    0.0000000e+00 
  -1.2427090e+02                0                0    0.0000000e+00    0.0000000e+00    0.0000000e+00    0.0000000e+00    0.0000000e+00    0.0000000e+00                1    0.0000000e+00    0.0000000e+00    0.0000000e+00    0.0000000e+00    0.0000000e+00    0.0000000e+00                1    0.0000000e+00                2    0.0000000e+00    0.0000000e+00    0.0000000e+00    0.0000000e+00    0.0000000e+00    0.0000000e+00                1    0.0000000e+00 
  -1.2367090e+02                0                0    0.0000000e+00    0.0000000e+00    0.0000000e+00    0.0000000e+00    0.0000000e+00    0.0000000e+00                1    0.0000000e+00    0.0000000e+00    0.0000000e+00    0.0000000e+00    0.0000000e+00    0.0000000e+00                1    0.0000000e+00                2    0.0000000e+00    0.0000000e+00    0.0000000e+00    0.0000000e+00    0.0000000e+00    0.0000000e+00                1    0.0000000e+00 
  -1.2307090e+02                0                0    0.0000000e+00    0.0000000e+00    0.0000000e+00    0.0000000e+00    0.0000000e+00    0.0000000e+00                1    0.0000000e+00    0.0000000e+00    0.0000000e+00    0.0000000e+00    0.0000000e+00    0.0000000e+00                1    0.0000000e+00                2    0.0000000e+00    0.0000000e+00    0.0000000e+00    0.0000000e+00    0.0000000e+00    0.0000000e+00                1    0.0000000e+00 
  -1.2247090e+02                0                0    0.0000000e+00    0.0000000e+00    0.0000000e+00    0.0000000e+00    0.0000000e+00    0.0000000e+00                1    0.0000000e+00    0.0000000e+00    0.0000000e+00    0.0000000e+00    0.0000000e+00    0.0000000e+00                1    0.0000000e+00                2    0.0000000e+00    0.0000000e+00    0.0000000e+00    0.0000000e+00    0.0000000e+00    0.0000000e+00                1    0.0000000e+00 
  -1.2187090e+02                0                0    0.0000000e+00    0.0000000e+00    0.0000000e+00    0.0000000e+00    0.0000000e+00    0.0000000e+00                1    0.0000000e+00    0.0000000e+00    0.0000000e+00    0.0000000e+00    0.0000000e+00    0.0000000e+00                1    0.0000000e+00                2    0.0000000e+00    0.0000000e+00    0.0000000e+00    0.0000000e+00    0.0000000e+00    0.0000000e+00                1    0.0000000e+00 
  -1.2127090e+02                0                0    0.0000000e+00    0.0000000e+00    0.0000000e+00    0.0000000e+00    0.0000000e+00    0.0000000e+00                1    0.0000000e+00    0.0000000e+00    0.0000000e+00    0.0000000e+00    0.0000000e+00    0.0000000e+00                1    0.0000000e+00                2    0.0000000e+00    0.0000000e+00    0.0000000e+00    0.0000000e+00    0.0000000e+00    0.0000000e+00                1    0.0000000e+00 
  -1.2067611e+02                0                0    0.0000000e+00    0.0000000e+00    0.0000000e+00    0.0000000e+00    0.0000000e+00    0.0000000e+00                1    0.0000000e+00    0.0000000e+00    0.0000000e+00    0.0000000e+00    0.0000000e+00    0.0000000e+00                1    0.0000000e+00                2    0.0000000e+00    0.0000000e+00    0.0000000e+00    0.0000000e+00    0.0000000e+00    0.0000000e+00                1    0.0000000e+00 
  -1.2008717e+02                0                0    0.0000000e+00    0.0000000e+00    0.0000000e+00    0.0000000e+00    0.0000000e+00    0.0000000e+00                1    0.0000000e+00    0.0000000e+00    0.0000000e+00    0.0000000e+00    0.0000000e+00    0.0000000e+00                1    0.0000000e+00                2    0.0000000e+00    0.0000000e+00    0.0000000e+00    0.0000000e+00    0.0000000e+00    0.0000000e+00                1    0.0000000e+00 
  -1.1950389e+02                0                0    0.0000000e+00    0.0000000e+00    0.0000000e+00    0.0000000e+00    0.0000000e+00    0.0000000e+00                1    0.0000000e+00    0.0000000e+00    0.0000000e+00    0.0000000e+00    0.0000000e+00    0.0000000e+00                1    0.0000000e+00                2    0.0000000e+00    0.0000000e+00    0.0000000e+00    0.0000000e+00    0.0000000e+00    0.0000000e+00                1    0.0000000e+00 
  -1.1892610e+02                0                0    0.0000000e+00    0.0000000e+00    0.0000000e+00    0.0000000e+00    0.0000000e+00    0.0000000e+00                1    0.0000000e+00    0.0000000e+00    0.0000000e+00    0.0000000e+00    0.0000000e+00    0.0000000e+00                1    0.0000000e+00                2    0.0000000e+00    0.0000000e+00    0.0000000e+00    0.0000000e+00    0.0000000e+00    0.0000000e+00                1    0.0000000e+00 
  -1.1835364e+02                0                0    0.0000000e+00    0.0000000e+00    0.0000000e+00    0.0000000e+00    0.0000000e+00    0.0000000e+00                1    0.0000000e+00    0.0000000e+00    0.0000000e+00    0.0000000e+00    0.0000000e+00    0.0000000e+00                1    0.0000000e+00                2    0.0000000e+00    0.0000000e+00    0.0000000e+00    0.0000000e+00    0.0000000e+00    0.0000000e+00                1    0.0000000e+00 
  -1.1778632e+02                0                0    0.0000000e+00    0.0000000e+00    0.0000000e+00    0.0000000e+00    0.0000000e+00    0.0000000e+00                1    0.0000000e+00    0.0000000e+00    0.0000000e+00    0.0000000e+00    0.0000000e+00    0.0000000e+00                1    0.0000000e+00                2    0.0000000e+00    0.0000000e+00    0.0000000e+00    0.0000000e+00    0.0000000e+00    0.0000000e+00                1    0.0000000e+00 
  -1.1722396e+02                0                0    0.0000000e+00    0.0000000e+00    0.0000000e+00    0.0000000e+00    0.0000000e+00    0.0000000e+00                1    0.0000000e+00    0.0000000e+00    0.0000000e+00    0.0000000e+00    0.0000000e+00    0.0000000e+00                1    0.0000000e+00                2    0.0000000e+00    0.0000000e+00    0.0000000e+00    0.0000000e+00    0.0000000e+00    0.0000000e+00                1    0.0000000e+00 
  -1.1666646e+02                0                0    0.0000000e+00    0.0000000e+00    0.0000000e+00    0.0000000e+00    0.0000000e+00    0.0000000e+00                1    0.0000000e+00    0.0000000e+00    0.0000000e+00    0.0000000e+00    0.0000000e+00    0.0000000e+00                1    0.0000000e+00                2    0.0000000e+00    0.0000000e+00    0.0000000e+00    0.0000000e+00    0.0000000e+00    0.0000000e+00                1    0.0000000e+00 
  -1.1611365e+02                0                0    0.0000000e+00    0.0000000e+00    0.0000000e+00    0.0000000e+00    0.0000000e+00    0.0000000e+00                1    0.0000000e+00    0.0000000e+00    0.0000000e+00    0.0000000e+00    0.0000000e+00    0.0000000e+00                1    0.0000000e+00                2    0.0000000e+00    0.0000000e+00    0.0000000e+00    0.0000000e+00    0.0000000e+00    0.0000000e+00                1    0.0000000e+00 
  -1.1556538e+02                0                0    0.0000000e+00    0.0000000e+00    0.0000000e+00    0.0000000e+00    0.0000000e+00    0.0000000e+00                1    0.0000000e+00    0.0000000e+00    0.0000000e+00    0.0000000e+00    0.0000000e+00    0.0000000e+00                1    0.0000000e+00                2    0.0000000e+00    0.0000000e+00    0.0000000e+00    0.0000000e+00    0.0000000e+00    0.0000000e+00                1    0.0000000e+00 
  -1.1502155e+02                0                0    0.0000000e+00    0.0000000e+00    0.0000000e+00    0.0000000e+00    0.0000000e+00    0.0000000e+00                1    0.0000000e+00    0.0000000e+00    0.0000000e+00    0.0000000e+00    0.0000000e+00    0.0000000e+00                1    0.0000000e+00                2    0.0000000e+00    0.0000000e+00    0.0000000e+00    0.0000000e+00    0.0000000e+00    0.0000000e+00                1    0.0000000e+00 
  -1.1448200e+02                0                0    0.0000000e+00    0.0000000e+00    0.0000000e+00    0.0000000e+00    0.0000000e+00    0.0000000e+00                1    0.0000000e+00    0.0000000e+00    0.0000000e+00    0.0000000e+00    0.0000000e+00    0.0000000e+00                1    0.0000000e+00                2    0.0000000e+00    0.0000000e+00    0.0000000e+00    0.0000000e+00    0.0000000e+00    0.0000000e+00                1    0.0000000e+00 
  -1.1394661e+02                0                0    0.0000000e+00    0.0000000e+00    0.0000000e+00    0.0000000e+00    0.0000000e+00    0.0000000e+00                1    0.0000000e+00    0.0000000e+00    0.0000000e+00    0.0000000e+00    0.0000000e+00    0.0000000e+00                1    0.0000000e+00                2    0.0000000e+00    0.0000000e+00    0.0000000e+00    0.0000000e+00    0.0000000e+00    0.0000000e+00                1    0.0000000e+00 
  -1.1341530e+02                0                0    0.0000000e+00    0.0000000e+00    0.0000000e+00    0.0000000e+00    0.0000000e+00    0.0000000e+00                1    0.0000000e+00    0.0000000e+00    0.0000000e+00    0.0000000e+00    0.0000000e+00    0.0000000e+00                1    0.0000000e+00                2    0.0000000e+00    0.0000000e+00    0.0000000e+00    0.0000000e+00    0.0000000e+00    0.0000000e+00                1    0.0000000e+00 
  -1.1288790e+02                0                0    0.0000000e+00    0.0000000e+00    0.0000000e+00    0.0000000e+00    0.0000000e+00    0.0000000e+00                1    0.0000000e+00    0.0000000e+00    0.0000000e+00    0.0000000e+00    0.0000000e+00    0.0000000e+00                1    0.0000000e+00                2    0.0000000e+00    0.0000000e+00    0.0000000e+00    0.0000000e+00    0.0000000e+00    0.0000000e+00                1    0.0000000e+00 
  -1.1236435e+02                0                0    0.0000000e+00    0.0000000e+00    0.0000000e+00    0.0000000e+00    0.0000000e+00    0.0000000e+00                1    0.0000000e+00    0.0000000e+00    0.0000000e+00    0.0000000e+00    0.0000000e+00    0.0000000e+00                1    0.0000000e+00                2    0.0000000e+00    0.0000000e+00    0.0000000e+00    0.0000000e+00    0.0000000e+00    0.0000000e+00                1    0.0000000e+00 
  -1.1184453e+02                0                0    0.0000000e+00    0.0000000e+00    0.0000000e+00    0.0000000e+00    0.0000000e+00    0.0000000e+00                1    0.0000000e+00    0.0000000e+00    0.0000000e+00    0.0000000e+00    0.0000000e+00    0.0000000e+00                1    0.0000000e+00                2    0.0000000e+00    0.0000000e+00    0.0000000e+00    0.0000000e+00    0.0000000e+00    0.0000000e+00                1    0.0000000e+00 
  -1.1132833e+02                0                0    0.0000000e+00    0.0000000e+00    0.0000000e+00    0.0000000e+00    0.0000000e+00    0.0000000e+00                1    0.0000000e+00    0.0000000e+00    0.0000000e+00    0.0000000e+00    0.0000000e+00    0.0000000e+00                1    0.0000000e+00                2    0.0000000e+00    0.0000000e+00    0.0000000e+00    0.0000000e+00    0.0000000e+00    0.0000000e+00                1    0.0000000e+00 
  -1.1081566e+02                0                0    0.0000000e+00    0.0000000e+00    0.0000000e+00    0.0000000e+00    0.0000000e+00    0.0000000e+00                1    0.0000000e+00    0.0000000e+00    0.0000000e+00    0.0000000e+00    0.0000000e+00    0.0000000e+00                1    0.0000000e+00                2    0.0000000e+00    0.0000000e+00    0.0000000e+00    0.0000000e+00    0.0000000e+00    0.0000000e+00                1    0.0000000e+00 
  -1.1030642e+02                0                0    0.0000000e+00    0.0000000e+00    0.0000000e+00    0.0000000e+00    0.0000000e+00    0.0000000e+00                1    0.0000000e+00    0.0000000e+00    0.0000000e+00    0.0000000e+00    0.0000000e+00    0.0000000e+00                1    0.0000000e+00                2    0.0000000e+00    0.0000000e+00    0.0000000e+00    0.0000000e+00    0.0000000e+00    0.0000000e+00                1    0.0000000e+00 
  -1.0980052e+02                0                0    0.0000000e+00    0.0000000e+00    0.0000000e+00    0.0000000e+00    0.0000000e+00    0.0000000e+00                1    0.0000000e+00    0.0000000e+00    0.0000000e+00    0.0000000e+00    0.0000000e+00    0.0000000e+00                1    0.0000000e+00                2    0.0000000e+00    0.0000000e+00    0.0000000e+00    0.0000000e+00    0.0000000e+00    0.0000000e+00                1    0.0000000e+00 
  -1.0929789e+02                0                0    0.0000000e+00    0.0000000e+00    0.0000000e+00    0.0000000e+00    0.0000000e+00    0.0000000e+00                1    0.0000000e+00    0.0000000e+00    0.0000000e+00    0.0000000e+00    0.0000000e+00    0.0000000e+00                1    0.0000000e+00                2    0.0000000e+00    0.0000000e+00    0.0000000e+00    0.0000000e+00    0.0000000e+00    0.0000000e+00                1    0.0000000e+00 
  -1.0879844e+02                0                0    0.0000000e+00    0.0000000e+00    0.0000000e+00    0.0000000e+00    0.0000000e+00    0.0000000e+00                1    0.0000000e+00    0.0000000e+00    0.0000000e+00    0.0000000e+00    0.0000000e+00    0.0000000e+00                1    0.0000000e+00                2    0.0000000e+00    0.0000000e+00    0.0000000e+00    0.0000000e+00    0.0000000e+00    0.0000000e+00                1    0.0000000e+00 
  -1.0830207e+02                0                0    0.0000000e+00    0.0000000e+00    0.0000000e+00    0.0000000e+00    0.0000000e+00    0.0000000e+00                1    0.0000000e+00    0.0000000e+00    0.0000000e+00    0.0000000e+00    0.0000000e+00    0.0000000e+00                1    0.0000000e+00                2    0.0000000e+00    0.0000000e+00    0.0000000e+00    0.0000000e+00    0.0000000e+00    0.0000000e+00                1    0.0000000e+00 
  -1.0780872e+02                0                0    0.0000000e+00    0.0000000e+00    0.0000000e+00    0.0000000e+00    0.0000000e+00    0.0000000e+00                1    0.0000000e+00    0.0000000e+00    0.0000000e+00    0.0000000e+00    0.0000000e+00    0.0000000e+00                1    0.0000000e+00                2    0.0000000e+00    0.0000000e+00    0.0000000e+00    0.0000000e+00    0.0000000e+00    0.0000000e+00                1    0.0000000e+00 
  -1.0731831e+02                0                0    0.0000000e+00    0.0000000e+00    0.0000000e+00    0.0000000e+00    0.0000000e+00    0.0000000e+00                1    0.0000000e+00    0.0000000e+00    0.0000000e+00    0.0000000e+00    0.0000000e+00    0.0000000e+00                1    0.0000000e+00                2    0.0000000e+00    0.0000000e+00    0.0000000e+00    0.0000000e+00    0.0000000e+00    0.0000000e+00                1    0.0000000e+00 
  -1.0683077e+02                0                0    0.0000000e+00    0.0000000e+00    0.0000000e+00    0.0000000e+00    0.0000000e+00    0.0000000e+00                1    0.0000000e+00    0.0000000e+00    0.0000000e+00    0.0000000e+00    0.0000000e+00    0.0000000e+00                1    0.0000000e+00                2    0.0000000e+00    0.0000000e+00    0.0000000e+00    0.0000000e+00    0.0000000e+00    0.0000000e+00                1    0.0000000e+00 
  -1.0634601e+02                0                0    0.0000000e+00    0.0000000e+00    0.0000000e+00    0.0000000e+00    0.0000000e+00    0.0000000e+00                1    0.0000000e+00    0.0000000e+00    0.0000000e+00    0.0000000e+00    0.0000000e+00    0.0000000e+00                1    0.0000000e+00                2    0.0000000e+00    0.0000000e+00    0.0000000e+00    0.0000000e+00    0.0000000e+00    0.0000000e+00                1    0.0000000e+00 
  -1.0586398e+02                0                0    0.0000000e+00    0.0000000e+00    0.0000000e+00    0.0000000e+00    0.0000000e+00    0.0000000e+00                1    0.0000000e+00    0.0000000e+00    0.0000000e+00    0.0000000e+00    0.0000000e+00    0.0000000e+00                1    0.0000000e+00                2    0.0000000e+00    0.0000000e+00    0.0000000e+00    0.0000000e+00    0.0000000e+00    0.0000000e+00                1    0.0000000e+00 
  -1.0538460e+02                0                0    0.0000000e+00    0.0000000e+00    0.0000000e+00    0.0000000e+00    0.0000000e+00    0.0000000e+00                1    0.0000000e+00    0.0000000e+00    0.0000000e+00    0.0000000e+00    0.0000000e+00    0.0000000e+00                1    0.0000000e+00                2    0.0000000e+00    0.0000000e+00    0.0000000e+00    0.0000000e+00    0.0000000e+00    0.0000000e+00                1    0.0000000e+00 
  -1.0490780e+02                0                0    0.0000000e+00    0.0000000e+00    0.0000000e+00    0.0000000e+00    0.0000000e+00    0.0000000e+00                1    0.0000000e+00    0.0000000e+00    0.0000000e+00    0.0000000e+00    0.0000000e+00    0.0000000e+00                1    0.0000000e+00                2    0.0000000e+00    0.0000000e+00    0.0000000e+00    0.0000000e+00    0.0000000e+00    0.0000000e+00                1    0.0000000e+00 
  -1.0443354e+02                0                0    0.0000000e+00    0.0000000e+00    0.0000000e+00    0.0000000e+00    0.0000000e+00    0.0000000e+00                1    0.0000000e+00    0.0000000e+00    0.0000000e+00    0.0000000e+00    0.0000000e+00    0.0000000e+00                1    0.0000000e+00                2    0.0000000e+00    0.0000000e+00    0.0000000e+00    0.0000000e+00    0.0000000e+00    0.0000000e+00                1    0.0000000e+00 
  -1.0396174e+02                0                0    0.0000000e+00    0.0000000e+00    0.0000000e+00    0.0000000e+00    0.0000000e+00    0.0000000e+00                1    0.0000000e+00    0.0000000e+00    0.0000000e+00    0.0000000e+00    0.0000000e+00    0.0000000e+00                1    0.0000000e+00                2    0.0000000e+00    0.0000000e+00    0.0000000e+00    0.0000000e+00    0.0000000e+00    0.0000000e+00                1    0.0000000e+00 
  -1.0349235e+02                0                0    0.0000000e+00    0.0000000e+00    0.0000000e+00    0.0000000e+00    0.0000000e+00    0.0000000e+00                1    0.0000000e+00    0.0000000e+00    0.0000000e+00    0.0000000e+00    0.0000000e+00    0.0000000e+00                1    0.0000000e+00                2    0.0000000e+00    0.0000000e+00    0.0000000e+00    0.0000000e+00    0.0000000e+00    0.0000000e+00                1    0.0000000e+00 
  -1.0302529e+02                0                0    0.0000000e+00    0.0000000e+00    0.0000000e+00    0.0000000e+00    0.0000000e+00    0.0000000e+00                1    0.0000000e+00    0.0000000e+00    0.0000000e+00    0.0000000e+00    0.0000000e+00    0.0000000e+00                1    0.0000000e+00                2    0.0000000e+00    0.0000000e+00    0.0000000e+00    0.0000000e+00    0.0000000e+00    0.0000000e+00                1    0.0000000e+00 
  -1.0256053e+02                0                0    0.0000000e+00    0.0000000e+00    0.0000000e+00    0.0000000e+00    0.0000000e+00    0.0000000e+00                1    0.0000000e+00    0.0000000e+00    0.0000000e+00    0.0000000e+00    0.0000000e+00    0.0000000e+00                1    0.0000000e+00                2    0.0000000e+00    0.0000000e+00    0.0000000e+00    0.0000000e+00    0.0000000e+00    0.0000000e+00                1    0.0000000e+00 
  -1.0209800e+02                0                0    0.0000000e+00    0.0000000e+00    0.0000000e+00    0.0000000e+00    0.0000000e+00    0.0000000e+00                1    0.0000000e+00    0.0000000e+00    0.0000000e+00    0.0000000e+00    0.0000000e+00    0.0000000e+00                1    0.0000000e+00                2    0.0000000e+00    0.0000000e+00    0.0000000e+00    0.0000000e+00    0.0000000e+00    0.0000000e+00                1    0.0000000e+00 
  -1.0163764e+02                0                0    0.0000000e+00    0.0000000e+00    0.0000000e+00    0.0000000e+00    0.0000000e+00    0.0000000e+00                1    0.0000000e+00    0.0000000e+00    0.0000000e+00    0.0000000e+00    0.0000000e+00    0.0000000e+00                1    0.0000000e+00                2    0.0000000e+00    0.0000000e+00    0.0000000e+00    0.0000000e+00    0.0000000e+00    0.0000000e+00                1    0.0000000e+00 
  -1.0117943e+02                0                0    0.0000000e+00    0.0000000e+00    0.0000000e+00    0.0000000e+00    0.0000000e+00    0.0000000e+00                1    0.0000000e+00    0.0000000e+00    0.0000000e+00    0.0000000e+00    0.0000000e+00    0.0000000e+00                1    0.0000000e+00                2    0.0000000e+00    0.0000000e+00    0.0000000e+00    0.0000000e+00    0.0000000e+00    0.0000000e+00                1    0.0000000e+00 
  -1.0072328e+02                0                0    0.0000000e+00    0.0000000e+00    0.0000000e+00    0.0000000e+00    0.0000000e+00    0.0000000e+00                1    0.0000000e+00    0.0000000e+00    0.0000000e+00    0.0000000e+00    0.0000000e+00    0.0000000e+00                1    0.0000000e+00                2    0.0000000e+00    0.0000000e+00    0.0000000e+00    0.0000000e+00    0.0000000e+00    0.0000000e+00                1    0.0000000e+00 
  -1.0026915e+02                0                0    0.0000000e+00    0.0000000e+00    0.0000000e+00    0.0000000e+00    0.0000000e+00    0.0000000e+00                1    0.0000000e+00    0.0000000e+00    0.0000000e+00    0.0000000e+00    0.0000000e+00    0.0000000e+00                1    0.0000000e+00                2    0.0000000e+00    0.0000000e+00    0.0000000e+00    0.0000000e+00    0.0000000e+00    0.0000000e+00                1    0.0000000e+00 
  -9.9817011e+01                0                0    0.0000000e+00    0.0000000e+00    0.0000000e+00    0.0000000e+00    0.0000000e+00    0.0000000e+00                1    0.0000000e+00    0.0000000e+00    0.0000000e+00    0.0000000e+00    0.0000000e+00    0.0000000e+00                1    0.0000000e+00                2    0.0000000e+00    0.0000000e+00    0.0000000e+00    0.0000000e+00    0.0000000e+00    0.0000000e+00                1    0.0000000e+00 
  -9.9366792e+01                0                0    0.0000000e+00    0.0000000e+00    0.0000000e+00    0.0000000e+00    0.0000000e+00    0.0000000e+00                1    0.0000000e+00    0.0000000e+00    0.0000000e+00    0.0000000e+00    0.0000000e+00    0.0000000e+00                1    0.0000000e+00                2    0.0000000e+00    0.0000000e+00    0.0000000e+00    0.0000000e+00    0.0000000e+00    0.0000000e+00                1    0.0000000e+00 
  -9.8918464e+01                0                0    0.0000000e+00    0.0000000e+00    0.0000000e+00    0.0000000e+00    0.0000000e+00    0.0000000e+00                1    0.0000000e+00    0.0000000e+00    0.0000000e+00    0.0000000e+00    0.0000000e+00    0.0000000e+00                1    0.0000000e+00                2    0.0000000e+00    0.0000000e+00    0.0000000e+00    0.0000000e+00    0.0000000e+00    0.0000000e+00                1    0.0000000e+00 
  -9.8471966e+01                0                0    0.0000000e+00    0.0000000e+00    0.0000000e+00    0.0000000e+00    0.0000000e+00    0.0000000e+00                1    0.0000000e+00    0.0000000e+00    0.0000000e+00    0.0000000e+00    0.0000000e+00    0.0000000e+00                1    0.0000000e+00                2    0.0000000e+00    0.0000000e+00    0.0000000e+00    0.0000000e+00    0.0000000e+00    0.0000000e+00                1    0.0000000e+00 
  -9.8027267e+01                0                0    0.0000000e+00    0.0000000e+00    0.0000000e+00    0.0000000e+00    0.0000000e+00    0.0000000e+00                1    0.0000000e+00    0.0000000e+00    0.0000000e+00    0.0000000e+00    0.0000000e+00    0.0000000e+00                1    0.0000000e+00                2    0.0000000e+00    0.0000000e+00    0.0000000e+00    0.0000000e+00    0.0000000e+00    0.0000000e+00                1    0.0000000e+00 
  -9.7584316e+01                0                0    0.0000000e+00    0.0000000e+00    0.0000000e+00    0.0000000e+00    0.0000000e+00    0.0000000e+00                1    0.0000000e+00    0.0000000e+00    0.0000000e+00    0.0000000e+00    0.0000000e+00    0.0000000e+00                1    0.0000000e+00                2    0.0000000e+00    0.0000000e+00    0.0000000e+00    0.0000000e+00    0.0000000e+00    0.0000000e+00                1    0.0000000e+00 
  -9.7143069e+01                0                0    0.0000000e+00    0.0000000e+00    0.0000000e+00    0.0000000e+00    0.0000000e+00    0.0000000e+00                1    0.0000000e+00    0.0000000e+00    0.0000000e+00    0.0000000e+00    0.0000000e+00    0.0000000e+00                1    0.0000000e+00                2    0.0000000e+00    0.0000000e+00    0.0000000e+00    0.0000000e+00    0.0000000e+00    0.0000000e+00                1    0.0000000e+00 
  -9.6703497e+01                0                0    0.0000000e+00    0.0000000e+00    0.0000000e+00    0.0000000e+00    0.0000000e+00    0.0000000e+00                1    0.0000000e+00    0.0000000e+00    0.0000000e+00    0.0000000e+00    0.0000000e+00    0.0000000e+00                1    0.0000000e+00                2    0.0000000e+00    0.0000000e+00    0.0000000e+00    0.0000000e+00    0.0000000e+00    0.0000000e+00                1    0.0000000e+00 
  -9.6265535e+01                0                0    0.0000000e+00    0.0000000e+00    0.0000000e+00    0.0000000e+00    0.0000000e+00    0.0000000e+00                1    0.0000000e+00    0.0000000e+00    0.0000000e+00    0.0000000e+00    0.0000000e+00    0.0000000e+00                1    0.0000000e+00                2    0.0000000e+00    0.0000000e+00    0.0000000e+00    0.0000000e+00    0.0000000e+00    0.0000000e+00                1    0.0000000e+00 
  -9.5829177e+01                0                0    0.0000000e+00    0.0000000e+00    0.0000000e+00    0.0000000e+00    0.0000000e+00    0.0000000e+00                1    0.0000000e+00    0.0000000e+00    0.0000000e+00    0.0000000e+00    0.0000000e+00    0.0000000e+00                1    0.0000000e+00                2    0.0000000e+00    0.0000000e+00    0.0000000e+00    0.0000000e+00    0.0000000e+00    0.0000000e+00                1    0.0000000e+00 
  -9.5394356e+01                0                0    0.0000000e+00    0.0000000e+00    0.0000000e+00    0.0000000e+00    0.0000000e+00    0.0000000e+00                1    0.0000000e+00    0.0000000e+00    0.0000000e+00    0.0000000e+00    0.0000000e+00    0.0000000e+00                1    0.0000000e+00                2    0.0000000e+00    0.0000000e+00    0.0000000e+00    0.0000000e+00    0.0000000e+00    0.0000000e+00                1    0.0000000e+00 
  -9.4961038e+01                0                0    0.0000000e+00    0.0000000e+00    0.0000000e+00    0.0000000e+00    0.0000000e+00    0.0000000e+00                1    0.0000000e+00    0.0000000e+00    0.0000000e+00    0.0000000e+00    0.0000000e+00    0.0000000e+00                1    0.0000000e+00                2    0.0000000e+00    0.0000000e+00    0.0000000e+00    0.0000000e+00    0.0000000e+00    0.0000000e+00                1    0.0000000e+00 
  -9.4529204e+01                0                0    0.0000000e+00    0.0000000e+00    0.0000000e+00    0.0000000e+00    0.0000000e+00    0.0000000e+00                1    0.0000000e+00    0.0000000e+00    0.0000000e+00    0.0000000e+00    0.0000000e+00    0.0000000e+00                1    0.0000000e+00                2    0.0000000e+00    0.0000000e+00    0.0000000e+00    0.0000000e+00    0.0000000e+00    0.0000000e+00                1    0.0000000e+00 
  -9.4098795e+01                0                0    0.0000000e+00    0.0000000e+00    0.0000000e+00    0.0000000e+00    0.0000000e+00    0.0000000e+00                1    0.0000000e+00    0.0000000e+00    0.0000000e+00    0.0000000e+00    0.0000000e+00    0.0000000e+00                1    0.0000000e+00                2    0.0000000e+00    0.0000000e+00    0.0000000e+00    0.0000000e+00    0.0000000e+00    0.0000000e+00                1    0.0000000e+00 
  -9.3669779e+01                0                0    0.0000000e+00    0.0000000e+00    0.0000000e+00    0.0000000e+00    0.0000000e+00    0.0000000e+00                1    0.0000000e+00    0.0000000e+00    0.0000000e+00    0.0000000e+00    0.0000000e+00    0.0000000e+00                1    0.0000000e+00                2    0.0000000e+00    0.0000000e+00    0.0000000e+00    0.0000000e+00    0.0000000e+00    0.0000000e+00                1    0.0000000e+00 
  -9.3242139e+01                0                0    0.0000000e+00    0.0000000e+00    0.0000000e+00    0.0000000e+00    0.0000000e+00    0.0000000e+00                1    0.0000000e+00    0.0000000e+00    0.0000000e+00    0.0000000e+00    0.0000000e+00    0.0000000e+00                1    0.0000000e+00                2    0.0000000e+00    0.0000000e+00    0.0000000e+00    0.0000000e+00    0.0000000e+00    0.0000000e+00                1    0.0000000e+00 
  -9.2815820e+01                0                0    0.0000000e+00    0.0000000e+00    0.0000000e+00    0.0000000e+00    0.0000000e+00    0.0000000e+00                1    0.0000000e+00    0.0000000e+00    0.0000000e+00    0.0000000e+00    0.0000000e+00    0.0000000e+00                1    0.0000000e+00                2    0.0000000e+00    0.0000000e+00    0.0000000e+00    0.0000000e+00    0.0000000e+00    0.0000000e+00                1    0.0000000e+00 
  -9.2390790e+01                0                0    0.0000000e+00    0.0000000e+00    0.0000000e+00    0.0000000e+00    0.0000000e+00    0.0000000e+00                1    0.0000000e+00    0.0000000e+00    0.0000000e+00    0.0000000e+00    0.0000000e+00    0.0000000e+00                1    0.0000000e+00                2    0.0000000e+00    0.0000000e+00    0.0000000e+00    0.0000000e+00    0.0000000e+00    0.0000000e+00                1    0.0000000e+00 
  -9.1967022e+01                0                0    0.0000000e+00    0.0000000e+00    0.0000000e+00    0.0000000e+00    0.0000000e+00    0.0000000e+00                1    0.0000000e+00    0.0000000e+00    0.0000000e+00    0.0000000e+00    0.0000000e+00    0.0000000e+00                1    0.0000000e+00                2    0.0000000e+00    0.0000000e+00    0.0000000e+00    0.0000000e+00    0.0000000e+00    0.0000000e+00                1    0.0000000e+00 
  -9.1544487e+01                0                0    0.0000000e+00    0.0000000e+00    0.0000000e+00    0.0000000e+00    0.0000000e+00    0.0000000e+00                1    0.0000000e+00    0.0000000e+00    0.0000000e+00    0.0000000e+00    0.0000000e+00    0.0000000e+00                1    0.0000000e+00                2    0.0000000e+00    0.0000000e+00    0.0000000e+00    0.0000000e+00    0.0000000e+00    0.0000000e+00                1    0.0000000e+00 
  -9.1123141e+01                0                0    0.0000000e+00    0.0000000e+00    0.0000000e+00    0.0000000e+00    0.0000000e+00    0.0000000e+00                1    0.0000000e+00    0.0000000e+00    0.0000000e+00    0.0000000e+00    0.0000000e+00    0.0000000e+00                1    0.0000000e+00                2    0.0000000e+00    0.0000000e+00    0.0000000e+00    0.0000000e+00    0.0000000e+00    0.0000000e+00                1    0.0000000e+00 
  -9.0702955e+01                0                0    0.0000000e+00    0.0000000e+00    0.0000000e+00    0.0000000e+00    0.0000000e+00    0.0000000e+00                1    0.0000000e+00    0.0000000e+00    0.0000000e+00    0.0000000e+00    0.0000000e+00    0.0000000e+00                1    0.0000000e+00                2    0.0000000e+00    0.0000000e+00    0.0000000e+00    0.0000000e+00    0.0000000e+00    0.0000000e+00                1    0.0000000e+00 
  -9.0283896e+01                0                0    0.0000000e+00    0.0000000e+00    0.0000000e+00    0.0000000e+00    0.0000000e+00    0.0000000e+00                1    0.0000000e+00    0.0000000e+00    0.0000000e+00    0.0000000e+00    0.0000000e+00    0.0000000e+00                1    0.0000000e+00                2    0.0000000e+00    0.0000000e+00    0.0000000e+00    0.0000000e+00    0.0000000e+00    0.0000000e+00                1    0.0000000e+00 
  -8.9865945e+01                0                0    0.0000000e+00    0.0000000e+00    0.0000000e+00    0.0000000e+00    0.0000000e+00    0.0000000e+00                1    0.0000000e+00    0.0000000e+00    0.0000000e+00    0.0000000e+00    0.0000000e+00    0.0000000e+00                1    0.0000000e+00                2    0.0000000e+00    0.0000000e+00    0.0000000e+00    0.0000000e+00    0.0000000e+00    0.0000000e+00                1    0.0000000e+00 
  -8.9449062e+01                0                0    0.0000000e+00    0.0000000e+00    0.0000000e+00    0.0000000e+00    0.0000000e+00    0.0000000e+00                1    0.0000000e+00    0.0000000e+00    0.0000000e+00    0.0000000e+00    0.0000000e+00    0.0000000e+00                1    0.0000000e+00                2    0.0000000e+00    0.0000000e+00    0.0000000e+00    0.0000000e+00    0.0000000e+00    0.0000000e+00                1    0.0000000e+00 
  -8.9033215e+01                0                0    0.0000000e+00    0.0000000e+00    0.0000000e+00    0.0000000e+00    0.0000000e+00    0.0000000e+00                1    0.0000000e+00    0.0000000e+00    0.0000000e+00    0.0000000e+00    0.0000000e+00    0.0000000e+00                1    0.0000000e+00                2    0.0000000e+00    0.0000000e+00    0.0000000e+00    0.0000000e+00    0.0000000e+00    0.0000000e+00                1    0.0000000e+00 
  -8.8618375e+01                0                0    0.0000000e+00    0.0000000e+00    0.0000000e+00    0.0000000e+00    0.0000000e+00    0.0000000e+00                1    0.0000000e+00    0.0000000e+00    0.0000000e+00    0.0000000e+00    0.0000000e+00    0.0000000e+00                1    0.0000000e+00                2    0.0000000e+00    0.0000000e+00    0.0000000e+00    0.0000000e+00    0.0000000e+00    0.0000000e+00                1    0.0000000e+00 
  -8.8204513e+01                0                0    0.0000000e+00    0.0000000e+00    0.0000000e+00    0.0000000e+00    0.0000000e+00    0.0000000e+00                1    0.0000000e+00    0.0000000e+00    0.0000000e+00    0.0000000e+00    0.0000000e+00    0.0000000e+00                1    0.0000000e+00                2    0.0000000e+00    0.0000000e+00    0.0000000e+00    0.0000000e+00    0.0000000e+00    0.0000000e+00                1    0.0000000e+00 
  -8.7791601e+01                0                0    0.0000000e+00    0.0000000e+00    0.0000000e+00    0.0000000e+00    0.0000000e+00    0.0000000e+00                1    0.0000000e+00    0.0000000e+00    0.0000000e+00    0.0000000e+00    0.0000000e+00    0.0000000e+00                1    0.0000000e+00                2    0.0000000e+00    0.0000000e+00    0.0000000e+00    0.0000000e+00    0.0000000e+00    0.0000000e+00                1    0.0000000e+00 
  -8.7616208e+01                0                0    0.0000000e+00    0.0000000e+00    0.0000000e+00    0.0000000e+00    0.0000000e+00    0.0000000e+00                1    0.0000000e+00    0.0000000e+00    0.0000000e+00    0.0000000e+00    0.0000000e+00    0.0000000e+00                1    0.0000000e+00                2    0.0000000e+00    0.0000000e+00    0.0000000e+00    0.0000000e+00    0.0000000e+00    0.0000000e+00                1    0.0000000e+00 
  -8.7396966e+01                0                0    0.0000000e+00    0.0000000e+00    0.0000000e+00    0.0000000e+00    0.0000000e+00    0.0000000e+00                1    0.0000000e+00    0.0000000e+00    0.0000000e+00    0.0000000e+00    0.0000000e+00    0.0000000e+00                1    0.0000000e+00                2    0.0000000e+00    0.0000000e+00    0.0000000e+00    0.0000000e+00    0.0000000e+00    0.0000000e+00                1    0.0000000e+00 
  -8.7122914e+01                0                0    0.0000000e+00    0.0000000e+00    0.0000000e+00    0.0000000e+00    0.0000000e+00    0.0000000e+00                1    0.0000000e+00    0.0000000e+00    0.0000000e+00    0.0000000e+00    0.0000000e+00    0.0000000e+00                1    0.0000000e+00                2    0.0000000e+00    0.0000000e+00    0.0000000e+00    0.0000000e+00    0.0000000e+00    0.0000000e+00                1    0.0000000e+00 
  -8.6780350e+01                0                0    0.0000000e+00    0.0000000e+00    0.0000000e+00    0.0000000e+00    0.0000000e+00    0.0000000e+00                1    0.0000000e+00    0.0000000e+00    0.0000000e+00    0.0000000e+00    0.0000000e+00    0.0000000e+00                1    0.0000000e+00                2    0.0000000e+00    0.0000000e+00    0.0000000e+00    0.0000000e+00    0.0000000e+00    0.0000000e+00                1    0.0000000e+00 
  -8.6370577e+01                0                0    0.0000000e+00    0.0000000e+00    0.0000000e+00    0.0000000e+00    0.0000000e+00    0.0000000e+00                1    0.0000000e+00    0.0000000e+00    0.0000000e+00    0.0000000e+00    0.0000000e+00    0.0000000e+00                1    0.0000000e+00                2    0.0000000e+00    0.0000000e+00    0.0000000e+00    0.0000000e+00    0.0000000e+00    0.0000000e+00                1    0.0000000e+00 
  -8.5961561e+01                0                0    0.0000000e+00    0.0000000e+00    0.0000000e+00    0.0000000e+00    0.0000000e+00    0.0000000e+00                1    0.0000000e+00    0.0000000e+00    0.0000000e+00    0.0000000e+00    0.0000000e+00    0.0000000e+00                1    0.0000000e+00                2    0.0000000e+00    0.0000000e+00    0.0000000e+00    0.0000000e+00    0.0000000e+00    0.0000000e+00                1    0.0000000e+00 
  -8.5553342e+01                0                0    0.0000000e+00    0.0000000e+00    0.0000000e+00    0.0000000e+00    0.0000000e+00    0.0000000e+00                1    0.0000000e+00    0.0000000e+00    0.0000000e+00    0.0000000e+00    0.0000000e+00    0.0000000e+00                1    0.0000000e+00                2    0.0000000e+00    0.0000000e+00    0.0000000e+00    0.0000000e+00    0.0000000e+00    0.0000000e+00                1    0.0000000e+00 
  -8.5145894e+01                0                0    0.0000000e+00    0.0000000e+00    0.0000000e+00    0.0000000e+00    0.0000000e+00    0.0000000e+00                1    0.0000000e+00    0.0000000e+00    0.0000000e+00    0.0000000e+00    0.0000000e+00    0.0000000e+00                1    0.0000000e+00                2    0.0000000e+00    0.0000000e+00    0.0000000e+00    0.0000000e+00    0.0000000e+00    0.0000000e+00                1    0.0000000e+00 
  -8.4739189e+01                0                0    0.0000000e+00    0.0000000e+00    0.0000000e+00    0.0000000e+00    0.0000000e+00    0.0000000e+00                1    0.0000000e+00    0.0000000e+00    0.0000000e+00    0.0000000e+00    0.0000000e+00    0.0000000e+00                1    0.0000000e+00                2    0.0000000e+00    0.0000000e+00    0.0000000e+00    0.0000000e+00    0.0000000e+00    0.0000000e+00                1    0.0000000e+00 
  -8.4333202e+01                0                0    0.0000000e+00    0.0000000e+00    0.0000000e+00    0.0000000e+00    0.0000000e+00    0.0000000e+00                1    0.0000000e+00    0.0000000e+00    0.0000000e+00    0.0000000e+00    0.0000000e+00    0.0000000e+00                1    0.0000000e+00                2    0.0000000e+00    0.0000000e+00    0.0000000e+00    0.0000000e+00    0.0000000e+00    0.0000000e+00                1    0.0000000e+00 
  -8.3927907e+01                0                0    0.0000000e+00    0.0000000e+00    0.0000000e+00    0.0000000e+00    0.0000000e+00    0.0000000e+00                1    0.0000000e+00    0.0000000e+00    0.0000000e+00    0.0000000e+00    0.0000000e+00    0.0000000e+00                1    0.0000000e+00                2    0.0000000e+00    0.0000000e+00    0.0000000e+00    0.0000000e+00    0.0000000e+00    0.0000000e+00                1    0.0000000e+00 
  -8.3523277e+01                0                0    0.0000000e+00    0.0000000e+00    0.0000000e+00    0.0000000e+00    0.0000000e+00    0.0000000e+00                1    0.0000000e+00    0.0000000e+00    0.0000000e+00    0.0000000e+00    0.0000000e+00    0.0000000e+00                1    0.0000000e+00                2    0.0000000e+00    0.0000000e+00    0.0000000e+00    0.0000000e+00    0.0000000e+00    0.0000000e+00                1    0.0000000e+00 
  -8.3119287e+01                0                0    0.0000000e+00    0.0000000e+00    0.0000000e+00    0.0000000e+00    0.0000000e+00    0.0000000e+00                1    0.0000000e+00    0.0000000e+00    0.0000000e+00    0.0000000e+00    0.0000000e+00    0.0000000e+00                1    0.0000000e+00                2    0.0000000e+00    0.0000000e+00    0.0000000e+00    0.0000000e+00    0.0000000e+00    0.0000000e+00                1    0.0000000e+00 
  -8.2715911e+01                0                0    0.0000000e+00    0.0000000e+00    0.0000000e+00    0.0000000e+00    0.0000000e+00    0.0000000e+00                1    0.0000000e+00    0.0000000e+00    0.0000000e+00    0.0000000e+00    0.0000000e+00    0.0000000e+00                1    0.0000000e+00                2    0.0000000e+00    0.0000000e+00    0.0000000e+00    0.0000000e+00    0.0000000e+00    0.0000000e+00                1    0.0000000e+00 
  -8.2313124e+01                0                0    0.0000000e+00    0.0000000e+00    0.0000000e+00    0.0000000e+00    0.0000000e+00    0.0000000e+00                1    0.0000000e+00    0.0000000e+00    0.0000000e+00    0.0000000e+00    0.0000000e+00    0.0000000e+00                1    0.0000000e+00                2    0.0000000e+00    0.0000000e+00    0.0000000e+00    0.0000000e+00    0.0000000e+00    0.0000000e+00                1    0.0000000e+00 
  -8.1910901e+01                0                0    0.0000000e+00    0.0000000e+00    0.0000000e+00    0.0000000e+00    0.0000000e+00    0.0000000e+00                1    0.0000000e+00    0.0000000e+00    0.0000000e+00    0.0000000e+00    0.0000000e+00    0.0000000e+00                1    0.0000000e+00                2    0.0000000e+00    0.0000000e+00    0.0000000e+00    0.0000000e+00    0.0000000e+00    0.0000000e+00                1    0.0000000e+00 
  -8.1509217e+01                0                0    0.0000000e+00    0.0000000e+00    0.0000000e+00    0.0000000e+00    0.0000000e+00    0.0000000e+00                1    0.0000000e+00    0.0000000e+00    0.0000000e+00    0.0000000e+00    0.0000000e+00    0.0000000e+00                1    0.0000000e+00                2    0.0000000e+00    0.0000000e+00    0.0000000e+00    0.0000000e+00    0.0000000e+00    0.0000000e+00                1    0.0000000e+00 
  -8.1108046e+01                0                0    0.0000000e+00    0.0000000e+00    0.0000000e+00    0.0000000e+00    0.0000000e+00    0.0000000e+00                1    0.0000000e+00    0.0000000e+00    0.0000000e+00    0.0000000e+00    0.0000000e+00    0.0000000e+00                1    0.0000000e+00                2    0.0000000e+00    0.0000000e+00    0.0000000e+00    0.0000000e+00    0.0000000e+00    0.0000000e+00                1    0.0000000e+00 
  -8.0707365e+01                0                0    0.0000000e+00    0.0000000e+00    0.0000000e+00    0.0000000e+00    0.0000000e+00    0.0000000e+00                1    0.0000000e+00    0.0000000e+00    0.0000000e+00    0.0000000e+00    0.0000000e+00    0.0000000e+00                1    0.0000000e+00                2    0.0000000e+00    0.0000000e+00    0.0000000e+00    0.0000000e+00    0.0000000e+00    0.0000000e+00                1    0.0000000e+00 
  -8.0307148e+01                0                0    0.0000000e+00    0.0000000e+00    0.0000000e+00    0.0000000e+00    0.0000000e+00    0.0000000e+00                1    0.0000000e+00    0.0000000e+00    0.0000000e+00    0.0000000e+00    0.0000000e+00    0.0000000e+00                1    0.0000000e+00                2    0.0000000e+00    0.0000000e+00    0.0000000e+00    0.0000000e+00    0.0000000e+00    0.0000000e+00                1    0.0000000e+00 
  -7.9907371e+01                0                0    0.0000000e+00    0.0000000e+00    0.0000000e+00    0.0000000e+00    0.0000000e+00    0.0000000e+00                1    0.0000000e+00    0.0000000e+00    0.0000000e+00    0.0000000e+00    0.0000000e+00    0.0000000e+00                1    0.0000000e+00                2    0.0000000e+00    0.0000000e+00    0.0000000e+00    0.0000000e+00    0.0000000e+00    0.0000000e+00                1    0.0000000e+00 
  -7.9508010e+01                0                0    0.0000000e+00    0.0000000e+00    0.0000000e+00    0.0000000e+00    0.0000000e+00    0.0000000e+00                1    0.0000000e+00    0.0000000e+00    0.0000000e+00    0.0000000e+00    0.0000000e+00    0.0000000e+00                1    0.0000000e+00                2    0.0000000e+00    0.0000000e+00    0.0000000e+00    0.0000000e+00    0.0000000e+00    0.0000000e+00                1    0.0000000e+00 
  -7.9109040e+01                0                0    0.0000000e+00    0.0000000e+00    0.0000000e+00    0.0000000e+00    0.0000000e+00    0.0000000e+00                1    0.0000000e+00    0.0000000e+00    0.0000000e+00    0.0000000e+00    0.0000000e+00    0.0000000e+00                1    0.0000000e+00                2    0.0000000e+00    0.0000000e+00    0.0000000e+00    0.0000000e+00    0.0000000e+00    0.0000000e+00                1    0.0000000e+00 
  -7.8710437e+01                0                0    0.0000000e+00    0.0000000e+00    0.0000000e+00    0.0000000e+00    0.0000000e+00    0.0000000e+00                1    0.0000000e+00    0.0000000e+00    0.0000000e+00    0.0000000e+00    0.0000000e+00    0.0000000e+00                1    0.0000000e+00                2    0.0000000e+00    0.0000000e+00    0.0000000e+00    0.0000000e+00    0.0000000e+00    0.0000000e+00                1    0.0000000e+00 
  -7.8312177e+01                0                0    0.0000000e+00    0.0000000e+00    0.0000000e+00    0.0000000e+00    0.0000000e+00    0.0000000e+00                1    0.0000000e+00    0.0000000e+00    0.0000000e+00    0.0000000e+00    0.0000000e+00    0.0000000e+00                1    0.0000000e+00                2    0.0000000e+00    0.0000000e+00    0.0000000e+00    0.0000000e+00    0.0000000e+00    0.0000000e+00                1    0.0000000e+00 
  -7.7914235e+01                0                0    0.0000000e+00    0.0000000e+00    0.0000000e+00    0.0000000e+00    0.0000000e+00    0.0000000e+00                1    0.0000000e+00    0.0000000e+00    0.0000000e+00    0.0000000e+00    0.0000000e+00    0.0000000e+00                1    0.0000000e+00                2    0.0000000e+00    0.0000000e+00    0.0000000e+00    0.0000000e+00    0.0000000e+00    0.0000000e+00                1    0.0000000e+00 
  -7.7516588e+01                0                0    0.0000000e+00    0.0000000e+00    0.0000000e+00    0.0000000e+00    0.0000000e+00    0.0000000e+00                1    0.0000000e+00    0.0000000e+00    0.0000000e+00    0.0000000e+00    0.0000000e+00    0.0000000e+00                1    0.0000000e+00                2    0.0000000e+00    0.0000000e+00    0.0000000e+00    0.0000000e+00    0.0000000e+00    0.0000000e+00                1    0.0000000e+00 
  -7.7119212e+01                0                0    0.0000000e+00    0.0000000e+00    0.0000000e+00    0.0000000e+00    0.0000000e+00    0.0000000e+00                1    0.0000000e+00    0.0000000e+00    0.0000000e+00    0.0000000e+00    0.0000000e+00    0.0000000e+00                1    0.0000000e+00                2    0.0000000e+00    0.0000000e+00    0.0000000e+00    0.0000000e+00    0.0000000e+00    0.0000000e+00                1    0.0000000e+00 
  -7.6877416e+01                0                0    0.0000000e+00    0.0000000e+00    0.0000000e+00    0.0000000e+00    0.0000000e+00    0.0000000e+00                1    0.0000000e+00    0.0000000e+00    0.0000000e+00    0.0000000e+00    0.0000000e+00    0.0000000e+00                1    0.0000000e+00                2    0.0000000e+00    0.0000000e+00    0.0000000e+00    0.0000000e+00    0.0000000e+00    0.0000000e+00                1    0.0000000e+00 
  -7.6575170e+01                0                0    0.0000000e+00    0.0000000e+00    0.0000000e+00    0.0000000e+00    0.0000000e+00    0.0000000e+00                1    0.0000000e+00    0.0000000e+00    0.0000000e+00    0.0000000e+00    0.0000000e+00    0.0000000e+00                1    0.0000000e+00                2    0.0000000e+00    0.0000000e+00    0.0000000e+00    0.0000000e+00    0.0000000e+00    0.0000000e+00                1    0.0000000e+00 
  -7.6197363e+01                0                0    0.0000000e+00    0.0000000e+00    0.0000000e+00    0.0000000e+00    0.0000000e+00    0.0000000e+00                1    0.0000000e+00    0.0000000e+00    0.0000000e+00    0.0000000e+00    0.0000000e+00    0.0000000e+00                1    0.0000000e+00                2    0.0000000e+00    0.0000000e+00    0.0000000e+00    0.0000000e+00    0.0000000e+00    0.0000000e+00                1    0.0000000e+00 
  -7.5800717e+01                0                0    0.0000000e+00    0.0000000e+00    0.0000000e+00    0.0000000e+00    0.0000000e+00    0.0000000e+00                1    0.0000000e+00    0.0000000e+00    0.0000000e+00    0.0000000e+00    0.0000000e+00    0.0000000e+00                1    0.0000000e+00                2    0.0000000e+00    0.0000000e+00    0.0000000e+00    0.0000000e+00    0.0000000e+00    0.0000000e+00                1    0.0000000e+00 
  -7.5404234e+01                0                0    0.0000000e+00    0.0000000e+00    0.0000000e+00    0.0000000e+00    0.0000000e+00    0.0000000e+00                1    0.0000000e+00    0.0000000e+00    0.0000000e+00    0.0000000e+00    0.0000000e+00    0.0000000e+00                1    0.0000000e+00                2    0.0000000e+00    0.0000000e+00    0.0000000e+00    0.0000000e+00    0.0000000e+00    0.0000000e+00                1    0.0000000e+00 
  -7.5007895e+01                0                0    0.0000000e+00    0.0000000e+00    0.0000000e+00    0.0000000e+00    0.0000000e+00    0.0000000e+00                1    0.0000000e+00    0.0000000e+00    0.0000000e+00    0.0000000e+00    0.0000000e+00    0.0000000e+00                1    0.0000000e+00                2    0.0000000e+00    0.0000000e+00    0.0000000e+00    0.0000000e+00    0.0000000e+00    0.0000000e+00                1    0.0000000e+00 
  -7.4611674e+01                0                0    0.0000000e+00    0.0000000e+00    0.0000000e+00    0.0000000e+00    0.0000000e+00    0.0000000e+00                1    0.0000000e+00    0.0000000e+00    0.0000000e+00    0.0000000e+00    0.0000000e+00    0.0000000e+00                1    0.0000000e+00                2    0.0000000e+00    0.0000000e+00    0.0000000e+00    0.0000000e+00    0.0000000e+00    0.0000000e+00                1    0.0000000e+00 
  -7.4215549e+01                0                0    0.0000000e+00    0.0000000e+00    0.0000000e+00    0.0000000e+00    0.0000000e+00    0.0000000e+00                1    0.0000000e+00    0.0000000e+00    0.0000000e+00    0.0000000e+00    0.0000000e+00    0.0000000e+00                1    0.0000000e+00                2    0.0000000e+00    0.0000000e+00    0.0000000e+00    0.0000000e+00    0.0000000e+00    0.0000000e+00                1    0.0000000e+00 
  -7.3819493e+01                0                0    0.0000000e+00    0.0000000e+00    0.0000000e+00    0.0000000e+00    0.0000000e+00    0.0000000e+00                1    0.0000000e+00    0.0000000e+00    0.0000000e+00    0.0000000e+00    0.0000000e+00    0.0000000e+00                1    0.0000000e+00                2    0.0000000e+00    0.0000000e+00    0.0000000e+00    0.0000000e+00    0.0000000e+00    0.0000000e+00                1    0.0000000e+00 
  -7.3423484e+01                0                0    0.0000000e+00    0.0000000e+00    0.0000000e+00    0.0000000e+00    0.0000000e+00    0.0000000e+00                1    0.0000000e+00    0.0000000e+00    0.0000000e+00    0.0000000e+00    0.0000000e+00    0.0000000e+00                1    0.0000000e+00                2    0.0000000e+00    0.0000000e+00    0.0000000e+00    0.0000000e+00    0.0000000e+00    0.0000000e+00                1    0.0000000e+00 
  -7.3027497e+01                0                0    0.0000000e+00    0.0000000e+00    0.0000000e+00    0.0000000e+00    0.0000000e+00    0.0000000e+00                1    0.0000000e+00    0.0000000e+00    0.0000000e+00    0.0000000e+00    0.0000000e+00    0.0000000e+00                1    0.0000000e+00                2    0.0000000e+00    0.0000000e+00    0.0000000e+00    0.0000000e+00    0.0000000e+00    0.0000000e+00                1    0.0000000e+00 
  -7.2631508e+01                0                0    0.0000000e+00    0.0000000e+00    0.0000000e+00    0.0000000e+00    0.0000000e+00    0.0000000e+00                1    0.0000000e+00    0.0000000e+00    0.0000000e+00    0.0000000e+00    0.0000000e+00    0.0000000e+00                1    0.0000000e+00                2    0.0000000e+00    0.0000000e+00    0.0000000e+00    0.0000000e+00    0.0000000e+00    0.0000000e+00                1    0.0000000e+00 
  -7.2235491e+01                0                0    0.0000000e+00    0.0000000e+00    0.0000000e+00    0.0000000e+00    0.0000000e+00    0.0000000e+00                1    0.0000000e+00    0.0000000e+00    0.0000000e+00    0.0000000e+00    0.0000000e+00    0.0000000e+00                1    0.0000000e+00                2    0.0000000e+00    0.0000000e+00    0.0000000e+00    0.0000000e+00    0.0000000e+00    0.0000000e+00                1    0.0000000e+00 
  -7.1839423e+01                0                0    0.0000000e+00    0.0000000e+00    0.0000000e+00    0.0000000e+00    0.0000000e+00    0.0000000e+00                1    0.0000000e+00    0.0000000e+00    0.0000000e+00    0.0000000e+00    0.0000000e+00    0.0000000e+00                1    0.0000000e+00                2    0.0000000e+00    0.0000000e+00    0.0000000e+00    0.0000000e+00    0.0000000e+00    0.0000000e+00                1    0.0000000e+00 
  -7.1443279e+01                0                0    0.0000000e+00    0.0000000e+00    0.0000000e+00    0.0000000e+00    0.0000000e+00    0.0000000e+00                1    0.0000000e+00    0.0000000e+00    0.0000000e+00    0.0000000e+00    0.0000000e+00    0.0000000e+00                1    0.0000000e+00                2    0.0000000e+00    0.0000000e+00    0.0000000e+00    0.0000000e+00    0.0000000e+00    0.0000000e+00                1    0.0000000e+00 
  -7.1047033e+01                0                0    0.0000000e+00    0.0000000e+00    0.0000000e+00    0.0000000e+00    0.0000000e+00    0.0000000e+00                1    0.0000000e+00    0.0000000e+00    0.0000000e+00    0.0000000e+00    0.0000000e+00    0.0000000e+00                1    0.0000000e+00                2    0.0000000e+00    0.0000000e+00    0.0000000e+00    0.0000000e+00    0.0000000e+00    0.0000000e+00                1    0.0000000e+00 
  -7.0650661e+01                0                0    0.0000000e+00    0.0000000e+00    0.0000000e+00    0.0000000e+00    0.0000000e+00    0.0000000e+00                1    0.0000000e+00    0.0000000e+00    0.0000000e+00    0.0000000e+00    0.0000000e+00    0.0000000e+00                1    0.0000000e+00                2    0.0000000e+00    0.0000000e+00    0.0000000e+00    0.0000000e+00    0.0000000e+00    0.0000000e+00                1    0.0000000e+00 
  -7.0254137e+01                0                0    0.0000000e+00    0.0000000e+00    0.0000000e+00    0.0000000e+00    0.0000000e+00    0.0000000e+00                1    0.0000000e+00    0.0000000e+00    0.0000000e+00    0.0000000e+00    0.0000000e+00    0.0000000e+00                1    0.0000000e+00                2    0.0000000e+00    0.0000000e+00    0.0000000e+00    0.0000000e+00    0.0000000e+00    0.0000000e+00                1    0.0000000e+00 
  -6.9857437e+01                0                0    0.0000000e+00    0.0000000e+00    0.0000000e+00    0.0000000e+00    0.0000000e+00    0.0000000e+00                1    0.0000000e+00    0.0000000e+00    0.0000000e+00    0.0000000e+00    0.0000000e+00    0.0000000e+00                1    0.0000000e+00                2    0.0000000e+00    0.0000000e+00    0.0000000e+00    0.0000000e+00    0.0000000e+00    0.0000000e+00                1    0.0000000e+00 
  -6.9460533e+01                0                0    0.0000000e+00    0.0000000e+00    0.0000000e+00    0.0000000e+00    0.0000000e+00    0.0000000e+00                1    0.0000000e+00    0.0000000e+00    0.0000000e+00    0.0000000e+00    0.0000000e+00    0.0000000e+00                1    0.0000000e+00                2    0.0000000e+00    0.0000000e+00    0.0000000e+00    0.0000000e+00    0.0000000e+00    0.0000000e+00                1    0.0000000e+00 
  -6.9063401e+01                0                0    0.0000000e+00    0.0000000e+00    0.0000000e+00    0.0000000e+00    0.0000000e+00    0.0000000e+00                1    0.0000000e+00    0.0000000e+00    0.0000000e+00    0.0000000e+00    0.0000000e+00    0.0000000e+00                1    0.0000000e+00                2    0.0000000e+00    0.0000000e+00    0.0000000e+00    0.0000000e+00    0.0000000e+00    0.0000000e+00                1    0.0000000e+00 
  -6.8666014e+01                0                0    0.0000000e+00    0.0000000e+00    0.0000000e+00    0.0000000e+00    0.0000000e+00    0.0000000e+00                1    0.0000000e+00    0.0000000e+00    0.0000000e+00    0.0000000e+00    0.0000000e+00    0.0000000e+00                1    0.0000000e+00                2    0.0000000e+00    0.0000000e+00    0.0000000e+00    0.0000000e+00    0.0000000e+00    0.0000000e+00                1    0.0000000e+00 
  -6.8268346e+01                0                0    0.0000000e+00    0.0000000e+00    0.0000000e+00    0.0000000e+00    0.0000000e+00    0.0000000e+00                1    0.0000000e+00    0.0000000e+00    0.0000000e+00    0.0000000e+00    0.0000000e+00    0.0000000e+00                1    0.0000000e+00                2    0.0000000e+00    0.0000000e+00    0.0000000e+00    0.0000000e+00    0.0000000e+00    0.0000000e+00                1    0.0000000e+00 
  -6.7870371e+01                0                0    0.0000000e+00    0.0000000e+00    0.0000000e+00    0.0000000e+00    0.0000000e+00    0.0000000e+00                1    0.0000000e+00    0.0000000e+00    0.0000000e+00    0.0000000e+00    0.0000000e+00    0.0000000e+00                1    0.0000000e+00                2    0.0000000e+00    0.0000000e+00    0.0000000e+00    0.0000000e+00    0.0000000e+00    0.0000000e+00                1    0.0000000e+00 
  -6.7472061e+01                0                0    0.0000000e+00    0.0000000e+00    0.0000000e+00    0.0000000e+00    0.0000000e+00    0.0000000e+00                1    0.0000000e+00    0.0000000e+00    0.0000000e+00    0.0000000e+00    0.0000000e+00    0.0000000e+00                1    0.0000000e+00                2    0.0000000e+00    0.0000000e+00    0.0000000e+00    0.0000000e+00    0.0000000e+00    0.0000000e+00                1    0.0000000e+00 
  -6.7073389e+01                0                0    0.0000000e+00    0.0000000e+00    0.0000000e+00    0.0000000e+00    0.0000000e+00    0.0000000e+00                1    0.0000000e+00    0.0000000e+00    0.0000000e+00    0.0000000e+00    0.0000000e+00    0.0000000e+00                1    0.0000000e+00                2    0.0000000e+00    0.0000000e+00    0.0000000e+00    0.0000000e+00    0.0000000e+00    0.0000000e+00                1    0.0000000e+00 
  -6.6674328e+01                0                0    0.0000000e+00    0.0000000e+00    0.0000000e+00    0.0000000e+00    0.0000000e+00    0.0000000e+00                1    0.0000000e+00    0.0000000e+00    0.0000000e+00    0.0000000e+00    0.0000000e+00    0.0000000e+00                1    0.0000000e+00                2    0.0000000e+00    0.0000000e+00    0.0000000e+00    0.0000000e+00    0.0000000e+00    0.0000000e+00                1    0.0000000e+00 
  -6.6274850e+01                0                0    0.0000000e+00    0.0000000e+00    0.0000000e+00    0.0000000e+00    0.0000000e+00    0.0000000e+00                1    0.0000000e+00    0.0000000e+00    0.0000000e+00    0.0000000e+00    0.0000000e+00    0.0000000e+00                1    0.0000000e+00                2    0.0000000e+00    0.0000000e+00    0.0000000e+00    0.0000000e+00    0.0000000e+00    0.0000000e+00                1    0.0000000e+00 
  -6.5874927e+01                0                0    0.0000000e+00    0.0000000e+00    0.0000000e+00    0.0000000e+00    0.0000000e+00    0.0000000e+00                1    0.0000000e+00    0.0000000e+00    0.0000000e+00    0.0000000e+00    0.0000000e+00    0.0000000e+00                1    0.0000000e+00                2    0.0000000e+00    0.0000000e+00    0.0000000e+00    0.0000000e+00    0.0000000e+00    0.0000000e+00                1    0.0000000e+00 
  -6.5474530e+01                0                0    0.0000000e+00    0.0000000e+00    0.0000000e+00    0.0000000e+00    0.0000000e+00    0.0000000e+00                1    0.0000000e+00    0.0000000e+00    0.0000000e+00    0.0000000e+00    0.0000000e+00    0.0000000e+00                1    0.0000000e+00                2    0.0000000e+00    0.0000000e+00    0.0000000e+00    0.0000000e+00    0.0000000e+00    0.0000000e+00                1    0.0000000e+00 
  -6.5073630e+01                0                0    0.0000000e+00    0.0000000e+00    0.0000000e+00    0.0000000e+00    0.0000000e+00    0.0000000e+00                1    0.0000000e+00    0.0000000e+00    0.0000000e+00    0.0000000e+00    0.0000000e+00    0.0000000e+00                1    0.0000000e+00                2    0.0000000e+00    0.0000000e+00    0.0000000e+00    0.0000000e+00    0.0000000e+00    0.0000000e+00                1    0.0000000e+00 
  -6.4672199e+01                0                0    0.0000000e+00    0.0000000e+00    0.0000000e+00    0.0000000e+00    0.0000000e+00    0.0000000e+00                1    0.0000000e+00    0.0000000e+00    0.0000000e+00    0.0000000e+00    0.0000000e+00    0.0000000e+00                1    0.0000000e+00                2    0.0000000e+00    0.0000000e+00    0.0000000e+00    0.0000000e+00    0.0000000e+00    0.0000000e+00                1    0.0000000e+00 
  -6.4270205e+01                0                0    0.0000000e+00    0.0000000e+00    0.0000000e+00    0.0000000e+00    0.0000000e+00    0.0000000e+00                1    0.0000000e+00    0.0000000e+00    0.0000000e+00    0.0000000e+00    0.0000000e+00    0.0000000e+00                1    0.0000000e+00                2    0.0000000e+00    0.0000000e+00    0.0000000e+00    0.0000000e+00    0.0000000e+00    0.0000000e+00                1    0.0000000e+00 
  -6.3867619e+01                0                0    0.0000000e+00    0.0000000e+00    0.0000000e+00    0.0000000e+00    0.0000000e+00    0.0000000e+00                1    0.0000000e+00    0.0000000e+00    0.0000000e+00    0.0000000e+00    0.0000000e+00    0.0000000e+00                1    0.0000000e+00                2    0.0000000e+00    0.0000000e+00    0.0000000e+00    0.0000000e+00    0.0000000e+00    0.0000000e+00                1    0.0000000e+00 
  -6.3464411e+01                0                0    0.0000000e+00    0.0000000e+00    0.0000000e+00    0.0000000e+00    0.0000000e+00    0.0000000e+00                1    0.0000000e+00    0.0000000e+00    0.0000000e+00    0.0000000e+00    0.0000000e+00    0.0000000e+00                1    0.0000000e+00                2    0.0000000e+00    0.0000000e+00    0.0000000e+00    0.0000000e+00    0.0000000e+00    0.0000000e+00                1    0.0000000e+00 
  -6.3060549e+01                0                0    0.0000000e+00    0.0000000e+00    0.0000000e+00    0.0000000e+00    0.0000000e+00    0.0000000e+00                1    0.0000000e+00    0.0000000e+00    0.0000000e+00    0.0000000e+00    0.0000000e+00    0.0000000e+00                1    0.0000000e+00                2    0.0000000e+00    0.0000000e+00    0.0000000e+00    0.0000000e+00    0.0000000e+00    0.0000000e+00                1    0.0000000e+00 
  -6.2656001e+01                0                0    0.0000000e+00    0.0000000e+00    0.0000000e+00    0.0000000e+00    0.0000000e+00    0.0000000e+00                1    0.0000000e+00    0.0000000e+00    0.0000000e+00    0.0000000e+00    0.0000000e+00    0.0000000e+00                1    0.0000000e+00                2    0.0000000e+00    0.0000000e+00    0.0000000e+00    0.0000000e+00    0.0000000e+00    0.0000000e+00                1    0.0000000e+00 
  -6.2250735e+01                0                0    0.0000000e+00    0.0000000e+00    0.0000000e+00    0.0000000e+00    0.0000000e+00    0.0000000e+00                1    0.0000000e+00    0.0000000e+00    0.0000000e+00    0.0000000e+00    0.0000000e+00    0.0000000e+00                1    0.0000000e+00                2    0.0000000e+00    0.0000000e+00    0.0000000e+00    0.0000000e+00    0.0000000e+00    0.0000000e+00                1    0.0000000e+00 
  -6.1844719e+01                0                0    0.0000000e+00    0.0000000e+00    0.0000000e+00    0.0000000e+00    0.0000000e+00    0.0000000e+00                1    0.0000000e+00    0.0000000e+00    0.0000000e+00    0.0000000e+00    0.0000000e+00    0.0000000e+00                1    0.0000000e+00                2    0.0000000e+00    0.0000000e+00    0.0000000e+00    0.0000000e+00    0.0000000e+00    0.0000000e+00                1    0.0000000e+00 
  -6.1437919e+01                0                0    0.0000000e+00    0.0000000e+00    0.0000000e+00    0.0000000e+00    0.0000000e+00    0.0000000e+00                1    0.0000000e+00    0.0000000e+00    0.0000000e+00    0.0000000e+00    0.0000000e+00    0.0000000e+00                1    0.0000000e+00                2    0.0000000e+00    0.0000000e+00    0.0000000e+00    0.0000000e+00    0.0000000e+00    0.0000000e+00                1    0.0000000e+00 
  -6.1030301e+01                0                0    0.0000000e+00    0.0000000e+00    0.0000000e+00    0.0000000e+00    0.0000000e+00    0.0000000e+00                1    0.0000000e+00    0.0000000e+00    0.0000000e+00    0.0000000e+00    0.0000000e+00    0.0000000e+00                1    0.0000000e+00                2    0.0000000e+00    0.0000000e+00    0.0000000e+00    0.0000000e+00    0.0000000e+00    0.0000000e+00                1    0.0000000e+00 
  -6.0826066e+01                0                0    0.0000000e+00    0.0000000e+00    0.0000000e+00    0.0000000e+00    0.0000000e+00    0.0000000e+00                1    0.0000000e+00    0.0000000e+00    0.0000000e+00    0.0000000e+00    0.0000000e+00    0.0000000e+00                1    0.0000000e+00                2    0.0000000e+00    0.0000000e+00    0.0000000e+00    0.0000000e+00    0.0000000e+00    0.0000000e+00                1    0.0000000e+00 
  -6.0570772e+01                0                0    0.0000000e+00    0.0000000e+00    0.0000000e+00    0.0000000e+00    0.0000000e+00    0.0000000e+00                1    0.0000000e+00    0.0000000e+00    0.0000000e+00    0.0000000e+00    0.0000000e+00    0.0000000e+00                1    0.0000000e+00                2    0.0000000e+00    0.0000000e+00    0.0000000e+00    0.0000000e+00    0.0000000e+00    0.0000000e+00                1    0.0000000e+00 
  -6.0251654e+01                0                0    0.0000000e+00    0.0000000e+00    0.0000000e+00    0.0000000e+00    0.0000000e+00    0.0000000e+00                1    0.0000000e+00    0.0000000e+00    0.0000000e+00    0.0000000e+00    0.0000000e+00    0.0000000e+00                1    0.0000000e+00                2    0.0000000e+00    0.0000000e+00    0.0000000e+00    0.0000000e+00    0.0000000e+00    0.0000000e+00                1    0.0000000e+00 
  -5.9852757e+01                0                0    0.0000000e+00    0.0000000e+00    0.0000000e+00    0.0000000e+00    0.0000000e+00    0.0000000e+00                1    0.0000000e+00    0.0000000e+00    0.0000000e+00    0.0000000e+00    0.0000000e+00    0.0000000e+00                1    0.0000000e+00                2    0.0000000e+00    0.0000000e+00    0.0000000e+00    0.0000000e+00    0.0000000e+00    0.0000000e+00                1    0.0000000e+00 
  -5.9441619e+01                0                0    0.0000000e+00    0.0000000e+00    0.0000000e+00    0.0000000e+00    0.0000000e+00    0.0000000e+00                1    0.0000000e+00    0.0000000e+00    0.0000000e+00    0.0000000e+00    0.0000000e+00    0.0000000e+00                1    0.0000000e+00                2    0.0000000e+00    0.0000000e+00    0.0000000e+00    0.0000000e+00    0.0000000e+00    0.0000000e+00                1    0.0000000e+00 
  -5.9029500e+01                0                0    0.0000000e+00    0.0000000e+00    0.0000000e+00    0.0000000e+00    0.0000000e+00    0.0000000e+00                1    0.0000000e+00    0.0000000e+00    0.0000000e+00    0.0000000e+00    0.0000000e+00    0.0000000e+00                1    0.0000000e+00                2    0.0000000e+00    0.0000000e+00    0.0000000e+00    0.0000000e+00    0.0000000e+00    0.0000000e+00                1    0.0000000e+00 
  -5.8616349e+01                0                0    0.0000000e+00    0.0000000e+00    0.0000000e+00    0.0000000e+00    0.0000000e+00    0.0000000e+00                1    0.0000000e+00    0.0000000e+00    0.0000000e+00    0.0000000e+00    0.0000000e+00    0.0000000e+00                1    0.0000000e+00                2    0.0000000e+00    0.0000000e+00    0.0000000e+00    0.0000000e+00    0.0000000e+00    0.0000000e+00                1    0.0000000e+00 
  -5.8202128e+01                0                0    0.0000000e+00    0.0000000e+00    0.0000000e+00    0.0000000e+00    0.0000000e+00    0.0000000e+00                1    0.0000000e+00    0.0000000e+00    0.0000000e+00    0.0000000e+00    0.0000000e+00    0.0000000e+00                1    0.0000000e+00                2    0.0000000e+00    0.0000000e+00    0.0000000e+00    0.0000000e+00    0.0000000e+00    0.0000000e+00                1    0.0000000e+00 
  -5.7786795e+01                0                0    0.0000000e+00    0.0000000e+00    0.0000000e+00    0.0000000e+00    0.0000000e+00    0.0000000e+00                1    0.0000000e+00    0.0000000e+00    0.0000000e+00    0.0000000e+00    0.0000000e+00    0.0000000e+00                1    0.0000000e+00                2    0.0000000e+00    0.0000000e+00    0.0000000e+00    0.0000000e+00    0.0000000e+00    0.0000000e+00                1    0.0000000e+00 
  -5.7370302e+01                0                0    0.0000000e+00    0.0000000e+00    0.0000000e+00    0.0000000e+00    0.0000000e+00    0.0000000e+00                1    0.0000000e+00    0.0000000e+00    0.0000000e+00    0.0000000e+00    0.0000000e+00    0.0000000e+00                1    0.0000000e+00                2    0.0000000e+00    0.0000000e+00    0.0000000e+00    0.0000000e+00    0.0000000e+00    0.0000000e+00                1    0.0000000e+00 
  -5.6952613e+01                0                0    0.0000000e+00    0.0000000e+00    0.0000000e+00    0.0000000e+00    0.0000000e+00    0.0000000e+00                1    0.0000000e+00    0.0000000e+00    0.0000000e+00    0.0000000e+00    0.0000000e+00    0.0000000e+00                1    0.0000000e+00                2    0.0000000e+00    0.0000000e+00    0.0000000e+00    0.0000000e+00    0.0000000e+00    0.0000000e+00                1    0.0000000e+00 
  -5.6533686e+01                0                0    0.0000000e+00    0.0000000e+00    0.0000000e+00    0.0000000e+00    0.0000000e+00    0.0000000e+00                1    0.0000000e+00    0.0000000e+00    0.0000000e+00    0.0000000e+00    0.0000000e+00    0.0000000e+00                1    0.0000000e+00                2    0.0000000e+00    0.0000000e+00    0.0000000e+00    0.0000000e+00    0.0000000e+00    0.0000000e+00                1    0.0000000e+00 
  -5.6113479e+01                0                0    0.0000000e+00    0.0000000e+00    0.0000000e+00    0.0000000e+00    0.0000000e+00    0.0000000e+00                1    0.0000000e+00    0.0000000e+00    0.0000000e+00    0.0000000e+00    0.0000000e+00    0.0000000e+00                1    0.0000000e+00                2    0.0000000e+00    0.0000000e+00    0.0000000e+00    0.0000000e+00    0.0000000e+00    0.0000000e+00                1    0.0000000e+00 
  -5.5691946e+01                0                0    0.0000000e+00    0.0000000e+00    0.0000000e+00    0.0000000e+00    0.0000000e+00    0.0000000e+00                1    0.0000000e+00    0.0000000e+00    0.0000000e+00    0.0000000e+00    0.0000000e+00    0.0000000e+00                1    0.0000000e+00                2    0.0000000e+00    0.0000000e+00    0.0000000e+00    0.0000000e+00    0.0000000e+00    0.0000000e+00                1    0.0000000e+00 
  -5.5269035e+01                0                0    0.0000000e+00    0.0000000e+00    0.0000000e+00    0.0000000e+00    0.0000000e+00    0.0000000e+00                1    0.0000000e+00    0.0000000e+00    0.0000000e+00    0.0000000e+00    0.0000000e+00    0.0000000e+00                1    0.0000000e+00                2    0.0000000e+00    0.0000000e+00    0.0000000e+00    0.0000000e+00    0.0000000e+00    0.0000000e+00                1    0.0000000e+00 
  -5.4844693e+01                0                0    0.0000000e+00    0.0000000e+00    0.0000000e+00    0.0000000e+00    0.0000000e+00    0.0000000e+00                1    0.0000000e+00    0.0000000e+00    0.0000000e+00    0.0000000e+00    0.0000000e+00    0.0000000e+00                1    0.0000000e+00                2    0.0000000e+00    0.0000000e+00    0.0000000e+00    0.0000000e+00    0.0000000e+00    0.0000000e+00                1    0.0000000e+00 
  -5.4418882e+01                0                0    0.0000000e+00    0.0000000e+00    0.0000000e+00    0.0000000e+00    0.0000000e+00    0.0000000e+00                1    0.0000000e+00    0.0000000e+00    0.0000000e+00    0.0000000e+00    0.0000000e+00    0.0000000e+00                1    0.0000000e+00                2    0.0000000e+00    0.0000000e+00    0.0000000e+00    0.0000000e+00    0.0000000e+00    0.0000000e+00                1    0.0000000e+00 
  -5.4078233e+01                0                0    0.0000000e+00    0.0000000e+00    0.0000000e+00    0.0000000e+00    0.0000000e+00    0.0000000e+00                1    0.0000000e+00    0.0000000e+00    0.0000000e+00    0.0000000e+00    0.0000000e+00    0.0000000e+00                1    0.0000000e+00                2    0.0000000e+00    0.0000000e+00    0.0000000e+00    0.0000000e+00    0.0000000e+00    0.0000000e+00                1    0.0000000e+00 
  -5.3652421e+01                0                0    0.0000000e+00    0.0000000e+00    0.0000000e+00    0.0000000e+00    0.0000000e+00    0.0000000e+00                1    0.0000000e+00    0.0000000e+00    0.0000000e+00    0.0000000e+00    0.0000000e+00    0.0000000e+00                1    0.0000000e+00                2    0.0000000e+00    0.0000000e+00    0.0000000e+00    0.0000000e+00    0.0000000e+00    0.0000000e+00                1    0.0000000e+00 
  -5.3311773e+01                0                0    0.0000000e+00    0.0000000e+00    0.0000000e+00    0.0000000e+00    0.0000000e+00    0.0000000e+00                1    0.0000000e+00    0.0000000e+00    0.0000000e+00    0.0000000e+00    0.0000000e+00    0.0000000e+00                1    0.0000000e+00                2    0.0000000e+00    0.0000000e+00    0.0000000e+00    0.0000000e+00    0.0000000e+00    0.0000000e+00                1    0.0000000e+00 
  -5.2885961e+01                0                0    0.0000000e+00    0.0000000e+00    0.0000000e+00    0.0000000e+00    0.0000000e+00    0.0000000e+00                1    0.0000000e+00    0.0000000e+00    0.0000000e+00    0.0000000e+00    0.0000000e+00    0.0000000e+00                1    0.0000000e+00                2    0.0000000e+00    0.0000000e+00    0.0000000e+00    0.0000000e+00    0.0000000e+00    0.0000000e+00                1    0.0000000e+00 
  -5.2545312e+01                0                0    0.0000000e+00    0.0000000e+00    0.0000000e+00    0.0000000e+00    0.0000000e+00    0.0000000e+00                1    0.0000000e+00    0.0000000e+00    0.0000000e+00    0.0000000e+00    0.0000000e+00    0.0000000e+00                1    0.0000000e+00                2    0.0000000e+00    0.0000000e+00    0.0000000e+00    0.0000000e+00    0.0000000e+00    0.0000000e+00                1    0.0000000e+00 
  -5.2119501e+01                0                0    0.0000000e+00    0.0000000e+00    0.0000000e+00    0.0000000e+00    0.0000000e+00    0.0000000e+00                1    0.0000000e+00    0.0000000e+00    0.0000000e+00    0.0000000e+00    0.0000000e+00    0.0000000e+00                1    0.0000000e+00                2    0.0000000e+00    0.0000000e+00    0.0000000e+00    0.0000000e+00    0.0000000e+00    0.0000000e+00                1    0.0000000e+00 
  -5.1778852e+01                0                0    0.0000000e+00    0.0000000e+00    0.0000000e+00    0.0000000e+00    0.0000000e+00    0.0000000e+00                1    0.0000000e+00    0.0000000e+00    0.0000000e+00    0.0000000e+00    0.0000000e+00    0.0000000e+00                1    0.0000000e+00                2    0.0000000e+00    0.0000000e+00    0.0000000e+00    0.0000000e+00    0.0000000e+00    0.0000000e+00                1    0.0000000e+00 
  -5.1353041e+01                0                0    0.0000000e+00    0.0000000e+00    0.0000000e+00    0.0000000e+00    0.0000000e+00    0.0000000e+00                1    0.0000000e+00    0.0000000e+00    0.0000000e+00    0.0000000e+00    0.0000000e+00    0.0000000e+00                1    0.0000000e+00                2    0.0000000e+00    0.0000000e+00    0.0000000e+00    0.0000000e+00    0.0000000e+00    0.0000000e+00                1    0.0000000e+00 
  -5.1012392e+01                0                0    0.0000000e+00    0.0000000e+00    0.0000000e+00    0.0000000e+00    0.0000000e+00    0.0000000e+00                1    0.0000000e+00    0.0000000e+00    0.0000000e+00    0.0000000e+00    0.0000000e+00    0.0000000e+00                1    0.0000000e+00                2    0.0000000e+00    0.0000000e+00    0.0000000e+00    0.0000000e+00    0.0000000e+00    0.0000000e+00                1    0.0000000e+00 
  -5.0586581e+01                0                0    0.0000000e+00    0.0000000e+00    0.0000000e+00    0.0000000e+00    0.0000000e+00    0.0000000e+00                1    0.0000000e+00    0.0000000e+00    0.0000000e+00    0.0000000e+00    0.0000000e+00    0.0000000e+00                1    0.0000000e+00                2    0.0000000e+00    0.0000000e+00    0.0000000e+00    0.0000000e+00    0.0000000e+00    0.0000000e+00                1    0.0000000e+00 
  -5.0245932e+01                0                0    0.0000000e+00    0.0000000e+00    0.0000000e+00    0.0000000e+00    0.0000000e+00    0.0000000e+00                1    0.0000000e+00    0.0000000e+00    0.0000000e+00    0.0000000e+00    0.0000000e+00    0.0000000e+00                1    0.0000000e+00                2    0.0000000e+00    0.0000000e+00    0.0000000e+00    0.0000000e+00    0.0000000e+00    0.0000000e+00                1    0.0000000e+00 
  -4.9820121e+01                0                0    0.0000000e+00    0.0000000e+00    0.0000000e+00    0.0000000e+00    0.0000000e+00    0.0000000e+00                1    0.0000000e+00    0.0000000e+00    0.0000000e+00    0.0000000e+00    0.0000000e+00    0.0000000e+00                1    0.0000000e+00                2    0.0000000e+00    0.0000000e+00    0.0000000e+00    0.0000000e+00    0.0000000e+00    0.0000000e+00                1    0.0000000e+00 
  -4.9479472e+01                0                0    0.0000000e+00    0.0000000e+00    0.0000000e+00    0.0000000e+00    0.0000000e+00    0.0000000e+00                1    0.0000000e+00    0.0000000e+00    0.0000000e+00    0.0000000e+00    0.0000000e+00    0.0000000e+00                1    0.0000000e+00                2    0.0000000e+00    0.0000000e+00    0.0000000e+00    0.0000000e+00    0.0000000e+00    0.0000000e+00                1    0.0000000e+00 
  -4.9053661e+01                0                0    0.0000000e+00    0.0000000e+00    0.0000000e+00    0.0000000e+00    0.0000000e+00    0.0000000e+00                1    0.0000000e+00    0.0000000e+00    0.0000000e+00    0.0000000e+00    0.0000000e+00    0.0000000e+00                1    0.0000000e+00                2    0.0000000e+00    0.0000000e+00    0.0000000e+00    0.0000000e+00    0.0000000e+00    0.0000000e+00                1    0.0000000e+00 
  -4.8713012e+01                0                0    0.0000000e+00    0.0000000e+00    0.0000000e+00    0.0000000e+00    0.0000000e+00    0.0000000e+00                1    0.0000000e+00    0.0000000e+00    0.0000000e+00    0.0000000e+00    0.0000000e+00    0.0000000e+00                1    0.0000000e+00                2    0.0000000e+00    0.0000000e+00    0.0000000e+00    0.0000000e+00    0.0000000e+00    0.0000000e+00                1    0.0000000e+00 
  -4.8287201e+01                0                0    0.0000000e+00    0.0000000e+00    0.0000000e+00    0.0000000e+00    0.0000000e+00    0.0000000e+00                1    0.0000000e+00    0.0000000e+00    0.0000000e+00    0.0000000e+00    0.0000000e+00    0.0000000e+00                1    0.0000000e+00                2    0.0000000e+00    0.0000000e+00    0.0000000e+00    0.0000000e+00    0.0000000e+00    0.0000000e+00                1    0.0000000e+00 
  -4.7946552e+01                0                0    0.0000000e+00    0.0000000e+00    0.0000000e+00    0.0000000e+00    0.0000000e+00    0.0000000e+00                1    0.0000000e+00    0.0000000e+00    0.0000000e+00    0.0000000e+00    0.0000000e+00    0.0000000e+00                1    0.0000000e+00                2    0.0000000e+00    0.0000000e+00    0.0000000e+00    0.0000000e+00    0.0000000e+00    0.0000000e+00                1    0.0000000e+00 
  -4.7520741e+01                0                0    0.0000000e+00    0.0000000e+00    0.0000000e+00    0.0000000e+00    0.0000000e+00    0.0000000e+00                1    0.0000000e+00    0.0000000e+00    0.0000000e+00    0.0000000e+00    0.0000000e+00    0.0000000e+00                1    0.0000000e+00                2    0.0000000e+00    0.0000000e+00    0.0000000e+00    0.0000000e+00    0.0000000e+00    0.0000000e+00                1    0.0000000e+00 
  -4.7180092e+01                0                0    0.0000000e+00    0.0000000e+00    0.0000000e+00    0.0000000e+00    0.0000000e+00    0.0000000e+00                1    0.0000000e+00    0.0000000e+00    0.0000000e+00    0.0000000e+00    0.0000000e+00    0.0000000e+00                1    0.0000000e+00                2    0.0000000e+00    0.0000000e+00    0.0000000e+00    0.0000000e+00    0.0000000e+00    0.0000000e+00                1    0.0000000e+00 
  -4.6754280e+01                0                0    0.0000000e+00    0.0000000e+00    0.0000000e+00    0.0000000e+00    0.0000000e+00    0.0000000e+00                1    0.0000000e+00    0.0000000e+00    0.0000000e+00    0.0000000e+00    0.0000000e+00    0.0000000e+00                1    0.0000000e+00                2    0.0000000e+00    0.0000000e+00    0.0000000e+00    0.0000000e+00    0.0000000e+00    0.0000000e+00                1    0.0000000e+00 
  -4.6413632e+01                0                0    0.0000000e+00    0.0000000e+00    0.0000000e+00    0.0000000e+00    0.0000000e+00    0.0000000e+00                1    0.0000000e+00    0.0000000e+00    0.0000000e+00    0.0000000e+00    0.0000000e+00    0.0000000e+00                1    0.0000000e+00                2    0.0000000e+00    0.0000000e+00    0.0000000e+00    0.0000000e+00    0.0000000e+00    0.0000000e+00                1    0.0000000e+00 
  -4.5987820e+01                0                0    0.0000000e+00    0.0000000e+00    0.0000000e+00    0.0000000e+00    0.0000000e+00    0.0000000e+00                1    0.0000000e+00    0.0000000e+00    0.0000000e+00    0.0000000e+00    0.0000000e+00    0.0000000e+00                1    0.0000000e+00                2    0.0000000e+00    0.0000000e+00    0.0000000e+00    0.0000000e+00    0.0000000e+00    0.0000000e+00                1    0.0000000e+00 
  -4.5647171e+01                0                0    0.0000000e+00    0.0000000e+00    0.0000000e+00    0.0000000e+00    0.0000000e+00    0.0000000e+00                1    0.0000000e+00    0.0000000e+00    0.0000000e+00    0.0000000e+00    0.0000000e+00    0.0000000e+00                1    0.0000000e+00                2    0.0000000e+00    0.0000000e+00    0.0000000e+00    0.0000000e+00    0.0000000e+00    0.0000000e+00                1    0.0000000e+00 
  -4.5221360e+01                0                0    0.0000000e+00    0.0000000e+00    0.0000000e+00    0.0000000e+00    0.0000000e+00    0.0000000e+00                1    0.0000000e+00    0.0000000e+00    0.0000000e+00    0.0000000e+00    0.0000000e+00    0.0000000e+00                1    0.0000000e+00                2    0.0000000e+00    0.0000000e+00    0.0000000e+00    0.0000000e+00    0.0000000e+00    0.0000000e+00                1    0.0000000e+00 
  -4.4880711e+01                0                0    0.0000000e+00    0.0000000e+00    0.0000000e+00    0.0000000e+00    0.0000000e+00    0.0000000e+00                1    0.0000000e+00    0.0000000e+00    0.0000000e+00    0.0000000e+00    0.0000000e+00    0.0000000e+00                1    0.0000000e+00                2    0.0000000e+00    0.0000000e+00    0.0000000e+00    0.0000000e+00    0.0000000e+00    0.0000000e+00                1    0.0000000e+00 
  -4.4454900e+01                0                0    0.0000000e+00    0.0000000e+00    0.0000000e+00    0.0000000e+00    0.0000000e+00    0.0000000e+00                1    0.0000000e+00    0.0000000e+00    0.0000000e+00    0.0000000e+00    0.0000000e+00    0.0000000e+00                1    0.0000000e+00                2    0.0000000e+00    0.0000000e+00    0.0000000e+00    0.0000000e+00    0.0000000e+00    0.0000000e+00                1    0.0000000e+00 
  -4.4114251e+01                0                0    0.0000000e+00    0.0000000e+00    0.0000000e+00    0.0000000e+00    0.0000000e+00    0.0000000e+00                1    0.0000000e+00    0.0000000e+00    0.0000000e+00    0.0000000e+00    0.0000000e+00    0.0000000e+00                1    0.0000000e+00                2    0.0000000e+00    0.0000000e+00    0.0000000e+00    0.0000000e+00    0.0000000e+00    0.0000000e+00                1    0.0000000e+00 
  -4.3688440e+01                0                0    0.0000000e+00    0.0000000e+00    0.0000000e+00    0.0000000e+00    0.0000000e+00    0.0000000e+00                1    0.0000000e+00    0.0000000e+00    0.0000000e+00    0.0000000e+00    0.0000000e+00    0.0000000e+00                1    0.0000000e+00                2    0.0000000e+00    0.0000000e+00    0.0000000e+00    0.0000000e+00    0.0000000e+00    0.0000000e+00                1    0.0000000e+00 
  -4.3347791e+01                0                0    0.0000000e+00    0.0000000e+00    0.0000000e+00    0.0000000e+00    0.0000000e+00    0.0000000e+00                1    0.0000000e+00    0.0000000e+00    0.0000000e+00    0.0000000e+00    0.0000000e+00    0.0000000e+00                1    0.0000000e+00                2    0.0000000e+00    0.0000000e+00    0.0000000e+00    0.0000000e+00    0.0000000e+00    0.0000000e+00                1    0.0000000e+00 
  -4.2921980e+01                0                0    0.0000000e+00    0.0000000e+00    0.0000000e+00    0.0000000e+00    0.0000000e+00    0.0000000e+00                1    0.0000000e+00    0.0000000e+00    0.0000000e+00    0.0000000e+00    0.0000000e+00    0.0000000e+00                1    0.0000000e+00                2    0.0000000e+00    0.0000000e+00    0.0000000e+00    0.0000000e+00    0.0000000e+00    0.0000000e+00                1    0.0000000e+00 
  -4.2581331e+01                0                0    0.0000000e+00    0.0000000e+00    0.0000000e+00    0.0000000e+00    0.0000000e+00    0.0000000e+00                1    0.0000000e+00    0.0000000e+00    0.0000000e+00    0.0000000e+00    0.0000000e+00    0.0000000e+00                1    0.0000000e+00                2    0.0000000e+00    0.0000000e+00    0.0000000e+00    0.0000000e+00    0.0000000e+00    0.0000000e+00                1    0.0000000e+00 
  -4.2155520e+01                0                0    0.0000000e+00    0.0000000e+00    0.0000000e+00    0.0000000e+00    0.0000000e+00    0.0000000e+00                1    0.0000000e+00    0.0000000e+00    0.0000000e+00    0.0000000e+00    0.0000000e+00    0.0000000e+00                1    0.0000000e+00                2    0.0000000e+00    0.0000000e+00    0.0000000e+00    0.0000000e+00    0.0000000e+00    0.0000000e+00                1    0.0000000e+00 
  -4.1814871e+01                0                0    0.0000000e+00    0.0000000e+00    0.0000000e+00    0.0000000e+00    0.0000000e+00    0.0000000e+00                1    0.0000000e+00    0.0000000e+00    0.0000000e+00    0.0000000e+00    0.0000000e+00    0.0000000e+00                1    0.0000000e+00                2    0.0000000e+00    0.0000000e+00    0.0000000e+00    0.0000000e+00    0.0000000e+00    0.0000000e+00                1    0.0000000e+00 
  -4.1389060e+01                0                0    0.0000000e+00    0.0000000e+00    0.0000000e+00    0.0000000e+00    0.0000000e+00    0.0000000e+00                1    0.0000000e+00    0.0000000e+00    0.0000000e+00    0.0000000e+00    0.0000000e+00    0.0000000e+00                1    0.0000000e+00                2    0.0000000e+00    0.0000000e+00    0.0000000e+00    0.0000000e+00    0.0000000e+00    0.0000000e+00                1    0.0000000e+00 
  -4.1048411e+01                0                0    0.0000000e+00    0.0000000e+00    0.0000000e+00    0.0000000e+00    0.0000000e+00    0.0000000e+00                1    0.0000000e+00    0.0000000e+00    0.0000000e+00    0.0000000e+00    0.0000000e+00    0.0000000e+00                1    0.0000000e+00                2    0.0000000e+00    0.0000000e+00    0.0000000e+00    0.0000000e+00    0.0000000e+00    0.0000000e+00                1    0.0000000e+00 
  -4.0622600e+01                0                0    0.0000000e+00    0.0000000e+00    0.0000000e+00    0.0000000e+00    0.0000000e+00    0.0000000e+00                1    0.0000000e+00    0.0000000e+00    0.0000000e+00    0.0000000e+00    0.0000000e+00    0.0000000e+00                1    0.0000000e+00                2    0.0000000e+00    0.0000000e+00    0.0000000e+00    0.0000000e+00    0.0000000e+00    0.0000000e+00                1    0.0000000e+00 
  -4.0281951e+01                0                0    0.0000000e+00    0.0000000e+00    0.0000000e+00    0.0000000e+00    0.0000000e+00    0.0000000e+00                1    0.0000000e+00    0.0000000e+00    0.0000000e+00    0.0000000e+00    0.0000000e+00    0.0000000e+00                1    0.0000000e+00                2    0.0000000e+00    0.0000000e+00    0.0000000e+00    0.0000000e+00    0.0000000e+00    0.0000000e+00                1    0.0000000e+00 
  -3.9856140e+01                0                0    0.0000000e+00    0.0000000e+00    0.0000000e+00    0.0000000e+00    0.0000000e+00    0.0000000e+00                1    0.0000000e+00    0.0000000e+00    0.0000000e+00    0.0000000e+00    0.0000000e+00    0.0000000e+00                1    0.0000000e+00                2    0.0000000e+00    0.0000000e+00    0.0000000e+00    0.0000000e+00    0.0000000e+00    0.0000000e+00                1    0.0000000e+00 
  -3.9515491e+01                0                0    0.0000000e+00    0.0000000e+00    0.0000000e+00    0.0000000e+00    0.0000000e+00    0.0000000e+00                1    0.0000000e+00    0.0000000e+00    0.0000000e+00    0.0000000e+00    0.0000000e+00    0.0000000e+00                1    0.0000000e+00                2    0.0000000e+00    0.0000000e+00    0.0000000e+00    0.0000000e+00    0.0000000e+00    0.0000000e+00                1    0.0000000e+00 
  -3.9089679e+01                0                0    0.0000000e+00    0.0000000e+00    0.0000000e+00    0.0000000e+00    0.0000000e+00    0.0000000e+00                1    0.0000000e+00    0.0000000e+00    0.0000000e+00    0.0000000e+00    0.0000000e+00    0.0000000e+00                1    0.0000000e+00                2    0.0000000e+00    0.0000000e+00    0.0000000e+00    0.0000000e+00    0.0000000e+00    0.0000000e+00                1    0.0000000e+00 
  -3.8749030e+01                0                0    0.0000000e+00    0.0000000e+00    0.0000000e+00    0.0000000e+00    0.0000000e+00    0.0000000e+00                1    0.0000000e+00    0.0000000e+00    0.0000000e+00    0.0000000e+00    0.0000000e+00    0.0000000e+00                1    0.0000000e+00                2    0.0000000e+00    0.0000000e+00    0.0000000e+00    0.0000000e+00    0.0000000e+00    0.0000000e+00                1    0.0000000e+00 
  -3.8323219e+01                0                0    0.0000000e+00    0.0000000e+00    0.0000000e+00    0.0000000e+00    0.0000000e+00    0.0000000e+00                1    0.0000000e+00    0.0000000e+00    0.0000000e+00    0.0000000e+00    0.0000000e+00    0.0000000e+00                1    0.0000000e+00                2    0.0000000e+00    0.0000000e+00    0.0000000e+00    0.0000000e+00    0.0000000e+00    0.0000000e+00                1    0.0000000e+00 
  -3.7982570e+01                0                0    0.0000000e+00    0.0000000e+00    0.0000000e+00    0.0000000e+00    0.0000000e+00    0.0000000e+00                1    0.0000000e+00    0.0000000e+00    0.0000000e+00    0.0000000e+00    0.0000000e+00    0.0000000e+00                1    0.0000000e+00                2    0.0000000e+00    0.0000000e+00    0.0000000e+00    0.0000000e+00    0.0000000e+00    0.0000000e+00                1    0.0000000e+00 
  -3.7556759e+01                0                0    0.0000000e+00    0.0000000e+00    0.0000000e+00    0.0000000e+00    0.0000000e+00    0.0000000e+00                1    0.0000000e+00    0.0000000e+00    0.0000000e+00    0.0000000e+00    0.0000000e+00    0.0000000e+00                1    0.0000000e+00                2    0.0000000e+00    0.0000000e+00    0.0000000e+00    0.0000000e+00    0.0000000e+00    0.0000000e+00                1    0.0000000e+00 
  -3.7216110e+01                0                0    0.0000000e+00    0.0000000e+00    0.0000000e+00    0.0000000e+00    0.0000000e+00    0.0000000e+00                1    0.0000000e+00    0.0000000e+00    0.0000000e+00    0.0000000e+00    0.0000000e+00    0.0000000e+00                1    0.0000000e+00                2    0.0000000e+00    0.0000000e+00    0.0000000e+00    0.0000000e+00    0.0000000e+00    0.0000000e+00                1    0.0000000e+00 
  -3.6790299e+01                0                0    0.0000000e+00    0.0000000e+00    0.0000000e+00    0.0000000e+00    0.0000000e+00    0.0000000e+00                1    0.0000000e+00    0.0000000e+00    0.0000000e+00    0.0000000e+00    0.0000000e+00    0.0000000e+00                1    0.0000000e+00                2    0.0000000e+00    0.0000000e+00    0.0000000e+00    0.0000000e+00    0.0000000e+00    0.0000000e+00                1    0.0000000e+00 
  -3.6449650e+01                0                0    0.0000000e+00    0.0000000e+00    0.0000000e+00    0.0000000e+00    0.0000000e+00    0.0000000e+00                1    0.0000000e+00    0.0000000e+00    0.0000000e+00    0.0000000e+00    0.0000000e+00    0.0000000e+00                1    0.0000000e+00                2    0.0000000e+00    0.0000000e+00    0.0000000e+00    0.0000000e+00    0.0000000e+00    0.0000000e+00                1    0.0000000e+00 
  -3.6023839e+01                0                0    0.0000000e+00    0.0000000e+00    0.0000000e+00    0.0000000e+00    0.0000000e+00    0.0000000e+00                1    0.0000000e+00    0.0000000e+00    0.0000000e+00    0.0000000e+00    0.0000000e+00    0.0000000e+00                1    0.0000000e+00                2    0.0000000e+00    0.0000000e+00    0.0000000e+00    0.0000000e+00    0.0000000e+00    0.0000000e+00                1    0.0000000e+00 
  -3.5683190e+01                0                0    0.0000000e+00    0.0000000e+00    0.0000000e+00    0.0000000e+00    0.0000000e+00    0.0000000e+00                1    0.0000000e+00    0.0000000e+00    0.0000000e+00    0.0000000e+00    0.0000000e+00    0.0000000e+00                1    0.0000000e+00                2    0.0000000e+00    0.0000000e+00    0.0000000e+00    0.0000000e+00    0.0000000e+00    0.0000000e+00                1    0.0000000e+00 
  -3.5257379e+01                0                0    0.0000000e+00    0.0000000e+00    0.0000000e+00    0.0000000e+00    0.0000000e+00    0.0000000e+00                1    0.0000000e+00    0.0000000e+00    0.0000000e+00    0.0000000e+00    0.0000000e+00    0.0000000e+00                1    0.0000000e+00                2    0.0000000e+00    0.0000000e+00    0.0000000e+00    0.0000000e+00    0.0000000e+00    0.0000000e+00                1    0.0000000e+00 
  -3.4916730e+01                0                0    0.0000000e+00    0.0000000e+00    0.0000000e+00    0.0000000e+00    0.0000000e+00    0.0000000e+00                1    0.0000000e+00    0.0000000e+00    0.0000000e+00    0.0000000e+00    0.0000000e+00    0.0000000e+00                1    0.0000000e+00                2    0.0000000e+00    0.0000000e+00    0.0000000e+00    0.0000000e+00    0.0000000e+00    0.0000000e+00                1    0.0000000e+00 
  -3.4490919e+01                0                0    0.0000000e+00    0.0000000e+00    0.0000000e+00    0.0000000e+00    0.0000000e+00    0.0000000e+00                1    0.0000000e+00    0.0000000e+00    0.0000000e+00    0.0000000e+00    0.0000000e+00    0.0000000e+00                1    0.0000000e+00                2    0.0000000e+00    0.0000000e+00    0.0000000e+00    0.0000000e+00    0.0000000e+00    0.0000000e+00                1    0.0000000e+00 
  -3.4150270e+01                0                0    0.0000000e+00    0.0000000e+00    0.0000000e+00    0.0000000e+00    0.0000000e+00    0.0000000e+00                1    0.0000000e+00    0.0000000e+00    0.0000000e+00    0.0000000e+00    0.0000000e+00    0.0000000e+00                1    0.0000000e+00                2    0.0000000e+00    0.0000000e+00    0.0000000e+00    0.0000000e+00    0.0000000e+00    0.0000000e+00                1    0.0000000e+00 
  -3.3724459e+01                0                0    0.0000000e+00    0.0000000e+00    0.0000000e+00    0.0000000e+00    0.0000000e+00    0.0000000e+00                1    0.0000000e+00    0.0000000e+00    0.0000000e+00    0.0000000e+00    0.0000000e+00    0.0000000e+00                1    0.0000000e+00                2    0.0000000e+00    0.0000000e+00    0.0000000e+00    0.0000000e+00    0.0000000e+00    0.0000000e+00                1    0.0000000e+00 
  -3.3383810e+01                0                0    0.0000000e+00    0.0000000e+00    0.0000000e+00    0.0000000e+00    0.0000000e+00    0.0000000e+00                1    0.0000000e+00    0.0000000e+00    0.0000000e+00    0.0000000e+00    0.0000000e+00    0.0000000e+00                1    0.0000000e+00                2    0.0000000e+00    0.0000000e+00    0.0000000e+00    0.0000000e+00    0.0000000e+00    0.0000000e+00                1    0.0000000e+00 
  -3.2957999e+01                0                0    0.0000000e+00    0.0000000e+00    0.0000000e+00    0.0000000e+00    0.0000000e+00    0.0000000e+00                1    0.0000000e+00    0.0000000e+00    0.0000000e+00    0.0000000e+00    0.0000000e+00    0.0000000e+00                1    0.0000000e+00                2    0.0000000e+00    0.0000000e+00    0.0000000e+00    0.0000000e+00    0.0000000e+00    0.0000000e+00                1    0.0000000e+00 
  -3.2617350e+01                0                0    0.0000000e+00    0.0000000e+00    0.0000000e+00    0.0000000e+00    0.0000000e+00    0.0000000e+00                1    0.0000000e+00    0.0000000e+00    0.0000000e+00    0.0000000e+00    0.0000000e+00    0.0000000e+00                1    0.0000000e+00                2    0.0000000e+00    0.0000000e+00    0.0000000e+00    0.0000000e+00    0.0000000e+00    0.0000000e+00                1    0.0000000e+00 
  -3.2191538e+01                0                0    0.0000000e+00    0.0000000e+00    0.0000000e+00    0.0000000e+00    0.0000000e+00    0.0000000e+00                1    0.0000000e+00    0.0000000e+00    0.0000000e+00    0.0000000e+00    0.0000000e+00    0.0000000e+00                1    0.0000000e+00                2    0.0000000e+00    0.0000000e+00    0.0000000e+00    0.0000000e+00    0.0000000e+00    0.0000000e+00                1    0.0000000e+00 
  -3.1850889e+01                0                0    0.0000000e+00    0.0000000e+00    0.0000000e+00    0.0000000e+00    0.0000000e+00    0.0000000e+00                1    0.0000000e+00    0.0000000e+00    0.0000000e+00    0.0000000e+00    0.0000000e+00    0.0000000e+00                1    0.0000000e+00                2    0.0000000e+00    0.0000000e+00    0.0000000e+00    0.0000000e+00    0.0000000e+00    0.0000000e+00                1    0.0000000e+00 
  -3.1425078e+01                0                0    0.0000000e+00    0.0000000e+00    0.0000000e+00    0.0000000e+00    0.0000000e+00    0.0000000e+00                1    0.0000000e+00    0.0000000e+00    0.0000000e+00    0.0000000e+00    0.0000000e+00    0.0000000e+00                1    0.0000000e+00                2    0.0000000e+00    0.0000000e+00    0.0000000e+00    0.0000000e+00    0.0000000e+00    0.0000000e+00                1    0.0000000e+00 
  -3.1084429e+01                0                0    0.0000000e+00    0.0000000e+00    0.0000000e+00    0.0000000e+00    0.0000000e+00    0.0000000e+00                1    0.0000000e+00    0.0000000e+00    0.0000000e+00    0.0000000e+00    0.0000000e+00    0.0000000e+00                1    0.0000000e+00                2    0.0000000e+00    0.0000000e+00    0.0000000e+00    0.0000000e+00    0.0000000e+00    0.0000000e+00                1    0.0000000e+00 
  -3.0871524e+01                0                0    0.0000000e+00    0.0000000e+00    0.0000000e+00    0.0000000e+00    0.0000000e+00    0.0000000e+00                1    0.0000000e+00    0.0000000e+00    0.0000000e+00    0.0000000e+00    0.0000000e+00    0.0000000e+00                1    0.0000000e+00                2    0.0000000e+00    0.0000000e+00    0.0000000e+00    0.0000000e+00    0.0000000e+00    0.0000000e+00                1    0.0000000e+00 
  -3.0605392e+01                0                0    0.0000000e+00    0.0000000e+00    0.0000000e+00    0.0000000e+00    0.0000000e+00    0.0000000e+00                1    0.0000000e+00    0.0000000e+00    0.0000000e+00    0.0000000e+00    0.0000000e+00    0.0000000e+00                1    0.0000000e+00                2    0.0000000e+00    0.0000000e+00    0.0000000e+00    0.0000000e+00    0.0000000e+00    0.0000000e+00                1    0.0000000e+00 
  -3.0272727e+01                0                0    0.0000000e+00    0.0000000e+00    0.0000000e+00    0.0000000e+00    0.0000000e+00    0.0000000e+00                1    0.0000000e+00    0.0000000e+00    0.0000000e+00    0.0000000e+00    0.0000000e+00    0.0000000e+00                1    0.0000000e+00                2    0.0000000e+00    0.0000000e+00    0.0000000e+00    0.0000000e+00    0.0000000e+00    0.0000000e+00                1    0.0000000e+00 
  -2.9856896e+01                0                0    0.0000000e+00    0.0000000e+00    0.0000000e+00    0.0000000e+00    0.0000000e+00    0.0000000e+00                1    0.0000000e+00    0.0000000e+00    0.0000000e+00    0.0000000e+00    0.0000000e+00    0.0000000e+00                1    0.0000000e+00                2    0.0000000e+00    0.0000000e+00    0.0000000e+00    0.0000000e+00    0.0000000e+00    0.0000000e+00                1    0.0000000e+00 
  -2.9524231e+01                0                0    0.0000000e+00    0.0000000e+00    0.0000000e+00    0.0000000e+00    0.0000000e+00    0.0000000e+00                1    0.0000000e+00    0.0000000e+00    0.0000000e+00    0.0000000e+00    0.0000000e+00    0.0000000e+00                1    0.0000000e+00                2    0.0000000e+00    0.0000000e+00    0.0000000e+00    0.0000000e+00    0.0000000e+00    0.0000000e+00                1    0.0000000e+00 
  -2.9108399e+01                0                0    0.0000000e+00    0.0000000e+00    0.0000000e+00    0.0000000e+00    0.0000000e+00    0.0000000e+00                1    0.0000000e+00    0.0000000e+00    0.0000000e+00    0.0000000e+00    0.0000000e+00    0.0000000e+00                1    0.0000000e+00                2    0.0000000e+00    0.0000000e+00    0.0000000e+00    0.0000000e+00    0.0000000e+00    0.0000000e+00                1    0.0000000e+00 
  -2.8775734e+01                0                0    0.0000000e+00    0.0000000e+00    0.0000000e+00    0.0000000e+00    0.0000000e+00    0.0000000e+00                1    0.0000000e+00    0.0000000e+00    0.0000000e+00    0.0000000e+00    0.0000000e+00    0.0000000e+00                1    0.0000000e+00                2    0.0000000e+00    0.0000000e+00    0.0000000e+00    0.0000000e+00    0.0000000e+00    0.0000000e+00                1    0.0000000e+00 
  -2.8359903e+01                0                0    0.0000000e+00    0.0000000e+00    0.0000000e+00    0.0000000e+00    0.0000000e+00    0.0000000e+00                1    0.0000000e+00    0.0000000e+00    0.0000000e+00    0.0000000e+00    0.0000000e+00    0.0000000e+00                1    0.0000000e+00                2    0.0000000e+00    0.0000000e+00    0.0000000e+00    0.0000000e+00    0.0000000e+00    0.0000000e+00                1    0.0000000e+00 
  -2.8027238e+01                0                0    0.0000000e+00    0.0000000e+00    0.0000000e+00    0.0000000e+00    0.0000000e+00    0.0000000e+00                1    0.0000000e+00    0.0000000e+00    0.0000000e+00    0.0000000e+00    0.0000000e+00    0.0000000e+00                1    0.0000000e+00                2    0.0000000e+00    0.0000000e+00    0.0000000e+00    0.0000000e+00    0.0000000e+00    0.0000000e+00                1    0.0000000e+00 
  -2.7611407e+01                0                0    0.0000000e+00    0.0000000e+00    0.0000000e+00    0.0000000e+00    0.0000000e+00    0.0000000e+00                1    0.0000000e+00    0.0000000e+00    0.0000000e+00    0.0000000e+00    0.0000000e+00    0.0000000e+00                1    0.0000000e+00                2    0.0000000e+00    0.0000000e+00    0.0000000e+00    0.0000000e+00    0.0000000e+00    0.0000000e+00                1    0.0000000e+00 
  -2.7278742e+01                0                0    0.0000000e+00    0.0000000e+00    0.0000000e+00    0.0000000e+00    0.0000000e+00    0.0000000e+00                1    0.0000000e+00    0.0000000e+00    0.0000000e+00    0.0000000e+00    0.0000000e+00    0.0000000e+00                1    0.0000000e+00                2    0.0000000e+00    0.0000000e+00    0.0000000e+00    0.0000000e+00    0.0000000e+00    0.0000000e+00                1    0.0000000e+00 
  -2.6862911e+01                0                0    0.0000000e+00    0.0000000e+00    0.0000000e+00    0.0000000e+00    0.0000000e+00    0.0000000e+00                1    0.0000000e+00    0.0000000e+00    0.0000000e+00    0.0000000e+00    0.0000000e+00    0.0000000e+00                1    0.0000000e+00                2    0.0000000e+00    0.0000000e+00    0.0000000e+00    0.0000000e+00    0.0000000e+00    0.0000000e+00                1    0.0000000e+00 
  -2.6530246e+01                0                0    0.0000000e+00    0.0000000e+00    0.0000000e+00    0.0000000e+00    0.0000000e+00    0.0000000e+00                1    0.0000000e+00    0.0000000e+00    0.0000000e+00    0.0000000e+00    0.0000000e+00    0.0000000e+00                1    0.0000000e+00                2    0.0000000e+00    0.0000000e+00    0.0000000e+00    0.0000000e+00    0.0000000e+00    0.0000000e+00                1    0.0000000e+00 
  -2.6114415e+01                0                0    0.0000000e+00    0.0000000e+00    0.0000000e+00    0.0000000e+00    0.0000000e+00    0.0000000e+00                1    0.0000000e+00    0.0000000e+00    0.0000000e+00    0.0000000e+00    0.0000000e+00    0.0000000e+00                1    0.0000000e+00                2    0.0000000e+00    0.0000000e+00    0.0000000e+00    0.0000000e+00    0.0000000e+00    0.0000000e+00                1    0.0000000e+00 
  -2.5781750e+01                0                0    0.0000000e+00    0.0000000e+00    0.0000000e+00    0.0000000e+00    0.0000000e+00    0.0000000e+00                1    0.0000000e+00    0.0000000e+00    0.0000000e+00    0.0000000e+00    0.0000000e+00    0.0000000e+00                1    0.0000000e+00                2    0.0000000e+00    0.0000000e+00    0.0000000e+00    0.0000000e+00    0.0000000e+00    0.0000000e+00                1    0.0000000e+00 
  -2.5365918e+01                0                0    0.0000000e+00    0.0000000e+00    0.0000000e+00    0.0000000e+00    0.0000000e+00    0.0000000e+00                1    0.0000000e+00    0.0000000e+00    0.0000000e+00    0.0000000e+00    0.0000000e+00    0.0000000e+00                1    0.0000000e+00                2    0.0000000e+00    0.0000000e+00    0.0000000e+00    0.0000000e+00    0.0000000e+00    0.0000000e+00                1    0.0000000e+00 
  -2.5033253e+01                0                0    0.0000000e+00    0.0000000e+00    0.0000000e+00    0.0000000e+00    0.0000000e+00    0.0000000e+00                1    0.0000000e+00    0.0000000e+00    0.0000000e+00    0.0000000e+00    0.0000000e+00    0.0000000e+00                1    0.0000000e+00                2    0.0000000e+00    0.0000000e+00    0.0000000e+00    0.0000000e+00    0.0000000e+00    0.0000000e+00                1    0.0000000e+00 
  -2.4617422e+01                0                0    0.0000000e+00    0.0000000e+00    0.0000000e+00    0.0000000e+00    0.0000000e+00    0.0000000e+00                1    0.0000000e+00    0.0000000e+00    0.0000000e+00    0.0000000e+00    0.0000000e+00    0.0000000e+00                1    0.0000000e+00                2    0.0000000e+00    0.0000000e+00    0.0000000e+00    0.0000000e+00    0.0000000e+00    0.0000000e+00                1    0.0000000e+00 
  -2.4284757e+01                0                0    0.0000000e+00    0.0000000e+00    0.0000000e+00    0.0000000e+00    0.0000000e+00    0.0000000e+00                1    0.0000000e+00    0.0000000e+00    0.0000000e+00    0.0000000e+00    0.0000000e+00    0.0000000e+00                1    0.0000000e+00                2    0.0000000e+00    0.0000000e+00    0.0000000e+00    0.0000000e+00    0.0000000e+00    0.0000000e+00                1    0.0000000e+00 
  -2.3868926e+01                0                0    0.0000000e+00    0.0000000e+00    0.0000000e+00    0.0000000e+00    0.0000000e+00    0.0000000e+00                1    0.0000000e+00    0.0000000e+00    0.0000000e+00    0.0000000e+00    0.0000000e+00    0.0000000e+00                1    0.0000000e+00                2    0.0000000e+00    0.0000000e+00    0.0000000e+00    0.0000000e+00    0.0000000e+00    0.0000000e+00                1    0.0000000e+00 
  -2.3536261e+01                0                0    0.0000000e+00    0.0000000e+00    0.0000000e+00    0.0000000e+00    0.0000000e+00    0.0000000e+00                1    0.0000000e+00    0.0000000e+00    0.0000000e+00    0.0000000e+00    0.0000000e+00    0.0000000e+00                1    0.0000000e+00                2    0.0000000e+00    0.0000000e+00    0.0000000e+00    0.0000000e+00    0.0000000e+00    0.0000000e+00                1    0.0000000e+00 
  -2.3120430e+01                0                0    0.0000000e+00    0.0000000e+00    0.0000000e+00    0.0000000e+00    0.0000000e+00    0.0000000e+00                1    0.0000000e+00    0.0000000e+00    0.0000000e+00    0.0000000e+00    0.0000000e+00    0.0000000e+00                1    0.0000000e+00                2    0.0000000e+00    0.0000000e+00    0.0000000e+00    0.0000000e+00    0.0000000e+00    0.0000000e+00                1    0.0000000e+00 
  -2.2787765e+01                0                0    0.0000000e+00    0.0000000e+00    0.0000000e+00    0.0000000e+00    0.0000000e+00    0.0000000e+00                1    0.0000000e+00    0.0000000e+00    0.0000000e+00    0.0000000e+00    0.0000000e+00    0.0000000e+00                1    0.0000000e+00                2    0.0000000e+00    0.0000000e+00    0.0000000e+00    0.0000000e+00    0.0000000e+00    0.0000000e+00                1    0.0000000e+00 
  -2.2521633e+01                0                0    0.0000000e+00    0.0000000e+00    0.0000000e+00    0.0000000e+00    0.0000000e+00    0.0000000e+00                1    0.0000000e+00    0.0000000e+00    0.0000000e+00    0.0000000e+00    0.0000000e+00    0.0000000e+00                1    0.0000000e+00                2    0.0000000e+00    0.0000000e+00    0.0000000e+00    0.0000000e+00    0.0000000e+00    0.0000000e+00                1    0.0000000e+00 
  -2.2188968e+01                0                0    0.0000000e+00    0.0000000e+00    0.0000000e+00    0.0000000e+00    0.0000000e+00    0.0000000e+00                1    0.0000000e+00    0.0000000e+00    0.0000000e+00    0.0000000e+00    0.0000000e+00    0.0000000e+00                1    0.0000000e+00                2    0.0000000e+00    0.0000000e+00    0.0000000e+00    0.0000000e+00    0.0000000e+00    0.0000000e+00                1    0.0000000e+00 
  -2.1773137e+01                0                0    0.0000000e+00    0.0000000e+00    0.0000000e+00    0.0000000e+00    0.0000000e+00    0.0000000e+00                1    0.0000000e+00    0.0000000e+00    0.0000000e+00    0.0000000e+00    0.0000000e+00    0.0000000e+00                1    0.0000000e+00                2    0.0000000e+00    0.0000000e+00    0.0000000e+00    0.0000000e+00    0.0000000e+00    0.0000000e+00                1    0.0000000e+00 
  -2.1440472e+01                0                0    0.0000000e+00    0.0000000e+00    0.0000000e+00    0.0000000e+00    0.0000000e+00    0.0000000e+00                1    0.0000000e+00    0.0000000e+00    0.0000000e+00    0.0000000e+00    0.0000000e+00    0.0000000e+00                1    0.0000000e+00                2    0.0000000e+00    0.0000000e+00    0.0000000e+00    0.0000000e+00    0.0000000e+00    0.0000000e+00                1    0.0000000e+00 
  -2.1024640e+01                0                0    0.0000000e+00    0.0000000e+00    0.0000000e+00    0.0000000e+00    0.0000000e+00    0.0000000e+00                1    0.0000000e+00    0.0000000e+00    0.0000000e+00    0.0000000e+00    0.0000000e+00    0.0000000e+00                1    0.0000000e+00                2    0.0000000e+00    0.0000000e+00    0.0000000e+00    0.0000000e+00    0.0000000e+00    0.0000000e+00                1    0.0000000e+00 
  -2.0691975e+01                0                0    0.0000000e+00    0.0000000e+00    0.0000000e+00    0.0000000e+00    0.0000000e+00    0.0000000e+00                1    0.0000000e+00    0.0000000e+00    0.0000000e+00    0.0000000e+00    0.0000000e+00    0.0000000e+00                1    0.0000000e+00                2    0.0000000e+00    0.0000000e+00    0.0000000e+00    0.0000000e+00    0.0000000e+00    0.0000000e+00                1    0.0000000e+00 
  -2.0425843e+01                0                0    0.0000000e+00    0.0000000e+00    0.0000000e+00    0.0000000e+00    0.0000000e+00    0.0000000e+00                1    0.0000000e+00    0.0000000e+00    0.0000000e+00    0.0000000e+00    0.0000000e+00    0.0000000e+00                1    0.0000000e+00                2    0.0000000e+00    0.0000000e+00    0.0000000e+00    0.0000000e+00    0.0000000e+00    0.0000000e+00                1    0.0000000e+00 
  -2.0093179e+01                0                0    0.0000000e+00    0.0000000e+00    0.0000000e+00    0.0000000e+00    0.0000000e+00    0.0000000e+00                1    0.0000000e+00    0.0000000e+00    0.0000000e+00    0.0000000e+00    0.0000000e+00    0.0000000e+00                1    0.0000000e+00                2    0.0000000e+00    0.0000000e+00    0.0000000e+00    0.0000000e+00    0.0000000e+00    0.0000000e+00                1    0.0000000e+00 
  -1.9885263e+01                0                0    0.0000000e+00    0.0000000e+00    0.0000000e+00    0.0000000e+00    0.0000000e+00    0.0000000e+00                1    0.0000000e+00    0.0000000e+00    0.0000000e+00    0.0000000e+00    0.0000000e+00    0.0000000e+00                1    0.0000000e+00                2    0.0000000e+00    0.0000000e+00    0.0000000e+00    0.0000000e+00    0.0000000e+00    0.0000000e+00                1    0.0000000e+00 
  -1.9739068e+01                0                0    0.0000000e+00    0.0000000e+00    0.0000000e+00    0.0000000e+00    0.0000000e+00    0.0000000e+00                1    0.0000000e+00    0.0000000e+00    0.0000000e+00    0.0000000e+00    0.0000000e+00    0.0000000e+00                1    0.0000000e+00                2    0.0000000e+00    0.0000000e+00    0.0000000e+00    0.0000000e+00    0.0000000e+00    0.0000000e+00                1    0.0000000e+00 
  -1.9657849e+01                0                0    0.0000000e+00    0.0000000e+00    0.0000000e+00    0.0000000e+00    0.0000000e+00    0.0000000e+00                1    0.0000000e+00    0.0000000e+00    0.0000000e+00    0.0000000e+00    0.0000000e+00    0.0000000e+00                1    0.0000000e+00                2    0.0000000e+00    0.0000000e+00    0.0000000e+00    0.0000000e+00    0.0000000e+00    0.0000000e+00                1    0.0000000e+00 
  -1.9592874e+01                0                0    0.0000000e+00    0.0000000e+00    0.0000000e+00    0.0000000e+00    0.0000000e+00    0.0000000e+00                1    0.0000000e+00    0.0000000e+00    0.0000000e+00    0.0000000e+00    0.0000000e+00    0.0000000e+00                1    0.0000000e+00                2    0.0000000e+00    0.0000000e+00    0.0000000e+00    0.0000000e+00    0.0000000e+00    0.0000000e+00                1    0.0000000e+00 
  -1.9446679e+01                0                0    0.0000000e+00    0.0000000e+00    0.0000000e+00    0.0000000e+00    0.0000000e+00    0.0000000e+00                1    0.0000000e+00    0.0000000e+00    0.0000000e+00    0.0000000e+00    0.0000000e+00    0.0000000e+00                1    0.0000000e+00                2    0.0000000e+00    0.0000000e+00    0.0000000e+00    0.0000000e+00    0.0000000e+00    0.0000000e+00                1    0.0000000e+00 
  -1.9394699e+01                0                0    0.0000000e+00    0.0000000e+00    0.0000000e+00    0.0000000e+00    0.0000000e+00    0.0000000e+00                1    0.0000000e+00    0.0000000e+00    0.0000000e+00    0.0000000e+00    0.0000000e+00    0.0000000e+00                1    0.0000000e+00                2    0.0000000e+00    0.0000000e+00    0.0000000e+00    0.0000000e+00    0.0000000e+00    0.0000000e+00                1    0.0000000e+00 
  -1.9248504e+01                0                0    0.0000000e+00    0.0000000e+00    0.0000000e+00    0.0000000e+00    0.0000000e+00    0.0000000e+00                1    0.0000000e+00    0.0000000e+00    0.0000000e+00    0.0000000e+00    0.0000000e+00    0.0000000e+00                1    0.0000000e+00                2    0.0000000e+00    0.0000000e+00    0.0000000e+00    0.0000000e+00    0.0000000e+00    0.0000000e+00                1    0.0000000e+00 
  -1.9183528e+01                0                0    0.0000000e+00    0.0000000e+00    0.0000000e+00    0.0000000e+00    0.0000000e+00    0.0000000e+00                1    0.0000000e+00    0.0000000e+00    0.0000000e+00    0.0000000e+00    0.0000000e+00    0.0000000e+00                1    0.0000000e+00                2    0.0000000e+00    0.0000000e+00    0.0000000e+00    0.0000000e+00    0.0000000e+00    0.0000000e+00                1    0.0000000e+00 
  -1.9066573e+01                0                0    0.0000000e+00    0.0000000e+00    0.0000000e+00    0.0000000e+00    0.0000000e+00    0.0000000e+00                1    0.0000000e+00    0.0000000e+00    0.0000000e+00    0.0000000e+00    0.0000000e+00    0.0000000e+00                1    0.0000000e+00                2    0.0000000e+00    0.0000000e+00    0.0000000e+00    0.0000000e+00    0.0000000e+00    0.0000000e+00                1    0.0000000e+00 
  -1.8985353e+01                0                0    0.0000000e+00    0.0000000e+00    0.0000000e+00    0.0000000e+00    0.0000000e+00    0.0000000e+00                1    0.0000000e+00    0.0000000e+00    0.0000000e+00    0.0000000e+00    0.0000000e+00    0.0000000e+00                1    0.0000000e+00                2    0.0000000e+00    0.0000000e+00    0.0000000e+00    0.0000000e+00    0.0000000e+00    0.0000000e+00                1    0.0000000e+00 
  -1.8883829e+01                0                0    0.0000000e+00    0.0000000e+00    0.0000000e+00    0.0000000e+00    0.0000000e+00    0.0000000e+00                1    0.0000000e+00    0.0000000e+00    0.0000000e+00    0.0000000e+00    0.0000000e+00    0.0000000e+00                1    0.0000000e+00                2    0.0000000e+00    0.0000000e+00    0.0000000e+00    0.0000000e+00    0.0000000e+00    0.0000000e+00                1    0.0000000e+00 
  -1.8756924e+01                0                0    0.0000000e+00    0.0000000e+00    0.0000000e+00    0.0000000e+00    0.0000000e+00    0.0000000e+00                1    0.0000000e+00    0.0000000e+00    0.0000000e+00    0.0000000e+00    0.0000000e+00    0.0000000e+00                1    0.0000000e+00                2    0.0000000e+00    0.0000000e+00    0.0000000e+00    0.0000000e+00    0.0000000e+00    0.0000000e+00                1    0.0000000e+00 
  -1.8655400e+01                0                0    0.0000000e+00    0.0000000e+00    0.0000000e+00    0.0000000e+00    0.0000000e+00    0.0000000e+00                1    0.0000000e+00    0.0000000e+00    0.0000000e+00    0.0000000e+00    0.0000000e+00    0.0000000e+00                1    0.0000000e+00                2    0.0000000e+00    0.0000000e+00    0.0000000e+00    0.0000000e+00    0.0000000e+00    0.0000000e+00                1    0.0000000e+00 
  -1.8528495e+01                0                0    0.0000000e+00    0.0000000e+00    0.0000000e+00    0.0000000e+00    0.0000000e+00    0.0000000e+00                1    0.0000000e+00    0.0000000e+00    0.0000000e+00    0.0000000e+00    0.0000000e+00    0.0000000e+00                1    0.0000000e+00                2    0.0000000e+00    0.0000000e+00    0.0000000e+00    0.0000000e+00    0.0000000e+00    0.0000000e+00                1    0.0000000e+00 
  -1.8373095e+01             1002             1002    1.6032000e-08    1.6032000e-08    2.1700000e-04    1.0855425e-04    1.0855425e-04    1.0855425e-04                1    0.0000000e+00    0.0000000e+00    0.0000000e+00    0.0000000e+00    0.0000000e+00    0.0000000e+00                1    0.0000000e+00                2    1.6033328e-08    1.6033328e-08    2.3940810e+00    2.3940810e+00    1.0000000e+00    3.2858418e-03                1    8.5372977e-05 
  -1.8225223e+01             4697             4697    7.5152000e-08    7.5152000e-08    2.1700000e-04    1.0855425e-04    1.0855425e-04    1.0855425e-04                1    0.0000000e+00    0.0000000e+00    0.0000000e+00    0.0000000e+00    0.0000000e+00    0.0000000e+00                1    0.0000000e+00                2    7.5167071e-08    7.5167071e-08    1.1451036e+01    1.1451036e+01    1.0000000e+00    7.5172419e-02                1    1.6609019e-04 
  -1.8106925e+01             9657             9657    1.5380800e-07    1.5380800e-07    2.1669376e-04    1.0799968e-04    1.0850548e-04    1.0850548e-04                1    0.0000000e+00    0.0000000e+00    0.0000000e+00    0.0000000e+00    0.0000000e+00    0.0000000e+00                1    0.0000000e+00                2    1.5382149e-07    1.5382149e-07    1.6957257e+01    1.6957257e+01    1.0000000e+00    1.6484667e-01                1    3.1070173e-04 
  -1.7959291e+01            24341            24341    2.9105600e-07    2.9105600e-07    2.1063461e-04    1.0502473e-04    1.0846493e-04    1.0846493e-04                1    0.0000000e+00    0.0000000e+00    0.0000000e+00    0.0000000e+00    0.0000000e+00    0.0000000e+00                1    0.0000000e+00                2    2.9106632e-07    2.9106632e-07    2.4808570e+01    2.4808570e+01    1.0000000e+00    3.5283562e-01                1    5.7419961e-04 
  -1.7841185e+01            53856            53856    4.3209600e-07    4.3209600e-07    1.9201175e-04    1.0260415e-04    1.0565816e-04    1.0850857e-04                1    0.0000000e+00    0.0000000e+00    0.0000000e+00    0.0000000e+00    0.0000000e+00    0.0000000e+00                1    0.0000000e+00                2    4.3210831e-07    4.3210831e-07    2.9564872e+01    2.9564872e+01    1.0000000e+00    5.0109602e-01                1    8.4419901e-04 
  -1.7693795e+01           118920           118920    6.4707198e-07    6.4707198e-07    1.4756067e-04    9.7616725e-05    1.0264266e-04    1.0854267e-04                1    0.0000000e+00    0.0000000e+00    0.0000000e+00    0.0000000e+00    0.0000000e+00    0.0000000e+00                1    0.0000000e+00                2    6.4707804e-07    6.4707804e-07    3.6278652e+01    3.6278652e+01    1.0000000e+00    7.5452082e-01                1    1.2535769e-03 
  -1.7575883e+01           199446           199446    8.5019193e-07    8.5019193e-07    1.0910950e-04    3.0350059e-05    1.0173507e-04    1.0842742e-04                1    0.0000000e+00    0.0000000e+00    0.0000000e+00    0.0000000e+00    0.0000000e+00    0.0000000e+00                1    0.0000000e+00                2    8.5019710e-07    8.5019710e-07    4.0000394e+01    4.0000394e+01    1.0000000e+00    9.1727063e-01                1    1.6201030e-03 
  -1.7454482e+01           311217           311217    1.0882399e-06    1.0882399e-06    7.9209370e-05    1.2779239e-05    9.9840418e-05    1.0843347e-04                1    0.0000000e+00    0.0000000e+00    0.0000000e+00    0.0000000e+00    0.0000000e+00    0.0000000e+00                1    0.0000000e+00                2    1.0882490e-06    1.0882490e-06    4.7650639e+01    4.7650639e+01    1.0000000e+00    1.3016865e+00                1    2.0307108e-03 
  -1.7347546e+01           442410           442410    1.2993598e-06    1.2993598e-06    5.9723962e-05    7.9765189e-06    9.6233870e-05    1.0861282e-04                1    0.0000000e+00    0.0000000e+00    0.0000000e+00    0.0000000e+00    0.0000000e+00    0.0000000e+00                1    0.0000000e+00                2    1.2993719e-06    1.2993719e-06    4.4755576e+01    4.4755576e+01    1.0000000e+00    1.1483209e+00                1    2.4245183e-03 
  -1.7253433e+01           576442           576442    1.4401274e-06    1.4401274e-06    4.6241124e-05    6.0360054e-06    9.4141599e-05    1.0844146e-04                1    0.0000000e+00    0.0000000e+00    0.0000000e+00    0.0000000e+00    0.0000000e+00    0.0000000e+00                1    0.0000000e+00                2    1.4401431e-06    1.4401431e-06    3.4614264e+01    3.4614264e+01    1.0000000e+00    6.8687729e-01                1    2.8141956e-03 
  -1.7161683e+01           693869           693869    1.5349249e-06    1.5349249e-06    3.8256490e-05    5.0555127e-06    9.0878158e-05    1.0855437e-04                1    0.0000000e+00    0.0000000e+00    0.0000000e+00    0.0000000e+00    0.0000000e+00    0.0000000e+00                1    0.0000000e+00                2    1.5349368e-06    1.5349368e-06    2.6199929e+01    2.6199929e+01    1.0000000e+00    3.9352214e-01                1    3.1828849e-03 
  -1.7067498e+01           802182           802182    1.5886409e-06    1.5886409e-06    3.3114211e-05    4.5715451e-06    8.7440746e-05    1.0611550e-04                1    0.0000000e+00    0.0000000e+00    0.0000000e+00    0.0000000e+00    0.0000000e+00    0.0000000e+00                1    0.0000000e+00                2    1.5886607e-06    1.5886607e-06    1.0609227e+01    1.0609227e+01    1.0000000e+00    6.4526248e-02                1    3.5954454e-03 
  -1.6899734e+01           949672           949672    1.5998767e-06    1.5998767e-06    2.7101865e-05    4.3402609e-06    8.1658384e-05    1.0562935e-04                1    0.0000000e+00    0.0000000e+00    0.0000000e+00    0.0000000e+00    0.0000000e+00    0.0000000e+00                1    0.0000000e+00                2    0.0000000e+00    1.5886607e-06    0.0000000e+00    0.0000000e+00    0.0000000e+00    0.0000000e+00                1    4.3736986e-03 
  -1.6794897e+01          1024174          1024174    1.5997072e-06    1.5997072e-06    2.5054172e-05    4.2205156e-06    7.6870176e-05    1.0497726e-04                1    0.0000000e+00    0.0000000e+00    0.0000000e+00    0.0000000e+00    0.0000000e+00    0.0000000e+00                1    0.0000000e+00                2    0.0000000e+00    1.5886607e-06    0.0000000e+00    0.0000000e+00    0.0000000e+00    0.0000000e+00                1    4.8562683e-03 
  -1.6683578e+01          1092532          1092532    1.5993555e-06    1.5993555e-06    2.3356249e-05    4.1266885e-06    7.1953564e-05    1.0421843e-04                1    0.0000000e+00    0.0000000e+00    0.0000000e+00    0.0000000e+00    0.0000000e+00    0.0000000e+00                1    0.0000000e+00                2    0.0000000e+00    1.5886607e-06    0.0000000e+00    0.0000000e+00    0.0000000e+00    0.0000000e+00                1    5.3619356e-03 
  -1.6564927e+01          1152883          1152883    1.5987296e-06    1.5987296e-06    2.1922137e-05    3.9737642e-06    6.4785275e-05    1.0367636e-04                1    0.0000000e+00    0.0000000e+00    0.0000000e+00    0.0000000e+00    0.0000000e+00    0.0000000e+00                1    0.0000000e+00                2    0.0000000e+00    1.5886607e-06    0.0000000e+00    0.0000000e+00    0.0000000e+00    0.0000000e+00                1    5.8773333e-03 
  -1.6463546e+01          1203238          1203238    1.5978785e-06    1.5978785e-06    2.0672575e-05    3.9985577e-06    4.7856801e-05    1.0350490e-04                1    0.0000000e+00    0.0000000e+00    0.0000000e+00    0.0000000e+00    0.0000000e+00    0.0000000e+00                1    0.0000000e+00                2    0.0000000e+00    1.5886607e-06    0.0000000e+00    0.0000000e+00    0.0000000e+00    0.0000000e+00                1    6.2905717e-03 
  -1.6336819e+01          1254607          1254607    1.5963445e-06    1.5963445e-06    1.9683620e-05    3.9467225e-06    2.8947292e-05    1.0324144e-04                1    0.0000000e+00    0.0000000e+00    0.0000000e+00    0.0000000e+00    0.0000000e+00    0.0000000e+00                1    0.0000000e+00                2    0.0000000e+00    1.5886607e-06    0.0000000e+00    0.0000000e+00    0.0000000e+00    0.0000000e+00                1    6.7719243e-03 
  -1.6235438e+01          1295724          1295724    1.5945029e-06    1.5945029e-06    1.8901977e-05    3.9079492e-06    1.8769787e-05    1.0251506e-04                1    0.0000000e+00    0.0000000e+00    0.0000000e+00    0.0000000e+00    0.0000000e+00    0.0000000e+00                1    0.0000000e+00                2    0.0000000e+00    1.5886607e-06    0.0000000e+00    0.0000000e+00    0.0000000e+00    0.0000000e+00                1    7.1360913e-03 
  -1.6154333e+01          1326360          1326360    1.5925136e-06    1.5925136e-06    1.8299426e-05    3.9979592e-06    1.4148878e-05    1.0220220e-04                1    0.0000000e+00    0.0000000e+00    0.0000000e+00    0.0000000e+00    0.0000000e+00    0.0000000e+00                1    0.0000000e+00                2    0.0000000e+00    1.5886607e-06    0.0000000e+00    0.0000000e+00    0.0000000e+00    0.0000000e+00                1    7.4145837e-03 
  -1.6052952e+01          1357580          1357580    1.5895313e-06    1.5895313e-06    1.7777138e-05    4.0093696e-06    1.1558511e-05    1.0167638e-04                1    0.0000000e+00    0.0000000e+00    0.0000000e+00    0.0000000e+00    0.0000000e+00    0.0000000e+00                1    0.0000000e+00                2    0.0000000e+00    1.5886607e-06    0.0000000e+00    0.0000000e+00    0.0000000e+00    0.0000000e+00                1    7.7382985e-03 
  -1.5971847e+01          1381877          1381877    1.5866988e-06    1.5866988e-06    1.7405559e-05    4.0464235e-06    1.0650872e-05    1.0122617e-04                1    0.0000000e+00    0.0000000e+00    0.0000000e+00    0.0000000e+00    0.0000000e+00    0.0000000e+00                1    0.0000000e+00                2    0.0000000e+00    1.5886607e-06    0.0000000e+00    0.0000000e+00    0.0000000e+00    0.0000000e+00                1    7.9840172e-03 
  -1.5855056e+01          1415820          1415820    1.5816966e-06    1.5816966e-06    1.6887903e-05    3.8320132e-06    9.0207431e-06    1.0053107e-04                1    0.0000000e+00    0.0000000e+00    0.0000000e+00    0.0000000e+00    0.0000000e+00    0.0000000e+00                1    0.0000000e+00                2    0.0000000e+00    1.5886607e-06    0.0000000e+00    0.0000000e+00    0.0000000e+00    0.0000000e+00                1    8.3296685e-03 
  -1.5790172e+01          1432261          1432261    1.5785439e-06    1.5785439e-06    1.6662336e-05    3.8225102e-06    8.5397529e-06    1.0029012e-04                1    0.0000000e+00    0.0000000e+00    0.0000000e+00    0.0000000e+00    0.0000000e+00    0.0000000e+00                1    0.0000000e+00                2    0.0000000e+00    1.5886607e-06    0.0000000e+00    0.0000000e+00    0.0000000e+00    0.0000000e+00                1    8.5083033e-03 
  -1.5607686e+01          1467911          1467911    1.5687265e-06    1.5687265e-06    1.6311045e-05    3.8715635e-06    8.1161851e-06    9.8903924e-05                1    0.0000000e+00    0.0000000e+00    0.0000000e+00    0.0000000e+00    0.0000000e+00    0.0000000e+00                1    0.0000000e+00                2    0.0000000e+00    1.5886607e-06    0.0000000e+00    0.0000000e+00    0.0000000e+00    0.0000000e+00                1    9.0020888e-03 
  -1.5480959e+01          1487784          1487784    1.5614028e-06    1.5614028e-06    1.6179647e-05    3.8700977e-06    7.8789673e-06    9.8432256e-05                1    0.0000000e+00    0.0000000e+00    0.0000000e+00    0.0000000e+00    0.0000000e+00    0.0000000e+00                1    0.0000000e+00                2    0.0000000e+00    1.5886607e-06    0.0000000e+00    0.0000000e+00    0.0000000e+00    0.0000000e+00                1    9.3287008e-03 
  -1.5379578e+01          1506002          1506002    1.5550598e-06    1.5550598e-06    1.6044875e-05    3.8370003e-06    7.8464414e-06    9.7705092e-05                1    0.0000000e+00    0.0000000e+00    0.0000000e+00    0.0000000e+00    0.0000000e+00    0.0000000e+00                1    0.0000000e+00                2    0.0000000e+00    1.5886607e-06    0.0000000e+00    0.0000000e+00    0.0000000e+00    0.0000000e+00                1    9.5911564e-03 
  -1.5252851e+01          1525340          1525340    1.5468768e-06    1.5468768e-06    1.5907385e-05    3.8186327e-06    7.8293131e-06    9.6772049e-05                1    0.0000000e+00    0.0000000e+00    0.0000000e+00    0.0000000e+00    0.0000000e+00    0.0000000e+00                1    0.0000000e+00                2    0.0000000e+00    1.5886607e-06    0.0000000e+00    0.0000000e+00    0.0000000e+00    0.0000000e+00                1    9.9036363e-03 
  -1.5094443e+01          1546819          1546819    1.5364700e-06    1.5364700e-06    1.5773818e-05    3.8370154e-06    7.8475427e-06    9.5607316e-05                1    0.0000000e+00    0.0000000e+00    0.0000000e+00    0.0000000e+00    0.0000000e+00    0.0000000e+00                1    0.0000000e+00                2    0.0000000e+00    1.5886607e-06    0.0000000e+00    0.0000000e+00    0.0000000e+00    0.0000000e+00                1    1.0287883e-02 
  -1.4998697e+01          1560476          1560476    1.5298363e-06    1.5298363e-06    1.5687651e-05    3.8609125e-06    7.6266761e-06    9.4709961e-05                1    0.0000000e+00    0.0000000e+00    0.0000000e+00    0.0000000e+00    0.0000000e+00    0.0000000e+00                1    0.0000000e+00                2    0.0000000e+00    1.5886607e-06    0.0000000e+00    0.0000000e+00    0.0000000e+00    0.0000000e+00                1    1.0512610e-02 
  -1.4879014e+01          1572994          1572994    1.5214157e-06    1.5214157e-06    1.5599851e-05    3.8807912e-06    7.6462636e-06    9.3310762e-05                1    0.0000000e+00    0.0000000e+00    0.0000000e+00    0.0000000e+00    0.0000000e+00    0.0000000e+00                1    0.0000000e+00                2    0.0000000e+00    1.5886607e-06    0.0000000e+00    0.0000000e+00    0.0000000e+00    0.0000000e+00                1    1.0793271e-02 
  -1.4783268e+01          1582598          1582598    1.5145058e-06    1.5145058e-06    1.5530756e-05    3.8071298e-06    7.8093968e-06    9.2327859e-05                1    0.0000000e+00    0.0000000e+00    0.0000000e+00    0.0000000e+00    0.0000000e+00    0.0000000e+00                1    0.0000000e+00                2    0.0000000e+00    1.5886607e-06    0.0000000e+00    0.0000000e+00    0.0000000e+00    0.0000000e+00                1    1.1003017e-02 
  -1.4663585e+01          1592024          1592024    1.5054549e-06    1.5054549e-06    1.5480017e-05    3.8474033e-06    7.8489816e-06    9.0705192e-05                1    0.0000000e+00    0.0000000e+00    0.0000000e+00    0.0000000e+00    0.0000000e+00    0.0000000e+00                1    0.0000000e+00                2    0.0000000e+00    1.5886607e-06    0.0000000e+00    0.0000000e+00    0.0000000e+00    0.0000000e+00                1    1.1260814e-02 
  -1.4513982e+01          1600652          1600652    1.4940425e-06    1.4940425e-06    1.5442912e-05    3.8728341e-06    7.8432814e-06    8.8420006e-05                1    0.0000000e+00    0.0000000e+00    0.0000000e+00    0.0000000e+00    0.0000000e+00    0.0000000e+00                1    0.0000000e+00                2    0.0000000e+00    1.5886607e-06    0.0000000e+00    0.0000000e+00    0.0000000e+00    0.0000000e+00                1    1.1564363e-02 
  -1.4394299e+01          1606594          1606594    1.4848473e-06    1.4848473e-06    1.5429009e-05    3.9100602e-06    7.8694999e-06    8.6825386e-05                1    0.0000000e+00    0.0000000e+00    0.0000000e+00    0.0000000e+00    0.0000000e+00    0.0000000e+00                1    0.0000000e+00                2    0.0000000e+00    1.5886607e-06    0.0000000e+00    0.0000000e+00    0.0000000e+00    0.0000000e+00                1    1.1812383e-02 
  -1.4244696e+01          1611922          1611922    1.4731512e-06    1.4731512e-06    1.5418365e-05    3.9016334e-06    7.8616304e-06    8.4965100e-05                1    0.0000000e+00    0.0000000e+00    0.0000000e+00    0.0000000e+00    0.0000000e+00    0.0000000e+00                1    0.0000000e+00                2    0.0000000e+00    1.5886607e-06    0.0000000e+00    0.0000000e+00    0.0000000e+00    0.0000000e+00                1    1.2099329e-02 
  -1.4125013e+01          1615499          1615499    1.4633071e-06    1.4633071e-06    1.5413329e-05    3.8758299e-06    8.0682774e-06    8.3299419e-05                1    0.0000000e+00    0.0000000e+00    0.0000000e+00    0.0000000e+00    0.0000000e+00    0.0000000e+00                1    0.0000000e+00                2    0.0000000e+00    1.5886607e-06    0.0000000e+00    0.0000000e+00    0.0000000e+00    0.0000000e+00                1    1.2329876e-02 
  -1.3975410e+01          1618279          1618279    1.4509173e-06    1.4509173e-06    1.5420426e-05    3.8314473e-06    8.0168744e-06    8.1959419e-05                1    0.0000000e+00    0.0000000e+00    0.0000000e+00    0.0000000e+00    0.0000000e+00    0.0000000e+00                1    0.0000000e+00                2    0.0000000e+00    1.5886607e-06    0.0000000e+00    0.0000000e+00    0.0000000e+00    0.0000000e+00                1    1.2609907e-02 
  -1.3855727e+01          1619705          1619705    1.4403441e-06    1.4403441e-06    1.5430026e-05    3.8390030e-06    8.0249472e-06    8.0813866e-05                1    0.0000000e+00    0.0000000e+00    0.0000000e+00    0.0000000e+00    0.0000000e+00    0.0000000e+00                1    0.0000000e+00                2    0.0000000e+00    1.5886607e-06    0.0000000e+00    0.0000000e+00    0.0000000e+00    0.0000000e+00                1    1.2824025e-02 
  -1.3706124e+01          1620306          1620306    1.4269043e-06    1.4269043e-06    1.5458636e-05    3.8068673e-06    8.2102377e-06    7.9822945e-05                1    0.0000000e+00    0.0000000e+00    0.0000000e+00    0.0000000e+00    0.0000000e+00    0.0000000e+00                1    0.0000000e+00                2    0.0000000e+00    1.5886607e-06    0.0000000e+00    0.0000000e+00    0.0000000e+00    0.0000000e+00                1    1.3091890e-02 
  -1.3586441e+01          1619816          1619816    1.4156141e-06    1.4156141e-06    1.5482433e-05    3.8498252e-06    8.1023323e-06    7.9235178e-05                1    0.0000000e+00    0.0000000e+00    0.0000000e+00    0.0000000e+00    0.0000000e+00    0.0000000e+00                1    0.0000000e+00                2    0.0000000e+00    1.5886607e-06    0.0000000e+00    0.0000000e+00    0.0000000e+00    0.0000000e+00                1    1.3304538e-02 
  -1.3436837e+01          1618251          1618251    1.4013670e-06    1.4013670e-06    1.5524984e-05    3.6409205e-06    8.4848145e-06    7.8317619e-05                1    0.0000000e+00    0.0000000e+00    0.0000000e+00    0.0000000e+00    0.0000000e+00    0.0000000e+00                1    0.0000000e+00                2    0.0000000e+00    1.5886607e-06    0.0000000e+00    0.0000000e+00    0.0000000e+00    0.0000000e+00                1    1.3546992e-02 
  -1.3317155e+01          1616097          1616097    1.3893305e-06    1.3893305e-06    1.5560330e-05    3.7132184e-06    8.6758151e-06    7.8152170e-05                1    0.0000000e+00    0.0000000e+00    0.0000000e+00    0.0000000e+00    0.0000000e+00    0.0000000e+00                1    0.0000000e+00                2    0.0000000e+00    1.5886607e-06    0.0000000e+00    0.0000000e+00    0.0000000e+00    0.0000000e+00                1    1.3750058e-02 
  -1.3167551e+01          1612842          1612842    1.3744627e-06    1.3744627e-06    1.5616130e-05    3.8209394e-06    8.4304979e-06    7.7573875e-05                1    0.0000000e+00    0.0000000e+00    0.0000000e+00    0.0000000e+00    0.0000000e+00    0.0000000e+00                1    0.0000000e+00                2    0.0000000e+00    1.5886607e-06    0.0000000e+00    0.0000000e+00    0.0000000e+00    0.0000000e+00                1    1.3993153e-02 
  -1.3047869e+01          1609340          1609340    1.3618507e-06    1.3618507e-06    1.5665072e-05    3.9512845e-06    8.7141861e-06    7.7559763e-05                1    0.0000000e+00    0.0000000e+00    0.0000000e+00    0.0000000e+00    0.0000000e+00    0.0000000e+00                1    0.0000000e+00                2    0.0000000e+00    1.5886607e-06    0.0000000e+00    0.0000000e+00    0.0000000e+00    0.0000000e+00                1    1.4171790e-02 
  -1.2898265e+01          1604602          1604602    1.3462588e-06    1.3462588e-06    1.5736419e-05    3.5995623e-06    8.9353574e-06    7.7411394e-05                1    0.0000000e+00    0.0000000e+00    0.0000000e+00    0.0000000e+00    0.0000000e+00    0.0000000e+00                1    0.0000000e+00                2    0.0000000e+00    1.5886607e-06    0.0000000e+00    0.0000000e+00    0.0000000e+00    0.0000000e+00                1    1.4401743e-02 
  -1.2778583e+01          1600239          1600239    1.3333236e-06    1.3333236e-06    1.5793407e-05    3.6089963e-06    9.0399375e-06    7.7379282e-05                1    0.0000000e+00    0.0000000e+00    0.0000000e+00    0.0000000e+00    0.0000000e+00    0.0000000e+00                1    0.0000000e+00                2    0.0000000e+00    1.5886607e-06    0.0000000e+00    0.0000000e+00    0.0000000e+00    0.0000000e+00                1    1.4584618e-02 
  -1.2628979e+01          1594693          1594693    1.3173013e-06    1.3173013e-06    1.5871489e-05    3.6491411e-06    9.2047057e-06    7.7260372e-05                1    0.0000000e+00    0.0000000e+00    0.0000000e+00    0.0000000e+00    0.0000000e+00    0.0000000e+00                1    0.0000000e+00                2    0.0000000e+00    1.5886607e-06    0.0000000e+00    0.0000000e+00    0.0000000e+00    0.0000000e+00                1    1.4802630e-02 
  -1.2509297e+01          1589350          1589350    1.3038481e-06    1.3038481e-06    1.5938000e-05    3.7682043e-06    8.9601851e-06    7.7399932e-05                1    0.0000000e+00    0.0000000e+00    0.0000000e+00    0.0000000e+00    0.0000000e+00    0.0000000e+00                1    0.0000000e+00                2    0.0000000e+00    1.5886607e-06    0.0000000e+00    0.0000000e+00    0.0000000e+00    0.0000000e+00                1    1.4977737e-02 
  -1.2359693e+01          1582360          1582360    1.2870432e-06    1.2870432e-06    1.6031030e-05    3.8224647e-06    9.0754365e-06    7.7364070e-05                1    0.0000000e+00    0.0000000e+00    0.0000000e+00    0.0000000e+00    0.0000000e+00    0.0000000e+00                1    0.0000000e+00                2    0.0000000e+00    1.5886607e-06    0.0000000e+00    0.0000000e+00    0.0000000e+00    0.0000000e+00                1    1.5172852e-02 
  -1.2240010e+01          1575757          1575757    1.2731010e-06    1.2731010e-06    1.6112841e-05    3.9500710e-06    9.3330925e-06    7.7354910e-05                1    0.0000000e+00    0.0000000e+00    0.0000000e+00    0.0000000e+00    0.0000000e+00    0.0000000e+00                1    0.0000000e+00                2    0.0000000e+00    1.5886607e-06    0.0000000e+00    0.0000000e+00    0.0000000e+00    0.0000000e+00                1    1.5342834e-02 
  -1.2090407e+01          1566624          1566624    1.2556808e-06    1.2556808e-06    1.6227119e-05    3.9105563e-06    9.3634959e-06    7.7277380e-05                1    0.0000000e+00    0.0000000e+00    0.0000000e+00    0.0000000e+00    0.0000000e+00    0.0000000e+00                1    0.0000000e+00                2    0.0000000e+00    1.5886607e-06    0.0000000e+00    0.0000000e+00    0.0000000e+00    0.0000000e+00                1    1.5539170e-02 
  -1.1970724e+01          1557947          1557947    1.2410704e-06    1.2410704e-06    1.6322251e-05    4.0231890e-06    9.6068937e-06    7.7626569e-05                1    0.0000000e+00    0.0000000e+00    0.0000000e+00    0.0000000e+00    0.0000000e+00    0.0000000e+00                1    0.0000000e+00                2    0.0000000e+00    1.5886607e-06    0.0000000e+00    0.0000000e+00    0.0000000e+00    0.0000000e+00                1    1.5697762e-02 
  -1.1821121e+01          1544372          1544372    1.2222359e-06    1.2222359e-06    1.6459182e-05    3.6992246e-06    9.8413381e-06    7.7916429e-05                1    0.0000000e+00    0.0000000e+00    0.0000000e+00    0.0000000e+00    0.0000000e+00    0.0000000e+00                1    0.0000000e+00                2    0.0000000e+00    1.5886607e-06    0.0000000e+00    0.0000000e+00    0.0000000e+00    0.0000000e+00                1    1.5889074e-02 
  -1.1701438e+01          1531021          1531021    1.2060623e-06    1.2060623e-06    1.6590200e-05    3.6842711e-06    9.8518269e-06    7.7694941e-05                1    0.0000000e+00    0.0000000e+00    0.0000000e+00    0.0000000e+00    0.0000000e+00    0.0000000e+00                1    0.0000000e+00                2    0.0000000e+00    1.5886607e-06    0.0000000e+00    0.0000000e+00    0.0000000e+00    0.0000000e+00                1    1.6037804e-02 
  -1.1551835e+01          1511335          1511335    1.1854564e-06    1.1854564e-06    1.6752792e-05    3.6895212e-06    9.9675322e-06    7.7979318e-05                1    0.0000000e+00    0.0000000e+00    0.0000000e+00    0.0000000e+00    0.0000000e+00    0.0000000e+00                1    0.0000000e+00                2    0.0000000e+00    1.5886607e-06    0.0000000e+00    0.0000000e+00    0.0000000e+00    0.0000000e+00                1    1.6219607e-02 
  -1.1432152e+01          1491065          1491065    1.1671331e-06    1.1671331e-06    1.6937826e-05    3.7827185e-06    1.0125833e-05    7.8314314e-05                1    0.0000000e+00    0.0000000e+00    0.0000000e+00    0.0000000e+00    0.0000000e+00    0.0000000e+00                1    0.0000000e+00                2    0.0000000e+00    1.5886607e-06    0.0000000e+00    0.0000000e+00    0.0000000e+00    0.0000000e+00                1    1.6366918e-02 
  -1.1282549e+01          1463042          1463042    1.1440894e-06    1.1440894e-06    1.7142236e-05    3.7879452e-06    1.0227660e-05    7.8381303e-05                1    0.0000000e+00    0.0000000e+00    0.0000000e+00    0.0000000e+00    0.0000000e+00    0.0000000e+00                1    0.0000000e+00                2    0.0000000e+00    1.5886607e-06    0.0000000e+00    0.0000000e+00    0.0000000e+00    0.0000000e+00                1    1.6545832e-02 
  -1.1162866e+01          1435589          1435589    1.1236035e-06    1.1236035e-06    1.7391109e-05    3.7430223e-06    1.0803127e-05    7.8688747e-05                1    0.0000000e+00    0.0000000e+00    0.0000000e+00    0.0000000e+00    0.0000000e+00    0.0000000e+00                1    0.0000000e+00                2    0.0000000e+00    1.5886607e-06    0.0000000e+00    0.0000000e+00    0.0000000e+00    0.0000000e+00                1    1.6686667e-02 
  -1.1013263e+01          1391954          1391954    1.0960206e-06    1.0960206e-06    1.7706246e-05    3.9390704e-06    1.1064412e-05    7.9577310e-05                1    0.0000000e+00    0.0000000e+00    0.0000000e+00    0.0000000e+00    0.0000000e+00    0.0000000e+00                1    0.0000000e+00                2    0.0000000e+00    1.5886607e-06    0.0000000e+00    0.0000000e+00    0.0000000e+00    0.0000000e+00                1    1.6861046e-02 
  -1.0893580e+01          1348173          1348173    1.0703860e-06    1.0703860e-06    1.8122600e-05    3.9776797e-06    1.1172506e-05    7.9800079e-05                1    0.0000000e+00    0.0000000e+00    0.0000000e+00    0.0000000e+00    0.0000000e+00    0.0000000e+00                1    0.0000000e+00                2    0.0000000e+00    1.5886607e-06    0.0000000e+00    0.0000000e+00    0.0000000e+00    0.0000000e+00                1    1.6997605e-02 
  -1.0743977e+01          1275525          1275525    1.0335347e-06    1.0335347e-06    1.8672121e-05    3.9096832e-06    1.1703978e-05    8.0182425e-05                1    0.0000000e+00    0.0000000e+00    0.0000000e+00    0.0000000e+00    0.0000000e+00    0.0000000e+00                1    0.0000000e+00                2    0.0000000e+00    1.5886607e-06    0.0000000e+00    0.0000000e+00    0.0000000e+00    0.0000000e+00                1    1.7164721e-02 
  -1.0624294e+01          1210736          1210736    1.0004056e-06    1.0004056e-06    1.9437725e-05    4.1644077e-06    1.1659272e-05    8.0842630e-05                1    0.0000000e+00    0.0000000e+00    0.0000000e+00    0.0000000e+00    0.0000000e+00    0.0000000e+00                1    0.0000000e+00                2    0.0000000e+00    1.5886607e-06    0.0000000e+00    0.0000000e+00    0.0000000e+00    0.0000000e+00                1    1.7314471e-02 
  -1.0474690e+01          1104433          1104433    9.5256885e-07    9.5256885e-07    2.0476600e-05    4.2666689e-06    1.2722433e-05    8.1576515e-05                1    0.0000000e+00    0.0000000e+00    0.0000000e+00    0.0000000e+00    0.0000000e+00    0.0000000e+00                1    0.0000000e+00                2    0.0000000e+00    1.5886607e-06    0.0000000e+00    0.0000000e+00    0.0000000e+00    0.0000000e+00                1    1.7475037e-02 
  -1.0351087e+01          1016949          1016949    9.1034701e-07    9.1034701e-07    2.0528826e-05    4.8115567e-06    1.3308944e-05    8.2501955e-05                1    0.0000000e+00    0.0000000e+00    0.0000000e+00    0.0000000e+00    0.0000000e+00    0.0000000e+00                1    0.0000000e+00                2    0.0000000e+00    1.5886607e-06    0.0000000e+00    0.0000000e+00    0.0000000e+00    0.0000000e+00                1    1.7623868e-02 
  -1.0280250e+01           941791           941791    8.7709754e-07    8.7709754e-07    2.0975514e-05    4.8522741e-06    1.3956002e-05    8.3144337e-05                1    0.0000000e+00    0.0000000e+00    0.0000000e+00    0.0000000e+00    0.0000000e+00    0.0000000e+00                1    0.0000000e+00                2    0.0000000e+00    1.5886607e-06    0.0000000e+00    0.0000000e+00    0.0000000e+00    0.0000000e+00                1    1.7697577e-02 
  -1.0169222e+01           796388           796388    8.1000142e-07    8.1000142e-07    1.8801658e-05    4.0826053e-06    1.5672201e-05    8.4599800e-05                1    0.0000000e+00    0.0000000e+00    0.0000000e+00    0.0000000e+00    0.0000000e+00    0.0000000e+00                1    0.0000000e+00                2    0.0000000e+00    1.5886607e-06    0.0000000e+00    0.0000000e+00    0.0000000e+00    0.0000000e+00                1    1.7830373e-02 
  -1.0052763e+01           586787           586787    7.0773052e-07    7.0773052e-07    2.0841027e-05    4.3179534e-06    4.9438851e-05    8.7242846e-05                1    0.0000000e+00    0.0000000e+00    0.0000000e+00    0.0000000e+00    0.0000000e+00    0.0000000e+00                1    0.0000000e+00                2    0.0000000e+00    1.5886607e-06    0.0000000e+00    0.0000000e+00    0.0000000e+00    0.0000000e+00                1    1.7986328e-02 
  -9.9938383e+00           507617           507617    6.6558861e-07    6.6558861e-07    2.2763714e-05    4.9329238e-06    5.2103927e-05    8.8860552e-05                1    0.0000000e+00    0.0000000e+00    0.0000000e+00    0.0000000e+00    0.0000000e+00    0.0000000e+00                1    0.0000000e+00                2    0.0000000e+00    1.5886607e-06    0.0000000e+00    0.0000000e+00    0.0000000e+00    0.0000000e+00                1    1.8066407e-02 
  -9.8984529e+00           413428           413428    6.0709083e-07    6.0709083e-07    2.6187643e-05    5.6907425e-06    5.6158631e-05    9.1486153e-05                1    0.0000000e+00    0.0000000e+00    0.0000000e+00    0.0000000e+00    0.0000000e+00    0.0000000e+00                1    0.0000000e+00                2    0.0000000e+00    1.5886607e-06    0.0000000e+00    0.0000000e+00    0.0000000e+00    0.0000000e+00                1    1.8184172e-02 
  -9.7957921e+00           348368           348368    5.6181161e-07    5.6181161e-07    3.2113591e-05    5.8850039e-06    5.9227721e-05    9.3289937e-05                1    0.0000000e+00    0.0000000e+00    0.0000000e+00    0.0000000e+00    0.0000000e+00    0.0000000e+00                1    0.0000000e+00                2    0.0000000e+00    1.5886607e-06    0.0000000e+00    0.0000000e+00    0.0000000e+00    0.0000000e+00                1    1.8290350e-02 
  -9.6854103e+00           303129           303129    5.2915076e-07    5.2915076e-07    3.7726001e-05    7.2275487e-06    6.1368666e-05    9.5529132e-05                1    0.0000000e+00    0.0000000e+00    0.0000000e+00    0.0000000e+00    0.0000000e+00    0.0000000e+00                1    0.0000000e+00                2    0.0000000e+00    1.5886607e-06    0.0000000e+00    0.0000000e+00    0.0000000e+00    0.0000000e+00                1    1.8422277e-02 
  -9.5893804e+00           269604           269604    5.0477202e-07    5.0477202e-07    4.7526398e-05    8.7744763e-06    6.2725754e-05    9.7176569e-05                1    0.0000000e+00    0.0000000e+00    0.0000000e+00    0.0000000e+00    0.0000000e+00    0.0000000e+00                1    0.0000000e+00                2    0.0000000e+00    1.5886607e-06    0.0000000e+00    0.0000000e+00    0.0000000e+00    0.0000000e+00                1    1.8519891e-02 
  -9.4817480e+00           243296           243296    4.8556047e-07    4.8556047e-07    5.5265411e-05    1.1619237e-05    6.3655837e-05    9.8346904e-05                1    0.0000000e+00    0.0000000e+00    0.0000000e+00    0.0000000e+00    0.0000000e+00    0.0000000e+00                1    0.0000000e+00                2    0.0000000e+00    1.5886607e-06    0.0000000e+00    0.0000000e+00    0.0000000e+00    0.0000000e+00                1    1.8630510e-02 
  -9.3810907e+00           222343           222343    4.7027099e-07    4.7027099e-07    6.0822850e-05    1.3602142e-05    6.5233628e-05    9.9431106e-05                1    0.0000000e+00    0.0000000e+00    0.0000000e+00    0.0000000e+00    0.0000000e+00    0.0000000e+00                1    0.0000000e+00                2    0.0000000e+00    1.5886607e-06    0.0000000e+00    0.0000000e+00    0.0000000e+00    0.0000000e+00                1    1.8734146e-02 
  -9.2800250e+00           204551           204551    4.5720610e-07    4.5720610e-07    6.6835816e-05    1.4413672e-05    6.5635326e-05    1.0000775e-04                1    0.0000000e+00    0.0000000e+00    0.0000000e+00    0.0000000e+00    0.0000000e+00    0.0000000e+00                1    0.0000000e+00                2    0.0000000e+00    1.5886607e-06    0.0000000e+00    0.0000000e+00    0.0000000e+00    0.0000000e+00                1    1.8837546e-02 
  -9.1780569e+00           188107           188107    4.4498249e-07    4.4498249e-07    7.2159764e-05    1.5660352e-05    6.6245841e-05    1.0131845e-04                1    0.0000000e+00    0.0000000e+00    0.0000000e+00    0.0000000e+00    0.0000000e+00    0.0000000e+00                1    0.0000000e+00                2    0.0000000e+00    1.5886607e-06    0.0000000e+00    0.0000000e+00    0.0000000e+00    0.0000000e+00                1    1.8941253e-02 
  -9.0843915e+00           175115           175115    4.3519304e-07    4.3519304e-07    7.7818995e-05    1.7682316e-05    6.6860520e-05    1.0189157e-04                1    0.0000000e+00    0.0000000e+00    0.0000000e+00    0.0000000e+00    0.0000000e+00    0.0000000e+00                1    0.0000000e+00                2    0.0000000e+00    1.5886607e-06    0.0000000e+00    0.0000000e+00    0.0000000e+00    0.0000000e+00                1    1.9055602e-02 
  -8.9762750e+00           163870           163870    4.2660538e-07    4.2660538e-07    8.7765767e-05    1.9898723e-05    6.7272115e-05    1.0178701e-04                1    0.0000000e+00    0.0000000e+00    0.0000000e+00    0.0000000e+00    0.0000000e+00    0.0000000e+00                1    0.0000000e+00                2    0.0000000e+00    1.5886607e-06    0.0000000e+00    0.0000000e+00    0.0000000e+00    0.0000000e+00                1    1.9164281e-02 
  -8.8572724e+00           154730           154730    4.1949027e-07    4.1949027e-07    9.5749016e-05    3.4506359e-05    6.7960030e-05    1.0209643e-04                1    0.0000000e+00    0.0000000e+00    0.0000000e+00    0.0000000e+00    0.0000000e+00    0.0000000e+00                1    0.0000000e+00                2    0.0000000e+00    1.5886607e-06    0.0000000e+00    0.0000000e+00    0.0000000e+00    0.0000000e+00                1    1.9282590e-02 
  -8.7799493e+00           151493           151493    4.1688370e-07    4.1688370e-07    9.7228680e-05    4.4831876e-05    6.8041552e-05    1.0217343e-04                1    0.0000000e+00    0.0000000e+00    0.0000000e+00    0.0000000e+00    0.0000000e+00    0.0000000e+00                1    0.0000000e+00                2    0.0000000e+00    1.5886607e-06    0.0000000e+00    0.0000000e+00    0.0000000e+00    0.0000000e+00                1    1.9358517e-02 
  -8.6407677e+00           146432           146432    4.1274269e-07    4.1274269e-07    1.0326348e-04    4.6652671e-05    6.8265586e-05    1.0242793e-04                1    0.0000000e+00    0.0000000e+00    0.0000000e+00    0.0000000e+00    0.0000000e+00    0.0000000e+00                1    0.0000000e+00                2    0.0000000e+00    1.5886607e-06    0.0000000e+00    0.0000000e+00    0.0000000e+00    0.0000000e+00                1    1.9473145e-02 
  -8.5789092e+00           144817           144817    4.1137686e-07    4.1137686e-07    1.0535643e-04    4.6771952e-05    6.7715516e-05    1.0192334e-04                1    0.0000000e+00    0.0000000e+00    0.0000000e+00    0.0000000e+00    0.0000000e+00    0.0000000e+00                1    0.0000000e+00                2    0.0000000e+00    1.5886607e-06    0.0000000e+00    0.0000000e+00    0.0000000e+00    0.0000000e+00                1    1.9532055e-02 
  -8.4397276e+00           142204           142204    4.0910465e-07    4.0910465e-07    1.0755013e-04    4.6938868e-05    6.7978860e-05    1.0164285e-04                1    0.0000000e+00    0.0000000e+00    0.0000000e+00    0.0000000e+00    0.0000000e+00    0.0000000e+00                1    0.0000000e+00                2    0.0000000e+00    1.5886607e-06    0.0000000e+00    0.0000000e+00    0.0000000e+00    0.0000000e+00                1    1.9663096e-02 
  -8.3624045e+00           141135           141135    4.0812541e-07    4.0812541e-07    1.0808679e-04    4.7163427e-05    6.8262060e-05    1.0131659e-04                1    0.0000000e+00    0.0000000e+00    0.0000000e+00    0.0000000e+00    0.0000000e+00    0.0000000e+00                1    0.0000000e+00                2    0.0000000e+00    1.5886607e-06    0.0000000e+00    0.0000000e+00    0.0000000e+00    0.0000000e+00                1    1.9734642e-02 
  -8.2232229e+00           139582           139582    4.0666955e-07    4.0666955e-07    1.0908400e-04    4.7576450e-05    6.8512906e-05    1.0100051e-04                1    0.0000000e+00    0.0000000e+00    0.0000000e+00    0.0000000e+00    0.0000000e+00    0.0000000e+00                1    0.0000000e+00                2    0.0000000e+00    1.5886607e-06    0.0000000e+00    0.0000000e+00    0.0000000e+00    0.0000000e+00                1    1.9861287e-02 
  -8.1613644e+00           138851           138851    4.0600875e-07    4.0600875e-07    1.0989475e-04    4.7641076e-05    6.7890733e-05    1.0115803e-04                1    0.0000000e+00    0.0000000e+00    0.0000000e+00    0.0000000e+00    0.0000000e+00    0.0000000e+00                1    0.0000000e+00                2    0.0000000e+00    1.5886607e-06    0.0000000e+00    0.0000000e+00    0.0000000e+00    0.0000000e+00                1    1.9916856e-02 
  -8.0840413e+00           138206           138206    4.0537202e-07    4.0537202e-07    1.0993676e-04    4.7634155e-05    6.7888782e-05    1.0116424e-04                1    0.0000000e+00    0.0000000e+00    0.0000000e+00    0.0000000e+00    0.0000000e+00    0.0000000e+00                1    0.0000000e+00                2    0.0000000e+00    1.5886607e-06    0.0000000e+00    0.0000000e+00    0.0000000e+00    0.0000000e+00                1    1.9985161e-02 
  -7.9448596e+00           137065           137065    4.0429448e-07    4.0429448e-07    1.1082376e-04    4.7926506e-05    6.8299970e-05    1.0104304e-04                1    0.0000000e+00    0.0000000e+00    0.0000000e+00    0.0000000e+00    0.0000000e+00    0.0000000e+00                1    0.0000000e+00                2    0.0000000e+00    1.5886607e-06    0.0000000e+00    0.0000000e+00    0.0000000e+00    0.0000000e+00                1    2.0105986e-02 
  -7.8482058e+00           136446           136446    4.0367241e-07    4.0367241e-07    1.1112367e-04    4.8117631e-05    6.8538882e-05    1.0062942e-04                1    0.0000000e+00    0.0000000e+00    0.0000000e+00    0.0000000e+00    0.0000000e+00    0.0000000e+00                1    0.0000000e+00                2    0.0000000e+00    1.5886607e-06    0.0000000e+00    0.0000000e+00    0.0000000e+00    0.0000000e+00                1    2.0188836e-02 
  -7.7708826e+00           135885           135885    4.0315631e-07    4.0315631e-07    1.1184211e-04    4.7494864e-05    6.8001749e-05    1.0022685e-04                1    0.0000000e+00    0.0000000e+00    0.0000000e+00    0.0000000e+00    0.0000000e+00    0.0000000e+00                1    0.0000000e+00                2    0.0000000e+00    1.5886607e-06    0.0000000e+00    0.0000000e+00    0.0000000e+00    0.0000000e+00                1    2.0254554e-02 
  -7.6742287e+00           135407           135407    4.0265789e-07    4.0265789e-07    1.1190606e-04    4.8156340e-05    6.8665348e-05    1.0016132e-04                1    0.0000000e+00    0.0000000e+00    0.0000000e+00    0.0000000e+00    0.0000000e+00    0.0000000e+00                1    0.0000000e+00                2    0.0000000e+00    1.5886607e-06    0.0000000e+00    0.0000000e+00    0.0000000e+00    0.0000000e+00                1    2.0338151e-02 
  -7.5969056e+00           134948           134948    4.0222264e-07    4.0222264e-07    1.1260163e-04    4.8306232e-05    6.8095124e-05    1.0034369e-04                1    0.0000000e+00    0.0000000e+00    0.0000000e+00    0.0000000e+00    0.0000000e+00    0.0000000e+00                1    0.0000000e+00                2    0.0000000e+00    1.5886607e-06    0.0000000e+00    0.0000000e+00    0.0000000e+00    0.0000000e+00                1    2.0405534e-02 
  -7.4577240e+00           134367           134367    4.0163473e-07    4.0163473e-07    1.1270999e-04    4.7658875e-05    6.8274070e-05    9.9933120e-05                1    0.0000000e+00    0.0000000e+00    0.0000000e+00    0.0000000e+00    0.0000000e+00    0.0000000e+00                1    0.0000000e+00                2    0.0000000e+00    1.5886607e-06    0.0000000e+00    0.0000000e+00    0.0000000e+00    0.0000000e+00                1    2.0525140e-02 
  -7.3610701e+00           133962           133962    4.0122304e-07    4.0122304e-07    1.1297244e-04    4.7920358e-05    6.8541829e-05    9.9474036e-05                1    0.0000000e+00    0.0000000e+00    0.0000000e+00    0.0000000e+00    0.0000000e+00    0.0000000e+00                1    0.0000000e+00                2    0.0000000e+00    1.5886607e-06    0.0000000e+00    0.0000000e+00    0.0000000e+00    0.0000000e+00                1    2.0606664e-02 
  -7.2837470e+00           133642           133642    4.0089134e-07    4.0089134e-07    1.1345350e-04    4.7939068e-05    6.8630631e-05    9.9667976e-05                1    0.0000000e+00    0.0000000e+00    0.0000000e+00    0.0000000e+00    0.0000000e+00    0.0000000e+00                1    0.0000000e+00                2    0.0000000e+00    1.5886607e-06    0.0000000e+00    0.0000000e+00    0.0000000e+00    0.0000000e+00                1    2.0671469e-02 
  -7.1870931e+00           133348           133348    4.0056231e-07    4.0056231e-07    1.1360078e-04    4.8188270e-05    6.8161820e-05    9.9231786e-05                1    0.0000000e+00    0.0000000e+00    0.0000000e+00    0.0000000e+00    0.0000000e+00    0.0000000e+00                1    0.0000000e+00                2    0.0000000e+00    1.5886607e-06    0.0000000e+00    0.0000000e+00    0.0000000e+00    0.0000000e+00                1    2.0751812e-02 
  -7.0131161e+00           132813           132813    3.9998480e-07    3.9998480e-07    1.1414284e-04    4.8308772e-05    6.8375398e-05    9.9590150e-05                1    0.0000000e+00    0.0000000e+00    0.0000000e+00    0.0000000e+00    0.0000000e+00    0.0000000e+00                1    0.0000000e+00                2    0.0000000e+00    1.5886607e-06    0.0000000e+00    0.0000000e+00    0.0000000e+00    0.0000000e+00                1    2.0894489e-02 
  -6.9357930e+00           132578           132578    3.9974706e-07    3.9974706e-07    1.1449206e-04    4.8475577e-05    6.8581215e-05    9.9111999e-05                1    0.0000000e+00    0.0000000e+00    0.0000000e+00    0.0000000e+00    0.0000000e+00    0.0000000e+00                1    0.0000000e+00                2    0.0000000e+00    1.5886607e-06    0.0000000e+00    0.0000000e+00    0.0000000e+00    0.0000000e+00                1    2.0935601e-02 
  -6.8391391e+00           132352           132352    3.9947878e-07    3.9947878e-07    1.1453888e-04    4.7904503e-05    6.8023832e-05    9.9320567e-05                1    0.0000000e+00    0.0000000e+00    0.0000000e+00    0.0000000e+00    0.0000000e+00    0.0000000e+00                1    0.0000000e+00                2    0.0000000e+00    1.5886607e-06    0.0000000e+00    0.0000000e+00    0.0000000e+00    0.0000000e+00                1    2.1013288e-02 
  -6.7183217e+00           132062           132062    3.9913741e-07    3.9913741e-07    1.1492747e-04    4.7983211e-05    6.8100273e-05    9.8648405e-05                1    0.0000000e+00    0.0000000e+00    0.0000000e+00    0.0000000e+00    0.0000000e+00    0.0000000e+00                1    0.0000000e+00                2    0.0000000e+00    1.5886607e-06    0.0000000e+00    0.0000000e+00    0.0000000e+00    0.0000000e+00                1    2.1109165e-02 
  -6.6216678e+00           131822           131822    3.9888391e-07    3.9888391e-07    1.1523803e-04    4.8003574e-05    6.8120051e-05    9.8667292e-05                1    0.0000000e+00    0.0000000e+00    0.0000000e+00    0.0000000e+00    0.0000000e+00    0.0000000e+00                1    0.0000000e+00                2    0.0000000e+00    1.5886607e-06    0.0000000e+00    0.0000000e+00    0.0000000e+00    0.0000000e+00                1    2.1185109e-02 
  -6.5443447e+00           131655           131655    3.9869817e-07    3.9869817e-07    1.1545320e-04    4.8570054e-05    6.8739951e-05    9.8621280e-05                1    0.0000000e+00    0.0000000e+00    0.0000000e+00    0.0000000e+00    0.0000000e+00    0.0000000e+00                1    0.0000000e+00                2    0.0000000e+00    1.5886607e-06    0.0000000e+00    0.0000000e+00    0.0000000e+00    0.0000000e+00                1    2.1245080e-02 
  -6.4476908e+00           131501           131501    3.9849254e-07    3.9849254e-07    1.1549326e-04    4.8683123e-05    6.8102848e-05    9.8726259e-05                1    0.0000000e+00    0.0000000e+00    0.0000000e+00    0.0000000e+00    0.0000000e+00    0.0000000e+00                1    0.0000000e+00                2    0.0000000e+00    1.5886607e-06    0.0000000e+00    0.0000000e+00    0.0000000e+00    0.0000000e+00                1    2.1319252e-02 
  -6.3268734e+00           131287           131287    3.9823461e-07    3.9823461e-07    1.1571666e-04    4.8721613e-05    6.8140269e-05    9.8761996e-05                1    0.0000000e+00    0.0000000e+00    0.0000000e+00    0.0000000e+00    0.0000000e+00    0.0000000e+00                1    0.0000000e+00                2    0.0000000e+00    1.5886607e-06    0.0000000e+00    0.0000000e+00    0.0000000e+00    0.0000000e+00                1    2.1410783e-02 
  -6.2302195e+00           131092           131092    3.9801552e-07    3.9801552e-07    1.1605603e-04    4.8720962e-05    6.8139636e-05    9.8761391e-05                1    0.0000000e+00    0.0000000e+00    0.0000000e+00    0.0000000e+00    0.0000000e+00    0.0000000e+00                1    0.0000000e+00                2    0.0000000e+00    1.5886607e-06    0.0000000e+00    0.0000000e+00    0.0000000e+00    0.0000000e+00                1    2.1483002e-02 
  -6.1528964e+00           130952           130952    3.9785865e-07    3.9785865e-07    1.1620358e-04    4.8564200e-05    6.8734266e-05    9.8615844e-05                1    0.0000000e+00    0.0000000e+00    0.0000000e+00    0.0000000e+00    0.0000000e+00    0.0000000e+00                1    0.0000000e+00                2    0.0000000e+00    1.5886607e-06    0.0000000e+00    0.0000000e+00    0.0000000e+00    0.0000000e+00                1    2.1540151e-02 
  -6.0562425e+00           130812           130812    3.9768500e-07    3.9768500e-07    1.1625272e-04    4.8133154e-05    6.8294119e-05    9.8162216e-05                1    0.0000000e+00    0.0000000e+00    0.0000000e+00    0.0000000e+00    0.0000000e+00    0.0000000e+00                1    0.0000000e+00                2    0.0000000e+00    1.5886607e-06    0.0000000e+00    0.0000000e+00    0.0000000e+00    0.0000000e+00                1    2.1610635e-02 
  -5.9354252e+00           130608           130608    3.9745442e-07    3.9745442e-07    1.1640517e-04    4.8097068e-05    6.8256493e-05    9.8122309e-05                1    0.0000000e+00    0.0000000e+00    0.0000000e+00    0.0000000e+00    0.0000000e+00    0.0000000e+00                1    0.0000000e+00                2    0.0000000e+00    1.5886607e-06    0.0000000e+00    0.0000000e+00    0.0000000e+00    0.0000000e+00                1    2.1696738e-02 
  -5.8387713e+00           130433           130433    3.9726936e-07    3.9726936e-07    1.1670399e-04    4.8167978e-05    6.8325361e-05    9.8188151e-05                1    0.0000000e+00    0.0000000e+00    0.0000000e+00    0.0000000e+00    0.0000000e+00    0.0000000e+00                1    0.0000000e+00                2    0.0000000e+00    1.5886607e-06    0.0000000e+00    0.0000000e+00    0.0000000e+00    0.0000000e+00                1    2.1764327e-02 
  -5.7179539e+00           130273           130273    3.9707307e-07    3.9707307e-07    1.1668971e-04    4.8242171e-05    6.8397418e-05    9.8257042e-05                1    0.0000000e+00    0.0000000e+00    0.0000000e+00    0.0000000e+00    0.0000000e+00    0.0000000e+00                1    0.0000000e+00                2    0.0000000e+00    1.5886607e-06    0.0000000e+00    0.0000000e+00    0.0000000e+00    0.0000000e+00                1    2.1847810e-02 
  -5.6213000e+00           130075           130075    3.9687216e-07    3.9687216e-07    1.1701071e-04    4.8850336e-05    6.8260987e-05    9.8123528e-05                1    0.0000000e+00    0.0000000e+00    0.0000000e+00    0.0000000e+00    0.0000000e+00    0.0000000e+00                1    0.0000000e+00                2    0.0000000e+00    1.5886607e-06    0.0000000e+00    0.0000000e+00    0.0000000e+00    0.0000000e+00                1    2.1913929e-02 
  -5.5439769e+00           129952           129952    3.9674192e-07    3.9674192e-07    1.1715408e-04    4.8616807e-05    6.8758132e-05    9.8597131e-05                1    0.0000000e+00    0.0000000e+00    0.0000000e+00    0.0000000e+00    0.0000000e+00    0.0000000e+00                1    0.0000000e+00                2    0.0000000e+00    1.5886607e-06    0.0000000e+00    0.0000000e+00    0.0000000e+00    0.0000000e+00                1    2.1966429e-02 
  -5.4473230e+00           129825           129825    3.9659344e-07    3.9659344e-07    1.1717662e-04    4.8396552e-05    6.8608985e-05    9.8553331e-05                1    0.0000000e+00    0.0000000e+00    0.0000000e+00    0.0000000e+00    0.0000000e+00    0.0000000e+00                1    0.0000000e+00                2    0.0000000e+00    1.5886607e-06    0.0000000e+00    0.0000000e+00    0.0000000e+00    0.0000000e+00                1    2.2054198e-02 
  -5.3265056e+00           129646           129646    3.9639316e-07    3.9639316e-07    1.1721199e-04    4.8914593e-05    6.8683858e-05    9.8337755e-05                1    0.0000000e+00    0.0000000e+00    0.0000000e+00    0.0000000e+00    0.0000000e+00    0.0000000e+00                1    0.0000000e+00                2    0.0000000e+00    1.5886607e-06    0.0000000e+00    0.0000000e+00    0.0000000e+00    0.0000000e+00                1    2.2134758e-02 
  -5.2298517e+00           129447           129447    3.9620492e-07    3.9620492e-07    1.1754450e-04    4.8951742e-05    6.8719976e-05    9.8372327e-05                1    0.0000000e+00    0.0000000e+00    0.0000000e+00    0.0000000e+00    0.0000000e+00    0.0000000e+00                1    0.0000000e+00                2    0.0000000e+00    1.5886607e-06    0.0000000e+00    0.0000000e+00    0.0000000e+00    0.0000000e+00                1    2.2198724e-02 
  -5.1090343e+00           129285           129285    3.9601394e-07    3.9601394e-07    1.1759219e-04    4.8478427e-05    6.8238710e-05    9.7879135e-05                1    0.0000000e+00    0.0000000e+00    0.0000000e+00    0.0000000e+00    0.0000000e+00    0.0000000e+00                1    0.0000000e+00                2    0.0000000e+00    1.5886607e-06    0.0000000e+00    0.0000000e+00    0.0000000e+00    0.0000000e+00                1    2.2277969e-02 
  -4.9595967e+00           129029           129029    3.9575731e-07    3.9575731e-07    1.1783241e-04    4.8582589e-05    6.8339987e-05    9.7976083e-05                1    0.0000000e+00    0.0000000e+00    0.0000000e+00    0.0000000e+00    0.0000000e+00    0.0000000e+00                1    0.0000000e+00                2    0.0000000e+00    1.5886607e-06    0.0000000e+00    0.0000000e+00    0.0000000e+00    0.0000000e+00                1    2.2375100e-02 
  -4.8400466e+00           128838           128838    3.9556443e-07    3.9556443e-07    1.1808627e-04    4.8375065e-05    6.8138212e-05    9.7782932e-05                1    0.0000000e+00    0.0000000e+00    0.0000000e+00    0.0000000e+00    0.0000000e+00    0.0000000e+00                1    0.0000000e+00                2    0.0000000e+00    1.5886607e-06    0.0000000e+00    0.0000000e+00    0.0000000e+00    0.0000000e+00                1    2.2452335e-02 
  -4.7444065e+00           128699           128699    3.9542133e-07    3.9542133e-07    1.1819702e-04    4.8938069e-05    6.8706683e-05    9.8359603e-05                1    0.0000000e+00    0.0000000e+00    0.0000000e+00    0.0000000e+00    0.0000000e+00    0.0000000e+00                1    0.0000000e+00                2    0.0000000e+00    1.5886607e-06    0.0000000e+00    0.0000000e+00    0.0000000e+00    0.0000000e+00                1    2.2513738e-02 
  -4.6248564e+00           128536           128536    3.9524944e-07    3.9524944e-07    1.1821713e-04    4.8300341e-05    6.8825758e-05    9.8473584e-05                1    0.0000000e+00    0.0000000e+00    0.0000000e+00    0.0000000e+00    0.0000000e+00    0.0000000e+00                1    0.0000000e+00                2    0.0000000e+00    1.5886607e-06    0.0000000e+00    0.0000000e+00    0.0000000e+00    0.0000000e+00                1    2.2589903e-02 
  -4.5292163e+00           128376           128376    3.9509097e-07    3.9509097e-07    1.1845098e-04    4.8976676e-05    6.8744219e-05    9.8395533e-05                1    0.0000000e+00    0.0000000e+00    0.0000000e+00    0.0000000e+00    0.0000000e+00    0.0000000e+00                1    0.0000000e+00                2    0.0000000e+00    1.5886607e-06    0.0000000e+00    0.0000000e+00    0.0000000e+00    0.0000000e+00                1    2.2650453e-02 
  -4.4096662e+00           128218           128218    3.9492439e-07    3.9492439e-07    1.1845795e-04    4.9077639e-05    6.8842382e-05    9.8489496e-05                1    0.0000000e+00    0.0000000e+00    0.0000000e+00    0.0000000e+00    0.0000000e+00    0.0000000e+00                1    0.0000000e+00                2    0.0000000e+00    1.5886607e-06    0.0000000e+00    0.0000000e+00    0.0000000e+00    0.0000000e+00                1    2.2748934e-02 
  -4.2606911e+00           127972           127972    3.9468139e-07    3.9468139e-07    1.1863398e-04    4.8639297e-05    6.8433050e-05    9.8123679e-05                1    0.0000000e+00    0.0000000e+00    0.0000000e+00    0.0000000e+00    0.0000000e+00    0.0000000e+00                1    0.0000000e+00                2    0.0000000e+00    1.5886607e-06    0.0000000e+00    0.0000000e+00    0.0000000e+00    0.0000000e+00                1    2.2841150e-02 
  -4.1415110e+00           127750           127750    3.9447443e-07    3.9447443e-07    1.1893013e-04    4.9049057e-05    6.8852559e-05    9.7796139e-05                1    0.0000000e+00    0.0000000e+00    0.0000000e+00    0.0000000e+00    0.0000000e+00    0.0000000e+00                1    0.0000000e+00                2    0.0000000e+00    1.5886607e-06    0.0000000e+00    0.0000000e+00    0.0000000e+00    0.0000000e+00                1    2.2914101e-02 
  -4.0461670e+00           127590           127590    3.9431896e-07    3.9431896e-07    1.1907589e-04    4.8513740e-05    6.8379814e-05    9.8178923e-05                1    0.0000000e+00    0.0000000e+00    0.0000000e+00    0.0000000e+00    0.0000000e+00    0.0000000e+00                1    0.0000000e+00                2    0.0000000e+00    1.5886607e-06    0.0000000e+00    0.0000000e+00    0.0000000e+00    0.0000000e+00                1    2.2971900e-02 
  -3.9269869e+00           127407           127407    3.9414156e-07    3.9414156e-07    1.1906970e-04    4.8723714e-05    6.8583970e-05    9.8374354e-05                1    0.0000000e+00    0.0000000e+00    0.0000000e+00    0.0000000e+00    0.0000000e+00    0.0000000e+00                1    0.0000000e+00                2    0.0000000e+00    1.5886607e-06    0.0000000e+00    0.0000000e+00    0.0000000e+00    0.0000000e+00                1    2.3043069e-02 
  -3.7796949e+00           127104           127104    3.9387501e-07    3.9387501e-07    1.1941869e-04    4.8710365e-05    6.8570991e-05    9.8361930e-05                1    0.0000000e+00    0.0000000e+00    0.0000000e+00    0.0000000e+00    0.0000000e+00    0.0000000e+00                1    0.0000000e+00                2    0.0000000e+00    1.5886607e-06    0.0000000e+00    0.0000000e+00    0.0000000e+00    0.0000000e+00                1    2.3129369e-02 
  -3.6618613e+00           126895           126895    3.9368050e-07    3.9368050e-07    1.1971115e-04    4.8560655e-05    6.8425429e-05    9.8222589e-05                1    0.0000000e+00    0.0000000e+00    0.0000000e+00    0.0000000e+00    0.0000000e+00    0.0000000e+00                1    0.0000000e+00                2    0.0000000e+00    1.5886607e-06    0.0000000e+00    0.0000000e+00    0.0000000e+00    0.0000000e+00                1    2.3197638e-02 
  -3.5145693e+00           126727           126727    3.9348978e-07    3.9348978e-07    1.1963819e-04    4.8748640e-05    6.8608206e-05    9.8397554e-05                1    0.0000000e+00    0.0000000e+00    0.0000000e+00    0.0000000e+00    0.0000000e+00    0.0000000e+00                1    0.0000000e+00                2    0.0000000e+00    1.5886607e-06    0.0000000e+00    0.0000000e+00    0.0000000e+00    0.0000000e+00                1    2.3283131e-02 
  -3.3656560e+00           126437           126437    3.9323677e-07    3.9323677e-07    1.1995657e-04    4.8800298e-05    6.8658432e-05    9.8445634e-05                1    0.0000000e+00    0.0000000e+00    0.0000000e+00    0.0000000e+00    0.0000000e+00    0.0000000e+00                1    0.0000000e+00                2    0.0000000e+00    1.5886607e-06    0.0000000e+00    0.0000000e+00    0.0000000e+00    0.0000000e+00                1    2.3375912e-02 
  -3.2465253e+00           126227           126227    3.9304558e-07    3.9304558e-07    1.2014210e-04    4.9233969e-05    6.8337132e-05    9.8138066e-05                1    0.0000000e+00    0.0000000e+00    0.0000000e+00    0.0000000e+00    0.0000000e+00    0.0000000e+00                1    0.0000000e+00                2    0.0000000e+00    1.5886607e-06    0.0000000e+00    0.0000000e+00    0.0000000e+00    0.0000000e+00                1    2.3449877e-02 
  -3.0976957e+00           125964           125964    3.9281555e-07    3.9281555e-07    1.2026618e-04    4.8703441e-05    6.8564258e-05    9.8355485e-05                1    0.0000000e+00    0.0000000e+00    0.0000000e+00    0.0000000e+00    0.0000000e+00    0.0000000e+00                1    0.0000000e+00                2    0.0000000e+00    1.5886607e-06    0.0000000e+00    0.0000000e+00    0.0000000e+00    0.0000000e+00                1    2.3542199e-02 
  -2.9786320e+00           125732           125732    3.9261004e-07    3.9261004e-07    1.2058746e-04    4.9275915e-05    6.8382968e-05    9.8189971e-05                1    0.0000000e+00    0.0000000e+00    0.0000000e+00    0.0000000e+00    0.0000000e+00    0.0000000e+00                1    0.0000000e+00                2    0.0000000e+00    1.5886607e-06    0.0000000e+00    0.0000000e+00    0.0000000e+00    0.0000000e+00                1    2.3615488e-02 
  -2.8357288e+00           125514           125514    3.9240838e-07    3.9240838e-07    1.2059731e-04    4.8645229e-05    6.8512863e-05    9.8314315e-05                1    0.0000000e+00    0.0000000e+00    0.0000000e+00    0.0000000e+00    0.0000000e+00    0.0000000e+00                1    0.0000000e+00                2    0.0000000e+00    1.5886607e-06    0.0000000e+00    0.0000000e+00    0.0000000e+00    0.0000000e+00                1    2.3702672e-02 
  -2.7001320e+00           125258           125258    3.9218556e-07    3.9218556e-07    1.2080315e-04    4.8831047e-05    6.8693534e-05    9.8487263e-05                1    0.0000000e+00    0.0000000e+00    0.0000000e+00    0.0000000e+00    0.0000000e+00    0.0000000e+00                1    0.0000000e+00                2    0.0000000e+00    1.5886607e-06    0.0000000e+00    0.0000000e+00    0.0000000e+00    0.0000000e+00                1    2.3784725e-02 
  -2.5916545e+00           125064           125064    3.9201577e-07    3.9201577e-07    1.2099948e-04    4.9333491e-05    6.8439009e-05    9.8243617e-05                1    0.0000000e+00    0.0000000e+00    0.0000000e+00    0.0000000e+00    0.0000000e+00    0.0000000e+00                1    0.0000000e+00                2    0.0000000e+00    1.5886607e-06    0.0000000e+00    0.0000000e+00    0.0000000e+00    0.0000000e+00                1    2.3825416e-02 
  -2.4560577e+00           124836           124836    3.9181168e-07    3.9181168e-07    1.2112738e-04    4.9333910e-05    6.8439416e-05    9.8244006e-05                1    0.0000000e+00    0.0000000e+00    0.0000000e+00    0.0000000e+00    0.0000000e+00    0.0000000e+00                1    0.0000000e+00                2    0.0000000e+00    1.5886607e-06    0.0000000e+00    0.0000000e+00    0.0000000e+00    0.0000000e+00                1    2.3906047e-02 
  -2.3072467e+00           124566           124566    3.9157755e-07    3.9157755e-07    1.2128226e-04    4.8706563e-05    6.8572498e-05    9.8371400e-05                1    0.0000000e+00    0.0000000e+00    0.0000000e+00    0.0000000e+00    0.0000000e+00    0.0000000e+00                1    0.0000000e+00                2    0.0000000e+00    1.5886607e-06    0.0000000e+00    0.0000000e+00    0.0000000e+00    0.0000000e+00                1    2.3993537e-02 
  -2.1584537e+00           124258           124258    3.9132364e-07    3.9132364e-07    1.2163802e-04    4.9222588e-05    6.8419838e-05    9.8367548e-05                1    0.0000000e+00    0.0000000e+00    0.0000000e+00    0.0000000e+00    0.0000000e+00    0.0000000e+00                1    0.0000000e+00                2    0.0000000e+00    1.5886607e-06    0.0000000e+00    0.0000000e+00    0.0000000e+00    0.0000000e+00                1    2.4080007e-02 
  -2.0096456e+00           123995           123995    3.9109669e-07    3.9109669e-07    1.2175494e-04    4.8867239e-05    6.8842224e-05    9.8036433e-05                1    0.0000000e+00    0.0000000e+00    0.0000000e+00    0.0000000e+00    0.0000000e+00    0.0000000e+00                1    0.0000000e+00                2    0.0000000e+00    1.5886607e-06    0.0000000e+00    0.0000000e+00    0.0000000e+00    0.0000000e+00                1    2.4165499e-02 
  -1.8608827e+00           123711           123711    3.9085686e-07    3.9085686e-07    1.2204016e-04    4.9157299e-05    6.8356289e-05    9.8306712e-05                1    0.0000000e+00    0.0000000e+00    0.0000000e+00    0.0000000e+00    0.0000000e+00    0.0000000e+00                1    0.0000000e+00                2    0.0000000e+00    1.5886607e-06    0.0000000e+00    0.0000000e+00    0.0000000e+00    0.0000000e+00                1    2.4250011e-02 
  -1.7121596e+00           123461           123461    3.9064373e-07    3.9064373e-07    1.2223518e-04    4.9109882e-05    6.8310135e-05    9.8262529e-05                1    0.0000000e+00    0.0000000e+00    0.0000000e+00    0.0000000e+00    0.0000000e+00    0.0000000e+00                1    0.0000000e+00                2    0.0000000e+00    1.5886607e-06    0.0000000e+00    0.0000000e+00    0.0000000e+00    0.0000000e+00                1    2.4335280e-02 
  -1.5634298e+00           123203           123203    3.9042378e-07    3.9042378e-07    1.2243072e-04    4.9058006e-05    6.9027706e-05    9.8214190e-05                1    0.0000000e+00    0.0000000e+00    0.0000000e+00    0.0000000e+00    0.0000000e+00    0.0000000e+00                1    0.0000000e+00                2    0.0000000e+00    1.5886607e-06    0.0000000e+00    0.0000000e+00    0.0000000e+00    0.0000000e+00                1    2.4395044e-02 
  -1.4146805e+00           122952           122952    3.9020945e-07    3.9020945e-07    1.2261887e-04    4.9281230e-05    6.8476918e-05    9.8422191e-05                1    0.0000000e+00    0.0000000e+00    0.0000000e+00    0.0000000e+00    0.0000000e+00    0.0000000e+00                1    0.0000000e+00                2    0.0000000e+00    1.5886607e-06    0.0000000e+00    0.0000000e+00    0.0000000e+00    0.0000000e+00                1    2.4479087e-02 
  -1.2659059e+00           122697           122697    3.8999320e-07    3.8999320e-07    1.2281099e-04    4.8944713e-05    6.8347278e-05    9.8615279e-05                1    0.0000000e+00    0.0000000e+00    0.0000000e+00    0.0000000e+00    0.0000000e+00    0.0000000e+00                1    0.0000000e+00                2    0.0000000e+00    1.5886607e-06    0.0000000e+00    0.0000000e+00    0.0000000e+00    0.0000000e+00                1    2.4563243e-02 
  -1.1171207e+00           122471           122471    3.8979453e-07    3.8979453e-07    1.2297574e-04    4.9611599e-05    6.9017073e-05    9.8513394e-05                1    0.0000000e+00    0.0000000e+00    0.0000000e+00    0.0000000e+00    0.0000000e+00    0.0000000e+00                1    0.0000000e+00                2    0.0000000e+00    1.5886607e-06    0.0000000e+00    0.0000000e+00    0.0000000e+00    0.0000000e+00                1    2.4650635e-02 
  -9.6834078e-01           122224           122224    3.8958663e-07    3.8958663e-07    1.2315171e-04    4.9551822e-05    6.8958888e-05    9.8457630e-05                1    0.0000000e+00    0.0000000e+00    0.0000000e+00    0.0000000e+00    0.0000000e+00    0.0000000e+00                1    0.0000000e+00                2    0.0000000e+00    1.5886607e-06    0.0000000e+00    0.0000000e+00    0.0000000e+00    0.0000000e+00                1    2.4711948e-02 
  -8.1955251e-01           121994           121994    3.8938909e-07    3.8938909e-07    1.2329972e-04    4.9401952e-05    6.8813011e-05    9.8317820e-05                1    0.0000000e+00    0.0000000e+00    0.0000000e+00    0.0000000e+00    0.0000000e+00    0.0000000e+00                1    0.0000000e+00                2    0.0000000e+00    1.5886607e-06    0.0000000e+00    0.0000000e+00    0.0000000e+00    0.0000000e+00                1    2.4798128e-02 
  -6.7074533e-01           121761           121761    3.8918937e-07    3.8918937e-07    1.2340853e-04    4.9684872e-05    6.9088394e-05    9.8581748e-05                1    0.0000000e+00    0.0000000e+00    0.0000000e+00    0.0000000e+00    0.0000000e+00    0.0000000e+00                1    0.0000000e+00                2    0.0000000e+00    1.5886607e-06    0.0000000e+00    0.0000000e+00    0.0000000e+00    0.0000000e+00                1    2.4857804e-02 
  -5.2190941e-01           121486           121486    3.8896440e-07    3.8896440e-07    1.2361368e-04    4.9518101e-05    6.8926066e-05    9.8426173e-05                1    0.0000000e+00    0.0000000e+00    0.0000000e+00    0.0000000e+00    0.0000000e+00    0.0000000e+00                1    0.0000000e+00                2    0.0000000e+00    1.5886607e-06    0.0000000e+00    0.0000000e+00    0.0000000e+00    0.0000000e+00                1    2.4942347e-02 
  -3.7307403e-01           121232           121232    3.8875157e-07    3.8875157e-07    1.2385632e-04    4.9661666e-05    6.9065806e-05    9.8560100e-05                1    0.0000000e+00    0.0000000e+00    0.0000000e+00    0.0000000e+00    0.0000000e+00    0.0000000e+00                1    0.0000000e+00                2    0.0000000e+00    1.5886607e-06    0.0000000e+00    0.0000000e+00    0.0000000e+00    0.0000000e+00                1    2.5026328e-02 
  -2.2423344e-01           120982           120982    3.8854444e-07    3.8854444e-07    1.2400174e-04    4.9548087e-05    6.8955253e-05    9.8454145e-05                1    0.0000000e+00    0.0000000e+00    0.0000000e+00    0.0000000e+00    0.0000000e+00    0.0000000e+00                1    0.0000000e+00                2    0.0000000e+00    1.5886607e-06    0.0000000e+00    0.0000000e+00    0.0000000e+00    0.0000000e+00                1    2.5083811e-02 
  -7.5396292e-02           120737           120737    3.8834112e-07    3.8834112e-07    1.2416520e-04    4.9564803e-05    6.8971524e-05    9.8469740e-05                1    0.0000000e+00    0.0000000e+00    0.0000000e+00    0.0000000e+00    0.0000000e+00    0.0000000e+00                1    0.0000000e+00                2    0.0000000e+00    1.5886607e-06    0.0000000e+00    0.0000000e+00    0.0000000e+00    0.0000000e+00                1    2.5166785e-02 
   7.3423213e-02           120493           120493    3.8813960e-07    3.8813960e-07    1.2431066e-04    4.9705805e-05    6.9108770e-05    9.8601276e-05                1    0.0000000e+00    0.0000000e+00    0.0000000e+00    0.0000000e+00    0.0000000e+00    0.0000000e+00                1    0.0000000e+00                2    0.0000000e+00    1.5886607e-06    0.0000000e+00    0.0000000e+00    0.0000000e+00    0.0000000e+00                1    2.5223261e-02 
   2.2221889e-01           120253           120253    3.8793791e-07    3.8793791e-07    1.2449696e-04    4.9624250e-05    6.9029387e-05    9.8525195e-05                1    0.0000000e+00    0.0000000e+00    0.0000000e+00    0.0000000e+00    0.0000000e+00    0.0000000e+00                1    0.0000000e+00                2    0.0000000e+00    1.5886607e-06    0.0000000e+00    0.0000000e+00    0.0000000e+00    0.0000000e+00                1    2.5305332e-02 
   3.7101928e-01           120030           120030    3.8774707e-07    3.8774707e-07    1.2458767e-04    4.9595457e-05    6.9001361e-05    9.8498335e-05                1    0.0000000e+00    0.0000000e+00    0.0000000e+00    0.0000000e+00    0.0000000e+00    0.0000000e+00                1    0.0000000e+00                2    0.0000000e+00    1.5886607e-06    0.0000000e+00    0.0000000e+00    0.0000000e+00    0.0000000e+00                1    2.5387014e-02 
   5.1982154e-01           119746           119746    3.8752193e-07    3.8752193e-07    1.2478695e-04    4.9498060e-05    6.8906558e-05    9.8407476e-05                1    0.0000000e+00    0.0000000e+00    0.0000000e+00    0.0000000e+00    0.0000000e+00    0.0000000e+00                1    0.0000000e+00                2    0.0000000e+00    1.5886607e-06    0.0000000e+00    0.0000000e+00    0.0000000e+00    0.0000000e+00                1    2.5441815e-02 
   6.6860041e-01           119475           119475    3.8730465e-07    3.8730465e-07    1.2493682e-04    4.9412476e-05    6.8823255e-05    9.8327638e-05                1    0.0000000e+00    0.0000000e+00    0.0000000e+00    0.0000000e+00    0.0000000e+00    0.0000000e+00                1    0.0000000e+00                2    0.0000000e+00    1.5886607e-06    0.0000000e+00    0.0000000e+00    0.0000000e+00    0.0000000e+00                1    2.5522425e-02 
   8.1730832e-01           119210           119210    3.8709155e-07    3.8709155e-07    1.2516937e-04    4.9726303e-05    6.9128721e-05    9.8620397e-05                1    0.0000000e+00    0.0000000e+00    0.0000000e+00    0.0000000e+00    0.0000000e+00    0.0000000e+00                1    0.0000000e+00                2    0.0000000e+00    1.5886607e-06    0.0000000e+00    0.0000000e+00    0.0000000e+00    0.0000000e+00                1    2.5602494e-02 
   9.6605973e-01           118929           118929    3.8686994e-07    3.8686994e-07    1.2533804e-04    4.9699903e-05    6.9103025e-05    9.8595770e-05                1    0.0000000e+00    0.0000000e+00    0.0000000e+00    0.0000000e+00    0.0000000e+00    0.0000000e+00                1    0.0000000e+00                2    0.0000000e+00    1.5886607e-06    0.0000000e+00    0.0000000e+00    0.0000000e+00    0.0000000e+00                1    2.5655470e-02 
   1.1148081e+00           118680           118680    3.8666782e-07    3.8666782e-07    1.2550776e-04    4.9724703e-05    6.9127164e-05    9.8618905e-05                1    0.0000000e+00    0.0000000e+00    0.0000000e+00    0.0000000e+00    0.0000000e+00    0.0000000e+00                1    0.0000000e+00                2    0.0000000e+00    1.5886607e-06    0.0000000e+00    0.0000000e+00    0.0000000e+00    0.0000000e+00                1    2.5734562e-02 
   1.2635602e+00           118420           118420    3.8645895e-07    3.8645895e-07    1.2571813e-04    4.9629226e-05    6.9093231e-05    9.8678518e-05                1    0.0000000e+00    0.0000000e+00    0.0000000e+00    0.0000000e+00    0.0000000e+00    0.0000000e+00                1    0.0000000e+00                2    0.0000000e+00    1.5886607e-06    0.0000000e+00    0.0000000e+00    0.0000000e+00    0.0000000e+00                1    2.5786294e-02 
   1.4123250e+00           118163           118163    3.8625233e-07    3.8625233e-07    1.2583080e-04    4.9438056e-05    6.8907148e-05    9.8500167e-05                1    0.0000000e+00    0.0000000e+00    0.0000000e+00    0.0000000e+00    0.0000000e+00    0.0000000e+00                1    0.0000000e+00                2    0.0000000e+00    1.5886607e-06    0.0000000e+00    0.0000000e+00    0.0000000e+00    0.0000000e+00                1    2.5863930e-02 
   1.5611015e+00           117911           117911    3.8605166e-07    3.8605166e-07    1.2600860e-04    5.0044182e-05    6.8738925e-05    9.8338935e-05                1    0.0000000e+00    0.0000000e+00    0.0000000e+00    0.0000000e+00    0.0000000e+00    0.0000000e+00                1    0.0000000e+00                2    0.0000000e+00    1.5886607e-06    0.0000000e+00    0.0000000e+00    0.0000000e+00    0.0000000e+00                1    2.5941152e-02 
   1.7098926e+00           117661           117661    3.8584932e-07    3.8584932e-07    1.2614086e-04    4.9778503e-05    6.9259270e-05    9.8090806e-05                1    0.0000000e+00    0.0000000e+00    0.0000000e+00    0.0000000e+00    0.0000000e+00    0.0000000e+00                1    0.0000000e+00                2    0.0000000e+00    1.5886607e-06    0.0000000e+00    0.0000000e+00    0.0000000e+00    0.0000000e+00                1    2.5990902e-02 
   1.8587062e+00           117420           117420    3.8565362e-07    3.8565362e-07    1.2633051e-04    4.9479143e-05    6.8947141e-05    9.8538498e-05                1    0.0000000e+00    0.0000000e+00    0.0000000e+00    0.0000000e+00    0.0000000e+00    0.0000000e+00                1    0.0000000e+00                2    0.0000000e+00    1.5886607e-06    0.0000000e+00    0.0000000e+00    0.0000000e+00    0.0000000e+00                1    2.6067130e-02 
   2.0075425e+00           117162           117162    3.8544834e-07    3.8544834e-07    1.2648227e-04    4.9478492e-05    6.9068925e-05    9.8846383e-05                1    0.0000000e+00    0.0000000e+00    0.0000000e+00    0.0000000e+00    0.0000000e+00    0.0000000e+00                1    0.0000000e+00                2    0.0000000e+00    1.5886607e-06    0.0000000e+00    0.0000000e+00    0.0000000e+00    0.0000000e+00                1    2.6142892e-02 
   2.1453030e+00           116922           116922    3.8525598e-07    3.8525598e-07    1.2665067e-04    5.0005628e-05    6.8819002e-05    9.8606845e-05                1    0.0000000e+00    0.0000000e+00    0.0000000e+00    0.0000000e+00    0.0000000e+00    0.0000000e+00                1    0.0000000e+00                2    0.0000000e+00    1.5886607e-06    0.0000000e+00    0.0000000e+00    0.0000000e+00    0.0000000e+00                1    2.6185152e-02 
   2.2830902e+00           116685           116685    3.8506748e-07    3.8506748e-07    1.2679726e-04    4.9813126e-05    6.8611393e-05    9.8375316e-05                1    0.0000000e+00    0.0000000e+00    0.0000000e+00    0.0000000e+00    0.0000000e+00    0.0000000e+00                1    0.0000000e+00                2    0.0000000e+00    1.5886607e-06    0.0000000e+00    0.0000000e+00    0.0000000e+00    0.0000000e+00                1    2.6254215e-02 
   2.4209008e+00           116454           116454    3.8488170e-07    3.8488170e-07    1.2691032e-04    4.9515750e-05    6.9105191e-05    9.8881142e-05                1    0.0000000e+00    0.0000000e+00    0.0000000e+00    0.0000000e+00    0.0000000e+00    0.0000000e+00                1    0.0000000e+00                2    0.0000000e+00    1.5886607e-06    0.0000000e+00    0.0000000e+00    0.0000000e+00    0.0000000e+00                1    2.6322927e-02 
   2.5587359e+00           116217           116217    3.8469195e-07    3.8469195e-07    1.2709462e-04    4.9597098e-05    6.9184375e-05    9.8173544e-05                1    0.0000000e+00    0.0000000e+00    0.0000000e+00    0.0000000e+00    0.0000000e+00    0.0000000e+00                1    0.0000000e+00                2    0.0000000e+00    1.5886607e-06    0.0000000e+00    0.0000000e+00    0.0000000e+00    0.0000000e+00                1    2.6391313e-02 
   2.6966053e+00           115995           115995    3.8451292e-07    3.8451292e-07    1.2716882e-04    5.0023186e-05    6.8836111e-05    9.8623243e-05                1    0.0000000e+00    0.0000000e+00    0.0000000e+00    0.0000000e+00    0.0000000e+00    0.0000000e+00                1    0.0000000e+00                2    0.0000000e+00    1.5886607e-06    0.0000000e+00    0.0000000e+00    0.0000000e+00    0.0000000e+00                1    2.6431857e-02 
   2.8345098e+00           115741           115741    3.8431645e-07    3.8431645e-07    1.2733418e-04    4.9488053e-05    6.9116634e-05    9.8166934e-05                1    0.0000000e+00    0.0000000e+00    0.0000000e+00    0.0000000e+00    0.0000000e+00    0.0000000e+00                1    0.0000000e+00                2    0.0000000e+00    1.5886607e-06    0.0000000e+00    0.0000000e+00    0.0000000e+00    0.0000000e+00                1    2.6499435e-02 
   3.0378977e+00           115453           115453    4.9341139e-07    4.9341139e-07    1.4036483e-04    5.1742072e-05    7.4514366e-05    1.0828018e-04                1    1.1005333e-07    1.1005333e-07    2.1519777e+01    2.1519777e+01    1.0000000e+00    2.6548774e-01                1    2.2753872e-04                2    0.0000000e+00    1.5886607e-06    0.0000000e+00    0.0000000e+00    0.0000000e+00    0.0000000e+00                1    2.6598335e-02 
   3.1758506e+00           115876           115876    8.2377900e-07    8.2377900e-07    1.5288630e-04    5.4441085e-05    1.0388877e-04    1.0859807e-04                1    4.4038970e-07    4.4038970e-07    6.9045262e+01    6.9045262e+01    1.0000000e+00    2.7329816e+00                1    8.7660402e-04                2    0.0000000e+00    1.5886607e-06    0.0000000e+00    0.0000000e+00    0.0000000e+00    0.0000000e+00                1    2.6637129e-02 
   3.3071438e+00           118770           118770    1.3427138e-06    1.3427138e-06    7.8818775e-05    4.8545754e-05    9.8006914e-05    1.0821318e-04                1    9.5936725e-07    9.5936725e-07    8.0058348e+01    8.0058348e+01    1.0000000e+00    3.6743643e+00                1    1.7615186e-03                2    0.0000000e+00    1.5886607e-06    0.0000000e+00    0.0000000e+00    0.0000000e+00    0.0000000e+00                1    2.6700132e-02 
   3.4227041e+00           126978           126978    1.9640457e-06    1.9640457e-06    1.6940457e-05    1.7152332e-06    9.2104114e-05    1.0860991e-04                1    1.5812516e-06    1.5812516e-06    1.4373856e+02    1.4373856e+02    1.0000000e+00    1.1844467e+01                1    2.8455622e-03                2    0.0000000e+00    1.5886607e-06    0.0000000e+00    0.0000000e+00    0.0000000e+00    0.0000000e+00                1    2.6755379e-02 
   3.5239545e+00           139315           139315    2.6211088e-06    2.6211088e-06    6.9764016e-06    1.2249496e-06    8.2926965e-05    1.0413807e-04                1    2.2531751e-06    2.2531751e-06    1.6588427e+02    1.6588427e+02    1.0000000e+00    1.5775363e+01                1    3.8053309e-03                2    0.0000000e+00    1.5886607e-06    0.0000000e+00    0.0000000e+00    0.0000000e+00    0.0000000e+00                1    2.6803571e-02 
   3.6067644e+00           152882           152882    3.2018451e-06    3.2018451e-06    4.1262953e-06    4.3854006e-07    7.3334234e-05    1.0155192e-04                1    2.8909364e-06    2.8909364e-06    1.9230303e+02    1.9230303e+02    1.0000000e+00    2.1200262e+01                1    4.5952054e-03                2    0.0000000e+00    1.5886607e-06    0.0000000e+00    0.0000000e+00    0.0000000e+00    0.0000000e+00                1    2.6842824e-02 
   3.7021704e+00           171634           171634    3.9408264e-06    3.9408264e-06    2.5490257e-06    4.0796436e-07    5.8954521e-05    1.0032742e-04                1    3.7241093e-06    3.7241093e-06    2.2069126e+02    2.2069126e+02    1.0000000e+00    2.7921530e+01                1    5.5023006e-03                2    0.0000000e+00    1.5886607e-06    0.0000000e+00    0.0000000e+00    0.0000000e+00    0.0000000e+00                1    2.6859801e-02 
   3.8059080e+00           195530           195530    4.8108504e-06    4.8108504e-06    1.5034042e-06    4.0497431e-07    5.8452268e-06    9.6775162e-05                1    4.7496033e-06    4.7496033e-06    2.4776544e+02    2.4776544e+02    1.0000000e+00    3.5192524e+01                1    6.4465334e-03                2    0.0000000e+00    1.5886607e-06    0.0000000e+00    0.0000000e+00    0.0000000e+00    0.0000000e+00                1    2.6908530e-02 
   3.9154496e+00           224613           224613    5.7805314e-06    5.7805314e-06    8.9920378e-07    3.9707192e-07    1.1712157e-06    9.4068475e-05                1    5.9676854e-06    5.9676854e-06    2.7765774e+02    2.7765774e+02    1.0000000e+00    4.4196565e+01                1    7.5042619e-03                2    0.0000000e+00    1.5886607e-06    0.0000000e+00    0.0000000e+00    0.0000000e+00    0.0000000e+00                1    2.6959747e-02 
   4.0132479e+00           254546           254546    6.7101915e-06    6.7101915e-06    6.0226118e-07    3.9578382e-07    1.1673515e-06    9.0669197e-05                1    7.1725393e-06    7.1725393e-06    3.0801507e+02    3.1252925e+02    9.8555600e-01    5.4389228e+01                1    8.5937883e-03                2    0.0000000e+00    1.5886607e-06    0.0000000e+00    0.0000000e+00    0.0000000e+00    0.0000000e+00                1    2.7005250e-02 
   4.1014886e+00           282843           282843    7.5506694e-06    7.5506694e-06    4.3609355e-07    3.8978170e-07    3.8978170e-07    8.6220445e-05                1    8.3546545e-06    8.3546545e-06    3.3001854e+02    3.3895624e+02    9.7363170e-01    6.2437520e+01                1    9.6510938e-03                2    0.0000000e+00    1.5886607e-06    0.0000000e+00    0.0000000e+00    0.0000000e+00    0.0000000e+00                1    2.7046112e-02 
   4.2080202e+00           314637           314637    8.5089734e-06    8.5089734e-06    3.0052659e-07    3.8704168e-07    3.8704168e-07    8.1828045e-05                1    9.9018895e-06    9.9018895e-06    3.5906085e+02    3.7440197e+02    9.5902500e-01    7.3910316e+01                1    1.0993173e-02                2    0.0000000e+00    1.5886607e-06    0.0000000e+00    0.0000000e+00    0.0000000e+00    0.0000000e+00                1    2.7095199e-02 
   4.3048409e+00           334680           334680    9.1897408e-06    9.1897408e-06    2.3107741e-07    3.8522963e-07    3.8522963e-07    7.8432992e-05                1    1.1422034e-05    1.1422034e-05    3.8762513e+02    4.0968049e+02    9.4616448e-01    8.6137607e+01                1    1.2293469e-02                2    0.0000000e+00    1.5886607e-06    0.0000000e+00    0.0000000e+00    0.0000000e+00    0.0000000e+00                1    2.7139632e-02 
   4.4048646e+00           339379           339379    9.4698443e-06    9.4698443e-06    2.0436263e-07    3.7550231e-07    3.7550231e-07    7.4937973e-05                1    1.3106417e-05    1.3106417e-05    4.1375622e+02    4.4210237e+02    9.3588329e-01    9.8142707e+01                1    1.3805127e-02                2    0.0000000e+00    1.5886607e-06    0.0000000e+00    0.0000000e+00    0.0000000e+00    0.0000000e+00                1    2.7185354e-02 
   4.5075019e+00           352612           352612    1.0012794e-05    1.0012794e-05    1.7540333e-07    3.7234316e-07    3.7234316e-07    7.2840975e-05                1    1.4949365e-05    1.4949365e-05    4.3617886e+02    4.6987970e+02    9.2827772e-01    1.0906821e+02                1    1.5571072e-02                2    0.0000000e+00    1.5886607e-06    0.0000000e+00    0.0000000e+00    0.0000000e+00    0.0000000e+00                1    2.7232071e-02 
   4.6067928e+00           361567           361567    1.0463176e-05    1.0463176e-05    1.5143951e-07    3.6757284e-07    3.6757284e-07    6.9736703e-05                1    1.6760364e-05    1.6760364e-05    4.3617886e+02    4.6987970e+02    9.2827772e-01    1.0906821e+02                1    1.7387777e-02                2    0.0000000e+00    1.5886607e-06    0.0000000e+00    0.0000000e+00    0.0000000e+00    0.0000000e+00                1    2.7277119e-02 
   4.7061803e+00           366905           366905    1.0810715e-05    1.0810715e-05    1.3269289e-07    3.6231700e-07    3.6231700e-07    6.8711815e-05                1    1.8573124e-05    1.8573124e-05    4.3617886e+02    4.6987970e+02    9.2827772e-01    1.0906821e+02                1    1.9353509e-02                2    0.0000000e+00    1.5886607e-06    0.0000000e+00    0.0000000e+00    0.0000000e+00    0.0000000e+00                1    2.7322074e-02 
   4.8054512e+00           370087           370087    1.0947074e-05    1.0947074e-05    1.1361176e-07    3.5687426e-07    3.5687426e-07    6.8344229e-05                1    2.0383757e-05    2.0383757e-05    4.3617886e+02    4.6987970e+02    9.2827772e-01    1.0906821e+02                1    2.1093498e-02                2    0.0000000e+00    1.5886607e-06    0.0000000e+00    0.0000000e+00    0.0000000e+00    0.0000000e+00                1    2.7366894e-02 
   4.9047609e+00           416374           416374    1.1997653e-05    1.1997653e-05    1.0736204e-07    3.4891705e-07    3.4891705e-07    6.4065323e-05                1    2.2195097e-05    2.2195097e-05    4.3617886e+02    4.6987970e+02    9.2827772e-01    1.0906821e+02                1    2.3312428e-02                2    0.0000000e+00    1.5886607e-06    0.0000000e+00    0.0000000e+00    0.0000000e+00    0.0000000e+00                1    2.7411696e-02 
   5.0040779e+00           458257           458257    1.2268269e-05    1.2268269e-05    9.7286267e-08    3.4393836e-07    3.4393836e-07    5.9784966e-05                1    2.4006572e-05    2.4006572e-05    4.3617886e+02    4.6987970e+02    9.2827772e-01    1.0906821e+02                1    2.5152570e-02                2    0.0000000e+00    1.5886607e-06    0.0000000e+00    0.0000000e+00    0.0000000e+00    0.0000000e+00                1    2.7485201e-02 
   5.1033912e+00           486341           486341    1.2609895e-05    1.2609895e-05    9.3755142e-08    3.4058205e-07    3.4058205e-07    5.5217202e-05                1    2.5817978e-05    2.5817978e-05    4.3617886e+02    4.6987970e+02    9.2827772e-01    1.0906821e+02                1    2.7333911e-02                2    0.0000000e+00    1.5886607e-06    0.0000000e+00    0.0000000e+00    0.0000000e+00    0.0000000e+00                1    2.7674171e-02 
   5.2026684e+00           474872           474872    1.2733324e-05    1.2733324e-05    8.1526579e-08    3.3718757e-07    3.3718757e-07    5.2687199e-05                1    2.7628726e-05    2.7628726e-05    4.3617886e+02    4.6987970e+02    9.2827772e-01    1.0906821e+02                1    2.9588991e-02                2    0.0000000e+00    1.5886607e-06    0.0000000e+00    0.0000000e+00    0.0000000e+00    0.0000000e+00                1    2.8027967e-02 
   5.3019647e+00           449464           449464    1.2421382e-05    1.2421382e-05    7.9688857e-08    4.0960145e-07    4.0960145e-07    5.3156993e-05                1    2.9439824e-05    2.9439824e-05    4.3617886e+02    4.6987970e+02    9.2827772e-01    1.0906821e+02                1    3.1937856e-02                2    0.0000000e+00    1.5886607e-06    0.0000000e+00    0.0000000e+00    0.0000000e+00    0.0000000e+00                1    2.7923271e-02 
   5.4012545e+00           411284           411284    1.1387728e-05    1.1387728e-05    8.2539554e-08    4.1218742e-07    4.1218742e-07    5.7522801e-05                1    3.1250802e-05    3.1250802e-05    4.3617886e+02    4.6987970e+02    9.2827772e-01    1.0906821e+02                1    3.3713325e-02                2    0.0000000e+00    1.5886607e-06    0.0000000e+00    0.0000000e+00    0.0000000e+00    0.0000000e+00                1    2.7863771e-02 
   5.5005633e+00           368426           368426    1.0137475e-05    1.0137475e-05    8.2817939e-08    4.2713138e-07    4.2713138e-07    6.3831101e-05                1    3.3062127e-05    3.3062127e-05    4.3617886e+02    4.6987970e+02    9.2827772e-01    1.0906821e+02                1    3.4251611e-02                2    0.0000000e+00    1.5886607e-06    0.0000000e+00    0.0000000e+00    0.0000000e+00    0.0000000e+00                1    2.8021665e-02 
   5.6098197e+00           326060           326060    8.9085816e-06    8.9085816e-06    9.1898115e-08    4.3727360e-07    4.3727360e-07    6.9655596e-05                1    3.5054889e-05    3.5054889e-05    4.3617886e+02    4.6987970e+02    9.2827772e-01    1.0906821e+02                1    3.1073379e-02                2    0.0000000e+00    1.5886607e-06    0.0000000e+00    0.0000000e+00    0.0000000e+00    0.0000000e+00                1    2.8294712e-02 
   5.7025722e+00           306079           306079    8.4317559e-06    8.4317559e-06    9.8712655e-08    4.5909627e-07    4.5909627e-07    7.1416307e-05                1    3.6746630e-05    3.6746630e-05    4.3617886e+02    4.6987970e+02    9.2827772e-01    1.0906821e+02                1    2.4069439e-02                2    0.0000000e+00    1.5886607e-06    0.0000000e+00    0.0000000e+00    0.0000000e+00    0.0000000e+00                1    2.8486715e-02 
   5.8060997e+00           292630           292630    8.2194541e-06    8.2194541e-06    9.7341060e-08    4.3680476e-07    4.3680476e-07    7.1286396e-05                1    3.8634902e-05    3.8634902e-05    4.3617886e+02    4.6987970e+02    9.2827772e-01    1.0906821e+02                1    2.3287192e-02                2    0.0000000e+00    1.5886607e-06    0.0000000e+00    0.0000000e+00    0.0000000e+00    0.0000000e+00                1    2.8522901e-02 
   5.9078069e+00           283134           283134    8.0885890e-06    8.0885890e-06    9.3274296e-08    4.2493532e-07    4.2493532e-07    7.3453552e-05                1    4.0489970e-05    4.0489970e-05    4.3617886e+02    4.6987970e+02    9.2827772e-01    1.0906821e+02                1    2.3224926e-02                2    0.0000000e+00    1.5886607e-06    0.0000000e+00    0.0000000e+00    0.0000000e+00    0.0000000e+00                1    2.8498065e-02 
   6.0036435e+00           271667           271667    7.8258554e-06    7.8258554e-06    9.4405200e-08    4.1289684e-07    4.1289684e-07    7.4545915e-05                1    4.2237965e-05    4.2237965e-05    4.3617886e+02    4.6987970e+02    9.2827772e-01    1.0906821e+02                1    2.3866227e-02                2    0.0000000e+00    1.5886607e-06    0.0000000e+00    0.0000000e+00    0.0000000e+00    0.0000000e+00                1    2.8479799e-02 
   6.1064819e+00           260047           260047    7.4923687e-06    7.4923687e-06    9.7290591e-08    4.0466187e-07    4.0466187e-07    7.6179742e-05                1    4.4113668e-05    4.4113668e-05    4.3617886e+02    4.6987970e+02    9.2827772e-01    1.0906821e+02                1    2.1041105e-02                2    0.0000000e+00    1.5886607e-06    0.0000000e+00    0.0000000e+00    0.0000000e+00    0.0000000e+00                1    2.8492303e-02 
   6.2021371e+00           252365           252365    7.3310704e-06    7.3310704e-06    9.7846482e-08    4.0270519e-07    4.0270519e-07    7.6587511e-05                1    4.5858353e-05    4.5858353e-05    4.3617886e+02    4.6987970e+02    9.2827772e-01    1.0906821e+02                1    2.1042717e-02                2    0.0000000e+00    1.5886607e-06    0.0000000e+00    0.0000000e+00    0.0000000e+00    0.0000000e+00                1    2.8579013e-02 
   6.3054654e+00           248292           248292    7.2529657e-06    7.2529657e-06    1.0046760e-07    3.9714837e-07    3.9714837e-07    7.6278230e-05                1    4.7742990e-05    4.7742990e-05    4.3617886e+02    4.6987970e+02    9.2827772e-01    1.0906821e+02                1    1.9666375e-02                2    0.0000000e+00    1.5886607e-06    0.0000000e+00    0.0000000e+00    0.0000000e+00    0.0000000e+00                1    2.8616329e-02 
   6.4078466e+00           246669           246669    7.2082403e-06    7.2082403e-06    9.3749537e-08    3.9485990e-07    3.9485990e-07    7.6597120e-05                1    4.9610352e-05    4.9610352e-05    4.3617886e+02    4.6987970e+02    9.2827772e-01    1.0906821e+02                1    2.0703857e-02                2    0.0000000e+00    1.5886607e-06    0.0000000e+00    0.0000000e+00    0.0000000e+00    0.0000000e+00                1    2.8643036e-02 
   6.5031446e+00           238222           238222    6.8972603e-06    6.8972603e-06    9.5685122e-08    3.9386960e-07    3.9386960e-07    7.8703268e-05                1    5.1348523e-05    5.1348523e-05    4.3617886e+02    4.6987970e+02    9.2827772e-01    1.0906821e+02                1    1.9757276e-02                2    0.0000000e+00    1.5886607e-06    0.0000000e+00    0.0000000e+00    0.0000000e+00    0.0000000e+00                1    2.8608767e-02 
   6.6004180e+00           229725           229725    6.6394216e-06    6.6394216e-06    9.5806661e-08    3.8953803e-07    3.8953803e-07    8.0092524e-05                1    5.3122724e-05    5.3122724e-05    4.3617886e+02    4.6987970e+02    9.2827772e-01    1.0906821e+02                1    2.0751394e-02                2    0.0000000e+00    1.5886607e-06    0.0000000e+00    0.0000000e+00    0.0000000e+00    0.0000000e+00                1    2.8592575e-02 
   6.7029836e+00           221568           221568    6.4266312e-06    6.4266312e-06    1.0107312e-07    3.8234745e-07    3.8234745e-07    8.0064703e-05                1    5.4993450e-05    5.4993450e-05    4.3617886e+02    4.6987970e+02    9.2827772e-01    1.0906821e+02                1    1.8343199e-02                2    0.0000000e+00    1.5886607e-06    0.0000000e+00    0.0000000e+00    0.0000000e+00    0.0000000e+00                1    2.8559451e-02 
   6.8011539e+00           216780           216780    6.3535661e-06    6.3535661e-06    1.0134464e-07    3.7767564e-07    3.7767564e-07    8.1266317e-05                1    5.6784009e-05    5.6784009e-05    4.3617886e+02    4.6987970e+02    9.2827772e-01    1.0906821e+02                1    1.8741044e-02                2    0.0000000e+00    1.5886607e-06    0.0000000e+00    0.0000000e+00    0.0000000e+00    0.0000000e+00                1    2.8566335e-02 
   6.9022840e+00           213828           213828    6.3008836e-06    6.3008836e-06    1.0235911e-07    3.7626116e-07    3.7626116e-07    8.1686240e-05                1    5.8628554e-05    5.8628554e-05    4.3617886e+02    4.6987970e+02    9.2827772e-01    1.0906821e+02                1    1.8730272e-02                2    0.0000000e+00    1.5886607e-06    0.0000000e+00    0.0000000e+00    0.0000000e+00    0.0000000e+00                1    2.8565345e-02 
   7.0051516e+00           208432           208432    6.1424096e-06    6.1424096e-06    1.0125813e-07    3.7793028e-07    3.7793028e-07    8.2794313e-05                1    6.0504788e-05    6.0504788e-05    4.3617886e+02    4.6987970e+02    9.2827772e-01    1.0906821e+02                1    1.9120233e-02                2    0.0000000e+00    1.5886607e-06    0.0000000e+00    0.0000000e+00    0.0000000e+00    0.0000000e+00                1    2.8611958e-02 
   7.1050938e+00           204472           204472    6.0086991e-06    6.0086991e-06    1.0308591e-07    3.7980178e-07    3.7980178e-07    8.3215400e-05                1    6.2327665e-05    6.2327665e-05    4.3617886e+02    4.6987970e+02    9.2827772e-01    1.0906821e+02                1    1.8030920e-02                2    0.0000000e+00    1.5886607e-06    0.0000000e+00    0.0000000e+00    0.0000000e+00    0.0000000e+00                1    2.8646508e-02 
   7.2007131e+00           201981           201981    5.9666739e-06    5.9666739e-06    1.0107395e-07    3.7434919e-07    3.7434919e-07    8.2717266e-05                1    6.4071696e-05    6.4071696e-05    4.3617886e+02    4.6987970e+02    9.2827772e-01    1.0906821e+02                1    1.7701753e-02                2    0.0000000e+00    1.5886607e-06    0.0000000e+00    0.0000000e+00    0.0000000e+00    0.0000000e+00                1    2.8635309e-02 
   7.3088461e+00           192684           192684    5.6921144e-06    5.6921144e-06    1.0599519e-07    3.7506078e-07    3.7506078e-07    8.5069161e-05                1    6.6043967e-05    6.6043967e-05    4.3617886e+02    4.6987970e+02    9.2827772e-01    1.0906821e+02                1    1.7596231e-02                2    0.0000000e+00    1.5886607e-06    0.0000000e+00    0.0000000e+00    0.0000000e+00    0.0000000e+00                1    2.8658867e-02 
   7.4085233e+00           190377           190377    5.6715054e-06    5.6715054e-06    1.0529644e-07    4.0823209e-07    4.0823209e-07    8.4833435e-05                1    6.7862012e-05    6.7862012e-05    4.3617886e+02    4.6987970e+02    9.2827772e-01    1.0906821e+02                1    1.7480888e-02                2    0.0000000e+00    1.5886607e-06    0.0000000e+00    0.0000000e+00    0.0000000e+00    0.0000000e+00                1    2.8684583e-02 
   7.5081237e+00           182150           182150    5.4243318e-06    5.4243318e-06    1.1209754e-07    4.0376377e-07    4.0376377e-07    8.6244267e-05                1    6.9678655e-05    6.9678655e-05    4.3617886e+02    4.6987970e+02    9.2827772e-01    1.0906821e+02                1    1.6859377e-02                2    0.0000000e+00    1.5886607e-06    0.0000000e+00    0.0000000e+00    0.0000000e+00    0.0000000e+00                1    2.8665288e-02 
   7.6078445e+00           180978           180978    5.3873247e-06    5.3873247e-06    1.1219769e-07    4.0125172e-07    4.0125172e-07    8.5694127e-05                1    7.1497495e-05    7.1497495e-05    4.3617886e+02    4.6987970e+02    9.2827772e-01    1.0906821e+02                1    1.6560706e-02                2    0.0000000e+00    1.5886607e-06    0.0000000e+00    0.0000000e+00    0.0000000e+00    0.0000000e+00                1    2.8675740e-02 
   7.7053482e+00           179973           179973    5.3602131e-06    5.3602131e-06    1.0822504e-07    3.9487686e-07    3.9487686e-07    8.6607294e-05                1    7.3275896e-05    7.3275896e-05    4.3617886e+02    4.6987970e+02    9.2827772e-01    1.0906821e+02                1    1.6562457e-02                2    0.0000000e+00    1.5886607e-06    0.0000000e+00    0.0000000e+00    0.0000000e+00    0.0000000e+00                1    2.8645822e-02 
   7.8051352e+00           175225           175225    5.1978969e-06    5.1978969e-06    1.0936222e-07    3.9404285e-07    3.9404285e-07    8.6419642e-05                1    7.5084032e-05    7.5084032e-05    4.1648861e+02    4.4549233e+02    9.3489515e-01    9.9443230e+01                1    1.6184759e-02                2    0.0000000e+00    1.5886607e-06    0.0000000e+00    0.0000000e+00    0.0000000e+00    0.0000000e+00                1    2.8636736e-02 
   7.9054992e+00           170390           170390    4.8865666e-06    4.8865666e-06    1.0582347e-07    3.8954386e-07    3.8954386e-07    8.6925545e-05                1    7.6505283e-05    7.6505283e-05    2.7134986e+02    2.7134986e+02    1.0000000e+00    4.2211245e+01                1    1.6531087e-02                2    0.0000000e+00    1.5886607e-06    0.0000000e+00    0.0000000e+00    0.0000000e+00    0.0000000e+00                1    2.8576806e-02 
   8.0060966e+00           140298           140298    3.5415938e-06    3.5415938e-06    1.0859095e-07    3.8851618e-07    3.8851618e-07    9.1989431e-05                1    7.7344835e-05    7.7344835e-05    1.3866018e+02    1.3866018e+02    1.0000000e+00    1.1022306e+01                1    1.9109094e-02                2    0.0000000e+00    1.5886607e-06    0.0000000e+00    0.0000000e+00    0.0000000e+00    0.0000000e+00                1    2.8549077e-02 
   8.1130833e+00            99608            99608    1.7190094e-06    1.7190094e-06    3.2254273e-07    3.8726574e-07    6.4235176e-06    9.1685575e-05                1    0.0000000e+00    7.7344835e-05    0.0000000e+00    0.0000000e+00    0.0000000e+00    0.0000000e+00                1    2.5760566e-02                2    0.0000000e+00    1.5886607e-06    0.0000000e+00    0.0000000e+00    0.0000000e+00    0.0000000e+00                1    2.8497447e-02 
   8.2047990e+00            86876            86876    1.0911710e-06    1.0911710e-06    8.0601610e-07    3.7995307e-07    1.2218451e-05    8.3249440e-05                1    0.0000000e+00    7.7344835e-05    0.0000000e+00    0.0000000e+00    0.0000000e+00    0.0000000e+00                1    2.8610652e-02                2    0.0000000e+00    1.5886607e-06    0.0000000e+00    0.0000000e+00    0.0000000e+00    0.0000000e+00                1    2.8479158e-02 
   8.3055003e+00            76411            76411    6.8993333e-07    6.8993333e-07    2.1070055e-06    3.9376827e-07    2.2652328e-05    7.7914958e-05                1    0.0000000e+00    7.7344835e-05    0.0000000e+00    0.0000000e+00    0.0000000e+00    0.0000000e+00                1    3.0721377e-02                2    0.0000000e+00    1.5886607e-06    0.0000000e+00    0.0000000e+00    0.0000000e+00    0.0000000e+00                1    2.8455979e-02 
   8.4078031e+00            69280            69280    4.7278582e-07    4.7278582e-07    6.5842539e-06    1.0739663e-06    3.7526812e-05    7.4667448e-05                1    0.0000000e+00    7.7344835e-05    0.0000000e+00    0.0000000e+00    0.0000000e+00    0.0000000e+00                1    3.2012957e-02                2    0.0000000e+00    1.5886607e-06    0.0000000e+00    0.0000000e+00    0.0000000e+00    0.0000000e+00                1    2.8421594e-02 
   8.5004379e+00            65348            65348    3.7177575e-07    3.7177575e-07    1.3503548e-05    3.1424271e-06    4.1329084e-05    7.2696695e-05                1    0.0000000e+00    7.7344835e-05    0.0000000e+00    0.0000000e+00    0.0000000e+00    0.0000000e+00                1    3.2791904e-02                2    0.0000000e+00    1.5886607e-06    0.0000000e+00    0.0000000e+00    0.0000000e+00    0.0000000e+00                1    2.8373774e-02 
   8.6095958e+00            62221            62221    2.9705018e-07    2.9705018e-07    2.0693611e-05    3.9334566e-06    4.4418631e-05    7.2552396e-05                1    0.0000000e+00    7.7344835e-05    0.0000000e+00    0.0000000e+00    0.0000000e+00    0.0000000e+00                1    3.3237388e-02                2    0.0000000e+00    1.5886607e-06    0.0000000e+00    0.0000000e+00    0.0000000e+00    0.0000000e+00                1    2.8349066e-02 
   8.7099181e+00            60358            60358    2.5410117e-07    2.5410117e-07    2.8024518e-05    5.3766472e-06    4.6454791e-05    7.1101677e-05                1    0.0000000e+00    7.7344835e-05    0.0000000e+00    0.0000000e+00    0.0000000e+00    0.0000000e+00                1    3.2117226e-02                2    0.0000000e+00    1.5886607e-06    0.0000000e+00    0.0000000e+00    0.0000000e+00    0.0000000e+00                1    2.8307604e-02 
   8.8094403e+00            58746            58746    2.2651810e-07    2.2651810e-07    3.5228152e-05    7.9873941e-06    4.7946612e-05    7.0296683e-05                1    0.0000000e+00    7.7344835e-05    0.0000000e+00    0.0000000e+00    0.0000000e+00    0.0000000e+00                1    2.9106932e-02                2    0.0000000e+00    1.5886607e-06    0.0000000e+00    0.0000000e+00    0.0000000e+00    0.0000000e+00                1    2.8301716e-02 
   8.9124280e+00            57442            57442    2.0670345e-07    2.0670345e-07    4.1569513e-05    1.0833331e-05    4.9020612e-05    7.0841915e-05                1    0.0000000e+00    7.7344835e-05    0.0000000e+00    0.0000000e+00    0.0000000e+00    0.0000000e+00                1    2.8269815e-02                2    0.0000000e+00    1.5886607e-06    0.0000000e+00    0.0000000e+00    0.0000000e+00    0.0000000e+00                1    2.8286829e-02 
   9.0124322e+00            56417            56417    1.9392734e-07    1.9392734e-07    4.8169528e-05    1.2417633e-05    4.9977416e-05    7.0843962e-05                1    0.0000000e+00    7.7344835e-05    0.0000000e+00    0.0000000e+00    0.0000000e+00    0.0000000e+00                1    2.8662921e-02                2    0.0000000e+00    1.5886607e-06    0.0000000e+00    0.0000000e+00    0.0000000e+00    0.0000000e+00                1    2.8283177e-02 
   9.1058685e+00            55613            55613    1.8410762e-07    1.8410762e-07    4.9981939e-05    1.3023174e-05    5.0647983e-05    7.1170605e-05                1    0.0000000e+00    7.7344835e-05    0.0000000e+00    0.0000000e+00    0.0000000e+00    0.0000000e+00                1    2.9001882e-02                2    0.0000000e+00    1.5886607e-06    0.0000000e+00    0.0000000e+00    0.0000000e+00    0.0000000e+00                1    2.8292556e-02 
   9.2084330e+00            54890            54890    1.7457359e-07    1.7457359e-07    4.8655875e-05    1.3452576e-05    5.0612082e-05    7.1556531e-05                1    0.0000000e+00    7.7344835e-05    0.0000000e+00    0.0000000e+00    0.0000000e+00    0.0000000e+00                1    2.9319413e-02                2    0.0000000e+00    1.5886607e-06    0.0000000e+00    0.0000000e+00    0.0000000e+00    0.0000000e+00                1    2.8276747e-02 
   9.3009126e+00            54423            54423    1.6640883e-07    1.6640883e-07    5.1142868e-05    1.3365407e-05    5.0866480e-05    7.1626002e-05                1    0.0000000e+00    7.7344835e-05    0.0000000e+00    0.0000000e+00    0.0000000e+00    0.0000000e+00                1    2.9803812e-02                2    0.0000000e+00    1.5886607e-06    0.0000000e+00    0.0000000e+00    0.0000000e+00    0.0000000e+00                1    2.8282276e-02 
   9.4156395e+00            53688            53688    1.5684397e-07    1.5684397e-07    5.4332949e-05    1.4359606e-05    5.0973901e-05    7.1242529e-05                1    0.0000000e+00    7.7344835e-05    0.0000000e+00    0.0000000e+00    0.0000000e+00    0.0000000e+00                1    3.0103784e-02                2    0.0000000e+00    1.5886607e-06    0.0000000e+00    0.0000000e+00    0.0000000e+00    0.0000000e+00                1    2.8269010e-02 
   9.5156846e+00            53119            53119    1.5042010e-07    1.5042010e-07    5.8647300e-05    1.5678175e-05    5.0639988e-05    7.1737634e-05                1    0.0000000e+00    7.7344835e-05    0.0000000e+00    0.0000000e+00    0.0000000e+00    0.0000000e+00                1    3.0622053e-02                2    0.0000000e+00    1.5886607e-06    0.0000000e+00    0.0000000e+00    0.0000000e+00    0.0000000e+00                1    2.8295381e-02 
   9.6149165e+00            52714            52714    1.4467459e-07    1.4467459e-07    5.8940049e-05    1.6844555e-05    5.0984908e-05    7.1948282e-05                1    0.0000000e+00    7.7344835e-05    0.0000000e+00    0.0000000e+00    0.0000000e+00    0.0000000e+00                1    3.1006340e-02                2    0.0000000e+00    1.5886607e-06    0.0000000e+00    0.0000000e+00    0.0000000e+00    0.0000000e+00                1    2.8284870e-02 
   9.7182445e+00            52571            52571    1.3936259e-07    1.3936259e-07    6.2162352e-05    1.7342849e-05    5.1184893e-05    7.1965096e-05                1    0.0000000e+00    7.7344835e-05    0.0000000e+00    0.0000000e+00    0.0000000e+00    0.0000000e+00                1    3.1173130e-02                2    0.0000000e+00    1.5886607e-06    0.0000000e+00    0.0000000e+00    0.0000000e+00    0.0000000e+00                1    2.8306592e-02 
   9.8077840e+00            52680            52680    1.3543169e-07    1.3543169e-07    5.9298025e-05    1.7740862e-05    5.0617377e-05    7.1958273e-05                1    0.0000000e+00    7.7344835e-05    0.0000000e+00    0.0000000e+00    0.0000000e+00    0.0000000e+00                1    3.1151820e-02                2    0.0000000e+00    1.5886607e-06    0.0000000e+00    0.0000000e+00    0.0000000e+00    0.0000000e+00                1    2.8277324e-02 
   9.9017080e+00            53148            53148    1.3069903e-07    1.3069903e-07    6.2678662e-05    1.9535083e-05    5.0335904e-05    7.2251872e-05                1    0.0000000e+00    7.7344835e-05    0.0000000e+00    0.0000000e+00    0.0000000e+00    0.0000000e+00                1    3.1243357e-02                2    0.0000000e+00    1.5886607e-06    0.0000000e+00    0.0000000e+00    0.0000000e+00    0.0000000e+00                1    2.8280414e-02 
   1.0002666e+01            53939            53939    1.2703609e-07    1.2703609e-07    5.9586856e-05    1.9897169e-05    4.9864223e-05    7.2039843e-05                1    0.0000000e+00    7.7344835e-05    0.0000000e+00    0.0000000e+00    0.0000000e+00    0.0000000e+00                1    3.1388155e-02                2    0.0000000e+00    1.5886607e-06    0.0000000e+00    0.0000000e+00    0.0000000e+00    0.0000000e+00                1    2.8295412e-02 
   1.0101377e+01            54708            54708    1.2334685e-07    1.2334685e-07    6.0326191e-05    1.9846374e-05    4.9570668e-05    7.2301010e-05                1    0.0000000e+00    7.7344835e-05    0.0000000e+00    0.0000000e+00    0.0000000e+00    0.0000000e+00                1    3.1518178e-02                2    0.0000000e+00    1.5886607e-06    0.0000000e+00    0.0000000e+00    0.0000000e+00    0.0000000e+00                1    2.8315456e-02 
   1.0211028e+01            55623            55623    1.1918445e-07    1.1918445e-07    5.6452052e-05    1.9962983e-05    4.8832313e-05    7.2040990e-05                1    0.0000000e+00    7.7344835e-05    0.0000000e+00    0.0000000e+00    0.0000000e+00    0.0000000e+00                1    3.1138019e-02                2    0.0000000e+00    1.5886607e-06    0.0000000e+00    0.0000000e+00    0.0000000e+00    0.0000000e+00                1    2.8325904e-02 
   1.0314377e+01            56209            56209    1.1521245e-07    1.1521245e-07    5.6486565e-05    1.9214301e-05    4.8443330e-05    7.2051392e-05                1    0.0000000e+00    7.7344835e-05    0.0000000e+00    0.0000000e+00    0.0000000e+00    0.0000000e+00                1    3.0925519e-02                2    0.0000000e+00    1.5886607e-06    0.0000000e+00    0.0000000e+00    0.0000000e+00    0.0000000e+00                1    2.8359854e-02 
   1.0400419e+01            56542            56542    1.1253550e-07    1.1253550e-07    5.5273857e-05    1.8008228e-05    4.7675826e-05    7.2305530e-05                1    0.0000000e+00    7.7344835e-05    0.0000000e+00    0.0000000e+00    0.0000000e+00    0.0000000e+00                1    3.1269963e-02                2    0.0000000e+00    1.5886607e-06    0.0000000e+00    0.0000000e+00    0.0000000e+00    0.0000000e+00                1    2.8373430e-02 
   1.0524858e+01            56736            56736    1.0832953e-07    1.0832953e-07    5.3978881e-05    1.7865473e-05    4.7373015e-05    7.1869843e-05                1    0.0000000e+00    7.7344835e-05    0.0000000e+00    0.0000000e+00    0.0000000e+00    0.0000000e+00                1    3.1725484e-02                2    0.0000000e+00    1.5886607e-06    0.0000000e+00    0.0000000e+00    0.0000000e+00    0.0000000e+00                1    2.8395744e-02 
   1.0617996e+01            56716            56716    1.0557911e-07    1.0557911e-07    5.2943416e-05    1.6044256e-05    4.6982606e-05    7.2396250e-05                1    0.0000000e+00    7.7344835e-05    0.0000000e+00    0.0000000e+00    0.0000000e+00    0.0000000e+00                1    3.1984728e-02                2    0.0000000e+00    1.5886607e-06    0.0000000e+00    0.0000000e+00    0.0000000e+00    0.0000000e+00                1    2.8446252e-02 
   1.0710808e+01            56565            56565    1.0272451e-07    1.0272451e-07    5.1658693e-05    1.7136067e-05    4.6297918e-05    7.2158428e-05                1    0.0000000e+00    7.7344835e-05    0.0000000e+00    0.0000000e+00    0.0000000e+00    0.0000000e+00                1    3.2238481e-02                2    0.0000000e+00    1.5886607e-06    0.0000000e+00    0.0000000e+00    0.0000000e+00    0.0000000e+00                1    2.8493638e-02 
   1.0802736e+01            56459            56459    9.9740597e-08    9.9740597e-08    5.0866948e-05    1.5868504e-05    4.6176075e-05    7.1432384e-05                1    0.0000000e+00    7.7344835e-05    0.0000000e+00    0.0000000e+00    0.0000000e+00    0.0000000e+00                1    3.2358505e-02                2    0.0000000e+00    1.5886607e-06    0.0000000e+00    0.0000000e+00    0.0000000e+00    0.0000000e+00                1    2.8555729e-02 
   1.0925367e+01            56080            56080    9.6043258e-08    9.6043258e-08    4.6489066e-05    1.6341981e-05    4.5120102e-05    7.1726289e-05                1    0.0000000e+00    7.7344835e-05    0.0000000e+00    0.0000000e+00    0.0000000e+00    0.0000000e+00                1    3.2754129e-02                2    0.0000000e+00    1.5886607e-06    0.0000000e+00    0.0000000e+00    0.0000000e+00    0.0000000e+00                1    2.8611494e-02 
   1.1025719e+01            55731            55731    9.3187329e-08    9.3187329e-08    4.6106124e-05    1.5213898e-05    4.4285301e-05    7.2279985e-05                1    0.0000000e+00    7.7344835e-05    0.0000000e+00    0.0000000e+00    0.0000000e+00    0.0000000e+00                1    3.3279185e-02                2    0.0000000e+00    1.5886607e-06    0.0000000e+00    0.0000000e+00    0.0000000e+00    0.0000000e+00                1    2.8680934e-02 
   1.1129633e+01            55145            55145    8.9601682e-08    8.9601682e-08    4.7245856e-05    1.5628945e-05    4.4007515e-05    7.2386085e-05                1    0.0000000e+00    7.7344835e-05    0.0000000e+00    0.0000000e+00    0.0000000e+00    0.0000000e+00                1    3.3115285e-02                2    0.0000000e+00    1.5886607e-06    0.0000000e+00    0.0000000e+00    0.0000000e+00    0.0000000e+00                1    2.8758729e-02 
   1.1201562e+01            54527            54527    8.7561490e-08    8.7561490e-08    4.6531999e-05    1.5065172e-05    4.3398006e-05    7.2800003e-05                1    0.0000000e+00    7.7344835e-05    0.0000000e+00    0.0000000e+00    0.0000000e+00    0.0000000e+00                1    3.3366817e-02                2    0.0000000e+00    1.5886607e-06    0.0000000e+00    0.0000000e+00    0.0000000e+00    0.0000000e+00                1    2.8828261e-02 
   1.1318960e+01            53431            53431    8.3916209e-08    8.3916209e-08    4.5822192e-05    1.3946863e-05    4.3202649e-05    7.4054206e-05                1    0.0000000e+00    7.7344835e-05    0.0000000e+00    0.0000000e+00    0.0000000e+00    0.0000000e+00                1    3.3450699e-02                2    0.0000000e+00    1.5886607e-06    0.0000000e+00    0.0000000e+00    0.0000000e+00    0.0000000e+00                1    2.8929798e-02 
   1.1428523e+01            52309            52309    8.0792252e-08    8.0792252e-08    4.8284622e-05    1.5868580e-05    4.2814009e-05    7.4609615e-05                1    0.0000000e+00    7.7344835e-05    0.0000000e+00    0.0000000e+00    0.0000000e+00    0.0000000e+00                1    3.3752433e-02                2    0.0000000e+00    1.5886607e-06    0.0000000e+00    0.0000000e+00    0.0000000e+00    0.0000000e+00                1    2.9040036e-02 
   1.1505844e+01            51457            51457    7.9097255e-08    7.9097255e-08    4.7577396e-05    1.5256353e-05    4.2291173e-05    7.4732958e-05                1    0.0000000e+00    7.7344835e-05    0.0000000e+00    0.0000000e+00    0.0000000e+00    0.0000000e+00                1    3.4270866e-02                2    0.0000000e+00    1.5886607e-06    0.0000000e+00    0.0000000e+00    0.0000000e+00    0.0000000e+00                1    2.9096934e-02 
   1.1621513e+01            50092            50092    7.6089542e-08    7.6089542e-08    4.9226802e-05    1.6380908e-05    4.2117126e-05    7.5126623e-05                1    0.0000000e+00    7.7344835e-05    0.0000000e+00    0.0000000e+00    0.0000000e+00    0.0000000e+00                1    3.4748506e-02                2    0.0000000e+00    1.5886607e-06    0.0000000e+00    0.0000000e+00    0.0000000e+00    0.0000000e+00                1    2.9206233e-02 
   1.1700882e+01            49294            49294    7.4199780e-08    7.4199780e-08    4.8244132e-05    1.7074934e-05    4.2253031e-05    7.6214187e-05                1    0.0000000e+00    7.7344835e-05    0.0000000e+00    0.0000000e+00    0.0000000e+00    0.0000000e+00                1    3.4528728e-02                2    0.0000000e+00    1.5886607e-06    0.0000000e+00    0.0000000e+00    0.0000000e+00    0.0000000e+00                1    2.9310159e-02 
   1.1819130e+01            48180            48180    7.1153812e-08    7.1153812e-08    5.0518396e-05    1.8745415e-05    4.1777041e-05    7.7167102e-05                1    0.0000000e+00    7.7344835e-05    0.0000000e+00    0.0000000e+00    0.0000000e+00    0.0000000e+00                1    3.3943940e-02                2    0.0000000e+00    1.5886607e-06    0.0000000e+00    0.0000000e+00    0.0000000e+00    0.0000000e+00                1    2.9431855e-02 
   1.1938907e+01            47157            47157    6.8763765e-08    6.8763765e-08    5.1076725e-05    1.8521200e-05    4.1811945e-05    7.7018886e-05                1    0.0000000e+00    7.7344835e-05    0.0000000e+00    0.0000000e+00    0.0000000e+00    0.0000000e+00                1    3.4145266e-02                2    0.0000000e+00    1.5886607e-06    0.0000000e+00    0.0000000e+00    0.0000000e+00    0.0000000e+00                1    2.9562225e-02 
   1.2020982e+01            46402            46402    6.7146140e-08    6.7146140e-08    4.9748710e-05    1.9106745e-05    4.1216241e-05    7.6807138e-05                1    0.0000000e+00    7.7344835e-05    0.0000000e+00    0.0000000e+00    0.0000000e+00    0.0000000e+00                1    3.4579250e-02                2    0.0000000e+00    1.5886607e-06    0.0000000e+00    0.0000000e+00    0.0000000e+00    0.0000000e+00                1    2.9642378e-02 
   1.2104082e+01            45723            45723    6.5587778e-08    6.5587778e-08    4.9979734e-05    1.9483222e-05    4.1418802e-05    7.6729734e-05                1    0.0000000e+00    7.7344835e-05    0.0000000e+00    0.0000000e+00    0.0000000e+00    0.0000000e+00                1    3.4567161e-02                2    0.0000000e+00    1.5886607e-06    0.0000000e+00    0.0000000e+00    0.0000000e+00    0.0000000e+00                1    2.9760246e-02 
   1.2226869e+01            44714            44714    6.3298998e-08    6.3298998e-08    5.1939313e-05    1.9799190e-05    4.1094151e-05    7.6763209e-05                1    0.0000000e+00    7.7344835e-05    0.0000000e+00    0.0000000e+00    0.0000000e+00    0.0000000e+00                1    3.4179371e-02                2    0.0000000e+00    1.5886607e-06    0.0000000e+00    0.0000000e+00    0.0000000e+00    0.0000000e+00                1    2.9893713e-02 
   1.2312795e+01            44028            44028    6.1713543e-08    6.1713543e-08    5.4402280e-05    2.0894702e-05    4.1489745e-05    7.7399051e-05                1    0.0000000e+00    7.7344835e-05    0.0000000e+00    0.0000000e+00    0.0000000e+00    0.0000000e+00                1    3.4219161e-02                2    0.0000000e+00    1.5886607e-06    0.0000000e+00    0.0000000e+00    0.0000000e+00    0.0000000e+00                1    2.9978956e-02 
   1.2400411e+01            43328            43328    6.0231399e-08    6.0231399e-08    5.5361095e-05    2.1998982e-05    4.0952382e-05    7.6226764e-05                1    0.0000000e+00    7.7344835e-05    0.0000000e+00    0.0000000e+00    0.0000000e+00    0.0000000e+00                1    3.4486977e-02                2    0.0000000e+00    1.5886607e-06    0.0000000e+00    0.0000000e+00    0.0000000e+00    0.0000000e+00                1    3.0108227e-02 
   1.2534974e+01            42235            42235    5.8567592e-08    5.8567592e-08    5.4931306e-05    2.1156432e-05    4.1017934e-05    7.7082240e-05                1    0.0000000e+00    7.7344835e-05    0.0000000e+00    0.0000000e+00    0.0000000e+00    0.0000000e+00                1    3.4822146e-02                2    0.0000000e+00    1.5886607e-06    0.0000000e+00    0.0000000e+00    0.0000000e+00    0.0000000e+00                1    3.0264337e-02 
   1.2626869e+01            41531            41531    5.7264779e-08    5.7264779e-08    5.5598636e-05    2.1602351e-05    4.0856172e-05    7.7282321e-05                1    0.0000000e+00    7.7344835e-05    0.0000000e+00    0.0000000e+00    0.0000000e+00    0.0000000e+00                1    3.4770610e-02                2    0.0000000e+00    1.5886607e-06    0.0000000e+00    0.0000000e+00    0.0000000e+00    0.0000000e+00                1    3.0358015e-02 
   1.2720331e+01            40842            40842    5.6185144e-08    5.6185144e-08    5.6659226e-05    2.2068994e-05    4.1119745e-05    7.7044018e-05                1    0.0000000e+00    7.7344835e-05    0.0000000e+00    0.0000000e+00    0.0000000e+00    0.0000000e+00                1    3.5129813e-02                2    0.0000000e+00    1.5886607e-06    0.0000000e+00    0.0000000e+00    0.0000000e+00    0.0000000e+00                1    3.0505886e-02 
   1.2814027e+01            40176            40176    5.4995960e-08    5.4995960e-08    5.6901904e-05    2.2950142e-05    4.0783737e-05    7.6991338e-05                1    0.0000000e+00    7.7344835e-05    0.0000000e+00    0.0000000e+00    0.0000000e+00    0.0000000e+00                1    3.5398184e-02                2    0.0000000e+00    1.5886607e-06    0.0000000e+00    0.0000000e+00    0.0000000e+00    0.0000000e+00                1    3.0583899e-02 
   1.2907702e+01            39589            39589    5.3863356e-08    5.3863356e-08    5.9574498e-05    2.3201393e-05    4.0924352e-05    7.6907329e-05                1    0.0000000e+00    7.7344835e-05    0.0000000e+00    0.0000000e+00    0.0000000e+00    0.0000000e+00                1    3.5117058e-02                2    0.0000000e+00    1.5886607e-06    0.0000000e+00    0.0000000e+00    0.0000000e+00    0.0000000e+00                1    3.0742373e-02 
   1.3001370e+01            39004            39004    5.2987186e-08    5.2987186e-08    5.8645946e-05    2.2810692e-05    4.0962122e-05    7.6197251e-05                1    0.0000000e+00    7.7344835e-05    0.0000000e+00    0.0000000e+00    0.0000000e+00    0.0000000e+00                1    3.5069781e-02                2    0.0000000e+00    1.5886607e-06    0.0000000e+00    0.0000000e+00    0.0000000e+00    0.0000000e+00                1    3.0853087e-02 
   1.3141885e+01            38074            38074    5.1460063e-08    5.1460063e-08    6.0288753e-05    2.4028443e-05    4.0936887e-05    7.6338941e-05                1    0.0000000e+00    7.7344835e-05    0.0000000e+00    0.0000000e+00    0.0000000e+00    0.0000000e+00                1    3.4822317e-02                2    0.0000000e+00    1.5886607e-06    0.0000000e+00    0.0000000e+00    0.0000000e+00    0.0000000e+00                1    3.1026940e-02 
   1.3235607e+01            37521            37521    5.0503170e-08    5.0503170e-08    6.1872046e-05    2.4218528e-05    4.0749247e-05    7.6393612e-05                1    0.0000000e+00    7.7344835e-05    0.0000000e+00    0.0000000e+00    0.0000000e+00    0.0000000e+00                1    3.5093052e-02                2    0.0000000e+00    1.5886607e-06    0.0000000e+00    0.0000000e+00    0.0000000e+00    0.0000000e+00                1    3.1142824e-02 
   1.3329652e+01            36999            36999    4.9607214e-08    4.9607214e-08    6.2857273e-05    2.4496157e-05    4.0926526e-05    7.9435203e-05                1    0.0000000e+00    7.7344835e-05    0.0000000e+00    0.0000000e+00    0.0000000e+00    0.0000000e+00                1    3.5152541e-02                2    0.0000000e+00    1.5886607e-06    0.0000000e+00    0.0000000e+00    0.0000000e+00    0.0000000e+00                1    3.1303398e-02 
   1.3423947e+01            36467            36467    4.8871027e-08    4.8871027e-08    6.4126018e-05    2.4422772e-05    4.0786718e-05    7.9139717e-05                1    0.0000000e+00    7.7344835e-05    0.0000000e+00    0.0000000e+00    0.0000000e+00    0.0000000e+00                1    3.5032392e-02                2    0.0000000e+00    1.5886607e-06    0.0000000e+00    0.0000000e+00    0.0000000e+00    0.0000000e+00                1    3.1427714e-02 
   1.3518603e+01            35957            35957    4.8152425e-08    4.8152425e-08    6.3098210e-05    2.4497807e-05    4.0830723e-05    7.9621399e-05                1    0.0000000e+00    7.7344835e-05    0.0000000e+00    0.0000000e+00    0.0000000e+00    0.0000000e+00                1    3.5497634e-02                2    0.0000000e+00    1.5886607e-06    0.0000000e+00    0.0000000e+00    0.0000000e+00    0.0000000e+00                1    3.1550660e-02 
   1.3613414e+01            35503            35503    4.7413745e-08    4.7413745e-08    6.5322952e-05    2.4577195e-05    4.0764539e-05    7.9209482e-05                1    0.0000000e+00    7.7344835e-05    0.0000000e+00    0.0000000e+00    0.0000000e+00    0.0000000e+00                1    3.5884486e-02                2    0.0000000e+00    1.5886607e-06    0.0000000e+00    0.0000000e+00    0.0000000e+00    0.0000000e+00                1    3.1676675e-02 
   1.3708992e+01            34967            34967    4.6644080e-08    4.6644080e-08    6.6363528e-05    2.4613139e-05    4.0766664e-05    8.1655273e-05                1    0.0000000e+00    7.7344835e-05    0.0000000e+00    0.0000000e+00    0.0000000e+00    0.0000000e+00                1    3.6180084e-02                2    0.0000000e+00    1.5886607e-06    0.0000000e+00    0.0000000e+00    0.0000000e+00    0.0000000e+00                1    3.1796000e-02 
   1.3805158e+01            34455            34455    4.6048912e-08    4.6048912e-08    6.4768678e-05    2.4439545e-05    4.1016293e-05    8.1202350e-05                1    0.0000000e+00    7.7344835e-05    0.0000000e+00    0.0000000e+00    0.0000000e+00    0.0000000e+00                1    3.6436743e-02                2    0.0000000e+00    1.5886607e-06    0.0000000e+00    0.0000000e+00    0.0000000e+00    0.0000000e+00                1    3.1908885e-02 
   1.3901683e+01            33961            33961    4.5256778e-08    4.5256778e-08    6.4588988e-05    2.4687717e-05    4.1154689e-05    8.1292934e-05                1    0.0000000e+00    7.7344835e-05    0.0000000e+00    0.0000000e+00    0.0000000e+00    0.0000000e+00                1    3.6106155e-02                2    0.0000000e+00    1.5886607e-06    0.0000000e+00    0.0000000e+00    0.0000000e+00    0.0000000e+00                1    3.2021122e-02 
   1.4044870e+01            33307            33307    4.4254507e-08    4.4254507e-08    6.7560865e-05    2.5279784e-05    4.1476150e-05    8.1183368e-05                1    0.0000000e+00    7.7344835e-05    0.0000000e+00    0.0000000e+00    0.0000000e+00    0.0000000e+00                1    3.6441715e-02                2    0.0000000e+00    1.5886607e-06    0.0000000e+00    0.0000000e+00    0.0000000e+00    0.0000000e+00                1    3.2248402e-02 
   1.4141413e+01            32835            32835    4.3616838e-08    4.3616838e-08    6.9678221e-05    2.5831830e-05    4.1491012e-05    8.1682912e-05                1    0.0000000e+00    7.7344835e-05    0.0000000e+00    0.0000000e+00    0.0000000e+00    0.0000000e+00                1    3.6084411e-02                2    0.0000000e+00    1.5886607e-06    0.0000000e+00    0.0000000e+00    0.0000000e+00    0.0000000e+00                1    3.2363860e-02 
   1.4238730e+01            32388            32388    4.3184671e-08    4.3184671e-08    6.9881190e-05    2.5784298e-05    4.1414671e-05    8.1532629e-05                1    0.0000000e+00    7.7344835e-05    0.0000000e+00    0.0000000e+00    0.0000000e+00    0.0000000e+00                1    3.6554672e-02                2    0.0000000e+00    1.5886607e-06    0.0000000e+00    0.0000000e+00    0.0000000e+00    0.0000000e+00                1    3.2507346e-02 
   1.4337576e+01            31964            31964    4.2678005e-08    4.2678005e-08    7.0189409e-05    2.5651845e-05    4.1413126e-05    8.1867081e-05                1    0.0000000e+00    7.7344835e-05    0.0000000e+00    0.0000000e+00    0.0000000e+00    0.0000000e+00                1    3.6824155e-02                2    0.0000000e+00    1.5886607e-06    0.0000000e+00    0.0000000e+00    0.0000000e+00    0.0000000e+00                1    3.2658801e-02 
   1.4436470e+01            31525            31525    4.2150686e-08    4.2150686e-08    6.9665355e-05    2.6028524e-05    4.1835650e-05    8.1626001e-05                1    0.0000000e+00    7.7344835e-05    0.0000000e+00    0.0000000e+00    0.0000000e+00    0.0000000e+00                1    3.6883395e-02                2    0.0000000e+00    1.5886607e-06    0.0000000e+00    0.0000000e+00    0.0000000e+00    0.0000000e+00                1    3.2766272e-02 
   1.4532850e+01            31118            31118    4.1611756e-08    4.1611756e-08    7.2015965e-05    2.6019980e-05    4.1935731e-05    8.1483959e-05                1    0.0000000e+00    7.7344835e-05    0.0000000e+00    0.0000000e+00    0.0000000e+00    0.0000000e+00                1    3.6997207e-02                2    0.0000000e+00    1.5886607e-06    0.0000000e+00    0.0000000e+00    0.0000000e+00    0.0000000e+00                1    3.2871264e-02 
   1.4630050e+01            30699            30699    4.1173240e-08    4.1173240e-08    7.2367944e-05    2.6346604e-05    4.2075478e-05    8.1397665e-05                1    0.0000000e+00    7.7344835e-05    0.0000000e+00    0.0000000e+00    0.0000000e+00    0.0000000e+00                1    3.6053099e-02                2    0.0000000e+00    1.5886607e-06    0.0000000e+00    0.0000000e+00    0.0000000e+00    0.0000000e+00                1    3.3007748e-02 
   1.4728134e+01            30266            30266    4.0735230e-08    4.0735230e-08    7.2074265e-05    2.6059277e-05    4.1995910e-05    8.1609825e-05                1    0.0000000e+00    7.7344835e-05    0.0000000e+00    0.0000000e+00    0.0000000e+00    0.0000000e+00                1    3.6049114e-02                2    0.0000000e+00    1.5886607e-06    0.0000000e+00    0.0000000e+00    0.0000000e+00    0.0000000e+00                1    3.3169260e-02 
   1.4827219e+01            29829            29829    4.0326222e-08    4.0326222e-08    7.3537759e-05    2.6518763e-05    4.1990970e-05    8.1581616e-05                1    0.0000000e+00    7.7344835e-05    0.0000000e+00    0.0000000e+00    0.0000000e+00    0.0000000e+00                1    3.6525913e-02                2    0.0000000e+00    1.5886607e-06    0.0000000e+00    0.0000000e+00    0.0000000e+00    0.0000000e+00                1    3.3286695e-02 
   1.4924815e+01            29445            29445    3.9930776e-08    3.9930776e-08    7.3333857e-05    2.6532090e-05    4.1996748e-05    8.1568079e-05                1    0.0000000e+00    7.7344835e-05    0.0000000e+00    0.0000000e+00    0.0000000e+00    0.0000000e+00                1    3.6955506e-02                2    0.0000000e+00    1.5886607e-06    0.0000000e+00    0.0000000e+00    0.0000000e+00    0.0000000e+00                1    3.3418567e-02 
   1.5022648e+01            29060            29060    3.9579315e-08    3.9579315e-08    7.2766366e-05    2.6427875e-05    4.2179721e-05    8.2275330e-05                1    0.0000000e+00    7.7344835e-05    0.0000000e+00    0.0000000e+00    0.0000000e+00    0.0000000e+00                1    3.7385371e-02                2    0.0000000e+00    1.5886607e-06    0.0000000e+00    0.0000000e+00    0.0000000e+00    0.0000000e+00                1    3.3553234e-02 
   1.5120821e+01            28690            28690    3.9103903e-08    3.9103903e-08    7.5532717e-05    2.6810318e-05    4.2255145e-05    8.2112762e-05                1    0.0000000e+00    7.7344835e-05    0.0000000e+00    0.0000000e+00    0.0000000e+00    0.0000000e+00                1    3.7271758e-02                2    0.0000000e+00    1.5886607e-06    0.0000000e+00    0.0000000e+00    0.0000000e+00    0.0000000e+00                1    3.3688945e-02 
   1.5209553e+01            28363            28363    3.8809170e-08    3.8809170e-08    7.5854529e-05    2.6920763e-05    4.2335580e-05    8.2115751e-05                1    0.0000000e+00    7.7344835e-05    0.0000000e+00    0.0000000e+00    0.0000000e+00    0.0000000e+00                1    3.7662308e-02                2    0.0000000e+00    1.5886607e-06    0.0000000e+00    0.0000000e+00    0.0000000e+00    0.0000000e+00                1    3.3804194e-02 
   1.5347900e+01            27909            27909    3.8371923e-08    3.8371923e-08    7.6121263e-05    2.6929545e-05    4.2419516e-05    8.2393635e-05                1    0.0000000e+00    7.7344835e-05    0.0000000e+00    0.0000000e+00    0.0000000e+00    0.0000000e+00                1    3.8130606e-02                2    0.0000000e+00    1.5886607e-06    0.0000000e+00    0.0000000e+00    0.0000000e+00    0.0000000e+00                1    3.3965465e-02 
   1.5436537e+01            27575            27575    3.8117117e-08    3.8117117e-08    7.5959916e-05    2.6562665e-05    4.2506404e-05    8.2108596e-05                1    0.0000000e+00    7.7344835e-05    0.0000000e+00    0.0000000e+00    0.0000000e+00    0.0000000e+00                1    3.8382130e-02                2    0.0000000e+00    1.5886607e-06    0.0000000e+00    0.0000000e+00    0.0000000e+00    0.0000000e+00                1    3.4079359e-02 
   1.5525361e+01            27251            27251    3.7780166e-08    3.7780166e-08    7.4469783e-05    2.6605275e-05    4.2513856e-05    8.2028718e-05                1    0.0000000e+00    7.7344835e-05    0.0000000e+00    0.0000000e+00    0.0000000e+00    0.0000000e+00                1    3.8674846e-02                2    0.0000000e+00    1.5886607e-06    0.0000000e+00    0.0000000e+00    0.0000000e+00    0.0000000e+00                1    3.4193508e-02 
   1.5617905e+01            26919            26919    3.7329413e-08    3.7329413e-08    7.7131058e-05    2.6787670e-05    4.2675395e-05    8.2138455e-05                1    0.0000000e+00    7.7344835e-05    0.0000000e+00    0.0000000e+00    0.0000000e+00    0.0000000e+00                1    3.7184020e-02                2    0.0000000e+00    1.5886607e-06    0.0000000e+00    0.0000000e+00    0.0000000e+00    0.0000000e+00                1    3.4354078e-02 
   1.5713601e+01            26600            26600    3.6992931e-08    3.6992931e-08    7.5962051e-05    2.7174976e-05    4.2553322e-05    8.2024410e-05                1    0.0000000e+00    7.7344835e-05    0.0000000e+00    0.0000000e+00    0.0000000e+00    0.0000000e+00                1    3.7564272e-02                2    0.0000000e+00    1.5886607e-06    0.0000000e+00    0.0000000e+00    0.0000000e+00    0.0000000e+00                1    3.4476850e-02 
   1.5812003e+01            26269            26269    3.6637909e-08    3.6637909e-08    7.3007928e-05    2.7135391e-05    4.2512185e-05    8.1979289e-05                1    0.0000000e+00    7.7344835e-05    0.0000000e+00    0.0000000e+00    0.0000000e+00    0.0000000e+00                1    3.7908447e-02                2    0.0000000e+00    1.5886607e-06    0.0000000e+00    0.0000000e+00    0.0000000e+00    0.0000000e+00                1    3.4587066e-02 
   1.5911172e+01            25939            25939    3.6256919e-08    3.6256919e-08    7.7035812e-05    2.7586593e-05    4.2541374e-05    8.2248897e-05                1    0.0000000e+00    7.7344835e-05    0.0000000e+00    0.0000000e+00    0.0000000e+00    0.0000000e+00                1    3.7762697e-02                2    0.0000000e+00    1.5886607e-06    0.0000000e+00    0.0000000e+00    0.0000000e+00    0.0000000e+00                1    3.4698543e-02 
   1.6010868e+01            25613            25613    3.5949705e-08    3.5949705e-08    7.7324892e-05    2.7166697e-05    4.2856806e-05    8.7312113e-05                1    0.0000000e+00    7.7344835e-05    0.0000000e+00    0.0000000e+00    0.0000000e+00    0.0000000e+00                1    3.8103833e-02                2    0.0000000e+00    1.5886607e-06    0.0000000e+00    0.0000000e+00    0.0000000e+00    0.0000000e+00                1    3.4852292e-02 
   1.6109656e+01            25208            25208    3.5581291e-08    3.5581291e-08    7.7139190e-05    2.7414377e-05    4.2548076e-05    8.7427321e-05                1    0.0000000e+00    7.7344835e-05    0.0000000e+00    0.0000000e+00    0.0000000e+00    0.0000000e+00                1    3.8482616e-02                2    0.0000000e+00    1.5886607e-06    0.0000000e+00    0.0000000e+00    0.0000000e+00    0.0000000e+00                1    3.4964406e-02 
   1.6206322e+01            24873            24873    3.5273797e-08    3.5273797e-08    7.7357103e-05    2.7195289e-05    4.2798188e-05    8.7377897e-05                1    0.0000000e+00    7.7344835e-05    0.0000000e+00    0.0000000e+00    0.0000000e+00    0.0000000e+00                1    3.8824820e-02                2    0.0000000e+00    1.5886607e-06    0.0000000e+00    0.0000000e+00    0.0000000e+00    0.0000000e+00                1    3.5113529e-02 
   1.6305546e+01            24535            24535    3.4972792e-08    3.4972792e-08    7.3753847e-05    2.7616079e-05    4.3168088e-05    8.7602397e-05                1    0.0000000e+00    7.7344835e-05    0.0000000e+00    0.0000000e+00    0.0000000e+00    0.0000000e+00                1    3.9167798e-02                2    0.0000000e+00    1.5886607e-06    0.0000000e+00    0.0000000e+00    0.0000000e+00    0.0000000e+00                1    3.5268484e-02 
   1.6403687e+01            24181            24181    3.4596043e-08    3.4596043e-08    7.1805439e-05    2.7597665e-05    4.3401010e-05    8.7424615e-05                1    0.0000000e+00    7.7344835e-05    0.0000000e+00    0.0000000e+00    0.0000000e+00    0.0000000e+00                1    3.9212702e-02                2    0.0000000e+00    1.5886607e-06    0.0000000e+00    0.0000000e+00    0.0000000e+00    0.0000000e+00                1    3.5380697e-02 
   1.6501980e+01            23806            23806    3.4140649e-08    3.4140649e-08    7.9626025e-05    2.7947753e-05    4.3682529e-05    8.7515117e-05                1    0.0000000e+00    7.7344835e-05    0.0000000e+00    0.0000000e+00    0.0000000e+00    0.0000000e+00                1    3.9525236e-02                2    0.0000000e+00    1.5886607e-06    0.0000000e+00    0.0000000e+00    0.0000000e+00    0.0000000e+00                1    3.5491694e-02 
   1.6600268e+01            23455            23455    3.3882547e-08    3.3882547e-08    7.6182121e-05    2.7729319e-05    4.3387657e-05    8.7566539e-05                1    0.0000000e+00    7.7344835e-05    0.0000000e+00    0.0000000e+00    0.0000000e+00    0.0000000e+00                1    3.9858160e-02                2    0.0000000e+00    1.5886607e-06    0.0000000e+00    0.0000000e+00    0.0000000e+00    0.0000000e+00                1    3.5600158e-02 
   1.6749338e+01            22886            22886    3.3428864e-08    3.3428864e-08    8.1281584e-05    2.8494153e-05    4.3943844e-05    8.7321822e-05                1    0.0000000e+00    7.7344835e-05    0.0000000e+00    0.0000000e+00    0.0000000e+00    0.0000000e+00                1    4.0020544e-02                2    0.0000000e+00    1.5886607e-06    0.0000000e+00    0.0000000e+00    0.0000000e+00    0.0000000e+00                1    3.5828332e-02 
   1.6848240e+01            22549            22549    3.3144257e-08    3.3144257e-08    8.2075988e-05    2.8114165e-05    4.4303780e-05    8.7476089e-05                1    0.0000000e+00    7.7344835e-05    0.0000000e+00    0.0000000e+00    0.0000000e+00    0.0000000e+00                1    4.0574323e-02                2    0.0000000e+00    1.5886607e-06    0.0000000e+00    0.0000000e+00    0.0000000e+00    0.0000000e+00                1    3.5946828e-02 
   1.6948491e+01            22223            22223    3.2897123e-08    3.2897123e-08    8.1769269e-05    2.8574610e-05    4.4154967e-05    8.7300569e-05                1    0.0000000e+00    7.7344835e-05    0.0000000e+00    0.0000000e+00    0.0000000e+00    0.0000000e+00                1    4.0675255e-02                2    0.0000000e+00    1.5886607e-06    0.0000000e+00    0.0000000e+00    0.0000000e+00    0.0000000e+00                1    3.6072614e-02 
   1.7048890e+01            21862            21862    3.2644479e-08    3.2644479e-08    8.1207600e-05    2.8521688e-05    4.4043724e-05    8.7624826e-05                1    0.0000000e+00    7.7344835e-05    0.0000000e+00    0.0000000e+00    0.0000000e+00    0.0000000e+00                1    4.0967608e-02                2    0.0000000e+00    1.5886607e-06    0.0000000e+00    0.0000000e+00    0.0000000e+00    0.0000000e+00                1    3.6218273e-02 
   1.7148436e+01            21536            21536    3.2380193e-08    3.2380193e-08    8.1776585e-05    2.8451381e-05    4.4485525e-05    8.7243245e-05                1    0.0000000e+00    7.7344835e-05    0.0000000e+00    0.0000000e+00    0.0000000e+00    0.0000000e+00                1    4.1310285e-02                2    0.0000000e+00    1.5886607e-06    0.0000000e+00    0.0000000e+00    0.0000000e+00    0.0000000e+00                1    3.6364745e-02 
   1.7248171e+01            21211            21211    3.2104620e-08    3.2104620e-08    7.9475774e-05    2.8739850e-05    4.4308969e-05    8.7423452e-05                1    0.0000000e+00    7.7344835e-05    0.0000000e+00    0.0000000e+00    0.0000000e+00    0.0000000e+00                1    4.1515284e-02                2    0.0000000e+00    1.5886607e-06    0.0000000e+00    0.0000000e+00    0.0000000e+00    0.0000000e+00                1    3.6470963e-02 
   1.7347513e+01            20878            20878    3.1759762e-08    3.1759762e-08    8.2910334e-05    2.8640718e-05    4.4203518e-05    9.2687628e-05                1    0.0000000e+00    7.7344835e-05    0.0000000e+00    0.0000000e+00    0.0000000e+00    0.0000000e+00                1    4.1814922e-02                2    0.0000000e+00    1.5886607e-06    0.0000000e+00    0.0000000e+00    0.0000000e+00    0.0000000e+00                1    3.6620715e-02 
   1.7446739e+01            20496            20496    3.1465811e-08    3.1465811e-08    8.2865411e-05    2.8551263e-05    4.4631884e-05    9.2873746e-05                1    0.0000000e+00    7.7344835e-05    0.0000000e+00    0.0000000e+00    0.0000000e+00    0.0000000e+00                1    4.2117384e-02                2    0.0000000e+00    1.5886607e-06    0.0000000e+00    0.0000000e+00    0.0000000e+00    0.0000000e+00                1    3.6768855e-02 
   1.7545982e+01            20200            20200    3.1207472e-08    3.1207472e-08    8.3250444e-05    2.8748187e-05    4.4422895e-05    9.2652766e-05                1    0.0000000e+00    7.7344835e-05    0.0000000e+00    0.0000000e+00    0.0000000e+00    0.0000000e+00                1    4.2420452e-02                2    0.0000000e+00    1.5886607e-06    0.0000000e+00    0.0000000e+00    0.0000000e+00    0.0000000e+00                1    3.6874000e-02 
   1.7645418e+01            19878            19878    3.0946045e-08    3.0946045e-08    8.3892268e-05    2.8847550e-05    4.4981577e-05    9.2738295e-05                1    0.0000000e+00    7.7344835e-05    0.0000000e+00    0.0000000e+00    0.0000000e+00    0.0000000e+00                1    4.2727151e-02                2    0.0000000e+00    1.5886607e-06    0.0000000e+00    0.0000000e+00    0.0000000e+00    0.0000000e+00                1    3.7021993e-02 
   1.7744404e+01            19589            19589    3.0721002e-08    3.0721002e-08    8.4287381e-05    2.9373468e-05    4.4810562e-05    9.2408268e-05                1    0.0000000e+00    7.7344835e-05    0.0000000e+00    0.0000000e+00    0.0000000e+00    0.0000000e+00                1    4.2987608e-02                2    0.0000000e+00    1.5886607e-06    0.0000000e+00    0.0000000e+00    0.0000000e+00    0.0000000e+00                1    3.7125825e-02 
   1.7843658e+01            19237            19237    3.0367299e-08    3.0367299e-08    8.4497393e-05    2.9497769e-05    4.4906056e-05    9.2414942e-05                1    0.0000000e+00    7.7344835e-05    0.0000000e+00    0.0000000e+00    0.0000000e+00    0.0000000e+00                1    4.3139995e-02                2    0.0000000e+00    1.5886607e-06    0.0000000e+00    0.0000000e+00    0.0000000e+00    0.0000000e+00                1    3.7273373e-02 
   1.7943375e+01            18947            18947    3.0110984e-08    3.0110984e-08    8.2360004e-05    2.9769805e-05    4.5126631e-05    9.2476844e-05                1    0.0000000e+00    7.7344835e-05    0.0000000e+00    0.0000000e+00    0.0000000e+00    0.0000000e+00                1    4.3388497e-02                2    0.0000000e+00    1.5886607e-06    0.0000000e+00    0.0000000e+00    0.0000000e+00    0.0000000e+00                1    3.7422834e-02 
   1.8043631e+01            18629            18629    2.9838309e-08    2.9838309e-08    8.5758652e-05    2.9430989e-05    4.5293358e-05    9.2880465e-05                1    0.0000000e+00    7.7344835e-05    0.0000000e+00    0.0000000e+00    0.0000000e+00    0.0000000e+00                1    4.3686149e-02                2    0.0000000e+00    1.5886607e-06    0.0000000e+00    0.0000000e+00    0.0000000e+00    0.0000000e+00                1    3.7529755e-02 
   1.8142985e+01            18339            18339    2.9581295e-08    2.9581295e-08    8.6313530e-05    2.9570723e-05    4.5349965e-05    9.2687692e-05                1    0.0000000e+00    7.7344835e-05    0.0000000e+00    0.0000000e+00    0.0000000e+00    0.0000000e+00                1    4.3937169e-02                2    0.0000000e+00    1.5886607e-06    0.0000000e+00    0.0000000e+00    0.0000000e+00    0.0000000e+00                1    3.7675804e-02 
   1.8242844e+01            18039            18039    2.9353293e-08    2.9353293e-08    8.5736179e-05    2.9504583e-05    4.5814928e-05    9.2863999e-05                1    0.0000000e+00    7.7344835e-05    0.0000000e+00    0.0000000e+00    0.0000000e+00    0.0000000e+00                1    4.4192327e-02                2    0.0000000e+00    1.5886607e-06    0.0000000e+00    0.0000000e+00    0.0000000e+00    0.0000000e+00                1    3.7834836e-02 
   1.8342575e+01            17736            17736    2.9089296e-08    2.9089296e-08    8.5177894e-05    2.9379939e-05    4.5638738e-05    9.2539118e-05                1    0.0000000e+00    7.7344835e-05    0.0000000e+00    0.0000000e+00    0.0000000e+00    0.0000000e+00                1    4.4449416e-02                2    0.0000000e+00    1.5886607e-06    0.0000000e+00    0.0000000e+00    0.0000000e+00    0.0000000e+00                1    3.7949147e-02 
   1.8442683e+01            17435            17435    2.8813181e-08    2.8813181e-08    8.1287615e-05    2.9819099e-05    4.6067320e-05    9.2937188e-05                1    0.0000000e+00    7.7344835e-05    0.0000000e+00    0.0000000e+00    0.0000000e+00    0.0000000e+00                1    4.4710656e-02                2    0.0000000e+00    1.5886607e-06    0.0000000e+00    0.0000000e+00    0.0000000e+00    0.0000000e+00                1    3.8104663e-02 
   1.8542458e+01            17113            17113    2.8435218e-08    2.8435218e-08    8.7113145e-05    2.9836275e-05    4.6046131e-05    9.2805330e-05                1    0.0000000e+00    7.7344835e-05    0.0000000e+00    0.0000000e+00    0.0000000e+00    0.0000000e+00                1    4.4403513e-02                2    0.0000000e+00    1.5886607e-06    0.0000000e+00    0.0000000e+00    0.0000000e+00    0.0000000e+00                1    3.8256505e-02 
   1.8642046e+01            16861            16861    2.8199594e-08    2.8199594e-08    8.6835304e-05    3.0608579e-05    4.6173318e-05    9.2867537e-05                1    0.0000000e+00    7.7344835e-05    0.0000000e+00    0.0000000e+00    0.0000000e+00    0.0000000e+00                1    4.4617453e-02                2    0.0000000e+00    1.5886607e-06    0.0000000e+00    0.0000000e+00    0.0000000e+00    0.0000000e+00                1    3.8361556e-02 
   1.8741070e+01            16627            16627    2.7941139e-08    2.7941139e-08    8.7953349e-05    3.0320320e-05    4.6042676e-05    9.2580847e-05                1    0.0000000e+00    7.7344835e-05    0.0000000e+00    0.0000000e+00    0.0000000e+00    0.0000000e+00                1    4.4258781e-02                2    0.0000000e+00    1.5886607e-06    0.0000000e+00    0.0000000e+00    0.0000000e+00    0.0000000e+00                1    3.8508232e-02 
   1.8840596e+01            16369            16369    2.7667043e-08    2.7667043e-08    8.9079103e-05    3.0620294e-05    4.6530642e-05    9.2988857e-05                1    0.0000000e+00    7.7344835e-05    0.0000000e+00    0.0000000e+00    0.0000000e+00    0.0000000e+00                1    4.4494442e-02                2    0.0000000e+00    1.5886607e-06    0.0000000e+00    0.0000000e+00    0.0000000e+00    0.0000000e+00                1    3.8652944e-02 
   1.8940122e+01            16123            16123    2.7437345e-08    2.7437345e-08    8.9424934e-05    3.0845551e-05    4.6714008e-05    9.2415164e-05                1    0.0000000e+00    7.7344835e-05    0.0000000e+00    0.0000000e+00    0.0000000e+00    0.0000000e+00                1    4.4563840e-02                2    0.0000000e+00    1.5886607e-06    0.0000000e+00    0.0000000e+00    0.0000000e+00    0.0000000e+00                1    3.8749134e-02 
   1.9039714e+01            15872            15872    2.7205035e-08    2.7205035e-08    8.8715453e-05    3.1293379e-05    4.7132168e-05    9.2747879e-05                1    0.0000000e+00    7.7344835e-05    0.0000000e+00    0.0000000e+00    0.0000000e+00    0.0000000e+00                1    4.4822207e-02                2    0.0000000e+00    1.5886607e-06    0.0000000e+00    0.0000000e+00    0.0000000e+00    0.0000000e+00                1    3.8857625e-02 
   1.9129386e+01            15691            15691    2.7009326e-08    2.7009326e-08    9.0333994e-05    3.1456018e-05    4.7221279e-05    9.2625231e-05                1    0.0000000e+00    7.7344835e-05    0.0000000e+00    0.0000000e+00    0.0000000e+00    0.0000000e+00                1    4.5022887e-02                2    0.0000000e+00    1.5886607e-06    0.0000000e+00    0.0000000e+00    0.0000000e+00    0.0000000e+00                1    3.8994679e-02 
   1.9224039e+01            15460            15460    2.6819020e-08    2.6819020e-08    8.9724381e-05    3.1091386e-05    4.6822533e-05    9.3386727e-05                1    0.0000000e+00    7.7344835e-05    0.0000000e+00    0.0000000e+00    0.0000000e+00    0.0000000e+00                1    4.5230591e-02                2    0.0000000e+00    1.5886607e-06    0.0000000e+00    0.0000000e+00    0.0000000e+00    0.0000000e+00                1    3.9107699e-02 
   1.9342746e+01            15216            15216    2.6583238e-08    2.6583238e-08    8.6150288e-05    3.0686141e-05    4.6952711e-05    9.4501146e-05                1    0.0000000e+00    7.7344835e-05    0.0000000e+00    0.0000000e+00    0.0000000e+00    0.0000000e+00                1    4.5515765e-02                2    0.0000000e+00    1.5886607e-06    0.0000000e+00    0.0000000e+00    0.0000000e+00    0.0000000e+00                1    3.9263028e-02 
   1.9442741e+01            15011            15011    2.6373343e-08    2.6373343e-08    8.8348347e-05    3.0819812e-05    4.7670158e-05    9.4476675e-05                1    0.0000000e+00    7.7344835e-05    0.0000000e+00    0.0000000e+00    0.0000000e+00    0.0000000e+00                1    4.5589063e-02                2    0.0000000e+00    1.5886607e-06    0.0000000e+00    0.0000000e+00    0.0000000e+00    0.0000000e+00                1    3.9403249e-02 
   1.9532651e+01            14840            14840    2.6158959e-08    2.6158959e-08    8.4376361e-05    3.0968847e-05    4.7815285e-05    9.4610949e-05                1    0.0000000e+00    7.7344835e-05    0.0000000e+00    0.0000000e+00    0.0000000e+00    0.0000000e+00                1    4.5411405e-02                2    0.0000000e+00    1.5886607e-06    0.0000000e+00    0.0000000e+00    0.0000000e+00    0.0000000e+00                1    3.9488421e-02 
   1.9622760e+01            14656            14656    2.5904986e-08    2.5904986e-08    8.6303722e-05    3.1221291e-05    4.7410667e-05    9.4733458e-05                1    0.0000000e+00    7.7344835e-05    0.0000000e+00    0.0000000e+00    0.0000000e+00    0.0000000e+00                1    4.5614030e-02                2    0.0000000e+00    1.5886607e-06    0.0000000e+00    0.0000000e+00    0.0000000e+00    0.0000000e+00                1    3.9610908e-02 
   1.9722816e+01            14491            14491    2.5633947e-08    2.5633947e-08    8.9701511e-05    3.1409959e-05    4.8156092e-05    9.4529999e-05                1    0.0000000e+00    7.7344835e-05    0.0000000e+00    0.0000000e+00    0.0000000e+00    0.0000000e+00                1    4.5779230e-02                2    0.0000000e+00    1.5886607e-06    0.0000000e+00    0.0000000e+00    0.0000000e+00    0.0000000e+00                1    3.9774554e-02 
   1.9812829e+01            14294            14294    2.5434192e-08    2.5434192e-08    9.1866077e-05    3.1926934e-05    4.8022931e-05    9.4379400e-05                1    0.0000000e+00    7.7344835e-05    0.0000000e+00    0.0000000e+00    0.0000000e+00    0.0000000e+00                1    4.5932123e-02                2    0.0000000e+00    1.5886607e-06    0.0000000e+00    0.0000000e+00    0.0000000e+00    0.0000000e+00                1    3.9843130e-02 
   1.9902811e+01            14136            14136    2.5297975e-08    2.5297975e-08    9.1509275e-05    3.1492243e-05    4.8164280e-05    9.4974230e-05                1    0.0000000e+00    7.7344835e-05    0.0000000e+00    0.0000000e+00    0.0000000e+00    0.0000000e+00                1    4.5987456e-02                2    0.0000000e+00    1.5886607e-06    0.0000000e+00    0.0000000e+00    0.0000000e+00    0.0000000e+00                1    3.9988572e-02 
   2.0042778e+01            13895            13895    2.5052110e-08    2.5052110e-08    9.1775991e-05    3.1910173e-05    4.7886732e-05    9.4538283e-05                1    0.0000000e+00    7.7344835e-05    0.0000000e+00    0.0000000e+00    0.0000000e+00    0.0000000e+00                1    4.6050933e-02                2    0.0000000e+00    1.5886607e-06    0.0000000e+00    0.0000000e+00    0.0000000e+00    0.0000000e+00                1    4.0165588e-02 
   2.0132752e+01            13751            13751    2.4926650e-08    2.4926650e-08    9.1348905e-05    3.2082497e-05    4.7994523e-05    9.4457638e-05                1    0.0000000e+00    7.7344835e-05    0.0000000e+00    0.0000000e+00    0.0000000e+00    0.0000000e+00                1    4.6056475e-02                2    0.0000000e+00    1.5886607e-06    0.0000000e+00    0.0000000e+00    0.0000000e+00    0.0000000e+00                1    4.0314786e-02 
   2.0222725e+01            13605            13605    2.4759465e-08    2.4759465e-08    8.9687705e-05    3.1929385e-05    4.8421553e-05    9.4726487e-05                1    0.0000000e+00    7.7344835e-05    0.0000000e+00    0.0000000e+00    0.0000000e+00    0.0000000e+00                1    4.5187346e-02                2    0.0000000e+00    1.5886607e-06    0.0000000e+00    0.0000000e+00    0.0000000e+00    0.0000000e+00                1    4.0419518e-02 
   2.0312748e+01            13485            13485    2.4596232e-08    2.4596232e-08    8.5972797e-05    3.2199984e-05    4.8669833e-05    9.4912102e-05                1    0.0000000e+00    7.7344835e-05    0.0000000e+00    0.0000000e+00    0.0000000e+00    0.0000000e+00                1    4.5383699e-02                2    0.0000000e+00    1.5886607e-06    0.0000000e+00    0.0000000e+00    0.0000000e+00    0.0000000e+00                1    4.0525195e-02 
   2.0412780e+01            13333            13333    2.4351631e-08    2.4351631e-08    9.1790445e-05    3.2314848e-05    4.8757634e-05    9.4923917e-05                1    0.0000000e+00    7.7344835e-05    0.0000000e+00    0.0000000e+00    0.0000000e+00    0.0000000e+00                1    4.5640334e-02                2    0.0000000e+00    1.5886607e-06    0.0000000e+00    0.0000000e+00    0.0000000e+00    0.0000000e+00                1    4.0684084e-02 
   2.0512832e+01            13184            13184    2.4181228e-08    2.4181228e-08    9.1239617e-05    3.2180004e-05    4.8577282e-05    9.4615795e-05                1    0.0000000e+00    7.7344835e-05    0.0000000e+00    0.0000000e+00    0.0000000e+00    0.0000000e+00                1    4.5896985e-02                2    0.0000000e+00    1.5886607e-06    0.0000000e+00    0.0000000e+00    0.0000000e+00    0.0000000e+00                1    4.0796327e-02 
   2.0602888e+01            13049            13049    2.4028434e-08    2.4028434e-08    8.9429143e-05    3.2263319e-05    4.8614805e-05    9.4524747e-05                1    0.0000000e+00    7.7344835e-05    0.0000000e+00    0.0000000e+00    0.0000000e+00    0.0000000e+00                1    4.6044808e-02                2    0.0000000e+00    1.5886607e-06    0.0000000e+00    0.0000000e+00    0.0000000e+00    0.0000000e+00                1    4.0949605e-02 
   2.0714957e+01            12903            12903    2.3838937e-08    2.3838937e-08    9.0175334e-05    3.2497453e-05    4.8200920e-05    9.4683181e-05                1    0.0000000e+00    7.7344835e-05    0.0000000e+00    0.0000000e+00    0.0000000e+00    0.0000000e+00                1    4.6068805e-02                2    0.0000000e+00    1.5886607e-06    0.0000000e+00    0.0000000e+00    0.0000000e+00    0.0000000e+00                1    4.1058057e-02 
   2.0815078e+01            12744            12744    2.3624293e-08    2.3624293e-08    9.0966040e-05    3.2600089e-05    4.8271359e-05    9.4658321e-05                1    0.0000000e+00    7.7344835e-05    0.0000000e+00    0.0000000e+00    0.0000000e+00    0.0000000e+00                1    4.5832570e-02                2    0.0000000e+00    1.5886607e-06    0.0000000e+00    0.0000000e+00    0.0000000e+00    0.0000000e+00                1    4.1218202e-02 
   2.0915308e+01            12592            12592    2.3452801e-08    2.3452801e-08    9.0035025e-05    3.2559548e-05    4.8829988e-05    9.4512379e-05                1    0.0000000e+00    7.7344835e-05    0.0000000e+00    0.0000000e+00    0.0000000e+00    0.0000000e+00                1    4.5989089e-02                2    0.0000000e+00    1.5886607e-06    0.0000000e+00    0.0000000e+00    0.0000000e+00    0.0000000e+00                1    4.1327771e-02 
   2.1015601e+01            12462            12462    2.3291082e-08    2.3291082e-08    9.1450369e-05    3.2382012e-05    4.8930475e-05    9.4898428e-05                1    0.0000000e+00    7.7344835e-05    0.0000000e+00    0.0000000e+00    0.0000000e+00    0.0000000e+00                1    4.5996700e-02                2    0.0000000e+00    1.5886607e-06    0.0000000e+00    0.0000000e+00    0.0000000e+00    0.0000000e+00                1    4.1429309e-02 
   2.1115905e+01            12340            12340    2.3138855e-08    2.3138855e-08    9.3250988e-05    3.2503891e-05    4.9033134e-05    9.4947695e-05                1    0.0000000e+00    7.7344835e-05    0.0000000e+00    0.0000000e+00    0.0000000e+00    0.0000000e+00                1    4.6102929e-02                2    0.0000000e+00    1.5886607e-06    0.0000000e+00    0.0000000e+00    0.0000000e+00    0.0000000e+00                1    4.1567086e-02 
   2.1216178e+01            12203            12203    2.3020190e-08    2.3020190e-08    9.2327043e-05    3.2370805e-05    4.8883052e-05    9.4750406e-05                1    0.0000000e+00    7.7344835e-05    0.0000000e+00    0.0000000e+00    0.0000000e+00    0.0000000e+00                1    4.6059394e-02                2    0.0000000e+00    1.5886607e-06    0.0000000e+00    0.0000000e+00    0.0000000e+00    0.0000000e+00                1    4.1693517e-02 
   2.1316481e+01            12073            12073    2.2856288e-08    2.2856288e-08    9.2807458e-05    3.2317894e-05    4.9090397e-05    9.4438276e-05                1    0.0000000e+00    7.7344835e-05    0.0000000e+00    0.0000000e+00    0.0000000e+00    0.0000000e+00                1    4.6014649e-02                2    0.0000000e+00    1.5886607e-06    0.0000000e+00    0.0000000e+00    0.0000000e+00    0.0000000e+00                1    4.1809565e-02 
   2.1416897e+01            11948            11948    2.2702206e-08    2.2702206e-08    9.4590876e-05    3.2400468e-05    4.8971082e-05    9.4858934e-05                1    0.0000000e+00    7.7344835e-05    0.0000000e+00    0.0000000e+00    0.0000000e+00    0.0000000e+00                1    4.5968587e-02                2    0.0000000e+00    1.5886607e-06    0.0000000e+00    0.0000000e+00    0.0000000e+00    0.0000000e+00                1    4.1917621e-02 
   2.1517379e+01            11816            11816    2.2590500e-08    2.2590500e-08    9.4021829e-05    3.2669294e-05    4.9169958e-05    9.4864106e-05                1    0.0000000e+00    7.7344835e-05    0.0000000e+00    0.0000000e+00    0.0000000e+00    0.0000000e+00                1    4.6021867e-02                2    0.0000000e+00    1.5886607e-06    0.0000000e+00    0.0000000e+00    0.0000000e+00    0.0000000e+00                1    4.2017015e-02 
   2.1618907e+01            11676            11676    2.2395746e-08    2.2395746e-08    9.4578349e-05    3.2479156e-05    4.9031679e-05    9.4869434e-05                1    0.0000000e+00    7.7344835e-05    0.0000000e+00    0.0000000e+00    0.0000000e+00    0.0000000e+00                1    4.5875167e-02                2    0.0000000e+00    1.5886607e-06    0.0000000e+00    0.0000000e+00    0.0000000e+00    0.0000000e+00                1    4.2156106e-02 
   2.1738669e+01            11574            11574    2.2207649e-08    2.2207649e-08    9.2936821e-05    3.3041873e-05    4.9539051e-05    9.4589037e-05                1    0.0000000e+00    7.7344835e-05    0.0000000e+00    0.0000000e+00    0.0000000e+00    0.0000000e+00                1    4.6097393e-02                2    0.0000000e+00    1.5886607e-06    0.0000000e+00    0.0000000e+00    0.0000000e+00    0.0000000e+00                1    4.2300469e-02 
   2.1808985e+01            11468            11468    2.2047047e-08    2.2047047e-08    9.5819073e-05    3.3582918e-05    4.9416862e-05    9.4385264e-05                1    0.0000000e+00    7.7344835e-05    0.0000000e+00    0.0000000e+00    0.0000000e+00    0.0000000e+00                1    4.5766055e-02                2    0.0000000e+00    1.5886607e-06    0.0000000e+00    0.0000000e+00    0.0000000e+00    0.0000000e+00                1    4.2352349e-02 
   2.1904727e+01            11394            11394    2.1958235e-08    2.1958235e-08    9.1640645e-05    3.3257979e-05    4.9720322e-05    9.4675182e-05                1    0.0000000e+00    7.7344835e-05    0.0000000e+00    0.0000000e+00    0.0000000e+00    0.0000000e+00                1    4.5962781e-02                2    0.0000000e+00    1.5886607e-06    0.0000000e+00    0.0000000e+00    0.0000000e+00    0.0000000e+00                1    4.2466982e-02 
   2.2004078e+01            11302            11302    2.1828877e-08    2.1828877e-08    9.6398497e-05    3.3151992e-05    4.9943830e-05    9.4506785e-05                1    0.0000000e+00    7.7344835e-05    0.0000000e+00    0.0000000e+00    0.0000000e+00    0.0000000e+00                1    4.6213395e-02                2    0.0000000e+00    1.5886607e-06    0.0000000e+00    0.0000000e+00    0.0000000e+00    0.0000000e+00                1    4.2626365e-02 
   2.2104829e+01            11189            11189    2.1718536e-08    2.1718536e-08    9.5729911e-05    3.3226144e-05    4.9351896e-05    9.4504003e-05                1    0.0000000e+00    7.7344835e-05    0.0000000e+00    0.0000000e+00    0.0000000e+00    0.0000000e+00                1    4.6414908e-02                2    0.0000000e+00    1.5886607e-06    0.0000000e+00    0.0000000e+00    0.0000000e+00    0.0000000e+00                1    4.2731715e-02 
   2.2205654e+01            11088            11088    2.1624083e-08    2.1624083e-08    9.5103479e-05    3.3627343e-05    4.9744721e-05    9.4873378e-05                1    0.0000000e+00    7.7344835e-05    0.0000000e+00    0.0000000e+00    0.0000000e+00    0.0000000e+00                1    4.6616649e-02                2    0.0000000e+00    1.5886607e-06    0.0000000e+00    0.0000000e+00    0.0000000e+00    0.0000000e+00                1    4.2861564e-02 
   2.2319105e+01            10966            10966    2.1495183e-08    2.1495183e-08    9.3989856e-05    3.3341302e-05    5.0088186e-05    9.4531840e-05                1    0.0000000e+00    7.7344835e-05    0.0000000e+00    0.0000000e+00    0.0000000e+00    0.0000000e+00                1    4.6780426e-02                2    0.0000000e+00    1.5886607e-06    0.0000000e+00    0.0000000e+00    0.0000000e+00    0.0000000e+00                1    4.2925222e-02 
   2.2415224e+01            10865            10865    2.1399652e-08    2.1399652e-08    9.3795610e-05    3.3719892e-05    4.9821602e-05    9.4906391e-05                1    0.0000000e+00    7.7344835e-05    0.0000000e+00    0.0000000e+00    0.0000000e+00    0.0000000e+00                1    4.6874978e-02                2    0.0000000e+00    1.5886607e-06    0.0000000e+00    0.0000000e+00    0.0000000e+00    0.0000000e+00                1    4.3061100e-02 
   2.2517645e+01            10760            10760    2.1267613e-08    2.1267613e-08    9.6417982e-05    3.3599750e-05    5.0292832e-05    1.0294024e-04                1    0.0000000e+00    7.7344835e-05    0.0000000e+00    0.0000000e+00    0.0000000e+00    0.0000000e+00                1    4.6922950e-02                2    0.0000000e+00    1.5886607e-06    0.0000000e+00    0.0000000e+00    0.0000000e+00    0.0000000e+00                1    4.3148621e-02 
   2.2613763e+01            10685            10685    2.1178258e-08    2.1178258e-08    9.5656641e-05    3.3811327e-05    4.9843889e-05    1.0243070e-04                1    0.0000000e+00    7.7344835e-05    0.0000000e+00    0.0000000e+00    0.0000000e+00    0.0000000e+00                1    4.7014711e-02                2    0.0000000e+00    1.5886607e-06    0.0000000e+00    0.0000000e+00    0.0000000e+00    0.0000000e+00                1    4.3273894e-02 
   2.2704936e+01            10618            10618    2.1100339e-08    2.1100339e-08    9.6048463e-05    3.3986549e-05    4.9996732e-05    1.0251013e-04                1    0.0000000e+00    7.7344835e-05    0.0000000e+00    0.0000000e+00    0.0000000e+00    0.0000000e+00                1    4.7151957e-02                2    0.0000000e+00    1.5886607e-06    0.0000000e+00    0.0000000e+00    0.0000000e+00    0.0000000e+00                1    4.3390802e-02 
   2.2841740e+01            10500            10500    2.0909495e-08    2.0909495e-08    9.6685177e-05    3.3496997e-05    5.0232644e-05    1.0267100e-04                1    0.0000000e+00    7.7344835e-05    0.0000000e+00    0.0000000e+00    0.0000000e+00    0.0000000e+00                1    4.7484062e-02                2    0.0000000e+00    1.5886607e-06    0.0000000e+00    0.0000000e+00    0.0000000e+00    0.0000000e+00                1    4.3535407e-02 
   2.2932984e+01            10438            10438    2.0839373e-08    2.0839373e-08    9.6185847e-05    3.3724499e-05    5.0299751e-05    1.0278805e-04                1    0.0000000e+00    7.7344835e-05    0.0000000e+00    0.0000000e+00    0.0000000e+00    0.0000000e+00                1    4.7669748e-02                2    0.0000000e+00    1.5886607e-06    0.0000000e+00    0.0000000e+00    0.0000000e+00    0.0000000e+00                1    4.3642962e-02 
   2.3023996e+01            10324            10324    2.0673560e-08    2.0673560e-08    9.5474328e-05    3.4147951e-05    5.0157538e-05    1.0260274e-04                1    0.0000000e+00    7.7344835e-05    0.0000000e+00    0.0000000e+00    0.0000000e+00    0.0000000e+00                1    4.7853388e-02                2    0.0000000e+00    1.5886607e-06    0.0000000e+00    0.0000000e+00    0.0000000e+00    0.0000000e+00                1    4.3698131e-02 
   2.3115008e+01            10272            10272    2.0572105e-08    2.0572105e-08    9.6037858e-05    3.4231571e-05    5.0237800e-05    1.0267200e-04                1    0.0000000e+00    7.7344835e-05    0.0000000e+00    0.0000000e+00    0.0000000e+00    0.0000000e+00                1    4.7740796e-02                2    0.0000000e+00    1.5886607e-06    0.0000000e+00    0.0000000e+00    0.0000000e+00    0.0000000e+00                1    4.3749204e-02 
   2.3216212e+01            10188            10188    2.0490869e-08    2.0490869e-08    9.5635881e-05    3.3918446e-05    5.0468056e-05    1.0287516e-04                1    0.0000000e+00    7.7344835e-05    0.0000000e+00    0.0000000e+00    0.0000000e+00    0.0000000e+00                1    4.7836636e-02                2    0.0000000e+00    1.5886607e-06    0.0000000e+00    0.0000000e+00    0.0000000e+00    0.0000000e+00                1    4.3898654e-02 
   2.3315064e+01            10086            10086    2.0364246e-08    2.0364246e-08    9.5911810e-05    3.3989533e-05    5.0503222e-05    1.0279657e-04                1    0.0000000e+00    7.7344835e-05    0.0000000e+00    0.0000000e+00    0.0000000e+00    0.0000000e+00                1    4.7879139e-02                2    0.0000000e+00    1.5886607e-06    0.0000000e+00    0.0000000e+00    0.0000000e+00    0.0000000e+00                1    4.3944894e-02 
   2.3438629e+01            10032            10032    2.0280963e-08    2.0280963e-08    9.5275465e-05    3.4189601e-05    5.0686268e-05    1.0237582e-04                1    0.0000000e+00    7.7344835e-05    0.0000000e+00    0.0000000e+00    0.0000000e+00    0.0000000e+00                1    4.7942850e-02                2    0.0000000e+00    1.5886607e-06    0.0000000e+00    0.0000000e+00    0.0000000e+00    0.0000000e+00                1    4.4093959e-02 
   2.3540031e+01             9952             9952    2.0167013e-08    2.0167013e-08    9.3920879e-05    3.4219333e-05    5.0725960e-05    1.0244673e-04                1    0.0000000e+00    7.7344835e-05    0.0000000e+00    0.0000000e+00    0.0000000e+00    0.0000000e+00                1    4.7934262e-02                2    0.0000000e+00    1.5886607e-06    0.0000000e+00    0.0000000e+00    0.0000000e+00    0.0000000e+00                1    4.4181208e-02 
   2.3641468e+01             9875             9875    2.0083833e-08    2.0083833e-08    9.3510615e-05    3.4120101e-05    5.0845147e-05    1.0269279e-04                1    0.0000000e+00    7.7344835e-05    0.0000000e+00    0.0000000e+00    0.0000000e+00    0.0000000e+00                1    4.8076890e-02                2    0.0000000e+00    1.5886607e-06    0.0000000e+00    0.0000000e+00    0.0000000e+00    0.0000000e+00                1    4.4287178e-02 
   2.3742920e+01             9817             9817    1.9911625e-08    1.9911625e-08    9.4999597e-05    3.4215248e-05    5.0928576e-05    1.0273989e-04                1    0.0000000e+00    7.7344835e-05    0.0000000e+00    0.0000000e+00    0.0000000e+00    0.0000000e+00                1    4.7621866e-02                2    0.0000000e+00    1.5886607e-06    0.0000000e+00    0.0000000e+00    0.0000000e+00    0.0000000e+00                1    4.4371242e-02 
   2.3844405e+01             9752             9752    1.9835912e-08    1.9835912e-08    9.0763659e-05    3.4657089e-05    5.0804130e-05    1.0258602e-04                1    0.0000000e+00    7.7344835e-05    0.0000000e+00    0.0000000e+00    0.0000000e+00    0.0000000e+00                1    4.7779053e-02                2    0.0000000e+00    1.5886607e-06    0.0000000e+00    0.0000000e+00    0.0000000e+00    0.0000000e+00                1    4.4449989e-02 
   2.3945427e+01             9676             9676    1.9729070e-08    1.9729070e-08    9.5534232e-05    3.4487160e-05    5.1187127e-05    1.0240036e-04                1    0.0000000e+00    7.7344835e-05    0.0000000e+00    0.0000000e+00    0.0000000e+00    0.0000000e+00                1    4.7929478e-02                2    0.0000000e+00    1.5886607e-06    0.0000000e+00    0.0000000e+00    0.0000000e+00    0.0000000e+00                1    4.4523275e-02 
   2.4046518e+01             9597             9597    1.9583834e-08    1.9583834e-08    9.6759686e-05    3.4629250e-05    5.1315615e-05    1.0248714e-04                1    0.0000000e+00    7.7344835e-05    0.0000000e+00    0.0000000e+00    0.0000000e+00    0.0000000e+00                1    4.7973891e-02                2    0.0000000e+00    1.5886607e-06    0.0000000e+00    0.0000000e+00    0.0000000e+00    0.0000000e+00                1    4.4592423e-02 
   2.4147668e+01             9524             9524    1.9506649e-08    1.9506649e-08    9.6864552e-05    3.4694625e-05    5.1361296e-05    1.0247242e-04                1    0.0000000e+00    7.7344835e-05    0.0000000e+00    0.0000000e+00    0.0000000e+00    0.0000000e+00                1    4.8158503e-02                2    0.0000000e+00    1.5886607e-06    0.0000000e+00    0.0000000e+00    0.0000000e+00    0.0000000e+00                1    4.4706168e-02 
   2.4248870e+01             9465             9465    1.9432704e-08    1.9432704e-08    9.6873377e-05    3.5011745e-05    5.1613021e-05    1.0256176e-04                1    0.0000000e+00    7.7344835e-05    0.0000000e+00    0.0000000e+00    0.0000000e+00    0.0000000e+00                1    4.8323329e-02                2    0.0000000e+00    1.5886607e-06    0.0000000e+00    0.0000000e+00    0.0000000e+00    0.0000000e+00                1    4.4814717e-02 
   2.4350124e+01             9397             9397    1.9364043e-08    1.9364043e-08    9.7047444e-05    3.5043651e-05    5.1643115e-05    1.0258630e-04                1    0.0000000e+00    7.7344835e-05    0.0000000e+00    0.0000000e+00    0.0000000e+00    0.0000000e+00                1    4.8534606e-02                2    0.0000000e+00    1.5886607e-06    0.0000000e+00    0.0000000e+00    0.0000000e+00    0.0000000e+00                1    4.4870686e-02 
   2.4400615e+01             9353             9353    1.9320679e-08    1.9320679e-08    9.7312701e-05    3.4972353e-05    5.1573590e-05    1.0252221e-04                1    0.0000000e+00    7.7344835e-05    0.0000000e+00    0.0000000e+00    0.0000000e+00    0.0000000e+00                1    4.8613490e-02                2    0.0000000e+00    1.5886607e-06    0.0000000e+00    0.0000000e+00    0.0000000e+00    0.0000000e+00                1    4.4896836e-02 
   2.4501673e+01             9280             9280    1.9247033e-08    1.9247033e-08    9.7340714e-05    3.4564807e-05    5.1770841e-05    1.0281541e-04                1    0.0000000e+00    7.7344835e-05    0.0000000e+00    0.0000000e+00    0.0000000e+00    0.0000000e+00                1    4.8667677e-02                2    0.0000000e+00    1.5886607e-06    0.0000000e+00    0.0000000e+00    0.0000000e+00    0.0000000e+00                1    4.4978033e-02 
   2.4602812e+01             9217             9217    1.9179317e-08    1.9179317e-08    9.7090567e-05    3.4822231e-05    5.1428415e-05    1.0239222e-04                1    0.0000000e+00    7.7344835e-05    0.0000000e+00    0.0000000e+00    0.0000000e+00    0.0000000e+00                1    4.8718431e-02                2    0.0000000e+00    1.5886607e-06    0.0000000e+00    0.0000000e+00    0.0000000e+00    0.0000000e+00                1    4.5046009e-02 
   2.4704015e+01             9171             9171    1.9115758e-08    1.9115758e-08    9.3988965e-05    3.4875394e-05    5.1496740e-05    1.0250708e-04                1    0.0000000e+00    7.7344835e-05    0.0000000e+00    0.0000000e+00    0.0000000e+00    0.0000000e+00                1    4.8816587e-02                2    0.0000000e+00    1.5886607e-06    0.0000000e+00    0.0000000e+00    0.0000000e+00    0.0000000e+00                1    4.5139450e-02 
   2.4805273e+01             9096             9096    1.9007844e-08    1.9007844e-08    9.7954114e-05    3.5071335e-05    5.1112730e-05    1.0267436e-04                1    0.0000000e+00    7.7344835e-05    0.0000000e+00    0.0000000e+00    0.0000000e+00    0.0000000e+00                1    4.8859859e-02                2    0.0000000e+00    1.5886607e-06    0.0000000e+00    0.0000000e+00    0.0000000e+00    0.0000000e+00                1    4.5245418e-02 
   2.4906585e+01             9038             9038    1.8916955e-08    1.8916955e-08    9.8340141e-05    3.4941326e-05    5.0999495e-05    1.0261504e-04                1    0.0000000e+00    7.7344835e-05    0.0000000e+00    0.0000000e+00    0.0000000e+00    0.0000000e+00                1    4.8949692e-02                2    0.0000000e+00    1.5886607e-06    0.0000000e+00    0.0000000e+00    0.0000000e+00    0.0000000e+00                1    4.5346698e-02 
   2.5014292e+01             8976             8976    1.8846833e-08    1.8846833e-08    9.8092261e-05    3.5125089e-05    5.1176792e-05    1.0277155e-04                1    0.0000000e+00    7.7344835e-05    0.0000000e+00    0.0000000e+00    0.0000000e+00    0.0000000e+00                1    4.8991590e-02                2    0.0000000e+00    1.5886607e-06    0.0000000e+00    0.0000000e+00    0.0000000e+00    0.0000000e+00                1    4.5399427e-02 
   2.5116944e+01             8914             8914    1.8784178e-08    1.8784178e-08    9.6979322e-05    3.4871925e-05    5.1503934e-05    1.0254700e-04                1    0.0000000e+00    7.7344835e-05    0.0000000e+00    0.0000000e+00    0.0000000e+00    0.0000000e+00                1    4.9074840e-02                2    0.0000000e+00    1.5886607e-06    0.0000000e+00    0.0000000e+00    0.0000000e+00    0.0000000e+00                1    4.5490248e-02 
   2.5231001e+01             8847             8847    1.8642774e-08    1.8642774e-08    1.0068956e-04    3.4892236e-05    5.1821421e-05    1.0260898e-04                1    0.0000000e+00    7.7344835e-05    0.0000000e+00    0.0000000e+00    0.0000000e+00    0.0000000e+00                1    4.9168953e-02                2    0.0000000e+00    1.5886607e-06    0.0000000e+00    0.0000000e+00    0.0000000e+00    0.0000000e+00                1    4.5584298e-02 
   2.5320108e+01             8815             8815    1.8597901e-08    1.8597901e-08    9.9434813e-05    3.4834884e-05    5.1746405e-05    1.0248097e-04                1    0.0000000e+00    7.7344835e-05    0.0000000e+00    0.0000000e+00    0.0000000e+00    0.0000000e+00                1    4.9226973e-02                2    0.0000000e+00    1.5886607e-06    0.0000000e+00    0.0000000e+00    0.0000000e+00    0.0000000e+00                1    4.5702791e-02 
   2.5421714e+01             8775             8775    1.8512185e-08    1.8512185e-08    9.9791132e-05    3.5397286e-05    5.1704335e-05    1.0243738e-04                1    0.0000000e+00    7.7344835e-05    0.0000000e+00    0.0000000e+00    0.0000000e+00    0.0000000e+00                1    4.9282141e-02                2    0.0000000e+00    1.5886607e-06    0.0000000e+00    0.0000000e+00    0.0000000e+00    0.0000000e+00                1    4.5802643e-02 
   2.5523386e+01             8726             8726    1.8459357e-08    1.8459357e-08    9.9130194e-05    3.5116781e-05    5.1995705e-05    1.0263247e-04                1    0.0000000e+00    7.7344835e-05    0.0000000e+00    0.0000000e+00    0.0000000e+00    0.0000000e+00                1    4.9329424e-02                2    0.0000000e+00    1.5886607e-06    0.0000000e+00    0.0000000e+00    0.0000000e+00    0.0000000e+00                1    4.5865844e-02 
   2.5625121e+01             8689             8689    1.8406113e-08    1.8406113e-08    9.7985813e-05    3.5408541e-05    5.2260999e-05    1.0281837e-04                1    0.0000000e+00    7.7344835e-05    0.0000000e+00    0.0000000e+00    0.0000000e+00    0.0000000e+00                1    4.9434983e-02                2    0.0000000e+00    1.5886607e-06    0.0000000e+00    0.0000000e+00    0.0000000e+00    0.0000000e+00                1    4.5973026e-02 
   2.5726920e+01             8632             8632    1.8306063e-08    1.8306063e-08    1.0030726e-04    3.5320005e-05    5.2120072e-05    1.0252027e-04                1    0.0000000e+00    7.7344835e-05    0.0000000e+00    0.0000000e+00    0.0000000e+00    0.0000000e+00                1    4.8596326e-02                2    0.0000000e+00    1.5886607e-06    0.0000000e+00    0.0000000e+00    0.0000000e+00    0.0000000e+00                1    4.6026496e-02 
   2.5828786e+01             8597             8597    1.8257093e-08    1.8257093e-08    1.0025755e-04    3.5645842e-05    5.2409548e-05    1.0270067e-04                1    0.0000000e+00    7.7344835e-05    0.0000000e+00    0.0000000e+00    0.0000000e+00    0.0000000e+00                1    4.8800385e-02                2    0.0000000e+00    1.5886607e-06    0.0000000e+00    0.0000000e+00    0.0000000e+00    0.0000000e+00                1    4.6125366e-02 
   2.5930720e+01             8546             8546    1.8204270e-08    1.8204270e-08    1.0067805e-04    3.5374640e-05    5.2404048e-05    1.0288408e-04                1    0.0000000e+00    7.7344835e-05    0.0000000e+00    0.0000000e+00    0.0000000e+00    0.0000000e+00                1    4.9003350e-02                2    0.0000000e+00    1.5886607e-06    0.0000000e+00    0.0000000e+00    0.0000000e+00    0.0000000e+00                1    4.6220111e-02 
   2.6032723e+01             8499             8499    1.8150748e-08    1.8150748e-08    1.0033731e-04    3.5364435e-05    5.2509181e-05    1.0276102e-04                1    0.0000000e+00    7.7344835e-05    0.0000000e+00    0.0000000e+00    0.0000000e+00    0.0000000e+00                1    4.9205460e-02                2    0.0000000e+00    1.5886607e-06    0.0000000e+00    0.0000000e+00    0.0000000e+00    0.0000000e+00                1    4.6310215e-02 
   2.6134793e+01             8452             8452    1.8063927e-08    1.8063927e-08    1.0017915e-04    3.5476518e-05    5.2585676e-05    1.0273321e-04                1    0.0000000e+00    7.7344835e-05    0.0000000e+00    0.0000000e+00    0.0000000e+00    0.0000000e+00                1    4.9406781e-02                2    0.0000000e+00    1.5886607e-06    0.0000000e+00    0.0000000e+00    0.0000000e+00    0.0000000e+00                1    4.6397351e-02 
   2.6236594e+01             8418             8418    1.8014346e-08    1.8014346e-08    1.0009167e-04    3.5267263e-05    5.2359138e-05    1.0245601e-04                1    0.0000000e+00    7.7344835e-05    0.0000000e+00    0.0000000e+00    0.0000000e+00    0.0000000e+00                1    4.9554066e-02                2    0.0000000e+00    1.5886607e-06    0.0000000e+00    0.0000000e+00    0.0000000e+00    0.0000000e+00                1    4.6481005e-02 
   2.6338497e+01             8363             8363    1.7958358e-08    1.7958358e-08    9.9969003e-05    3.5624107e-05    5.2682431e-05    1.0268097e-04                1    0.0000000e+00    7.7344835e-05    0.0000000e+00    0.0000000e+00    0.0000000e+00    0.0000000e+00                1    4.9752676e-02                2    0.0000000e+00    1.5886607e-06    0.0000000e+00    0.0000000e+00    0.0000000e+00    0.0000000e+00                1    4.6560599e-02 
   2.6440473e+01             8317             8317    1.7901799e-08    1.7901799e-08    9.9310050e-05    3.5328078e-05    5.2375754e-05    1.0234308e-04                1    0.0000000e+00    7.7344835e-05    0.0000000e+00    0.0000000e+00    0.0000000e+00    0.0000000e+00                1    4.9896369e-02                2    0.0000000e+00    1.5886607e-06    0.0000000e+00    0.0000000e+00    0.0000000e+00    0.0000000e+00                1    4.6596646e-02 
   2.6542517e+01             8292             8292    1.7856413e-08    1.7856413e-08    9.8771714e-05    3.5167571e-05    5.2425011e-05    1.0252725e-04                1    0.0000000e+00    7.7344835e-05    0.0000000e+00    0.0000000e+00    0.0000000e+00    0.0000000e+00                1    5.0037807e-02                2    0.0000000e+00    1.5886607e-06    0.0000000e+00    0.0000000e+00    0.0000000e+00    0.0000000e+00                1    4.6699497e-02 
   2.6644630e+01             8246             8246    1.7777791e-08    1.7777791e-08    1.0126275e-04    3.5414035e-05    5.2705625e-05    1.0234922e-04                1    0.0000000e+00    7.7344835e-05    0.0000000e+00    0.0000000e+00    0.0000000e+00    0.0000000e+00                1    5.0229906e-02                2    0.0000000e+00    1.5886607e-06    0.0000000e+00    0.0000000e+00    0.0000000e+00    0.0000000e+00                1    4.6750012e-02 
   2.6746809e+01             8220             8220    1.7703697e-08    1.7703697e-08    1.0014733e-04    3.5464284e-05    5.2748192e-05    1.0236973e-04                1    0.0000000e+00    7.7344835e-05    0.0000000e+00    0.0000000e+00    0.0000000e+00    0.0000000e+00                1    5.0419613e-02                2    0.0000000e+00    1.5886607e-06    0.0000000e+00    0.0000000e+00    0.0000000e+00    0.0000000e+00                1    4.6849289e-02 
   2.6820390e+01             8185             8185    1.7665487e-08    1.7665487e-08    1.0009909e-04    3.5752483e-05    5.3056573e-05    1.0273605e-04                1    0.0000000e+00    7.7344835e-05    0.0000000e+00    0.0000000e+00    0.0000000e+00    0.0000000e+00                1    5.0531200e-02                2    0.0000000e+00    1.5886607e-06    0.0000000e+00    0.0000000e+00    0.0000000e+00    0.0000000e+00                1    4.6868249e-02 
   2.6920132e+01             8150             8150    1.7585491e-08    1.7585491e-08    1.0117467e-04    3.5541198e-05    5.2851041e-05    1.0254704e-04                1    0.0000000e+00    7.7344835e-05    0.0000000e+00    0.0000000e+00    0.0000000e+00    0.0000000e+00                1    5.0714637e-02                2    0.0000000e+00    1.5886607e-06    0.0000000e+00    0.0000000e+00    0.0000000e+00    0.0000000e+00                1    4.6959801e-02 
   2.7011700e+01             8121             8121    1.7511409e-08    1.7511409e-08    1.0227092e-04    3.5677083e-05    5.3285678e-05    1.0258975e-04                1    0.0000000e+00    7.7344835e-05    0.0000000e+00    0.0000000e+00    0.0000000e+00    0.0000000e+00                1    5.0836511e-02                2    0.0000000e+00    1.5886607e-06    0.0000000e+00    0.0000000e+00    0.0000000e+00    0.0000000e+00                1    4.6989524e-02 
   2.7103676e+01             8084             8084    1.7467770e-08    1.7467770e-08    1.0305211e-04    3.5596011e-05    5.3185309e-05    1.0243534e-04                1    0.0000000e+00    7.7344835e-05    0.0000000e+00    0.0000000e+00    0.0000000e+00    0.0000000e+00                1    5.1009913e-02                2    0.0000000e+00    1.5886607e-06    0.0000000e+00    0.0000000e+00    0.0000000e+00    0.0000000e+00                1    4.7067982e-02 
   2.7206166e+01             8051             8051    1.7396435e-08    1.7396435e-08    1.0383817e-04    3.6109370e-05    5.3248004e-05    1.0289095e-04                1    0.0000000e+00    7.7344835e-05    0.0000000e+00    0.0000000e+00    0.0000000e+00    0.0000000e+00                1    5.1189178e-02                2    0.0000000e+00    1.5886607e-06    0.0000000e+00    0.0000000e+00    0.0000000e+00    0.0000000e+00                1    4.7152989e-02 
   2.7308714e+01             8016             8016    1.7355143e-08    1.7355143e-08    1.0457731e-04    3.5884917e-05    5.3010353e-05    1.0261506e-04                1    0.0000000e+00    7.7344835e-05    0.0000000e+00    0.0000000e+00    0.0000000e+00    0.0000000e+00                1    5.1313419e-02                2    0.0000000e+00    1.5886607e-06    0.0000000e+00    0.0000000e+00    0.0000000e+00    0.0000000e+00                1    4.7234475e-02 
   2.7411318e+01             7978             7978    1.7311349e-08    1.7311349e-08    1.0426040e-04    3.5800763e-05    5.3492848e-05    1.0252520e-04                1    0.0000000e+00    7.7344835e-05    0.0000000e+00    0.0000000e+00    0.0000000e+00    0.0000000e+00                1    5.1490286e-02                2    0.0000000e+00    1.5886607e-06    0.0000000e+00    0.0000000e+00    0.0000000e+00    0.0000000e+00                1    4.7311978e-02 
   2.7513968e+01             7948             7948    1.7272041e-08    1.7272041e-08    1.0360075e-04    3.6177286e-05    5.3416485e-05    1.0244046e-04                1    0.0000000e+00    7.7344835e-05    0.0000000e+00    0.0000000e+00    0.0000000e+00    0.0000000e+00                1    5.1666819e-02                2    0.0000000e+00    1.5886607e-06    0.0000000e+00    0.0000000e+00    0.0000000e+00    0.0000000e+00                1    4.7385470e-02 
   2.7616638e+01             7910             7910    1.7225339e-08    1.7225339e-08    1.0449569e-04    3.6013764e-05    5.3346911e-05    1.0255068e-04                1    0.0000000e+00    7.7344835e-05    0.0000000e+00    0.0000000e+00    0.0000000e+00    0.0000000e+00                1    5.1843115e-02                2    0.0000000e+00    1.5886607e-06    0.0000000e+00    0.0000000e+00    0.0000000e+00    0.0000000e+00                1    4.7455959e-02 
   2.7719342e+01             7862             7862    1.7175394e-08    1.7175394e-08    1.0423478e-04    3.5943058e-05    5.3836522e-05    1.0248438e-04                1    0.0000000e+00    7.7344835e-05    0.0000000e+00    0.0000000e+00    0.0000000e+00    0.0000000e+00                1    5.1964902e-02                2    0.0000000e+00    1.5886607e-06    0.0000000e+00    0.0000000e+00    0.0000000e+00    0.0000000e+00                1    4.7524721e-02 
   2.7822099e+01             7811             7811    1.7125558e-08    1.7125558e-08    1.0390575e-04    3.5955923e-05    5.3608334e-05    1.0257954e-04                1    0.0000000e+00    7.7344835e-05    0.0000000e+00    0.0000000e+00    0.0000000e+00    0.0000000e+00                1    5.2140343e-02                2    0.0000000e+00    1.5886607e-06    0.0000000e+00    0.0000000e+00    0.0000000e+00    0.0000000e+00                1    4.7592228e-02 
   2.7924899e+01             7755             7755    1.7066723e-08    1.7066723e-08    1.0359685e-04    3.6089077e-05    5.3711802e-05    1.0260065e-04                1    0.0000000e+00    7.7344835e-05    0.0000000e+00    0.0000000e+00    0.0000000e+00    0.0000000e+00                1    5.2261456e-02                2    0.0000000e+00    1.5886607e-06    0.0000000e+00    0.0000000e+00    0.0000000e+00    0.0000000e+00                1    4.7659216e-02 
   2.8027770e+01             7720             7720    1.6988598e-08    1.6988598e-08    1.0574802e-04    3.6492137e-05    5.3515134e-05    1.0288183e-04                1    0.0000000e+00    7.7344835e-05    0.0000000e+00    0.0000000e+00    0.0000000e+00    0.0000000e+00                1    5.2436487e-02                2    0.0000000e+00    1.5886607e-06    0.0000000e+00    0.0000000e+00    0.0000000e+00    0.0000000e+00                1    4.7725755e-02 
   2.8130547e+01             7702             7702    1.6953912e-08    1.6953912e-08    1.0546755e-04    3.6520891e-05    5.3530364e-05    1.0285783e-04                1    0.0000000e+00    7.7344835e-05    0.0000000e+00    0.0000000e+00    0.0000000e+00    0.0000000e+00                1    5.2556727e-02                2    0.0000000e+00    1.5886607e-06    0.0000000e+00    0.0000000e+00    0.0000000e+00    0.0000000e+00                1    4.7791133e-02 
   2.8233434e+01             7663             7663    1.6912767e-08    1.6912767e-08    1.0510646e-04    3.6477625e-05    5.3726461e-05    1.0259816e-04                1    0.0000000e+00    7.7344835e-05    0.0000000e+00    0.0000000e+00    0.0000000e+00    0.0000000e+00                1    5.2730842e-02                2    0.0000000e+00    1.5886607e-06    0.0000000e+00    0.0000000e+00    0.0000000e+00    0.0000000e+00                1    4.7855467e-02 
   2.8330214e+01             7635             7635    1.6875553e-08    1.6875553e-08    1.0542203e-04    3.6383172e-05    5.3632735e-05    1.0250650e-04                1    0.0000000e+00    7.7344835e-05    0.0000000e+00    0.0000000e+00    0.0000000e+00    0.0000000e+00                1    5.2846300e-02                2    0.0000000e+00    1.5886607e-06    0.0000000e+00    0.0000000e+00    0.0000000e+00    0.0000000e+00                1    4.7967324e-02 
   2.8433209e+01             7615             7615    1.6845456e-08    1.6845456e-08    1.0571480e-04    3.6264919e-05    5.3479298e-05    1.0282718e-04                1    0.0000000e+00    7.7344835e-05    0.0000000e+00    0.0000000e+00    0.0000000e+00    0.0000000e+00                1    5.2965237e-02                2    0.0000000e+00    1.5886607e-06    0.0000000e+00    0.0000000e+00    0.0000000e+00    0.0000000e+00                1    4.8029875e-02 
   2.8536231e+01             7571             7571    1.6804305e-08    1.6804305e-08    1.0556973e-04    3.6186756e-05    5.3422645e-05    1.0283219e-04                1    0.0000000e+00    7.7344835e-05    0.0000000e+00    0.0000000e+00    0.0000000e+00    0.0000000e+00                1    5.3137831e-02                2    0.0000000e+00    1.5886607e-06    0.0000000e+00    0.0000000e+00    0.0000000e+00    0.0000000e+00                1    4.8090846e-02 
   2.8639317e+01             7537             7537    1.6761705e-08    1.6761705e-08    1.0559281e-04    3.6224780e-05    5.3444512e-05    1.0280775e-04                1    0.0000000e+00    7.7344835e-05    0.0000000e+00    0.0000000e+00    0.0000000e+00    0.0000000e+00                1    5.3254626e-02                2    0.0000000e+00    1.5886607e-06    0.0000000e+00    0.0000000e+00    0.0000000e+00    0.0000000e+00                1    4.8150384e-02 
   2.8742451e+01             7514             7514    1.6726597e-08    1.6726597e-08    1.0559329e-04    3.6583218e-05    5.3877200e-05    1.0287682e-04                1    0.0000000e+00    7.7344835e-05    0.0000000e+00    0.0000000e+00    0.0000000e+00    0.0000000e+00                1    5.3370558e-02                2    0.0000000e+00    1.5886607e-06    0.0000000e+00    0.0000000e+00    0.0000000e+00    0.0000000e+00                1    4.8232986e-02 
   2.8845642e+01             7493             7493    1.6691096e-08    1.6691096e-08    1.0579759e-04    3.6587751e-05    5.3878105e-05    1.0286744e-04                1    0.0000000e+00    7.7344835e-05    0.0000000e+00    0.0000000e+00    0.0000000e+00    0.0000000e+00                1    5.3485613e-02                2    0.0000000e+00    1.5886607e-06    0.0000000e+00    0.0000000e+00    0.0000000e+00    0.0000000e+00                1    4.8285414e-02 
   2.8948877e+01             7462             7462    1.6654119e-08    1.6654119e-08    1.0591782e-04    3.6490311e-05    5.3853490e-05    1.0235064e-04                1    0.0000000e+00    7.7344835e-05    0.0000000e+00    0.0000000e+00    0.0000000e+00    0.0000000e+00                1    5.3654138e-02                2    0.0000000e+00    1.5886607e-06    0.0000000e+00    0.0000000e+00    0.0000000e+00    0.0000000e+00                1    4.8386423e-02 
   2.9000513e+01             7444             7444    1.6634174e-08    1.6634174e-08    1.0570632e-04    3.6374942e-05    5.3863546e-05    1.0271102e-04                1    0.0000000e+00    7.7344835e-05    0.0000000e+00    0.0000000e+00    0.0000000e+00    0.0000000e+00                1    5.3683201e-02                2    0.0000000e+00    1.5886607e-06    0.0000000e+00    0.0000000e+00    0.0000000e+00    0.0000000e+00                1    4.8436065e-02 
   2.9103687e+01             7418             7418    1.6602179e-08    1.6602179e-08    1.0580762e-04    3.6266184e-05    5.3747513e-05    1.0257467e-04                1    0.0000000e+00    7.7344835e-05    0.0000000e+00    0.0000000e+00    0.0000000e+00    0.0000000e+00                1    5.3850196e-02                2    0.0000000e+00    1.5886607e-06    0.0000000e+00    0.0000000e+00    0.0000000e+00    0.0000000e+00                1    4.8533771e-02 
   2.9206867e+01             7385             7385    1.6564825e-08    1.6564825e-08    1.0609930e-04    3.6588756e-05    5.4050654e-05    1.0282354e-04                1    0.0000000e+00    7.7344835e-05    0.0000000e+00    0.0000000e+00    0.0000000e+00    0.0000000e+00                1    5.3961520e-02                2    0.0000000e+00    1.5886607e-06    0.0000000e+00    0.0000000e+00    0.0000000e+00    0.0000000e+00                1    4.8576786e-02 
   2.9310130e+01             7359             7359    1.6531405e-08    1.6531405e-08    1.0578246e-04    3.6389472e-05    5.3844045e-05    1.0259647e-04                1    0.0000000e+00    7.7344835e-05    0.0000000e+00    0.0000000e+00    0.0000000e+00    0.0000000e+00                1    5.4072223e-02                2    0.0000000e+00    1.5886607e-06    0.0000000e+00    0.0000000e+00    0.0000000e+00    0.0000000e+00                1    4.8671282e-02 
   2.9413457e+01             7338             7338    1.6498066e-08    1.6498066e-08    1.0633737e-04    3.6525596e-05    5.3463117e-05    1.0246094e-04                1    0.0000000e+00    7.7344835e-05    0.0000000e+00    0.0000000e+00    0.0000000e+00    0.0000000e+00                1    5.4182264e-02                2    0.0000000e+00    1.5886607e-06    0.0000000e+00    0.0000000e+00    0.0000000e+00    0.0000000e+00                1    4.8764314e-02 
   2.9516875e+01             7317             7317    1.6467410e-08    1.6467410e-08    1.0558527e-04    3.6583054e-05    5.3513266e-05    1.0248995e-04                1    0.0000000e+00    7.7344835e-05    0.0000000e+00    0.0000000e+00    0.0000000e+00    0.0000000e+00                1    5.4346426e-02                2    0.0000000e+00    1.5886607e-06    0.0000000e+00    0.0000000e+00    0.0000000e+00    0.0000000e+00                1    4.8854914e-02 
   2.9620355e+01             7284             7284    1.6429494e-08    1.6429494e-08    1.0628125e-04    3.6272301e-05    5.3788973e-05    1.0271485e-04                1    0.0000000e+00    7.7344835e-05    0.0000000e+00    0.0000000e+00    0.0000000e+00    0.0000000e+00                1    5.4454434e-02                2    0.0000000e+00    1.5886607e-06    0.0000000e+00    0.0000000e+00    0.0000000e+00    0.0000000e+00                1    4.8890125e-02 
   2.9723894e+01             7270             7270    1.6398160e-08    1.6398160e-08    1.0617932e-04    3.6303462e-05    5.3928659e-05    1.0254989e-04                1    0.0000000e+00    7.7344835e-05    0.0000000e+00    0.0000000e+00    0.0000000e+00    0.0000000e+00                1    5.4561391e-02                2    0.0000000e+00    1.5886607e-06    0.0000000e+00    0.0000000e+00    0.0000000e+00    0.0000000e+00                1    4.8977273e-02 
   2.9827501e+01             7250             7250    1.6366955e-08    1.6366955e-08    1.0618252e-04    3.6327025e-05    5.3574817e-05    1.0285422e-04                1    0.0000000e+00    7.7344835e-05    0.0000000e+00    0.0000000e+00    0.0000000e+00    0.0000000e+00                1    5.4667915e-02                2    0.0000000e+00    1.5886607e-06    0.0000000e+00    0.0000000e+00    0.0000000e+00    0.0000000e+00                1    4.9062735e-02 
   2.9931164e+01             7228             7228    1.6334322e-08    1.6334322e-08    1.0630263e-04    3.6197320e-05    5.3559759e-05    1.0254664e-04                1    0.0000000e+00    7.7344835e-05    0.0000000e+00    0.0000000e+00    0.0000000e+00    0.0000000e+00                1    5.4829456e-02                2    0.0000000e+00    1.5886607e-06    0.0000000e+00    0.0000000e+00    0.0000000e+00    0.0000000e+00                1    4.9146478e-02 
   3.0034886e+01             7204             7204    1.6300717e-08    1.6300717e-08    1.0570533e-04    3.6665383e-05    5.4024191e-05    1.0238087e-04                1    0.0000000e+00    7.7344835e-05    0.0000000e+00    0.0000000e+00    0.0000000e+00    0.0000000e+00                1    5.4880081e-02                2    0.0000000e+00    1.5886607e-06    0.0000000e+00    0.0000000e+00    0.0000000e+00    0.0000000e+00                1    4.9229283e-02 
   3.0138649e+01             7179             7179    1.6267109e-08    1.6267109e-08    1.0608720e-04    3.6346433e-05    5.3693934e-05    1.0263867e-04                1    0.0000000e+00    7.7344835e-05    0.0000000e+00    0.0000000e+00    0.0000000e+00    0.0000000e+00                1    5.4930355e-02                2    0.0000000e+00    1.5886607e-06    0.0000000e+00    0.0000000e+00    0.0000000e+00    0.0000000e+00                1    4.9311286e-02 
   3.0242453e+01             7149             7149    1.6230891e-08    1.6230891e-08    1.0590185e-04    3.6730307e-05    5.3752086e-05    1.0229568e-04                1    0.0000000e+00    7.7344835e-05    0.0000000e+00    0.0000000e+00    0.0000000e+00    0.0000000e+00                1    5.5035790e-02                2    0.0000000e+00    1.5886607e-06    0.0000000e+00    0.0000000e+00    0.0000000e+00    0.0000000e+00                1    4.9392476e-02 
   3.0346288e+01             7121             7121    1.6192296e-08    1.6192296e-08    1.0679465e-04    3.6586161e-05    5.3584576e-05    1.0269111e-04                1    0.0000000e+00    7.7344835e-05    0.0000000e+00    0.0000000e+00    0.0000000e+00    0.0000000e+00                1    5.5085584e-02                2    0.0000000e+00    1.5886607e-06    0.0000000e+00    0.0000000e+00    0.0000000e+00    0.0000000e+00                1    4.9473123e-02 
   3.0450161e+01             7096             7096    1.6159858e-08    1.6159858e-08    1.0643929e-04    3.6653145e-05    5.3658351e-05    1.0278450e-04                1    0.0000000e+00    7.7344835e-05    0.0000000e+00    0.0000000e+00    0.0000000e+00    0.0000000e+00                1    5.5135166e-02                2    0.0000000e+00    1.5886607e-06    0.0000000e+00    0.0000000e+00    0.0000000e+00    0.0000000e+00                1    4.9553164e-02 
   3.0544696e+01             7072             7072    1.6129833e-08    1.6129833e-08    1.0683160e-04    3.6363415e-05    5.3986731e-05    1.0245085e-04                1    0.0000000e+00    7.7344835e-05    0.0000000e+00    0.0000000e+00    0.0000000e+00    0.0000000e+00                1    5.5180056e-02                2    0.0000000e+00    1.5886607e-06    0.0000000e+00    0.0000000e+00    0.0000000e+00    0.0000000e+00                1    4.9571212e-02 
   3.0648641e+01             7044             7044    1.6024547e-08    1.6024547e-08    1.0702086e-04    3.6768135e-05    5.4396333e-05    1.0287388e-04                1    0.0000000e+00    7.7344835e-05    0.0000000e+00    0.0000000e+00    0.0000000e+00    0.0000000e+00                1    5.5284609e-02                2    0.0000000e+00    1.5886607e-06    0.0000000e+00    0.0000000e+00    0.0000000e+00    0.0000000e+00                1    4.9649792e-02 
   3.0700621e+01             7023             7023    1.6005614e-08    1.6005614e-08    1.0715476e-04    3.6879574e-05    5.3874094e-05    1.0233995e-04                1    0.0000000e+00    7.7344835e-05    0.0000000e+00    0.0000000e+00    0.0000000e+00    0.0000000e+00                1    5.5308909e-02                2    0.0000000e+00    1.5886607e-06    0.0000000e+00    0.0000000e+00    0.0000000e+00    0.0000000e+00                1    4.9688675e-02 
   3.0804628e+01             7000             7000    1.5976316e-08    1.5976316e-08    1.0715235e-04    3.6231272e-05    5.4379312e-05    1.0277409e-04                1    0.0000000e+00    7.7344835e-05    0.0000000e+00    0.0000000e+00    0.0000000e+00    0.0000000e+00                1    5.5357208e-02                2    0.0000000e+00    1.5886607e-06    0.0000000e+00    0.0000000e+00    0.0000000e+00    0.0000000e+00                1    4.9765361e-02 
   3.0908685e+01             6983             6983    1.5948122e-08    1.5948122e-08    1.0713213e-04    3.6296272e-05    5.3923882e-05    1.0255177e-04                1    0.0000000e+00    7.7344835e-05    0.0000000e+00    0.0000000e+00    0.0000000e+00    0.0000000e+00                1    5.5396506e-02                2    0.0000000e+00    1.5886607e-06    0.0000000e+00    0.0000000e+00    0.0000000e+00    0.0000000e+00                1    4.9840594e-02 
   3.1012807e+01             6966             6966    1.5919717e-08    1.5919717e-08    1.0718457e-04    3.6526040e-05    5.4163341e-05    1.0281796e-04                1    0.0000000e+00    7.7344835e-05    0.0000000e+00    0.0000000e+00    0.0000000e+00    0.0000000e+00                1    5.5496667e-02                2    0.0000000e+00    1.5886607e-06    0.0000000e+00    0.0000000e+00    0.0000000e+00    0.0000000e+00                1    4.9915096e-02 
   3.1116960e+01             6947             6947    1.5888759e-08    1.5888759e-08    1.0722055e-04    3.6594428e-05    5.4227417e-05    1.0287015e-04                1    0.0000000e+00    7.7344835e-05    0.0000000e+00    0.0000000e+00    0.0000000e+00    0.0000000e+00                1    5.5539918e-02                2    0.0000000e+00    1.5886607e-06    0.0000000e+00    0.0000000e+00    0.0000000e+00    0.0000000e+00                1    4.9988711e-02 
   3.1217680e+01             6930             6930    1.5857799e-08    1.5857799e-08    1.0657943e-04    3.6601693e-05    5.4251171e-05    1.0233078e-04                1    0.0000000e+00    7.7344835e-05    0.0000000e+00    0.0000000e+00    0.0000000e+00    0.0000000e+00                1    5.5579031e-02                2    0.0000000e+00    1.5886607e-06    0.0000000e+00    0.0000000e+00    0.0000000e+00    0.0000000e+00                1    5.0058844e-02 
   3.1321768e+01             6900             6900    1.5821650e-08    1.5821650e-08    1.0700421e-04    3.6349981e-05    5.4594544e-05    1.0263856e-04                1    0.0000000e+00    7.7344835e-05    0.0000000e+00    0.0000000e+00    0.0000000e+00    0.0000000e+00                1    5.5676802e-02                2    0.0000000e+00    1.5886607e-06    0.0000000e+00    0.0000000e+00    0.0000000e+00    0.0000000e+00                1    5.0130195e-02 
   3.1425933e+01             6877             6877    1.5787523e-08    1.5787523e-08    1.0686055e-04    3.6607934e-05    5.4252955e-05    1.0232043e-04                1    0.0000000e+00    7.7344835e-05    0.0000000e+00    0.0000000e+00    0.0000000e+00    0.0000000e+00                1    5.5774036e-02                2    0.0000000e+00    1.5886607e-06    0.0000000e+00    0.0000000e+00    0.0000000e+00    0.0000000e+00                1    5.0200483e-02 
   3.1530166e+01             6838             6838    1.5714140e-08    1.5714140e-08    1.0734373e-04    3.6511367e-05    5.4673390e-05    1.0250005e-04                1    0.0000000e+00    7.7344835e-05    0.0000000e+00    0.0000000e+00    0.0000000e+00    0.0000000e+00                1    5.5927151e-02                2    0.0000000e+00    1.5886607e-06    0.0000000e+00    0.0000000e+00    0.0000000e+00    0.0000000e+00                1    5.0269354e-02 
   3.1634460e+01             6811             6811    1.5678538e-08    1.5678538e-08    1.0758696e-04    3.7031029e-05    5.4588345e-05    1.0241690e-04                1    0.0000000e+00    7.7344835e-05    0.0000000e+00    0.0000000e+00    0.0000000e+00    0.0000000e+00                1    5.6023253e-02                2    0.0000000e+00    1.5886607e-06    0.0000000e+00    0.0000000e+00    0.0000000e+00    0.0000000e+00                1    5.0336094e-02 
   3.1738803e+01             6791             6791    1.5649299e-08    1.5649299e-08    1.0768547e-04    3.6514290e-05    5.4691423e-05    1.0255787e-04                1    0.0000000e+00    7.7344835e-05    0.0000000e+00    0.0000000e+00    0.0000000e+00    0.0000000e+00                1    5.6118797e-02                2    0.0000000e+00    1.5886607e-06    0.0000000e+00    0.0000000e+00    0.0000000e+00    0.0000000e+00                1    5.0401765e-02 
   3.1843183e+01             6774             6774    1.5621951e-08    1.5621951e-08    1.0726038e-04    3.6871787e-05    5.4692131e-05    1.0262271e-04                1    0.0000000e+00    7.7344835e-05    0.0000000e+00    0.0000000e+00    0.0000000e+00    0.0000000e+00                1    5.6157018e-02                2    0.0000000e+00    1.5886607e-06    0.0000000e+00    0.0000000e+00    0.0000000e+00    0.0000000e+00                1    5.0466288e-02 
   3.1947599e+01             6755             6755    1.5593410e-08    1.5593410e-08    1.0714354e-04    3.6672500e-05    5.4496877e-05    1.0243831e-04                1    0.0000000e+00    7.7344835e-05    0.0000000e+00    0.0000000e+00    0.0000000e+00    0.0000000e+00                1    5.6194178e-02                2    0.0000000e+00    1.5886607e-06    0.0000000e+00    0.0000000e+00    0.0000000e+00    0.0000000e+00                1    5.0529346e-02 
   3.2052065e+01             6736             6736    1.5566297e-08    1.5566297e-08    1.0708448e-04    3.6375211e-05    5.4821511e-05    1.0278189e-04                1    0.0000000e+00    7.7344835e-05    0.0000000e+00    0.0000000e+00    0.0000000e+00    0.0000000e+00                1    5.6286933e-02                2    0.0000000e+00    1.5886607e-06    0.0000000e+00    0.0000000e+00    0.0000000e+00    0.0000000e+00                1    5.0645878e-02 
   3.2104311e+01             6731             6731    1.5553589e-08    1.5553589e-08    1.0727455e-04    3.6555661e-05    5.4361569e-05    1.0286732e-04                1    0.0000000e+00    7.7344835e-05    0.0000000e+00    0.0000000e+00    0.0000000e+00    0.0000000e+00                1    5.6276002e-02                2    0.0000000e+00    1.5886607e-06    0.0000000e+00    0.0000000e+00    0.0000000e+00    0.0000000e+00                1    5.0675947e-02 
   3.2208858e+01             6711             6711    1.5493345e-08    1.5493345e-08    1.0670635e-04    3.6826350e-05    5.4640715e-05    1.0255521e-04                1    0.0000000e+00    7.7344835e-05    0.0000000e+00    0.0000000e+00    0.0000000e+00    0.0000000e+00                1    5.6309747e-02                2    0.0000000e+00    1.5886607e-06    0.0000000e+00    0.0000000e+00    0.0000000e+00    0.0000000e+00                1    5.0735696e-02 
   3.2313476e+01             6700             6700    1.5467087e-08    1.5467087e-08    1.0660418e-04    3.6871666e-05    5.4701315e-05    1.0265692e-04                1    0.0000000e+00    7.7344835e-05    0.0000000e+00    0.0000000e+00    0.0000000e+00    0.0000000e+00                1    5.6398882e-02                2    0.0000000e+00    1.5886607e-06    0.0000000e+00    0.0000000e+00    0.0000000e+00    0.0000000e+00                1    5.0794961e-02 
   3.2418136e+01             6677             6677    1.5436893e-08    1.5436893e-08    1.0683275e-04    3.6597648e-05    5.5028948e-05    1.0233595e-04                1    0.0000000e+00    7.7344835e-05    0.0000000e+00    0.0000000e+00    0.0000000e+00    0.0000000e+00                1    5.6429456e-02                2    0.0000000e+00    1.5886607e-06    0.0000000e+00    0.0000000e+00    0.0000000e+00    0.0000000e+00                1    5.0853791e-02 
   3.2522854e+01             6654             6654    1.5407860e-08    1.5407860e-08    1.0698167e-04    3.6531035e-05    5.4892324e-05    1.0286860e-04                1    0.0000000e+00    7.7344835e-05    0.0000000e+00    0.0000000e+00    0.0000000e+00    0.0000000e+00                1    5.6458602e-02                2    0.0000000e+00    1.5886607e-06    0.0000000e+00    0.0000000e+00    0.0000000e+00    0.0000000e+00                1    5.0934155e-02 
   3.2627615e+01             6633             6633    1.5378144e-08    1.5378144e-08    1.0696763e-04    3.6945577e-05    5.4717389e-05    1.0270128e-04                1    0.0000000e+00    7.7344835e-05    0.0000000e+00    0.0000000e+00    0.0000000e+00    0.0000000e+00                1    5.6486478e-02                2    0.0000000e+00    1.5886607e-06    0.0000000e+00    0.0000000e+00    0.0000000e+00    0.0000000e+00                1    5.1023687e-02 
   3.2732414e+01             6614             6614    1.5349787e-08    1.5349787e-08    1.0736905e-04    3.6821570e-05    5.4976481e-05    1.0241351e-04                1    0.0000000e+00    7.7344835e-05    0.0000000e+00    0.0000000e+00    0.0000000e+00    0.0000000e+00                1    5.6570672e-02                2    0.0000000e+00    1.5886607e-06    0.0000000e+00    0.0000000e+00    0.0000000e+00    0.0000000e+00                1    5.1056948e-02 
   3.2837287e+01             6590             6590    1.5320060e-08    1.5320060e-08    1.0713483e-04    3.6595792e-05    5.4754807e-05    1.0278833e-04                1    0.0000000e+00    7.7344835e-05    0.0000000e+00    0.0000000e+00    0.0000000e+00    0.0000000e+00                1    5.6596400e-02                2    0.0000000e+00    1.5886607e-06    0.0000000e+00    0.0000000e+00    0.0000000e+00    0.0000000e+00                1    5.1145128e-02 
   3.2942218e+01             6565             6565    1.5288967e-08    1.5288967e-08    1.0735641e-04    3.7093415e-05    5.5247356e-05    1.0268185e-04                1    0.0000000e+00    7.7344835e-05    0.0000000e+00    0.0000000e+00    0.0000000e+00    0.0000000e+00                1    5.6620561e-02                2    0.0000000e+00    1.5886607e-06    0.0000000e+00    0.0000000e+00    0.0000000e+00    0.0000000e+00                1    5.1232633e-02 
   3.3047187e+01             6549             6549    1.5263811e-08    1.5263811e-08    1.0731223e-04    3.6990418e-05    5.5120567e-05    1.0249289e-04                1    0.0000000e+00    7.7344835e-05    0.0000000e+00    0.0000000e+00    0.0000000e+00    0.0000000e+00                1    5.6701521e-02                2    0.0000000e+00    1.5886607e-06    0.0000000e+00    0.0000000e+00    0.0000000e+00    0.0000000e+00                1    5.1263477e-02 
   3.3152217e+01             6531             6531    1.5235829e-08    1.5235829e-08    1.0721936e-04    3.6785374e-05    5.5285676e-05    1.0249334e-04                1    0.0000000e+00    7.7344835e-05    0.0000000e+00    0.0000000e+00    0.0000000e+00    0.0000000e+00                1    5.6724124e-02                2    0.0000000e+00    1.5886607e-06    0.0000000e+00    0.0000000e+00    0.0000000e+00    0.0000000e+00                1    5.1349712e-02 
   3.3204749e+01             6522             6522    1.5221066e-08    1.5221066e-08    1.0729083e-04    3.6680966e-05    5.5163242e-05    1.0232491e-04                1    0.0000000e+00    7.7344835e-05    0.0000000e+00    0.0000000e+00    0.0000000e+00    0.0000000e+00                1    5.6764026e-02                2    0.0000000e+00    1.5886607e-06    0.0000000e+00    0.0000000e+00    0.0000000e+00    0.0000000e+00                1    5.1392672e-02 
   3.3309367e+01             6506             6506    1.5193576e-08    1.5193576e-08    1.0722506e-04    3.7099344e-05    5.4806703e-05    1.0248036e-04                1    0.0000000e+00    7.7344835e-05    0.0000000e+00    0.0000000e+00    0.0000000e+00    0.0000000e+00                1    5.6785062e-02                2    0.0000000e+00    1.5886607e-06    0.0000000e+00    0.0000000e+00    0.0000000e+00    0.0000000e+00                1    5.1477361e-02 
   3.3414085e+01             6484             6484    1.5162594e-08    1.5162594e-08    1.0718344e-04    3.6755390e-05    5.5150076e-05    1.0284000e-04                1    0.0000000e+00    7.7344835e-05    0.0000000e+00    0.0000000e+00    0.0000000e+00    0.0000000e+00                1    5.6805463e-02                2    0.0000000e+00    1.5886607e-06    0.0000000e+00    0.0000000e+00    0.0000000e+00    0.0000000e+00                1    5.1505225e-02 
   3.3518869e+01             6463             6463    1.5131023e-08    1.5131023e-08    1.0748307e-04    3.6938822e-05    5.5340242e-05    1.0236610e-04                1    0.0000000e+00    7.7344835e-05    0.0000000e+00    0.0000000e+00    0.0000000e+00    0.0000000e+00                1    5.6883420e-02                2    0.0000000e+00    1.5886607e-06    0.0000000e+00    0.0000000e+00    0.0000000e+00    0.0000000e+00                1    5.1588915e-02 
   3.3623705e+01             6442             6442    1.5103054e-08    1.5103054e-08    1.0789293e-04    3.6805878e-05    5.5207567e-05    1.0291565e-04                1    0.0000000e+00    7.7344835e-05    0.0000000e+00    0.0000000e+00    0.0000000e+00    0.0000000e+00                1    5.6902868e-02                2    0.0000000e+00    1.5886607e-06    0.0000000e+00    0.0000000e+00    0.0000000e+00    0.0000000e+00                1    5.1614939e-02 
   3.3728575e+01             6429             6429    1.5076176e-08    1.5076176e-08    1.0744915e-04    3.6917796e-05    5.5291973e-05    1.0224820e-04                1    0.0000000e+00    7.7344835e-05    0.0000000e+00    0.0000000e+00    0.0000000e+00    0.0000000e+00                1    5.6980095e-02                2    0.0000000e+00    1.5886607e-06    0.0000000e+00    0.0000000e+00    0.0000000e+00    0.0000000e+00                1    5.1696498e-02 
   3.3833473e+01             6408             6408    1.5046387e-08    1.5046387e-08    1.0795891e-04    3.6542626e-05    5.5325761e-05    1.0228360e-04                1    0.0000000e+00    7.7344835e-05    0.0000000e+00    0.0000000e+00    0.0000000e+00    0.0000000e+00                1    5.6998650e-02                2    0.0000000e+00    1.5886607e-06    0.0000000e+00    0.0000000e+00    0.0000000e+00    0.0000000e+00                1    5.1777467e-02 
   3.3938400e+01             6389             6389    1.5019357e-08    1.5019357e-08    1.0805573e-04    3.6940198e-05    5.5707182e-05    1.0262464e-04                1    0.0000000e+00    7.7344835e-05    0.0000000e+00    0.0000000e+00    0.0000000e+00    0.0000000e+00                1    5.7016803e-02                2    0.0000000e+00    1.5886607e-06    0.0000000e+00    0.0000000e+00    0.0000000e+00    0.0000000e+00                1    5.1857959e-02 
   3.4043361e+01             6370             6370    1.4992031e-08    1.4992031e-08    1.0783062e-04    3.7177981e-05    5.5260002e-05    1.0280902e-04                1    0.0000000e+00    7.7344835e-05    0.0000000e+00    0.0000000e+00    0.0000000e+00    0.0000000e+00                1    5.7093046e-02                2    0.0000000e+00    1.5886607e-06    0.0000000e+00    0.0000000e+00    0.0000000e+00    0.0000000e+00                1    5.1881174e-02 
   3.4148351e+01             6347             6347    1.4962463e-08    1.4962463e-08    1.0785819e-04    3.6935799e-05    5.5688982e-05    1.0257194e-04                1    0.0000000e+00    7.7344835e-05    0.0000000e+00    0.0000000e+00    0.0000000e+00    0.0000000e+00                1    5.7110339e-02                2    0.0000000e+00    1.5886607e-06    0.0000000e+00    0.0000000e+00    0.0000000e+00    0.0000000e+00                1    5.1960698e-02 
   3.4200854e+01             6339             6339    1.4950156e-08    1.4950156e-08    1.0794865e-04    3.6775044e-05    5.5922331e-05    1.0272681e-04                1    0.0000000e+00    7.7344835e-05    0.0000000e+00    0.0000000e+00    0.0000000e+00    0.0000000e+00                1    5.7148104e-02                2    0.0000000e+00    1.5886607e-06    0.0000000e+00    0.0000000e+00    0.0000000e+00    0.0000000e+00                1    5.2000302e-02 
   3.4305953e+01             6322             6322    1.4924341e-08    1.4924341e-08    1.0849051e-04    3.6982004e-05    5.5403754e-05    1.0287519e-04                1    0.0000000e+00    7.7344835e-05    0.0000000e+00    0.0000000e+00    0.0000000e+00    0.0000000e+00                1    5.7164749e-02                2    0.0000000e+00    1.5886607e-06    0.0000000e+00    0.0000000e+00    0.0000000e+00    0.0000000e+00                1    5.2079281e-02 
   3.4411075e+01             6311             6311    1.4901307e-08    1.4901307e-08    1.0856315e-04    3.7162441e-05    5.5498573e-05    1.0274938e-04                1    0.0000000e+00    7.7344835e-05    0.0000000e+00    0.0000000e+00    0.0000000e+00    0.0000000e+00                1    5.7239640e-02                2    0.0000000e+00    1.5886607e-06    0.0000000e+00    0.0000000e+00    0.0000000e+00    0.0000000e+00                1    5.2100800e-02 
   3.4516228e+01             6294             6294    1.4873724e-08    1.4873724e-08    1.0849608e-04    3.6939706e-05    5.5976401e-05    1.0251054e-04                1    0.0000000e+00    7.7344835e-05    0.0000000e+00    0.0000000e+00    0.0000000e+00    0.0000000e+00                1    5.7255285e-02                2    0.0000000e+00    1.5886607e-06    0.0000000e+00    0.0000000e+00    0.0000000e+00    0.0000000e+00                1    5.2179056e-02 
   3.4621440e+01             6284             6284    1.4785285e-08    1.4785285e-08    1.0848843e-04    3.6679864e-05    5.5718653e-05    1.0225792e-04                1    0.0000000e+00    7.7344835e-05    0.0000000e+00    0.0000000e+00    0.0000000e+00    0.0000000e+00                1    5.7329012e-02                2    0.0000000e+00    1.5886607e-06    0.0000000e+00    0.0000000e+00    0.0000000e+00    0.0000000e+00                1    5.2257046e-02 
   3.4725913e+01             6265             6265    1.4760395e-08    1.4760395e-08    1.0899609e-04    3.6965380e-05    5.5990845e-05    1.0249754e-04                1    0.0000000e+00    7.7344835e-05    0.0000000e+00    0.0000000e+00    0.0000000e+00    0.0000000e+00                1    5.7342483e-02                2    0.0000000e+00    1.5886607e-06    0.0000000e+00    0.0000000e+00    0.0000000e+00    0.0000000e+00                1    5.2276764e-02 
   3.4828992e+01             6254             6254    1.4739104e-08    1.4739104e-08    1.0887134e-04    3.6696832e-05    5.5704831e-05    1.0287283e-04                1    0.0000000e+00    7.7344835e-05    0.0000000e+00    0.0000000e+00    0.0000000e+00    0.0000000e+00                1    5.7353993e-02                2    0.0000000e+00    1.5886607e-06    0.0000000e+00    0.0000000e+00    0.0000000e+00    0.0000000e+00                1    5.2352289e-02 
   3.4934340e+01             6243             6243    1.4716380e-08    1.4716380e-08    1.0910787e-04    3.7037422e-05    5.6349298e-05    1.0427136e-04                1    0.0000000e+00    7.7344835e-05    0.0000000e+00    0.0000000e+00    0.0000000e+00    0.0000000e+00                1    5.7424887e-02                2    0.0000000e+00    1.5886607e-06    0.0000000e+00    0.0000000e+00    0.0000000e+00    0.0000000e+00                1    5.2428910e-02 
   3.5039747e+01             6226             6226    1.4690926e-08    1.4690926e-08    1.0867285e-04    3.6790900e-05    5.6104289e-05    1.0403010e-04                1    0.0000000e+00    7.7344835e-05    0.0000000e+00    0.0000000e+00    0.0000000e+00    0.0000000e+00                1    5.7435714e-02                2    0.0000000e+00    1.5886607e-06    0.0000000e+00    0.0000000e+00    0.0000000e+00    0.0000000e+00                1    5.2447299e-02 
   3.5145215e+01             6209             6209    1.4664077e-08    1.4664077e-08    1.0914623e-04    3.7224262e-05    5.5824782e-05    1.0375689e-04                1    0.0000000e+00    7.7344835e-05    0.0000000e+00    0.0000000e+00    0.0000000e+00    0.0000000e+00                1    5.7504582e-02                2    0.0000000e+00    1.5886607e-06    0.0000000e+00    0.0000000e+00    0.0000000e+00    0.0000000e+00                1    5.2522630e-02 
   3.5250706e+01             6190             6190    1.4636400e-08    1.4636400e-08    1.0908682e-04    3.6599423e-05    5.5883080e-05    1.0373512e-04                1    0.0000000e+00    7.7344835e-05    0.0000000e+00    0.0000000e+00    0.0000000e+00    0.0000000e+00                1    5.7572203e-02                2    0.0000000e+00    1.5886607e-06    0.0000000e+00    0.0000000e+00    0.0000000e+00    0.0000000e+00                1    5.2597413e-02 
   3.5303478e+01             6186             6186    1.4624876e-08    1.4624876e-08    1.0899757e-04    3.6652509e-05    5.5942068e-05    1.0416597e-04                1    0.0000000e+00    7.7344835e-05    0.0000000e+00    0.0000000e+00    0.0000000e+00    0.0000000e+00                1    5.7605551e-02                2    0.0000000e+00    1.5886607e-06    0.0000000e+00    0.0000000e+00    0.0000000e+00    0.0000000e+00                1    5.2634628e-02 
   3.5408543e+01             6165             6165    1.4596897e-08    1.4596897e-08    1.0926987e-04    3.6898880e-05    5.6156288e-05    1.0429981e-04                1    0.0000000e+00    7.7344835e-05    0.0000000e+00    0.0000000e+00    0.0000000e+00    0.0000000e+00                1    5.7730884e-02                2    0.0000000e+00    1.5886607e-06    0.0000000e+00    0.0000000e+00    0.0000000e+00    0.0000000e+00                1    5.2650412e-02 
   3.5513694e+01             6151             6151    1.4572984e-08    1.4572984e-08    1.0909997e-04    3.6672404e-05    5.6661851e-05    1.0422295e-04                1    0.0000000e+00    7.7344835e-05    0.0000000e+00    0.0000000e+00    0.0000000e+00    0.0000000e+00                1    5.7796332e-02                2    0.0000000e+00    1.5886607e-06    0.0000000e+00    0.0000000e+00    0.0000000e+00    0.0000000e+00                1    5.2723322e-02 
   3.5618902e+01             6140             6140    1.4550280e-08    1.4550280e-08    1.0904025e-04    3.7330825e-05    5.6600508e-05    1.0408651e-04                1    0.0000000e+00    7.7344835e-05    0.0000000e+00    0.0000000e+00    0.0000000e+00    0.0000000e+00                1    5.7921225e-02                2    0.0000000e+00    1.5886607e-06    0.0000000e+00    0.0000000e+00    0.0000000e+00    0.0000000e+00                1    5.2795348e-02 
   3.5724168e+01             6125             6125    1.4526404e-08    1.4526404e-08    1.0926068e-04    3.7045061e-05    5.6820296e-05    1.0387172e-04                1    0.0000000e+00    7.7344835e-05    0.0000000e+00    0.0000000e+00    0.0000000e+00    0.0000000e+00                1    5.7986467e-02                2    0.0000000e+00    1.5886607e-06    0.0000000e+00    0.0000000e+00    0.0000000e+00    0.0000000e+00                1    5.2866399e-02 
   3.5829490e+01             6118             6118    1.4504665e-08    1.4504665e-08    1.0917620e-04    3.7139024e-05    5.6925849e-05    1.0400485e-04                1    0.0000000e+00    7.7344835e-05    0.0000000e+00    0.0000000e+00    0.0000000e+00    0.0000000e+00                1    5.8110991e-02                2    0.0000000e+00    1.5886607e-06    0.0000000e+00    0.0000000e+00    0.0000000e+00    0.0000000e+00                1    5.2937022e-02 
   3.5934831e+01             6106             6106    1.4481824e-08    1.4481824e-08    1.0952786e-04    3.7085855e-05    5.6845229e-05    1.0385891e-04                1    0.0000000e+00    7.7344835e-05    0.0000000e+00    0.0000000e+00    0.0000000e+00    0.0000000e+00                1    5.8235060e-02                2    0.0000000e+00    1.5886607e-06    0.0000000e+00    0.0000000e+00    0.0000000e+00    0.0000000e+00                1    5.3007374e-02 
   3.6040187e+01             6092             6092    1.4456925e-08    1.4456925e-08    1.0953109e-04    3.6867598e-05    5.6621931e-05    1.0362362e-04                1    0.0000000e+00    7.7344835e-05    0.0000000e+00    0.0000000e+00    0.0000000e+00    0.0000000e+00                1    5.8298744e-02                2    0.0000000e+00    1.5886607e-06    0.0000000e+00    0.0000000e+00    0.0000000e+00    0.0000000e+00                1    5.3018837e-02 
   3.6142631e+01             6076             6076    1.4433730e-08    1.4433730e-08    1.0945671e-04    3.7192936e-05    5.6951263e-05    1.0396245e-04                1    0.0000000e+00    7.7344835e-05    0.0000000e+00    0.0000000e+00    0.0000000e+00    0.0000000e+00                1    5.8420217e-02                2    0.0000000e+00    1.5886607e-06    0.0000000e+00    0.0000000e+00    0.0000000e+00    0.0000000e+00                1    5.3085574e-02 
   3.6248043e+01             6063             6063    1.4409121e-08    1.4409121e-08    1.0973802e-04    3.7030441e-05    5.6780504e-05    1.0377204e-04                1    0.0000000e+00    7.7344835e-05    0.0000000e+00    0.0000000e+00    0.0000000e+00    0.0000000e+00                1    5.8483377e-02                2    0.0000000e+00    1.5886607e-06    0.0000000e+00    0.0000000e+00    0.0000000e+00    0.0000000e+00                1    5.3152642e-02 
   3.6300755e+01             6057             6057    1.4398389e-08    1.4398389e-08    1.0976306e-04    3.7125824e-05    5.6821750e-05    1.0368447e-04                1    0.0000000e+00    7.7344835e-05    0.0000000e+00    0.0000000e+00    0.0000000e+00    0.0000000e+00                1    5.8517690e-02                2    0.0000000e+00    1.5886607e-06    0.0000000e+00    0.0000000e+00    0.0000000e+00    0.0000000e+00                1    5.3185868e-02 
   3.6406241e+01             6037             6037    1.4370786e-08    1.4370786e-08    1.0954990e-04    3.7049514e-05    5.6761745e-05    1.0366326e-04                1    0.0000000e+00    7.7344835e-05    0.0000000e+00    0.0000000e+00    0.0000000e+00    0.0000000e+00                1    5.8655420e-02                2    0.0000000e+00    1.5886607e-06    0.0000000e+00    0.0000000e+00    0.0000000e+00    0.0000000e+00                1    5.3252089e-02 
   3.6511783e+01             6016             6016    1.4343144e-08    1.4343144e-08    1.0989426e-04    3.6832055e-05    5.7202452e-05    1.0405437e-04                1    0.0000000e+00    7.7344835e-05    0.0000000e+00    0.0000000e+00    0.0000000e+00    0.0000000e+00                1    5.8732774e-02                2    0.0000000e+00    1.5886607e-06    0.0000000e+00    0.0000000e+00    0.0000000e+00    0.0000000e+00                1    5.3318000e-02 
   3.6614408e+01             6005             6005    1.4320417e-08    1.4320417e-08    1.0964207e-04    3.7411125e-05    5.7139155e-05    1.0407826e-04                1    0.0000000e+00    7.7344835e-05    0.0000000e+00    0.0000000e+00    0.0000000e+00    0.0000000e+00                1    5.8807593e-02                2    0.0000000e+00    1.5886607e-06    0.0000000e+00    0.0000000e+00    0.0000000e+00    0.0000000e+00                1    5.3381174e-02 
   3.6716366e+01             5986             5986    1.4293069e-08    1.4293069e-08    1.0981486e-04    3.7177965e-05    5.7544542e-05    1.0370878e-04                1    0.0000000e+00    7.7344835e-05    0.0000000e+00    0.0000000e+00    0.0000000e+00    0.0000000e+00                1    5.8942074e-02                2    0.0000000e+00    1.5886607e-06    0.0000000e+00    0.0000000e+00    0.0000000e+00    0.0000000e+00                1    5.3442947e-02 
   3.6822012e+01             5967             5967    1.4266059e-08    1.4266059e-08    1.0980523e-04    3.6995511e-05    5.7329666e-05    1.0390144e-04                1    0.0000000e+00    7.7344835e-05    0.0000000e+00    0.0000000e+00    0.0000000e+00    0.0000000e+00                1    5.9018634e-02                2    0.0000000e+00    1.5886607e-06    0.0000000e+00    0.0000000e+00    0.0000000e+00    0.0000000e+00                1    5.3506080e-02 
   3.6927695e+01             5954             5954    1.4242476e-08    1.4242476e-08    1.1007286e-04    3.6865865e-05    5.7176449e-05    1.0369424e-04                1    0.0000000e+00    7.7344835e-05    0.0000000e+00    0.0000000e+00    0.0000000e+00    0.0000000e+00                1    5.9094686e-02                2    0.0000000e+00    1.5886607e-06    0.0000000e+00    0.0000000e+00    0.0000000e+00    0.0000000e+00                1    5.3568765e-02 
   3.7033417e+01             5937             5937    1.4217778e-08    1.4217778e-08    1.1013816e-04    3.7286972e-05    5.7598580e-05    1.0411871e-04                1    0.0000000e+00    7.7344835e-05    0.0000000e+00    0.0000000e+00    0.0000000e+00    0.0000000e+00                1    5.9230938e-02                2    0.0000000e+00    1.5886607e-06    0.0000000e+00    0.0000000e+00    0.0000000e+00    0.0000000e+00                1    5.3631085e-02 
   3.7139166e+01             5922             5922    1.4194223e-08    1.4194223e-08    1.1033787e-04    3.7128231e-05    5.7395487e-05    1.0381404e-04                1    0.0000000e+00    7.7344835e-05    0.0000000e+00    0.0000000e+00    0.0000000e+00    0.0000000e+00                1    5.9306184e-02                2    0.0000000e+00    1.5886607e-06    0.0000000e+00    0.0000000e+00    0.0000000e+00    0.0000000e+00                1    5.3692857e-02 
   3.7244974e+01             5900             5900    1.4164282e-08    1.4164282e-08    1.1033555e-04    3.7520406e-05    5.7789756e-05    1.0421311e-04                1    0.0000000e+00    7.7344835e-05    0.0000000e+00    0.0000000e+00    0.0000000e+00    0.0000000e+00                1    5.9380388e-02                2    0.0000000e+00    1.5886607e-06    0.0000000e+00    0.0000000e+00    0.0000000e+00    0.0000000e+00                1    5.3754151e-02 
   3.7350797e+01             5890             5890    1.4142742e-08    1.4142742e-08    1.1036794e-04    3.7424000e-05    5.7711438e-05    1.0417622e-04                1    0.0000000e+00    7.7344835e-05    0.0000000e+00    0.0000000e+00    0.0000000e+00    0.0000000e+00                1    5.9453851e-02                2    0.0000000e+00    1.5886607e-06    0.0000000e+00    0.0000000e+00    0.0000000e+00    0.0000000e+00                1    5.3814981e-02 
   3.7403723e+01             5886             5886    1.4133053e-08    1.4133053e-08    1.1044485e-04    3.7407524e-05    5.7670635e-05    1.0407969e-04                1    0.0000000e+00    7.7344835e-05    0.0000000e+00    0.0000000e+00    0.0000000e+00    0.0000000e+00                1    5.9551216e-02                2    0.0000000e+00    1.5886607e-06    0.0000000e+00    0.0000000e+00    0.0000000e+00    0.0000000e+00                1    5.3845289e-02 
   3.7508329e+01             5872             5872    1.4111351e-08    1.4111351e-08    1.1012290e-04    3.7601937e-05    5.7922706e-05    1.0380831e-04                1    0.0000000e+00    7.7344835e-05    0.0000000e+00    0.0000000e+00    0.0000000e+00    0.0000000e+00                1    5.9623110e-02                2    0.0000000e+00    1.5886607e-06    0.0000000e+00    0.0000000e+00    0.0000000e+00    0.0000000e+00                1    5.3905023e-02 
   3.7611444e+01             5861             5861    1.4086854e-08    1.4086854e-08    1.1032150e-04    3.7246219e-05    5.7992936e-05    1.0363571e-04                1    0.0000000e+00    7.7344835e-05    0.0000000e+00    0.0000000e+00    0.0000000e+00    0.0000000e+00                1    5.9693413e-02                2    0.0000000e+00    1.5886607e-06    0.0000000e+00    0.0000000e+00    0.0000000e+00    0.0000000e+00                1    5.3963666e-02 
   3.7717381e+01             5851             5851    1.4063837e-08    1.4063837e-08    1.1032631e-04    3.7397142e-05    5.7456776e-05    1.0380145e-04                1    0.0000000e+00    7.7344835e-05    0.0000000e+00    0.0000000e+00    0.0000000e+00    0.0000000e+00                1    5.9764862e-02                2    0.0000000e+00    1.5886607e-06    0.0000000e+00    0.0000000e+00    0.0000000e+00    0.0000000e+00                1    5.4023562e-02 
   3.7823365e+01             5842             5842    1.4042073e-08    1.4042073e-08    1.1027382e-04    3.7097182e-05    5.7850047e-05    1.0419811e-04                1    0.0000000e+00    7.7344835e-05    0.0000000e+00    0.0000000e+00    0.0000000e+00    0.0000000e+00                1    5.9897063e-02                2    0.0000000e+00    1.5886607e-06    0.0000000e+00    0.0000000e+00    0.0000000e+00    0.0000000e+00                1    5.4083210e-02 
   3.7929368e+01             5828             5828    1.4017347e-08    1.4017347e-08    1.1066162e-04    3.7696770e-05    5.7753041e-05    1.0408994e-04                1    0.0000000e+00    7.7344835e-05    0.0000000e+00    0.0000000e+00    0.0000000e+00    0.0000000e+00                1    5.9967601e-02                2    0.0000000e+00    1.5886607e-06    0.0000000e+00    0.0000000e+00    0.0000000e+00    0.0000000e+00                1    5.4142662e-02 
   3.8035318e+01             5816             5816    1.3995481e-08    1.3995481e-08    1.1030964e-04    3.7514196e-05    5.7547021e-05    1.0382975e-04                1    0.0000000e+00    7.7344835e-05    0.0000000e+00    0.0000000e+00    0.0000000e+00    0.0000000e+00                1    6.0037381e-02                2    0.0000000e+00    1.5886607e-06    0.0000000e+00    0.0000000e+00    0.0000000e+00    0.0000000e+00                1    5.4202000e-02 
   3.8141253e+01             5802             5802    1.3971350e-08    1.3971350e-08    1.1037866e-04    3.7309109e-05    5.7339550e-05    1.0361678e-04                1    0.0000000e+00    7.7344835e-05    0.0000000e+00    0.0000000e+00    0.0000000e+00    0.0000000e+00                1    6.0106366e-02                2    0.0000000e+00    1.5886607e-06    0.0000000e+00    0.0000000e+00    0.0000000e+00    0.0000000e+00                1    5.4261260e-02 
   3.8247180e+01             5784             5784    1.3944129e-08    1.3944129e-08    1.1050683e-04    3.7063119e-05    5.7783334e-05    1.0405848e-04                1    0.0000000e+00    7.7344835e-05    0.0000000e+00    0.0000000e+00    0.0000000e+00    0.0000000e+00                1    6.0235918e-02                2    0.0000000e+00    1.5886607e-06    0.0000000e+00    0.0000000e+00    0.0000000e+00    0.0000000e+00                1    5.4320485e-02 
   3.8300140e+01             5782             5782    1.3935066e-08    1.3935066e-08    1.1050725e-04    3.7424028e-05    5.7366980e-05    1.0370502e-04                1    0.0000000e+00    7.7344835e-05    0.0000000e+00    0.0000000e+00    0.0000000e+00    0.0000000e+00                1    6.0269638e-02                2    0.0000000e+00    1.5886607e-06    0.0000000e+00    0.0000000e+00    0.0000000e+00    0.0000000e+00                1    5.4350084e-02 
   3.8405095e+01             5768             5768    1.3911301e-08    1.3911301e-08    1.1052086e-04    3.7498496e-05    5.7012874e-05    1.0422508e-04                1    0.0000000e+00    7.7344835e-05    0.0000000e+00    0.0000000e+00    0.0000000e+00    0.0000000e+00                1    6.0335989e-02                2    0.0000000e+00    1.5886607e-06    0.0000000e+00    0.0000000e+00    0.0000000e+00    0.0000000e+00                1    5.4408681e-02 
   3.8504644e+01             5760             5760    1.3891786e-08    1.3891786e-08    1.1044598e-04    3.7330358e-05    5.7470169e-05    1.0404348e-04                1    0.0000000e+00    7.7344835e-05    0.0000000e+00    0.0000000e+00    0.0000000e+00    0.0000000e+00                1    6.0435276e-02                2    0.0000000e+00    1.5886607e-06    0.0000000e+00    0.0000000e+00    0.0000000e+00    0.0000000e+00                1    5.4464178e-02 
   3.8610738e+01             5750             5750    1.3870110e-08    1.3870110e-08    1.0551833e-04    3.7143216e-05    5.7278571e-05    1.0384158e-04                1    0.0000000e+00    7.7344835e-05    0.0000000e+00    0.0000000e+00    0.0000000e+00    0.0000000e+00                1    6.0496134e-02                2    0.0000000e+00    1.5886607e-06    0.0000000e+00    0.0000000e+00    0.0000000e+00    0.0000000e+00                1    5.4583225e-02 
   3.8716868e+01             5729             5729    1.3805642e-08    1.3805642e-08    1.0992913e-04    3.7432492e-05    5.7656782e-05    1.0379344e-04                1    0.0000000e+00    7.7344835e-05    0.0000000e+00    0.0000000e+00    0.0000000e+00    0.0000000e+00                1    6.0557503e-02                2    0.0000000e+00    1.5886607e-06    0.0000000e+00    0.0000000e+00    0.0000000e+00    0.0000000e+00                1    5.4642135e-02 
   3.8823048e+01             5715             5715    1.3779631e-08    1.3779631e-08    1.0269001e-04    3.7601629e-05    5.7808839e-05    1.0390654e-04                1    0.0000000e+00    7.7344835e-05    0.0000000e+00    0.0000000e+00    0.0000000e+00    0.0000000e+00                1    6.0681089e-02                2    0.0000000e+00    1.5886607e-06    0.0000000e+00    0.0000000e+00    0.0000000e+00    0.0000000e+00                1    5.4700732e-02 
   3.8929271e+01             5695             5695    1.3718600e-08    1.3718600e-08    1.1096980e-04    3.7795496e-05    5.7917676e-05    1.0382140e-04                1    0.0000000e+00    7.7344835e-05    0.0000000e+00    0.0000000e+00    0.0000000e+00    0.0000000e+00                1    6.0757267e-02                2    0.0000000e+00    1.5886607e-06    0.0000000e+00    0.0000000e+00    0.0000000e+00    0.0000000e+00                1    5.4759044e-02 
   3.9036065e+01             5690             5690    1.3699677e-08    1.3699677e-08    1.1085436e-04    3.7548515e-05    5.7689960e-05    1.0363763e-04                1    0.0000000e+00    7.7344835e-05    0.0000000e+00    0.0000000e+00    0.0000000e+00    0.0000000e+00                1    6.0814310e-02                2    0.0000000e+00    1.5886607e-06    0.0000000e+00    0.0000000e+00    0.0000000e+00    0.0000000e+00                1    5.4817571e-02 
   3.9143474e+01             5682             5682    1.3678564e-08    1.3678564e-08    1.1085418e-04    3.7290649e-05    5.8081548e-05    1.0407354e-04                1    0.0000000e+00    7.7344835e-05    0.0000000e+00    0.0000000e+00    0.0000000e+00    0.0000000e+00                1    6.0932841e-02                2    0.0000000e+00    1.5886607e-06    0.0000000e+00    0.0000000e+00    0.0000000e+00    0.0000000e+00                1    5.4875977e-02 
   3.9250951e+01             5671             5671    1.3658355e-08    1.3658355e-08    1.1086679e-04    3.6956422e-05    5.7748002e-05    1.0374150e-04                1    0.0000000e+00    7.7344835e-05    0.0000000e+00    0.0000000e+00    0.0000000e+00    0.0000000e+00                1    6.0989526e-02                2    0.0000000e+00    1.5886607e-06    0.0000000e+00    0.0000000e+00    0.0000000e+00    0.0000000e+00                1    5.4933725e-02 
   3.9302603e+01             5664             5664    1.3647369e-08    1.3647369e-08    1.1095932e-04    3.6883293e-05    5.7628266e-05    1.0414730e-04                1    0.0000000e+00    7.7344835e-05    0.0000000e+00    0.0000000e+00    0.0000000e+00    0.0000000e+00                1    6.1016643e-02                2    0.0000000e+00    1.5886607e-06    0.0000000e+00    0.0000000e+00    0.0000000e+00    0.0000000e+00                1    5.4961313e-02 
   3.9406660e+01             5655             5655    1.3563954e-08    1.3563954e-08    1.1047096e-04    3.7212224e-05    5.7430385e-05    1.0418488e-04                1    0.0000000e+00    7.7344835e-05    0.0000000e+00    0.0000000e+00    0.0000000e+00    0.0000000e+00                1    6.1108171e-02                2    0.0000000e+00    1.5886607e-06    0.0000000e+00    0.0000000e+00    0.0000000e+00    0.0000000e+00                1    5.5016638e-02 
   3.9514364e+01             5640             5640    1.3541088e-08    1.3541088e-08    1.0832221e-04    3.7207337e-05    5.7372357e-05    1.0400396e-04                1    0.0000000e+00    7.7344835e-05    0.0000000e+00    0.0000000e+00    0.0000000e+00    0.0000000e+00                1    6.1183018e-02                2    0.0000000e+00    1.5886607e-06    0.0000000e+00    0.0000000e+00    0.0000000e+00    0.0000000e+00                1    5.5073383e-02 
   3.9622172e+01             5629             5629    1.3511144e-08    1.3511144e-08    9.0940338e-05    3.7226476e-05    5.7642971e-05    1.0421810e-04                1    0.0000000e+00    7.7344835e-05    0.0000000e+00    0.0000000e+00    0.0000000e+00    0.0000000e+00                1    6.1258051e-02                2    0.0000000e+00    1.5886607e-06    0.0000000e+00    0.0000000e+00    0.0000000e+00    0.0000000e+00                1    5.5129267e-02 
   3.9730066e+01             5612             5612    1.3454504e-08    1.3454504e-08    1.1145417e-04    3.7131151e-05    5.7497245e-05    1.0395740e-04                1    0.0000000e+00    7.7344835e-05    0.0000000e+00    0.0000000e+00    0.0000000e+00    0.0000000e+00                1    6.1333249e-02                2    0.0000000e+00    1.5886607e-06    0.0000000e+00    0.0000000e+00    0.0000000e+00    0.0000000e+00                1    5.5245223e-02 
   3.9838002e+01             5601             5601    1.3431397e-08    1.3431397e-08    1.1150100e-04    3.6955075e-05    5.7377806e-05    1.0396716e-04                1    0.0000000e+00    7.7344835e-05    0.0000000e+00    0.0000000e+00    0.0000000e+00    0.0000000e+00                1    6.1408661e-02                2    0.0000000e+00    1.5886607e-06    0.0000000e+00    0.0000000e+00    0.0000000e+00    0.0000000e+00                1    5.5299847e-02 
   3.9945897e+01             5593             5593    1.3411780e-08    1.3411780e-08    1.1153737e-04    3.7142389e-05    5.7563546e-05    1.0414931e-04                1    0.0000000e+00    7.7344835e-05    0.0000000e+00    0.0000000e+00    0.0000000e+00    0.0000000e+00                1    6.1484231e-02                2    0.0000000e+00    1.5886607e-06    0.0000000e+00    0.0000000e+00    0.0000000e+00    0.0000000e+00                1    5.5353785e-02 
   4.0053658e+01             5583             5583    1.3391144e-08    1.3391144e-08    1.1154669e-04    3.7482933e-05    5.7817763e-05    1.0420659e-04                1    0.0000000e+00    7.7344835e-05    0.0000000e+00    0.0000000e+00    0.0000000e+00    0.0000000e+00                1    6.1498056e-02                2    0.0000000e+00    1.5886607e-06    0.0000000e+00    0.0000000e+00    0.0000000e+00    0.0000000e+00                1    5.5406954e-02 
   4.0107485e+01             5579             5579    1.3381455e-08    1.3381455e-08    1.1155338e-04    3.7158359e-05    5.7879767e-05    1.0400161e-04                1    0.0000000e+00    7.7344835e-05    0.0000000e+00    0.0000000e+00    0.0000000e+00    0.0000000e+00                1    6.1505031e-02                2    0.0000000e+00    1.5886607e-06    0.0000000e+00    0.0000000e+00    0.0000000e+00    0.0000000e+00                1    5.5433117e-02 
   4.0210259e+01             5572             5572    1.3302968e-08    1.3302968e-08    1.1170580e-04    3.7037706e-05    5.7747423e-05    1.0384325e-04                1    0.0000000e+00    7.7344835e-05    0.0000000e+00    0.0000000e+00    0.0000000e+00    0.0000000e+00                1    6.1518427e-02                2    0.0000000e+00    1.5886607e-06    0.0000000e+00    0.0000000e+00    0.0000000e+00    0.0000000e+00                1    5.5482983e-02 
   4.0317669e+01             5564             5564    1.3281616e-08    1.3281616e-08    1.1171991e-04    3.6971247e-05    5.7710034e-05    1.0387056e-04                1    0.0000000e+00    7.7344835e-05    0.0000000e+00    0.0000000e+00    0.0000000e+00    0.0000000e+00                1    6.1532564e-02                2    0.0000000e+00    1.5886607e-06    0.0000000e+00    0.0000000e+00    0.0000000e+00    0.0000000e+00                1    5.5534729e-02 
   4.0424920e+01             5551             5551    1.3257867e-08    1.3257867e-08    1.1166046e-04    3.6859955e-05    5.7637643e-05    1.0388476e-04                1    0.0000000e+00    7.7344835e-05    0.0000000e+00    0.0000000e+00    0.0000000e+00    0.0000000e+00                1    6.1546696e-02                2    0.0000000e+00    1.5886607e-06    0.0000000e+00    0.0000000e+00    0.0000000e+00    0.0000000e+00                1    5.5585399e-02 
   4.0532071e+01             5537             5537    1.3233741e-08    1.3233741e-08    1.1156531e-04    3.7175829e-05    5.7334049e-05    1.0369795e-04                1    0.0000000e+00    7.7344835e-05    0.0000000e+00    0.0000000e+00    0.0000000e+00    0.0000000e+00                1    6.1560923e-02                2    0.0000000e+00    1.5886607e-06    0.0000000e+00    0.0000000e+00    0.0000000e+00    0.0000000e+00                1    5.5635338e-02 
   4.0639104e+01             5524             5524    1.3210622e-08    1.3210622e-08    1.1191248e-04    3.7347622e-05    5.7766759e-05    1.0389888e-04                1    0.0000000e+00    7.7344835e-05    0.0000000e+00    0.0000000e+00    0.0000000e+00    0.0000000e+00                1    6.1575210e-02                2    0.0000000e+00    1.5886607e-06    0.0000000e+00    0.0000000e+00    0.0000000e+00    0.0000000e+00                1    5.5684783e-02 
   4.0745972e+01             5517             5517    1.3190757e-08    1.3190757e-08    1.1146657e-04    3.7116254e-05    5.7534516e-05    1.0366466e-04                1    0.0000000e+00    7.7344835e-05    0.0000000e+00    0.0000000e+00    0.0000000e+00    0.0000000e+00                1    6.1589568e-02                2    0.0000000e+00    1.5886607e-06    0.0000000e+00    0.0000000e+00    0.0000000e+00    0.0000000e+00                1    5.5795245e-02 
   4.0852725e+01             5509             5509    1.3171351e-08    1.3171351e-08    1.1150375e-04    3.6871469e-05    5.7289266e-05    1.0417458e-04                1    0.0000000e+00    7.7344835e-05    0.0000000e+00    0.0000000e+00    0.0000000e+00    0.0000000e+00                1    6.1604019e-02                2    0.0000000e+00    1.5886607e-06    0.0000000e+00    0.0000000e+00    0.0000000e+00    0.0000000e+00                1    5.5844383e-02 
   4.0906070e+01             5498             5498    1.3158134e-08    1.3158134e-08    1.1144591e-04    3.7227777e-05    5.7631848e-05    1.0372993e-04                1    0.0000000e+00    7.7344835e-05    0.0000000e+00    0.0000000e+00    0.0000000e+00    0.0000000e+00                1    6.1611326e-02                2    0.0000000e+00    1.5886607e-06    0.0000000e+00    0.0000000e+00    0.0000000e+00    0.0000000e+00                1    5.5868762e-02 
   4.1011084e+01             5485             5485    1.3134308e-08    1.3134308e-08    1.1149623e-04    3.7071471e-05    5.7451342e-05    1.0424957e-04                1    0.0000000e+00    7.7344835e-05    0.0000000e+00    0.0000000e+00    0.0000000e+00    0.0000000e+00                1    6.1625808e-02                2    0.0000000e+00    1.5886607e-06    0.0000000e+00    0.0000000e+00    0.0000000e+00    0.0000000e+00                1    5.5916542e-02
[truncated: 186,301 more chars]
