# Supplementary material for: Research on combustion and emissions of heavy duty diesel engines under low-speed and low-load conditions in low temperature environments
Source: PLoS One. 2025 Feb 21;20(2):e0318933. doi: 10.1371/journal.pone.0318933 (PMC11844864; doi:10.1371/journal.pone.0318933)
Supplement: S1 File — (ZIP) [file pone.0318933.s001.zip › 1000rpm_30%/3-tigaojinqiwendu/Tin322K/spray_ecn.out]

# CONVERGE Release Build 2.3.20/  Jan 30, 2017        Run Date:Thu Aug 31 10:12:01 2023
# column       1                2                3                4                5                6                7                8                9               10               11               12               13               14               15 
#          Crank           Inj_No           Noz_No    Spray_Penet90    Spray_Penet95    Spray_Penet97    Spray_Penet99      Vapor_Penet           Inj_No           Noz_No    Spray_Penet90    Spray_Penet95    Spray_Penet97    Spray_Penet99      Vapor_Penet 
#          (DEG)               ##               ##              (m)              (m)              (m)              (m)              (m)               ##               ##              (m)              (m)              (m)              (m)              (m) 
#
  -1.4600000e+02                1                1    0.0000000e+00    0.0000000e+00    0.0000000e+00    0.0000000e+00    0.0000000e+00                2                1    0.0000000e+00    0.0000000e+00    0.0000000e+00    0.0000000e+00    0.0000000e+00 
  -1.4587230e+02                1                1    0.0000000e+00    0.0000000e+00    0.0000000e+00    0.0000000e+00    0.0000000e+00                2                1    0.0000000e+00    0.0000000e+00    0.0000000e+00    0.0000000e+00    0.0000000e+00 
  -1.4579372e+02                1                1    0.0000000e+00    0.0000000e+00    0.0000000e+00    0.0000000e+00    0.0000000e+00                2                1    0.0000000e+00    0.0000000e+00    0.0000000e+00    0.0000000e+00    0.0000000e+00 
  -1.4567094e+02                1                1    0.0000000e+00    0.0000000e+00    0.0000000e+00    0.0000000e+00    0.0000000e+00                2                1    0.0000000e+00    0.0000000e+00    0.0000000e+00    0.0000000e+00    0.0000000e+00 
  -1.4558567e+02                1                1    0.0000000e+00    0.0000000e+00    0.0000000e+00    0.0000000e+00    0.0000000e+00                2                1    0.0000000e+00    0.0000000e+00    0.0000000e+00    0.0000000e+00    0.0000000e+00 
  -1.4547909e+02                1                1    0.0000000e+00    0.0000000e+00    0.0000000e+00    0.0000000e+00    0.0000000e+00                2                1    0.0000000e+00    0.0000000e+00    0.0000000e+00    0.0000000e+00    0.0000000e+00 
  -1.4534587e+02                1                1    0.0000000e+00    0.0000000e+00    0.0000000e+00    0.0000000e+00    0.0000000e+00                2                1    0.0000000e+00    0.0000000e+00    0.0000000e+00    0.0000000e+00    0.0000000e+00 
  -1.4517933e+02                1                1    0.0000000e+00    0.0000000e+00    0.0000000e+00    0.0000000e+00    0.0000000e+00                2                1    0.0000000e+00    0.0000000e+00    0.0000000e+00    0.0000000e+00    0.0000000e+00 
  -1.4497117e+02                1                1    0.0000000e+00    0.0000000e+00    0.0000000e+00    0.0000000e+00    0.0000000e+00                2                1    0.0000000e+00    0.0000000e+00    0.0000000e+00    0.0000000e+00    0.0000000e+00 
  -1.4471096e+02                1                1    0.0000000e+00    0.0000000e+00    0.0000000e+00    0.0000000e+00    0.0000000e+00                2                1    0.0000000e+00    0.0000000e+00    0.0000000e+00    0.0000000e+00    0.0000000e+00 
  -1.4438570e+02                1                1    0.0000000e+00    0.0000000e+00    0.0000000e+00    0.0000000e+00    0.0000000e+00                2                1    0.0000000e+00    0.0000000e+00    0.0000000e+00    0.0000000e+00    0.0000000e+00 
  -1.4397912e+02                1                1    0.0000000e+00    0.0000000e+00    0.0000000e+00    0.0000000e+00    0.0000000e+00                2                1    0.0000000e+00    0.0000000e+00    0.0000000e+00    0.0000000e+00    0.0000000e+00 
  -1.4347090e+02                1                1    0.0000000e+00    0.0000000e+00    0.0000000e+00    0.0000000e+00    0.0000000e+00                2                1    0.0000000e+00    0.0000000e+00    0.0000000e+00    0.0000000e+00    0.0000000e+00 
  -1.4287090e+02                1                1    0.0000000e+00    0.0000000e+00    0.0000000e+00    0.0000000e+00    0.0000000e+00                2                1    0.0000000e+00    0.0000000e+00    0.0000000e+00    0.0000000e+00    0.0000000e+00 
  -1.4227090e+02                1                1    0.0000000e+00    0.0000000e+00    0.0000000e+00    0.0000000e+00    0.0000000e+00                2                1    0.0000000e+00    0.0000000e+00    0.0000000e+00    0.0000000e+00    0.0000000e+00 
  -1.4167090e+02                1                1    0.0000000e+00    0.0000000e+00    0.0000000e+00    0.0000000e+00    0.0000000e+00                2                1    0.0000000e+00    0.0000000e+00    0.0000000e+00    0.0000000e+00    0.0000000e+00 
  -1.4107090e+02                1                1    0.0000000e+00    0.0000000e+00    0.0000000e+00    0.0000000e+00    0.0000000e+00                2                1    0.0000000e+00    0.0000000e+00    0.0000000e+00    0.0000000e+00    0.0000000e+00 
  -1.4047090e+02                1                1    0.0000000e+00    0.0000000e+00    0.0000000e+00    0.0000000e+00    0.0000000e+00                2                1    0.0000000e+00    0.0000000e+00    0.0000000e+00    0.0000000e+00    0.0000000e+00 
  -1.3987090e+02                1                1    0.0000000e+00    0.0000000e+00    0.0000000e+00    0.0000000e+00    0.0000000e+00                2                1    0.0000000e+00    0.0000000e+00    0.0000000e+00    0.0000000e+00    0.0000000e+00 
  -1.3927090e+02                1                1    0.0000000e+00    0.0000000e+00    0.0000000e+00    0.0000000e+00    0.0000000e+00                2                1    0.0000000e+00    0.0000000e+00    0.0000000e+00    0.0000000e+00    0.0000000e+00 
  -1.3867090e+02                1                1    0.0000000e+00    0.0000000e+00    0.0000000e+00    0.0000000e+00    0.0000000e+00                2                1    0.0000000e+00    0.0000000e+00    0.0000000e+00    0.0000000e+00    0.0000000e+00 
  -1.3807090e+02                1                1    0.0000000e+00    0.0000000e+00    0.0000000e+00    0.0000000e+00    0.0000000e+00                2                1    0.0000000e+00    0.0000000e+00    0.0000000e+00    0.0000000e+00    0.0000000e+00 
  -1.3747090e+02                1                1    0.0000000e+00    0.0000000e+00    0.0000000e+00    0.0000000e+00    0.0000000e+00                2                1    0.0000000e+00    0.0000000e+00    0.0000000e+00    0.0000000e+00    0.0000000e+00 
  -1.3687090e+02                1                1    0.0000000e+00    0.0000000e+00    0.0000000e+00    0.0000000e+00    0.0000000e+00                2                1    0.0000000e+00    0.0000000e+00    0.0000000e+00    0.0000000e+00    0.0000000e+00 
  -1.3627090e+02                1                1    0.0000000e+00    0.0000000e+00    0.0000000e+00    0.0000000e+00    0.0000000e+00                2                1    0.0000000e+00    0.0000000e+00    0.0000000e+00    0.0000000e+00    0.0000000e+00 
  -1.3567090e+02                1                1    0.0000000e+00    0.0000000e+00    0.0000000e+00    0.0000000e+00    0.0000000e+00                2                1    0.0000000e+00    0.0000000e+00    0.0000000e+00    0.0000000e+00    0.0000000e+00 
  -1.3507090e+02                1                1    0.0000000e+00    0.0000000e+00    0.0000000e+00    0.0000000e+00    0.0000000e+00                2                1    0.0000000e+00    0.0000000e+00    0.0000000e+00    0.0000000e+00    0.0000000e+00 
  -1.3447090e+02                1                1    0.0000000e+00    0.0000000e+00    0.0000000e+00    0.0000000e+00    0.0000000e+00                2                1    0.0000000e+00    0.0000000e+00    0.0000000e+00    0.0000000e+00    0.0000000e+00 
  -1.3387090e+02                1                1    0.0000000e+00    0.0000000e+00    0.0000000e+00    0.0000000e+00    0.0000000e+00                2                1    0.0000000e+00    0.0000000e+00    0.0000000e+00    0.0000000e+00    0.0000000e+00 
  -1.3327090e+02                1                1    0.0000000e+00    0.0000000e+00    0.0000000e+00    0.0000000e+00    0.0000000e+00                2                1    0.0000000e+00    0.0000000e+00    0.0000000e+00    0.0000000e+00    0.0000000e+00 
  -1.3267090e+02                1                1    0.0000000e+00    0.0000000e+00    0.0000000e+00    0.0000000e+00    0.0000000e+00                2                1    0.0000000e+00    0.0000000e+00    0.0000000e+00    0.0000000e+00    0.0000000e+00 
  -1.3207090e+02                1                1    0.0000000e+00    0.0000000e+00    0.0000000e+00    0.0000000e+00    0.0000000e+00                2                1    0.0000000e+00    0.0000000e+00    0.0000000e+00    0.0000000e+00    0.0000000e+00 
  -1.3147090e+02                1                1    0.0000000e+00    0.0000000e+00    0.0000000e+00    0.0000000e+00    0.0000000e+00                2                1    0.0000000e+00    0.0000000e+00    0.0000000e+00    0.0000000e+00    0.0000000e+00 
  -1.3087090e+02                1                1    0.0000000e+00    0.0000000e+00    0.0000000e+00    0.0000000e+00    0.0000000e+00                2                1    0.0000000e+00    0.0000000e+00    0.0000000e+00    0.0000000e+00    0.0000000e+00 
  -1.3027090e+02                1                1    0.0000000e+00    0.0000000e+00    0.0000000e+00    0.0000000e+00    0.0000000e+00                2                1    0.0000000e+00    0.0000000e+00    0.0000000e+00    0.0000000e+00    0.0000000e+00 
  -1.2967090e+02                1                1    0.0000000e+00    0.0000000e+00    0.0000000e+00    0.0000000e+00    0.0000000e+00                2                1    0.0000000e+00    0.0000000e+00    0.0000000e+00    0.0000000e+00    0.0000000e+00 
  -1.2907090e+02                1                1    0.0000000e+00    0.0000000e+00    0.0000000e+00    0.0000000e+00    0.0000000e+00                2                1    0.0000000e+00    0.0000000e+00    0.0000000e+00    0.0000000e+00    0.0000000e+00 
  -1.2847090e+02                1                1    0.0000000e+00    0.0000000e+00    0.0000000e+00    0.0000000e+00    0.0000000e+00                2                1    0.0000000e+00    0.0000000e+00    0.0000000e+00    0.0000000e+00    0.0000000e+00 
  -1.2787090e+02                1                1    0.0000000e+00    0.0000000e+00    0.0000000e+00    0.0000000e+00    0.0000000e+00                2                1    0.0000000e+00    0.0000000e+00    0.0000000e+00    0.0000000e+00    0.0000000e+00 
  -1.2727090e+02                1                1    0.0000000e+00    0.0000000e+00    0.0000000e+00    0.0000000e+00    0.0000000e+00                2                1    0.0000000e+00    0.0000000e+00    0.0000000e+00    0.0000000e+00    0.0000000e+00 
  -1.2667090e+02                1                1    0.0000000e+00    0.0000000e+00    0.0000000e+00    0.0000000e+00    0.0000000e+00                2                1    0.0000000e+00    0.0000000e+00    0.0000000e+00    0.0000000e+00    0.0000000e+00 
  -1.2607090e+02                1                1    0.0000000e+00    0.0000000e+00    0.0000000e+00    0.0000000e+00    0.0000000e+00                2                1    0.0000000e+00    0.0000000e+00    0.0000000e+00    0.0000000e+00    0.0000000e+00 
  -1.2547090e+02                1                1    0.0000000e+00    0.0000000e+00    0.0000000e+00    0.0000000e+00    0.0000000e+00                2                1    0.0000000e+00    0.0000000e+00    0.0000000e+00    0.0000000e+00    0.0000000e+00 
  -1.2487090e+02                1                1    0.0000000e+00    0.0000000e+00    0.0000000e+00    0.0000000e+00    0.0000000e+00                2                1    0.0000000e+00    0.0000000e+00    0.0000000e+00    0.0000000e+00    0.0000000e+00 
  -1.2427090e+02                1                1    0.0000000e+00    0.0000000e+00    0.0000000e+00    0.0000000e+00    0.0000000e+00                2                1    0.0000000e+00    0.0000000e+00    0.0000000e+00    0.0000000e+00    0.0000000e+00 
  -1.2367090e+02                1                1    0.0000000e+00    0.0000000e+00    0.0000000e+00    0.0000000e+00    0.0000000e+00                2                1    0.0000000e+00    0.0000000e+00    0.0000000e+00    0.0000000e+00    0.0000000e+00 
  -1.2307090e+02                1                1    0.0000000e+00    0.0000000e+00    0.0000000e+00    0.0000000e+00    0.0000000e+00                2                1    0.0000000e+00    0.0000000e+00    0.0000000e+00    0.0000000e+00    0.0000000e+00 
  -1.2247090e+02                1                1    0.0000000e+00    0.0000000e+00    0.0000000e+00    0.0000000e+00    0.0000000e+00                2                1    0.0000000e+00    0.0000000e+00    0.0000000e+00    0.0000000e+00    0.0000000e+00 
  -1.2187090e+02                1                1    0.0000000e+00    0.0000000e+00    0.0000000e+00    0.0000000e+00    0.0000000e+00                2                1    0.0000000e+00    0.0000000e+00    0.0000000e+00    0.0000000e+00    0.0000000e+00 
  -1.2127090e+02                1                1    0.0000000e+00    0.0000000e+00    0.0000000e+00    0.0000000e+00    0.0000000e+00                2                1    0.0000000e+00    0.0000000e+00    0.0000000e+00    0.0000000e+00    0.0000000e+00 
  -1.2067611e+02                1                1    0.0000000e+00    0.0000000e+00    0.0000000e+00    0.0000000e+00    0.0000000e+00                2                1    0.0000000e+00    0.0000000e+00    0.0000000e+00    0.0000000e+00    0.0000000e+00 
  -1.2008717e+02                1                1    0.0000000e+00    0.0000000e+00    0.0000000e+00    0.0000000e+00    0.0000000e+00                2                1    0.0000000e+00    0.0000000e+00    0.0000000e+00    0.0000000e+00    0.0000000e+00 
  -1.1950389e+02                1                1    0.0000000e+00    0.0000000e+00    0.0000000e+00    0.0000000e+00    0.0000000e+00                2                1    0.0000000e+00    0.0000000e+00    0.0000000e+00    0.0000000e+00    0.0000000e+00 
  -1.1892610e+02                1                1    0.0000000e+00    0.0000000e+00    0.0000000e+00    0.0000000e+00    0.0000000e+00                2                1    0.0000000e+00    0.0000000e+00    0.0000000e+00    0.0000000e+00    0.0000000e+00 
  -1.1835364e+02                1                1    0.0000000e+00    0.0000000e+00    0.0000000e+00    0.0000000e+00    0.0000000e+00                2                1    0.0000000e+00    0.0000000e+00    0.0000000e+00    0.0000000e+00    0.0000000e+00 
  -1.1778632e+02                1                1    0.0000000e+00    0.0000000e+00    0.0000000e+00    0.0000000e+00    0.0000000e+00                2                1    0.0000000e+00    0.0000000e+00    0.0000000e+00    0.0000000e+00    0.0000000e+00 
  -1.1722396e+02                1                1    0.0000000e+00    0.0000000e+00    0.0000000e+00    0.0000000e+00    0.0000000e+00                2                1    0.0000000e+00    0.0000000e+00    0.0000000e+00    0.0000000e+00    0.0000000e+00 
  -1.1666646e+02                1                1    0.0000000e+00    0.0000000e+00    0.0000000e+00    0.0000000e+00    0.0000000e+00                2                1    0.0000000e+00    0.0000000e+00    0.0000000e+00    0.0000000e+00    0.0000000e+00 
  -1.1611365e+02                1                1    0.0000000e+00    0.0000000e+00    0.0000000e+00    0.0000000e+00    0.0000000e+00                2                1    0.0000000e+00    0.0000000e+00    0.0000000e+00    0.0000000e+00    0.0000000e+00 
  -1.1556538e+02                1                1    0.0000000e+00    0.0000000e+00    0.0000000e+00    0.0000000e+00    0.0000000e+00                2                1    0.0000000e+00    0.0000000e+00    0.0000000e+00    0.0000000e+00    0.0000000e+00 
  -1.1502155e+02                1                1    0.0000000e+00    0.0000000e+00    0.0000000e+00    0.0000000e+00    0.0000000e+00                2                1    0.0000000e+00    0.0000000e+00    0.0000000e+00    0.0000000e+00    0.0000000e+00 
  -1.1448200e+02                1                1    0.0000000e+00    0.0000000e+00    0.0000000e+00    0.0000000e+00    0.0000000e+00                2                1    0.0000000e+00    0.0000000e+00    0.0000000e+00    0.0000000e+00    0.0000000e+00 
  -1.1394661e+02                1                1    0.0000000e+00    0.0000000e+00    0.0000000e+00    0.0000000e+00    0.0000000e+00                2                1    0.0000000e+00    0.0000000e+00    0.0000000e+00    0.0000000e+00    0.0000000e+00 
  -1.1341530e+02                1                1    0.0000000e+00    0.0000000e+00    0.0000000e+00    0.0000000e+00    0.0000000e+00                2                1    0.0000000e+00    0.0000000e+00    0.0000000e+00    0.0000000e+00    0.0000000e+00 
  -1.1288790e+02                1                1    0.0000000e+00    0.0000000e+00    0.0000000e+00    0.0000000e+00    0.0000000e+00                2                1    0.0000000e+00    0.0000000e+00    0.0000000e+00    0.0000000e+00    0.0000000e+00 
  -1.1236435e+02                1                1    0.0000000e+00    0.0000000e+00    0.0000000e+00    0.0000000e+00    0.0000000e+00                2                1    0.0000000e+00    0.0000000e+00    0.0000000e+00    0.0000000e+00    0.0000000e+00 
  -1.1184453e+02                1                1    0.0000000e+00    0.0000000e+00    0.0000000e+00    0.0000000e+00    0.0000000e+00                2                1    0.0000000e+00    0.0000000e+00    0.0000000e+00    0.0000000e+00    0.0000000e+00 
  -1.1132833e+02                1                1    0.0000000e+00    0.0000000e+00    0.0000000e+00    0.0000000e+00    0.0000000e+00                2                1    0.0000000e+00    0.0000000e+00    0.0000000e+00    0.0000000e+00    0.0000000e+00 
  -1.1081566e+02                1                1    0.0000000e+00    0.0000000e+00    0.0000000e+00    0.0000000e+00    0.0000000e+00                2                1    0.0000000e+00    0.0000000e+00    0.0000000e+00    0.0000000e+00    0.0000000e+00 
  -1.1030642e+02                1                1    0.0000000e+00    0.0000000e+00    0.0000000e+00    0.0000000e+00    0.0000000e+00                2                1    0.0000000e+00    0.0000000e+00    0.0000000e+00    0.0000000e+00    0.0000000e+00 
  -1.0980052e+02                1                1    0.0000000e+00    0.0000000e+00    0.0000000e+00    0.0000000e+00    0.0000000e+00                2                1    0.0000000e+00    0.0000000e+00    0.0000000e+00    0.0000000e+00    0.0000000e+00 
  -1.0929789e+02                1                1    0.0000000e+00    0.0000000e+00    0.0000000e+00    0.0000000e+00    0.0000000e+00                2                1    0.0000000e+00    0.0000000e+00    0.0000000e+00    0.0000000e+00    0.0000000e+00 
  -1.0879844e+02                1                1    0.0000000e+00    0.0000000e+00    0.0000000e+00    0.0000000e+00    0.0000000e+00                2                1    0.0000000e+00    0.0000000e+00    0.0000000e+00    0.0000000e+00    0.0000000e+00 
  -1.0830207e+02                1                1    0.0000000e+00    0.0000000e+00    0.0000000e+00    0.0000000e+00    0.0000000e+00                2                1    0.0000000e+00    0.0000000e+00    0.0000000e+00    0.0000000e+00    0.0000000e+00 
  -1.0780872e+02                1                1    0.0000000e+00    0.0000000e+00    0.0000000e+00    0.0000000e+00    0.0000000e+00                2                1    0.0000000e+00    0.0000000e+00    0.0000000e+00    0.0000000e+00    0.0000000e+00 
  -1.0731831e+02                1                1    0.0000000e+00    0.0000000e+00    0.0000000e+00    0.0000000e+00    0.0000000e+00                2                1    0.0000000e+00    0.0000000e+00    0.0000000e+00    0.0000000e+00    0.0000000e+00 
  -1.0683077e+02                1                1    0.0000000e+00    0.0000000e+00    0.0000000e+00    0.0000000e+00    0.0000000e+00                2                1    0.0000000e+00    0.0000000e+00    0.0000000e+00    0.0000000e+00    0.0000000e+00 
  -1.0634601e+02                1                1    0.0000000e+00    0.0000000e+00    0.0000000e+00    0.0000000e+00    0.0000000e+00                2                1    0.0000000e+00    0.0000000e+00    0.0000000e+00    0.0000000e+00    0.0000000e+00 
  -1.0586398e+02                1                1    0.0000000e+00    0.0000000e+00    0.0000000e+00    0.0000000e+00    0.0000000e+00                2                1    0.0000000e+00    0.0000000e+00    0.0000000e+00    0.0000000e+00    0.0000000e+00 
  -1.0538460e+02                1                1    0.0000000e+00    0.0000000e+00    0.0000000e+00    0.0000000e+00    0.0000000e+00                2                1    0.0000000e+00    0.0000000e+00    0.0000000e+00    0.0000000e+00    0.0000000e+00 
  -1.0490780e+02                1                1    0.0000000e+00    0.0000000e+00    0.0000000e+00    0.0000000e+00    0.0000000e+00                2                1    0.0000000e+00    0.0000000e+00    0.0000000e+00    0.0000000e+00    0.0000000e+00 
  -1.0443354e+02                1                1    0.0000000e+00    0.0000000e+00    0.0000000e+00    0.0000000e+00    0.0000000e+00                2                1    0.0000000e+00    0.0000000e+00    0.0000000e+00    0.0000000e+00    0.0000000e+00 
  -1.0396174e+02                1                1    0.0000000e+00    0.0000000e+00    0.0000000e+00    0.0000000e+00    0.0000000e+00                2                1    0.0000000e+00    0.0000000e+00    0.0000000e+00    0.0000000e+00    0.0000000e+00 
  -1.0349235e+02                1                1    0.0000000e+00    0.0000000e+00    0.0000000e+00    0.0000000e+00    0.0000000e+00                2                1    0.0000000e+00    0.0000000e+00    0.0000000e+00    0.0000000e+00    0.0000000e+00 
  -1.0302529e+02                1                1    0.0000000e+00    0.0000000e+00    0.0000000e+00    0.0000000e+00    0.0000000e+00                2                1    0.0000000e+00    0.0000000e+00    0.0000000e+00    0.0000000e+00    0.0000000e+00 
  -1.0256053e+02                1                1    0.0000000e+00    0.0000000e+00    0.0000000e+00    0.0000000e+00    0.0000000e+00                2                1    0.0000000e+00    0.0000000e+00    0.0000000e+00    0.0000000e+00    0.0000000e+00 
  -1.0209800e+02                1                1    0.0000000e+00    0.0000000e+00    0.0000000e+00    0.0000000e+00    0.0000000e+00                2                1    0.0000000e+00    0.0000000e+00    0.0000000e+00    0.0000000e+00    0.0000000e+00 
  -1.0163764e+02                1                1    0.0000000e+00    0.0000000e+00    0.0000000e+00    0.0000000e+00    0.0000000e+00                2                1    0.0000000e+00    0.0000000e+00    0.0000000e+00    0.0000000e+00    0.0000000e+00 
  -1.0117943e+02                1                1    0.0000000e+00    0.0000000e+00    0.0000000e+00    0.0000000e+00    0.0000000e+00                2                1    0.0000000e+00    0.0000000e+00    0.0000000e+00    0.0000000e+00    0.0000000e+00 
  -1.0072328e+02                1                1    0.0000000e+00    0.0000000e+00    0.0000000e+00    0.0000000e+00    0.0000000e+00                2                1    0.0000000e+00    0.0000000e+00    0.0000000e+00    0.0000000e+00    0.0000000e+00 
  -1.0026915e+02                1                1    0.0000000e+00    0.0000000e+00    0.0000000e+00    0.0000000e+00    0.0000000e+00                2                1    0.0000000e+00    0.0000000e+00    0.0000000e+00    0.0000000e+00    0.0000000e+00 
  -9.9817011e+01                1                1    0.0000000e+00    0.0000000e+00    0.0000000e+00    0.0000000e+00    0.0000000e+00                2                1    0.0000000e+00    0.0000000e+00    0.0000000e+00    0.0000000e+00    0.0000000e+00 
  -9.9366792e+01                1                1    0.0000000e+00    0.0000000e+00    0.0000000e+00    0.0000000e+00    0.0000000e+00                2                1    0.0000000e+00    0.0000000e+00    0.0000000e+00    0.0000000e+00    0.0000000e+00 
  -9.8918464e+01                1                1    0.0000000e+00    0.0000000e+00    0.0000000e+00    0.0000000e+00    0.0000000e+00                2                1    0.0000000e+00    0.0000000e+00    0.0000000e+00    0.0000000e+00    0.0000000e+00 
  -9.8471966e+01                1                1    0.0000000e+00    0.0000000e+00    0.0000000e+00    0.0000000e+00    0.0000000e+00                2                1    0.0000000e+00    0.0000000e+00    0.0000000e+00    0.0000000e+00    0.0000000e+00 
  -9.8027267e+01                1                1    0.0000000e+00    0.0000000e+00    0.0000000e+00    0.0000000e+00    0.0000000e+00                2                1    0.0000000e+00    0.0000000e+00    0.0000000e+00    0.0000000e+00    0.0000000e+00 
  -9.7584316e+01                1                1    0.0000000e+00    0.0000000e+00    0.0000000e+00    0.0000000e+00    0.0000000e+00                2                1    0.0000000e+00    0.0000000e+00    0.0000000e+00    0.0000000e+00    0.0000000e+00 
  -9.7143069e+01                1                1    0.0000000e+00    0.0000000e+00    0.0000000e+00    0.0000000e+00    0.0000000e+00                2                1    0.0000000e+00    0.0000000e+00    0.0000000e+00    0.0000000e+00    0.0000000e+00 
  -9.6703497e+01                1                1    0.0000000e+00    0.0000000e+00    0.0000000e+00    0.0000000e+00    0.0000000e+00                2                1    0.0000000e+00    0.0000000e+00    0.0000000e+00    0.0000000e+00    0.0000000e+00 
  -9.6265535e+01                1                1    0.0000000e+00    0.0000000e+00    0.0000000e+00    0.0000000e+00    0.0000000e+00                2                1    0.0000000e+00    0.0000000e+00    0.0000000e+00    0.0000000e+00    0.0000000e+00 
  -9.5829177e+01                1                1    0.0000000e+00    0.0000000e+00    0.0000000e+00    0.0000000e+00    0.0000000e+00                2                1    0.0000000e+00    0.0000000e+00    0.0000000e+00    0.0000000e+00    0.0000000e+00 
  -9.5394356e+01                1                1    0.0000000e+00    0.0000000e+00    0.0000000e+00    0.0000000e+00    0.0000000e+00                2                1    0.0000000e+00    0.0000000e+00    0.0000000e+00    0.0000000e+00    0.0000000e+00 
  -9.4961038e+01                1                1    0.0000000e+00    0.0000000e+00    0.0000000e+00    0.0000000e+00    0.0000000e+00                2                1    0.0000000e+00    0.0000000e+00    0.0000000e+00    0.0000000e+00    0.0000000e+00 
  -9.4529204e+01                1                1    0.0000000e+00    0.0000000e+00    0.0000000e+00    0.0000000e+00    0.0000000e+00                2                1    0.0000000e+00    0.0000000e+00    0.0000000e+00    0.0000000e+00    0.0000000e+00 
  -9.4098795e+01                1                1    0.0000000e+00    0.0000000e+00    0.0000000e+00    0.0000000e+00    0.0000000e+00                2                1    0.0000000e+00    0.0000000e+00    0.0000000e+00    0.0000000e+00    0.0000000e+00 
  -9.3669779e+01                1                1    0.0000000e+00    0.0000000e+00    0.0000000e+00    0.0000000e+00    0.0000000e+00                2                1    0.0000000e+00    0.0000000e+00    0.0000000e+00    0.0000000e+00    0.0000000e+00 
  -9.3242139e+01                1                1    0.0000000e+00    0.0000000e+00    0.0000000e+00    0.0000000e+00    0.0000000e+00                2                1    0.0000000e+00    0.0000000e+00    0.0000000e+00    0.0000000e+00    0.0000000e+00 
  -9.2815820e+01                1                1    0.0000000e+00    0.0000000e+00    0.0000000e+00    0.0000000e+00    0.0000000e+00                2                1    0.0000000e+00    0.0000000e+00    0.0000000e+00    0.0000000e+00    0.0000000e+00 
  -9.2390790e+01                1                1    0.0000000e+00    0.0000000e+00    0.0000000e+00    0.0000000e+00    0.0000000e+00                2                1    0.0000000e+00    0.0000000e+00    0.0000000e+00    0.0000000e+00    0.0000000e+00 
  -9.1967022e+01                1                1    0.0000000e+00    0.0000000e+00    0.0000000e+00    0.0000000e+00    0.0000000e+00                2                1    0.0000000e+00    0.0000000e+00    0.0000000e+00    0.0000000e+00    0.0000000e+00 
  -9.1544487e+01                1                1    0.0000000e+00    0.0000000e+00    0.0000000e+00    0.0000000e+00    0.0000000e+00                2                1    0.0000000e+00    0.0000000e+00    0.0000000e+00    0.0000000e+00    0.0000000e+00 
  -9.1123141e+01                1                1    0.0000000e+00    0.0000000e+00    0.0000000e+00    0.0000000e+00    0.0000000e+00                2                1    0.0000000e+00    0.0000000e+00    0.0000000e+00    0.0000000e+00    0.0000000e+00 
  -9.0702955e+01                1                1    0.0000000e+00    0.0000000e+00    0.0000000e+00    0.0000000e+00    0.0000000e+00                2                1    0.0000000e+00    0.0000000e+00    0.0000000e+00    0.0000000e+00    0.0000000e+00 
  -9.0283896e+01                1                1    0.0000000e+00    0.0000000e+00    0.0000000e+00    0.0000000e+00    0.0000000e+00                2                1    0.0000000e+00    0.0000000e+00    0.0000000e+00    0.0000000e+00    0.0000000e+00 
  -8.9865945e+01                1                1    0.0000000e+00    0.0000000e+00    0.0000000e+00    0.0000000e+00    0.0000000e+00                2                1    0.0000000e+00    0.0000000e+00    0.0000000e+00    0.0000000e+00    0.0000000e+00 
  -8.9449062e+01                1                1    0.0000000e+00    0.0000000e+00    0.0000000e+00    0.0000000e+00    0.0000000e+00                2                1    0.0000000e+00    0.0000000e+00    0.0000000e+00    0.0000000e+00    0.0000000e+00 
  -8.9033215e+01                1                1    0.0000000e+00    0.0000000e+00    0.0000000e+00    0.0000000e+00    0.0000000e+00                2                1    0.0000000e+00    0.0000000e+00    0.0000000e+00    0.0000000e+00    0.0000000e+00 
  -8.8618375e+01                1                1    0.0000000e+00    0.0000000e+00    0.0000000e+00    0.0000000e+00    0.0000000e+00                2                1    0.0000000e+00    0.0000000e+00    0.0000000e+00    0.0000000e+00    0.0000000e+00 
  -8.8204513e+01                1                1    0.0000000e+00    0.0000000e+00    0.0000000e+00    0.0000000e+00    0.0000000e+00                2                1    0.0000000e+00    0.0000000e+00    0.0000000e+00    0.0000000e+00    0.0000000e+00 
  -8.7791601e+01                1                1    0.0000000e+00    0.0000000e+00    0.0000000e+00    0.0000000e+00    0.0000000e+00                2                1    0.0000000e+00    0.0000000e+00    0.0000000e+00    0.0000000e+00    0.0000000e+00 
  -8.7616208e+01                1                1    0.0000000e+00    0.0000000e+00    0.0000000e+00    0.0000000e+00    0.0000000e+00                2                1    0.0000000e+00    0.0000000e+00    0.0000000e+00    0.0000000e+00    0.0000000e+00 
  -8.7396966e+01                1                1    0.0000000e+00    0.0000000e+00    0.0000000e+00    0.0000000e+00    0.0000000e+00                2                1    0.0000000e+00    0.0000000e+00    0.0000000e+00    0.0000000e+00    0.0000000e+00 
  -8.7122914e+01                1                1    0.0000000e+00    0.0000000e+00    0.0000000e+00    0.0000000e+00    0.0000000e+00                2                1    0.0000000e+00    0.0000000e+00    0.0000000e+00    0.0000000e+00    0.0000000e+00 
  -8.6780350e+01                1                1    0.0000000e+00    0.0000000e+00    0.0000000e+00    0.0000000e+00    0.0000000e+00                2                1    0.0000000e+00    0.0000000e+00    0.0000000e+00    0.0000000e+00    0.0000000e+00 
  -8.6370577e+01                1                1    0.0000000e+00    0.0000000e+00    0.0000000e+00    0.0000000e+00    0.0000000e+00                2                1    0.0000000e+00    0.0000000e+00    0.0000000e+00    0.0000000e+00    0.0000000e+00 
  -8.5961561e+01                1                1    0.0000000e+00    0.0000000e+00    0.0000000e+00    0.0000000e+00    0.0000000e+00                2                1    0.0000000e+00    0.0000000e+00    0.0000000e+00    0.0000000e+00    0.0000000e+00 
  -8.5553342e+01                1                1    0.0000000e+00    0.0000000e+00    0.0000000e+00    0.0000000e+00    0.0000000e+00                2                1    0.0000000e+00    0.0000000e+00    0.0000000e+00    0.0000000e+00    0.0000000e+00 
  -8.5145894e+01                1                1    0.0000000e+00    0.0000000e+00    0.0000000e+00    0.0000000e+00    0.0000000e+00                2                1    0.0000000e+00    0.0000000e+00    0.0000000e+00    0.0000000e+00    0.0000000e+00 
  -8.4739189e+01                1                1    0.0000000e+00    0.0000000e+00    0.0000000e+00    0.0000000e+00    0.0000000e+00                2                1    0.0000000e+00    0.0000000e+00    0.0000000e+00    0.0000000e+00    0.0000000e+00 
  -8.4333202e+01                1                1    0.0000000e+00    0.0000000e+00    0.0000000e+00    0.0000000e+00    0.0000000e+00                2                1    0.0000000e+00    0.0000000e+00    0.0000000e+00    0.0000000e+00    0.0000000e+00 
  -8.3927907e+01                1                1    0.0000000e+00    0.0000000e+00    0.0000000e+00    0.0000000e+00    0.0000000e+00                2                1    0.0000000e+00    0.0000000e+00    0.0000000e+00    0.0000000e+00    0.0000000e+00 
  -8.3523277e+01                1                1    0.0000000e+00    0.0000000e+00    0.0000000e+00    0.0000000e+00    0.0000000e+00                2                1    0.0000000e+00    0.0000000e+00    0.0000000e+00    0.0000000e+00    0.0000000e+00 
  -8.3119287e+01                1                1    0.0000000e+00    0.0000000e+00    0.0000000e+00    0.0000000e+00    0.0000000e+00                2                1    0.0000000e+00    0.0000000e+00    0.0000000e+00    0.0000000e+00    0.0000000e+00 
  -8.2715911e+01                1                1    0.0000000e+00    0.0000000e+00    0.0000000e+00    0.0000000e+00    0.0000000e+00                2                1    0.0000000e+00    0.0000000e+00    0.0000000e+00    0.0000000e+00    0.0000000e+00 
  -8.2313124e+01                1                1    0.0000000e+00    0.0000000e+00    0.0000000e+00    0.0000000e+00    0.0000000e+00                2                1    0.0000000e+00    0.0000000e+00    0.0000000e+00    0.0000000e+00    0.0000000e+00 
  -8.1910901e+01                1                1    0.0000000e+00    0.0000000e+00    0.0000000e+00    0.0000000e+00    0.0000000e+00                2                1    0.0000000e+00    0.0000000e+00    0.0000000e+00    0.0000000e+00    0.0000000e+00 
  -8.1509217e+01                1                1    0.0000000e+00    0.0000000e+00    0.0000000e+00    0.0000000e+00    0.0000000e+00                2                1    0.0000000e+00    0.0000000e+00    0.0000000e+00    0.0000000e+00    0.0000000e+00 
  -8.1108046e+01                1                1    0.0000000e+00    0.0000000e+00    0.0000000e+00    0.0000000e+00    0.0000000e+00                2                1    0.0000000e+00    0.0000000e+00    0.0000000e+00    0.0000000e+00    0.0000000e+00 
  -8.0707365e+01                1                1    0.0000000e+00    0.0000000e+00    0.0000000e+00    0.0000000e+00    0.0000000e+00                2                1    0.0000000e+00    0.0000000e+00    0.0000000e+00    0.0000000e+00    0.0000000e+00 
  -8.0307148e+01                1                1    0.0000000e+00    0.0000000e+00    0.0000000e+00    0.0000000e+00    0.0000000e+00                2                1    0.0000000e+00    0.0000000e+00    0.0000000e+00    0.0000000e+00    0.0000000e+00 
  -7.9907371e+01                1                1    0.0000000e+00    0.0000000e+00    0.0000000e+00    0.0000000e+00    0.0000000e+00                2                1    0.0000000e+00    0.0000000e+00    0.0000000e+00    0.0000000e+00    0.0000000e+00 
  -7.9508010e+01                1                1    0.0000000e+00    0.0000000e+00    0.0000000e+00    0.0000000e+00    0.0000000e+00                2                1    0.0000000e+00    0.0000000e+00    0.0000000e+00    0.0000000e+00    0.0000000e+00 
  -7.9109040e+01                1                1    0.0000000e+00    0.0000000e+00    0.0000000e+00    0.0000000e+00    0.0000000e+00                2                1    0.0000000e+00    0.0000000e+00    0.0000000e+00    0.0000000e+00    0.0000000e+00 
  -7.8710437e+01                1                1    0.0000000e+00    0.0000000e+00    0.0000000e+00    0.0000000e+00    0.0000000e+00                2                1    0.0000000e+00    0.0000000e+00    0.0000000e+00    0.0000000e+00    0.0000000e+00 
  -7.8312177e+01                1                1    0.0000000e+00    0.0000000e+00    0.0000000e+00    0.0000000e+00    0.0000000e+00                2                1    0.0000000e+00    0.0000000e+00    0.0000000e+00    0.0000000e+00    0.0000000e+00 
  -7.7914235e+01                1                1    0.0000000e+00    0.0000000e+00    0.0000000e+00    0.0000000e+00    0.0000000e+00                2                1    0.0000000e+00    0.0000000e+00    0.0000000e+00    0.0000000e+00    0.0000000e+00 
  -7.7516588e+01                1                1    0.0000000e+00    0.0000000e+00    0.0000000e+00    0.0000000e+00    0.0000000e+00                2                1    0.0000000e+00    0.0000000e+00    0.0000000e+00    0.0000000e+00    0.0000000e+00 
  -7.7119212e+01                1                1    0.0000000e+00    0.0000000e+00    0.0000000e+00    0.0000000e+00    0.0000000e+00                2                1    0.0000000e+00    0.0000000e+00    0.0000000e+00    0.0000000e+00    0.0000000e+00 
  -7.6877416e+01                1                1    0.0000000e+00    0.0000000e+00    0.0000000e+00    0.0000000e+00    0.0000000e+00                2                1    0.0000000e+00    0.0000000e+00    0.0000000e+00    0.0000000e+00    0.0000000e+00 
  -7.6575170e+01                1                1    0.0000000e+00    0.0000000e+00    0.0000000e+00    0.0000000e+00    0.0000000e+00                2                1    0.0000000e+00    0.0000000e+00    0.0000000e+00    0.0000000e+00    0.0000000e+00 
  -7.6197363e+01                1                1    0.0000000e+00    0.0000000e+00    0.0000000e+00    0.0000000e+00    0.0000000e+00                2                1    0.0000000e+00    0.0000000e+00    0.0000000e+00    0.0000000e+00    0.0000000e+00 
  -7.5800717e+01                1                1    0.0000000e+00    0.0000000e+00    0.0000000e+00    0.0000000e+00    0.0000000e+00                2                1    0.0000000e+00    0.0000000e+00    0.0000000e+00    0.0000000e+00    0.0000000e+00 
  -7.5404234e+01                1                1    0.0000000e+00    0.0000000e+00    0.0000000e+00    0.0000000e+00    0.0000000e+00                2                1    0.0000000e+00    0.0000000e+00    0.0000000e+00    0.0000000e+00    0.0000000e+00 
  -7.5007895e+01                1                1    0.0000000e+00    0.0000000e+00    0.0000000e+00    0.0000000e+00    0.0000000e+00                2                1    0.0000000e+00    0.0000000e+00    0.0000000e+00    0.0000000e+00    0.0000000e+00 
  -7.4611674e+01                1                1    0.0000000e+00    0.0000000e+00    0.0000000e+00    0.0000000e+00    0.0000000e+00                2                1    0.0000000e+00    0.0000000e+00    0.0000000e+00    0.0000000e+00    0.0000000e+00 
  -7.4215549e+01                1                1    0.0000000e+00    0.0000000e+00    0.0000000e+00    0.0000000e+00    0.0000000e+00                2                1    0.0000000e+00    0.0000000e+00    0.0000000e+00    0.0000000e+00    0.0000000e+00 
  -7.3819493e+01                1                1    0.0000000e+00    0.0000000e+00    0.0000000e+00    0.0000000e+00    0.0000000e+00                2                1    0.0000000e+00    0.0000000e+00    0.0000000e+00    0.0000000e+00    0.0000000e+00 
  -7.3423484e+01                1                1    0.0000000e+00    0.0000000e+00    0.0000000e+00    0.0000000e+00    0.0000000e+00                2                1    0.0000000e+00    0.0000000e+00    0.0000000e+00    0.0000000e+00    0.0000000e+00 
  -7.3027497e+01                1                1    0.0000000e+00    0.0000000e+00    0.0000000e+00    0.0000000e+00    0.0000000e+00                2                1    0.0000000e+00    0.0000000e+00    0.0000000e+00    0.0000000e+00    0.0000000e+00 
  -7.2631508e+01                1                1    0.0000000e+00    0.0000000e+00    0.0000000e+00    0.0000000e+00    0.0000000e+00                2                1    0.0000000e+00    0.0000000e+00    0.0000000e+00    0.0000000e+00    0.0000000e+00 
  -7.2235491e+01                1                1    0.0000000e+00    0.0000000e+00    0.0000000e+00    0.0000000e+00    0.0000000e+00                2                1    0.0000000e+00    0.0000000e+00    0.0000000e+00    0.0000000e+00    0.0000000e+00 
  -7.1839423e+01                1                1    0.0000000e+00    0.0000000e+00    0.0000000e+00    0.0000000e+00    0.0000000e+00                2                1    0.0000000e+00    0.0000000e+00    0.0000000e+00    0.0000000e+00    0.0000000e+00 
  -7.1443279e+01                1                1    0.0000000e+00    0.0000000e+00    0.0000000e+00    0.0000000e+00    0.0000000e+00                2                1    0.0000000e+00    0.0000000e+00    0.0000000e+00    0.0000000e+00    0.0000000e+00 
  -7.1047033e+01                1                1    0.0000000e+00    0.0000000e+00    0.0000000e+00    0.0000000e+00    0.0000000e+00                2                1    0.0000000e+00    0.0000000e+00    0.0000000e+00    0.0000000e+00    0.0000000e+00 
  -7.0650661e+01                1                1    0.0000000e+00    0.0000000e+00    0.0000000e+00    0.0000000e+00    0.0000000e+00                2                1    0.0000000e+00    0.0000000e+00    0.0000000e+00    0.0000000e+00    0.0000000e+00 
  -7.0254137e+01                1                1    0.0000000e+00    0.0000000e+00    0.0000000e+00    0.0000000e+00    0.0000000e+00                2                1    0.0000000e+00    0.0000000e+00    0.0000000e+00    0.0000000e+00    0.0000000e+00 
  -6.9857437e+01                1                1    0.0000000e+00    0.0000000e+00    0.0000000e+00    0.0000000e+00    0.0000000e+00                2                1    0.0000000e+00    0.0000000e+00    0.0000000e+00    0.0000000e+00    0.0000000e+00 
  -6.9460533e+01                1                1    0.0000000e+00    0.0000000e+00    0.0000000e+00    0.0000000e+00    0.0000000e+00                2                1    0.0000000e+00    0.0000000e+00    0.0000000e+00    0.0000000e+00    0.0000000e+00 
  -6.9063401e+01                1                1    0.0000000e+00    0.0000000e+00    0.0000000e+00    0.0000000e+00    0.0000000e+00                2                1    0.0000000e+00    0.0000000e+00    0.0000000e+00    0.0000000e+00    0.0000000e+00 
  -6.8666014e+01                1                1    0.0000000e+00    0.0000000e+00    0.0000000e+00    0.0000000e+00    0.0000000e+00                2                1    0.0000000e+00    0.0000000e+00    0.0000000e+00    0.0000000e+00    0.0000000e+00 
  -6.8268346e+01                1                1    0.0000000e+00    0.0000000e+00    0.0000000e+00    0.0000000e+00    0.0000000e+00                2                1    0.0000000e+00    0.0000000e+00    0.0000000e+00    0.0000000e+00    0.0000000e+00 
  -6.7870371e+01                1                1    0.0000000e+00    0.0000000e+00    0.0000000e+00    0.0000000e+00    0.0000000e+00                2                1    0.0000000e+00    0.0000000e+00    0.0000000e+00    0.0000000e+00    0.0000000e+00 
  -6.7472061e+01                1                1    0.0000000e+00    0.0000000e+00    0.0000000e+00    0.0000000e+00    0.0000000e+00                2                1    0.0000000e+00    0.0000000e+00    0.0000000e+00    0.0000000e+00    0.0000000e+00 
  -6.7073389e+01                1                1    0.0000000e+00    0.0000000e+00    0.0000000e+00    0.0000000e+00    0.0000000e+00                2                1    0.0000000e+00    0.0000000e+00    0.0000000e+00    0.0000000e+00    0.0000000e+00 
  -6.6674328e+01                1                1    0.0000000e+00    0.0000000e+00    0.0000000e+00    0.0000000e+00    0.0000000e+00                2                1    0.0000000e+00    0.0000000e+00    0.0000000e+00    0.0000000e+00    0.0000000e+00 
  -6.6274850e+01                1                1    0.0000000e+00    0.0000000e+00    0.0000000e+00    0.0000000e+00    0.0000000e+00                2                1    0.0000000e+00    0.0000000e+00    0.0000000e+00    0.0000000e+00    0.0000000e+00 
  -6.5874927e+01                1                1    0.0000000e+00    0.0000000e+00    0.0000000e+00    0.0000000e+00    0.0000000e+00                2                1    0.0000000e+00    0.0000000e+00    0.0000000e+00    0.0000000e+00    0.0000000e+00 
  -6.5474530e+01                1                1    0.0000000e+00    0.0000000e+00    0.0000000e+00    0.0000000e+00    0.0000000e+00                2                1    0.0000000e+00    0.0000000e+00    0.0000000e+00    0.0000000e+00    0.0000000e+00 
  -6.5073630e+01                1                1    0.0000000e+00    0.0000000e+00    0.0000000e+00    0.0000000e+00    0.0000000e+00                2                1    0.0000000e+00    0.0000000e+00    0.0000000e+00    0.0000000e+00    0.0000000e+00 
  -6.4672199e+01                1                1    0.0000000e+00    0.0000000e+00    0.0000000e+00    0.0000000e+00    0.0000000e+00                2                1    0.0000000e+00    0.0000000e+00    0.0000000e+00    0.0000000e+00    0.0000000e+00 
  -6.4270205e+01                1                1    0.0000000e+00    0.0000000e+00    0.0000000e+00    0.0000000e+00    0.0000000e+00                2                1    0.0000000e+00    0.0000000e+00    0.0000000e+00    0.0000000e+00    0.0000000e+00 
  -6.3867619e+01                1                1    0.0000000e+00    0.0000000e+00    0.0000000e+00    0.0000000e+00    0.0000000e+00                2                1    0.0000000e+00    0.0000000e+00    0.0000000e+00    0.0000000e+00    0.0000000e+00 
  -6.3464411e+01                1                1    0.0000000e+00    0.0000000e+00    0.0000000e+00    0.0000000e+00    0.0000000e+00                2                1    0.0000000e+00    0.0000000e+00    0.0000000e+00    0.0000000e+00    0.0000000e+00 
  -6.3060549e+01                1                1    0.0000000e+00    0.0000000e+00    0.0000000e+00    0.0000000e+00    0.0000000e+00                2                1    0.0000000e+00    0.0000000e+00    0.0000000e+00    0.0000000e+00    0.0000000e+00 
  -6.2656001e+01                1                1    0.0000000e+00    0.0000000e+00    0.0000000e+00    0.0000000e+00    0.0000000e+00                2                1    0.0000000e+00    0.0000000e+00    0.0000000e+00    0.0000000e+00    0.0000000e+00 
  -6.2250735e+01                1                1    0.0000000e+00    0.0000000e+00    0.0000000e+00    0.0000000e+00    0.0000000e+00                2                1    0.0000000e+00    0.0000000e+00    0.0000000e+00    0.0000000e+00    0.0000000e+00 
  -6.1844719e+01                1                1    0.0000000e+00    0.0000000e+00    0.0000000e+00    0.0000000e+00    0.0000000e+00                2                1    0.0000000e+00    0.0000000e+00    0.0000000e+00    0.0000000e+00    0.0000000e+00 
  -6.1437919e+01                1                1    0.0000000e+00    0.0000000e+00    0.0000000e+00    0.0000000e+00    0.0000000e+00                2                1    0.0000000e+00    0.0000000e+00    0.0000000e+00    0.0000000e+00    0.0000000e+00 
  -6.1030301e+01                1                1    0.0000000e+00    0.0000000e+00    0.0000000e+00    0.0000000e+00    0.0000000e+00                2                1    0.0000000e+00    0.0000000e+00    0.0000000e+00    0.0000000e+00    0.0000000e+00 
  -6.0826066e+01                1                1    0.0000000e+00    0.0000000e+00    0.0000000e+00    0.0000000e+00    0.0000000e+00                2                1    0.0000000e+00    0.0000000e+00    0.0000000e+00    0.0000000e+00    0.0000000e+00 
  -6.0570772e+01                1                1    0.0000000e+00    0.0000000e+00    0.0000000e+00    0.0000000e+00    0.0000000e+00                2                1    0.0000000e+00    0.0000000e+00    0.0000000e+00    0.0000000e+00    0.0000000e+00 
  -6.0251654e+01                1                1    0.0000000e+00    0.0000000e+00    0.0000000e+00    0.0000000e+00    0.0000000e+00                2                1    0.0000000e+00    0.0000000e+00    0.0000000e+00    0.0000000e+00    0.0000000e+00 
  -5.9852757e+01                1                1    0.0000000e+00    0.0000000e+00    0.0000000e+00    0.0000000e+00    0.0000000e+00                2                1    0.0000000e+00    0.0000000e+00    0.0000000e+00    0.0000000e+00    0.0000000e+00 
  -5.9441619e+01                1                1    0.0000000e+00    0.0000000e+00    0.0000000e+00    0.0000000e+00    0.0000000e+00                2                1    0.0000000e+00    0.0000000e+00    0.0000000e+00    0.0000000e+00    0.0000000e+00 
  -5.9029500e+01                1                1    0.0000000e+00    0.0000000e+00    0.0000000e+00    0.0000000e+00    0.0000000e+00                2                1    0.0000000e+00    0.0000000e+00    0.0000000e+00    0.0000000e+00    0.0000000e+00 
  -5.8616349e+01                1                1    0.0000000e+00    0.0000000e+00    0.0000000e+00    0.0000000e+00    0.0000000e+00                2                1    0.0000000e+00    0.0000000e+00    0.0000000e+00    0.0000000e+00    0.0000000e+00 
  -5.8202128e+01                1                1    0.0000000e+00    0.0000000e+00    0.0000000e+00    0.0000000e+00    0.0000000e+00                2                1    0.0000000e+00    0.0000000e+00    0.0000000e+00    0.0000000e+00    0.0000000e+00 
  -5.7786795e+01                1                1    0.0000000e+00    0.0000000e+00    0.0000000e+00    0.0000000e+00    0.0000000e+00                2                1    0.0000000e+00    0.0000000e+00    0.0000000e+00    0.0000000e+00    0.0000000e+00 
  -5.7370302e+01                1                1    0.0000000e+00    0.0000000e+00    0.0000000e+00    0.0000000e+00    0.0000000e+00                2                1    0.0000000e+00    0.0000000e+00    0.0000000e+00    0.0000000e+00    0.0000000e+00 
  -5.6952613e+01                1                1    0.0000000e+00    0.0000000e+00    0.0000000e+00    0.0000000e+00    0.0000000e+00                2                1    0.0000000e+00    0.0000000e+00    0.0000000e+00    0.0000000e+00    0.0000000e+00 
  -5.6533686e+01                1                1    0.0000000e+00    0.0000000e+00    0.0000000e+00    0.0000000e+00    0.0000000e+00                2                1    0.0000000e+00    0.0000000e+00    0.0000000e+00    0.0000000e+00    0.0000000e+00 
  -5.6113479e+01                1                1    0.0000000e+00    0.0000000e+00    0.0000000e+00    0.0000000e+00    0.0000000e+00                2                1    0.0000000e+00    0.0000000e+00    0.0000000e+00    0.0000000e+00    0.0000000e+00 
  -5.5691946e+01                1                1    0.0000000e+00    0.0000000e+00    0.0000000e+00    0.0000000e+00    0.0000000e+00                2                1    0.0000000e+00    0.0000000e+00    0.0000000e+00    0.0000000e+00    0.0000000e+00 
  -5.5269035e+01                1                1    0.0000000e+00    0.0000000e+00    0.0000000e+00    0.0000000e+00    0.0000000e+00                2                1    0.0000000e+00    0.0000000e+00    0.0000000e+00    0.0000000e+00    0.0000000e+00 
  -5.4844693e+01                1                1    0.0000000e+00    0.0000000e+00    0.0000000e+00    0.0000000e+00    0.0000000e+00                2                1    0.0000000e+00    0.0000000e+00    0.0000000e+00    0.0000000e+00    0.0000000e+00 
  -5.4418882e+01                1                1    0.0000000e+00    0.0000000e+00    0.0000000e+00    0.0000000e+00    0.0000000e+00                2                1    0.0000000e+00    0.0000000e+00    0.0000000e+00    0.0000000e+00    0.0000000e+00 
  -5.4078233e+01                1                1    0.0000000e+00    0.0000000e+00    0.0000000e+00    0.0000000e+00    0.0000000e+00                2                1    0.0000000e+00    0.0000000e+00    0.0000000e+00    0.0000000e+00    0.0000000e+00 
  -5.3652421e+01                1                1    0.0000000e+00    0.0000000e+00    0.0000000e+00    0.0000000e+00    0.0000000e+00                2                1    0.0000000e+00    0.0000000e+00    0.0000000e+00    0.0000000e+00    0.0000000e+00 
  -5.3311773e+01                1                1    0.0000000e+00    0.0000000e+00    0.0000000e+00    0.0000000e+00    0.0000000e+00                2                1    0.0000000e+00    0.0000000e+00    0.0000000e+00    0.0000000e+00    0.0000000e+00 
  -5.2885961e+01                1                1    0.0000000e+00    0.0000000e+00    0.0000000e+00    0.0000000e+00    0.0000000e+00                2                1    0.0000000e+00    0.0000000e+00    0.0000000e+00    0.0000000e+00    0.0000000e+00 
  -5.2545312e+01                1                1    0.0000000e+00    0.0000000e+00    0.0000000e+00    0.0000000e+00    0.0000000e+00                2                1    0.0000000e+00    0.0000000e+00    0.0000000e+00    0.0000000e+00    0.0000000e+00 
  -5.2119501e+01                1                1    0.0000000e+00    0.0000000e+00    0.0000000e+00    0.0000000e+00    0.0000000e+00                2                1    0.0000000e+00    0.0000000e+00    0.0000000e+00    0.0000000e+00    0.0000000e+00 
  -5.1778852e+01                1                1    0.0000000e+00    0.0000000e+00    0.0000000e+00    0.0000000e+00    0.0000000e+00                2                1    0.0000000e+00    0.0000000e+00    0.0000000e+00    0.0000000e+00    0.0000000e+00 
  -5.1353041e+01                1                1    0.0000000e+00    0.0000000e+00    0.0000000e+00    0.0000000e+00    0.0000000e+00                2                1    0.0000000e+00    0.0000000e+00    0.0000000e+00    0.0000000e+00    0.0000000e+00 
  -5.1012392e+01                1                1    0.0000000e+00    0.0000000e+00    0.0000000e+00    0.0000000e+00    0.0000000e+00                2                1    0.0000000e+00    0.0000000e+00    0.0000000e+00    0.0000000e+00    0.0000000e+00 
  -5.0586581e+01                1                1    0.0000000e+00    0.0000000e+00    0.0000000e+00    0.0000000e+00    0.0000000e+00                2                1    0.0000000e+00    0.0000000e+00    0.0000000e+00    0.0000000e+00    0.0000000e+00 
  -5.0245932e+01                1                1    0.0000000e+00    0.0000000e+00    0.0000000e+00    0.0000000e+00    0.0000000e+00                2                1    0.0000000e+00    0.0000000e+00    0.0000000e+00    0.0000000e+00    0.0000000e+00 
  -4.9820121e+01                1                1    0.0000000e+00    0.0000000e+00    0.0000000e+00    0.0000000e+00    0.0000000e+00                2                1    0.0000000e+00    0.0000000e+00    0.0000000e+00    0.0000000e+00    0.0000000e+00 
  -4.9479472e+01                1                1    0.0000000e+00    0.0000000e+00    0.0000000e+00    0.0000000e+00    0.0000000e+00                2                1    0.0000000e+00    0.0000000e+00    0.0000000e+00    0.0000000e+00    0.0000000e+00 
  -4.9053661e+01                1                1    0.0000000e+00    0.0000000e+00    0.0000000e+00    0.0000000e+00    0.0000000e+00                2                1    0.0000000e+00    0.0000000e+00    0.0000000e+00    0.0000000e+00    0.0000000e+00 
  -4.8713012e+01                1                1    0.0000000e+00    0.0000000e+00    0.0000000e+00    0.0000000e+00    0.0000000e+00                2                1    0.0000000e+00    0.0000000e+00    0.0000000e+00    0.0000000e+00    0.0000000e+00 
  -4.8287201e+01                1                1    0.0000000e+00    0.0000000e+00    0.0000000e+00    0.0000000e+00    0.0000000e+00                2                1    0.0000000e+00    0.0000000e+00    0.0000000e+00    0.0000000e+00    0.0000000e+00 
  -4.7946552e+01                1                1    0.0000000e+00    0.0000000e+00    0.0000000e+00    0.0000000e+00    0.0000000e+00                2                1    0.0000000e+00    0.0000000e+00    0.0000000e+00    0.0000000e+00    0.0000000e+00 
  -4.7520741e+01                1                1    0.0000000e+00    0.0000000e+00    0.0000000e+00    0.0000000e+00    0.0000000e+00                2                1    0.0000000e+00    0.0000000e+00    0.0000000e+00    0.0000000e+00    0.0000000e+00 
  -4.7180092e+01                1                1    0.0000000e+00    0.0000000e+00    0.0000000e+00    0.0000000e+00    0.0000000e+00                2                1    0.0000000e+00    0.0000000e+00    0.0000000e+00    0.0000000e+00    0.0000000e+00 
  -4.6754280e+01                1                1    0.0000000e+00    0.0000000e+00    0.0000000e+00    0.0000000e+00    0.0000000e+00                2                1    0.0000000e+00    0.0000000e+00    0.0000000e+00    0.0000000e+00    0.0000000e+00 
  -4.6413632e+01                1                1    0.0000000e+00    0.0000000e+00    0.0000000e+00    0.0000000e+00    0.0000000e+00                2                1    0.0000000e+00    0.0000000e+00    0.0000000e+00    0.0000000e+00    0.0000000e+00 
  -4.5987820e+01                1                1    0.0000000e+00    0.0000000e+00    0.0000000e+00    0.0000000e+00    0.0000000e+00                2                1    0.0000000e+00    0.0000000e+00    0.0000000e+00    0.0000000e+00    0.0000000e+00 
  -4.5647171e+01                1                1    0.0000000e+00    0.0000000e+00    0.0000000e+00    0.0000000e+00    0.0000000e+00                2                1    0.0000000e+00    0.0000000e+00    0.0000000e+00    0.0000000e+00    0.0000000e+00 
  -4.5221360e+01                1                1    0.0000000e+00    0.0000000e+00    0.0000000e+00    0.0000000e+00    0.0000000e+00                2                1    0.0000000e+00    0.0000000e+00    0.0000000e+00    0.0000000e+00    0.0000000e+00 
  -4.4880711e+01                1                1    0.0000000e+00    0.0000000e+00    0.0000000e+00    0.0000000e+00    0.0000000e+00                2                1    0.0000000e+00    0.0000000e+00    0.0000000e+00    0.0000000e+00    0.0000000e+00 
  -4.4454900e+01                1                1    0.0000000e+00    0.0000000e+00    0.0000000e+00    0.0000000e+00    0.0000000e+00                2                1    0.0000000e+00    0.0000000e+00    0.0000000e+00    0.0000000e+00    0.0000000e+00 
  -4.4114251e+01                1                1    0.0000000e+00    0.0000000e+00    0.0000000e+00    0.0000000e+00    0.0000000e+00                2                1    0.0000000e+00    0.0000000e+00    0.0000000e+00    0.0000000e+00    0.0000000e+00 
  -4.3688440e+01                1                1    0.0000000e+00    0.0000000e+00    0.0000000e+00    0.0000000e+00    0.0000000e+00                2                1    0.0000000e+00    0.0000000e+00    0.0000000e+00    0.0000000e+00    0.0000000e+00 
  -4.3347791e+01                1                1    0.0000000e+00    0.0000000e+00    0.0000000e+00    0.0000000e+00    0.0000000e+00                2                1    0.0000000e+00    0.0000000e+00    0.0000000e+00    0.0000000e+00    0.0000000e+00 
  -4.2921980e+01                1                1    0.0000000e+00    0.0000000e+00    0.0000000e+00    0.0000000e+00    0.0000000e+00                2                1    0.0000000e+00    0.0000000e+00    0.0000000e+00    0.0000000e+00    0.0000000e+00 
  -4.2581331e+01                1                1    0.0000000e+00    0.0000000e+00    0.0000000e+00    0.0000000e+00    0.0000000e+00                2                1    0.0000000e+00    0.0000000e+00    0.0000000e+00    0.0000000e+00    0.0000000e+00 
  -4.2155520e+01                1                1    0.0000000e+00    0.0000000e+00    0.0000000e+00    0.0000000e+00    0.0000000e+00                2                1    0.0000000e+00    0.0000000e+00    0.0000000e+00    0.0000000e+00    0.0000000e+00 
  -4.1814871e+01                1                1    0.0000000e+00    0.0000000e+00    0.0000000e+00    0.0000000e+00    0.0000000e+00                2                1    0.0000000e+00    0.0000000e+00    0.0000000e+00    0.0000000e+00    0.0000000e+00 
  -4.1389060e+01                1                1    0.0000000e+00    0.0000000e+00    0.0000000e+00    0.0000000e+00    0.0000000e+00                2                1    0.0000000e+00    0.0000000e+00    0.0000000e+00    0.0000000e+00    0.0000000e+00 
  -4.1048411e+01                1                1    0.0000000e+00    0.0000000e+00    0.0000000e+00    0.0000000e+00    0.0000000e+00                2                1    0.0000000e+00    0.0000000e+00    0.0000000e+00    0.0000000e+00    0.0000000e+00 
  -4.0622600e+01                1                1    0.0000000e+00    0.0000000e+00    0.0000000e+00    0.0000000e+00    0.0000000e+00                2                1    0.0000000e+00    0.0000000e+00    0.0000000e+00    0.0000000e+00    0.0000000e+00 
  -4.0281951e+01                1                1    0.0000000e+00    0.0000000e+00    0.0000000e+00    0.0000000e+00    0.0000000e+00                2                1    0.0000000e+00    0.0000000e+00    0.0000000e+00    0.0000000e+00    0.0000000e+00 
  -3.9856140e+01                1                1    0.0000000e+00    0.0000000e+00    0.0000000e+00    0.0000000e+00    0.0000000e+00                2                1    0.0000000e+00    0.0000000e+00    0.0000000e+00    0.0000000e+00    0.0000000e+00 
  -3.9515491e+01                1                1    0.0000000e+00    0.0000000e+00    0.0000000e+00    0.0000000e+00    0.0000000e+00                2                1    0.0000000e+00    0.0000000e+00    0.0000000e+00    0.0000000e+00    0.0000000e+00 
  -3.9089679e+01                1                1    0.0000000e+00    0.0000000e+00    0.0000000e+00    0.0000000e+00    0.0000000e+00                2                1    0.0000000e+00    0.0000000e+00    0.0000000e+00    0.0000000e+00    0.0000000e+00 
  -3.8749030e+01                1                1    0.0000000e+00    0.0000000e+00    0.0000000e+00    0.0000000e+00    0.0000000e+00                2                1    0.0000000e+00    0.0000000e+00    0.0000000e+00    0.0000000e+00    0.0000000e+00 
  -3.8323219e+01                1                1    0.0000000e+00    0.0000000e+00    0.0000000e+00    0.0000000e+00    0.0000000e+00                2                1    0.0000000e+00    0.0000000e+00    0.0000000e+00    0.0000000e+00    0.0000000e+00 
  -3.7982570e+01                1                1    0.0000000e+00    0.0000000e+00    0.0000000e+00    0.0000000e+00    0.0000000e+00                2                1    0.0000000e+00    0.0000000e+00    0.0000000e+00    0.0000000e+00    0.0000000e+00 
  -3.7556759e+01                1                1    0.0000000e+00    0.0000000e+00    0.0000000e+00    0.0000000e+00    0.0000000e+00                2                1    0.0000000e+00    0.0000000e+00    0.0000000e+00    0.0000000e+00    0.0000000e+00 
  -3.7216110e+01                1                1    0.0000000e+00    0.0000000e+00    0.0000000e+00    0.0000000e+00    0.0000000e+00                2                1    0.0000000e+00    0.0000000e+00    0.0000000e+00    0.0000000e+00    0.0000000e+00 
  -3.6790299e+01                1                1    0.0000000e+00    0.0000000e+00    0.0000000e+00    0.0000000e+00    0.0000000e+00                2                1    0.0000000e+00    0.0000000e+00    0.0000000e+00    0.0000000e+00    0.0000000e+00 
  -3.6449650e+01                1                1    0.0000000e+00    0.0000000e+00    0.0000000e+00    0.0000000e+00    0.0000000e+00                2                1    0.0000000e+00    0.0000000e+00    0.0000000e+00    0.0000000e+00    0.0000000e+00 
  -3.6023839e+01                1                1    0.0000000e+00    0.0000000e+00    0.0000000e+00    0.0000000e+00    0.0000000e+00                2                1    0.0000000e+00    0.0000000e+00    0.0000000e+00    0.0000000e+00    0.0000000e+00 
  -3.5683190e+01                1                1    0.0000000e+00    0.0000000e+00    0.0000000e+00    0.0000000e+00    0.0000000e+00                2                1    0.0000000e+00    0.0000000e+00    0.0000000e+00    0.0000000e+00    0.0000000e+00 
  -3.5257379e+01                1                1    0.0000000e+00    0.0000000e+00    0.0000000e+00    0.0000000e+00    0.0000000e+00                2                1    0.0000000e+00    0.0000000e+00    0.0000000e+00    0.0000000e+00    0.0000000e+00 
  -3.4916730e+01                1                1    0.0000000e+00    0.0000000e+00    0.0000000e+00    0.0000000e+00    0.0000000e+00                2                1    0.0000000e+00    0.0000000e+00    0.0000000e+00    0.0000000e+00    0.0000000e+00 
  -3.4490919e+01                1                1    0.0000000e+00    0.0000000e+00    0.0000000e+00    0.0000000e+00    0.0000000e+00                2                1    0.0000000e+00    0.0000000e+00    0.0000000e+00    0.0000000e+00    0.0000000e+00 
  -3.4150270e+01                1                1    0.0000000e+00    0.0000000e+00    0.0000000e+00    0.0000000e+00    0.0000000e+00                2                1    0.0000000e+00    0.0000000e+00    0.0000000e+00    0.0000000e+00    0.0000000e+00 
  -3.3724459e+01                1                1    0.0000000e+00    0.0000000e+00    0.0000000e+00    0.0000000e+00    0.0000000e+00                2                1    0.0000000e+00    0.0000000e+00    0.0000000e+00    0.0000000e+00    0.0000000e+00 
  -3.3383810e+01                1                1    0.0000000e+00    0.0000000e+00    0.0000000e+00    0.0000000e+00    0.0000000e+00                2                1    0.0000000e+00    0.0000000e+00    0.0000000e+00    0.0000000e+00    0.0000000e+00 
  -3.2957999e+01                1                1    0.0000000e+00    0.0000000e+00    0.0000000e+00    0.0000000e+00    0.0000000e+00                2                1    0.0000000e+00    0.0000000e+00    0.0000000e+00    0.0000000e+00    0.0000000e+00 
  -3.2617350e+01                1                1    0.0000000e+00    0.0000000e+00    0.0000000e+00    0.0000000e+00    0.0000000e+00                2                1    0.0000000e+00    0.0000000e+00    0.0000000e+00    0.0000000e+00    0.0000000e+00 
  -3.2191538e+01                1                1    0.0000000e+00    0.0000000e+00    0.0000000e+00    0.0000000e+00    0.0000000e+00                2                1    0.0000000e+00    0.0000000e+00    0.0000000e+00    0.0000000e+00    0.0000000e+00 
  -3.1850889e+01                1                1    0.0000000e+00    0.0000000e+00    0.0000000e+00    0.0000000e+00    0.0000000e+00                2                1    0.0000000e+00    0.0000000e+00    0.0000000e+00    0.0000000e+00    0.0000000e+00 
  -3.1425078e+01                1                1    0.0000000e+00    0.0000000e+00    0.0000000e+00    0.0000000e+00    0.0000000e+00                2                1    0.0000000e+00    0.0000000e+00    0.0000000e+00    0.0000000e+00    0.0000000e+00 
  -3.1084429e+01                1                1    0.0000000e+00    0.0000000e+00    0.0000000e+00    0.0000000e+00    0.0000000e+00                2                1    0.0000000e+00    0.0000000e+00    0.0000000e+00    0.0000000e+00    0.0000000e+00 
  -3.0871524e+01                1                1    0.0000000e+00    0.0000000e+00    0.0000000e+00    0.0000000e+00    0.0000000e+00                2                1    0.0000000e+00    0.0000000e+00    0.0000000e+00    0.0000000e+00    0.0000000e+00 
  -3.0605392e+01                1                1    0.0000000e+00    0.0000000e+00    0.0000000e+00    0.0000000e+00    0.0000000e+00                2                1    0.0000000e+00    0.0000000e+00    0.0000000e+00    0.0000000e+00    0.0000000e+00 
  -3.0272727e+01                1                1    0.0000000e+00    0.0000000e+00    0.0000000e+00    0.0000000e+00    0.0000000e+00                2                1    0.0000000e+00    0.0000000e+00    0.0000000e+00    0.0000000e+00    0.0000000e+00 
  -2.9856896e+01                1                1    0.0000000e+00    0.0000000e+00    0.0000000e+00    0.0000000e+00    0.0000000e+00                2                1    0.0000000e+00    0.0000000e+00    0.0000000e+00    0.0000000e+00    0.0000000e+00 
  -2.9524231e+01                1                1    0.0000000e+00    0.0000000e+00    0.0000000e+00    0.0000000e+00    0.0000000e+00                2                1    0.0000000e+00    0.0000000e+00    0.0000000e+00    0.0000000e+00    0.0000000e+00 
  -2.9108399e+01                1                1    0.0000000e+00    0.0000000e+00    0.0000000e+00    0.0000000e+00    0.0000000e+00                2                1    0.0000000e+00    0.0000000e+00    0.0000000e+00    0.0000000e+00    0.0000000e+00 
  -2.8775734e+01                1                1    0.0000000e+00    0.0000000e+00    0.0000000e+00    0.0000000e+00    0.0000000e+00                2                1    0.0000000e+00    0.0000000e+00    0.0000000e+00    0.0000000e+00    0.0000000e+00 
  -2.8359903e+01                1                1    0.0000000e+00    0.0000000e+00    0.0000000e+00    0.0000000e+00    0.0000000e+00                2                1    0.0000000e+00    0.0000000e+00    0.0000000e+00    0.0000000e+00    0.0000000e+00 
  -2.8027238e+01                1                1    0.0000000e+00    0.0000000e+00    0.0000000e+00    0.0000000e+00    0.0000000e+00                2                1    0.0000000e+00    0.0000000e+00    0.0000000e+00    0.0000000e+00    0.0000000e+00 
  -2.7611407e+01                1                1    0.0000000e+00    0.0000000e+00    0.0000000e+00    0.0000000e+00    0.0000000e+00                2                1    0.0000000e+00    0.0000000e+00    0.0000000e+00    0.0000000e+00    0.0000000e+00 
  -2.7278742e+01                1                1    0.0000000e+00    0.0000000e+00    0.0000000e+00    0.0000000e+00    0.0000000e+00                2                1    0.0000000e+00    0.0000000e+00    0.0000000e+00    0.0000000e+00    0.0000000e+00 
  -2.6862911e+01                1                1    0.0000000e+00    0.0000000e+00    0.0000000e+00    0.0000000e+00    0.0000000e+00                2                1    0.0000000e+00    0.0000000e+00    0.0000000e+00    0.0000000e+00    0.0000000e+00 
  -2.6530246e+01                1                1    0.0000000e+00    0.0000000e+00    0.0000000e+00    0.0000000e+00    0.0000000e+00                2                1    0.0000000e+00    0.0000000e+00    0.0000000e+00    0.0000000e+00    0.0000000e+00 
  -2.6114415e+01                1                1    0.0000000e+00    0.0000000e+00    0.0000000e+00    0.0000000e+00    0.0000000e+00                2                1    0.0000000e+00    0.0000000e+00    0.0000000e+00    0.0000000e+00    0.0000000e+00 
  -2.5781750e+01                1                1    0.0000000e+00    0.0000000e+00    0.0000000e+00    0.0000000e+00    0.0000000e+00                2                1    0.0000000e+00    0.0000000e+00    0.0000000e+00    0.0000000e+00    0.0000000e+00 
  -2.5365918e+01                1                1    0.0000000e+00    0.0000000e+00    0.0000000e+00    0.0000000e+00    0.0000000e+00                2                1    0.0000000e+00    0.0000000e+00    0.0000000e+00    0.0000000e+00    0.0000000e+00 
  -2.5033253e+01                1                1    0.0000000e+00    0.0000000e+00    0.0000000e+00    0.0000000e+00    0.0000000e+00                2                1    0.0000000e+00    0.0000000e+00    0.0000000e+00    0.0000000e+00    0.0000000e+00 
  -2.4617422e+01                1                1    0.0000000e+00    0.0000000e+00    0.0000000e+00    0.0000000e+00    0.0000000e+00                2                1    0.0000000e+00    0.0000000e+00    0.0000000e+00    0.0000000e+00    0.0000000e+00 
  -2.4284757e+01                1                1    0.0000000e+00    0.0000000e+00    0.0000000e+00    0.0000000e+00    0.0000000e+00                2                1    0.0000000e+00    0.0000000e+00    0.0000000e+00    0.0000000e+00    0.0000000e+00 
  -2.3868926e+01                1                1    0.0000000e+00    0.0000000e+00    0.0000000e+00    0.0000000e+00    0.0000000e+00                2                1    0.0000000e+00    0.0000000e+00    0.0000000e+00    0.0000000e+00    0.0000000e+00 
  -2.3536261e+01                1                1    0.0000000e+00    0.0000000e+00    0.0000000e+00    0.0000000e+00    0.0000000e+00                2                1    0.0000000e+00    0.0000000e+00    0.0000000e+00    0.0000000e+00    0.0000000e+00 
  -2.3120430e+01                1                1    0.0000000e+00    0.0000000e+00    0.0000000e+00    0.0000000e+00    0.0000000e+00                2                1    0.0000000e+00    0.0000000e+00    0.0000000e+00    0.0000000e+00    0.0000000e+00 
  -2.2787765e+01                1                1    0.0000000e+00    0.0000000e+00    0.0000000e+00    0.0000000e+00    0.0000000e+00                2                1    0.0000000e+00    0.0000000e+00    0.0000000e+00    0.0000000e+00    0.0000000e+00 
  -2.2521633e+01                1                1    0.0000000e+00    0.0000000e+00    0.0000000e+00    0.0000000e+00    0.0000000e+00                2                1    0.0000000e+00    0.0000000e+00    0.0000000e+00    0.0000000e+00    0.0000000e+00 
  -2.2188968e+01                1                1    0.0000000e+00    0.0000000e+00    0.0000000e+00    0.0000000e+00    0.0000000e+00                2                1    0.0000000e+00    0.0000000e+00    0.0000000e+00    0.0000000e+00    0.0000000e+00 
  -2.1773137e+01                1                1    0.0000000e+00    0.0000000e+00    0.0000000e+00    0.0000000e+00    0.0000000e+00                2                1    0.0000000e+00    0.0000000e+00    0.0000000e+00    0.0000000e+00    0.0000000e+00 
  -2.1440472e+01                1                1    0.0000000e+00    0.0000000e+00    0.0000000e+00    0.0000000e+00    0.0000000e+00                2                1    0.0000000e+00    0.0000000e+00    0.0000000e+00    0.0000000e+00    0.0000000e+00 
  -2.1024640e+01                1                1    0.0000000e+00    0.0000000e+00    0.0000000e+00    0.0000000e+00    0.0000000e+00                2                1    0.0000000e+00    0.0000000e+00    0.0000000e+00    0.0000000e+00    0.0000000e+00 
  -2.0691975e+01                1                1    0.0000000e+00    0.0000000e+00    0.0000000e+00    0.0000000e+00    0.0000000e+00                2                1    0.0000000e+00    0.0000000e+00    0.0000000e+00    0.0000000e+00    0.0000000e+00 
  -2.0425843e+01                1                1    0.0000000e+00    0.0000000e+00    0.0000000e+00    0.0000000e+00    0.0000000e+00                2                1    0.0000000e+00    0.0000000e+00    0.0000000e+00    0.0000000e+00    0.0000000e+00 
  -2.0093179e+01                1                1    0.0000000e+00    0.0000000e+00    0.0000000e+00    0.0000000e+00    0.0000000e+00                2                1    0.0000000e+00    0.0000000e+00    0.0000000e+00    0.0000000e+00    0.0000000e+00 
  -1.9885263e+01                1                1    0.0000000e+00    0.0000000e+00    0.0000000e+00    0.0000000e+00    0.0000000e+00                2                1    0.0000000e+00    0.0000000e+00    0.0000000e+00    0.0000000e+00    0.0000000e+00 
  -1.9739068e+01                1                1    0.0000000e+00    0.0000000e+00    0.0000000e+00    0.0000000e+00    0.0000000e+00                2                1    0.0000000e+00    0.0000000e+00    0.0000000e+00    0.0000000e+00    0.0000000e+00 
  -1.9657849e+01                1                1    0.0000000e+00    0.0000000e+00    0.0000000e+00    0.0000000e+00    0.0000000e+00                2                1    0.0000000e+00    0.0000000e+00    0.0000000e+00    0.0000000e+00    0.0000000e+00 
  -1.9592874e+01                1                1    0.0000000e+00    0.0000000e+00    0.0000000e+00    0.0000000e+00    0.0000000e+00                2                1    0.0000000e+00    0.0000000e+00    0.0000000e+00    0.0000000e+00    0.0000000e+00 
  -1.9446679e+01                1                1    0.0000000e+00    0.0000000e+00    0.0000000e+00    0.0000000e+00    0.0000000e+00                2                1    0.0000000e+00    0.0000000e+00    0.0000000e+00    0.0000000e+00    0.0000000e+00 
  -1.9394699e+01                1                1    0.0000000e+00    0.0000000e+00    0.0000000e+00    0.0000000e+00    0.0000000e+00                2                1    0.0000000e+00    0.0000000e+00    0.0000000e+00    0.0000000e+00    0.0000000e+00 
  -1.9248504e+01                1                1    0.0000000e+00    0.0000000e+00    0.0000000e+00    0.0000000e+00    0.0000000e+00                2                1    0.0000000e+00    0.0000000e+00    0.0000000e+00    0.0000000e+00    0.0000000e+00 
  -1.9183528e+01                1                1    0.0000000e+00    0.0000000e+00    0.0000000e+00    0.0000000e+00    0.0000000e+00                2                1    0.0000000e+00    0.0000000e+00    0.0000000e+00    0.0000000e+00    0.0000000e+00 
  -1.9066573e+01                1                1    0.0000000e+00    0.0000000e+00    0.0000000e+00    0.0000000e+00    0.0000000e+00                2                1    0.0000000e+00    0.0000000e+00    0.0000000e+00    0.0000000e+00    0.0000000e+00 
  -1.8985353e+01                1                1    0.0000000e+00    0.0000000e+00    0.0000000e+00    0.0000000e+00    0.0000000e+00                2                1    0.0000000e+00    0.0000000e+00    0.0000000e+00    0.0000000e+00    0.0000000e+00 
  -1.8883829e+01                1                1    0.0000000e+00    0.0000000e+00    0.0000000e+00    0.0000000e+00    0.0000000e+00                2                1    0.0000000e+00    0.0000000e+00    0.0000000e+00    0.0000000e+00    0.0000000e+00 
  -1.8756924e+01                1                1    0.0000000e+00    0.0000000e+00    0.0000000e+00    0.0000000e+00    0.0000000e+00                2                1    0.0000000e+00    0.0000000e+00    0.0000000e+00    0.0000000e+00    0.0000000e+00 
  -1.8655400e+01                1                1    0.0000000e+00    0.0000000e+00    0.0000000e+00    0.0000000e+00    0.0000000e+00                2                1    0.0000000e+00    0.0000000e+00    0.0000000e+00    0.0000000e+00    0.0000000e+00 
  -1.8528495e+01                1                1    0.0000000e+00    0.0000000e+00    0.0000000e+00    0.0000000e+00    0.0000000e+00                2                1    0.0000000e+00    0.0000000e+00    0.0000000e+00    0.0000000e+00    0.0000000e+00 
  -1.8373095e+01                1                1    0.0000000e+00    0.0000000e+00    0.0000000e+00    0.0000000e+00    0.0000000e+00                2                1    8.3048005e-05    8.5372977e-05    8.6767961e-05    8.8348942e-05    0.0000000e+00 
  -1.8225223e+01                1                1    0.0000000e+00    0.0000000e+00    0.0000000e+00    0.0000000e+00    0.0000000e+00                2                1    1.6202195e-04    1.6609019e-04    1.6803587e-04    1.7175034e-04    0.0000000e+00 
  -1.8106925e+01                1                1    0.0000000e+00    0.0000000e+00    0.0000000e+00    0.0000000e+00    0.0000000e+00                2                1    3.0702676e-04    3.1070173e-04    3.1304035e-04    3.1638122e-04    0.0000000e+00 
  -1.7959291e+01                1                1    0.0000000e+00    0.0000000e+00    0.0000000e+00    0.0000000e+00    0.0000000e+00                2                1    5.6887747e-04    5.7419961e-04    5.7656501e-04    5.8011310e-04    0.0000000e+00 
  -1.7841185e+01                1                1    0.0000000e+00    0.0000000e+00    0.0000000e+00    0.0000000e+00    0.0000000e+00                2                1    8.3828173e-04    8.4419901e-04    8.4715765e-04    8.5110251e-04    0.0000000e+00 
  -1.7693795e+01                1                1    0.0000000e+00    0.0000000e+00    0.0000000e+00    0.0000000e+00    0.0000000e+00                2                1    1.2272474e-03    1.2535769e-03    1.2608906e-03    1.2667416e-03    0.0000000e+00 
  -1.7575883e+01                1                1    0.0000000e+00    0.0000000e+00    0.0000000e+00    0.0000000e+00    0.0000000e+00                2                1    1.5965181e-03    1.6201030e-03    1.6255457e-03    1.6328026e-03    0.0000000e+00 
  -1.7454482e+01                1                1    0.0000000e+00    0.0000000e+00    0.0000000e+00    0.0000000e+00    0.0000000e+00                2                1    2.0048569e-03    2.0307108e-03    2.0401123e-03    2.0683166e-03    0.0000000e+00 
  -1.7347546e+01                1                1    0.0000000e+00    0.0000000e+00    0.0000000e+00    0.0000000e+00    0.0000000e+00                2                1    2.3856372e-03    2.4245183e-03    2.4522906e-03    2.4800629e-03    0.0000000e+00 
  -1.7253433e+01                1                1    0.0000000e+00    0.0000000e+00    0.0000000e+00    0.0000000e+00    0.0000000e+00                2                1    2.7401378e-03    2.8141956e-03    2.8357958e-03    2.8604817e-03    0.0000000e+00 
  -1.7161683e+01                1                1    0.0000000e+00    0.0000000e+00    0.0000000e+00    0.0000000e+00    0.0000000e+00                2                1    3.1219360e-03    3.1828849e-03    3.2201314e-03    3.2641500e-03    0.0000000e+00 
  -1.7067498e+01                1                1    0.0000000e+00    0.0000000e+00    0.0000000e+00    0.0000000e+00    0.0000000e+00                2                1    3.5148645e-03    3.5954454e-03    3.6453289e-03    3.6837007e-03    0.0000000e+00 
  -1.6899734e+01                1                1    0.0000000e+00    0.0000000e+00    0.0000000e+00    0.0000000e+00    0.0000000e+00                2                1    4.2839575e-03    4.3736986e-03    4.4067611e-03    4.4587165e-03    0.0000000e+00 
  -1.6794897e+01                1                1    0.0000000e+00    0.0000000e+00    0.0000000e+00    0.0000000e+00    0.0000000e+00                2                1    4.7588353e-03    4.8562683e-03    4.9024208e-03    4.9690856e-03    0.0000000e+00 
  -1.6683578e+01                1                1    0.0000000e+00    0.0000000e+00    0.0000000e+00    0.0000000e+00    0.0000000e+00                2                1    5.2425287e-03    5.3619356e-03    5.4244820e-03    5.5040866e-03    0.0000000e+00 
  -1.6564927e+01                1                1    0.0000000e+00    0.0000000e+00    0.0000000e+00    0.0000000e+00    3.9356814e-03                2                1    5.7335262e-03    5.8773333e-03    5.9523631e-03    6.0586553e-03    3.9356814e-03 
  -1.6463546e+01                1                1    0.0000000e+00    0.0000000e+00    0.0000000e+00    0.0000000e+00    4.8913288e-03                2                1    6.1280597e-03    6.2905717e-03    6.3785991e-03    6.5072545e-03    4.8913288e-03 
  -1.6336819e+01                1                1    0.0000000e+00    0.0000000e+00    0.0000000e+00    0.0000000e+00    4.8913288e-03                2                1    6.5881045e-03    6.7719243e-03    6.8675107e-03    7.0219194e-03    4.8913288e-03 
  -1.6235438e+01                1                1    0.0000000e+00    0.0000000e+00    0.0000000e+00    0.0000000e+00    5.8617922e-03                2                1    6.9339798e-03    7.1360913e-03    7.2449206e-03    7.4081645e-03    5.8617922e-03 
  -1.6154333e+01                1                1    0.0000000e+00    0.0000000e+00    0.0000000e+00    0.0000000e+00    6.1434606e-03                2                1    7.2043556e-03    7.4145837e-03    7.5277835e-03    7.6975831e-03    6.1434606e-03 
  -1.6052952e+01                1                1    0.0000000e+00    0.0000000e+00    0.0000000e+00    0.0000000e+00    6.1434606e-03                2                1    7.5271004e-03    7.7382985e-03    7.8565694e-03    8.0339758e-03    6.1434606e-03 
  -1.5971847e+01                1                1    0.0000000e+00    0.0000000e+00    0.0000000e+00    0.0000000e+00    7.0836162e-03                2                1    7.7661128e-03    7.9840172e-03    8.1060437e-03    8.2977996e-03    7.0836162e-03 
  -1.5855056e+01                1                1    0.0000000e+00    0.0000000e+00    0.0000000e+00    0.0000000e+00    7.0836162e-03                2                1    8.1118994e-03    8.3296685e-03    8.4567005e-03    8.6472485e-03    7.0836162e-03 
  -1.5790172e+01                1                1    0.0000000e+00    0.0000000e+00    0.0000000e+00    0.0000000e+00    8.0382291e-03                2                1    8.2953642e-03    8.5083033e-03    8.6379183e-03    8.8323409e-03    8.0382291e-03 
  -1.5607686e+01                1                1    0.0000000e+00    0.0000000e+00    0.0000000e+00    0.0000000e+00    8.0382291e-03                2                1    8.7879851e-03    9.0020888e-03    9.1286047e-03    9.3135124e-03    8.0382291e-03 
  -1.5480959e+01                1                1    0.0000000e+00    0.0000000e+00    0.0000000e+00    0.0000000e+00    8.0382291e-03                2                1    9.1278676e-03    9.3287008e-03    9.4492007e-03    9.6299506e-03    8.0382291e-03 
  -1.5379578e+01                1                1    0.0000000e+00    0.0000000e+00    0.0000000e+00    0.0000000e+00    9.0027017e-03                2                1    9.3958381e-03    9.5911564e-03    9.7042355e-03    9.8789939e-03    9.0027017e-03 
  -1.5252851e+01                1                1    0.0000000e+00    0.0000000e+00    0.0000000e+00    0.0000000e+00    9.0027017e-03                2                1    9.7135878e-03    9.9036363e-03    1.0009219e-02    1.0178151e-02    9.0027017e-03 
  -1.5094443e+01                1                1    0.0000000e+00    0.0000000e+00    0.0000000e+00    0.0000000e+00    9.2967810e-03                2                1    1.0091715e-02    1.0287883e-02    1.0385966e-02    1.0538541e-02    9.2967810e-03 
  -1.4998697e+01                1                1    0.0000000e+00    0.0000000e+00    0.0000000e+00    0.0000000e+00    9.2967810e-03                2                1    1.0323894e-02    1.0512610e-02    1.0601418e-02    1.0745730e-02    9.2967810e-03 
  -1.4879014e+01                1                1    0.0000000e+00    0.0000000e+00    0.0000000e+00    0.0000000e+00    9.9741740e-03                2                1    1.0600331e-02    1.0793271e-02    1.0872716e-02    1.0997560e-02    9.9741740e-03 
  -1.4783268e+01                1                1    0.0000000e+00    0.0000000e+00    0.0000000e+00    0.0000000e+00    1.0240393e-02                2                1    1.0818093e-02    1.1003017e-02    1.1083922e-02    1.1199500e-02    1.0240393e-02 
  -1.4663585e+01                1                1    0.0000000e+00    0.0000000e+00    0.0000000e+00    0.0000000e+00    1.0240393e-02                2                1    1.1083199e-02    1.1260814e-02    1.1331860e-02    1.1450270e-02    1.0240393e-02 
  -1.4513982e+01                1                1    0.0000000e+00    0.0000000e+00    0.0000000e+00    0.0000000e+00    1.0240393e-02                2                1    1.1393941e-02    1.1564363e-02    1.1637401e-02    1.1759132e-02    1.0240393e-02 
  -1.4394299e+01                1                1    0.0000000e+00    0.0000000e+00    0.0000000e+00    0.0000000e+00    1.0240393e-02                2                1    1.1625872e-02    1.1812383e-02    1.1886988e-02    1.1998894e-02    1.0240393e-02 
  -1.4244696e+01                1                1    0.0000000e+00    0.0000000e+00    0.0000000e+00    0.0000000e+00    1.1193800e-02                2                1    1.1921023e-02    1.2099329e-02    1.2175746e-02    1.2290371e-02    1.1193800e-02 
  -1.4125013e+01                1                1    0.0000000e+00    0.0000000e+00    0.0000000e+00    0.0000000e+00    1.1193800e-02                2                1    1.2148364e-02    1.2329876e-02    1.2407667e-02    1.2524354e-02    1.1193800e-02 
  -1.3975410e+01                1                1    0.0000000e+00    0.0000000e+00    0.0000000e+00    0.0000000e+00    1.1193800e-02                2                1    1.2424662e-02    1.2609907e-02    1.2689298e-02    1.2808384e-02    1.1193800e-02 
  -1.3855727e+01                1                1    0.0000000e+00    0.0000000e+00    0.0000000e+00    0.0000000e+00    1.1193800e-02                2                1    1.2635635e-02    1.2824025e-02    1.2918221e-02    1.3039329e-02    1.1193800e-02 
  -1.3706124e+01                1                1    0.0000000e+00    0.0000000e+00    0.0000000e+00    0.0000000e+00    1.2154697e-02                2                1    1.2886042e-02    1.3091890e-02    1.3174229e-02    1.3311460e-02    1.2154697e-02 
  -1.3586441e+01                1                1    0.0000000e+00    0.0000000e+00    0.0000000e+00    0.0000000e+00    1.2154697e-02                2                1    1.3095566e-02    1.3304538e-02    1.3388127e-02    1.3513510e-02    1.2154697e-02 
  -1.3436837e+01                1                1    0.0000000e+00    0.0000000e+00    0.0000000e+00    0.0000000e+00    1.2154697e-02                2                1    1.3334212e-02    1.3546992e-02    1.3646289e-02    1.3773957e-02    1.2154697e-02 
  -1.3317155e+01                1                1    0.0000000e+00    0.0000000e+00    0.0000000e+00    0.0000000e+00    1.2154697e-02                2                1    1.3519931e-02    1.3750058e-02    1.3850738e-02    1.3980184e-02    1.2154697e-02 
  -1.3167551e+01                1                1    0.0000000e+00    0.0000000e+00    0.0000000e+00    0.0000000e+00    1.2454644e-02                2                1    1.3744580e-02    1.3993153e-02    1.4095506e-02    1.4227103e-02    1.2454644e-02 
  -1.3047869e+01                1                1    0.0000000e+00    0.0000000e+00    0.0000000e+00    0.0000000e+00    1.2454644e-02                2                1    1.3934853e-02    1.4171790e-02    1.4275450e-02    1.4408727e-02    1.2454644e-02 
  -1.2898265e+01                1                1    0.0000000e+00    0.0000000e+00    0.0000000e+00    0.0000000e+00    1.3121440e-02                2                1    1.4146180e-02    1.4401743e-02    1.4506975e-02    1.4642273e-02    1.3121440e-02 
  -1.2778583e+01                1                1    0.0000000e+00    0.0000000e+00    0.0000000e+00    0.0000000e+00    1.3121440e-02                2                1    1.4310871e-02    1.4584618e-02    1.4691075e-02    1.4827949e-02    1.3121440e-02 
  -1.2628979e+01                1                1    0.0000000e+00    0.0000000e+00    0.0000000e+00    0.0000000e+00    1.3121440e-02                2                1    1.4525081e-02    1.4802630e-02    1.4910566e-02    1.5049340e-02    1.3121440e-02 
  -1.2509297e+01                1                1    0.0000000e+00    0.0000000e+00    0.0000000e+00    0.0000000e+00    1.3399764e-02                2                1    1.4697197e-02    1.4977737e-02    1.5086836e-02    1.5227106e-02    1.3399764e-02 
  -1.2359693e+01                1                1    0.0000000e+00    0.0000000e+00    0.0000000e+00    0.0000000e+00    1.3399764e-02                2                1    1.4888657e-02    1.5172852e-02    1.5299161e-02    1.5441258e-02    1.3399764e-02 
  -1.2240010e+01                1                1    0.0000000e+00    0.0000000e+00    0.0000000e+00    0.0000000e+00    1.3399764e-02                2                1    1.5055754e-02    1.5342834e-02    1.5454476e-02    1.5613965e-02    1.3399764e-02 
  -1.2090407e+01                1                1    0.0000000e+00    0.0000000e+00    0.0000000e+00    0.0000000e+00    1.3399764e-02                2                1    1.5248416e-02    1.5539170e-02    1.5652241e-02    1.5813771e-02    1.3399764e-02 
  -1.1970724e+01                1                1    0.0000000e+00    0.0000000e+00    0.0000000e+00    0.0000000e+00    1.4092824e-02                2                1    1.5387723e-02    1.5697762e-02    1.5811986e-02    1.5975165e-02    1.4092824e-02 
  -1.1821121e+01                1                1    0.0000000e+00    0.0000000e+00    0.0000000e+00    0.0000000e+00    1.4092824e-02                2                1    1.5575257e-02    1.5889074e-02    1.6004691e-02    1.6169858e-02    1.4092824e-02 
  -1.1701438e+01                1                1    0.0000000e+00    0.0000000e+00    0.0000000e+00    0.0000000e+00    1.4352323e-02                2                1    1.5737720e-02    1.6037804e-02    1.6154503e-02    1.6321216e-02    1.4352323e-02 
  -1.1551835e+01                1                1    0.0000000e+00    0.0000000e+00    0.0000000e+00    0.0000000e+00    1.4352323e-02                2                1    1.5916122e-02    1.6219607e-02    1.6354490e-02    1.6506233e-02    1.4352323e-02 
  -1.1432152e+01                1                1    0.0000000e+00    0.0000000e+00    0.0000000e+00    0.0000000e+00    1.4352323e-02                2                1    1.6060676e-02    1.6366918e-02    1.6503025e-02    1.6656146e-02    1.4352323e-02 
  -1.1282549e+01                1                1    0.0000000e+00    0.0000000e+00    0.0000000e+00    0.0000000e+00    1.4352323e-02                2                1    1.6236243e-02    1.6545832e-02    1.6666228e-02    1.6838222e-02    1.4352323e-02 
  -1.1162866e+01                1                1    0.0000000e+00    0.0000000e+00    0.0000000e+00    0.0000000e+00    1.4352323e-02                2                1    1.6374442e-02    1.6686667e-02    1.6808087e-02    1.6981545e-02    1.4352323e-02 
  -1.1013263e+01                1                1    0.0000000e+00    0.0000000e+00    0.0000000e+00    0.0000000e+00    1.4352323e-02                2                1    1.6563085e-02    1.6861046e-02    1.6983735e-02    1.7159006e-02    1.4352323e-02 
  -1.0893580e+01                1                1    0.0000000e+00    0.0000000e+00    0.0000000e+00    0.0000000e+00    1.4352323e-02                2                1    1.6697232e-02    1.6997605e-02    1.7121288e-02    1.7297979e-02    1.4352323e-02 
  -1.0743977e+01                1                1    0.0000000e+00    0.0000000e+00    0.0000000e+00    0.0000000e+00    1.4421830e-02                2                1    1.6879237e-02    1.7164721e-02    1.7289620e-02    1.7468047e-02    1.4421830e-02 
  -1.0624294e+01                1                1    0.0000000e+00    0.0000000e+00    0.0000000e+00    0.0000000e+00    1.4675513e-02                2                1    1.7026795e-02    1.7314471e-02    1.7440329e-02    1.7602146e-02    1.4675513e-02 
  -1.0474690e+01                1                1    0.0000000e+00    0.0000000e+00    0.0000000e+00    0.0000000e+00    1.5310934e-02                2                1    1.7202840e-02    1.7475037e-02    1.7602062e-02    1.7765381e-02    1.5310934e-02 
  -1.0351087e+01                1                1    0.0000000e+00    0.0000000e+00    0.0000000e+00    0.0000000e+00    1.5310934e-02                2                1    1.7349638e-02    1.7623868e-02    1.7733560e-02    1.7898099e-02    1.5310934e-02 
  -1.0280250e+01                1                1    0.0000000e+00    0.0000000e+00    0.0000000e+00    0.0000000e+00    1.5310934e-02                2                1    1.7440558e-02    1.7697577e-02    1.7826086e-02    1.7972954e-02    1.5310934e-02 
  -1.0169222e+01                1                1    0.0000000e+00    0.0000000e+00    0.0000000e+00    0.0000000e+00    1.5310934e-02                2                1    1.7590171e-02    1.7830373e-02    1.7941236e-02    1.8107529e-02    1.5310934e-02 
  -1.0052763e+01                1                1    0.0000000e+00    0.0000000e+00    0.0000000e+00    0.0000000e+00    1.5310934e-02                2                1    1.7763126e-02    1.7986328e-02    1.8079329e-02    1.8246730e-02    1.5310934e-02 
  -9.9938383e+00                1                1    0.0000000e+00    0.0000000e+00    0.0000000e+00    0.0000000e+00    1.5614295e-02                2                1    1.7842443e-02    1.8066407e-02    1.8159725e-02    1.8309034e-02    1.5614295e-02 
  -9.8984529e+00                1                1    0.0000000e+00    0.0000000e+00    0.0000000e+00    0.0000000e+00    1.5614295e-02                2                1    1.7977747e-02    1.8184172e-02    1.8259235e-02    1.8409363e-02    1.5614295e-02 
  -9.7957921e+00                1                1    0.0000000e+00    0.0000000e+00    0.0000000e+00    0.0000000e+00    1.6274526e-02                2                1    1.8101595e-02    1.8290350e-02    1.8384728e-02    1.8516856e-02    1.6274526e-02 
  -9.6854103e+00                1                1    0.0000000e+00    0.0000000e+00    0.0000000e+00    0.0000000e+00    1.6274526e-02                2                1    1.8232357e-02    1.8422277e-02    1.8498245e-02    1.8650181e-02    1.6274526e-02 
  -9.5893804e+00                1                1    0.0000000e+00    0.0000000e+00    0.0000000e+00    0.0000000e+00    1.6274526e-02                2                1    1.8348057e-02    1.8519891e-02    1.8615354e-02    1.8749003e-02    1.6274526e-02 
  -9.4817480e+00                1                1    0.0000000e+00    0.0000000e+00    0.0000000e+00    0.0000000e+00    1.6560245e-02                2                1    1.8457650e-02    1.8630510e-02    1.8726544e-02    1.8860991e-02    1.6560245e-02 
  -9.3810907e+00                1                1    0.0000000e+00    0.0000000e+00    0.0000000e+00    0.0000000e+00    1.6560245e-02                2                1    1.8560324e-02    1.8734146e-02    1.8830714e-02    1.8965909e-02    1.6560245e-02 
  -9.2800250e+00                1                1    0.0000000e+00    0.0000000e+00    0.0000000e+00    0.0000000e+00    1.6560245e-02                2                1    1.8662764e-02    1.8837546e-02    1.8934646e-02    1.9070587e-02    1.6560245e-02 
  -9.1780569e+00                1                1    0.0000000e+00    0.0000000e+00    0.0000000e+00    0.0000000e+00    1.6620521e-02                2                1    1.8785037e-02    1.8941253e-02    1.9038888e-02    1.9175578e-02    1.6620521e-02 
  -9.0843915e+00                1                1    0.0000000e+00    0.0000000e+00    0.0000000e+00    0.0000000e+00    1.7242265e-02                2                1    1.8878979e-02    1.9055602e-02    1.9134101e-02    1.9271474e-02    1.7242265e-02 
  -8.9762750e+00                1                1    0.0000000e+00    0.0000000e+00    0.0000000e+00    0.0000000e+00    1.7242265e-02                2                1    1.8986651e-02    1.9164281e-02    1.9243228e-02    1.9381384e-02    1.7242265e-02 
  -8.8572724e+00                1                1    0.0000000e+00    0.0000000e+00    0.0000000e+00    0.0000000e+00    1.7242265e-02                2                1    1.9103863e-02    1.9282590e-02    1.9362024e-02    1.9501033e-02    1.7242265e-02 
  -8.7799493e+00                1                1    0.0000000e+00    0.0000000e+00    0.0000000e+00    0.0000000e+00    1.7242265e-02                2                1    1.9179087e-02    1.9358517e-02    1.9438264e-02    1.9577821e-02    1.7242265e-02 
  -8.6407677e+00                1                1    0.0000000e+00    0.0000000e+00    0.0000000e+00    0.0000000e+00    1.7242265e-02                2                1    1.9312542e-02    1.9473145e-02    1.9573522e-02    1.9693974e-02    1.7242265e-02 
  -8.5789092e+00                1                1    0.0000000e+00    0.0000000e+00    0.0000000e+00    0.0000000e+00    1.6620521e-02                2                1    1.9370966e-02    1.9532055e-02    1.9632736e-02    1.9753553e-02    1.6620521e-02 
  -8.4397276e+00                1                1    0.0000000e+00    0.0000000e+00    0.0000000e+00    0.0000000e+00    1.6560245e-02                2                1    1.9500927e-02    1.9663096e-02    1.9764453e-02    1.9886080e-02    1.6560245e-02 
  -8.3624045e+00                1                1    0.0000000e+00    0.0000000e+00    0.0000000e+00    0.0000000e+00    1.6560245e-02                2                1    1.9571882e-02    1.9734642e-02    1.9836367e-02    1.9958436e-02    1.6560245e-02 
  -8.2232229e+00                1                1    0.0000000e+00    0.0000000e+00    0.0000000e+00    0.0000000e+00    1.6560245e-02                2                1    1.9697482e-02    1.9861287e-02    1.9963665e-02    2.0086518e-02    1.6560245e-02 
  -8.1613644e+00                1                1    0.0000000e+00    0.0000000e+00    0.0000000e+00    0.0000000e+00    1.6560245e-02                2                1    1.9752594e-02    1.9916856e-02    2.0019521e-02    2.0142718e-02    1.6560245e-02 
  -8.0840413e+00                1                1    0.0000000e+00    0.0000000e+00    0.0000000e+00    0.0000000e+00    1.6560245e-02                2                1    1.9820335e-02    1.9985161e-02    2.0088177e-02    2.0211797e-02    1.6560245e-02 
  -7.9448596e+00                1                1    0.0000000e+00    0.0000000e+00    0.0000000e+00    0.0000000e+00    8.9256450e-03                2                1    1.9940163e-02    2.0105986e-02    2.0209625e-02    2.0333992e-02    8.9256450e-03 
  -7.8482058e+00                1                1    0.0000000e+00    0.0000000e+00    0.0000000e+00    0.0000000e+00    8.9256450e-03                2                1    2.0022330e-02    2.0188836e-02    2.0292902e-02    2.0417781e-02    8.9256450e-03 
  -7.7708826e+00                1                1    0.0000000e+00    0.0000000e+00    0.0000000e+00    0.0000000e+00    8.9256450e-03                2                1    2.0087506e-02    2.0254554e-02    2.0358959e-02    2.0484244e-02    8.9256450e-03 
  -7.6742287e+00                1                1    0.0000000e+00    0.0000000e+00    0.0000000e+00    0.0000000e+00    8.9256450e-03                2                1    2.0170413e-02    2.0338151e-02    2.0442986e-02    2.0568789e-02    8.9256450e-03 
  -7.5969056e+00                1                1    0.0000000e+00    0.0000000e+00    0.0000000e+00    0.0000000e+00    8.9256450e-03                2                1    2.0216205e-02    2.0405534e-02    2.0489681e-02    2.0636937e-02    8.9256450e-03 
  -7.4577240e+00                1                1    0.0000000e+00    0.0000000e+00    0.0000000e+00    0.0000000e+00    8.9256450e-03                2                1    2.0334700e-02    2.0525140e-02    2.0609779e-02    2.0757899e-02    8.9256450e-03 
  -7.3610701e+00                1                1    0.0000000e+00    0.0000000e+00    0.0000000e+00    0.0000000e+00    8.8128961e-03                2                1    2.0415468e-02    2.0606664e-02    2.0691640e-02    2.0840348e-02    8.8128961e-03 
  -7.2837470e+00                1                1    0.0000000e+00    0.0000000e+00    0.0000000e+00    0.0000000e+00    8.8128961e-03                2                1    2.0479671e-02    2.0671469e-02    2.0756712e-02    2.0905887e-02    8.8128961e-03 
  -7.1870931e+00                1                1    0.0000000e+00    0.0000000e+00    0.0000000e+00    0.0000000e+00    8.8128961e-03                2                1    2.0559269e-02    2.0751812e-02    2.0837387e-02    2.0987142e-02    8.8128961e-03 
  -7.0131161e+00                1                1    0.0000000e+00    0.0000000e+00    0.0000000e+00    0.0000000e+00    8.8128961e-03                2                1    2.0700623e-02    2.0894489e-02    2.0980652e-02    2.1131437e-02    8.8128961e-03 
  -6.9357930e+00                1                1    0.0000000e+00    0.0000000e+00    0.0000000e+00    0.0000000e+00    8.8128961e-03                2                1    2.0762759e-02    2.0935601e-02    2.1043628e-02    2.1194866e-02    8.8128961e-03 
  -6.8391391e+00                1                1    0.0000000e+00    0.0000000e+00    0.0000000e+00    0.0000000e+00    8.8128961e-03                2                1    2.0839803e-02    2.1013288e-02    2.1121715e-02    2.1273514e-02    8.8128961e-03 
  -6.7183217e+00                1                1    0.0000000e+00    0.0000000e+00    0.0000000e+00    0.0000000e+00    8.8128961e-03                2                1    2.0913105e-02    2.1109165e-02    2.1218088e-02    2.1370579e-02    8.8128961e-03 
  -6.6216678e+00                1                1    0.0000000e+00    0.0000000e+00    0.0000000e+00    0.0000000e+00    8.8128961e-03                2                1    2.0988344e-02    2.1185109e-02    2.1294424e-02    2.1425601e-02    8.8128961e-03 
  -6.5443447e+00                1                1    0.0000000e+00    0.0000000e+00    0.0000000e+00    0.0000000e+00    8.8128961e-03                2                1    2.1047758e-02    2.1245080e-02    2.1354704e-02    2.1508177e-02    8.8128961e-03 
  -6.4476908e+00                1                1    0.0000000e+00    0.0000000e+00    0.0000000e+00    0.0000000e+00    8.8128961e-03                2                1    2.1121240e-02    2.1319252e-02    2.1429258e-02    2.1583267e-02    8.8128961e-03 
  -6.3268734e+00                1                1    0.0000000e+00    0.0000000e+00    0.0000000e+00    0.0000000e+00    8.8128961e-03                2                1    2.1211921e-02    2.1410783e-02    2.1499166e-02    2.1675932e-02    8.8128961e-03 
  -6.2302195e+00                1                1    0.0000000e+00    0.0000000e+00    0.0000000e+00    0.0000000e+00    8.8128961e-03                2                1    2.1283470e-02    2.1483002e-02    2.1593854e-02    2.1749046e-02    8.8128961e-03 
  -6.1528964e+00                1                1    0.0000000e+00    0.0000000e+00    0.0000000e+00    0.0000000e+00    8.8128961e-03                2                1    2.1340087e-02    2.1540151e-02    2.1651297e-02    2.1806902e-02    8.8128961e-03 
  -6.0562425e+00                1                1    0.0000000e+00    0.0000000e+00    0.0000000e+00    0.0000000e+00    8.8128961e-03                2                1    2.1409917e-02    2.1610635e-02    2.1722145e-02    2.1878259e-02    8.8128961e-03 
  -5.9354252e+00                1                1    0.0000000e+00    0.0000000e+00    0.0000000e+00    0.0000000e+00    8.0382291e-03                2                1    2.1495220e-02    2.1696738e-02    2.1808692e-02    2.1965428e-02    8.0382291e-03 
  -5.8387713e+00                1                1    0.0000000e+00    0.0000000e+00    0.0000000e+00    0.0000000e+00    8.0382291e-03                2                1    2.1562182e-02    2.1764327e-02    2.1876630e-02    2.2033854e-02    8.0382291e-03 
  -5.7179539e+00                1                1    0.0000000e+00    0.0000000e+00    0.0000000e+00    0.0000000e+00    8.0382291e-03                2                1    2.1644889e-02    2.1847810e-02    2.1960544e-02    2.2118371e-02    8.0382291e-03 
  -5.6213000e+00                1                1    0.0000000e+00    0.0000000e+00    0.0000000e+00    0.0000000e+00    7.8250641e-03                2                1    2.1710394e-02    2.1913929e-02    2.2027004e-02    2.2185308e-02    7.8250641e-03 
  -5.5439769e+00                1                1    0.0000000e+00    0.0000000e+00    0.0000000e+00    0.0000000e+00    7.8250641e-03                2                1    2.1762406e-02    2.1966429e-02    2.2079775e-02    2.2238459e-02    7.8250641e-03 
  -5.4473230e+00                1                1    0.0000000e+00    0.0000000e+00    0.0000000e+00    0.0000000e+00    7.8250641e-03                2                1    2.1826835e-02    2.2054198e-02    2.2145143e-02    2.2304297e-02    7.8250641e-03 
  -5.3265056e+00                1                1    0.0000000e+00    0.0000000e+00    0.0000000e+00    0.0000000e+00    7.8250641e-03                2                1    2.1906564e-02    2.2134758e-02    2.2226035e-02    2.2408590e-02    7.8250641e-03 
  -5.2298517e+00                1                1    0.0000000e+00    0.0000000e+00    0.0000000e+00    0.0000000e+00    7.8250641e-03                2                1    2.1969871e-02    2.2198724e-02    2.2290265e-02    2.2473347e-02    7.8250641e-03 
  -5.1090343e+00                1                1    0.0000000e+00    0.0000000e+00    0.0000000e+00    0.0000000e+00    0.0000000e+00                2                1    2.2048299e-02    2.2277969e-02    2.2392804e-02    2.2553573e-02    0.0000000e+00 
  -4.9595967e+00                1                1    0.0000000e+00    0.0000000e+00    0.0000000e+00    0.0000000e+00    0.0000000e+00                2                1    2.2144429e-02    2.2375100e-02    2.2490435e-02    2.2651905e-02    0.0000000e+00 
  -4.8400466e+00                1                1    0.0000000e+00    0.0000000e+00    0.0000000e+00    0.0000000e+00    0.0000000e+00                2                1    2.2220867e-02    2.2452335e-02    2.2568068e-02    2.2730096e-02    0.0000000e+00 
  -4.7444065e+00                1                1    0.0000000e+00    0.0000000e+00    0.0000000e+00    0.0000000e+00    0.0000000e+00                2                1    2.2281638e-02    2.2513738e-02    2.2629789e-02    2.2792259e-02    0.0000000e+00 
  -4.6248564e+00                1                1    0.0000000e+00    0.0000000e+00    0.0000000e+00    0.0000000e+00    0.0000000e+00                2                1    2.2357017e-02    2.2589903e-02    2.2706346e-02    2.2869366e-02    0.0000000e+00 
  -4.5292163e+00                1                1    0.0000000e+00    0.0000000e+00    0.0000000e+00    0.0000000e+00    0.0000000e+00                2                1    2.2416944e-02    2.2650453e-02    2.2767208e-02    2.2954016e-02    0.0000000e+00 
  -4.4096662e+00                1                1    0.0000000e+00    0.0000000e+00    0.0000000e+00    0.0000000e+00    0.0000000e+00                2                1    2.2491222e-02    2.2748934e-02    2.2842648e-02    2.3030075e-02    0.0000000e+00 
  -4.2606911e+00                1                1    0.0000000e+00    0.0000000e+00    0.0000000e+00    0.0000000e+00    0.0000000e+00                2                1    2.2582393e-02    2.2841150e-02    2.2935243e-02    2.3123430e-02    0.0000000e+00 
  -4.1415110e+00                1                1    0.0000000e+00    0.0000000e+00    0.0000000e+00    0.0000000e+00    0.0000000e+00                2                1    2.2654518e-02    2.2914101e-02    2.3032094e-02    2.3197283e-02    0.0000000e+00 
  -4.0461670e+00                1                1    0.0000000e+00    0.0000000e+00    0.0000000e+00    0.0000000e+00    0.0000000e+00                2                1    2.2735320e-02    2.2971900e-02    2.3090190e-02    2.3255796e-02    0.0000000e+00 
  -3.9269869e+00                1                1    0.0000000e+00    0.0000000e+00    0.0000000e+00    0.0000000e+00    0.0000000e+00                2                1    2.2805757e-02    2.3043069e-02    2.3161726e-02    2.3327845e-02    0.0000000e+00 
  -3.7796949e+00                1                1    0.0000000e+00    0.0000000e+00    0.0000000e+00    0.0000000e+00    0.0000000e+00                2                1    2.2891168e-02    2.3129369e-02    2.3248470e-02    2.3439031e-02    0.0000000e+00 
  -3.6618613e+00                1                1    0.0000000e+00    0.0000000e+00    0.0000000e+00    0.0000000e+00    0.0000000e+00                2                1    2.2958734e-02    2.3197638e-02    2.3317091e-02    2.3508214e-02    0.0000000e+00 
  -3.5145693e+00                1                1    0.0000000e+00    0.0000000e+00    0.0000000e+00    0.0000000e+00    0.0000000e+00                2                1    2.3043346e-02    2.3283131e-02    2.3427002e-02    2.3594852e-02    0.0000000e+00 
  -3.3656560e+00                1                1    0.0000000e+00    0.0000000e+00    0.0000000e+00    0.0000000e+00    0.0000000e+00                2                1    2.3135171e-02    2.3375912e-02    2.3496282e-02    2.3688875e-02    0.0000000e+00 
  -3.2465253e+00                1                1    0.0000000e+00    0.0000000e+00    0.0000000e+00    0.0000000e+00    0.0000000e+00                2                1    2.3208375e-02    2.3449877e-02    2.3570628e-02    2.3763830e-02    0.0000000e+00 
  -3.0976957e+00                1                1    0.0000000e+00    0.0000000e+00    0.0000000e+00    0.0000000e+00    0.0000000e+00                2                1    2.3275501e-02    2.3542199e-02    2.3663426e-02    2.3857388e-02    0.0000000e+00 
  -2.9786320e+00                1                1    0.0000000e+00    0.0000000e+00    0.0000000e+00    0.0000000e+00    0.0000000e+00                2                1    2.3347959e-02    2.3615488e-02    2.3737091e-02    2.3931658e-02    0.0000000e+00 
  -2.8357288e+00                1                1    0.0000000e+00    0.0000000e+00    0.0000000e+00    0.0000000e+00    0.0000000e+00                2                1    2.3434155e-02    2.3702672e-02    2.3824724e-02    2.4020009e-02    0.0000000e+00 
  -2.7001320e+00                1                1    0.0000000e+00    0.0000000e+00    0.0000000e+00    0.0000000e+00    0.0000000e+00                2                1    2.3490784e-02    2.3784725e-02    2.3907200e-02    2.4078666e-02    0.0000000e+00 
  -2.5916545e+00                1                1    0.0000000e+00    0.0000000e+00    0.0000000e+00    0.0000000e+00    0.0000000e+00                2                1    2.3555231e-02    2.3825416e-02    2.3972790e-02    2.4144726e-02    0.0000000e+00 
  -2.4560577e+00                1                1    0.0000000e+00    0.0000000e+00    0.0000000e+00    0.0000000e+00    0.0000000e+00                2                1    2.3634947e-02    2.3906047e-02    2.4053919e-02    2.4226437e-02    0.0000000e+00 
  -2.3072467e+00                1                1    0.0000000e+00    0.0000000e+00    0.0000000e+00    0.0000000e+00    0.0000000e+00                2                1    2.3721445e-02    2.3993537e-02    2.4117215e-02    2.4315100e-02    0.0000000e+00 
  -2.1584537e+00                1                1    0.0000000e+00    0.0000000e+00    0.0000000e+00    0.0000000e+00    0.0000000e+00                2                1    2.3782110e-02    2.4080007e-02    2.4204131e-02    2.4402729e-02    0.0000000e+00 
  -2.0096456e+00                1                1    0.0000000e+00    0.0000000e+00    0.0000000e+00    0.0000000e+00    0.0000000e+00                2                1    2.3866544e-02    2.4165499e-02    2.4290064e-02    2.4489367e-02    0.0000000e+00 
  -1.8608827e+00                1                1    0.0000000e+00    0.0000000e+00    0.0000000e+00    0.0000000e+00    0.0000000e+00                2                1    2.3950011e-02    2.4250011e-02    2.4375011e-02    2.4575011e-02    0.0000000e+00 
  -1.7121596e+00                1                1    0.0000000e+00    0.0000000e+00    0.0000000e+00    0.0000000e+00    0.0000000e+00                2                1    2.4034225e-02    2.4335280e-02    2.4460720e-02    2.4661423e-02    0.0000000e+00 
  -1.5634298e+00                1                1    0.0000000e+00    0.0000000e+00    0.0000000e+00    0.0000000e+00    0.0000000e+00                2                1    2.4092938e-02    2.4395044e-02    2.4546097e-02    2.4747501e-02    0.0000000e+00 
  -1.4146805e+00                1                1    0.0000000e+00    0.0000000e+00    0.0000000e+00    0.0000000e+00    0.0000000e+00                2                1    2.4175940e-02    2.4479087e-02    2.4630660e-02    2.4832758e-02    0.0000000e+00 
  -1.2659059e+00                1                1    0.0000000e+00    0.0000000e+00    0.0000000e+00    0.0000000e+00    0.0000000e+00                2                1    2.4259054e-02    2.4563243e-02    2.4715337e-02    2.4918130e-02    0.0000000e+00 
  -1.1171207e+00                1                1    0.0000000e+00    0.0000000e+00    0.0000000e+00    0.0000000e+00    0.0000000e+00                2                1    2.4319924e-02    2.4650635e-02    2.4777831e-02    2.4981345e-02    0.0000000e+00 
  -9.6834078e-01                1                1    0.0000000e+00    0.0000000e+00    0.0000000e+00    0.0000000e+00    0.0000000e+00                2                1    2.4405601e-02    2.4711948e-02    2.4865121e-02    2.5069352e-02    0.0000000e+00 
  -8.1955251e-01                1                1    0.0000000e+00    0.0000000e+00    0.0000000e+00    0.0000000e+00    0.0000000e+00                2                1    2.4465096e-02    2.4798128e-02    2.4951836e-02    2.5156779e-02    0.0000000e+00 
  -6.7074533e-01                1                1    0.0000000e+00    0.0000000e+00    0.0000000e+00    0.0000000e+00    0.0000000e+00                2                1    2.4549331e-02    2.4857804e-02    2.5012041e-02    2.5217690e-02    0.0000000e+00 
  -5.2190941e-01                1                1    0.0000000e+00    0.0000000e+00    0.0000000e+00    0.0000000e+00    0.0000000e+00                2                1    2.4607031e-02    2.4942347e-02    2.5097108e-02    2.5303456e-02    0.0000000e+00 
  -3.7307403e-01                1                1    0.0000000e+00    0.0000000e+00    0.0000000e+00    0.0000000e+00    0.0000000e+00                2                1    2.4689883e-02    2.5026328e-02    2.5181610e-02    2.5388653e-02    0.0000000e+00 
  -2.2423344e-01                1                1    0.0000000e+00    0.0000000e+00    0.0000000e+00    0.0000000e+00    0.0000000e+00                2                1    2.4746244e-02    2.5083811e-02    2.5265578e-02    2.5473311e-02    0.0000000e+00 
  -7.5396292e-02                1                1    0.0000000e+00    0.0000000e+00    0.0000000e+00    0.0000000e+00    0.0000000e+00                2                1    2.4828101e-02    2.5166785e-02    2.5323100e-02    2.5531521e-02    0.0000000e+00 
   7.3423213e-02                1                1    0.0000000e+00    0.0000000e+00    0.0000000e+00    0.0000000e+00    0.0000000e+00                2                1    2.4883466e-02    2.5223261e-02    2.5406227e-02    2.5615332e-02    0.0000000e+00 
   2.2221889e-01                1                1    0.0000000e+00    0.0000000e+00    0.0000000e+00    0.0000000e+00    0.0000000e+00                2                1    2.4964431e-02    2.5305332e-02    2.5488894e-02    2.5698679e-02    0.0000000e+00 
   3.7101928e-01                1                1    0.0000000e+00    0.0000000e+00    0.0000000e+00    0.0000000e+00    0.0000000e+00                2                1    2.5018705e-02    2.5387014e-02    2.5544860e-02    2.5781630e-02    0.0000000e+00 
   5.1982154e-01                1                1    0.0000000e+00    0.0000000e+00    0.0000000e+00    0.0000000e+00    0.0000000e+00                2                1    2.5098720e-02    2.5441815e-02    2.5626558e-02    2.5837694e-02    0.0000000e+00 
   6.6860041e-01                1                1    0.0000000e+00    0.0000000e+00    0.0000000e+00    0.0000000e+00    0.0000000e+00                2                1    2.5151767e-02    2.5522425e-02    2.5707754e-02    2.5919558e-02    0.0000000e+00 
   8.1730832e-01                1                1    0.0000000e+00    0.0000000e+00    0.0000000e+00    0.0000000e+00    0.0000000e+00                2                1    2.5230674e-02    2.5602494e-02    2.5788404e-02    2.6000873e-02    0.0000000e+00 
   9.6605973e-01                1                1    0.0000000e+00    0.0000000e+00    0.0000000e+00    0.0000000e+00    0.0000000e+00                2                1    2.5282493e-02    2.5655470e-02    2.5841958e-02    2.6081729e-02    0.0000000e+00 
   1.1148081e+00                1                1    0.0000000e+00    0.0000000e+00    0.0000000e+00    0.0000000e+00    0.0000000e+00                2                1    2.5360436e-02    2.5734562e-02    2.5921626e-02    2.6162136e-02    0.0000000e+00 
   1.2635602e+00                1                1    0.0000000e+00    0.0000000e+00    0.0000000e+00    0.0000000e+00    0.0000000e+00                2                1    2.5411026e-02    2.5786294e-02    2.6000733e-02    2.6215173e-02    0.0000000e+00 
   1.4123250e+00                1                1    0.0000000e+00    0.0000000e+00    0.0000000e+00    0.0000000e+00    0.0000000e+00                2                1    2.5487531e-02    2.5863930e-02    2.6052129e-02    2.6294099e-02    0.0000000e+00 
   1.5611015e+00                1                1    0.0000000e+00    0.0000000e+00    0.0000000e+00    0.0000000e+00    0.0000000e+00                2                1    2.5563630e-02    2.5941152e-02    2.6129912e-02    2.6372605e-02    0.0000000e+00 
   1.7098926e+00                1                1    0.0000000e+00    0.0000000e+00    0.0000000e+00    0.0000000e+00    0.0000000e+00                2                1    2.5612262e-02    2.5990902e-02    2.6207267e-02    2.6450678e-02    0.0000000e+00 
   1.8587062e+00                1                1    0.0000000e+00    0.0000000e+00    0.0000000e+00    0.0000000e+00    0.0000000e+00                2                1    2.5687380e-02    2.6067130e-02    2.6284130e-02    2.6528255e-02    0.0000000e+00 
   2.0075425e+00                1                1    0.0000000e+00    0.0000000e+00    0.0000000e+00    0.0000000e+00    0.0000000e+00                2                1    2.5734834e-02    2.6142892e-02    2.6333319e-02    2.6578154e-02    0.0000000e+00 
   2.1453030e+00                1                1    0.0000000e+00    0.0000000e+00    0.0000000e+00    0.0000000e+00    0.0000000e+00                2                1    2.5803285e-02    2.6185152e-02    2.6403362e-02    2.6648847e-02    0.0000000e+00 
   2.2830902e+00                1                1    0.0000000e+00    0.0000000e+00    0.0000000e+00    0.0000000e+00    0.0000000e+00                2                1    2.5843993e-02    2.6254215e-02    2.6473000e-02    2.6719133e-02    0.0000000e+00 
   2.4209008e+00                1                1    0.0000000e+00    0.0000000e+00    0.0000000e+00    0.0000000e+00    0.0000000e+00                2                1    2.5911631e-02    2.6322927e-02    2.6542284e-02    2.6789062e-02    0.0000000e+00 
   2.5587359e+00                1                1    0.0000000e+00    0.0000000e+00    0.0000000e+00    0.0000000e+00    0.0000000e+00                2                1    2.5978948e-02    2.6391313e-02    2.6583749e-02    2.6858659e-02    0.0000000e+00 
   2.6966053e+00                1                1    0.0000000e+00    0.0000000e+00    0.0000000e+00    0.0000000e+00    0.0000000e+00                2                1    2.6018429e-02    2.6431857e-02    2.6652352e-02    2.6927971e-02    0.0000000e+00 
   2.8345098e+00                1                1    0.0000000e+00    0.0000000e+00    0.0000000e+00    0.0000000e+00    0.0000000e+00                2                1    2.6084949e-02    2.6499435e-02    2.6720494e-02    2.6996817e-02    0.0000000e+00 
   3.0378977e+00                1                1    2.2421352e-04    2.2753872e-04    2.2872629e-04    2.3110144e-04    0.0000000e+00                2                1    2.6182302e-02    2.6598335e-02    2.6820219e-02    2.7069838e-02    0.0000000e+00 
   3.1758506e+00                1                1    8.6597852e-04    8.7660402e-04    8.7748948e-04    8.8191678e-04    0.0000000e+00                2                1    2.6220055e-02    2.6637129e-02    2.6859569e-02    2.7137618e-02    0.0000000e+00 
   3.3071438e+00                1                1    1.7484288e-03    1.7615186e-03    1.7671286e-03    1.7858283e-03    0.0000000e+00                2                1    2.6282072e-02    2.6700132e-02    2.6923098e-02    2.7201805e-02    0.0000000e+00 
   3.4227041e+00                1                1    2.7513182e-03    2.8455622e-03    2.9063648e-03    3.0006089e-03    0.0000000e+00                2                1    2.6336453e-02    2.6755379e-02    2.6978806e-02    2.7258089e-02    0.0000000e+00 
   3.5239545e+00                1                1    3.6619653e-03    3.8053309e-03    3.9036387e-03    4.0265234e-03    3.9356814e-03                2                1    2.6355912e-02    2.6803571e-02    2.7027400e-02    2.7307187e-02    3.9356814e-03 
   3.6067644e+00                1                1    4.4358917e-03    4.5952054e-03    4.6798408e-03    4.7943476e-03    4.8913288e-03                2                1    2.6394510e-02    2.6842824e-02    2.7066981e-02    2.7347178e-02    4.8913288e-03 
   3.7021704e+00                1                1    5.3211052e-03    5.5023006e-03    5.5868585e-03    5.6955757e-03    5.8617922e-03                2                1    2.6438801e-02    2.6859801e-02    2.7112401e-02    2.7393068e-02    5.8617922e-03 
   3.8059080e+00                1                1    6.2637528e-03    6.4465334e-03    6.5519838e-03    6.7066444e-03    7.0836162e-03                2                1    2.6486766e-02    2.6908530e-02    2.7133470e-02    2.7442764e-02    7.0836162e-03 
   3.9154496e+00                1                1    7.3750174e-03    7.5042619e-03    7.5769620e-03    7.7142843e-03    8.0382291e-03                2                1    2.6537181e-02    2.6959747e-02    2.7185116e-02    2.7494998e-02    8.0382291e-03 
   4.0132479e+00                1                1    8.4679379e-03    8.5937883e-03    8.6567135e-03    8.7466067e-03    9.2967810e-03                2                1    2.6553752e-02    2.7005250e-02    2.7230999e-02    2.7541404e-02    9.2967810e-03 
   4.1014886e+00                1                1    9.4999807e-03    9.6510938e-03    9.7115391e-03    9.8022070e-03    1.0240393e-02                2                1    2.6593931e-02    2.7046112e-02    2.7272203e-02    2.7554816e-02    1.0240393e-02 
   4.2080202e+00                1                1    1.0866947e-02    1.0993173e-02    1.1073499e-02    1.1188250e-02    1.2154697e-02                2                1    2.6642197e-02    2.7095199e-02    2.7321700e-02    2.7604827e-02    1.2154697e-02 
   4.3048409e+00                1                1    1.2215989e-02    1.2293469e-02    1.2383862e-02    1.2525909e-02    1.3399764e-02                2                1    2.6685887e-02    2.7139632e-02    2.7366505e-02    2.7650096e-02    1.3399764e-02 
   4.4048646e+00                1                1    1.3732924e-02    1.3805127e-02    1.3862889e-02    1.4065056e-02    1.5310934e-02                2                1    2.6730844e-02    2.7185354e-02    2.7412609e-02    2.7696677e-02    1.5310934e-02 
   4.5075019e+00                1                1    1.5441178e-02    1.5571072e-02    1.5619783e-02    1.5798387e-02    1.7512202e-02                2                1    2.6776780e-02    2.7232071e-02    2.7459716e-02    2.7744273e-02    1.7512202e-02 
   4.6067928e+00                1                1    1.7243927e-02    1.7387777e-02    1.7441720e-02    1.7567588e-02    1.9430601e-02                2                1    2.6821075e-02    2.7277119e-02    2.7505141e-02    2.7790169e-02    1.9430601e-02 
   4.7061803e+00                1                1    1.9074180e-02    1.9353509e-02    1.9413365e-02    1.9473221e-02    2.1363971e-02                2                1    2.6865278e-02    2.7322074e-02    2.7550471e-02    2.7835968e-02    2.1363971e-02 
   4.8054512e+00                1                1    2.0456961e-02    2.1093498e-02    2.1269094e-02    2.1444690e-02    2.2882696e-02                2                1    2.6909349e-02    2.7366894e-02    2.7595666e-02    2.7881632e-02    2.2882696e-02 
   4.9047609e+00                1                1    2.2786404e-02    2.3312428e-02    2.3408068e-02    2.3479799e-02    2.4788884e-02                2                1    2.6953402e-02    2.7411696e-02    2.7640843e-02    2.7955920e-02    2.4788884e-02 
   5.0040779e+00                1                1    2.4552457e-02    2.5152570e-02    2.5361305e-02    2.5517856e-02    2.6995209e-02                2                1    2.7054848e-02    2.7485201e-02    2.7714723e-02    2.8001625e-02    2.6995209e-02 
   5.1033912e+00                1                1    2.6742755e-02    2.7333911e-02    2.7530962e-02    2.7699864e-02    2.9206058e-02                2                1    2.7300584e-02    2.7674171e-02    2.7846596e-02    2.8076495e-02    2.9206058e-02 
   5.2026684e+00                1                1    2.9041047e-02    2.9588991e-02    2.9710756e-02    2.9893404e-02    3.1794950e-02                2                1    2.7389586e-02    2.8027967e-02    2.8423155e-02    2.9365527e-02    3.1794950e-02 
   5.3019647e+00                1                1    3.1189058e-02    3.1937856e-02    3.2068081e-02    3.2198307e-02    3.3987812e-02                2                1    2.7168588e-02    2.7923271e-02    2.8513893e-02    3.0548256e-02    3.3987812e-02 
   5.4012545e+00                1                1    3.1409931e-02    3.3713325e-02    3.3992525e-02    3.4201924e-02    3.6185963e-02                2                1    2.7126820e-02    2.7863771e-02    2.8635815e-02    3.0636111e-02    3.6185963e-02 
   5.5005633e+00                1                1    2.9195069e-02    3.4251611e-02    3.5912519e-02    3.6318519e-02    3.8691833e-02                2                1    2.7130911e-02    2.8021665e-02    2.9023765e-02    3.1547570e-02    3.8691833e-02 
   5.6098197e+00                1                1    2.5367597e-02    3.1073379e-02    3.4466006e-02    3.8012843e-02    3.9393158e-02                2                1    2.7255314e-02    2.8294712e-02    2.9526591e-02    3.2606287e-02    3.9393158e-02 
   5.7025722e+00                1                1    2.1642927e-02    2.4069439e-02    2.9118151e-02    3.7806631e-02    3.9814601e-02                2                1    2.7312812e-02    2.8486715e-02    2.9856269e-02    3.3299718e-02    3.9814601e-02 
   5.8060997e+00                1                1    2.0415630e-02    2.3287192e-02    2.5450698e-02    3.4104722e-02    3.9889879e-02                2                1    2.7342643e-02    2.8522901e-02    2.9899869e-02    3.3637352e-02    3.9889879e-02 
   5.9078069e+00                1                1    2.1571627e-02    2.3224926e-02    2.4287762e-02    3.2947904e-02    3.9893983e-02                2                1    2.7395930e-02    2.8498065e-02    2.9718286e-02    3.3339587e-02    3.9893983e-02 
   6.0036435e+00                1                1    2.0164205e-02    2.3866227e-02    2.5914154e-02    3.1900402e-02    4.0019119e-02                2                1    2.7376847e-02    2.8479799e-02    2.9582751e-02    3.2891607e-02    4.0019119e-02 
   6.1064819e+00                1                1    1.8598131e-02    2.1041105e-02    2.3523483e-02    3.1404047e-02    4.0019119e-02                2                1    2.7428275e-02    2.8492303e-02    2.9516922e-02    3.2354330e-02    4.0019119e-02 
   6.2021371e+00                1                1    1.8486125e-02    2.1042717e-02    2.3166655e-02    3.1898399e-02    4.0019119e-02                2                1    2.7475272e-02    2.8579013e-02    2.9485658e-02    3.1969075e-02    4.0019119e-02 
   6.3054654e+00                1                1    1.7935734e-02    1.9666375e-02    2.3127657e-02    3.2016858e-02    4.0168768e-02                2                1    2.7552085e-02    2.8616329e-02    2.9522907e-02    3.1730227e-02    4.0168768e-02 
   6.4078466e+00                1                1    1.8853892e-02    2.0703857e-02    2.2081490e-02    3.1410033e-02    4.0168768e-02                2                1    2.7538346e-02    2.8643036e-02    2.9511007e-02    3.1562574e-02    4.0168768e-02 
   6.5031446e+00                1                1    1.8032434e-02    1.9757276e-02    2.3246160e-02    3.1439157e-02    4.0168768e-02                2                1    2.7543337e-02    2.8608767e-02    2.9437435e-02    3.1489374e-02    4.0168768e-02 
   6.6004180e+00                1                1    1.7803753e-02    2.0751394e-02    2.2009054e-02    3.1284299e-02    4.0168768e-02                2                1    2.7565770e-02    2.8592575e-02    2.9382425e-02    3.1396543e-02    4.0168768e-02 
   6.7029836e+00                1                1    1.6457817e-02    1.8343199e-02    2.1878291e-02    3.1030251e-02    4.0168768e-02                2                1    2.7571918e-02    2.8559451e-02    2.9349478e-02    3.1245541e-02    4.0168768e-02 
   6.8011539e+00                1                1    1.6559135e-02    1.8741044e-02    2.0883991e-02    3.0780509e-02    4.0168768e-02                2                1    2.7578564e-02    2.8566335e-02    2.9317041e-02    3.1253072e-02    4.0168768e-02 
   6.9022840e+00                1                1    1.6554141e-02    1.8730272e-02    2.1489296e-02    3.0815573e-02    4.0168768e-02                2                1    2.7577608e-02    2.8565345e-02    2.9316024e-02    3.1172969e-02    4.0168768e-02 
   7.0051516e+00                1                1    1.6294774e-02    1.9120233e-02    2.0552315e-02    2.9996317e-02    4.0168768e-02                2                1    2.7625339e-02    2.8611958e-02    2.9361789e-02    3.1177168e-02    4.0168768e-02 
   7.1050938e+00                1                1    1.5655356e-02    1.8030920e-02    2.0445427e-02    2.9830852e-02    4.0168768e-02                2                1    2.7670810e-02    2.8646508e-02    2.9388039e-02    3.1144296e-02    4.0168768e-02 
   7.2007131e+00                1                1    1.5464931e-02    1.7701753e-02    2.0015708e-02    2.9811450e-02    4.0168768e-02                2                1    2.7700278e-02    2.8635309e-02    2.9375541e-02    3.1050804e-02    4.0168768e-02 
   7.3088461e+00                1                1    1.5015450e-02    1.7596231e-02    2.0255217e-02    2.9874489e-02    4.0168768e-02                2                1    2.7686721e-02    2.8658867e-02    2.9358812e-02    3.0914246e-02    4.0168768e-02 
   7.4085233e+00                1                1    1.5126949e-02    1.7480888e-02    2.0259307e-02    2.9675061e-02    4.0168768e-02                2                1    2.7714198e-02    2.8684583e-02    2.9305629e-02    3.0819430e-02    4.0168768e-02 
   7.5081237e+00                1                1    1.5312645e-02    1.6859377e-02    2.0262187e-02    2.9233232e-02    4.0168768e-02                2                1    2.7696866e-02    2.8665288e-02    2.9285078e-02    3.0718342e-02    4.0168768e-02 
   7.6078445e+00                1                1    1.4562663e-02    1.6560706e-02    2.0057282e-02    2.8933205e-02    4.0168768e-02                2                1    2.7709576e-02    2.8675740e-02    2.9294085e-02    3.0646714e-02    4.0168768e-02 
   7.7053482e+00                1                1    1.4218351e-02    1.6562457e-02    1.9905691e-02    2.8897837e-02    4.0168768e-02                2                1    2.7681965e-02    2.8645822e-02    2.9262690e-02    3.0573535e-02    4.0168768e-02 
   7.8051352e+00                1                1    1.4085321e-02    1.6184759e-02    2.0078263e-02    2.9086761e-02    4.0870117e-02                2                1    2.7675772e-02    2.8636736e-02    2.9251754e-02    3.0520227e-02    4.0870117e-02 
   7.9054992e+00                1                1    1.4823651e-02    1.6531087e-02    2.0605650e-02    2.9220442e-02    4.0870117e-02                2                1    2.7657445e-02    2.8576806e-02    2.9189714e-02    3.0415529e-02    4.0870117e-02 
   8.0060966e+00                1                1    1.5142336e-02    1.9109094e-02    2.3762406e-02    3.0589807e-02    4.0919023e-02                2                1    2.7594896e-02    2.8549077e-02    2.9121585e-02    3.0304769e-02    4.0919023e-02 
   8.1130833e+00                1                1    1.9672397e-02    2.5760566e-02    2.8804651e-02    3.2990267e-02    4.1866478e-02                2                1    2.7585529e-02    2.8497447e-02    2.9067396e-02    3.0245290e-02    4.1866478e-02 
   8.2047990e+00                1                1    2.4197101e-02    2.8610652e-02    3.0662567e-02    3.3798511e-02    4.1914222e-02                2                1    2.7564018e-02    2.8479158e-02    2.9064847e-02    3.0272832e-02    4.1914222e-02 
   8.3055003e+00                1                1    2.7714768e-02    3.0721377e-02    3.2224682e-02    3.4498912e-02    4.1914222e-02                2                1    2.7512286e-02    2.8455979e-02    2.9036714e-02    3.0234478e-02    4.1914222e-02 
   8.4078031e+00                1                1    2.9658505e-02    3.2012957e-02    3.3266134e-02    3.5012985e-02    4.1914222e-02                2                1    2.7492082e-02    2.8421594e-02    2.8993600e-02    3.0209115e-02    4.1914222e-02 
   8.5004379e+00                1                1    3.0896418e-02    3.2791904e-02    3.4118744e-02    3.5710952e-02    4.2863008e-02                2                1    2.7439953e-02    2.8373774e-02    2.8984349e-02    3.0205498e-02    4.2863008e-02 
   8.6095958e+00                1                1    3.0972947e-02    3.3237388e-02    3.4273658e-02    3.5847252e-02    4.2909643e-02                2                1    2.7381398e-02    2.8349066e-02    2.8922498e-02    3.0176881e-02    4.2909643e-02 
   8.7099181e+00                1                1    2.7143992e-02    3.2117226e-02    3.4129298e-02    3.5761734e-02    4.2909643e-02                2                1    2.7361592e-02    2.8307604e-02    2.8926151e-02    3.0163244e-02    4.2909643e-02 
   8.8094403e+00                1                1    2.5738250e-02    2.9106932e-02    3.1226553e-02    3.5049440e-02    4.2909643e-02                2                1    2.7333216e-02    2.8301716e-02    2.8875642e-02    3.0131104e-02    4.2909643e-02 
   8.9124280e+00                1                1    2.5591622e-02    2.8269815e-02    2.9794897e-02    3.2659075e-02    4.1866478e-02                2                1    2.7347547e-02    2.8286829e-02    2.8900974e-02    3.0129266e-02    4.1866478e-02 
   9.0124322e+00                1                1    2.6296258e-02    2.8662921e-02    3.0052866e-02    3.2457096e-02    4.1842586e-02                2                1    2.7305398e-02    2.8283177e-02    2.8898816e-02    3.0130094e-02    4.1842586e-02 
   9.1058685e+00                1                1    2.6906263e-02    2.9001882e-02    3.0236801e-02    3.2594374e-02    4.0458762e-02                2                1    2.7291049e-02    2.8292556e-02    2.8900613e-02    3.0152496e-02    4.0458762e-02 
   9.2084330e+00                1                1    2.7374390e-02    2.9319413e-02    3.0363962e-02    3.2777231e-02    4.0458762e-02                2                1    2.7309102e-02    2.8276747e-02    2.8886005e-02    3.0176199e-02    4.0458762e-02 
   9.3009126e+00                1                1    2.7883368e-02    2.9803812e-02    3.0948692e-02    3.2832204e-02    4.0458762e-02                2                1    2.7282398e-02    2.8282276e-02    2.8925055e-02    3.0174903e-02    4.0458762e-02 
   9.4156395e+00                1                1    2.8423233e-02    3.0103784e-02    3.1199795e-02    3.3099548e-02    4.0458762e-02                2                1    2.7260688e-02    2.8269010e-02    2.8917216e-02    3.0213629e-02    4.0458762e-02 
   9.5156846e+00                1                1    2.8908676e-02    3.0622053e-02    3.1642788e-02    3.3647803e-02    4.0458762e-02                2                1    2.7286119e-02    2.8295381e-02    2.8944192e-02    3.0241815e-02    4.0458762e-02 
   9.6149165e+00                1                1    2.8924642e-02    3.1006340e-02    3.1882844e-02    3.3380206e-02    4.0342656e-02                2                1    2.7242607e-02    2.8284870e-02    2.8967732e-02    3.0297516e-02    4.0342656e-02 
   9.7182445e+00                1                1    2.9037471e-02    3.1173130e-02    3.2259694e-02    3.3795870e-02    0.0000000e+00                2                1    2.7256859e-02    2.8306592e-02    2.8958150e-02    3.0297464e-02    0.0000000e+00 
   9.8077840e+00                1                1    2.9126583e-02    3.1151820e-02    3.2366962e-02    3.4060796e-02    0.0000000e+00                2                1    2.7220569e-02    2.8277324e-02    2.8969682e-02    3.0281516e-02    0.0000000e+00 
   9.9017080e+00                1                1    2.9145747e-02    3.1243357e-02    3.2457763e-02    3.4665774e-02    0.0000000e+00                2                1    2.7215308e-02    2.8280414e-02    2.8941515e-02    3.0263716e-02    0.0000000e+00 
   1.0002666e+01                1                1    2.8855076e-02    3.1388155e-02    3.2416071e-02    3.4618749e-02    0.0000000e+00                2                1    2.7219964e-02    2.8295412e-02    2.8962932e-02    3.0260887e-02    0.0000000e+00 
   1.0101377e+01                1                1    2.8779055e-02    3.1518178e-02    3.2613828e-02    3.4184258e-02    0.0000000e+00                2                1    2.7229281e-02    2.8315456e-02    2.9027088e-02    3.0263080e-02    0.0000000e+00 
   1.0211028e+01                1                1    2.8932257e-02    3.1138019e-02    3.2718816e-02    3.4483426e-02    0.0000000e+00                2                1    2.7200131e-02    2.8325904e-02    2.9015894e-02    3.0323243e-02    0.0000000e+00 
   1.0314377e+01                1                1    2.8990348e-02    3.0925519e-02    3.2228038e-02    3.4535357e-02    0.0000000e+00                2                1    2.7226921e-02    2.8359854e-02    2.9054232e-02    3.0369895e-02    0.0000000e+00 
   1.0400419e+01                1                1    2.9508275e-02    3.1269963e-02    3.2481124e-02    3.4793339e-02    0.0000000e+00                2                1    2.7234082e-02    2.8373430e-02    2.9071739e-02    3.0358100e-02    0.0000000e+00 
   1.0524858e+01                1                1    2.9824192e-02    3.1725484e-02    3.2582930e-02    3.4446942e-02    0.0000000e+00                2                1    2.7246569e-02    2.8395744e-02    2.9100077e-02    3.0434603e-02    0.0000000e+00 
   1.0617996e+01                1                1    3.0287426e-02    3.1984728e-02    3.2965392e-02    3.4474106e-02    0.0000000e+00                2                1    2.7288989e-02    2.8446252e-02    2.9155541e-02    3.0536790e-02    0.0000000e+00 
   1.0710808e+01                1                1    3.0142599e-02    3.2238481e-02    3.3038727e-02    3.4524898e-02    3.6884657e-02                2                1    2.7328331e-02    2.8493638e-02    2.9207859e-02    3.0561119e-02    3.6884657e-02 
   1.0802736e+01                1                1    3.0065382e-02    3.2358505e-02    3.3304873e-02    3.4651627e-02    0.0000000e+00                2                1    2.7343815e-02    2.8555729e-02    2.9237431e-02    3.0638707e-02    0.0000000e+00 
   1.0925367e+01                1                1    3.0318472e-02    3.2754129e-02    3.3408484e-02    3.4462724e-02    0.0000000e+00                2                1    2.7411775e-02    2.8611494e-02    2.9338597e-02    3.0720092e-02    0.0000000e+00 
   1.1025719e+01                1                1    3.0671213e-02    3.3279185e-02    3.4013824e-02    3.4932124e-02    0.0000000e+00                2                1    2.7475238e-02    2.8680934e-02    2.9411658e-02    3.0800034e-02    0.0000000e+00 
   1.1129633e+01                1                1    3.1169487e-02    3.3115285e-02    3.4326820e-02    3.5318075e-02    0.0000000e+00                2                1    2.7509946e-02    2.8758729e-02    2.9456578e-02    3.0852276e-02    0.0000000e+00 
   1.1201562e+01                1                1    3.1667067e-02    3.3366817e-02    3.4734006e-02    3.5731685e-02    0.0000000e+00                2                1    2.7574858e-02    2.8828261e-02    2.9528692e-02    3.0929553e-02    0.0000000e+00 
   1.1318960e+01                1                1    3.1695908e-02    3.3450699e-02    3.4291536e-02    3.6046327e-02    0.0000000e+00                2                1    2.7668756e-02    2.8929798e-02    2.9634498e-02    3.1043899e-02    0.0000000e+00 
   1.1428523e+01                1                1    3.1864961e-02    3.3752433e-02    3.4677664e-02    3.5713923e-02    0.0000000e+00                2                1    2.7770934e-02    2.9040036e-02    2.9749240e-02    3.1167648e-02    0.0000000e+00 
   1.1505844e+01                1                1    3.1924057e-02    3.4270866e-02    3.5015885e-02    3.5835406e-02    0.0000000e+00                2                1    2.7820424e-02    2.9096934e-02    2.9810279e-02    3.1236967e-02    0.0000000e+00 
   1.1621513e+01                1                1    3.1998357e-02    3.4748506e-02    3.5343133e-02    3.6049252e-02    0.0000000e+00                2                1    2.7918280e-02    2.9206233e-02    2.9925971e-02    3.1365448e-02    0.0000000e+00 
   1.1700882e+01                1                1    3.2020231e-02    3.4528728e-02    3.5598529e-02    3.6299432e-02    0.0000000e+00                2                1    2.8014262e-02    2.9310159e-02    3.0034338e-02    3.1482694e-02    0.0000000e+00 
   1.1819130e+01                1                1    3.1248820e-02    3.3943940e-02    3.5182238e-02    3.6274854e-02    0.0000000e+00                2                1    2.8123772e-02    2.9431855e-02    3.0162842e-02    3.1586343e-02    0.0000000e+00 
   1.1938907e+01                1                1    3.1761332e-02    3.4145266e-02    3.5428922e-02    3.6309144e-02    0.0000000e+00                2                1    2.8241442e-02    2.9562225e-02    3.0300309e-02    3.1698785e-02    0.0000000e+00 
   1.2020982e+01                1                1    3.2198264e-02    3.4579250e-02    3.5604906e-02    3.6300887e-02    0.0000000e+00                2                1    2.8351879e-02    2.9642378e-02    3.0385393e-02    3.1793210e-02    0.0000000e+00 
   1.2104082e+01                1                1    3.2542460e-02    3.4567161e-02    3.5781981e-02    3.6334172e-02    0.0000000e+00                2                1    2.8421822e-02    2.9760246e-02    3.0508189e-02    3.1925343e-02    0.0000000e+00 
   1.2226869e+01                1                1    3.2450167e-02    3.4179371e-02    3.5467076e-02    3.6313282e-02    3.6648280e-02                2                1    2.8542136e-02    2.9893713e-02    3.0649006e-02    3.2040336e-02    3.6648280e-02 
   1.2312795e+01                1                1    3.2533849e-02    3.4219161e-02    3.4951905e-02    3.6344120e-02    3.7418584e-02                2                1    2.8658121e-02    2.9978956e-02    3.0739437e-02    3.2140323e-02    3.7418584e-02 
   1.2400411e+01                1                1    3.2317754e-02    3.4486977e-02    3.4817876e-02    3.6325303e-02    3.6648280e-02                2                1    2.8737839e-02    3.0108227e-02    3.0833726e-02    3.2284725e-02    3.6648280e-02 
   1.2534974e+01                1                1    3.2121057e-02    3.4822146e-02    3.5552170e-02    3.6355196e-02    0.0000000e+00                2                1    2.8920161e-02    3.0264337e-02    3.0997524e-02    3.2463899e-02    0.0000000e+00 
   1.2626869e+01                1                1    3.2265947e-02    3.4770610e-02    3.5691441e-02    3.6391274e-02    0.0000000e+00                2                1    2.9045236e-02    3.0358015e-02    3.1137477e-02    3.2614354e-02    0.0000000e+00 
   1.2720331e+01                1                1    3.2458909e-02    3.5129813e-02    3.5908827e-02    3.6465265e-02    0.0000000e+00                2                1    2.9166230e-02    3.0505886e-02    3.1271404e-02    3.2725887e-02    0.0000000e+00 
   1.2814027e+01                1                1    3.2709714e-02    3.5398184e-02    3.5883602e-02    3.6555719e-02    0.0000000e+00                2                1    2.9270954e-02    3.0583899e-02    3.1394836e-02    3.2823629e-02    0.0000000e+00 
   1.2907702e+01                1                1    3.2898743e-02    3.5117058e-02    3.6132219e-02    3.6658599e-02    3.6648280e-02                2                1    2.9378643e-02    3.0742373e-02    3.1521647e-02    3.2924341e-02    3.6648280e-02 
   1.3001370e+01                1                1    3.2948930e-02    3.5069781e-02    3.6395312e-02    3.6811908e-02    0.0000000e+00                2                1    2.9516775e-02    3.0853087e-02    3.1639152e-02    3.3054071e-02    0.0000000e+00 
   1.3141885e+01                1                1    3.2977675e-02    3.4822317e-02    3.6328147e-02    3.6968125e-02    0.0000000e+00                2                1    2.9711583e-02    3.1026940e-02    3.1800679e-02    3.3232096e-02    0.0000000e+00 
   1.3235607e+01                1                1    3.3311871e-02    3.5093052e-02    3.6343668e-02    3.7215310e-02    0.0000000e+00                2                1    2.9817597e-02    3.1142824e-02    3.1922369e-02    3.3364527e-02    0.0000000e+00 
   1.3329652e+01                1                1    3.3320486e-02    3.5152541e-02    3.5954064e-02    3.7404441e-02    3.6648280e-02                2                1    2.9967996e-02    3.1303398e-02    3.2049653e-02    3.3463608e-02    3.6648280e-02 
   1.3423947e+01                1                1    3.3340377e-02    3.5032392e-02    3.6032219e-02    3.6685951e-02    0.0000000e+00                2                1    3.0081943e-02    3.1427714e-02    3.2179762e-02    3.3565115e-02    0.0000000e+00 
   1.3518603e+01                1                1    3.3288720e-02    3.5497634e-02    3.6388950e-02    3.6815232e-02    0.0000000e+00                2                1    3.0234387e-02    3.1550660e-02    3.2308514e-02    3.3704561e-02    0.0000000e+00 
   1.3613414e+01                1                1    3.3580694e-02    3.5884486e-02    3.6470196e-02    3.6977811e-02    0.0000000e+00                2                1    3.0350114e-02    3.1676675e-02    3.2440453e-02    3.3807213e-02    0.0000000e+00 
   1.3708992e+01                1                1    3.3899166e-02    3.6180084e-02    3.6416041e-02    3.7241891e-02    0.0000000e+00                2                1    3.0499857e-02    3.1796000e-02    3.2565584e-02    3.3942736e-02    0.0000000e+00 
   1.3805158e+01                1                1    3.4218855e-02    3.6436743e-02    3.6753585e-02    3.7506083e-02    0.0000000e+00                2                1    3.0603150e-02    3.1908885e-02    3.2724969e-02    3.4071508e-02    0.0000000e+00 
   1.3901683e+01                1                1    3.2954648e-02    3.6106155e-02    3.6534137e-02    3.7234472e-02    3.6884657e-02                2                1    3.0746854e-02    3.2021122e-02    3.2843230e-02    3.4199709e-02    3.6884657e-02 
   1.4044870e+01                1                1    3.2436268e-02    3.6441715e-02    3.6991482e-02    3.7580518e-02    0.0000000e+00                2                1    3.0960128e-02    3.2248402e-02    3.3037989e-02    3.4409378e-02    0.0000000e+00 
   1.4141413e+01                1                1    3.2922579e-02    3.6084411e-02    3.7032961e-02    3.7823419e-02    0.0000000e+00                2                1    3.1069305e-02    3.2363860e-02    3.3187667e-02    3.4521450e-02    0.0000000e+00 
   1.4238730e+01                1                1    3.3372546e-02    3.6554672e-02    3.7469533e-02    3.8185512e-02    0.0000000e+00                2                1    3.1207052e-02    3.2507346e-02    3.3295403e-02    3.4674502e-02    0.0000000e+00 
   1.4337576e+01                1                1    3.3822186e-02    3.6824155e-02    3.7624680e-02    3.8625336e-02    0.0000000e+00                2                1    3.1352449e-02    3.2658801e-02    3.3410943e-02    3.4796468e-02    0.0000000e+00 
   1.4436470e+01                1                1    3.3943998e-02    3.6883395e-02    3.7930303e-02    3.9017478e-02    3.6965902e-02                2                1    3.1493795e-02    3.2766272e-02    3.3561570e-02    3.4913576e-02    3.6965902e-02 
   1.4532850e+01                1                1    3.4393992e-02    3.6997207e-02    3.8022716e-02    3.8653798e-02    0.0000000e+00                2                1    3.1633099e-02    3.2871264e-02    3.3670079e-02    3.5028066e-02    0.0000000e+00 
   1.4630050e+01                1                1    3.4021378e-02    3.6053099e-02    3.8323847e-02    3.8961250e-02    0.0000000e+00                2                1    3.1762173e-02    3.3007748e-02    3.3825157e-02    3.5148581e-02    0.0000000e+00 
   1.4728134e+01                1                1    3.3594877e-02    3.6049114e-02    3.8543584e-02    3.9267785e-02    0.0000000e+00                2                1    3.1917590e-02    3.3169260e-02    3.3951554e-02    3.5281453e-02    0.0000000e+00 
   1.4827219e+01                1                1    3.3600590e-02    3.6525913e-02    3.8760535e-02    3.9613754e-02    0.0000000e+00                2                1    3.2043785e-02    3.3286695e-02    3.4063515e-02    3.5384107e-02    0.0000000e+00 
   1.4924815e+01                1                1    3.4002347e-02    3.6955506e-02    3.8924279e-02    3.9908665e-02    0.0000000e+00                2                1    3.2169275e-02    3.3418567e-02    3.4160335e-02    3.5487708e-02    0.0000000e+00 
   1.5022648e+01                1                1    3.3949063e-02    3.7385371e-02    3.9124225e-02    4.0242060e-02    0.0000000e+00                2                1    3.2297440e-02    3.3553234e-02    3.4298861e-02    3.5593898e-02    0.0000000e+00 
   1.5120821e+01                1                1    3.4179706e-02    3.7271758e-02    3.7856741e-02    4.0530948e-02    0.0000000e+00                2                1    3.2426596e-02    3.3688945e-02    3.4438465e-02    3.5700814e-02    0.0000000e+00 
   1.5209553e+01                1                1    3.4544846e-02    3.7662308e-02    3.8209970e-02    4.0442747e-02    0.0000000e+00                2                1    3.2575671e-02    3.3804194e-02    3.4557160e-02    3.5825313e-02    0.0000000e+00 
   1.5347900e+01                1                1    3.5102337e-02    3.8130606e-02    3.8813033e-02    4.0902966e-02    0.0000000e+00                2                1    3.2768093e-02    3.3965465e-02    3.4723801e-02    3.5961086e-02    0.0000000e+00 
   1.5436537e+01                1                1    3.5244509e-02    3.8382130e-02    3.9198771e-02    4.1218883e-02    0.0000000e+00                2                1    3.2876558e-02    3.4079359e-02    3.4801040e-02    3.6043934e-02    0.0000000e+00 
   1.5525361e+01                1                1    3.5556605e-02    3.8674846e-02    3.8891390e-02    4.1533233e-02    0.0000000e+00                2                1    3.3025532e-02    3.4193508e-02    3.4918459e-02    3.6126710e-02    0.0000000e+00 
   1.5617905e+01                1                1    3.5743794e-02    3.7184020e-02    3.9104321e-02    4.1766558e-02    0.0000000e+00                2                1    3.3140153e-02    3.4354078e-02    3.5041969e-02    3.6255894e-02    0.0000000e+00 
   1.5713601e+01                1                1    3.5980767e-02    3.7564272e-02    3.9455682e-02    4.2094858e-02    0.0000000e+00                2                1    3.3265719e-02    3.4476850e-02    3.5163157e-02    3.6374287e-02    0.0000000e+00 
   1.5812003e+01                1                1    3.6001940e-02    3.7908447e-02    3.9859291e-02    4.2475195e-02    0.0000000e+00                2                1    3.3409806e-02    3.4587066e-02    3.5277183e-02    3.6454442e-02    0.0000000e+00 
   1.5911172e+01                1                1    3.6377320e-02    3.7762697e-02    4.0175934e-02    4.2812620e-02    0.0000000e+00                2                1    3.3555532e-02    3.4698543e-02    3.5392513e-02    3.6576346e-02    0.0000000e+00 
   1.6010868e+01                1                1    3.6797673e-02    3.8103833e-02    4.0490953e-02    4.3148312e-02    0.0000000e+00                2                1    3.3702864e-02    3.4852292e-02    3.5550159e-02    3.6699586e-02    0.0000000e+00 
   1.6109656e+01                1                1    3.6758160e-02    3.8482616e-02    4.0842400e-02    4.3474465e-02    0.0000000e+00                2                1    3.3849838e-02    3.4964406e-02    3.5666171e-02    3.6780739e-02    0.0000000e+00 
   1.6206322e+01                1                1    3.6997770e-02    3.8824820e-02    4.1154309e-02    4.3803532e-02    0.0000000e+00                2                1    3.3951379e-02    3.5113529e-02    3.5819120e-02    3.6856754e-02    0.0000000e+00 
   1.6305546e+01                1                1    3.7335386e-02    3.9167798e-02    4.1458312e-02    4.4115309e-02    0.0000000e+00                2                1    3.4099824e-02    3.5268484e-02    3.5936290e-02    3.6937998e-02    0.0000000e+00 
   1.6403687e+01                1                1    3.7653367e-02    3.9212702e-02    4.0129958e-02    4.4441062e-02    0.0000000e+00                2                1    3.4247507e-02    3.5380697e-02    3.6052217e-02    3.7059496e-02    0.0000000e+00 
   1.6501980e+01                1                1    3.7688988e-02    3.9525236e-02    4.0489266e-02    4.4758543e-02    0.0000000e+00                2                1    3.4394448e-02    3.5491694e-02    3.6166923e-02    3.7179765e-02    0.0000000e+00 
   1.6600268e+01                1                1    3.8065233e-02    3.9858160e-02    4.0777610e-02    4.5053053e-02    0.0000000e+00                2                1    3.4496935e-02    3.5600158e-02    3.6279064e-02    3.7297424e-02    0.0000000e+00 
   1.6749338e+01                1                1    3.7069721e-02    4.0020544e-02    4.1219316e-02    4.5461125e-02    0.0000000e+00                2                1    3.4716713e-02    3.5828332e-02    3.6469650e-02    3.7453005e-02    0.0000000e+00 
   1.6848240e+01                1                1    3.8910683e-02    4.0574323e-02    4.1498567e-02    4.5657666e-02    0.0000000e+00                2                1    3.4876982e-02    3.5946828e-02    3.6631529e-02    3.7530200e-02    0.0000000e+00 
   1.6948491e+01                1                1    3.9239113e-02    4.0675255e-02    4.1787107e-02    4.5817571e-02    0.0000000e+00                2                1    3.4983313e-02    3.6072614e-02    3.6742953e-02    3.7664669e-02    0.0000000e+00 
   1.7048890e+01                1                1    3.9527703e-02    4.0967608e-02    4.2082373e-02    4.5891152e-02    0.0000000e+00                2                1    3.5166639e-02    3.6218273e-02    3.6891319e-02    3.7816757e-02    0.0000000e+00 
   1.7148436e+01                1                1    3.8376184e-02    4.1310285e-02    4.2334892e-02    4.5921016e-02    0.0000000e+00                2                1    3.5308858e-02    3.6364745e-02    3.6956042e-02    3.7927458e-02    0.0000000e+00 
   1.7248171e+01                1                1    3.8713352e-02    4.1515284e-02    4.2636056e-02    4.5951675e-02    0.0000000e+00                2                1    3.5453169e-02    3.6470963e-02    3.7107085e-02    3.8040063e-02    0.0000000e+00 
   1.7347513e+01                1                1    3.8630807e-02    4.1814922e-02    4.2891902e-02    4.6029192e-02    4.2335895e-02                2                1    3.5556159e-02    3.6620715e-02    3.7216866e-02    3.8153675e-02    4.2335895e-02 
   1.7446739e+01                1                1    3.8971492e-02    4.2117384e-02    4.3197317e-02    4.6061487e-02    0.0000000e+00                2                1    3.5699993e-02    3.6768855e-02    3.7324663e-02    3.8308016e-02    0.0000000e+00 
   1.7545982e+01                1                1    3.9313071e-02    4.2420452e-02    4.3456245e-02    4.6139892e-02    0.0000000e+00                2                1    3.5843760e-02    3.6874000e-02    3.7474973e-02    3.8419360e-02    0.0000000e+00 
   1.7645418e+01                1                1    3.9658350e-02    4.2727151e-02    4.3718609e-02    4.6268075e-02    0.0000000e+00                2                1    3.5987619e-02    3.7021993e-02    3.7582280e-02    3.8573555e-02    0.0000000e+00 
   1.7744404e+01                1                1    4.0004987e-02    4.2987608e-02    4.3981814e-02    4.6348973e-02    0.0000000e+00                2                1    3.6087340e-02    3.7125825e-02    3.7731608e-02    3.8683552e-02    0.0000000e+00 
   1.7843658e+01                1                1    4.0341725e-02    4.3139995e-02    4.4072752e-02    4.5891627e-02    0.0000000e+00                2                1    3.6230762e-02    3.7273373e-02    3.7881564e-02    3.8837291e-02    0.0000000e+00 
   1.7943375e+01                1                1    4.0676716e-02    4.3388497e-02    4.4323594e-02    4.5913258e-02    0.0000000e+00                2                1    3.6376041e-02    3.7422834e-02    3.7989846e-02    3.8949406e-02    0.0000000e+00 
   1.8043631e+01                1                1    4.1014357e-02    4.3686149e-02    4.4623620e-02    4.5982953e-02    0.0000000e+00                2                1    3.6522539e-02    3.7529755e-02    3.8142843e-02    3.9062475e-02    0.0000000e+00 
   1.8142985e+01                1                1    4.1352630e-02    4.3937169e-02    4.4923993e-02    4.6098784e-02    0.0000000e+00                2                1    3.6664668e-02    3.7675804e-02    3.8247315e-02    3.9214489e-02    0.0000000e+00 
   1.8242844e+01                1                1    4.1648206e-02    4.4192327e-02    4.5181708e-02    4.6171088e-02    0.0000000e+00                2                1    3.6775284e-02    3.7834836e-02    3.8408760e-02    3.9380016e-02    0.0000000e+00 
   1.8342575e+01                1                1    4.1993126e-02    4.4449416e-02    4.5441380e-02    4.6244398e-02    0.0000000e+00                2                1    3.6929486e-02    3.7949147e-02    3.8525478e-02    3.9500806e-02    0.0000000e+00 
   1.8442683e+01                1                1    4.2295143e-02    4.4710656e-02    4.5042196e-02    4.6368360e-02    0.0000000e+00                2                1    3.7036308e-02    3.8104663e-02    3.8683356e-02    3.9662681e-02    0.0000000e+00 
   1.8542458e+01                1                1    4.0414321e-02    4.4403513e-02    4.5353321e-02    4.6398110e-02    0.0000000e+00                2                1    3.7183892e-02    3.8256505e-02    3.8792811e-02    3.9776039e-02    0.0000000e+00 
   1.8642046e+01                1                1    4.0712831e-02    4.4617453e-02    4.5569800e-02    4.6474530e-02    0.0000000e+00                2                1    3.7329607e-02    3.8361556e-02    3.8899964e-02    3.9887045e-02    0.0000000e+00 
   1.8741070e+01                1                1    4.0773462e-02    4.4258781e-02    4.5738848e-02    4.6598242e-02    0.0000000e+00                2                1    3.7472338e-02    3.8508232e-02    3.9048698e-02    4.0039553e-02    0.0000000e+00 
   1.8840596e+01                1                1    4.1075395e-02    4.4494442e-02    4.5805857e-02    4.6602073e-02    0.0000000e+00                2                1    3.7567950e-02    3.8652944e-02    3.9195442e-02    4.0144812e-02    0.0000000e+00 
   1.8940122e+01                1                1    4.1370646e-02    4.4563840e-02    4.5925643e-02    4.6723942e-02    0.0000000e+00                2                1    3.7705539e-02    3.8749134e-02    3.9293618e-02    4.0291839e-02    0.0000000e+00 
   1.9039714e+01                1                1    4.1196881e-02    4.4822207e-02    4.5999261e-02    4.6799657e-02    0.0000000e+00                2                1    3.7809881e-02    3.8857625e-02    3.9404274e-02    4.0452017e-02    0.0000000e+00 
   1.9129386e+01                1                1    4.1436158e-02    4.5022887e-02    4.6013957e-02    4.6910639e-02    0.0000000e+00                2                1    3.7943239e-02    3.8994679e-02    3.9543256e-02    4.0548980e-02    0.0000000e+00 
   1.9224039e+01                1                1    4.1729478e-02    4.5230591e-02    4.6034901e-02    4.6981148e-02    0.0000000e+00                2                1    3.8053212e-02    3.9107699e-02    3.9657866e-02    4.0666505e-02    0.0000000e+00 
   1.9342746e+01                1                1    4.2051061e-02    4.5515765e-02    4.6085305e-02    4.7129463e-02    0.0000000e+00                2                1    3.8206829e-02    3.9263028e-02    3.9814088e-02    4.0824365e-02    0.0000000e+00 
   1.9442741e+01                1                1    4.1544104e-02    4.5589063e-02    4.6112528e-02    4.7207046e-02    0.0000000e+00                2                1    3.8345752e-02    3.9403249e-02    3.9954986e-02    4.0920526e-02    0.0000000e+00 
   1.9532651e+01                1                1    4.1833826e-02    4.5411405e-02    4.5888416e-02    4.7319448e-02    4.6267575e-02                2                1    3.8475897e-02    3.9488421e-02    4.0086730e-02    4.1053230e-02    4.6267575e-02 
   1.9622760e+01                1                1    4.1215192e-02    4.5614030e-02    4.5948724e-02    4.6426858e-02    0.0000000e+00                2                1    3.8597605e-02    3.9610908e-02    4.0209677e-02    4.1130861e-02    0.0000000e+00 
   1.9722816e+01                1                1    4.0937657e-02    4.5779230e-02    4.6018912e-02    4.6498275e-02    0.0000000e+00                2                1    3.8668425e-02    3.9774554e-02    4.0327619e-02    4.1249393e-02    0.0000000e+00 
   1.9812829e+01                1                1    4.1223600e-02    4.5932123e-02    4.6028216e-02    4.6604769e-02    0.0000000e+00                2                1    3.8782491e-02    3.9843130e-02    4.0442622e-02    4.1411031e-02    0.0000000e+00 
   1.9902811e+01                1                1    4.1460942e-02    4.5987456e-02    4.6083764e-02    4.6661617e-02    0.0000000e+00                2                1    3.8926520e-02    3.9988572e-02    4.0542686e-02    4.1558562e-02    0.0000000e+00 
   2.0042778e+01                1                1    4.1846913e-02    4.6050933e-02    4.6099255e-02    4.6824086e-02    0.0000000e+00                2                1    3.9101292e-02    4.0165588e-02    4.0720872e-02    4.1738894e-02    0.0000000e+00 
   2.0132752e+01                1                1    4.2085254e-02    4.6056475e-02    4.6153334e-02    4.6879777e-02    0.0000000e+00                2                1    3.9202654e-02    4.0314786e-02    4.0870852e-02    4.1890307e-02    0.0000000e+00 
   2.0222725e+01                1                1    4.1789801e-02    4.5187346e-02    4.6158073e-02    4.6983191e-02    0.0000000e+00                2                1    3.9305777e-02    4.0419518e-02    4.0976388e-02    4.1997318e-02    0.0000000e+00 
   2.0312748e+01                1                1    4.2027348e-02    4.5383699e-02    4.6113340e-02    4.7086195e-02    0.0000000e+00                2                1    3.9409823e-02    4.0525195e-02    4.1082881e-02    4.2105306e-02    0.0000000e+00 
   2.0412780e+01                1                1    4.2275822e-02    4.5640334e-02    4.6127944e-02    4.7200687e-02    0.0000000e+00                2                1    3.9566901e-02    4.0684084e-02    4.1242676e-02    4.2220211e-02    0.0000000e+00 
   2.0512832e+01                1                1    4.2524363e-02    4.5896985e-02    4.6190257e-02    4.7314464e-02    0.0000000e+00                2                1    3.9677342e-02    4.0796327e-02    4.1355819e-02    4.2381555e-02    0.0000000e+00 
   2.0602888e+01                1                1    4.2175085e-02    4.6044808e-02    4.6191760e-02    4.7416356e-02    0.0000000e+00                2                1    3.9782285e-02    4.0949605e-02    4.1463226e-02    4.2490469e-02    0.0000000e+00 
   2.0714957e+01                1                1    4.2434379e-02    4.6068805e-02    4.6265261e-02    4.7493107e-02    0.0000000e+00                2                1    3.9942097e-02    4.1058057e-02    4.1616038e-02    4.2592503e-02    0.0000000e+00 
   2.0815078e+01                1                1    4.2681888e-02    4.5832570e-02    4.6324864e-02    4.7604828e-02    0.0000000e+00                2                1    4.0051209e-02    4.1218202e-02    4.1731680e-02    4.2758634e-02    0.0000000e+00 
   2.0915308e+01                1                1    4.2979074e-02    4.5989089e-02    4.6334501e-02    4.7716147e-02    0.0000000e+00                2                1    4.0156348e-02    4.1327771e-02    4.1890053e-02    4.2827191e-02    0.0000000e+00 
   2.1015601e+01                1                1    4.3227006e-02    4.5996700e-02    4.6392370e-02    4.7826676e-02    0.0000000e+00                2                1    4.0253676e-02    4.1429309e-02    4.1993613e-02    4.2934119e-02    0.0000000e+00 
   2.1115905e+01                1                1    4.3376412e-02    4.6102929e-02    4.6449940e-02    4.7937132e-02    0.0000000e+00                2                1    4.0340361e-02    4.1567086e-02    4.2133266e-02    4.3076900e-02    0.0000000e+00 
   2.1216178e+01                1                1    4.3575069e-02    4.6059394e-02    4.6506573e-02    4.8046854e-02    0.0000000e+00                2                1    4.0463062e-02    4.1693517e-02    4.2261420e-02    4.3207924e-02    0.0000000e+00 
   2.1316481e+01                1                1    4.3723876e-02    4.6014649e-02    4.6562442e-02    4.8156023e-02    0.0000000e+00                2                1    4.0575685e-02    4.1809565e-02    4.2379049e-02    4.3375644e-02    0.0000000e+00 
   2.1416897e+01                1                1    4.3672653e-02    4.5968587e-02    4.6667350e-02    4.8264521e-02    0.0000000e+00                2                1    4.0680551e-02    4.1917621e-02    4.2488576e-02    4.3487747e-02    0.0000000e+00 
   2.1517379e+01                1                1    4.3820821e-02    4.6021867e-02    4.6722200e-02    4.8372984e-02    0.0000000e+00                2                1    4.0777012e-02    4.2017015e-02    4.2637016e-02    4.3590864e-02    0.0000000e+00 
   2.1618907e+01                1                1    4.3368327e-02    4.5875167e-02    4.6777629e-02    4.8482280e-02    0.0000000e+00                2                1    4.0913409e-02    4.2156106e-02    4.2729658e-02    4.3733375e-02    0.0000000e+00 
   2.1738669e+01                1                1    4.3131476e-02    4.6097393e-02    4.6851440e-02    4.7957375e-02    0.0000000e+00                2                1    4.1054929e-02    4.2300469e-02    4.2875334e-02    4.3833442e-02    0.0000000e+00 
   2.1808985e+01                1                1    4.3299018e-02    4.5766055e-02    4.6873705e-02    4.8031702e-02    0.0000000e+00                2                1    4.1105281e-02    4.2352349e-02    4.2975883e-02    4.3935167e-02    0.0000000e+00 
   2.1904727e+01                1                1    4.3541032e-02    4.5962781e-02    4.6971843e-02    4.8132264e-02    0.0000000e+00                2                1    4.1217953e-02    4.2466982e-02    4.3091497e-02    4.4052288e-02    0.0000000e+00 
   2.2004078e+01                1                1    4.3786433e-02    4.6213395e-02    4.7022382e-02    4.8235863e-02    0.0000000e+00                2                1    4.1327367e-02    4.2626365e-02    4.3203697e-02    4.4165917e-02    0.0000000e+00 
   2.2104829e+01                1                1    4.3982686e-02    4.6414908e-02    4.7073635e-02    4.8340418e-02    0.0000000e+00                2                1    4.1430975e-02    4.2731715e-02    4.3309822e-02    4.4321508e-02    0.0000000e+00 
   2.2205654e+01                1                1    4.4229958e-02    4.6616649e-02    4.7124455e-02    4.8393972e-02    0.0000000e+00                2                1    4.1520644e-02    4.2861564e-02    4.3436244e-02    4.4441935e-02    0.0000000e+00 
   2.2319105e+01                1                1    4.4489763e-02    4.6780426e-02    4.7391270e-02    4.8511149e-02    0.0000000e+00                2                1    4.1628822e-02    4.2925222e-02    4.3549414e-02    4.4557725e-02    0.0000000e+00 
   2.2415224e+01                1                1    4.4732705e-02    4.6874978e-02    4.7538063e-02    4.8609200e-02    0.0000000e+00                2                1    4.1762050e-02    4.3061100e-02    4.3686568e-02    4.4696941e-02    0.0000000e+00 
   2.2517645e+01                1                1    4.4929491e-02    4.6922950e-02    4.7638551e-02    4.8711951e-02    0.0000000e+00                2                1    4.1846931e-02    4.3148621e-02    4.3775361e-02    4.4835997e-02    0.0000000e+00 
   2.2613763e+01                1                1    4.5170996e-02    4.7014711e-02    4.7731710e-02    4.8807210e-02    0.0000000e+00                2                1    4.1969882e-02    4.3273894e-02    4.3901752e-02    4.4915984e-02    0.0000000e+00 
   2.2704936e+01                1                1    4.5356180e-02    4.7151957e-02    4.7767651e-02    4.8845117e-02    0.0000000e+00                2                1    4.2084724e-02    4.3390802e-02    4.4019654e-02    4.5035492e-02    0.0000000e+00 
   2.2841740e+01                1                1    4.5632029e-02    4.7484062e-02    4.7895625e-02    4.8975977e-02    0.0000000e+00                2                1    4.2177956e-02    4.3535407e-02    4.4165652e-02    4.5183741e-02    0.0000000e+00 
   2.2932984e+01                1                1    4.5814493e-02    4.7669748e-02    4.8082027e-02    4.9061190e-02    0.0000000e+00                2                1    4.2283670e-02    4.3642962e-02    4.4274061e-02    4.5293530e-02    0.0000000e+00 
   2.3023996e+01                1                1    4.6003257e-02    4.7853388e-02    4.8253417e-02    4.8653445e-02    0.0000000e+00                2                1    4.2337121e-02    4.3698131e-02    4.4378636e-02    4.5399393e-02    0.0000000e+00 
   2.3115008e+01                1                1    4.4534698e-02    4.7740796e-02    4.8041367e-02    4.8792796e-02    0.0000000e+00                2                1    4.2435268e-02    4.3749204e-02    4.4479168e-02    4.5501118e-02    0.0000000e+00 
   2.3216212e+01                1                1    4.4674298e-02    4.7836636e-02    4.8288399e-02    4.8940945e-02    0.0000000e+00                2                1    4.2534434e-02    4.3898654e-02    4.4580764e-02    4.5603929e-02    0.0000000e+00 
   2.3315064e+01                1                1    4.4861547e-02    4.7879139e-02    4.8482658e-02    4.9086176e-02    0.0000000e+00                2                1    4.2628011e-02    4.3944894e-02    4.4676496e-02    4.5700739e-02    0.0000000e+00 
   2.3438629e+01                1                1    4.5069303e-02    4.7942850e-02    4.8749459e-02    4.9253590e-02    0.0000000e+00                2                1    4.2775535e-02    4.4093959e-02    4.4826416e-02    4.5900688e-02    0.0000000e+00 
   2.3540031e+01                1                1    4.4095480e-02    4.7934262e-02    4.8944468e-02    4.9399061e-02    0.0000000e+00                2                1    4.2910510e-02    4.4181208e-02    4.4963177e-02    4.5989510e-02    0.0000000e+00 
   2.3641468e+01                1                1    4.4331954e-02    4.8076890e-02    4.9139643e-02    4.9493893e-02    0.0000000e+00                2                1    4.2981770e-02    4.4287178e-02    4.5012405e-02    4.6076071e-02    0.0000000e+00 
   2.3742920e+01                1                1    4.4543080e-02    4.7621866e-02    4.8267418e-02    4.9409548e-02    0.0000000e+00                2                1    4.3111796e-02    4.4371242e-02    4.5146285e-02    4.6211970e-02    0.0000000e+00 
   2.3844405e+01                1                1    4.4792862e-02    4.7779053e-02    4.8426061e-02    4.9570768e-02    0.0000000e+00                2                1    4.3188308e-02    4.4449989e-02    4.5226408e-02    4.6293984e-02    0.0000000e+00 
   2.3945427e+01                1                1    4.4986877e-02    4.7929478e-02    4.8577848e-02    4.9724963e-02    0.0000000e+00                2                1    4.3308120e-02    4.4523275e-02    4.5349580e-02    4.6370311e-02    0.0000000e+00 
   2.4046518e+01                1                1    4.5225387e-02    4.7973891e-02    4.8373673e-02    4.9922830e-02    0.0000000e+00                2                1    4.3375381e-02    4.4592423e-02    4.5420012e-02    4.6442327e-02    0.0000000e+00 
   2.4147668e+01                1                1    4.5402293e-02    4.8158503e-02    4.8409067e-02    5.0112906e-02    0.0000000e+00                2                1    4.3487352e-02    4.4706168e-02    4.5486211e-02    4.6510016e-02    0.0000000e+00 
   2.4248870e+01                1                1    4.5607970e-02    4.8323329e-02    4.8474182e-02    5.0284421e-02    0.0000000e+00                2                1    4.3594273e-02    4.4814717e-02    4.5595801e-02    4.6523339e-02    0.0000000e+00 
   2.4350124e+01                1                1    4.5860662e-02    4.8534606e-02    4.8585058e-02    5.0451773e-02    0.0000000e+00                2                1    4.3697596e-02    4.4870686e-02    4.5652746e-02    4.6581442e-02    0.0000000e+00 
   2.4400615e+01                1                1    4.5935200e-02    4.8613490e-02    4.8613490e-02    5.0533773e-02    0.0000000e+00                2                1    4.3723063e-02    4.4896836e-02    4.5728259e-02    4.6608589e-02    0.0000000e+00 
   2.4501673e+01                1                1    4.6132902e-02    4.8667677e-02    4.8769068e-02    5.0695497e-02    0.0000000e+00                2                1    4.3762411e-02    4.4978033e-02    4.5804657e-02    4.6679905e-02    0.0000000e+00 
   2.4602812e+01                1                1    4.6379132e-02    4.8718431e-02    4.8972702e-02    5.0854312e-02    0.0000000e+00                2                1    4.3878510e-02    4.5046009e-02    4.5921634e-02    4.6748612e-02    0.0000000e+00 
   2.4704015e+01                1                1    4.6572146e-02    4.8816587e-02    4.9122647e-02    5.1010018e-02    0.0000000e+00                2                1    4.3969529e-02    4.5139450e-02    4.6016890e-02    4.6845584e-02    0.0000000e+00 
   2.4805273e+01                1                1    4.6762210e-02    4.8859859e-02    4.9269156e-02    5.1162156e-02    0.0000000e+00                2                1    4.4072751e-02    4.5245418e-02    4.6124918e-02    4.6906697e-02    0.0000000e+00 
   2.4906585e+01                1                1    4.6999914e-02    4.8949692e-02    4.9462792e-02    5.1309950e-02    0.0000000e+00                2                1    4.4171405e-02    4.5346698e-02    4.6179196e-02    4.7011695e-02    0.0000000e+00 
   2.5014292e+01                1                1    4.7190428e-02    4.8991590e-02    4.9609131e-02    5.1410292e-02    0.0000000e+00                2                1    4.4270576e-02    4.5399427e-02    4.6233795e-02    4.7068162e-02    0.0000000e+00 
   2.5116944e+01                1                1    4.7423531e-02    4.9074840e-02    4.9797288e-02    5.1551804e-02    0.0000000e+00                2                1    4.4359139e-02    4.5490248e-02    4.6375463e-02    4.7211500e-02    0.0000000e+00 
   2.5231001e+01                1                1    4.6943410e-02    4.9168953e-02    4.9945304e-02    5.1705035e-02    0.0000000e+00                2                1    4.4450851e-02    4.5584298e-02    4.6372783e-02    4.7309109e-02    0.0000000e+00 
   2.5320108e+01                1                1    4.7100202e-02    4.9226973e-02    5.0108805e-02    5.1820596e-02    0.0000000e+00                2                1    4.4518269e-02    4.5702791e-02    4.6492472e-02    4.7430218e-02    0.0000000e+00 
   2.5421714e+01                1                1    4.7306696e-02    4.9282141e-02    5.0269863e-02    5.1933395e-02    0.0000000e+00                2                1    4.4615533e-02    4.5802643e-02    4.6544586e-02    4.7484381e-02    0.0000000e+00 
   2.5523386e+01                1                1    4.7506267e-02    4.9329424e-02    5.0423318e-02    5.2038115e-02    0.0000000e+00                2                1    4.4725396e-02    4.5865844e-02    4.6659199e-02    4.7601308e-02    0.0000000e+00 
   2.5625121e+01                1                1    4.7660126e-02    4.9434983e-02    5.0531218e-02    5.2149470e-02    0.0000000e+00                2                1    4.4780213e-02    4.5973026e-02    4.6718535e-02    4.7712546e-02    0.0000000e+00 
   2.5726920e+01                1                1    4.7863981e-02    4.8596326e-02    5.0688740e-02    5.2310361e-02    0.0000000e+00                2                1    4.4880815e-02    4.6026496e-02    4.6773679e-02    4.7769924e-02    0.0000000e+00 
   2.5828786e+01                1                1    4.8014128e-02    4.8800385e-02    5.0844655e-02    5.2417170e-02    0.0000000e+00                2                1    4.4977224e-02    4.6125366e-02    4.6824235e-02    4.7872539e-02    0.0000000e+00 
   2.5930720e+01                1                1    4.8215515e-02    4.9003350e-02    5.0999200e-02    5.2522348e-02    0.0000000e+00                2                1    4.5069611e-02    4.6220111e-02    4.6870394e-02    4.7920851e-02    0.0000000e+00 
   2.6032723e+01                1                1    4.8416068e-02    4.9205460e-02    5.1100002e-02    5.2626161e-02    0.0000000e+00                2                1    4.5157471e-02    4.6310215e-02    4.6861527e-02    4.8014270e-02    0.0000000e+00 
   2.6134793e+01                1                1    4.8563122e-02    4.9406781e-02    5.1199557e-02    5.2728689e-02    0.0000000e+00                2                1    4.5242439e-02    4.6397351e-02    4.6899487e-02    4.8104613e-02    0.0000000e+00 
   2.6236594e+01                1                1    4.8761624e-02    4.9554066e-02    5.1244610e-02    5.2829495e-02    0.0000000e+00                2                1    4.5324010e-02    4.6481005e-02    4.6984046e-02    4.8241649e-02    0.0000000e+00 
   2.6338497e+01                1                1    4.8905822e-02    4.9752676e-02    5.1287599e-02    5.2928379e-02    0.0000000e+00                2                1    4.5452013e-02    4.6560599e-02    4.7014111e-02    4.8324258e-02    0.0000000e+00 
   2.6440473e+01                1                1    4.9100997e-02    4.9896369e-02    5.1328040e-02    5.3024834e-02    0.0000000e+00                2                1    4.5536484e-02    4.6596646e-02    4.7101485e-02    4.8363582e-02    0.0000000e+00 
   2.6542517e+01                1                1    4.9241027e-02    5.0037807e-02    5.1365774e-02    5.3118691e-02    0.0000000e+00                2                1    4.5636995e-02    4.6699497e-02    4.7154855e-02    4.8470334e-02    0.0000000e+00 
   2.6644630e+01                1                1    4.9431762e-02    5.0229906e-02    5.1400519e-02    5.3209647e-02    0.0000000e+00                2                1    4.5685207e-02    4.6750012e-02    4.7257062e-02    4.8524687e-02    0.0000000e+00 
   2.6746809e+01                1                1    4.9566850e-02    5.0419613e-02    5.1592162e-02    5.3297688e-02    0.0000000e+00                2                1    4.5782223e-02    4.6849289e-02    4.7357416e-02    4.8627733e-02    0.0000000e+00 
   2.6820390e+01                1                1    4.9677452e-02    5.0531200e-02    5.1598385e-02    5.3359240e-02    0.0000000e+00                2                1    4.5850480e-02    4.6868249e-02    4.7326245e-02    4.8649344e-02    0.0000000e+00 
   2.6920132e+01                1                1    4.9859596e-02    5.0714637e-02    5.1623119e-02    5.3440081e-02    0.0000000e+00                2                1    4.5940045e-02    4.6959801e-02    4.7418692e-02    4.8744376e-02    0.0000000e+00 
   2.7011700e+01                1                1    5.0033829e-02    5.0836511e-02    5.1692705e-02    5.3512117e-02    0.0000000e+00                2                1    4.6019088e-02    4.6989524e-02    4.7500280e-02    4.8828245e-02    0.0000000e+00 
   2.7103676e+01                1                1    5.0152603e-02    5.1009913e-02    5.1706477e-02    5.3581841e-02    0.0000000e+00                2                1    4.6095926e-02    4.7067982e-02    4.7579591e-02    4.8858612e-02    0.0000000e+00 
   2.7206166e+01                1                1    4.9740428e-02    5.1189178e-02    5.1779409e-02    5.3657419e-02    0.0000000e+00                2                1    4.6179178e-02    4.7152989e-02    4.7665522e-02    4.8946853e-02    0.0000000e+00 
   2.7308714e+01                1                1    4.9862673e-02    5.1313419e-02    5.1797001e-02    5.3731328e-02    0.0000000e+00                2                1    4.6258981e-02    4.7234475e-02    4.7747893e-02    4.9031439e-02    0.0000000e+00 
   2.7411318e+01                1                1    5.0037582e-02    5.1490286e-02    5.1813109e-02    5.3803852e-02    0.0000000e+00                2                1    4.6334883e-02    4.7311978e-02    4.7877665e-02    4.9111890e-02    0.0000000e+00 
   2.7513968e+01                1                1    5.0158298e-02    5.1666819e-02    5.1882321e-02    5.3875723e-02    0.0000000e+00                2                1    4.6406857e-02    4.7385470e-02    4.7952036e-02    4.9136672e-02    0.0000000e+00 
   2.7616638e+01                1                1    5.0278651e-02    5.1843115e-02    5.1897062e-02    5.3947050e-02    0.0000000e+00                2                1    4.6527473e-02    4.7455959e-02    4.8023367e-02    4.9158184e-02    0.0000000e+00 
   2.7719342e+01                1                1    5.0398393e-02    5.1964902e-02    5.1964902e-02    5.4017570e-02    0.0000000e+00                2                1    4.6594890e-02    4.7524721e-02    4.8092952e-02    4.9281070e-02    0.0000000e+00 
   2.7822099e+01                1                1    5.0517718e-02    5.2140343e-02    5.2140343e-02    5.4087493e-02    0.0000000e+00                2                1    4.6661075e-02    4.7592228e-02    4.8161265e-02    4.9299340e-02    0.0000000e+00 
   2.7924899e+01                1                1    5.0690905e-02    5.2261456e-02    5.2261456e-02    5.4156950e-02    0.0000000e+00                2                1    4.6778557e-02    4.7659216e-02    4.8177251e-02    4.9265125e-02    0.0000000e+00 
   2.8027770e+01                1                1    5.0809708e-02    5.2436487e-02    5.2436487e-02    5.4225943e-02    0.0000000e+00                2                1    4.6843866e-02    4.7725755e-02    4.8244513e-02    4.9385781e-02    0.0000000e+00 
   2.8130547e+01                1                1    5.0927903e-02    5.2556727e-02    5.2556727e-02    5.4294139e-02    0.0000000e+00                2                1    4.6959983e-02    4.7791133e-02    4.8362549e-02    4.9453434e-02    0.0000000e+00 
   2.8233434e+01                1                1    5.1045629e-02    5.2730842e-02    5.2730842e-02    5.4361692e-02    0.0000000e+00                2                1    4.7023198e-02    4.7855467e-02    4.8427652e-02    4.9520005e-02    0.0000000e+00 
   2.8330214e+01                1                1    5.1159137e-02    5.2846300e-02    5.2846300e-02    5.4424614e-02    0.0000000e+00                2                1    4.7081934e-02    4.7967324e-02    4.8488142e-02    4.9633941e-02    0.0000000e+00 
   2.8433209e+01                1                1    5.1221525e-02    5.2965237e-02    5.2965237e-02    5.4490984e-02    0.0000000e+00                2                1    4.7195480e-02    4.8029875e-02    4.8551372e-02    4.9698666e-02    0.0000000e+00 
   2.8536231e+01                1                1    5.1282917e-02    5.3137831e-02    5.3137831e-02    5.4556294e-02    0.0000000e+00                2                1    4.7255392e-02    4.8090846e-02    4.8665221e-02    4.9761755e-02    0.0000000e+00 
   2.8639317e+01                1                1    5.1342921e-02    5.3254626e-02    5.3254626e-02    5.4620129e-02    0.0000000e+00                2                1    4.7313896e-02    4.8150384e-02    4.8725470e-02    4.9875642e-02    0.0000000e+00 
   2.8742451e+01                1                1    5.1401972e-02    5.3370558e-02    5.3370558e-02    5.4682949e-02    0.0000000e+00                2                1    4.7395062e-02    4.8232986e-02    4.8809058e-02    4.9908833e-02    0.0000000e+00 
   2.8845642e+01                1                1    5.1514802e-02    5.3485613e-02    5.3485613e-02    5.4744742e-02    0.0000000e+00                2                1    4.7498152e-02    4.8285414e-02    4.8862740e-02    5.0017391e-02    0.0000000e+00 
   2.8948877e+01                1                1    5.1571546e-02    5.3654138e-02    5.3654138e-02    5.4805044e-02    0.0000000e+00                2                1    4.7544920e-02    4.8386423e-02    4.8964957e-02    5.0069429e-02    0.0000000e+00 
   2.9000513e+01                1                1    5.1599482e-02    5.3683201e-02    5.3683201e-02    5.4834731e-02    0.0000000e+00                2                1    4.7593699e-02    4.8436065e-02    4.9015192e-02    5.0120798e-02    0.0000000e+00 
   2.9103687e+01                1                1    5.1654469e-02    5.3850196e-02    5.3850196e-02    5.4893166e-02    0.0000000e+00                2                1    4.7689706e-02    4.8533771e-02    4.9061312e-02    5.0169148e-02    0.0000000e+00 
   2.9206867e+01                1                1    5.1708545e-02    5.3961520e-02    5.3961520e-02    5.4950632e-02    0.0000000e+00                2                1    4.7783912e-02    4.8576786e-02    4.9158228e-02    5.0268252e-02    0.0000000e+00 
   2.9310130e+01                1                1    5.1761914e-02    5.4072223e-02    5.4072223e-02    5.5007348e-02    0.0000000e+00                2                1    4.7823904e-02    4.8671282e-02    4.9253854e-02    5.0313077e-02    0.0000000e+00 
   2.9413457e+01                1                1    5.1814543e-02    5.4182264e-02    5.4182264e-02    5.5063276e-02    0.0000000e+00                2                1    4.7915316e-02    4.8764314e-02    4.9294938e-02    5.0409248e-02    0.0000000e+00 
   2.9516875e+01                1                1    5.1921230e-02    5.4346426e-02    5.4346426e-02    5.5118079e-02    0.0000000e+00                2                1    4.8004339e-02    4.8854914e-02    4.9386524e-02    5.0502903e-02    0.0000000e+00 
   2.9620355e+01                1                1    5.1971709e-02    5.4454434e-02    5.4454434e-02    5.5171666e-02    0.0000000e+00                2                1    4.8091267e-02    4.8890125e-02    4.9475954e-02    5.0541099e-02    0.0000000e+00 
   2.9723894e+01                1                1    5.2021083e-02    5.4561391e-02    5.4561391e-02    5.5224080e-02    0.0000000e+00                2                1    4.8176990e-02    4.8977273e-02    4.9510794e-02    5.0577837e-02    0.0000000e+00 
   2.9827501e+01                1                1    5.2069945e-02    5.4667915e-02    5.4667915e-02    5.5275950e-02    0.0000000e+00                2                1    4.8207611e-02    4.9062735e-02    4.9597188e-02    5.0666093e-02    0.0000000e+00 
   2.9931164e+01                1                1    5.2173740e-02    5.4829456e-02    5.4829456e-02    5.5327402e-02    0.0000000e+00                2                1    4.8289895e-02    4.9146478e-02    4.9681843e-02    5.0752572e-02    0.0000000e+00 
   3.0034886e+01                1                1    5.2221914e-02    5.4880081e-02    5.4935460e-02    5.5378488e-02    0.0000000e+00                2                1    4.8371257e-02    4.9229283e-02    4.9765550e-02    5.0838083e-02    0.0000000e+00 
   3.0138649e+01                1                1    5.2269752e-02    5.4930355e-02    5.5041213e-02    5.5429218e-02    0.0000000e+00                2                1    4.8451830e-02    4.9311286e-02    4.9848446e-02    5.0869050e-02    0.0000000e+00 
   3.0242453e+01                1                1    5.2317288e-02    5.5035790e-02    5.5146749e-02    5.5479627e-02    0.0000000e+00                2                1    4.8531605e-02    4.9392476e-02    4.9930521e-02    5.0899001e-02    0.0000000e+00 
   3.0346288e+01                1                1    5.2364623e-02    5.5085584e-02    5.5252173e-02    5.5529822e-02    0.0000000e+00                2                1    4.8610846e-02    4.9473123e-02    5.0012046e-02    5.0982107e-02    0.0000000e+00 
   3.0450161e+01                1                1    5.2467336e-02    5.5135166e-02    5.5357486e-02    5.5579805e-02    0.0000000e+00                2                1    4.8689492e-02    4.9553164e-02    5.0038979e-02    5.1064589e-02    0.0000000e+00 
   3.0544696e+01                1                1    5.2510054e-02    5.5180056e-02    5.5458182e-02    5.5625057e-02    0.0000000e+00                2                1    4.8760341e-02    4.9571212e-02    5.0111792e-02    5.1084836e-02    0.0000000e+00 
   3.0648641e+01                1                1    5.2612242e-02    5.5284609e-02    5.5562981e-02    5.5674330e-02    0.0000000e+00                2                1    4.8837636e-02    4.9649792e-02    5.0191229e-02    5.1111673e-02    0.0000000e+00 
   3.0700621e+01                1                1    5.2691065e-02    5.5308909e-02    5.5587403e-02    5.5698801e-02    0.0000000e+00                2                1    4.8875883e-02    4.9688675e-02    5.0176350e-02    5.1151701e-02    0.0000000e+00 
   3.0804628e+01                1                1    5.2848573e-02    5.5357208e-02    5.5691693e-02    5.5747440e-02    0.0000000e+00                2                1    4.8951314e-02    4.9765361e-02    5.0253788e-02    5.1230644e-02    0.0000000e+00 
   3.0908685e+01                1                1    5.2939403e-02    5.5396506e-02    5.5787409e-02    5.5843252e-02    0.0000000e+00                2                1    4.9025317e-02    4.9840594e-02    5.0329760e-02    5.1253741e-02    0.0000000e+00 
   3.1012807e+01                1                1    5.3091065e-02    5.5496667e-02    5.5832332e-02    5.5944220e-02    0.0000000e+00                2                1    4.9098601e-02    4.9915096e-02    5.0404993e-02    5.1330355e-02    0.0000000e+00 
   3.1116960e+01                1                1    5.3186057e-02    5.5539918e-02    5.5876184e-02    5.6044317e-02    0.0000000e+00                2                1    4.9171011e-02    4.9988711e-02    5.0479330e-02    5.1406057e-02    0.0000000e+00 
   3.1217680e+01                1                1    5.3333414e-02    5.5579031e-02    5.5915874e-02    5.6140436e-02    0.0000000e+00                2                1    4.9239997e-02    5.0058844e-02    5.0550153e-02    5.1478179e-02    0.0000000e+00 
   3.1321768e+01                1                1    5.3483474e-02    5.5676802e-02    5.5957998e-02    5.6239194e-02    0.0000000e+00                2                1    4.9310181e-02    5.0130195e-02    5.0622203e-02    5.1551553e-02    0.0000000e+00 
   3.1425933e+01                1                1    5.3576877e-02    5.5774036e-02    5.5999386e-02    5.6337411e-02    0.0000000e+00                2                1    4.9379320e-02    5.0200483e-02    5.0693182e-02    5.1569090e-02    0.0000000e+00 
   3.1530166e+01                1                1    5.3726184e-02    5.5927151e-02    5.6040021e-02    5.6435067e-02    0.0000000e+00                2                1    4.9447063e-02    5.0269354e-02    5.0762728e-02    5.1639838e-02    0.0000000e+00 
   3.1634460e+01                1                1    5.3818503e-02    5.6023253e-02    5.6079785e-02    5.6532041e-02    0.0000000e+00                2                1    4.9512712e-02    5.0336094e-02    5.0830123e-02    5.1708397e-02    0.0000000e+00 
   3.1738803e+01                1                1    5.3966915e-02    5.6118797e-02    5.6118797e-02    5.6628453e-02    0.0000000e+00                2                1    4.9577308e-02    5.0401765e-02    5.0896439e-02    5.1775859e-02    0.0000000e+00 
   3.1843183e+01                1                1    5.4058221e-02    5.6157018e-02    5.6213743e-02    5.6724261e-02    0.0000000e+00                2                1    4.9695810e-02    5.0466288e-02    5.0961595e-02    5.1842141e-02    0.0000000e+00 
   3.1947599e+01                1                1    5.4205507e-02    5.6194178e-02    5.6307817e-02    5.6819189e-02    0.0000000e+00                2                1    4.9757905e-02    5.0529346e-02    5.1025272e-02    5.1906918e-02    0.0000000e+00 
   3.2052065e+01                1                1    5.4294979e-02    5.6286933e-02    5.6400759e-02    5.6912976e-02    0.0000000e+00                2                1    4.9818331e-02    5.0645878e-02    5.1142406e-02    5.1969953e-02    0.0000000e+00 
   3.2104311e+01                1                1    5.4339379e-02    5.6276002e-02    5.6446881e-02    5.6959517e-02    0.0000000e+00                2                1    4.9847909e-02    5.0675947e-02    5.1172770e-02    5.2000809e-02    0.0000000e+00 
   3.2208858e+01                1                1    5.4484102e-02    5.6309747e-02    5.6595004e-02    5.7051416e-02    0.0000000e+00                2                1    4.9906681e-02    5.0735696e-02    5.1233105e-02    5.2062119e-02    0.0000000e+00 
   3.2313476e+01                1                1    5.4627488e-02    5.6398882e-02    5.6684590e-02    5.7141724e-02    0.0000000e+00                2                1    5.0020311e-02    5.0794961e-02    5.1292951e-02    5.2178266e-02    0.0000000e+00 
   3.2418136e+01                1                1    5.4712535e-02    5.6429456e-02    5.6772840e-02    5.7230685e-02    0.0000000e+00                2                1    5.0078243e-02    5.0853791e-02    5.1352358e-02    5.2238698e-02    0.0000000e+00 
   3.2522854e+01                1                1    5.4853688e-02    5.6458602e-02    5.6859831e-02    5.7318378e-02    0.0000000e+00                2                1    5.0157381e-02    5.0934155e-02    5.1433509e-02    5.2321251e-02    0.0000000e+00 
   3.2627615e+01                1                1    5.4936544e-02    5.6486478e-02    5.6945718e-02    5.7404958e-02    0.0000000e+00                2                1    5.0245548e-02    5.1023687e-02    5.1468338e-02    5.2413221e-02    0.0000000e+00 
   3.2732414e+01                1                1    5.5075918e-02    5.6570672e-02    5.7088086e-02    5.7490520e-02    0.0000000e+00                2                1    5.0277453e-02    5.1056948e-02    5.1558052e-02    5.2448904e-02    0.0000000e+00 
   3.2837287e+01                1                1    5.5157021e-02    5.6596400e-02    5.7172152e-02    5.7575178e-02    0.0000000e+00                2                1    5.0364286e-02    5.1145128e-02    5.1591323e-02    5.2483713e-02    0.0000000e+00 
   3.2942218e+01                1                1    5.5294417e-02    5.6620561e-02    5.7254803e-02    5.7658412e-02    0.0000000e+00                2                1    5.0450456e-02    5.1232633e-02    5.1679592e-02    5.2573509e-02    0.0000000e+00 
   3.3047187e+01                1                1    5.5373481e-02    5.6701521e-02    5.7336670e-02    5.7740856e-02    0.0000000e+00                2                1    5.0535938e-02    5.1263477e-02    5.1711193e-02    5.2662589e-02    0.0000000e+00 
   3.3152217e+01                1                1    5.5509846e-02    5.6724124e-02    5.7417997e-02    5.7822756e-02    0.0000000e+00                2                1    5.0620950e-02    5.1349712e-02    5.1798181e-02    5.2695119e-02    0.0000000e+00 
   3.3204749e+01                1                1    5.5548894e-02    5.6764026e-02    5.7516251e-02    5.7863431e-02    0.0000000e+00                2                1    5.0663300e-02    5.1392672e-02    5.1841516e-02    5.2739205e-02    0.0000000e+00 
   3.3309367e+01                1                1    5.5626183e-02    5.6785062e-02    5.7596277e-02    5.7943941e-02    0.0000000e+00                2                1    5.0690589e-02    5.1477361e-02    5.1926945e-02    5.2826113e-02    0.0000000e+00 
   3.3414085e+01                1                1    5.5703008e-02    5.6805463e-02    5.7675822e-02    5.8023966e-02    0.0000000e+00                2                1    5.0773457e-02    5.1505225e-02    5.1955544e-02    5.2856182e-02    0.0000000e+00 
   3.3518869e+01                1                1    5.5779452e-02    5.6883420e-02    5.7754974e-02    5.8103596e-02    0.0000000e+00                2                1    5.0799577e-02    5.1588915e-02    5.2039966e-02    5.2942067e-02    0.0000000e+00 
   3.3623705e+01                1                1    5.5855576e-02    5.6902868e-02    5.7833795e-02    5.8182892e-02    0.0000000e+00                2                1    5.0880809e-02    5.1614939e-02    5.2123182e-02    5.3026726e-02    0.0000000e+00 
   3.3728575e+01                1                1    5.5931382e-02    5.6980095e-02    5.7970547e-02    5.8261856e-02    0.0000000e+00                2                1    5.0961208e-02    5.1696498e-02    5.2205544e-02    5.3053955e-02    0.0000000e+00 
   3.3833473e+01                1                1    5.6006862e-02    5.6998650e-02    5.8048779e-02    5.8340482e-02    0.0000000e+00                2                1    5.1041026e-02    5.1777467e-02    5.2230662e-02    5.3137051e-02    0.0000000e+00 
   3.3938400e+01                1                1    5.6082102e-02    5.7016803e-02    5.8126762e-02    5.8418856e-02    0.0000000e+00                2                1    5.1063635e-02    5.1857959e-02    5.2311858e-02    5.3162918e-02    0.0000000e+00 
   3.4043361e+01                1                1    5.6098597e-02    5.7093046e-02    5.8204488e-02    5.8496973e-02    0.0000000e+00                2                1    5.1142450e-02    5.1881174e-02    5.2392598e-02    5.3244973e-02    0.0000000e+00 
   3.4148351e+01                1                1    5.6173143e-02    5.7110339e-02    5.8281833e-02    5.8574706e-02    0.0000000e+00                2                1    5.1220842e-02    5.1960698e-02    5.2472907e-02    5.3326587e-02    0.0000000e+00 
   3.4200854e+01                1                1    5.6210289e-02    5.7148104e-02    5.8320373e-02    5.8613440e-02    0.0000000e+00                2                1    5.1259881e-02    5.2000302e-02    5.2512900e-02    5.3367232e-02    0.0000000e+00 
   3.4305953e+01                1                1    5.6284388e-02    5.7164749e-02    5.8397253e-02    5.8690707e-02    0.0000000e+00                2                1    5.1337736e-02    5.2079281e-02    5.2535616e-02    5.3391245e-02    0.0000000e+00 
   3.4411075e+01                1                1    5.6358126e-02    5.7239640e-02    5.8532527e-02    5.8767598e-02    0.0000000e+00                2                1    5.1358135e-02    5.2100800e-02    5.2614952e-02    5.3471873e-02    0.0000000e+00 
   3.4516228e+01                1                1    5.6431468e-02    5.7255285e-02    5.8608698e-02    5.8844075e-02    0.0000000e+00                2                1    5.1435275e-02    5.2179056e-02    5.2693980e-02    5.3552189e-02    0.0000000e+00 
   3.4621440e+01                1                1    5.6327374e-02    5.7329012e-02    5.8684168e-02    5.8919847e-02    0.0000000e+00                2                1    5.1512154e-02    5.2257046e-02    5.2715442e-02    5.3632232e-02    0.0000000e+00 
   3.4725913e+01                1                1    5.6457569e-02    5.7342483e-02    5.8758347e-02    5.8994324e-02    0.0000000e+00                2                1    5.1588157e-02    5.2276764e-02    5.2793220e-02    5.3711363e-02    0.0000000e+00 
   3.4828992e+01                1                1    5.6586123e-02    5.7353993e-02    5.8830667e-02    5.9066935e-02    0.0000000e+00                2                1    5.1605220e-02    5.2352289e-02    5.2869490e-02    5.3731493e-02    0.0000000e+00 
   3.4934340e+01                1                1    5.6656068e-02    5.7424887e-02    5.8903386e-02    5.9139945e-02    0.0000000e+00                2                1    5.1680748e-02    5.2428910e-02    5.2889318e-02    5.3810133e-02    0.0000000e+00 
   3.5039747e+01                1                1    5.6784381e-02    5.7435714e-02    5.9034440e-02    5.9212076e-02    0.0000000e+00                2                1    5.1755686e-02    5.2447299e-02    5.2966009e-02    5.3888159e-02    0.0000000e+00 
   3.5145215e+01                1                1    5.6911752e-02    5.7504582e-02    5.9105225e-02    5.9283075e-02    0.0000000e+00                2                1    5.1830024e-02    5.2522630e-02    5.3042084e-02    5.3907842e-02    0.0000000e+00 
   3.5250706e+01                1                1    5.6978675e-02    5.7572203e-02    5.9174728e-02    5.9352787e-02    0.0000000e+00                2                1    5.1846021e-02    5.2597413e-02    5.3117607e-02    5.3984598e-02    0.0000000e+00 
   3.5303478e+01                1                1    5.7071066e-02    5.7605551e-02    5.9209004e-02    5.9387166e-02    0.0000000e+00                2                1    5.1882705e-02    5.2634628e-02    5.3155190e-02    5.4022794e-02    0.0000000e+00 
   3.5408543e+01                1                1    5.7136333e-02    5.7730884e-02    5.9276716e-02    5.9455081e-02    0.0000000e+00                2                1    5.1955358e-02    5.2650412e-02    5.3229625e-02    5.4040522e-02    0.0000000e+00 
   3.5513694e+01                1                1    5.7260629e-02    5.7796332e-02    5.9403439e-02    5.9522484e-02    0.0000000e+00                2                1    5.2027304e-02    5.2723322e-02    5.3245335e-02    5.4115357e-02    0.0000000e+00 
   3.5618902e+01                1                1    5.7384918e-02    5.7921225e-02    5.9470558e-02    5.9589738e-02    0.0000000e+00                2                1    5.2098380e-02    5.2795348e-02    5.3318074e-02    5.4189285e-02    0.0000000e+00 
   3.5724168e+01                1                1    5.7449555e-02    5.7986467e-02    5.9537545e-02    5.9656859e-02    0.0000000e+00                2                1    5.2110334e-02    5.2866399e-02    5.3389829e-02    5.4204053e-02    0.0000000e+00 
   3.5829490e+01                1                1    5.7573479e-02    5.8110991e-02    5.9604079e-02    5.9723526e-02    0.0000000e+00                2                1    5.2179947e-02    5.2937022e-02    5.3402914e-02    5.4276462e-02    0.0000000e+00 
   3.5934831e+01                1                1    5.7696954e-02    5.8235060e-02    5.9729800e-02    5.9789590e-02    0.0000000e+00                2                1    5.2249293e-02    5.3007374e-02    5.3473886e-02    5.4348595e-02    0.0000000e+00 
   3.6040187e+01                1                1    5.7760050e-02    5.8298744e-02    5.9795119e-02    5.9854974e-02    0.0000000e+00                2                1    5.2318147e-02    5.3018837e-02    5.3544354e-02    5.4420215e-02    0.0000000e+00 
   3.6142631e+01                1                1    5.7821035e-02    5.8420217e-02    5.9858253e-02    5.9918171e-02    0.0000000e+00                2                1    5.2384003e-02    5.3085574e-02    5.3611753e-02    5.4488717e-02    0.0000000e+00 
   3.6248043e+01                1                1    5.7883547e-02    5.8483377e-02    5.9922967e-02    5.9982950e-02    0.0000000e+00                2                1    5.2450184e-02    5.3152642e-02    5.3679485e-02    5.4557558e-02    0.0000000e+00 
   3.6300755e+01                1                1    5.7917508e-02    5.8517690e-02    5.9958125e-02    6.0018143e-02    0.0000000e+00                2                1    5.2482971e-02    5.3185868e-02    5.3713041e-02    5.4591662e-02    0.0000000e+00 
   3.6406241e+01                1                1    5.7934247e-02    5.8655420e-02    6.0037668e-02    6.0097766e-02    0.0000000e+00                2                1    5.2548317e-02    5.3252089e-02    5.3721271e-02    5.4659634e-02    0.0000000e+00 
   3.6511783e+01                1                1    5.8010650e-02    5.8732774e-02    6.0116845e-02    6.0177022e-02    0.0000000e+00                2                1    5.2613356e-02    5.3318000e-02    5.3846482e-02    5.4727286e-02    0.0000000e+00 
   3.6614408e+01                1                1    5.8024295e-02    5.8807593e-02    6.0193427e-02    6.0253681e-02    0.0000000e+00                2                1    5.2675696e-02    5.3381174e-02    5.3910282e-02    5.4792130e-02    0.0000000e+00 
   3.6716366e+01                1                1    5.8037129e-02    5.8942074e-02    6.0208997e-02    6.0329656e-02    0.0000000e+00                2                1    5.2677795e-02    5.3442947e-02    5.3913810e-02    5.4855536e-02    0.0000000e+00 
   3.6822012e+01                1                1    5.8112514e-02    5.9018634e-02    6.0287203e-02    6.0408019e-02    0.0000000e+00                2                1    5.2740023e-02    5.3506080e-02    5.3977499e-02    5.4920337e-02    0.0000000e+00 
   3.6927695e+01                1                1    5.8126912e-02    5.9094686e-02    6.0364889e-02    6.0485861e-02    0.0000000e+00                2                1    5.2801811e-02    5.3568765e-02    5.4040736e-02    5.4984679e-02    0.0000000e+00 
   3.7033417e+01                1                1    5.8201362e-02    5.9230938e-02    6.0442205e-02    6.0563332e-02    0.0000000e+00                2                1    5.2922304e-02    5.3631085e-02    5.4103606e-02    5.5048647e-02    0.0000000e+00 
   3.7139166e+01                1                1    5.8214659e-02    5.9306184e-02    6.0518989e-02    6.0640269e-02    0.0000000e+00                2                1    5.2983260e-02    5.3692857e-02    5.4165922e-02    5.5112051e-02    0.0000000e+00 
   3.7244974e+01                1                1    5.8226782e-02    5.9380388e-02    6.0533995e-02    6.0716144e-02    0.0000000e+00                2                1    5.3043744e-02    5.3754151e-02    5.4227756e-02    5.5174966e-02    0.0000000e+00 
   3.7350797e+01                1                1    5.8359609e-02    5.9453851e-02    6.0608885e-02    6.0791259e-02    0.0000000e+00                2                1    5.3103770e-02    5.3814981e-02    5.4289122e-02    5.5237404e-02    0.0000000e+00 
   3.7403723e+01                1                1    5.8456301e-02    5.9551216e-02    6.0646131e-02    6.0828617e-02    0.0000000e+00                2                1    5.3133678e-02    5.3845289e-02    5.4319697e-02    5.5268513e-02    0.0000000e+00 
   3.7508329e+01                1                1    5.8587776e-02    5.9623110e-02    6.0719347e-02    6.0902054e-02    0.0000000e+00                2                1    5.3192622e-02    5.3905023e-02    5.4379957e-02    5.5329826e-02    0.0000000e+00 
   3.7611444e+01                1                1    5.8717832e-02    5.9693413e-02    6.0790943e-02    6.0973865e-02    0.0000000e+00                2                1    5.3250489e-02    5.3963666e-02    5.4439116e-02    5.5390018e-02    0.0000000e+00 
   3.7717381e+01                1                1    5.8849159e-02    5.9764862e-02    6.0863705e-02    6.1046845e-02    0.0000000e+00                2                1    5.3309594e-02    5.4023562e-02    5.4499540e-02    5.5451497e-02    0.0000000e+00 
   3.7823365e+01                1                1    5.9041390e-02    5.9897063e-02    6.0874974e-02    6.1119452e-02    0.0000000e+00                2                1    5.3368454e-02    5.4083210e-02    5.4559714e-02    5.5512722e-02    0.0000000e+00 
   3.7929368e+01                1                1    5.9172113e-02    5.9967601e-02    6.0946664e-02    6.1191430e-02    0.0000000e+00                2                1    5.3427121e-02    5.4142662e-02    5.4619690e-02    5.5573746e-02    0.0000000e+00 
   3.8035318e+01                1                1    5.9302230e-02    6.0037381e-02    6.1017584e-02    6.1262634e-02    0.0000000e+00                2                1    5.3485674e-02    5.4202000e-02    5.4679551e-02    5.5694346e-02    0.0000000e+00 
   3.8141253e+01                1                1    5.9431702e-02    6.0106366e-02    6.1087694e-02    6.1333026e-02    0.0000000e+00                2                1    5.3544151e-02    5.4261260e-02    5.4739333e-02    5.5755237e-02    0.0000000e+00 
   3.8247180e+01                1                1    5.9621893e-02    6.0235918e-02    6.1156957e-02    6.1402567e-02    0.0000000e+00                2                1    5.3602593e-02    5.4320485e-02    5.4799080e-02    5.5756269e-02    0.0000000e+00 
   3.8300140e+01                1                1    5.9655268e-02    6.0269638e-02    6.1191192e-02    6.1436939e-02    0.0000000e+00                2                1    5.3631801e-02    5.4350084e-02    5.4828940e-02    5.5846507e-02    0.0000000e+00 
   3.8405095e+01                1                1    5.9843953e-02    6.0335989e-02    6.1258558e-02    6.1504576e-02    0.0000000e+00                2                1    5.3689623e-02    5.4408681e-02    5.4888052e-02    5.5846796e-02    0.0000000e+00 
   3.8504644e+01                1                1    5.9942932e-02    6.0435276e-02    6.1296879e-02    6.1543051e-02    0.0000000e+00                2                1    5.3744387e-02    5.4464178e-02    5.4944039e-02    5.5903760e-02    0.0000000e+00 
   3.8610738e+01                1                1    6.0065337e-02    6.0496134e-02    6.1357727e-02    6.1542354e-02    0.0000000e+00                2                1    5.3742560e-02    5.4583225e-02    5.5003558e-02    5.6024367e-02    0.0000000e+00 
   3.8716868e+01                1                1    6.0249792e-02    6.0557503e-02    6.1419094e-02    6.1542178e-02    0.0000000e+00                2                1    5.3860674e-02    5.4642135e-02    5.5062921e-02    5.6084832e-02    0.0000000e+00 
   3.8823048e+01                1                1    6.0373376e-02    6.0681089e-02    6.1481144e-02    6.1542687e-02    0.0000000e+00                2                1    5.3918433e-02    5.4700732e-02    5.5121970e-02    5.6144976e-02    0.0000000e+00 
   3.8929271e+01                1                1    6.0511037e-02    6.0757267e-02    6.1495957e-02    6.1557515e-02    0.0000000e+00                2                1    5.3975912e-02    5.4759044e-02    5.5180731e-02    5.6204828e-02    0.0000000e+00 
   3.9036065e+01                1                1    6.0629464e-02    6.0814310e-02    6.1492078e-02    6.1615309e-02    0.0000000e+00                2                1    5.4033601e-02    5.4817571e-02    5.5239709e-02    5.6325205e-02    0.0000000e+00 
   3.9143474e+01                1                1    6.0809496e-02    6.0932841e-02    6.1487898e-02    6.1672916e-02    0.0000000e+00                2                1    5.4091172e-02    5.4875977e-02    5.5298564e-02    5.6385217e-02    0.0000000e+00 
   3.9250951e+01                1                1    6.0927795e-02    6.0989526e-02    6.1545098e-02    6.1730289e-02    0.0000000e+00                2                1    5.4148094e-02    5.4933725e-02    5.5356757e-02    5.6444554e-02    0.0000000e+00 
   3.9302603e+01                1                1    6.1016643e-02    6.1016643e-02    6.1510705e-02    6.1757736e-02    0.0000000e+00                2                1    5.4175287e-02    5.4961313e-02    5.5384557e-02    5.6472900e-02    0.0000000e+00 
   3.9406660e+01                1                1    6.1046383e-02    6.1108171e-02    6.1540686e-02    6.1787837e-02    0.0000000e+00                2                1    5.4229821e-02    5.5016638e-02    5.5440308e-02    5.6529747e-02    0.0000000e+00 
   3.9514364e+01                1                1    6.1059416e-02    6.1183018e-02    6.1553824e-02    6.1801028e-02    0.0000000e+00                2                1    5.4285754e-02    5.5073383e-02    5.5497490e-02    5.6588052e-02    0.0000000e+00 
   3.9622172e+01                1                1    6.1072608e-02    6.1258051e-02    6.1567123e-02    6.1814381e-02    0.0000000e+00                2                1    5.4340840e-02    5.5129267e-02    5.5553805e-02    5.6645474e-02    0.0000000e+00 
   3.9730066e+01                1                1    6.1085937e-02    6.1333249e-02    6.1518732e-02    6.1827872e-02    0.0000000e+00                2                1    5.4456006e-02    5.5245223e-02    5.5609477e-02    5.6762949e-02    0.0000000e+00 
   3.9838002e+01                1                1    6.1099453e-02    6.1408661e-02    6.1532344e-02    6.1841552e-02    0.0000000e+00                2                1    5.4509849e-02    5.5299847e-02    5.5725231e-02    5.6758305e-02    0.0000000e+00 
   3.9945897e+01                1                1    6.1113099e-02    6.1484231e-02    6.1546086e-02    6.1855363e-02    0.0000000e+00                2                1    5.4563017e-02    5.5353785e-02    5.5779584e-02    5.6813665e-02    0.0000000e+00 
   4.0053658e+01                1                1    6.1126840e-02    6.1498056e-02    6.1559925e-02    6.1869272e-02    0.0000000e+00                2                1    5.4615426e-02    5.5406954e-02    5.5833161e-02    5.6929123e-02    0.0000000e+00 
   4.0107485e+01                1                1    6.1133774e-02    6.1505031e-02    6.1566908e-02    6.1876289e-02    0.0000000e+00                2                1    5.4641215e-02    5.5433117e-02    5.5859525e-02    5.6895089e-02    0.0000000e+00 
   4.0210259e+01                1                1    6.1147088e-02    6.1518427e-02    6.1580317e-02    6.1889766e-02    0.0000000e+00                2                1    5.4690369e-02    5.5482983e-02    5.5909776e-02    5.6946271e-02    0.0000000e+00 
   4.0317669e+01                1                1    6.1161140e-02    6.1532564e-02    6.1594468e-02    6.1903988e-02    0.0000000e+00                2                1    5.4741376e-02    5.5534729e-02    5.5961919e-02    5.6999381e-02    0.0000000e+00 
   4.0424920e+01                1                1    6.1175187e-02    6.1546696e-02    6.1546696e-02    6.1918206e-02    0.0000000e+00                2                1    5.4791322e-02    5.5585399e-02    5.6012979e-02    5.6990305e-02    0.0000000e+00 
   4.0532071e+01                1                1    6.1189328e-02    6.1560923e-02    6.1560923e-02    6.1932518e-02    0.0000000e+00                2                1    5.4901685e-02    5.5635338e-02    5.6063302e-02    5.7041506e-02    0.0000000e+00 
   4.0639104e+01                1                1    6.1203528e-02    6.1575210e-02    6.1575210e-02    6.1946891e-02    0.0000000e+00                2                1    5.4950478e-02    5.5684783e-02    5.6174319e-02    5.7153392e-02    0.0000000e+00 
   4.0745972e+01                1                1    6.1217800e-02    6.1589568e-02    6.1589568e-02    6.1961336e-02    0.0000000e+00                2                1    5.4999045e-02    5.5795245e-02    5.6223968e-02    5.7265153e-02    0.0000000e+00 
   4.0852725e+01                1                1    6.1232164e-02    6.1604019e-02    6.1604019e-02    6.1975874e-02    0.0000000e+00                2                1    5.5047481e-02    5.5844383e-02    5.6273483e-02    5.7376885e-02    0.0000000e+00 
   4.0906070e+01                1                1    6.1239426e-02    6.1611326e-02    6.1611326e-02    6.1983225e-02    0.0000000e+00                2                1    5.5071513e-02    5.5868762e-02    5.6298050e-02    5.7401933e-02    0.0000000e+00 
   4.1011084e+01                1                1    6.1253821e-02    6.1625808e-02    6.1625808e-02    6.1997795e-02    0.0000000e+00                2                1    5.5179990e-02    5.5916542e-02    5.6407576e-02    5.7512404e-02    0.0000000e+00 
   4.1114564e+01                1                1    6.1268124e-02    6.1578186e-02    6.1640198e-02    6.2012271e-02    0.0000000e+00                2                1    5.5226247e-02    5.5963416e-02    5.6454862e-02    5.7560615e-02    0.0000000e+00 
   4.1221041e+01                1                1    6.1282903e-02    6.1593040e-02    6.1593040e-02    6.2027230e-02    0.0000000e+00                2                1    5.5273824e-02    5.6011628e-02    5.6564981e-02    5.7610203e-02    0.0000000e+00 
   4.1327455e+01                1                1    6.1297735e-02    6.1607947e-02    6.1607947e-02    6.2042242e-02    0.0000000e+00                2                1    5.5321175e-02    5.6121147e-02    5.6613438e-02    5.7659556e-02    0.0000000e+00 
   4.1433798e+01                1                1    6.1312669e-02    6.1622956e-02    6.1622956e-02    6.2057357e-02    0.0000000e+00                2                1    5.5368411e-02    5.6169067e-02    5.6661778e-02    5.7770378e-02    0.0000000e+00 
   4.1540096e+01                1                1    6.1327682e-02    6.1638045e-02    6.1638045e-02    6.2072553e-02    0.0000000e+00                2                1    5.5477108e-02    5.6216803e-02    5.6709933e-02    5.7819475e-02    0.0000000e+00 
   4.1646341e+01                1                1    6.1342908e-02    6.1653347e-02    6.1653347e-02    6.2087963e-02    0.0000000e+00                2                1    5.5524094e-02    5.6264415e-02    5.6757962e-02    5.7868444e-02    0.0000000e+00 
   4.1752529e+01                1                1    6.1358330e-02    6.1668848e-02    6.1668848e-02    6.2103573e-02    0.0000000e+00                2                1    5.5570961e-02    5.6311907e-02    5.6805871e-02    5.7917290e-02    0.0000000e+00 
   4.1805608e+01                1                1    6.1366126e-02    6.1676683e-02    6.1676683e-02    6.2111463e-02    0.0000000e+00                2                1    5.5594328e-02    5.6335585e-02    5.6829757e-02    5.7941644e-02    0.0000000e+00 
   4.1908015e+01                1                1    6.1319170e-02    6.1691931e-02    6.1691931e-02    6.2126819e-02    0.0000000e+00                2                1    5.5639269e-02    5.6442947e-02    5.6937519e-02    5.8050304e-02    0.0000000e+00 
   4.2014082e+01                1                1    6.1334885e-02    6.1707741e-02    6.1707741e-02    6.2142741e-02    0.0000000e+00                2                1    5.5685709e-02    5.6490059e-02    5.6985043e-02    5.8098757e-02    0.0000000e+00 
   4.2120089e+01                1                1    6.1350690e-02    6.1723642e-02    6.1723642e-02    6.2158753e-02    0.0000000e+00                2                1    5.5794057e-02    5.6537153e-02    5.7032549e-02    5.8147192e-02    0.0000000e+00 
   4.2226057e+01                1                1    6.1366621e-02    6.1677495e-02    6.1739670e-02    6.2174894e-02    0.0000000e+00                2                1    5.5840467e-02    5.6584181e-02    5.7079989e-02    5.8257535e-02    0.0000000e+00 
   4.2331990e+01                1                1    6.1382764e-02    6.1693721e-02    6.1755912e-02    6.2191251e-02    0.0000000e+00                2                1    5.5867810e-02    5.6673894e-02    5.7169946e-02    5.8286062e-02    0.0000000e+00 
   4.2437890e+01                1                1    6.1399080e-02    6.1710119e-02    6.1772327e-02    6.2207781e-02    0.0000000e+00                2                1    5.5943118e-02    5.6687372e-02    5.7245563e-02    5.8361944e-02    0.0000000e+00 
   4.2543743e+01                1                1    6.1415601e-02    6.1726724e-02    6.1788948e-02    6.2224520e-02    0.0000000e+00                2                1    5.6018604e-02    5.6763037e-02    5.7321362e-02    5.8438012e-02    0.0000000e+00 
   4.2649562e+01                1                1    6.1432324e-02    6.1743531e-02    6.1805773e-02    6.2241463e-02    0.0000000e+00                2                1    5.6094187e-02    5.6838800e-02    5.7397259e-02    5.8452128e-02    0.0000000e+00 
   4.2701254e+01                1                1    6.1440604e-02    6.1751854e-02    6.1814103e-02    6.2249852e-02    0.0000000e+00                2                1    5.6100780e-02    5.6907539e-02    5.7404006e-02    5.8521057e-02    0.0000000e+00 
   4.2807008e+01                1                1    6.1457777e-02    6.1769113e-02    6.1831380e-02    6.2267251e-02    0.0000000e+00                2                1    5.6176416e-02    5.6921296e-02    5.7479957e-02    5.8597278e-02    0.0000000e+00 
   4.2912748e+01                1                1    6.1475086e-02    6.1786510e-02    6.1848794e-02    6.2284788e-02    0.0000000e+00                2                1    5.6252247e-02    5.6997310e-02    5.7556107e-02    5.8673701e-02    0.0000000e+00 
   4.3018460e+01                1                1    6.1492568e-02    6.1804081e-02    6.1866383e-02    6.2302501e-02    0.0000000e+00                2                1    5.6328299e-02    5.7073547e-02    5.7632483e-02    5.8750354e-02    0.0000000e+00 
   4.3124166e+01                1                1    6.1510183e-02    6.1821785e-02    6.1884105e-02    6.2320348e-02    0.0000000e+00                2                1    5.6342436e-02    5.7149990e-02    5.7709066e-02    5.8827218e-02    0.0000000e+00 
   4.3229851e+01                1                1    6.1527909e-02    6.1777263e-02    6.1901939e-02    6.2338307e-02    0.0000000e+00                2                1    5.6418907e-02    5.7164532e-02    5.7723750e-02    5.8904322e-02    0.0000000e+00 
   4.3335513e+01                1                1    6.1545791e-02    6.1795217e-02    6.1919930e-02    6.2356425e-02    0.0000000e+00                2                1    5.6495744e-02    5.7241562e-02    5.7800926e-02    5.8919653e-02    0.0000000e+00 
   4.3441170e+01                1                1    6.1563818e-02    6.1813316e-02    6.1938066e-02    6.2374689e-02    0.0000000e+00                2                1    5.6572942e-02    5.7318959e-02    5.7816303e-02    5.8997497e-02    0.0000000e+00 
   4.3545644e+01                1                1    6.1581803e-02    6.1831374e-02    6.1956160e-02    6.2392911e-02    0.0000000e+00                2                1    5.6588030e-02    5.7334246e-02    5.7893908e-02    5.9075416e-02    0.0000000e+00 
   4.3651286e+01                1                1    6.1600083e-02    6.1849729e-02    6.1974552e-02    6.2411432e-02    0.0000000e+00                2                1    5.6665588e-02    5.7412006e-02    5.7971820e-02    5.9153649e-02    0.0000000e+00 
   4.3704104e+01                1                1    6.1609267e-02    6.1858950e-02    6.1983792e-02    6.2420737e-02    0.0000000e+00                2                1    5.6673386e-02    5.7419907e-02    5.7979798e-02    5.9161789e-02    0.0000000e+00 
   4.3809741e+01                1                1    6.1627734e-02    6.1877492e-02    6.2002371e-02    6.2439447e-02    0.0000000e+00                2                1    5.6751366e-02    5.7498094e-02    5.8058141e-02    5.9240461e-02    0.0000000e+00 
   4.3915366e+01                1                1    6.1646314e-02    6.1896147e-02    6.2021064e-02    6.2458272e-02    0.0000000e+00                2                1    5.6829655e-02    5.7576594e-02    5.8136799e-02    5.9319453e-02    0.0000000e+00 
   4.4020983e+01                1                1    6.1664952e-02    6.1914861e-02    6.2039815e-02    6.2477155e-02    0.0000000e+00                2                1    5.6908080e-02    5.7655232e-02    5.8153333e-02    5.9336324e-02    0.0000000e+00 
   4.4126621e+01                1                1    6.1683731e-02    6.1933716e-02    6.2058708e-02    6.2496181e-02    0.0000000e+00                2                1    5.6986697e-02    5.7671783e-02    5.8232308e-02    5.9415638e-02    0.0000000e+00 
   4.4232258e+01                1                1    6.1702735e-02    6.1952796e-02    6.2077827e-02    6.2515435e-02    0.0000000e+00                2                1    5.7003392e-02    5.7750977e-02    5.8311666e-02    5.9495343e-02    0.0000000e+00 
   4.4337534e+01                1                1    6.1784368e-02    6.1971973e-02    6.2097042e-02    6.2534786e-02    0.0000000e+00                2                1    5.7082460e-02    5.7767948e-02    5.8328801e-02    5.9575143e-02    0.0000000e+00 
   4.4443210e+01                1                1    6.1803716e-02    6.1928825e-02    6.2053934e-02    6.2554369e-02    0.0000000e+00                2                1    5.7161843e-02    5.7847535e-02    5.8408557e-02    5.9655271e-02    0.0000000e+00 
   4.4548902e+01                1                1    6.1823280e-02    6.1948428e-02    6.2073576e-02    6.2574170e-02    0.0000000e+00                2                1    5.7241123e-02    5.7927019e-02    5.8488206e-02    5.9672936e-02    0.0000000e+00 
   4.4601756e+01                1                1    6.1833117e-02    6.1958286e-02    6.2083454e-02    6.2584127e-02    0.0000000e+00                2                1    5.7249669e-02    5.7935667e-02    5.8496938e-02    5.9744208e-02    0.0000000e+00 
   4.4707454e+01                1                1    6.1852936e-02    6.1978145e-02    6.2103353e-02    6.2604186e-02    0.0000000e+00                2                1    5.7329283e-02    5.8015488e-02    5.8576928e-02    5.9824573e-02    0.0000000e+00 
   4.4813134e+01                1                1    6.1872899e-02    6.1998148e-02    6.2123397e-02    6.2624392e-02    0.0000000e+00                2                1    5.7346614e-02    5.8095427e-02    5.8657037e-02    5.9842658e-02    0.0000000e+00 
   4.4918823e+01                1                1    6.1893095e-02    6.2018384e-02    6.2143674e-02    6.2644833e-02    0.0000000e+00                2                1    5.7426600e-02    5.8113222e-02    5.8737424e-02    5.9923409e-02    0.0000000e+00 
   4.5024526e+01                1                1    6.1913551e-02    6.2038882e-02    6.2164213e-02    6.2665538e-02    0.0000000e+00                2                1    5.7444443e-02    5.8193718e-02    5.8755675e-02    6.0004467e-02    0.0000000e+00 
   4.5130204e+01                1                1    6.1934175e-02    6.2059548e-02    6.2184920e-02    6.2686412e-02    0.0000000e+00                2                1    5.7524898e-02    5.8274408e-02    5.8836540e-02    6.0085724e-02    0.0000000e+00 
   4.5235947e+01                1                1    6.1954919e-02    6.2080334e-02    6.2205749e-02    6.2707408e-02    0.0000000e+00                2                1    5.7605502e-02    5.8292769e-02    5.8917558e-02    6.0104656e-02    0.0000000e+00 
   4.5341683e+01                1                1    6.1975806e-02    6.2101263e-02    6.2226720e-02    6.2728548e-02    0.0000000e+00                2                1    5.7686284e-02    5.8373770e-02    5.8936258e-02    6.0186231e-02    0.0000000e+00 
   4.5447406e+01                1                1    6.1996854e-02    6.2122354e-02    6.2247854e-02    6.2749853e-02    0.0000000e+00                2                1    5.7704692e-02    5.8392397e-02    5.9017583e-02    6.0267955e-02    0.0000000e+00 
   4.5500268e+01                1                1    6.2007424e-02    6.2132945e-02    6.2258466e-02    6.2760551e-02    0.0000000e+00                2                1    5.7776478e-02    5.8464293e-02    5.9027051e-02    6.0277624e-02    0.0000000e+00 
   4.5605998e+01                1                1    6.2028658e-02    6.2091440e-02    6.2279786e-02    6.2782042e-02    0.0000000e+00                2                1    5.7795149e-02    5.8483186e-02    5.9108675e-02    6.0359652e-02    0.0000000e+00 
   4.5711753e+01                1                1    6.2050052e-02    6.2112856e-02    6.2301267e-02    6.2803697e-02    0.0000000e+00                2                1    5.7876574e-02    5.8564836e-02    5.9127959e-02    6.0379344e-02    0.0000000e+00 
   4.5817493e+01                1                1    6.2071555e-02    6.2134381e-02    6.2322857e-02    6.2825461e-02    0.0000000e+00                2                1    5.7958242e-02    5.8646731e-02    5.9210040e-02    6.0461838e-02    0.0000000e+00 
   4.5922213e+01                1                1    6.2092997e-02    6.2155844e-02    6.2344386e-02    6.2847163e-02    0.0000000e+00                2                1    5.7977312e-02    5.8728638e-02    5.9292132e-02    6.0544342e-02    0.0000000e+00 
   4.6026107e+01                1                1    6.2114364e-02    6.2177233e-02    6.2365839e-02    6.2868790e-02    0.0000000e+00                2                1    5.8059020e-02    5.8747962e-02    5.9374273e-02    6.0564264e-02    0.0000000e+00 
   4.6130188e+01                1                1    6.2135922e-02    6.2198813e-02    6.2387485e-02    6.2890610e-02    0.0000000e+00                2                1    5.8141024e-02    5.8830196e-02    5.9394063e-02    6.0647103e-02    0.0000000e+00 
   4.6234402e+01                1                1    6.2157643e-02    6.2220556e-02    6.2409294e-02    6.2912595e-02    0.0000000e+00                2                1    5.8160608e-02    5.8850012e-02    5.9476742e-02    6.0730204e-02    0.0000000e+00 
   4.6338735e+01                1                1    6.2179551e-02    6.2242486e-02    6.2431290e-02    6.2934768e-02    0.0000000e+00                2                1    5.8243138e-02    5.8932777e-02    5.9559721e-02    6.0813610e-02    0.0000000e+00 
   4.6435860e+01                1                1    6.2200136e-02    6.2263091e-02    6.2451958e-02    6.2955603e-02    0.0000000e+00                2                1    5.8324471e-02    5.8951616e-02    5.9578761e-02    6.0833051e-02    0.0000000e+00 
   4.6525734e+01                1                1    6.2219322e-02    6.2282297e-02    6.2471222e-02    6.2975022e-02    0.0000000e+00                2                1    5.8341826e-02    5.9031891e-02    5.9659222e-02    6.0913885e-02    0.0000000e+00 
   4.6615651e+01                1                1    6.2238645e-02    6.2301639e-02    6.2490623e-02    6.2994580e-02    0.0000000e+00                2                1    5.8422027e-02    5.9112298e-02    5.9677066e-02    6.0932104e-02    0.0000000e+00 
   4.6705627e+01                1                1    6.2258111e-02    6.2321125e-02    6.2510168e-02    6.3014283e-02    0.0000000e+00                2                1    5.8439779e-02    5.9130259e-02    5.9757969e-02    6.1013389e-02    0.0000000e+00 
   4.6840692e+01                1                1    6.2287603e-02    6.2287603e-02    6.2539779e-02    6.3044132e-02    0.0000000e+00                2                1    5.8529444e-02    5.9220242e-02    5.9785441e-02    6.1104237e-02    0.0000000e+00 
   4.6930768e+01                1                1    6.2307491e-02    6.2307491e-02    6.2559748e-02    6.3064262e-02    0.0000000e+00                2                1    5.8610322e-02    5.9238514e-02    5.9866706e-02    6.1123090e-02    0.0000000e+00 
   4.7020862e+01                1                1    6.2327492e-02    6.2327492e-02    6.2579830e-02    6.3084506e-02    0.0000000e+00                2                1    5.8628511e-02    5.9319736e-02    5.9948124e-02    6.1204898e-02    0.0000000e+00 
   4.7111003e+01                1                1    6.2347671e-02    6.2347671e-02    6.2600090e-02    6.3104930e-02    0.0000000e+00                2                1    5.8709735e-02    5.9338319e-02    5.9966902e-02    6.1286929e-02    0.0000000e+00 
   4.7201191e+01                1                1    6.2367997e-02    6.2367997e-02    6.2557373e-02    6.3125503e-02    0.0000000e+00                2                1    5.8728253e-02    5.9419913e-02    6.0048695e-02    6.1306260e-02    0.0000000e+00 
   4.7336174e+01                1                1    6.2398551e-02    6.2398551e-02    6.2588020e-02    6.3156428e-02    0.0000000e+00                2                1    5.8818771e-02    5.9510756e-02    6.0139834e-02    6.1397989e-02    0.0000000e+00 
   4.7425716e+01                1                1    6.2418950e-02    6.2418950e-02    6.2608482e-02    6.3177075e-02    0.0000000e+00                2                1    5.8900170e-02    5.9529445e-02    6.0158721e-02    6.1417271e-02    0.0000000e+00 
   4.7515306e+01                1                1    6.2439494e-02    6.2439494e-02    6.2629088e-02    6.3197868e-02    0.0000000e+00                2                1    5.8918814e-02    5.9548289e-02    6.0240711e-02    6.1436712e-02    0.0000000e+00 
   4.7604926e+01                1                1    6.2460154e-02    6.2460154e-02    6.2649810e-02    6.3218779e-02    0.0000000e+00                2                1    5.9000641e-02    5.9630317e-02    6.0259993e-02    6.1456378e-02    0.0000000e+00 
   4.7739431e+01                1                1    6.2491406e-02    6.2491406e-02    6.2681157e-02    6.3250411e-02    0.0000000e+00                2                1    5.9029114e-02    5.9659094e-02    6.0352072e-02    6.1486036e-02    0.0000000e+00 
   4.7829143e+01                1                1    6.2512476e-02    6.2512476e-02    6.2702291e-02    6.3271736e-02    0.0000000e+00                2                1    5.9111252e-02    5.9741436e-02    6.0434638e-02    6.1505951e-02    0.0000000e+00 
   4.7918895e+01                1                1    6.2596973e-02    6.2596973e-02    6.2723560e-02    6.3293199e-02    0.0000000e+00                2                1    5.9130471e-02    5.9823899e-02    6.0454288e-02    6.1525949e-02    0.0000000e+00 
   4.8008683e+01                1                1    6.2618444e-02    6.2618444e-02    6.2745074e-02    6.3314908e-02    0.0000000e+00                2                1    5.9212907e-02    5.9843502e-02    6.0474098e-02    6.1546110e-02    0.0000000e+00 
   4.8143418e+01                1                1    6.2650777e-02    6.2650777e-02    6.2777472e-02    6.3347600e-02    0.0000000e+00                2                1    5.9305333e-02    5.9936241e-02    6.0567148e-02    6.1639692e-02    0.0000000e+00 
   4.8233291e+01                1                1    6.2672522e-02    6.2672522e-02    6.2799261e-02    6.3369587e-02    0.0000000e+00                2                1    5.9325066e-02    5.9956184e-02    6.0650413e-02    6.1660202e-02    0.0000000e+00 
   4.8323192e+01                1                1    6.2694420e-02    6.2694420e-02    6.2821204e-02    6.3391729e-02    0.0000000e+00                2                1    5.9408058e-02    6.0039387e-02    6.0670716e-02    6.1680842e-02    0.0000000e+00 
   4.8413125e+01                1                1    6.2716445e-02    6.2716445e-02    6.2843273e-02    6.3413999e-02    0.0000000e+00                2                1    5.9491238e-02    6.0059626e-02    6.0754322e-02    6.1701635e-02    0.0000000e+00 
   4.8503106e+01                1                1    6.2738598e-02    6.2738598e-02    6.2865471e-02    6.3436398e-02    0.0000000e+00                2                1    5.9511328e-02    6.0143083e-02    6.0774838e-02    6.1722471e-02    0.0000000e+00 
   4.8612851e+01                1                1    6.2765765e-02    6.2765765e-02    6.2892692e-02    6.3463867e-02    0.0000000e+00                2                1    5.9535992e-02    6.0168009e-02    6.0863228e-02    6.1748052e-02    0.0000000e+00 
   4.8706880e+01                1                1    6.2789200e-02    6.2789200e-02    6.2916175e-02    6.3487563e-02    0.0000000e+00                2                1    5.9620503e-02    6.0252746e-02    6.0884989e-02    6.1833353e-02    0.0000000e+00 
   4.8841167e+01                1                1    6.2822956e-02    6.2822956e-02    6.2950000e-02    6.3521695e-02    0.0000000e+00                2                1    5.9714410e-02    6.0346978e-02    6.0979546e-02    6.1801884e-02    0.0000000e+00 
   4.8930703e+01                1                1    6.2845640e-02    6.2845640e-02    6.2972730e-02    6.3544631e-02    0.0000000e+00                2                1    5.9734973e-02    6.0367759e-02    6.1000545e-02    6.1823166e-02    0.0000000e+00 
   4.9020264e+01                1                1    6.2868490e-02    6.2868490e-02    6.2995626e-02    6.3567735e-02    0.0000000e+00                2                1    5.9755659e-02    6.0451964e-02    6.1021668e-02    6.1844575e-02    0.0000000e+00 
   4.9109856e+01                1                1    6.2891485e-02    6.2891485e-02    6.3018667e-02    6.3590986e-02    0.0000000e+00                2                1    5.9839776e-02    6.0473002e-02    6.1106227e-02    6.1929419e-02    0.0000000e+00 
   4.9235329e+01                1                1    6.2923944e-02    6.2923944e-02    6.3051192e-02    6.3623806e-02    0.0000000e+00                2                1    5.9932458e-02    6.0565994e-02    6.1136176e-02    6.1896418e-02    0.0000000e+00 
   4.9315989e+01                1                1    6.2944944e-02    6.2944944e-02    6.3072234e-02    6.3645040e-02    0.0000000e+00                2                1    5.9951468e-02    6.0585204e-02    6.1218941e-02    6.1916051e-02    0.0000000e+00 
   4.9441512e+01                1                1    6.2977844e-02    6.2977844e-02    6.3105201e-02    6.3678306e-02    0.0000000e+00                2                1    6.0044647e-02    6.0678698e-02    6.1249344e-02    6.2010206e-02    0.0000000e+00 
   4.9522265e+01                1                1    6.2999145e-02    6.2999145e-02    6.3126544e-02    6.3699843e-02    0.0000000e+00                2                1    6.0063924e-02    6.0761605e-02    6.1332434e-02    6.2030114e-02    0.0000000e+00 
   4.9603017e+01                1                1    6.3020545e-02    6.3020545e-02    6.3147987e-02    6.3721481e-02    0.0000000e+00                2                1    6.0146736e-02    6.0781196e-02    6.1352209e-02    6.1986668e-02    0.0000000e+00 
   4.9719659e+01                1                1    6.3051580e-02    6.3051580e-02    6.3179086e-02    6.3752862e-02    0.0000000e+00                2                1    6.0238389e-02    6.0873145e-02    6.1444426e-02    6.2079182e-02    0.0000000e+00 
   4.9800411e+01                1                1    6.3073171e-02    6.3073171e-02    6.3136945e-02    6.3774692e-02    0.0000000e+00                2                1    6.0258046e-02    6.0893010e-02    6.1464477e-02    6.2099441e-02    0.0000000e+00 
   4.9935177e+01                1                1    6.3173233e-02    6.3173233e-02    6.3173233e-02    6.3811347e-02    0.0000000e+00                2                1    6.0354598e-02    6.0989910e-02    6.1498159e-02    6.2133471e-02    0.0000000e+00 
   5.0016097e+01                1                1    6.3195165e-02    6.3195165e-02    6.3195165e-02    6.3833500e-02    0.0000000e+00                2                1    6.0374557e-02    6.1010079e-02    6.1582049e-02    6.2154018e-02    0.0000000e+00 
   5.0142060e+01                1                1    6.3229564e-02    6.3229564e-02    6.3229564e-02    6.3868246e-02    0.0000000e+00                2                1    6.0469319e-02    6.1105169e-02    6.1613849e-02    6.2122529e-02    0.0000000e+00 
   5.0232143e+01                1                1    6.3254350e-02    6.3254350e-02    6.3254350e-02    6.3893283e-02    0.0000000e+00                2                1    6.0491719e-02    6.1127804e-02    6.1636673e-02    6.2209150e-02    0.0000000e+00 
   5.0333491e+01                1                1    6.3282427e-02    6.3282427e-02    6.3282427e-02    6.3921643e-02    0.0000000e+00                2                1    6.0580719e-02    6.1217071e-02    6.1726153e-02    6.2235235e-02    0.0000000e+00 
   5.0403871e+01                1                1    6.3302053e-02    6.3302053e-02    6.3302053e-02    6.3941467e-02    0.0000000e+00                2                1    6.0598464e-02    6.1235002e-02    6.1744233e-02    6.2253464e-02    0.0000000e+00 
   5.0562226e+01                1                1    6.3346493e-02    6.3346493e-02    6.3346493e-02    6.3986356e-02    0.0000000e+00                2                1    6.0702326e-02    6.1339286e-02    6.1785159e-02    6.2294727e-02    0.0000000e+00 
   5.0650201e+01                1                1    6.3371410e-02    6.3371410e-02    6.3371410e-02    6.4011525e-02    0.0000000e+00                2                1    6.0724808e-02    6.1362004e-02    6.1808041e-02    6.2317798e-02    0.0000000e+00 
   5.0720581e+01                1                1    6.3391414e-02    6.3391414e-02    6.3391414e-02    6.4031731e-02    0.0000000e+00                2                1    6.0806604e-02    6.1443990e-02    6.1826422e-02    6.2336330e-02    0.0000000e+00 
   5.0808556e+01                1                1    6.3416518e-02    6.3416518e-02    6.3416518e-02    6.4057088e-02    0.0000000e+00                2                1    6.0829282e-02    6.1466905e-02    6.1849479e-02    6.2359578e-02    0.0000000e+00 
   5.0918525e+01                1                1    6.3448052e-02    6.3448052e-02    6.3448052e-02    6.4088942e-02    0.0000000e+00                2                1    6.0857755e-02    6.1559469e-02    6.1878430e-02    6.2388768e-02    0.0000000e+00 
   5.1006500e+01                1                1    6.3473414e-02    6.3473414e-02    6.3473414e-02    6.4114559e-02    0.0000000e+00                2                1    6.0944382e-02    6.1582543e-02    6.1965440e-02    6.2412153e-02    0.0000000e+00 
   5.1116469e+01                1                1    6.3505290e-02    6.3505290e-02    6.3505290e-02    6.4146758e-02    0.0000000e+00                2                1    6.0973210e-02    6.1611673e-02    6.1994750e-02    6.2441674e-02    0.0000000e+00 
   5.1204444e+01                1                1    6.3530950e-02    6.3530950e-02    6.3530950e-02    6.4172677e-02    0.0000000e+00                2                1    6.0996475e-02    6.1699052e-02    6.2018405e-02    6.2465500e-02    0.0000000e+00 
   5.1362799e+01                1                1    6.3577563e-02    6.3577563e-02    6.3577563e-02    6.4219760e-02    0.0000000e+00                2                1    6.1102612e-02    6.1741761e-02    6.2061335e-02    6.2572654e-02    0.0000000e+00 
   5.1472768e+01                1                1    6.3610342e-02    6.3674595e-02    6.3674595e-02    6.4252871e-02    0.0000000e+00                2                1    6.1196136e-02    6.1835594e-02    6.2091377e-02    6.2602943e-02    0.0000000e+00 
   5.1610229e+01                1                1    6.3651590e-02    6.3715885e-02    6.3715885e-02    6.4294536e-02    0.0000000e+00                2                1    6.1233527e-02    6.1873376e-02    6.2129315e-02    6.2641194e-02    0.0000000e+00 
   5.1782055e+01                1                1    6.3703578e-02    6.3767925e-02    6.3767925e-02    6.4347049e-02    0.0000000e+00                2                1    6.1344743e-02    6.1985085e-02    6.2241221e-02    6.2625427e-02    0.0000000e+00 
   5.1919516e+01                1                1    6.3745689e-02    6.3810079e-02    6.3810079e-02    6.4389585e-02    0.0000000e+00                2                1    6.1446935e-02    6.2023601e-02    6.2279897e-02    6.2728414e-02    0.0000000e+00 
   5.2029485e+01                1                1    6.3715281e-02    6.3844129e-02    6.3844129e-02    6.4423944e-02    0.0000000e+00                2                1    6.1477675e-02    6.2118735e-02    6.2311053e-02    6.2759795e-02    0.0000000e+00 
   5.2166946e+01                1                1    6.3758198e-02    6.3887133e-02    6.3887133e-02    6.4467339e-02    0.0000000e+00                2                1    6.1580437e-02    6.2157753e-02    6.2350192e-02    6.2799216e-02    0.0000000e+00 
   5.2338772e+01                1                1    6.3811866e-02    6.3940909e-02    6.3940909e-02    6.4521604e-02    0.0000000e+00                2                1    6.1629030e-02    6.2270999e-02    6.2399393e-02    6.2848772e-02    0.0000000e+00 
   5.2540011e+01                1                1    6.3875125e-02    6.4004296e-02    6.4004296e-02    6.4585567e-02    0.0000000e+00                2                1    6.1750611e-02    6.2264664e-02    6.2521690e-02    6.2907230e-02    0.0000000e+00 
   5.2741399e+01                1                1    6.3938881e-02    6.4068181e-02    6.4068181e-02    6.4650031e-02    0.0000000e+00                2                1    6.1873122e-02    6.2323342e-02    6.2580611e-02    6.2966514e-02    0.0000000e+00 
   5.2942910e+01                1                1    6.4003149e-02    6.4132579e-02    6.4132579e-02    6.4715015e-02    0.0000000e+00                2                1    6.1996528e-02    6.2382799e-02    6.2640313e-02    6.3026584e-02    0.0000000e+00 
   5.3144551e+01                1                1    6.4067934e-02    6.4262275e-02    6.4262275e-02    6.4780519e-02    0.0000000e+00                2                1    6.2056212e-02    6.2442855e-02    6.2700617e-02    6.3087260e-02    0.0000000e+00 
   5.3346345e+01                1                1    6.4133245e-02    6.4327785e-02    6.4327785e-02    6.4846557e-02    0.0000000e+00                2                1    6.2181002e-02    6.2568021e-02    6.2761530e-02    6.3148549e-02    0.0000000e+00 
   5.3548205e+01                1                1    6.4199053e-02    6.4393793e-02    6.4393793e-02    6.4913097e-02    0.0000000e+00                2                1    6.2241931e-02    6.2629329e-02    6.2823028e-02    6.3210426e-02    0.0000000e+00 
   5.3750254e+01                1                1    6.4265403e-02    6.4460343e-02    6.4460343e-02    6.4980185e-02    0.0000000e+00                2                1    6.2368108e-02    6.2691258e-02    6.2949779e-02    6.3208300e-02    0.0000000e+00 
   5.3952472e+01                1                1    6.4332598e-02    6.4527742e-02    6.4527742e-02    6.5048127e-02    0.0000000e+00                2                1    6.2430654e-02    6.2754129e-02    6.2948214e-02    6.3271689e-02    0.0000000e+00 
   5.4154842e+01                1                1    6.4335520e-02    6.4595988e-02    6.4595988e-02    6.5116923e-02    0.0000000e+00                2                1    6.2494135e-02    6.2817939e-02    6.3012221e-02    6.3336025e-02    0.0000000e+00 
   5.4357365e+01                1                1    6.4404396e-02    6.4730329e-02    6.4730329e-02    6.5186635e-02    0.0000000e+00                2                1    6.2623193e-02    6.2882502e-02    6.3141812e-02    6.3401121e-02    0.0000000e+00 
   5.4560043e+01                1                1    6.4474187e-02    6.4800474e-02    6.4800474e-02    6.5257275e-02    0.0000000e+00                2                1    6.2623354e-02    6.2882933e-02    6.3207406e-02    6.3466985e-02    0.0000000e+00 
   5.4762879e+01                1                1    6.4544654e-02    6.4871297e-02    6.4871297e-02    6.5328597e-02    0.0000000e+00                2                1    6.2688825e-02    6.2948675e-02    6.3273488e-02    6.3468375e-02    0.0000000e+00 
   5.4965876e+01                1                1    6.4615801e-02    6.4942804e-02    6.4942804e-02    6.5400608e-02    0.0000000e+00                2                1    6.2819809e-02    6.3014902e-02    6.3340056e-02    6.3600179e-02    0.0000000e+00 
   5.5169037e+01                1                1    6.4687608e-02    6.5014974e-02    6.5014974e-02    6.5473287e-02    0.0000000e+00                2                1    6.2886314e-02    6.3146713e-02    6.3407111e-02    6.3667510e-02    0.0000000e+00 
   5.5372365e+01                1                1    6.4760312e-02    6.5153593e-02    6.5153593e-02    6.5546874e-02    0.0000000e+00                2                1    6.2953329e-02    6.3214005e-02    6.3409512e-02    6.3735358e-02    0.0000000e+00 
   5.5575864e+01                1                1    6.4833915e-02    6.5227644e-02    6.5227644e-02    6.5621372e-02    0.0000000e+00                2                1    6.3020859e-02    6.3281815e-02    6.3477531e-02    6.3803726e-02    0.0000000e+00 
   5.5779536e+01                1                1    6.4908086e-02    6.5302264e-02    6.5302264e-02    6.5696443e-02    0.0000000e+00                2                1    6.3088930e-02    6.3350167e-02    6.3480786e-02    6.3872643e-02    0.0000000e+00 
   5.5983384e+01                1                1    6.4982832e-02    6.5377465e-02    6.5377465e-02    6.5772098e-02    0.0000000e+00                2                1    6.3092162e-02    6.3419064e-02    6.3549825e-02    6.3942108e-02    0.0000000e+00 
   5.6187415e+01                1                1    6.4992221e-02    6.5453159e-02    6.5453159e-02    6.5848249e-02    0.0000000e+00                2                1    6.3161246e-02    6.3423055e-02    6.3619411e-02    6.4012123e-02    0.0000000e+00 
   5.6391630e+01                1                1    6.5068263e-02    6.5529740e-02    6.5529740e-02    6.5925292e-02    0.0000000e+00                2                1    6.3230847e-02    6.3558468e-02    6.3755041e-02    6.4082662e-02    0.0000000e+00 
   5.6596034e+01                1                1    6.5145185e-02    6.5673211e-02    6.5673211e-02    6.6003227e-02    0.0000000e+00                2                1    6.3301531e-02    6.3629519e-02    6.3760714e-02    6.4154298e-02    0.0000000e+00 
   5.6800634e+01                1                1    6.5222489e-02    6.5751141e-02    6.5751141e-02    6.6081549e-02    0.0000000e+00                2                1    6.3373284e-02    6.3635971e-02    6.3832986e-02    6.4161345e-02    0.0000000e+00 
   5.7005431e+01                1                1    6.5300180e-02    6.5829462e-02    6.5829462e-02    6.6160263e-02    0.0000000e+00                2                1    6.3445733e-02    6.3708720e-02    6.3905961e-02    6.4234695e-02    0.0000000e+00 
   5.7210430e+01                1                1    6.5378686e-02    6.5908605e-02    6.5908605e-02    6.6239804e-02    0.0000000e+00                2                1    6.3518789e-02    6.3847902e-02    6.3979547e-02    6.4308660e-02    0.0000000e+00 
   5.7415632e+01                1                1    6.5458006e-02    6.5988568e-02    6.5988568e-02    6.6320169e-02    0.0000000e+00                2                1    6.3526561e-02    6.3856056e-02    6.4053753e-02    6.4317348e-02    0.0000000e+00 
   5.7621005e+01                1                1    6.5538210e-02    6.6135823e-02    6.6135823e-02    6.6401429e-02    0.0000000e+00                2                1    6.3600610e-02    6.3930489e-02    6.4128416e-02    6.4392319e-02    0.0000000e+00 
   5.7826600e+01                1                1    6.5619314e-02    6.6217667e-02    6.6217667e-02    6.6483601e-02    0.0000000e+00                2                1    6.3675131e-02    6.4005396e-02    6.4137502e-02    6.4467767e-02    0.0000000e+00 
   5.8032413e+01                1                1    6.5701064e-02    6.6300162e-02    6.6300162e-02    6.6566428e-02    0.0000000e+00                2                1    6.3750468e-02    6.4081124e-02    6.4213387e-02    6.4544043e-02    0.0000000e+00 
   5.8238441e+01                1                1    6.5716811e-02    6.6383310e-02    6.6383310e-02    6.6649910e-02    0.0000000e+00                2                1    6.3826631e-02    6.4091471e-02    6.4290102e-02    6.4621153e-02    0.0000000e+00 
   5.8444688e+01                1                1    6.5799774e-02    6.6467114e-02    6.6467114e-02    6.6734051e-02    0.0000000e+00                2                1    6.3903620e-02    6.4168780e-02    6.4367650e-02    6.4699101e-02    0.0000000e+00 
   5.8651152e+01                1                1    6.5883566e-02    6.6618575e-02    6.6618575e-02    6.6819032e-02    0.0000000e+00                2                1    6.3915305e-02    6.4247161e-02    6.4379903e-02    6.4778129e-02    0.0000000e+00 
   5.8857832e+01                1                1    6.5968187e-02    6.6704141e-02    6.6704141e-02    6.6904855e-02    0.0000000e+00                2                1    6.3994125e-02    6.4259937e-02    6.4459296e-02    6.4791560e-02    0.0000000e+00 
   5.9064732e+01                1                1    6.6053410e-02    6.6790314e-02    6.6790314e-02    6.6991288e-02    0.0000000e+00                2                1    6.4073781e-02    6.4339923e-02    6.4539530e-02    6.4872208e-02    0.0000000e+00 
   5.9271849e+01                1                1    6.6139236e-02    6.6877098e-02    6.6877098e-02    6.7078333e-02    0.0000000e+00                2                1    6.4154255e-02    6.4420732e-02    6.4620589e-02    6.4953685e-02    0.0000000e+00 
   5.9479187e+01                1                1    6.6226047e-02    6.6964877e-02    6.6964877e-02    6.7166376e-02    0.0000000e+00                2                1    6.4235533e-02    6.4502347e-02    6.4702458e-02    6.4969272e-02    0.0000000e+00 
   5.9686747e+01                1                1    6.6314023e-02    6.7121091e-02    6.7121091e-02    6.7255602e-02    0.0000000e+00                2                1    6.4250815e-02    6.4517970e-02    6.4718337e-02    6.5119069e-02    0.0000000e+00 
   5.9894531e+01                1                1    6.6403191e-02    6.7211344e-02    6.7211344e-02    6.7346036e-02    0.0000000e+00                2                1    6.4333839e-02    6.4601339e-02    6.4801965e-02    6.5136340e-02    0.0000000e+00 
   6.0102542e+01                1                1    6.6493159e-02    6.7302407e-02    6.7302407e-02    6.7437281e-02    0.0000000e+00                2                1    6.4418071e-02    6.4685922e-02    6.4886810e-02    6.5221623e-02    0.0000000e+00 
   6.0310781e+01                1                1    6.6516404e-02    6.7394285e-02    6.7394285e-02    6.7529344e-02    0.0000000e+00                2                1    6.4436012e-02    6.4771267e-02    6.4972420e-02    6.5307675e-02    0.0000000e+00 
   6.0519250e+01                1                1    6.6607892e-02    6.7486981e-02    6.7486981e-02    6.7622226e-02    0.0000000e+00                2                1    6.4521687e-02    6.4790248e-02    6.4991668e-02    6.5394509e-02    0.0000000e+00 
   6.0727953e+01                1                1    6.6700421e-02    6.7648447e-02    6.7648447e-02    6.7716163e-02    0.0000000e+00                2                1    6.4608010e-02    6.4876930e-02    6.5078620e-02    6.5482000e-02    0.0000000e+00 
   6.0936893e+01                1                1    6.6793965e-02    6.7743321e-02    6.7743321e-02    6.7811132e-02    0.0000000e+00                2                1    6.4624711e-02    6.4961299e-02    6.5095933e-02    6.5499838e-02    0.0000000e+00 
   6.1146071e+01                1                1    6.6888305e-02    6.7839002e-02    6.7839002e-02    6.7906909e-02    0.0000000e+00                2                1    6.4709370e-02    6.4978993e-02    6.5181209e-02    6.5585643e-02    0.0000000e+00 
   6.1355492e+01                1                1    6.6983431e-02    6.7935480e-02    6.7935480e-02    6.8003483e-02    0.0000000e+00                2                1    6.4794759e-02    6.5064737e-02    6.5267221e-02    6.5672188e-02    0.0000000e+00 
   6.1565151e+01                1                1    6.7079341e-02    6.8032753e-02    6.8032753e-02    6.8100854e-02    0.0000000e+00                2                1    6.4813293e-02    6.5151214e-02    6.5286383e-02    6.5691888e-02    0.0000000e+00 
   6.1775052e+01                1                1    6.7109701e-02    6.8200916e-02    6.8200916e-02    6.8200916e-02    0.0000000e+00                2                1    6.4900546e-02    6.5238922e-02    6.5374273e-02    6.5780324e-02    0.0000000e+00 
   6.1985194e+01                1                1    6.7219394e-02    6.8312392e-02    6.8312392e-02    6.8312392e-02    0.0000000e+00                2                1    6.4988351e-02    6.5259418e-02    6.5462719e-02    6.5801553e-02    0.0000000e+00 
   6.2195578e+01                1                1    6.7329943e-02    6.8424738e-02    6.8424738e-02    6.8424738e-02    0.0000000e+00                2                1    6.5008853e-02    6.5348148e-02    6.5551725e-02    6.5891020e-02    0.0000000e+00 
   6.2406206e+01                1                1    6.7372643e-02    6.8537786e-02    6.8537786e-02    6.8537786e-02    0.0000000e+00                2                1    6.5097685e-02    6.5369492e-02    6.5573347e-02    6.6049008e-02    0.0000000e+00 
   6.2617086e+01                1                1    6.7484464e-02    6.8651540e-02    6.8651540e-02    6.8651540e-02    0.0000000e+00                2                1    6.5187087e-02    6.5459267e-02    6.5663402e-02    6.6071672e-02    0.0000000e+00 
   6.2828257e+01                1                1    6.7597017e-02    6.8766040e-02    6.8766040e-02    6.8766040e-02    0.0000000e+00                2                1    6.5208937e-02    6.5549631e-02    6.5754048e-02    6.6162881e-02    0.0000000e+00 
   6.3039670e+01                1                1    6.7641393e-02    6.8881256e-02    6.8881256e-02    6.8881256e-02    0.0000000e+00                2                1    6.5299566e-02    6.5572501e-02    6.5845435e-02    6.6254837e-02    0.0000000e+00 
   6.3251315e+01                1                1    6.7755383e-02    6.8997335e-02    6.8997335e-02    6.8997335e-02    0.0000000e+00                2                1    6.5322590e-02    6.5664235e-02    6.5869222e-02    6.6279197e-02    0.0000000e+00 
   6.3463215e+01                1                1    6.7870232e-02    6.9114289e-02    6.9114289e-02    6.9114289e-02    0.0000000e+00                2                1    6.5414814e-02    6.5688516e-02    6.5962218e-02    6.6372771e-02    0.0000000e+00 
   6.3675363e+01                1                1    6.7916704e-02    6.9232114e-02    6.9232114e-02    6.9232114e-02    0.0000000e+00                2                1    6.5439481e-02    6.5782096e-02    6.6056188e-02    6.6467326e-02    0.0000000e+00 
   6.3887761e+01                1                1    6.8033124e-02    6.9350789e-02    6.9350789e-02    6.9350789e-02    0.0000000e+00                2                1    6.5533349e-02    6.5876455e-02    6.6150940e-02    6.6562668e-02    0.0000000e+00 
   6.4100407e+01                1                1    6.8150376e-02    6.9470312e-02    6.9470312e-02    6.9470312e-02    0.0000000e+00                2                1    6.5627990e-02    6.5971592e-02    6.6177754e-02    6.6590076e-02    0.0000000e+00 
   6.4313305e+01                1                1    6.8198871e-02    6.9590684e-02    6.9590684e-02    6.9590684e-02    0.0000000e+00                2                1    6.5654631e-02    6.5998733e-02    6.6274015e-02    6.6686937e-02    0.0000000e+00 
   6.4526429e+01                1                1    6.8317813e-02    6.9712054e-02    6.9712054e-02    6.9712054e-02    0.0000000e+00                2                1    6.5750801e-02    6.6095407e-02    6.6371092e-02    6.6784619e-02    0.0000000e+00 
   6.4739787e+01                1                1    6.8437578e-02    6.9834263e-02    6.9834263e-02    6.9834263e-02    0.0000000e+00                2                1    6.5778762e-02    6.6123876e-02    6.6399967e-02    6.6814104e-02    0.0000000e+00 
   6.4953388e+01                1                1    6.8488214e-02    6.9957317e-02    6.9957317e-02    6.9957317e-02    0.0000000e+00                2                1    6.5876433e-02    6.6222059e-02    6.6498560e-02    6.6913312e-02    0.0000000e+00 
   6.5167242e+01                1                1    6.8609712e-02    7.0081421e-02    7.0081421e-02    7.0081421e-02    0.0000000e+00                2                1    6.5974894e-02    6.6321037e-02    6.6597952e-02    6.7013324e-02    0.0000000e+00 
   6.5381333e+01                1                1    6.8732227e-02    7.0206565e-02    7.0206565e-02    7.0206565e-02    0.0000000e+00                2                1    6.6004801e-02    6.6351465e-02    6.6628796e-02    6.7114126e-02    0.0000000e+00 
   6.5595645e+01                1                1    6.8785329e-02    7.0332647e-02    7.0332647e-02    7.0332647e-02    0.0000000e+00                2                1    6.6104927e-02    6.6452117e-02    6.6729869e-02    6.7215934e-02    0.0000000e+00 
   6.5810208e+01                1                1    6.8909568e-02    7.0459681e-02    7.0459681e-02    7.0459681e-02    0.0000000e+00                2                1    6.6136502e-02    6.6484222e-02    6.6831943e-02    6.7249208e-02    0.0000000e+00 
   6.6025028e+01                1                1    6.9034740e-02    7.0587669e-02    7.0587669e-02    7.0587669e-02    0.0000000e+00                2                1    6.6238229e-02    6.6586484e-02    6.6865089e-02    6.7352647e-02    0.0000000e+00 
   6.6240110e+01                1                1    6.9090093e-02    7.0716574e-02    7.0716574e-02    7.0716574e-02    0.0000000e+00                2                1    6.6270914e-02    6.6689467e-02    6.6968503e-02    6.7387056e-02    0.0000000e+00 
   6.6455442e+01                1                1    6.9216919e-02    7.0846386e-02    7.0846386e-02    7.0846386e-02    0.0000000e+00                2                1    6.6373963e-02    6.6723300e-02    6.7072636e-02    6.7421973e-02    0.0000000e+00 
   6.6671022e+01                1                1    6.9344630e-02    7.0977104e-02    7.0977104e-02    7.0977104e-02    0.0000000e+00                2                1    6.6407747e-02    6.6827606e-02    6.7107512e-02    6.7527371e-02    0.0000000e+00 
   6.6886851e+01                1                1    6.9401973e-02    7.1108578e-02    7.1108578e-02    7.1108578e-02    0.0000000e+00                2                1    6.6511923e-02    6.6862354e-02    6.7212786e-02    6.7633304e-02    0.0000000e+00 
   6.7102929e+01                1                1    6.9531031e-02    7.1240810e-02    7.1240810e-02    7.1240810e-02    0.0000000e+00                2                1    6.6546427e-02    6.6967606e-02    6.7248393e-02    6.7669573e-02    0.0000000e+00 
   6.7319248e+01                1                1    6.9589511e-02    7.1373857e-02    7.1373857e-02    7.1373857e-02    0.0000000e+00                2                1    6.6651538e-02    6.7073383e-02    6.7354613e-02    6.7776458e-02    0.0000000e+00 
   6.7535813e+01                1                1    6.9720027e-02    7.1507720e-02    7.1507720e-02    7.1507720e-02    0.0000000e+00                2                1    6.6687077e-02    6.7109593e-02    6.7461689e-02    6.7813786e-02    0.0000000e+00 
   6.7752628e+01                1                1    6.9851339e-02    7.1642399e-02    7.1642399e-02    7.1642399e-02    0.0000000e+00                2                1    6.6793772e-02    6.7216963e-02    6.7499091e-02    6.7922283e-02    0.0000000e+00 
   6.7969687e+01                1                1    6.9911665e-02    7.1777890e-02    7.1777890e-02    7.1777890e-02    0.0000000e+00                2                1    6.6830243e-02    6.7254114e-02    6.7607339e-02    6.8031209e-02    0.0000000e+00 
   6.8186991e+01                1                1    7.0044422e-02    7.1914191e-02    7.1914191e-02    7.1914191e-02    0.0000000e+00                2                1    6.6937680e-02    6.7362232e-02    6.7645267e-02    6.8140577e-02    0.0000000e+00 
   6.8404542e+01                1                1    7.0177968e-02    7.2051302e-02    7.2051302e-02    7.2051302e-02    0.0000000e+00                2                1    6.6974801e-02    6.7400038e-02    6.7754402e-02    6.8179638e-02    0.0000000e+00 
   6.8622337e+01                1                1    7.0240111e-02    7.2189220e-02    7.2189220e-02    7.2189220e-02    0.0000000e+00                2                1    6.7012246e-02    6.7509159e-02    6.7793109e-02    6.8290022e-02    0.0000000e+00 
   6.8840383e+01                1                1    7.0375095e-02    7.2327949e-02    7.2327949e-02    7.2327949e-02    0.0000000e+00                2                1    6.7121236e-02    6.7547854e-02    6.7903369e-02    6.8329987e-02    0.0000000e+00 
   6.9058677e+01                1                1    7.0510862e-02    7.2467484e-02    7.2467484e-02    7.2467484e-02    0.0000000e+00                2                1    6.7230893e-02    6.7658208e-02    6.8014304e-02    6.8441619e-02    0.0000000e+00 
   6.9277213e+01                1                1    7.0574802e-02    7.2607820e-02    7.2607820e-02    7.2607820e-02    0.0000000e+00                2                1    6.7269877e-02    6.7769230e-02    6.8054574e-02    6.8553926e-02    0.0000000e+00 
   6.9495990e+01                1                1    7.0711983e-02    7.2748954e-02    7.2748954e-02    7.2748954e-02    0.0000000e+00                2                1    6.7380739e-02    6.7809461e-02    6.8166729e-02    6.8666904e-02    0.0000000e+00 
   6.9715006e+01                1                1    7.0777045e-02    7.2890880e-02    7.2890880e-02    7.2890880e-02    0.0000000e+00                2                1    6.7420685e-02    6.7921687e-02    6.8207975e-02    6.8780550e-02    0.0000000e+00 
   6.9934266e+01                1                1    7.2376375e-02    7.3033678e-02    7.3033678e-02    7.3033678e-02    0.0000000e+00                2                1    6.7532838e-02    6.7962983e-02    6.8249747e-02    6.8823274e-02    0.0000000e+00 
   7.0153769e+01                1                1    7.2445576e-02    7.3177350e-02    7.3177350e-02    7.3177350e-02    0.0000000e+00                2                1    6.7645743e-02    6.8076607e-02    6.8363850e-02    6.8938336e-02    0.0000000e+00 
   7.0373516e+01                1                1    7.1122146e-02    7.3321800e-02    7.3321800e-02    7.3321800e-02    0.0000000e+00                2                1    6.7687165e-02    6.8118751e-02    6.8478407e-02    6.8981925e-02    0.0000000e+00 
   7.0593506e+01                1                1    7.1263018e-02    7.3467029e-02    7.3467029e-02    7.3467029e-02    0.0000000e+00                2                1    6.7800843e-02    6.8233154e-02    6.8521362e-02    6.9097777e-02    0.0000000e+00 
   7.0813741e+01                1                1    7.1404809e-02    7.3613205e-02    7.3613205e-02    7.3613205e-02    0.0000000e+00                2                1    6.7842790e-02    6.8348003e-02    6.8636695e-02    6.9141908e-02    0.0000000e+00 
   7.1034216e+01                1                1    7.1473726e-02    7.3760295e-02    7.3760295e-02    7.3760295e-02    0.0000000e+00                2                1    6.7884952e-02    6.8391017e-02    6.8680197e-02    6.9258556e-02    0.0000000e+00 
   7.1254938e+01                1                1    7.1617144e-02    7.3908301e-02    7.3908301e-02    7.3908301e-02    0.0000000e+00                2                1    6.7999740e-02    6.8506660e-02    6.8796329e-02    6.9375666e-02    0.0000000e+00 
   7.1475901e+01                1                1    7.1761437e-02    7.4057211e-02    7.4057211e-02    7.4057211e-02    0.0000000e+00                2                1    6.8042426e-02    6.8550206e-02    6.8840365e-02    6.9420684e-02    0.0000000e+00 
   7.1697104e+01                1                1    7.1832396e-02    7.4207021e-02    7.4207021e-02    7.4207021e-02    0.0000000e+00                2                1    6.8158129e-02    6.8666771e-02    6.8957424e-02    6.9538730e-02    0.0000000e+00 
   7.1918550e+01                1                1    7.1978283e-02    7.4357730e-02    7.4357730e-02    7.4357730e-02    0.0000000e+00                2                1    6.8224906e-02    6.8734590e-02    6.9025839e-02    6.9608335e-02    0.0000000e+00 
   7.2140244e+01                1                1    7.2125088e-02    7.4509388e-02    7.4509388e-02    7.4509388e-02    0.0000000e+00                2                1    6.8260076e-02    6.8844119e-02    6.9136141e-02    6.9720185e-02    0.0000000e+00 
   7.2362179e+01                1                1    7.2198139e-02    7.4661985e-02    7.4661985e-02    7.4661985e-02    0.0000000e+00                2                1    6.8368073e-02    6.8880467e-02    6.9173264e-02    6.9832057e-02    0.0000000e+00 
   7.2584356e+01                1                1    7.2346502e-02    7.4815410e-02    7.4815410e-02    7.4815410e-02    0.0000000e+00                2                1    6.8476057e-02    6.8989811e-02    6.9283385e-02    6.9943926e-02    0.0000000e+00 
   7.2806781e+01                1                1    7.2420695e-02    7.4969664e-02    7.4969664e-02    7.4969664e-02    0.0000000e+00                2                1    6.8510417e-02    6.9099121e-02    6.9393473e-02    6.9982177e-02    0.0000000e+00 
   7.3029450e+01                1                1    7.2570501e-02    7.5124742e-02    7.5124742e-02    7.5124742e-02    0.0000000e+00                2                1    6.8618103e-02    6.9134584e-02    6.9429715e-02    7.0093762e-02    0.0000000e+00 
   7.3252360e+01                1                1    7.2721089e-02    7.5280630e-02    7.5280630e-02    7.5280630e-02    0.0000000e+00                2                1    6.8652178e-02    6.9244007e-02    6.9539921e-02    7.0205729e-02    0.0000000e+00 
   7.3475512e+01                1                1    7.2797022e-02    7.5437329e-02    7.5437329e-02    7.5437329e-02    0.0000000e+00                2                1    6.8760375e-02    6.9353776e-02    6.9650477e-02    7.0318053e-02    0.0000000e+00 
   7.3698908e+01                1                1    7.2949017e-02    7.5594836e-02    7.5594836e-02    7.5594836e-02    0.0000000e+00                2                1    6.8868998e-02    6.9389606e-02    6.9761468e-02    7.0430821e-02    0.0000000e+00 
   7.3922547e+01                1                1    7.3026038e-02    7.5753152e-02    7.5753152e-02    7.5753152e-02    0.0000000e+00                2                1    6.8903436e-02    6.9500003e-02    6.9872857e-02    7.0469424e-02    0.0000000e+00 
   7.4146426e+01                1                1    7.3179420e-02    7.5912261e-02    7.5912261e-02    7.5912261e-02    0.0000000e+00                2                1    6.9012594e-02    6.9610753e-02    6.9984603e-02    7.0582762e-02    0.0000000e+00 
   7.4370546e+01                1                1    7.3333566e-02    7.6072163e-02    7.6072163e-02    7.6072163e-02    0.0000000e+00                2                1    6.9122061e-02    6.9646849e-02    7.0021698e-02    7.0621455e-02    0.0000000e+00 
   7.4594909e+01                1                1    7.3412241e-02    7.6232857e-02    7.6232857e-02    7.6232857e-02    0.0000000e+00                2                1    6.9156631e-02    6.9757993e-02    7.0133844e-02    7.0735206e-02    0.0000000e+00 
   7.4819515e+01                1                1    7.3567756e-02    7.6394347e-02    7.6394347e-02    7.6394347e-02    0.0000000e+00                2                1    6.9266404e-02    6.9869376e-02    7.0246234e-02    7.0849206e-02    0.0000000e+00 
   7.5044359e+01                1                1    7.3724033e-02    7.6556628e-02    7.6556628e-02    7.6556628e-02    0.0000000e+00                2                1    6.9376375e-02    6.9980962e-02    7.0358829e-02    7.0963416e-02    0.0000000e+00 
   7.5269446e+01                1                1    7.3804352e-02    7.6719700e-02    7.6719700e-02    7.6719700e-02    0.0000000e+00                2                1    6.9486510e-02    7.0092717e-02    7.0395821e-02    7.1077804e-02    0.0000000e+00 
   7.5494774e+01                1                1    7.3962042e-02    7.6883619e-02    7.6883619e-02    7.6883619e-02    0.0000000e+00                2                1    6.9596771e-02    7.0128624e-02    7.0508519e-02    7.1116352e-02    0.0000000e+00 
   7.5720339e+01                1                1    7.4120542e-02    7.7048381e-02    7.7048381e-02    7.7048381e-02    0.0000000e+00                2                1    6.9630941e-02    7.0240402e-02    7.0621315e-02    7.1230776e-02    0.0000000e+00 
   7.5946143e+01                1                1    7.4202708e-02    7.7214056e-02    7.7214056e-02    7.7214056e-02    0.0000000e+00                2                1    6.9741142e-02    7.0352237e-02    7.0734171e-02    7.1345265e-02    0.0000000e+00 
   7.6172187e+01                1                1    7.4362798e-02    7.7380643e-02    7.7380643e-02    7.7380643e-02    0.0000000e+00                2                1    6.9851361e-02    7.0387501e-02    7.0770458e-02    7.1459780e-02    0.0000000e+00 
   7.6398469e+01                1                1    7.4446033e-02    7.7547951e-02    7.7547951e-02    7.7547951e-02    0.0000000e+00                2                1    6.9884761e-02    7.0499132e-02    7.0883115e-02    7.1574283e-02    0.0000000e+00 
   7.6624986e+01                1                1    7.4607337e-02    7.7715976e-02    7.7715976e-02    7.7715976e-02    0.0000000e+00                2                1    6.9995202e-02    7.0611222e-02    7.0996234e-02    7.1612253e-02    0.0000000e+00 
   7.6851742e+01                1                1    7.4769383e-02    7.7884774e-02    7.7884774e-02    7.7884774e-02    0.0000000e+00                2                1    7.0106051e-02    7.0723725e-02    7.1109772e-02    7.1727446e-02    0.0000000e+00 
   7.7078742e+01                1                1    7.4854120e-02    7.8054349e-02    7.8054349e-02    7.8054349e-02    0.0000000e+00                2                1    7.0217266e-02    7.0759185e-02    7.1223688e-02    7.1920441e-02    0.0000000e+00 
   7.7305980e+01                1                1    7.5017480e-02    7.8224692e-02    7.8224692e-02    7.8224692e-02    0.0000000e+00                2                1    7.0251169e-02    7.0872174e-02    7.1260302e-02    7.2036558e-02    0.0000000e+00 
   7.7533454e+01                1                1    7.5181565e-02    7.8395792e-02    7.8395792e-02    7.8395792e-02    0.0000000e+00                2                1    7.0362757e-02    7.0985436e-02    7.1374611e-02    7.2152960e-02    0.0000000e+00 
   7.7761171e+01                1                1    7.5267810e-02    7.8567652e-02    7.8567652e-02    7.8567652e-02    0.0000000e+00                2                1    7.0474575e-02    7.1020890e-02    7.1489159e-02    7.2269609e-02    0.0000000e+00 
   7.7989124e+01                1                1    7.5433173e-02    7.8740264e-02    7.8740264e-02    7.8740264e-02    0.0000000e+00                2                1    7.0508318e-02    7.1134363e-02    7.1603897e-02    7.2386453e-02    0.0000000e+00 
   7.8217312e+01                1                1    7.5599263e-02    7.8913635e-02    7.8913635e-02    7.8913635e-02    0.0000000e+00                2                1    7.0620243e-02    7.1247979e-02    7.1718780e-02    7.2503450e-02    0.0000000e+00 
   7.8445734e+01                1                1    7.5686989e-02    7.9087763e-02    7.9087763e-02    7.9087763e-02    0.0000000e+00                2                1    7.0732264e-02    7.1361695e-02    7.1833768e-02    7.2620556e-02    0.0000000e+00 
   7.8674386e+01                1                1    7.5854348e-02    7.9262641e-02    7.9262641e-02    7.9262641e-02    0.0000000e+00                2                1    7.0765448e-02    7.1475469e-02    7.1948816e-02    7.2737729e-02    0.0000000e+00 
   7.8903270e+01                1                1    7.6022425e-02    7.9438270e-02    7.9438270e-02    7.9438270e-02    0.0000000e+00                2                1    7.0877323e-02    7.1589260e-02    7.1984781e-02    7.2854927e-02    0.0000000e+00 
   7.9132385e+01                1                1    7.6111603e-02    7.9614647e-02    7.9614647e-02    7.9614647e-02    0.0000000e+00                2                1    7.0989169e-02    7.1623709e-02    7.2099614e-02    7.2972107e-02    0.0000000e+00 
   7.9361731e+01                1                1    7.6280975e-02    7.9791814e-02    7.9791814e-02    7.9791814e-02    0.0000000e+00                2                1    7.1100944e-02    7.1737194e-02    7.2214382e-02    7.3089225e-02    0.0000000e+00 
   7.9591306e+01                1                1    7.6451099e-02    7.9969769e-02    7.9969769e-02    7.9969769e-02    0.0000000e+00                2                1    7.1212608e-02    7.1850571e-02    7.2329043e-02    7.3126497e-02    0.0000000e+00 
   7.9821118e+01                1                1    7.6541830e-02    8.0148513e-02    8.0148513e-02    8.0148513e-02    0.0000000e+00                2                1    7.1244168e-02    7.1963806e-02    7.2443565e-02    7.3243163e-02    0.0000000e+00 
   8.0051162e+01                1                1    7.6713280e-02    8.0328042e-02    8.0328042e-02    8.0328042e-02    0.0000000e+00                2                1    7.1355288e-02    7.1996683e-02    7.2477730e-02    7.3439824e-02    0.0000000e+00 
   8.0281436e+01                1                1    7.6885421e-02    8.0508294e-02    8.0508294e-02    8.0508294e-02    0.0000000e+00                2                1    7.1465920e-02    7.2109033e-02    7.2591367e-02    7.3556037e-02    0.0000000e+00 
   8.0511938e+01                1                1    7.6977562e-02    8.0689268e-02    8.0689268e-02    8.0689268e-02    0.0000000e+00                2                1    7.1576023e-02    7.2220852e-02    7.2704473e-02    7.3671717e-02    0.0000000e+00 
   8.0742667e+01                1                1    7.7150896e-02    8.0870960e-02    8.0870960e-02    8.0870960e-02    0.0000000e+00                2                1    7.1685556e-02    7.2332100e-02    7.2817007e-02    7.3786823e-02    0.0000000e+00 
   8.0973623e+01                1                1    7.7324913e-02    8.1053368e-02    8.1053368e-02    8.1053368e-02    0.0000000e+00                2                1    7.1794481e-02    7.2442738e-02    7.2928931e-02    7.3901317e-02    0.0000000e+00 
   8.1204806e+01                1                1    7.7418373e-02    8.1236488e-02    8.1236488e-02    8.1236488e-02    0.0000000e+00                2                1    7.1902757e-02    7.2552725e-02    7.3040201e-02    7.4015154e-02    0.0000000e+00 
   8.1436222e+01                1                1    7.7593570e-02    8.1420325e-02    8.1420325e-02    8.1420325e-02    0.0000000e+00                2                1    7.2010346e-02    7.2662024e-02    7.3150782e-02    7.4128298e-02    0.0000000e+00 
   8.1667872e+01                1                1    7.7769448e-02    8.1604877e-02    8.1604877e-02    8.1604877e-02    0.0000000e+00                2                1    7.2117210e-02    7.2770593e-02    7.3260631e-02    7.4322379e-02    0.0000000e+00 
   8.1899757e+01                1                1    7.7864215e-02    8.1790142e-02    8.1790142e-02    8.1790142e-02    0.0000000e+00                2                1    7.2223313e-02    7.2878400e-02    7.3369715e-02    7.4434231e-02    0.0000000e+00 
   8.2131878e+01                1                1    7.8041159e-02    8.1976007e-02    8.1976007e-02    8.1976007e-02    0.0000000e+00                2                1    7.2328623e-02    7.2985410e-02    7.3478000e-02    7.4545278e-02    0.0000000e+00 
   8.2364234e+01                1                1    7.8218672e-02    8.2162470e-02    8.2162470e-02    8.2162470e-02    0.0000000e+00                2                1    7.2433105e-02    7.3091587e-02    7.3585449e-02    7.4737794e-02    0.0000000e+00 
   8.2596801e+01                1                1    7.8314456e-02    8.2349586e-02    8.2349586e-02    8.2349586e-02    0.0000000e+00                2                1    7.2538094e-02    7.3115758e-02    7.3693422e-02    7.4848750e-02    0.0000000e+00 
   8.2829589e+01                1                1    7.8493028e-02    8.2537358e-02    8.2537358e-02    8.2537358e-02    0.0000000e+00                2                1    7.2643529e-02    7.3305429e-02    7.3801854e-02    7.4960179e-02    0.0000000e+00 
   8.3062594e+01                1                1    7.8672195e-02    8.2725757e-02    8.2725757e-02    8.2725757e-02    0.0000000e+00                2                1    7.2749347e-02    7.3330014e-02    7.3910682e-02    7.5072017e-02    0.0000000e+00 
   8.3295818e+01                1                1    7.8769040e-02    8.2914779e-02    8.2914779e-02    8.2914779e-02    0.0000000e+00                2                1    7.2855485e-02    7.3437664e-02    7.4019842e-02    7.5184200e-02    0.0000000e+00 
   8.3529258e+01                1                1    7.8949230e-02    8.3104453e-02    8.3104453e-02    8.3104453e-02    0.0000000e+00                2                1    7.2878504e-02    7.3545584e-02    7.4129279e-02    7.5296670e-02    0.0000000e+00 
   8.3762915e+01                1                1    7.9130036e-02    8.3294775e-02    8.3294775e-02    8.3294775e-02    0.0000000e+00                2                1    7.2985628e-02    7.3654454e-02    7.4239677e-02    7.5410122e-02    0.0000000e+00 
   8.3996827e+01                1                1    7.9228000e-02    8.3485775e-02    8.3485775e-02    8.3485775e-02    0.0000000e+00                2                1    7.3093617e-02    7.3764201e-02    7.4350961e-02    7.5524483e-02    0.0000000e+00 
   8.4230920e+01                1                1    7.9409814e-02    8.3677359e-02    8.3677359e-02    8.3677359e-02    0.0000000e+00                2                1    7.3202301e-02    7.3874653e-02    7.4462961e-02    7.5639577e-02    0.0000000e+00 
   8.4465267e+01                1                1    7.9592237e-02    8.3869586e-02    8.3869586e-02    8.3869586e-02    0.0000000e+00                2                1    7.3311650e-02    7.3985780e-02    7.4575644e-02    7.5755372e-02    0.0000000e+00 
   8.4699794e+01                1                1    7.9775318e-02    8.4062506e-02    8.4062506e-02    8.4062506e-02    0.0000000e+00                2                1    7.3421507e-02    7.4097424e-02    7.4688851e-02    7.5956196e-02    0.0000000e+00 
   8.4934573e+01                1                1    7.9874853e-02    8.4256174e-02    8.4256174e-02    8.4256174e-02    0.0000000e+00                2                1    7.3531855e-02    7.4209568e-02    7.4802567e-02    7.6073279e-02    0.0000000e+00 
   8.5169533e+01                1                1    8.0059049e-02    8.4450473e-02    8.4450473e-02    8.4450473e-02    0.0000000e+00                2                1    7.3642556e-02    7.4322073e-02    7.4916649e-02    7.6190742e-02    0.0000000e+00 
   8.5404746e+01                1                1    8.0243896e-02    8.4645460e-02    8.4645460e-02    8.4645460e-02    0.0000000e+00                2                1    7.3753605e-02    7.4434932e-02    7.5031093e-02    7.6308580e-02    0.0000000e+00 
   8.5640138e+01                1                1    8.0344494e-02    8.4841071e-02    8.4841071e-02    8.4841071e-02    0.0000000e+00                2                1    7.3864874e-02    7.4548017e-02    7.5145767e-02    7.6426661e-02    0.0000000e+00 
   8.5875781e+01                1                1    8.0530384e-02    8.5037364e-02    8.5037364e-02    8.5037364e-02    0.0000000e+00                2                1    7.3976367e-02    7.4661334e-02    7.5260679e-02    7.6544991e-02    0.0000000e+00 
   8.6111604e+01                1                1    8.0716925e-02    8.5234346e-02    8.5234346e-02    8.5234346e-02    0.0000000e+00                2                1    7.4087964e-02    7.4774759e-02    7.5375704e-02    7.6663444e-02    0.0000000e+00 
   8.6347678e+01                1                1    8.0904171e-02    8.5432071e-02    8.5432071e-02    8.5432071e-02    0.0000000e+00                2                1    7.4199675e-02    7.4888304e-02    7.5490853e-02    7.6782031e-02    0.0000000e+00 
   8.6583969e+01                1                1    8.1006472e-02    8.5630520e-02    8.5630520e-02    8.5630520e-02    0.0000000e+00                2                1    7.4311427e-02    7.5001893e-02    7.5606051e-02    7.6900675e-02    0.0000000e+00 
   8.6820438e+01                1                1    8.1194896e-02    8.5829700e-02    8.5829700e-02    8.5829700e-02    0.0000000e+00                2                1    7.4423128e-02    7.5115436e-02    7.5721206e-02    7.7019284e-02    0.0000000e+00 
   8.7057162e+01                1                1    8.1384072e-02    8.6029674e-02    8.6029674e-02    8.6029674e-02    0.0000000e+00                2                1    7.4534805e-02    7.5228959e-02    7.5836344e-02    7.7137883e-02    0.0000000e+00 
   8.7294106e+01                1                1    8.1487652e-02    8.6230319e-02    8.6230319e-02    8.6230319e-02    0.0000000e+00                2                1    7.4646408e-02    7.5342412e-02    7.5951415e-02    7.7256422e-02    0.0000000e+00 
   8.7531264e+01                1                1    8.1677886e-02    8.6431626e-02    8.6431626e-02    8.6431626e-02    0.0000000e+00                2                1    7.4757879e-02    7.5455736e-02    7.6066360e-02    7.7374841e-02    0.0000000e+00 
   8.7768634e+01                1                1    8.1868742e-02    8.6633590e-02    8.6633590e-02    8.6633590e-02    0.0000000e+00                2                1    7.4781698e-02    7.5568873e-02    7.6181121e-02    7.7493081e-02    0.0000000e+00 
   8.8006214e+01                1                1    8.2060216e-02    8.6836207e-02    8.6836207e-02    8.6836207e-02    0.0000000e+00                2                1    7.4980202e-02    7.5681771e-02    7.6383340e-02    7.7611086e-02    0.0000000e+00 
   8.8244011e+01                1                1    8.2165270e-02    8.7039481e-02    8.7039481e-02    8.7039481e-02    0.0000000e+00                2                1    7.5003027e-02    7.5794383e-02    7.6497811e-02    7.7816739e-02    0.0000000e+00 
   8.8482021e+01                1                1    8.2357773e-02    8.7243404e-02    8.7243404e-02    8.7243404e-02    0.0000000e+00                2                1    7.5113211e-02    7.5906660e-02    7.6611949e-02    7.7934364e-02    0.0000000e+00 
   8.8720240e+01                1                1    8.2550888e-02    8.7447975e-02    8.7447975e-02    8.7447975e-02    0.0000000e+00                2                1    7.5223013e-02    7.6018556e-02    7.6725705e-02    7.8051611e-02    0.0000000e+00 
   8.8958668e+01                1                1    8.2656959e-02    8.7653191e-02    8.7653191e-02    8.7653191e-02    0.0000000e+00                2                1    7.5332390e-02    7.6130027e-02    7.6839038e-02    7.8168433e-02    0.0000000e+00 
   8.9197303e+01                1                1    8.2851067e-02    8.7859032e-02    8.7859032e-02    8.7859032e-02    0.0000000e+00                2                1    7.5530161e-02    7.6329892e-02    7.6951905e-02    7.8284790e-02    0.0000000e+00 
   8.9436146e+01                1                1    8.3045762e-02    8.8065495e-02    8.8065495e-02    8.8065495e-02    0.0000000e+00                2                1    7.5638802e-02    7.6440627e-02    7.7064268e-02    7.8400643e-02    0.0000000e+00 
   8.9675195e+01                1                1    8.3241089e-02    8.8272628e-02    8.8272628e-02    8.8272628e-02    0.0000000e+00                2                1    7.5746904e-02    7.6550821e-02    7.7176091e-02    7.8605277e-02    0.0000000e+00 
   8.9914458e+01                1                1    8.3348580e-02    8.8480446e-02    8.8480446e-02    8.8480446e-02    0.0000000e+00                2                1    7.5854438e-02    7.6660447e-02    7.7287343e-02    7.8720249e-02    0.0000000e+00 
   9.0153929e+01                1                1    8.3544981e-02    8.8688939e-02    8.8688939e-02    8.8688939e-02    0.0000000e+00                2                1    7.5961368e-02    7.6769468e-02    7.7397990e-02    7.8834611e-02    0.0000000e+00 
   9.0393606e+01                1                1    8.3742100e-02    8.8898196e-02    8.8898196e-02    8.8898196e-02    0.0000000e+00                2                1    7.6067660e-02    7.6877848e-02    7.7598015e-02    7.8948329e-02    0.0000000e+00 
   9.0633487e+01                1                1    8.3939935e-02    8.9108211e-02    8.9108211e-02    8.9108211e-02    0.0000000e+00                2                1    7.6173898e-02    7.7076432e-02    7.7708206e-02    7.9062007e-02    0.0000000e+00 
   9.0873571e+01                1                1    8.4048917e-02    8.9318722e-02    8.9318722e-02    8.9318722e-02    0.0000000e+00                2                1    7.6280021e-02    7.7184885e-02    7.7818290e-02    7.9266072e-02    0.0000000e+00 
   9.1113866e+01                1                1    8.4247478e-02    8.9529732e-02    8.9529732e-02    8.9529732e-02    0.0000000e+00                2                1    7.6385986e-02    7.7293183e-02    7.7928220e-02    7.9379736e-02    0.0000000e+00 
   9.1354368e+01                1                1    8.4446519e-02    8.9741253e-02    8.9741253e-02    8.9741253e-02    0.0000000e+00                2                1    7.6491733e-02    7.7401266e-02    7.8037939e-02    7.9493192e-02    0.0000000e+00 
   9.1595073e+01                1                1    8.4556083e-02    8.9953280e-02    8.9953280e-02    8.9953280e-02    0.0000000e+00                2                1    7.6688400e-02    7.7509084e-02    7.8238581e-02    7.9697576e-02    0.0000000e+00 
   9.1835981e+01                1                1    8.4755866e-02    9.0165815e-02    9.0165815e-02    9.0165815e-02    0.0000000e+00                2                1    7.6793794e-02    7.7708006e-02    7.8347955e-02    7.9810693e-02    0.0000000e+00 
   9.2077089e+01                1                1    8.4956123e-02    9.0378854e-02    9.0378854e-02    9.0378854e-02    0.0000000e+00                2                1    7.6898823e-02    7.7815376e-02    7.8456964e-02    7.9923449e-02    0.0000000e+00 
   9.2318406e+01                1                1    8.5156867e-02    9.0592412e-02    9.0592412e-02    9.0592412e-02    0.0000000e+00                2                1    7.7003446e-02    7.7922342e-02    7.8565568e-02    8.0127691e-02    0.0000000e+00 
   9.2559925e+01                1                1    8.5267286e-02    9.0806482e-02    9.0806482e-02    9.0806482e-02    0.0000000e+00                2                1    7.7107616e-02    7.8028854e-02    7.8673721e-02    8.0239825e-02    0.0000000e+00 
   9.2801643e+01                1                1    8.5468817e-02    9.1021105e-02    9.1021105e-02    9.1021105e-02    0.0000000e+00                2                1    7.7211291e-02    7.8227229e-02    7.8873735e-02    8.0351463e-02    0.0000000e+00 
   9.3043557e+01                1                1    8.5670861e-02    9.1236273e-02    9.1236273e-02    9.1236273e-02    0.0000000e+00                2                1    7.7314428e-02    7.8332941e-02    7.8981086e-02    8.0555152e-02    0.0000000e+00 
   9.3285678e+01                1                1    8.5781955e-02    9.1451978e-02    9.1451978e-02    9.1451978e-02    0.0000000e+00                2                1    7.7509831e-02    7.8438092e-02    7.9087875e-02    8.0665920e-02    0.0000000e+00 
   9.3527998e+01                1                1    8.5984780e-02    9.1668209e-02    9.1668209e-02    9.1668209e-02    0.0000000e+00                2                1    7.7612040e-02    7.8542640e-02    7.9194060e-02    8.0776080e-02    0.0000000e+00 
   9.3770513e+01                1                1    8.6188146e-02    9.1885017e-02    9.1885017e-02    9.1885017e-02    0.0000000e+00                2                1    7.7713607e-02    7.8646544e-02    7.9392893e-02    8.0978885e-02    0.0000000e+00 
   9.4013233e+01                1                1    8.6392060e-02    9.2102409e-02    9.2102409e-02    9.2102409e-02    0.0000000e+00                2                1    7.7814507e-02    7.8843305e-02    7.9497994e-02    8.1087954e-02    0.0000000e+00 
   9.4256150e+01                1                1    8.6504192e-02    9.2320376e-02    9.2320376e-02    9.2320376e-02    0.0000000e+00                2                1    7.7915324e-02    7.8946694e-02    7.9603021e-02    8.1196956e-02    0.0000000e+00 
   9.4499259e+01                1                1    8.6708935e-02    9.2538885e-02    9.2538885e-02    9.2538885e-02    0.0000000e+00                2                1    7.8015997e-02    7.9049944e-02    7.9801905e-02    8.1399823e-02    0.0000000e+00 
   9.4742573e+01                1                1    8.6914195e-02    9.2757945e-02    9.2757945e-02    9.2757945e-02    0.0000000e+00                2                1    7.8210711e-02    7.9153008e-02    7.9906846e-02    8.1508753e-02    0.0000000e+00 
   9.4986082e+01                1                1    8.7119961e-02    9.2977547e-02    9.2977547e-02    9.2977547e-02    0.0000000e+00                2                1    7.8311181e-02    7.9255827e-02    8.0011545e-02    8.1711908e-02    0.0000000e+00 
   9.5229780e+01                1                1    8.7233026e-02    9.3197677e-02    9.3197677e-02    9.3197677e-02    0.0000000e+00                2                1    7.8411347e-02    7.9453043e-02    8.0115941e-02    8.1820535e-02    0.0000000e+00 
   9.5473664e+01                1                1    8.7439558e-02    9.3418331e-02    9.3418331e-02    9.3418331e-02    0.0000000e+00                2                1    7.8511157e-02    7.9555441e-02    8.0219985e-02    8.1928813e-02    0.0000000e+00 
   9.5717736e+01                1                1    8.7646578e-02    9.3639507e-02    9.3639507e-02    9.3639507e-02    0.0000000e+00                2                1    7.8610568e-02    7.9657440e-02    8.0418801e-02    8.2131865e-02    0.0000000e+00 
   9.5961996e+01                1                1    8.7760223e-02    9.3861201e-02    9.3861201e-02    9.3861201e-02    0.0000000e+00                2                1    7.8804940e-02    7.9758995e-02    8.0522239e-02    8.2239538e-02    0.0000000e+00 
   9.6206446e+01                1                1    8.7967994e-02    9.4083416e-02    9.4083416e-02    9.4083416e-02    0.0000000e+00                2                1    7.8903654e-02    7.9860062e-02    8.0625188e-02    8.2442363e-02    0.0000000e+00 
   9.6451083e+01                1                1    8.8176252e-02    9.4306152e-02    9.4306152e-02    9.4306152e-02    0.0000000e+00                2                1    7.9001836e-02    7.9960596e-02    8.0823480e-02    8.2549248e-02    0.0000000e+00 
   9.6695937e+01                1                1    8.8385019e-02    9.4529432e-02    9.4529432e-02    9.4529432e-02    0.0000000e+00                2                1    7.9100441e-02    8.0157677e-02    8.0926576e-02    8.2656597e-02    0.0000000e+00 
   9.6940980e+01                1                1    8.8499515e-02    9.4753228e-02    9.4753228e-02    9.4753228e-02    0.0000000e+00                2                1    7.9295698e-02    8.0259194e-02    8.1029990e-02    8.2860632e-02    0.0000000e+00 
   9.7186205e+01                1                1    8.8709068e-02    9.4977589e-02    9.4977589e-02    9.4977589e-02    0.0000000e+00                2                1    7.9395044e-02    8.0360921e-02    8.1230209e-02    8.2968787e-02    0.0000000e+00 
   9.7431613e+01                1                1    8.8919147e-02    9.5202512e-02    9.5202512e-02    9.5202512e-02    0.0000000e+00                2                1    7.9494502e-02    8.0559593e-02    8.1334204e-02    8.3173907e-02    0.0000000e+00 
   9.7677233e+01                1                1    8.9129772e-02    9.5428022e-02    9.5428022e-02    9.5428022e-02    0.0000000e+00                2                1    7.9691077e-02    8.0661735e-02    8.1438262e-02    8.3282514e-02    0.0000000e+00 
   9.7923039e+01                1                1    8.9245252e-02    9.5654075e-02    9.5654075e-02    9.5654075e-02    0.0000000e+00                2                1    7.9791431e-02    8.0861804e-02    8.1640257e-02    8.3391776e-02    0.0000000e+00 
   9.8169026e+01                1                1    8.9456659e-02    9.5880663e-02    9.5880663e-02    9.5880663e-02    0.0000000e+00                2                1    7.9892268e-02    8.0965302e-02    8.1745691e-02    8.3501565e-02    0.0000000e+00 
   9.8415217e+01                1                1    8.9668582e-02    9.6107805e-02    9.6107805e-02    9.6107805e-02    0.0000000e+00                2                1    8.0091287e-02    8.1069203e-02    8.1949327e-02    8.3611783e-02    0.0000000e+00 
   9.8661593e+01                1                1    8.9880957e-02    9.6335431e-02    9.6335431e-02    9.6335431e-02    0.0000000e+00                2                1    8.0193032e-02    8.1173387e-02    8.2055707e-02    8.3820345e-02    0.0000000e+00 
   9.8908146e+01                1                1    8.9997210e-02    9.6563530e-02    9.6563530e-02    9.6563530e-02    0.0000000e+00                2                1    8.0294952e-02    8.1277754e-02    8.2162276e-02    8.3931320e-02    0.0000000e+00 
   9.9154903e+01                1                1    9.0210259e-02    9.6792123e-02    9.6792123e-02    9.6792123e-02    0.0000000e+00                2                1    8.0396977e-02    8.1480760e-02    8.2268966e-02    8.4042428e-02    0.0000000e+00 
   9.9401845e+01                1                1    9.0423789e-02    9.7021232e-02    9.7021232e-02    9.7021232e-02    0.0000000e+00                2                1    8.0597785e-02    8.1585503e-02    8.2474449e-02    8.4252342e-02    0.0000000e+00 
   9.9648978e+01                1                1    9.0637801e-02    9.7250860e-02    9.7250860e-02    9.7250860e-02    0.0000000e+00                2                1    8.0700005e-02    8.1789208e-02    8.2581355e-02    8.4363687e-02    0.0000000e+00 
   9.9896296e+01                1                1    9.0754810e-02    9.7480999e-02    9.7480999e-02    9.7480999e-02    0.0000000e+00                2                1    8.0802087e-02    8.1894007e-02    8.2688131e-02    8.4574175e-02    0.0000000e+00 
   1.0014379e+02                1                1    9.0969536e-02    9.7711640e-02    9.7711640e-02    9.7711640e-02    0.0000000e+00                2                1    8.1003468e-02    8.1998597e-02    8.2794700e-02    8.4685444e-02    0.0000000e+00 
   1.0039148e+02                1                1    9.1184839e-02    9.7942899e-02    9.7942899e-02    9.7942899e-02    0.0000000e+00                2                1    8.1105321e-02    8.2102926e-02    8.3000771e-02    8.4896222e-02    0.0000000e+00 
   1.0063935e+02                1                1    9.1400706e-02    9.8174765e-02    9.8174765e-02    9.8174765e-02    0.0000000e+00                2                1    8.1206844e-02    8.2306936e-02    8.3107004e-02    8.5007164e-02    0.0000000e+00 
   1.0088740e+02                1                1    9.1616979e-02    9.8407067e-02    9.8407067e-02    9.8407067e-02    0.0000000e+00                2                1    8.1408230e-02    8.2410794e-02    8.3313102e-02    8.5217975e-02    0.0000000e+00 
   1.0113564e+02                1                1    9.1735030e-02    9.8639818e-02    9.8639818e-02    9.8639818e-02    0.0000000e+00                2                1    8.1509175e-02    8.2614724e-02    8.3418761e-02    8.5328347e-02    0.0000000e+00 
   1.0138406e+02                1                1    9.1951957e-02    9.8873072e-02    9.8873072e-02    9.8873072e-02    0.0000000e+00                2                1    8.1610245e-02    8.2718532e-02    8.3625312e-02    8.5438873e-02    0.0000000e+00 
   1.0163266e+02                1                1    9.2169341e-02    9.9106818e-02    9.9106818e-02    9.9106818e-02    0.0000000e+00                2                1    8.1711346e-02    8.2822378e-02    8.3731404e-02    8.5650459e-02    0.0000000e+00 
   1.0188144e+02                1                1    9.2387196e-02    9.9341071e-02    9.9341071e-02    9.9341071e-02    0.0000000e+00                2                1    8.1812414e-02    8.3027450e-02    8.3837474e-02    8.5761280e-02    0.0000000e+00 
   1.0213041e+02                1                1    9.2505935e-02    9.9575818e-02    9.9575818e-02    9.9575818e-02    0.0000000e+00                2                1    8.2014868e-02    8.3131407e-02    8.3943435e-02    8.5872003e-02    0.0000000e+00 
   1.0237955e+02                1                1    9.2724382e-02    9.9810960e-02    9.9810960e-02    9.9810960e-02    0.0000000e+00                2                1    8.2115874e-02    8.3235173e-02    8.4150964e-02    8.6084299e-02    0.0000000e+00 
   1.0262887e+02                1                1    9.2943210e-02    1.0004651e-01    1.0004651e-01    1.0004651e-01    0.0000000e+00                2                1    8.2216633e-02    8.3440702e-02    8.4256748e-02    8.6194858e-02    0.0000000e+00 
   1.0287838e+02                1                1    9.3162408e-02    1.0028246e-01    1.0028246e-01    1.0028246e-01    0.0000000e+00                2                1    8.2419334e-02    8.3544164e-02    8.4464479e-02    8.6407366e-02    0.0000000e+00 
   1.0312805e+02                1                1    9.3281449e-02    1.0051880e-01    1.0051880e-01    1.0051880e-01    0.0000000e+00                2                1    8.2519646e-02    8.3647243e-02    8.4569823e-02    8.6517492e-02    0.0000000e+00 
   1.0337791e+02                1                1    9.3501242e-02    1.0075565e-01    1.0075565e-01    1.0075565e-01    0.0000000e+00                2                1    8.2722296e-02    8.3852663e-02    8.4674748e-02    8.6729960e-02    0.0000000e+00 
   1.0362795e+02                1                1    9.3721493e-02    1.0099299e-01    1.0099299e-01    1.0099299e-01    0.0000000e+00                2                1    8.2821952e-02    8.3955088e-02    8.4882200e-02    8.6839435e-02    0.0000000e+00 
   1.0387815e+02                1                1    9.3942191e-02    1.0123081e-01    1.0123081e-01    1.0123081e-01    0.0000000e+00                2                1    8.2921040e-02    8.4160208e-02    8.4986321e-02    8.7051602e-02    0.0000000e+00 
   1.0412854e+02                1                1    9.4163246e-02    1.0146902e-01    1.0146902e-01    1.0146902e-01    0.0000000e+00                2                1    8.3122449e-02    8.4261113e-02    8.5192747e-02    8.7159530e-02    0.0000000e+00 
   1.0437911e+02                1                1    9.4282938e-02    1.0170759e-01    1.0170759e-01    1.0170759e-01    0.0000000e+00                2                1    8.3219638e-02    8.4361054e-02    8.5294940e-02    8.7266478e-02    0.0000000e+00 
   1.0462984e+02                1                1    9.4504377e-02    1.0194647e-01    1.0194647e-01    1.0194647e-01    0.0000000e+00                2                1    8.3315858e-02    8.4564035e-02    8.5500168e-02    8.7476450e-02    0.0000000e+00 
   1.0488076e+02                1                1    9.4726108e-02    1.0218566e-01    1.0218566e-01    1.0218566e-01    0.0000000e+00                2                1    8.3515382e-02    8.4662285e-02    8.5600660e-02    8.7581674e-02    0.0000000e+00 
   1.0513185e+02                1                1    9.4948122e-02    1.0242516e-01    1.0242516e-01    1.0242516e-01    0.0000000e+00                2                1    8.3610565e-02    8.4760210e-02    8.5805342e-02    8.7791093e-02    0.0000000e+00 
   1.0538310e+02                1                1    9.5067740e-02    1.0266495e-01    1.0266495e-01    1.0266495e-01    0.0000000e+00                2                1    8.3810119e-02    8.4962508e-02    8.5905372e-02    8.7895862e-02    0.0000000e+00 
   1.0563453e+02                1                1    9.5290206e-02    1.0290519e-01    1.0290519e-01    1.0290519e-01    0.0000000e+00                2                1    8.3904733e-02    8.5059867e-02    8.6004976e-02    8.8105220e-02    0.0000000e+00 
   1.0588614e+02                1                1    9.5513082e-02    1.0314588e-01    1.0314588e-01    1.0314588e-01    0.0000000e+00                2                1    8.3998863e-02    8.5262003e-02    8.6209359e-02    8.8209332e-02    0.0000000e+00 
   1.0613791e+02                1                1    9.5736357e-02    1.0338700e-01    1.0338700e-01    1.0338700e-01    0.0000000e+00                2                1    8.4197970e-02    8.5358594e-02    8.6308195e-02    8.8418420e-02    0.0000000e+00 
   1.0638985e+02                1                1    9.5959993e-02    1.0362850e-01    1.0362850e-01    1.0362850e-01    0.0000000e+00                2                1    8.4291259e-02    8.5560387e-02    8.6512233e-02    8.8521686e-02    0.0000000e+00 
   1.0664197e+02                1                1    9.6080103e-02    1.0387038e-01    1.0387038e-01    1.0387038e-01    0.0000000e+00                2                1    8.4489954e-02    8.5656064e-02    8.6610153e-02    8.8730353e-02    0.0000000e+00 
   1.0689426e+02                1                1    9.6304023e-02    1.0411246e-01    1.0411246e-01    1.0411246e-01    0.0000000e+00                2                1    8.4582247e-02    8.5751097e-02    8.6707429e-02    8.8832611e-02    0.0000000e+00 
   1.0714672e+02                1                1    9.6528349e-02    1.0435497e-01    1.0435497e-01    1.0435497e-01    0.0000000e+00                2                1    8.4780370e-02    8.5951958e-02    8.6804022e-02    8.9040690e-02    0.0000000e+00 
   1.0739934e+02                1                1    9.6753071e-02    1.0459791e-01    1.0459791e-01    1.0459791e-01    0.0000000e+00                2                1    8.4871518e-02    8.6045841e-02    8.7006650e-02    8.9141783e-02    0.0000000e+00 
   1.0765213e+02                1                1    9.6978200e-02    1.0484130e-01    1.0484130e-01    1.0484130e-01    0.0000000e+00                2                1    8.5068939e-02    8.6245994e-02    8.7102033e-02    8.9349137e-02    0.0000000e+00 
   1.0790509e+02                1                1    9.7098641e-02    1.0508511e-01    1.0508511e-01    1.0508511e-01    0.0000000e+00                2                1    8.5158842e-02    8.6338624e-02    8.7303901e-02    8.9556213e-02    0.0000000e+00 
   1.0815821e+02                1                1    9.7324270e-02    1.0532930e-01    1.0532930e-01    1.0532930e-01    0.0000000e+00                2                1    8.5355455e-02    8.6537961e-02    8.7397966e-02    8.9655478e-02    0.0000000e+00 
   1.0841151e+02                1                1    9.7550262e-02    1.0557388e-01    1.0557388e-01    1.0557388e-01    0.0000000e+00                2                1    8.5444019e-02    8.6629245e-02    8.7598976e-02    8.9861680e-02    0.0000000e+00 
   1.0866497e+02                1                1    9.7776605e-02    1.0581884e-01    1.0581884e-01    1.0581884e-01    0.0000000e+00                2                1    8.5532325e-02    8.6828269e-02    8.7692232e-02    8.9960135e-02    0.0000000e+00 
   1.0891858e+02                1                1    9.8003289e-02    1.0606417e-01    1.0606417e-01    1.0606417e-01    0.0000000e+00                2                1    8.5728546e-02    8.6919221e-02    8.7893409e-02    9.0166514e-02    0.0000000e+00 
   1.0917237e+02                1                1    9.8230329e-02    1.0630988e-01    1.0630988e-01    1.0630988e-01    0.0000000e+00                2                1    8.5816400e-02    8.7118292e-02    8.7986221e-02    9.0373023e-02    0.0000000e+00 
   1.0942633e+02                1                1    9.8351158e-02    1.0655597e-01    1.0655597e-01    1.0655597e-01    0.0000000e+00                2                1    8.6012558e-02    8.7317427e-02    8.8187339e-02    9.0362119e-02    0.0000000e+00 
   1.0968043e+02                1                1    9.8578631e-02    1.0680242e-01    1.0680242e-01    1.0680242e-01    0.0000000e+00                2                1    8.6099735e-02    8.7407579e-02    8.8279475e-02    9.0459215e-02    0.0000000e+00 
   1.0993472e+02                1                1    9.8806508e-02    1.0704930e-01    1.0704930e-01    1.0704930e-01    0.0000000e+00                2                1    8.6295623e-02    8.7497207e-02    8.8480322e-02    9.0665021e-02    0.0000000e+00 
   1.1018916e+02                1                1    9.9034777e-02    1.0729662e-01    1.0729662e-01    1.0729662e-01    0.0000000e+00                2                1    8.6381948e-02    8.7695741e-02    8.8571604e-02    9.0761260e-02    0.0000000e+00 
   1.1044375e+02                1                1    9.9155884e-02    1.0754434e-01    1.0754434e-01    1.0754434e-01    0.0000000e+00                2                1    8.6577382e-02    8.7784418e-02    8.8771993e-02    9.0966603e-02    0.0000000e+00 
   1.1069852e+02                1                1    9.9384643e-02    1.0779245e-01    1.0779245e-01    1.0779245e-01    0.0000000e+00                2                1    8.6662690e-02    8.7982426e-02    8.8972229e-02    9.1171789e-02    0.0000000e+00 
   1.1095344e+02                1                1    9.9613747e-02    1.0804094e-01    1.0804094e-01    1.0804094e-01    0.0000000e+00                2                1    8.6857535e-02    8.8070013e-02    8.9062041e-02    9.1266547e-02    0.0000000e+00 
   1.1120852e+02                1                1    9.9843185e-02    1.0828979e-01    1.0828979e-01    1.0828979e-01    0.0000000e+00                2                1    8.6941673e-02    8.8267340e-02    8.9261590e-02    9.1471036e-02    0.0000000e+00 
   1.1146376e+02                1                1    1.0007294e-01    1.0853898e-01    1.0853898e-01    1.0853898e-01    0.0000000e+00                2                1    8.7135784e-02    8.8464411e-02    8.9350162e-02    9.1675259e-02    0.0000000e+00 
   1.1171916e+02                1                1    1.0019421e-01    1.0878851e-01    1.0878851e-01    1.0878851e-01    0.0000000e+00                2                1    8.7329604e-02    8.8550221e-02    8.9548908e-02    9.1657247e-02    0.0000000e+00 
   1.1197472e+02                1                1    1.0042435e-01    1.0903838e-01    1.0903838e-01    1.0903838e-01    0.0000000e+00                2                1    8.7411899e-02    8.8746432e-02    8.9636120e-02    9.1860342e-02    0.0000000e+00 
   1.1223044e+02                1                1    1.0065479e-01    1.0928859e-01    1.0928859e-01    1.0928859e-01    0.0000000e+00                2                1    8.7605358e-02    8.8942845e-02    8.9834502e-02    9.1952189e-02    0.0000000e+00 
   1.1248631e+02                1                1    1.0088544e-01    1.0953902e-01    1.0953902e-01    1.0953902e-01    0.0000000e+00                2                1    8.7687244e-02    8.9027686e-02    9.0033018e-02    9.2155384e-02    0.0000000e+00 
   1.1274234e+02                1                1    1.0111631e-01    1.0978969e-01    1.0978969e-01    1.0978969e-01    0.0000000e+00                2                1    8.7880673e-02    8.9224072e-02    9.0119671e-02    9.2358669e-02    0.0000000e+00 
   1.1299853e+02                1                1    1.0123740e-01    1.1004065e-01    1.1004065e-01    1.1004065e-01    0.0000000e+00                2                1    8.7961922e-02    8.9420475e-02    9.0318045e-02    9.2449775e-02    0.0000000e+00 
   1.1325487e+02                1                1    1.0146852e-01    1.1029187e-01    1.1029187e-01    1.1029187e-01    0.0000000e+00                2                1    8.8155092e-02    8.9504405e-02    9.0403947e-02    9.2652801e-02    0.0000000e+00 
   1.1351137e+02                1                1    1.0169988e-01    1.1054335e-01    1.1054335e-01    1.1054335e-01    0.0000000e+00                2                1    8.8348181e-02    8.9700449e-02    9.0601961e-02    9.2743053e-02    0.0000000e+00 
   1.1376802e+02                1                1    1.0193147e-01    1.1079507e-01    1.1079507e-01    1.1079507e-01    0.0000000e+00                2                1    8.8428166e-02    8.9783387e-02    9.0799803e-02    9.2945569e-02    0.0000000e+00 
   1.1402483e+02                1                1    1.0216334e-01    1.1104711e-01    1.1104711e-01    1.1104711e-01    0.0000000e+00                2                1    8.8618504e-02    8.9976642e-02    9.0882067e-02    9.3145631e-02    0.0000000e+00 
   1.1428178e+02                1                1    1.0228419e-01    1.1129944e-01    1.1129944e-01    1.1129944e-01    0.0000000e+00                2                1    8.8693281e-02    9.0167722e-02    9.1075070e-02    9.3343441e-02    0.0000000e+00 
   1.1453890e+02                1                1    1.0575131e-01    1.1155201e-01    1.1155201e-01    1.1155201e-01    0.0000000e+00                2                1    8.8879235e-02    9.0243111e-02    9.1266017e-02    9.3425487e-02    0.0000000e+00 
   1.1479616e+02                1                1    1.0599098e-01    1.1180483e-01    1.1180483e-01    1.1180483e-01    0.0000000e+00                2                1    8.9063304e-02    9.0430004e-02    9.1341138e-02    9.3618972e-02    0.0000000e+00 
   1.1505357e+02                1                1    1.0611883e-01    1.1205790e-01    1.1205790e-01    1.1205790e-01    0.0000000e+00                2                1    8.9245590e-02    9.0615088e-02    9.1528086e-02    9.3810582e-02    0.0000000e+00 
   1.1531114e+02                1                1    1.0635876e-01    1.1231126e-01    1.1231126e-01    1.1231126e-01    0.0000000e+00                2                1    8.9311850e-02    9.0684119e-02    9.1713321e-02    9.4000436e-02    0.0000000e+00 
   1.1556886e+02                1                1    1.0659908e-01    1.1256502e-01    1.1256502e-01    1.1256502e-01    0.0000000e+00                2                1    8.9490646e-02    9.0865662e-02    9.1782339e-02    9.4074033e-02    0.0000000e+00 
   1.1582673e+02                1                1    1.0683978e-01    1.1281920e-01    1.1281920e-01    1.1281920e-01    0.0000000e+00                2                1    8.9553737e-02    9.1046299e-02    9.1964799e-02    9.4261048e-02    0.0000000e+00 
   1.1608475e+02                1                1    1.0708087e-01    1.1307378e-01    1.1307378e-01    1.1307378e-01    0.0000000e+00                2                1    8.9730550e-02    9.1226060e-02    9.2146373e-02    9.4447156e-02    0.0000000e+00 
   1.1634290e+02                1                1    1.0732231e-01    1.1332873e-01    1.1332873e-01    1.1332873e-01    0.0000000e+00                2                1    8.9906508e-02    9.1289685e-02    9.2211803e-02    9.4632363e-02    0.0000000e+00 
   1.1660122e+02                1                1    1.0745054e-01    1.1358408e-01    1.1358408e-01    1.1358408e-01    0.0000000e+00                2                1    9.0081637e-02    9.1467509e-02    9.2391423e-02    9.4701208e-02    0.0000000e+00 
   1.1685968e+02                1                1    1.0769245e-01    1.1383980e-01    1.1383980e-01    1.1383980e-01    0.0000000e+00                2                1    9.0140206e-02    9.1644471e-02    9.2570173e-02    9.4884427e-02    0.0000000e+00 
   1.1711829e+02                1                1    1.0793471e-01    1.1409589e-01    1.1409589e-01    1.1409589e-01    0.0000000e+00                2                1    9.0314198e-02    9.1821367e-02    9.2748856e-02    9.5067577e-02    0.0000000e+00 
   1.1737705e+02                1                1    1.0817733e-01    1.1435236e-01    1.1435236e-01    1.1435236e-01    0.0000000e+00                2                1    9.0488102e-02    9.1998173e-02    9.2927448e-02    9.5250634e-02    0.0000000e+00 
   1.1763595e+02                1                1    1.0842029e-01    1.1460918e-01    1.1460918e-01    1.1460918e-01    0.0000000e+00                2                1    9.0661856e-02    9.2058444e-02    9.3105885e-02    9.5433533e-02    0.0000000e+00 
   1.1789500e+02                1                1    1.0866353e-01    1.1486632e-01    1.1486632e-01    1.1486632e-01    0.0000000e+00                2                1    9.0835412e-02    9.2234674e-02    9.3167515e-02    9.5616223e-02    0.0000000e+00 
   1.1815419e+02                1                1    1.0879194e-01    1.1512374e-01    1.1512374e-01    1.1512374e-01    0.0000000e+00                2                1    9.0891660e-02    9.2410415e-02    9.3345034e-02    9.5681580e-02    0.0000000e+00 
   1.1841354e+02                1                1    1.0903549e-01    1.1538147e-01    1.1538147e-01    1.1538147e-01    0.0000000e+00                2                1    9.1064051e-02    9.2585687e-02    9.3522078e-02    9.5863056e-02    0.0000000e+00 
   1.1867302e+02                1                1    1.0927929e-01    1.1563946e-01    1.1563946e-01    1.1563946e-01    0.0000000e+00                2                1    9.1235956e-02    9.2760464e-02    9.3698623e-02    9.6044020e-02    0.0000000e+00 
   1.1893265e+02                1                1    1.0952338e-01    1.1589775e-01    1.1589775e-01    1.1589775e-01    0.0000000e+00                2                1    9.1435665e-02    9.2844034e-02    9.3819059e-02    9.6202453e-02    0.0000000e+00 
   1.1919243e+02                1                1    1.0976775e-01    1.1615635e-01    1.1615635e-01    1.1615635e-01    0.0000000e+00                2                1    9.1516005e-02    9.3035843e-02    9.4012883e-02    9.6401201e-02    0.0000000e+00 
   1.1945233e+02                1                1    1.0989597e-01    1.1641523e-01    1.1641523e-01    1.1641523e-01    0.0000000e+00                2                1    9.1704764e-02    9.3227737e-02    9.4206792e-02    9.6600036e-02    0.0000000e+00 
   1.1971239e+02                1                1    1.1014056e-01    1.1667432e-01    1.1667432e-01    1.1667432e-01    0.0000000e+00                2                1    9.1784035e-02    9.3419143e-02    9.4291200e-02    9.6689358e-02    0.0000000e+00 
   1.1997259e+02                1                1    1.1038534e-01    1.1693362e-01    1.1693362e-01    1.1693362e-01    0.0000000e+00                2                1    9.1971585e-02    9.3500803e-02    9.4483873e-02    9.6886931e-02    0.0000000e+00 
   1.2023297e+02                1                1    1.1063036e-01    1.1719317e-01    1.1719317e-01    1.1719317e-01    0.0000000e+00                2                1    9.2158629e-02    9.3690958e-02    9.4676027e-02    9.7083972e-02    0.0000000e+00 
   1.2049345e+02                1                1    1.1075809e-01    1.1745290e-01    1.1745290e-01    1.1745290e-01    0.0000000e+00                2                1    9.2345095e-02    9.3880525e-02    9.4867586e-02    9.7170730e-02    0.0000000e+00 
   1.2075412e+02                1                1    1.1100323e-01    1.1771286e-01    1.1771286e-01    1.1771286e-01    0.0000000e+00                2                1    9.2421578e-02    9.3960106e-02    9.4949159e-02    9.7366846e-02    0.0000000e+00 
   1.2101489e+02                1                1    1.1124850e-01    1.1797295e-01    1.1797295e-01    1.1797295e-01    0.0000000e+00                2                1    9.2607573e-02    9.4149197e-02    9.5140241e-02    9.7452677e-02    0.0000000e+00 
