# Supplementary material for: Research on combustion and emissions of heavy duty diesel engines under low-speed and low-load conditions in low temperature environments
Source: PLoS One. 2025 Feb 21;20(2):e0318933. doi: 10.1371/journal.pone.0318933 (PMC11844864; doi:10.1371/journal.pone.0318933)
Supplement: S1 File — (ZIP) [file pone.0318933.s001.zip › 1000rpm_30%/3-tigaojinqiwendu/Tin322K/spray_map_1.210149e+02.out]

                X                Y                Z            U_VEL            V_VEL            W_VEL             TEMP              NUM           RADIUS        REGION_ID         BOUND_ID            DIESEL2             FILM    FROM_INJECTOR      FROM_NOZZLE
    6.0791924e-02    1.8310649e-02   -2.6714346e-03    4.3824489e-01   -1.4448148e+00   -1.9344549e-01    5.8870903e+02    8.9480896e-05    7.6797364e-05                0               -1      1.0000000e+00                0                1                0
    6.0795445e-02    1.8143430e-02   -1.9859162e-03    3.8587123e-01   -1.2945511e+00    2.8597578e-02    5.8544185e+02    1.4152388e-04    7.6330729e-05                0               -1      1.0000000e+00                0                1                0
    5.9075178e-02    2.1903183e-02   -1.2166021e-02    2.2443827e-01   -7.7074860e-01   -6.9370197e-01    6.1030425e+02    2.4155326e-02    3.9466823e-05                0               -1      1.0000000e+00                0                0                0
    5.8388576e-02   -2.1783268e-02   -2.2887272e-02   -3.3010378e-01   -3.7303766e-01   -1.1590935e+00    6.0202604e+02    5.7190982e-04    3.1115422e-05                0               -1      1.0000000e+00                0                1                0
    6.0253824e-02   -2.0013668e-02   -2.3157333e-03    2.3956847e-01    7.3217041e-01   -1.6435232e-01    6.0816550e+02    1.8556238e-04    4.8793780e-05                0               -1      1.0000000e+00                0                1                0
    5.9513543e-02   -2.1998497e-02   -2.8535868e-03    4.4379685e-01    1.1727737e+00   -2.2307455e-01    6.0127735e+02    1.7339432e-04    6.8603167e-05                0               -1      1.0000000e+00                0                1                0
    6.0050422e-02   -1.9577179e-02   -2.4838840e-02   -2.7887377e-01   -7.3003824e-01   -1.5196635e+00    6.0625849e+02    4.1600964e-04    2.9851978e-05                0               -1      1.0000000e+00                0                1                0
    6.0628081e-02   -1.8282288e-02   -2.9900552e-02   -2.9152471e-01   -7.0713485e-01   -2.0572981e+00    5.8653294e+02    4.1730078e-04    1.7363461e-05                0               -1      1.0000000e+00                0                1                0
    5.7794773e-02   -2.3554558e-02   -1.9682181e-02   -3.0458276e-01   -4.3880008e-01   -9.2160276e-01    6.0858520e+02    4.8869554e-04    3.8156271e-05                0               -1      1.0000000e+00                0                1                0
    5.6826007e-02   -2.1317100e-02   -1.8846249e-02   -2.2280998e-01   -1.2280179e-01   -1.0735558e+00    5.8036828e+02    1.6695841e-04    2.1293827e-05                0               -1      1.0000000e+00                0                1                0
    5.8150071e-02   -2.3230718e-02   -1.8331658e-02   -1.9484607e-01   -2.8557060e-01   -8.4569270e-01    5.9813057e+02    4.2768126e-04    3.5325157e-05                0               -1      1.0000000e+00                0                1                0
    5.8853487e-02   -2.1644861e-02   -7.8548099e-04   -3.6749951e-01    1.7433166e-01   -7.7042050e-02    6.2422037e+02    1.3382311e-04    7.0697582e-05                0               -1      1.0000000e+00                0                1                0
    5.8898926e-02   -2.2000214e-02   -2.7538566e-02   -1.6331062e-02    3.9209111e-01   -1.5155228e+00    6.0688277e+02    4.2399963e-04    3.0888846e-05                0               -1      1.0000000e+00                0                1                0
    6.2224091e-02   -1.1766514e-02   -2.3685104e-03    2.1183305e-01    1.1391053e+00   -2.4204407e-01    5.7450199e+02    2.2228204e-02    7.5182572e-05                0               -1      1.0000000e+00                0                0                0
    6.2981749e-02   -8.0379656e-03   -4.3387486e-03   -3.6882238e-01   -2.6596203e+00   -3.5354309e-01    6.2818010e+02    2.2488789e-02    9.3658585e-05                0               -1      1.0000000e+00                0                0                0
    6.2304574e-02   -1.2056042e-02   -3.9554626e-03    2.0510511e-01    1.5168982e+00   -2.7553808e-01    5.9236134e+02    2.2760997e-02    8.5878152e-05                0               -1      1.0000000e+00                0                0                0
    5.8759446e-02    2.1634038e-02   -2.6455919e-02    5.8868365e-02   -5.7335673e-01   -1.1964658e+00    6.1035728e+02    4.7755838e-04    3.9985877e-05                0               -1      1.0000000e+00                0                1                0
    5.8641200e-02    2.0944174e-02   -2.6258310e-02   -3.7903156e-02   -3.7653353e-01   -1.3445758e+00    5.9959932e+02    5.1408052e-04    3.2252064e-05                0               -1      1.0000000e+00                0                1                0
    6.2551537e-02    1.0905218e-02   -1.3866313e-03    2.9320257e-01   -1.9175648e+00   -1.3958025e-01    5.8004711e+02    2.1503265e-02    9.6066430e-05                0               -1      1.0000000e+00                0                0                0
    5.8790143e-02    2.2381588e-02   -1.9391882e-02    6.7367867e-02   -3.7937873e-01   -1.0485822e+00    5.9204556e+02    4.4101234e-04    3.1388501e-05                0               -1      1.0000000e+00                0                1                0
    6.0833935e-02    1.7903627e-02   -1.5854450e-02    2.8626396e-01   -9.4039093e-01   -9.4189330e-01    6.0881089e+02    2.4805546e-02    5.4215922e-05                0               -1      1.0000000e+00                0                0                0
    6.2933028e-02    8.0114162e-03   -2.5363830e-02    1.6552638e-01   -1.3464654e+00   -1.4632790e+00    5.9659223e+02    1.4053710e-04    8.5385533e-05                0               -1      1.0000000e+00                0                1                0
    5.8671309e-02    2.2424980e-02   -2.5741676e-02    1.2714519e-01   -5.8130436e-01   -1.0330178e+00    6.1024633e+02    4.7783287e-04    4.2923145e-05                0               -1      1.0000000e+00                0                1                0
    5.8554822e-02    2.2556871e-02   -1.6576514e-02    7.5740070e-02   -4.7279168e-01   -7.4568924e-01    5.9839793e+02    5.0215303e-04    3.6793491e-05                0               -1      1.0000000e+00                0                1                0
    6.1001067e-02    1.6911513e-02   -2.9331938e-02    1.3507989e-01   -5.6543375e-01   -1.4816415e+00    6.0738624e+02    5.0359395e-04    4.8260634e-05                0               -1      1.0000000e+00                0                1                0
    6.0852372e-02    1.8102832e-02   -2.5194413e-02    1.2817196e-01   -4.6113406e-01   -1.3589151e+00    6.0527275e+02    5.4136476e-04    4.4313004e-05                0               -1      1.0000000e+00                0                1                0
    6.0163104e-02    1.8960839e-02   -2.4360394e-02    1.4283958e-01   -5.9842640e-01   -1.2135158e+00    6.1041303e+02    4.6628847e-04    4.5650600e-05                0               -1      1.0000000e+00                0                1                0
    5.3649342e-02    1.4683866e-02   -6.3171028e-04   -5.3879396e-01    4.2700220e-01    1.8373529e-02    6.0729009e+02    2.6287035e-02    2.6157788e-05                0               -1      1.0000000e+00                0                0                0
    6.2323376e-02   -1.2013204e-02   -5.3839492e-02   -1.4076239e-01   -3.9247826e-01   -3.3895155e+00    6.0003329e+02    5.9233997e-04    1.9033496e-05                0               -1      1.0000000e+00                0                1                0
    6.3365613e-02   -2.4084090e-03   -5.8712885e-02   -1.6320983e-03    2.8626188e-01   -3.9571700e+00    6.2062718e+02    5.0607077e-04    4.9939554e-05                0               -1      1.0000000e+00                0                1                0
    6.2475636e-02   -1.1163251e-02   -4.9167757e-02   -8.5625371e-02   -4.9944234e-01   -3.3430016e+00    6.0162771e+02    4.4368157e-04    1.8401600e-05                0               -1      1.0000000e+00                0                1                0
    6.2762387e-02   -9.2450944e-03   -4.9459311e-02    1.0231096e-03   -6.3651042e-01   -3.2615291e+00    6.0639904e+02    4.4266648e-04    2.2852319e-05                0               -1      1.0000000e+00                0                1                0
    6.3197643e-02   -6.0063356e-03   -4.8026103e-02   -1.0055714e-01   -5.0715590e-01   -3.2420416e+00    6.1000277e+02    4.9746998e-04    2.1356001e-05                0               -1      1.0000000e+00                0                1                0
    6.3122214e-02   -6.5853607e-03   -4.9865504e-02   -1.1618326e-02   -3.2559906e-01   -3.3521697e+00    6.1553736e+02    5.2762521e-04    3.0467327e-05                0               -1      1.0000000e+00                0                1                0
    6.3460327e-02   -8.4382997e-04   -5.5707803e-02   -1.5583630e-02   -2.5855215e-01   -3.8185806e+00    6.1691860e+02    5.0488866e-04    2.7899113e-05                0               -1      1.0000000e+00                0                1                0
    6.3430255e-02   -1.5547516e-03   -5.4414310e-02   -5.6885110e-02    9.7307644e-02   -3.6079265e+00    6.1897422e+02    4.3082686e-04    3.2446515e-05                0               -1      1.0000000e+00                0                1                0
    6.3177653e-02   -5.4099601e-03   -5.5041794e-02   -6.0198998e-02   -2.4386341e-01   -3.7734446e+00    6.1285864e+02    4.9305345e-04    2.4961094e-05                0               -1      1.0000000e+00                0                1                0
    6.1840229e-02   -1.3793853e-02   -6.1526558e-02   -1.7490421e-01   -5.0812253e-01   -3.9944306e+00    6.1364359e+02    4.5428178e-04    3.9676342e-05                0               -1      1.0000000e+00                0                1                0
    6.2222124e-02   -1.2341649e-02   -6.0909815e-02   -2.2154220e-01   -6.2813579e-01   -3.9693996e+00    6.0127865e+02    4.3435480e-04    2.1935584e-05                0               -1      1.0000000e+00                0                1                0
    6.1892789e-02   -1.3116499e-02   -5.9914909e-02   -9.5135792e-02   -5.2805774e-01   -3.8309730e+00    6.1064996e+02    5.8836424e-04    3.2011076e-05                0               -1      1.0000000e+00                0                1                0
    6.1951567e-02   -1.2873954e-02   -5.9409622e-02   -1.1247778e-01   -4.3246095e-01   -3.9859194e+00    6.1620735e+02    4.5027788e-04    4.1498248e-05                0               -1      1.0000000e+00                0                1                0
    6.1864566e-02   -1.3619748e-02   -5.9352656e-02   -1.0306229e-01   -4.8104424e-01   -3.9593186e+00    6.1490729e+02    5.0320222e-04    3.7746521e-05                0               -1      1.0000000e+00                0                1                0
    6.2055707e-02   -1.2662575e-02   -5.8004240e-02   -4.6396156e-02   -4.1473733e-01   -3.8004653e+00    6.0949230e+02    5.0613595e-04    2.9718659e-05                0               -1      1.0000000e+00                0                1                0
    6.2270124e-02   -1.2386170e-02   -5.6191186e-02   -7.5741427e-02   -5.0103880e-01   -3.7174333e+00    6.0202374e+02    4.9147518e-04    2.2287606e-05                0               -1      1.0000000e+00                0                1                0
    6.1532210e-02   -1.5518031e-02   -5.5330667e-02   -2.0172201e-01   -6.9930907e-01   -3.5969472e+00    6.0125948e+02    4.6786368e-04    2.4920417e-05                0               -1      1.0000000e+00                0                1                0
    6.2799611e-02   -9.3134743e-03   -6.2150613e-02   -3.2218042e-02   -2.3850161e-01   -4.0753141e+00    6.1381919e+02    5.6220488e-04    3.5526839e-05                0               -1      1.0000000e+00                0                1                0
    6.2512238e-02   -1.1129984e-02   -6.2122126e-02   -6.2119676e-02   -4.9461655e-01   -4.1942129e+00    6.1399619e+02    4.1067500e-04    3.3156261e-05                0               -1      1.0000000e+00                0                1                0
    6.2277528e-02   -1.1794942e-02   -6.1542122e-02   -7.9844396e-02   -5.5655222e-01   -4.0900015e+00    6.0265362e+02    4.6650673e-04    2.1758330e-05                0               -1      1.0000000e+00                0                1                0
    6.2584435e-02   -9.6959094e-03   -6.0870628e-02   -6.4451939e-02   -3.8789892e-01   -4.1569129e+00    6.1404968e+02    5.3263936e-04    3.2797448e-05                0               -1      1.0000000e+00                0                1                0
    6.2655836e-02   -8.0686927e-03   -6.0016812e-02   -1.3616087e-01   -1.8736661e-01   -4.1007482e+00    6.1427907e+02    5.5194331e-04    2.9757690e-05                0               -1      1.0000000e+00                0                1                0
    6.2401107e-02   -1.1533769e-02   -5.9464940e-02   -1.1331808e-01   -5.5255623e-01   -3.8200790e+00    6.0720893e+02    4.6297177e-04    2.7313201e-05                0               -1      1.0000000e+00                0                1                0
    6.2654502e-02   -1.0147405e-02   -5.9475451e-02   -1.0365416e-01   -4.2825607e-01   -3.8641059e+00    6.1233608e+02    4.3793470e-04    3.0410515e-05                0               -1      1.0000000e+00                0                1                0
    6.2976790e-02   -8.0931152e-03   -5.8333699e-02   -1.9456490e-01   -4.3012654e-01   -3.6713987e+00    6.0533922e+02    5.1126867e-04    1.9149076e-05                0               -1      1.0000000e+00                0                1                0
    6.2860717e-02   -8.2421086e-03   -5.7142910e-02   -1.4889159e-01   -5.1457411e-01   -3.9620588e+00    6.0054745e+02    4.1145677e-04    1.3652667e-05                0               -1      1.0000000e+00                0                1                0
    6.2449846e-02   -1.0092195e-02   -5.5955969e-02   -6.0892935e-02   -3.5842899e-01   -3.7404985e+00    6.1360504e+02    5.5890518e-04    3.3086546e-05                0               -1      1.0000000e+00                0                1                0
    6.1968937e-02   -1.1960610e-02   -5.5472221e-02   -1.8172997e-01   -5.2907820e-01   -3.7423346e+00    6.0435968e+02    4.5875553e-04    2.1882161e-05                0               -1      1.0000000e+00                0                1                0
    6.2797819e-02    7.3143928e-03   -5.0843296e-02    1.4202162e-02    3.7211076e-01   -3.4507925e+00    6.1085246e+02    5.7634472e-04    1.9423132e-05                0               -1      1.0000000e+00                0                1                0
    6.1573089e-02    1.3851224e-02   -5.1478189e-02   -2.8201961e-01    5.8738379e-01   -3.4297941e+00    5.9896141e+02    5.0250790e-04    1.9520887e-05                0               -1      1.0000000e+00                0                1                0
    6.3474499e-02    2.1475986e-04   -4.8145470e-02   -5.6048704e-02    4.0354605e-01   -3.1180773e+00    6.2284140e+02    4.7862445e-04    4.2956701e-05                0               -1      1.0000000e+00                0                1                0
    6.3292928e-02    3.3655477e-03   -4.8349438e-02   -8.0419292e-02    9.6551436e-02   -3.2060553e+00    6.2121883e+02    4.9203196e-04    3.5527765e-05                0               -1      1.0000000e+00                0                1                0
    6.1893311e-02    1.3479760e-02   -4.8292801e-02   -2.9156752e-01    9.0203402e-01   -3.1965777e+00    5.9018763e+02    4.9709328e-04    1.3040582e-05                0               -1      1.0000000e+00                0                1                0
    6.1720933e-02    1.3420326e-02   -4.9483115e-02   -3.0648502e-01    6.2099746e-01   -3.2931980e+00    5.9506926e+02    5.3065820e-04    1.6398377e-05                0               -1      1.0000000e+00                0                1                0
    6.2769607e-02    9.0194774e-03   -5.2926216e-02   -1.0842415e-03    3.2076837e-01   -3.5892352e+00    6.1628764e+02    4.6700109e-04    3.1587072e-05                0               -1      1.0000000e+00                0                1                0
    6.2741632e-02    9.6734613e-03   -5.2315154e-02   -5.2066433e-02    3.3452013e-01   -3.6082015e+00    6.1898877e+02    4.2331494e-04    3.6673229e-05                0               -1      1.0000000e+00                0                1                0
    6.2334381e-02    9.3308489e-03   -4.9831377e-02    1.9810894e-02    1.5011133e-01   -3.2026475e+00    6.0048401e+02    4.3178717e-04    1.4341817e-05                0               -1      1.0000000e+00                0                1                0
    6.3240793e-02    4.1432206e-03   -5.9667271e-02   -8.1018333e-02   -2.3436579e-02   -4.1286526e+00    6.1873327e+02    5.5326790e-04    3.4134988e-05                0               -1      1.0000000e+00                0                1                0
    6.3042813e-02    7.4861398e-03   -5.9018397e-02   -5.5810913e-03    4.8353596e-01   -4.2161352e+00    6.0825098e+02    4.3912103e-04    1.8678964e-05                0               -1      1.0000000e+00                0                1                0
    6.2368212e-02    1.1522844e-02   -6.1922090e-02   -1.6819847e-01    4.9621722e-01   -4.2567385e+00    6.1011580e+02    4.1041509e-04    2.4853587e-05                0               -1      1.0000000e+00                0                1                0
    6.2747249e-02    8.4092818e-03   -6.1092555e-02   -1.3182865e-01    3.9750654e-01   -4.0427851e+00    6.0458160e+02    4.8985779e-04    1.8581076e-05                0               -1      1.0000000e+00                0                1                0
    6.2931733e-02    8.0156213e-03   -6.1364964e-02   -6.3569842e-02    4.5600370e-01   -4.0990196e+00    6.1036827e+02    5.3985133e-04    2.2435933e-05                0               -1      1.0000000e+00                0                1                0
    6.1401060e-02    1.5205637e-02   -6.1077730e-02   -1.3447647e-01    4.9126174e-01   -4.1923079e+00    6.2201704e+02    4.7864689e-04    4.4272415e-05                0               -1      1.0000000e+00                0                1                0
    6.1553207e-02    1.4296575e-02   -6.0418258e-02   -1.0558839e-01    4.5624294e-01   -3.9836590e+00    5.9130790e+02    5.2885063e-04    1.6081738e-05                0               -1      1.0000000e+00                0                1                0
    6.1234675e-02    1.5515257e-02   -5.9077598e-02   -2.1150715e-01    8.6126099e-01   -3.8025032e+00    5.9666306e+02    5.5342602e-04    1.8384499e-05                0               -1      1.0000000e+00                0                1                0
    6.2055010e-02    1.3107487e-02   -5.8605522e-02   -8.3814976e-02    4.1970211e-01   -3.9555848e+00    6.1663337e+02    5.0556014e-04    3.4699388e-05                0               -1      1.0000000e+00                0                1                0
    6.1894402e-02    1.2253952e-02   -5.6426405e-02   -2.5484793e-01    4.2093927e-01   -3.6161337e+00    5.9421785e+02    4.3326373e-04    1.4406547e-05                0               -1      1.0000000e+00                0                1                0
    6.1838305e-02    1.4362923e-02   -5.5901334e-02    1.9224239e-01   -8.1293441e-01   -3.4946945e+00    6.0559582e+02    4.7068183e-04    5.6623793e-05                0               -1      1.0000000e+00                0                1                0
    6.2127812e-02    1.2068107e-02   -5.5390539e-02   -1.7781841e-01    6.4220078e-01   -3.6326088e+00    6.0135092e+02    4.7465044e-04    1.6844474e-05                0               -1      1.0000000e+00                0                1                0
    5.8247307e-02    2.4098042e-02   -4.6755460e-02   -1.0002097e-01    1.3420121e-01   -2.8776654e+00    5.6101370e+02    6.2593475e-04    1.5302499e-05                0               -1      1.0000000e+00                0                1                0
    5.9722704e-02    1.9921411e-02   -4.5637912e-02   -5.6546929e-03   -3.1176470e-01   -2.7684476e+00    6.0320089e+02    4.5120999e-04    2.7418135e-05                0               -1      1.0000000e+00                0                1                0
    5.8727487e-02    2.4128925e-02   -6.2037643e-02    2.9455458e-01   -7.3617799e-01   -3.9736875e+00    6.1785115e+02    4.5873226e-04    3.9549024e-05                0               -1      1.0000000e+00                0                1                0
    5.8590360e-02    2.4254597e-02   -6.2065643e-02   -2.0758011e-01    5.1185585e-01   -4.0912721e+00    6.1483169e+02    4.2435215e-04    3.4280417e-05                0               -1      1.0000000e+00                0                1                0
    5.8710343e-02    2.4080146e-02   -5.8937832e-02    8.0959864e-02   -3.0702370e-01   -3.7523769e+00    5.8407182e+02    5.4892452e-04    2.0441833e-05                0               -1      1.0000000e+00                0                1                0
    5.8573438e-02    2.4121021e-02   -5.8037628e-02    1.7764327e-01   -3.5666417e-01   -3.7113758e+00    5.7043093e+02    5.2537446e-04    1.7896525e-05                0               -1      1.0000000e+00                0                1                0
    5.8426344e-02    2.4186049e-02   -5.7343310e-02   -9.6248131e-03   -1.4416110e-02   -3.5883238e+00    5.7583993e+02    4.8827948e-04    1.8445842e-05                0               -1      1.0000000e+00                0                1                0
    6.0541767e-02    1.7798449e-02   -4.1739333e-02    1.6868934e-02   -2.9350772e-01   -2.4849261e+00    6.1020154e+02    4.8285141e-04    3.4943427e-05                0               -1      1.0000000e+00                0                1                0
    6.1067403e-02    1.7275693e-02   -4.1357218e-02    1.3070598e-01   -4.8044597e-01   -2.5138558e+00    6.1081479e+02    4.9184956e-04    4.3040578e-05                0               -1      1.0000000e+00                0                1                0
    6.1184930e-02    1.6598676e-02   -4.1025083e-02    1.9452387e-01   -7.3634798e-01   -2.5395656e+00    6.0135569e+02    4.5796781e-04    5.3360008e-05                0               -1      1.0000000e+00                0                1                0
    6.0153889e-02    1.9184598e-02   -3.9194156e-02   -9.4789543e-03   -2.3843899e-01   -2.3578220e+00    6.0477206e+02    5.7741862e-04    3.2049627e-05                0               -1      1.0000000e+00                0                1                0
    6.0629887e-02    1.7262835e-02   -3.2407522e-02    5.7511191e-02   -5.2964273e-01   -1.9228279e+00    6.0711777e+02    5.1360051e-04    4.5339828e-05                0               -1      1.0000000e+00                0                1                0
    5.9885761e-02    1.8515340e-02   -3.3017970e-02   -8.9346954e-02   -2.8280016e-01   -1.9597251e+00    6.0448147e+02    5.1766037e-04    3.5550292e-05                0               -1      1.0000000e+00                0                1                0
    5.9000485e-02    2.0959278e-02   -3.7380344e-02   -9.7905479e-02   -1.7219698e-01   -2.1411932e+00    5.9333145e+02    5.8058233e-04    2.4184642e-05                0               -1      1.0000000e+00                0                1                0
    5.6598037e-02    2.3199055e-02   -3.6421923e-02   -1.7217795e-01    8.7822567e-02   -2.0237575e+00    5.4542962e+02    6.9867655e-04    1.2775424e-05                0               -1      1.0000000e+00                0                1                0
    5.9060167e-02    2.1216584e-02   -3.5828884e-02   -1.2083795e-01   -1.6426746e-01   -2.0436685e+00    5.9750415e+02    5.8721929e-04    2.8107728e-05                0               -1      1.0000000e+00                0                1                0
    5.8816057e-02    2.0931232e-02   -3.4960155e-02   -1.5023898e-01   -1.4501653e-01   -2.0081864e+00    5.9153671e+02    4.5298291e-04    2.6570384e-05                0               -1      1.0000000e+00                0                1                0
    6.0509790e-02    1.8890522e-02   -4.5750367e-02    8.1026479e-02   -3.1458647e-01   -2.8129123e+00    6.0602040e+02    4.7879824e-04    3.3557265e-05                0               -1      1.0000000e+00                0                1                0
    6.0862018e-02    1.7665619e-02   -4.4958585e-02    8.8524789e-02   -4.8436015e-01   -2.6996384e+00    6.0875774e+02    5.5453122e-04    4.0711927e-05                0               -1      1.0000000e+00                0                1                0
    6.0515719e-02    1.8263397e-02   -4.5084579e-02    2.0586684e-02   -2.8457662e-01   -2.7295208e+00    6.0809334e+02    5.3937540e-04    3.5423380e-05                0               -1      1.0000000e+00                0                1                0
    6.1179006e-02    1.6512916e-02   -4.4604275e-02    1.3267312e-01   -5.9130527e-01   -2.6263335e+00    6.0703748e+02    5.3262866e-04    4.5913250e-05                0               -1      1.0000000e+00                0                1                0
    5.9002961e-02    2.2844975e-02   -4.5553834e-02   -1.1867823e-01   -1.6450592e-02   -2.7947471e+00    5.7473242e+02    4.3845559e-04    1.8281811e-05                0               -1      1.0000000e+00                0                1                0
    5.8412456e-02    2.3693294e-02   -4.4507333e-02   -2.5926245e-02   -2.9110430e-01   -2.7267935e+00    5.7525556e+02    5.6524169e-04    1.8757455e-05                0               -1      1.0000000e+00                0                1                0
    5.9040434e-02    2.2431804e-02   -4.3889273e-02   -7.7331718e-03   -1.4108604e-01   -2.5471886e+00    5.7857406e+02    5.2622063e-04    2.0416815e-05                0               -1      1.0000000e+00                0                1                0
    5.9446451e-02    2.0907528e-02   -4.2959475e-02    2.6905605e-02   -2.3043957e-01   -2.6020932e+00    5.9691082e+02    5.8056667e-04    2.5258541e-05                0               -1      1.0000000e+00                0                1                0
    5.9020535e-02    2.0799625e-02   -3.2943936e-02   -3.2850012e-02   -2.3884068e-01   -1.8695287e+00    5.9442524e+02    4.2626195e-04    2.7385494e-05                0               -1      1.0000000e+00                0                1                0
    5.7922977e-02    2.2928250e-02   -3.3518160e-02   -7.3614354e-02   -1.2624751e-01   -1.8863495e+00    5.8048023e+02    5.1820113e-04    2.1338534e-05                0               -1      1.0000000e+00                0                1                0
    5.7549341e-02    2.2679026e-02   -3.3624793e-02   -3.1718473e-01   -6.2103958e-02   -1.7251896e+00    5.8004719e+02    5.2695886e-04    2.1700725e-05                0               -1      1.0000000e+00                0                1                0
    5.9203913e-02    2.2877519e-02   -4.1217777e-02   -5.8986189e-02    1.5858981e-01   -2.4439318e+00    5.7669976e+02    5.5989470e-04    1.9187809e-05                0               -1      1.0000000e+00                0                1                0
    5.8476908e-02    2.2907690e-02   -3.9981229e-02   -4.9317589e-03   -2.2152783e-01   -2.3618241e+00    5.9017638e+02    4.8987307e-04    2.3812314e-05                0               -1      1.0000000e+00                0                1                0
    5.9963817e-02    1.9088364e-02   -3.7088413e-02   -5.1708029e-02   -2.9114469e-01   -2.1428026e+00    6.0785348e+02    4.2251341e-04    3.3530515e-05                0               -1      1.0000000e+00                0                1                0
    6.0051795e-02    1.9697689e-02   -3.7384813e-02   -2.6043813e-03   -2.7058450e-01   -2.1333748e+00    6.0481159e+02    5.1149290e-04    3.4525350e-05                0               -1      1.0000000e+00                0                1                0
    6.0326739e-02    1.8110376e-02   -3.5610088e-02   -6.3894658e-02   -2.4632479e-01   -2.0789815e+00    6.1106793e+02    4.4554029e-04    3.4299765e-05                0               -1      1.0000000e+00                0                1                0
    6.0319491e-02    1.8755546e-02   -3.4627396e-02    1.3649380e-02   -3.6109392e-01   -1.9241016e+00    6.1159073e+02    4.3965078e-04    3.8349393e-05                0               -1      1.0000000e+00                0                1                0
    6.0061243e-02    2.0021511e-02   -6.0266812e-02    2.0871222e-01   -7.9389126e-01   -3.9253375e+00    6.0947077e+02    5.4735761e-04    4.4528518e-05                0               -1      1.0000000e+00                0                1                0
    5.9764117e-02    2.0865301e-02   -6.1272097e-02    3.4745497e-02   -3.3324758e-01   -4.0377718e+00    6.0360041e+02    5.0506163e-04    3.0336405e-05                0               -1      1.0000000e+00                0                1                0
    5.9793853e-02    2.0140646e-02   -5.8766805e-02    4.1789759e-02   -6.7553121e-01   -3.8291290e+00    6.0825893e+02    5.2979523e-04    3.6899218e-05                0               -1      1.0000000e+00                0                1                0
    5.9083172e-02    2.2900088e-02   -6.2211373e-02    1.3559931e-01   -5.9912311e-01   -4.0644766e+00    6.1244459e+02    4.5246201e-04    3.3452135e-05                0               -1      1.0000000e+00                0                1                0
    5.8627033e-02    2.3456714e-02   -6.1922060e-02   -1.3526705e-02   -3.9545159e-01   -3.9320933e+00    5.9928311e+02    5.3286408e-04    2.5474062e-05                0               -1      1.0000000e+00                0                1                0
    5.7973318e-02    2.3967398e-02   -6.1755685e-02   -3.0556530e-01    1.5569279e-01   -3.9057516e+00    5.8746609e+02    4.1907601e-04    2.0689738e-05                0               -1      1.0000000e+00                0                1                0
    5.8596630e-02    2.0390270e-02   -6.1743555e-02   -1.1338103e-01    1.1941542e-01   -3.8803568e+00    5.6988040e+02    5.1929910e-04    1.5759244e-05                0               -1      1.0000000e+00                0                1                0
    5.8376394e-02    2.3621491e-02   -6.1692167e-02    3.8182385e-02   -3.4181583e-02   -3.8728109e+00    5.5672849e+02    5.5128274e-04    1.4691987e-05                0               -1      1.0000000e+00                0                1                0
    5.9521858e-02    2.1157141e-02   -6.1721910e-02    6.6218236e-02   -5.3288302e-01   -4.0465031e+00    6.0764117e+02    5.3810658e-04    3.0915307e-05                0               -1      1.0000000e+00                0                1                0
    5.9614020e-02    2.1800178e-02   -6.1562147e-02    3.3872174e-01   -9.1629618e-01   -3.9754798e+00    6.0938701e+02    5.1822668e-04    5.2690734e-05                0               -1      1.0000000e+00                0                1                0
    5.8734193e-02    2.0476773e-02   -6.1450732e-02   -2.6529326e-01    6.6255347e-02   -3.9793640e+00    5.7942192e+02    5.1448625e-04    1.8237281e-05                0               -1      1.0000000e+00                0                1                0
    5.8126386e-02    2.0621511e-02   -6.1445997e-02    2.9784799e-02    7.6232171e-02   -4.0358067e+00    5.5704531e+02    6.1378371e-04    1.3397033e-05                0               -1      1.0000000e+00                0                1                0
    5.8980363e-02    2.3227383e-02   -6.1689607e-02   -3.9305681e-01    1.0514823e+00   -4.2368819e+00    6.1613926e+02    2.2316651e-02    6.3873085e-05                0               -1      1.0000000e+00                0                0                0
    5.9565812e-02    2.1330344e-02   -6.1205771e-02    2.2553868e-01   -7.7999523e-01   -3.8984169e+00    6.1141701e+02    5.2508695e-04    4.4514848e-05                0               -1      1.0000000e+00                0                1                0
    5.8338479e-02    2.0386306e-02   -6.1111723e-02   -1.2748223e-01    2.4977156e-01   -3.9434274e+00    5.7583868e+02    5.5798240e-04    1.5992720e-05                0               -1      1.0000000e+00                0                1                0
    5.8762595e-02    2.0725075e-02   -6.0923891e-02   -1.8913345e-01    1.3711303e-01   -3.9037289e+00    5.6019525e+02    5.1287582e-04    1.4413215e-05                0               -1      1.0000000e+00                0                1                0
    5.9500902e-02    2.1732605e-02   -6.0899051e-02    1.0134033e-01   -5.4022455e-01   -3.9412051e+00    6.1142232e+02    4.8622770e-04    3.5681479e-05                0               -1      1.0000000e+00                0                1                0
    5.8564402e-02    2.0648010e-02   -6.1001916e-02   -2.8980445e-01    2.5247540e-01   -4.1366272e+00    5.6075798e+02    4.1864052e-04    1.3590344e-05                0               -1      1.0000000e+00                0                1                0
    5.7830211e-02    2.0398148e-02   -6.0696235e-02   -4.8735075e-01    1.8869683e-01   -3.8838135e+00    5.4253062e+02    6.5026413e-04    9.5402584e-06                0               -1      1.0000000e+00                0                1                0
    5.9297629e-02    2.1004517e-02   -6.0632613e-02   -1.7188785e-01    1.7235225e-01   -3.9151452e+00    5.7750298e+02    5.6870969e-04    1.7437352e-05                0               -1      1.0000000e+00                0                1                0
    5.8123586e-02    2.0780134e-02   -6.0626897e-02   -2.5800404e-01    3.4135654e-01   -4.0593104e+00    5.9210766e+02    5.1424345e-04    2.1084432e-05                0               -1      1.0000000e+00                0                1                0
    5.9406638e-02    2.2393201e-02   -6.0338884e-02    3.3715448e-01   -8.9795739e-01   -3.8935081e+00    6.0241962e+02    4.3287556e-04    5.8158331e-05                0               -1      1.0000000e+00                0                1                0
    5.8980942e-02    2.0883193e-02   -6.0340928e-02   -1.7548145e-01    1.6042787e-01   -4.0820930e+00    5.6691683e+02    5.8057544e-04    1.5184635e-05                0               -1      1.0000000e+00                0                1                0
    5.9445945e-02    2.0591067e-02   -6.0295339e-02   -1.5062533e-01    2.0270632e-01   -3.6737390e+00    5.4509329e+02    5.3979496e-04    1.1016455e-05                0               -1      1.0000000e+00                0                1                0
    5.8260315e-02    2.3358856e-02   -6.0280866e-02   -3.5479946e-01    2.5220325e-01   -4.0195335e+00    5.8224374e+02    5.2879581e-04    1.9292070e-05                0               -1      1.0000000e+00                0                1                0
    5.8987368e-02    2.3089362e-02   -6.0314815e-02   -1.9631305e-01    2.9363579e-01   -4.0433504e+00    6.0148645e+02    4.5034510e-04    2.5414225e-05                0               -1      1.0000000e+00                0                1                0
    5.9069454e-02    2.2108391e-02   -6.0120498e-02   -1.4570121e-01   -2.7936960e-01   -3.8697254e+00    5.7592958e+02    5.8804982e-04    1.7866909e-05                0               -1      1.0000000e+00                0                1                0
    5.9137609e-02    2.2410829e-02   -6.0034829e-02    5.2163007e-02   -5.7656313e-01   -3.8229108e+00    6.0917490e+02    4.5189671e-04    3.0502792e-05                0               -1      1.0000000e+00                0                1                0
    5.9674985e-02    2.1275170e-02   -5.9829728e-02    2.2862840e-01   -7.7578966e-01   -3.9078566e+00    6.1100650e+02    5.3193897e-04    4.6000700e-05                0               -1      1.0000000e+00                0                1                0
    5.8286674e-02    2.3561451e-02   -5.9631784e-02   -2.9516884e-01    2.5241254e-01   -3.8816267e+00    5.9376631e+02    4.7344803e-04    2.2847731e-05                0               -1      1.0000000e+00                0                1                0
    5.8646119e-02    2.3547448e-02   -5.9625820e-02   -1.0869426e-01    1.2348107e-01   -3.9857981e+00    5.8857576e+02    4.8008413e-04    2.1234849e-05                0               -1      1.0000000e+00                0                1                0
    5.8895146e-02    2.3436840e-02   -5.9698669e-02    6.3926200e-02   -3.7135986e-01   -3.8964556e+00    5.8314385e+02    5.2273711e-04    2.0290639e-05                0               -1      1.0000000e+00                0                1                0
    5.9672337e-02    2.1499124e-02   -5.9568917e-02    2.5958606e-01   -8.4596784e-01   -3.8814675e+00    6.1281084e+02    4.4133445e-04    4.9562211e-05                0               -1      1.0000000e+00                0                1                0
    5.8459989e-02    2.1527691e-02   -5.9445416e-02   -2.2624717e-01   -1.8228144e-01   -3.8574331e+00    5.5971654e+02    5.4765601e-04    1.4466658e-05                0               -1      1.0000000e+00                0                1                0
    5.8554601e-02    2.3759613e-02   -5.9430181e-02   -2.9330172e-01    4.6588976e-01   -3.9810658e+00    6.1357072e+02    5.1573203e-04    3.5145412e-05                0               -1      1.0000000e+00                0                1                0
    5.8195738e-02    2.0049931e-02   -5.9396367e-02   -2.5712579e-01    1.3741375e-01   -3.3901347e+00    5.6208216e+02    6.3131197e-04    1.0770577e-05                0               -1      1.0000000e+00                0                1                0
    5.8944743e-02    2.0676087e-02   -5.9077692e-02   -9.8172877e-02   -1.2481220e-02   -3.7045026e+00    5.6058200e+02    6.1283356e-04    1.4076455e-05                0               -1      1.0000000e+00                0                1                0
    5.9544266e-02    2.1625155e-02   -5.9088877e-02   -4.1265185e-02    6.9046241e-03   -3.7613088e+00    5.5384885e+02    4.9793045e-04    1.3279014e-05                0               -1      1.0000000e+00                0                1                0
    5.8573445e-02    2.0689589e-02   -5.9099680e-02   -3.1733807e-01   -3.0001134e-02   -3.7722266e+00    5.4791811e+02    6.4077046e-04    1.1457393e-05                0               -1      1.0000000e+00                0                1                0
    5.9738368e-02    2.0868117e-02   -5.9211017e-02   -2.9822774e-02    2.2144746e-01   -3.9988777e+00    5.8068619e+02    5.1967856e-04    1.8185918e-05                0               -1      1.0000000e+00                0                1                0
    5.8929915e-02    2.0428534e-02   -5.8893026e-02   -2.4440879e-01   -5.6450982e-02   -3.8312588e+00    5.6658884e+02    5.6946396e-04    1.5666613e-05                0               -1      1.0000000e+00                0                1                0
    5.8881657e-02    2.0947416e-02   -5.8839427e-02   -1.4462872e-01    7.8080771e-02   -3.6379122e+00    5.7442175e+02    5.5736641e-04    1.7019019e-05                0               -1      1.0000000e+00                0                1                0
    5.8797566e-02    2.3539245e-02   -5.8832417e-02   -2.6837712e-01    2.8372522e-01   -3.7937440e+00    6.0375820e+02    4.1998161e-04    2.7374347e-05                0               -1      1.0000000e+00                0                1                0
    5.8748756e-02    2.3286225e-02   -5.8782499e-02   -2.3952182e-01    4.3422301e-01   -3.8129569e+00    6.1169754e+02    5.1407308e-04    3.1989396e-05                0               -1      1.0000000e+00                0                1                0
    5.9227439e-02    2.0218762e-02   -5.8803835e-02   -1.8093357e-01    1.3311205e-02   -3.7779471e+00    5.4627978e+02    6.6892713e-04    1.0497802e-05                0               -1      1.0000000e+00                0                1                0
    5.9304108e-02    2.2659047e-02   -5.8759342e-02    2.0838745e-01   -5.6774728e-01   -3.7831876e+00    6.1228062e+02    4.9998537e-04    3.7785406e-05                0               -1      1.0000000e+00                0                1                0
    5.9117473e-02    2.2827131e-02   -5.8686014e-02    1.6928925e-01   -5.9494813e-01   -3.7515394e+00    6.0905045e+02    5.5967305e-04    3.0848687e-05                0               -1      1.0000000e+00                0                1                0
    5.9334276e-02    2.1281715e-02   -5.8709720e-02   -9.2059159e-02   -1.1525963e-01   -3.8317189e+00    5.5981029e+02    5.0250743e-04    1.4853937e-05                0               -1      1.0000000e+00                0                1                0
    5.8654154e-02    2.3954986e-02   -5.8640315e-02   -2.3111265e-01    1.8195946e-01   -3.8874087e+00    5.6850170e+02    6.4116867e-04    1.6381104e-05                0               -1      1.0000000e+00                0                1                0
    5.8845123e-02    2.0016997e-02   -6.0015372e-02   -7.7381872e-02    2.0546256e-01   -3.6371387e+00    5.6558043e+02    6.6969673e-04    1.0310569e-05                0               -1      1.0000000e+00                0                1                0
    5.9651107e-02    2.0034468e-02   -6.0453290e-02   -2.2935055e-01    4.5284968e-01   -3.8208955e+00    5.9334812e+02    4.3070075e-04    2.0263023e-05                0               -1      1.0000000e+00                0                1                0
    5.8761043e-02    2.3324676e-02   -5.8499101e-02    1.6465978e-01   -4.6253522e-01   -3.6457955e+00    5.9927645e+02    4.1383475e-04    2.6225308e-05                0               -1      1.0000000e+00                0                1                0
    5.9050029e-02    2.1291598e-02   -5.8528742e-02   -5.9194004e-02   -2.2662994e-01   -3.8554963e+00    5.8806730e+02    4.6731736e-04    2.2110315e-05                0               -1      1.0000000e+00                0                1                0
    5.8963141e-02    2.3545991e-02   -5.8450099e-02    2.9401562e-01   -7.9433125e-01   -3.7610711e+00    6.1100503e+02    4.8485334e-04    4.8545620e-05                0               -1      1.0000000e+00                0                1                0
    5.8260144e-02    2.3988591e-02   -5.9812330e-02   -1.1719614e-01   -4.8295176e-01   -3.6755436e+00    5.6086809e+02    5.4324361e-04    1.5153546e-05                0               -1      1.0000000e+00                0                1                0
    5.9334170e-02    2.1286164e-02   -5.8316136e-02   -1.3578733e-01   -2.4889383e-01   -3.8601688e+00    5.9189369e+02    5.5695140e-04    2.3079870e-05                0               -1      1.0000000e+00                0                1                0
    6.0253275e-02    1.9363195e-02   -6.2051108e-02    1.4345563e-01   -6.5502349e-01   -4.0204959e+00    6.1047341e+02    4.4550833e-04    3.8169542e-05                0               -1      1.0000000e+00                0                1                0
    6.0432716e-02    1.8958925e-02   -5.9848597e-02    2.7209084e-02   -4.0166200e-01   -3.8297312e+00    6.0475964e+02    5.7238047e-04    3.1454316e-05                0               -1      1.0000000e+00                0                1                0
    6.0222059e-02    1.9025912e-02   -5.9012850e-02   -2.6031795e-01    5.7196068e-01   -3.7659396e+00    5.9309971e+02    4.7889703e-04    1.9626590e-05                0               -1      1.0000000e+00                0                1                0
    6.0120517e-02    1.9800964e-02   -5.8900171e-02    2.2068271e-02   -3.7413813e-01   -3.9008121e+00    5.9825104e+02    5.9146784e-04    2.6437723e-05                0               -1      1.0000000e+00                0                1                0
    5.9799592e-02    2.0800037e-02   -5.7620816e-02   -2.8468424e-02    1.2473129e-01   -3.8395809e+00    5.6394389e+02    5.9156618e-04    1.4715794e-05                0               -1      1.0000000e+00                0                1                0
    6.0008100e-02    2.0210216e-02   -5.6561784e-02   -8.2457705e-02   -1.3405113e-01   -3.7181726e+00    5.5603135e+02    6.3408486e-04    1.1933355e-05                0               -1      1.0000000e+00                0                1                0
    5.9916880e-02    2.0979835e-02   -5.5085278e-02    3.0698696e-01   -8.4995955e-01   -3.5417731e+00    6.0996556e+02    4.6210286e-04    4.9149051e-05                0               -1      1.0000000e+00                0                1                0
    5.9863593e-02    2.0009527e-02   -5.4778296e-02    9.3055176e-02   -4.9089493e-01   -3.5360122e+00    6.0521211e+02    4.7174221e-04    2.9266090e-05                0               -1      1.0000000e+00                0                1                0
    5.9970616e-02    2.0263667e-02   -5.4308689e-02    1.7795133e-02   -2.0778321e-01   -3.5578524e+00    5.9987872e+02    4.9791118e-04    2.6964097e-05                0               -1      1.0000000e+00                0                1                0
    5.8429310e-02    1.9017712e-02   -6.1719339e-02   -2.9520263e-01    2.5863193e-01   -3.7358084e+00    5.6982774e+02    5.5450010e-04    1.1814101e-05                0               -1      1.0000000e+00                0                1                0
    5.9327244e-02    2.1807622e-02   -5.8216691e-02   -3.5344827e-02   -2.1030298e-01   -3.7425988e+00    5.8874144e+02    5.2382988e-04    2.2949323e-05                0               -1      1.0000000e+00                0                1                0
    5.8056770e-02    2.0514950e-02   -5.8202263e-02   -2.7858854e-01   -2.6557856e-02   -3.6247420e+00    5.4957129e+02    4.0576832e-04    1.1992890e-05                0               -1      1.0000000e+00                0                1                0
    5.9102196e-02    2.0128447e-02   -5.8116428e-02   -1.0587575e-01   -1.8455392e-02   -3.6215685e+00    5.5517309e+02    3.9623428e-04    1.2151791e-05                0               -1      1.0000000e+00                0                1                0
    5.9044487e-02    2.3151056e-02   -5.7963084e-02    3.4604955e-01   -7.3615739e-01   -3.7202849e+00    6.1392980e+02    4.6393013e-04    3.8435539e-05                0               -1      1.0000000e+00                0                1                0
    5.9477520e-02    2.2133774e-02   -5.7981601e-02    2.0147862e-01   -5.6423667e-01   -3.8141731e+00    6.0869970e+02    4.9788602e-04    3.7453011e-05                0               -1      1.0000000e+00                0                1                0
    5.9126549e-02    2.0850408e-02   -5.8082102e-02   -1.4962242e-01    1.7137954e-01   -4.0850012e+00    5.5318368e+02    4.4950603e-04    1.1718382e-05                0               -1      1.0000000e+00                0                1                0
    5.9255833e-02    2.0229420e-02   -5.7904312e-02   -3.3069351e-01    1.1847139e-02   -3.7447680e+00    5.6220661e+02    6.3572904e-04    1.3211609e-05                0               -1      1.0000000e+00                0                1                0
    5.8275815e-02    2.0493283e-02   -5.7595426e-02   -1.4938278e-01    4.3925925e-02   -3.6740570e+00    5.4555022e+02    4.7842557e-04    1.1184808e-05                0               -1      1.0000000e+00                0                1                0
    5.8940656e-02    2.1201446e-02   -5.7651201e-02   -1.6743972e-01    1.4001101e-01   -3.7691791e+00    5.7668161e+02    4.4979661e-04    1.7626428e-05                0               -1      1.0000000e+00                0                1                0
    5.9123202e-02    2.2955821e-02   -5.7417212e-02    2.2987382e-01   -6.0746657e-01   -3.6409116e+00    6.1052326e+02    5.1788565e-04    3.3998478e-05                0               -1      1.0000000e+00                0                1                0
    5.8587689e-02    2.3331840e-02   -5.7494782e-02   -1.7133096e-01    9.0763741e-02   -3.7841973e+00    5.8434042e+02    5.9100790e-04    1.9902599e-05                0               -1      1.0000000e+00                0                1                0
    5.8157104e-02    2.0304333e-02   -5.7330685e-02   -2.8371640e-01   -1.2953426e-02   -3.6357410e+00    5.6400566e+02    4.9844042e-04    1.4252804e-05                0               -1      1.0000000e+00                0                1                0
    5.8490401e-02    2.0604296e-02   -5.7222421e-02   -8.3572028e-02   -1.0545904e-01   -3.7339978e+00    5.5789609e+02    6.0370181e-04    1.3735612e-05                0               -1      1.0000000e+00                0                1                0
    5.8394956e-02    2.0522812e-02   -5.7132731e-02   -1.1947523e-01    2.9190557e-01   -3.6312640e+00    5.7883864e+02    5.8816197e-04    1.7025152e-05                0               -1      1.0000000e+00                0                1                0
    5.8599621e-02    2.0185480e-02   -5.6955261e-02   -5.0431816e-01   -2.2847956e-01   -3.7089121e+00    5.4637716e+02    6.5291022e-04    1.0467706e-05                0               -1      1.0000000e+00                0                1                0
    5.8753211e-02    2.1043507e-02   -5.6915238e-02   -1.3338415e-01    1.9064954e-01   -3.6663770e+00    5.8157620e+02    5.3109259e-04    1.8983357e-05                0               -1      1.0000000e+00                0                1                0
    5.9423013e-02    2.0944033e-02   -5.6930809e-02   -2.2500547e-01    1.3546431e-01   -3.7297569e+00    5.7835842e+02    4.9667454e-04    1.8174192e-05                0               -1      1.0000000e+00                0                1                0
    5.8851498e-02    2.3610232e-02   -5.6684546e-02    1.0528367e-01   -4.3049281e-01   -3.6467464e+00    5.9018647e+02    5.1829399e-04    2.3130431e-05                0               -1      1.0000000e+00                0                1                0
    5.9583374e-02    2.1158572e-02   -5.6115601e-02    8.5902437e-02   -5.3955566e-01   -3.6412169e+00    6.0657253e+02    4.3527785e-04    3.5117448e-05                0               -1      1.0000000e+00                0                1                0
    5.8709540e-02    2.0805987e-02   -5.6103947e-02   -2.8100223e-01    1.3436911e-01   -3.6843162e+00    5.6331582e+02    5.5891943e-04    1.4396519e-05                0               -1      1.0000000e+00                0                1                0
    5.8483580e-02    2.0501411e-02   -5.5472331e-02   -3.4675669e-01    1.0235591e-01   -3.5779573e+00    5.7482182e+02    5.4792654e-04    1.7226359e-05                0               -1      1.0000000e+00                0                1                0
    5.8903596e-02    2.2686735e-02   -5.5231061e-02   -1.2418202e-01    1.7639876e-01   -3.6285323e+00    5.8949314e+02    4.8441094e-04    2.1461151e-05                0               -1      1.0000000e+00                0                1                0
    5.9207270e-02    2.1942853e-02   -5.5141036e-02   -1.4545985e-01    2.0688669e-01   -3.5693776e+00    5.8517615e+02    4.9195400e-04    2.0539982e-05                0               -1      1.0000000e+00                0                1                0
    5.8485612e-02    2.3921107e-02   -5.8168309e-02    1.2091164e-01   -4.2123107e-01   -3.7913492e+00    5.5983992e+02    5.7614997e-04    1.5216955e-05                0               -1      1.0000000e+00                0                1                0
    5.7527031e-02    2.1590554e-02   -5.4875739e-02   -2.4228053e-01    1.5963352e-01   -3.4820547e+00    5.7108849e+02    5.8643322e-04    1.6599868e-05                0               -1      1.0000000e+00                0                1                0
    5.8645922e-02    2.0288904e-02   -5.4858809e-02   -2.3443292e-01    1.6030280e-01   -3.6375453e+00    5.8074442e+02    4.7388519e-04    1.7677627e-05                0               -1      1.0000000e+00                0                1                0
    5.7559300e-02    2.0334261e-02   -5.4384656e-02   -2.6960480e-01   -1.7473030e-01   -3.3515727e+00    5.3977833e+02    6.0584129e-04    1.0287386e-05                0               -1      1.0000000e+00                0                1                0
    5.9734989e-02    2.1507100e-02   -5.4472331e-02    2.7587957e-01   -8.3604191e-01   -3.5221442e+00    6.0603413e+02    4.7638573e-04    5.0774490e-05                0               -1      1.0000000e+00                0                1                0
    5.9494669e-02    2.1981571e-02   -5.4414026e-02    1.4317447e-01   -5.1440892e-01   -3.6222586e+00    6.0263357e+02    4.4537335e-04    2.9845494e-05                0               -1      1.0000000e+00                0                1                0
    6.0118199e-02    1.9637403e-02   -5.7312781e-02   -2.6043766e-01    4.2313973e-01   -3.7172586e+00    5.9923028e+02    4.5541895e-04    2.2325387e-05                0               -1      1.0000000e+00                0                1                0
    6.0410632e-02    1.8816456e-02   -5.6443249e-02    1.8161227e-01   -5.5445679e-01   -3.6156735e+00    6.0875053e+02    5.5290545e-04    3.5989619e-05                0               -1      1.0000000e+00                0                1                0
    6.0354614e-02    1.9625038e-02   -5.6227493e-02    6.8469972e-02   -3.2234570e-01   -3.6934801e+00    6.0350676e+02    5.4491162e-04    3.0300629e-05                0               -1      1.0000000e+00                0                1                0
    6.0411562e-02    1.8786451e-02   -5.6060665e-02    1.6846843e-01   -6.7926937e-01   -3.5502736e+00    6.1021874e+02    4.9833920e-04    4.2214541e-05                0               -1      1.0000000e+00                0                1                0
    6.0061778e-02    1.9589197e-02   -5.5902605e-02    1.5592341e-02   -2.0263362e-01   -3.7097215e+00    6.0063643e+02    4.7165912e-04    2.8109360e-05                0               -1      1.0000000e+00                0                1                0
    6.0619018e-02    1.8895176e-02   -5.5788091e-02    1.4070371e-01   -5.1550246e-01   -3.6462110e+00    6.1002362e+02    5.2137434e-04    4.0534926e-05                0               -1      1.0000000e+00                0                1                0
    6.0160767e-02    1.9802301e-02   -5.5298012e-02    8.5840601e-02   -5.1182203e-01   -3.6233606e+00    6.0682710e+02    5.2439639e-04    3.2863355e-05                0               -1      1.0000000e+00                0                1                0
    6.0168550e-02    1.9867208e-02   -5.6388606e-02    1.8060018e-01   -5.2068216e-01   -3.7345273e+00    6.0551056e+02    5.6760423e-04    3.3733846e-05                0               -1      1.0000000e+00                0                1                0
    6.0734941e-02    1.8412489e-02   -5.4688149e-02    1.9523473e-01   -6.6509855e-01   -3.4944615e+00    6.1038079e+02    5.0019113e-04    4.6361806e-05                0               -1      1.0000000e+00                0                1                0
    6.0021844e-02    1.9717808e-02   -5.4671999e-02    3.9631478e-02   -3.9085967e-01   -3.5310218e+00    6.0661200e+02    4.8279373e-04    3.1876441e-05                0               -1      1.0000000e+00                0                1                0
    5.9099237e-02    1.9431852e-02   -5.6846777e-02   -2.1628157e-01    5.2181766e-01   -3.6341166e+00    5.6819976e+02    6.1696218e-04    1.0583687e-05                0               -1      1.0000000e+00                0                1                0
    6.0006269e-02    2.0467219e-02   -5.4037893e-02    1.6112912e-01   -6.0432962e-01   -3.4414906e+00    6.1180225e+02    4.5643178e-04    3.6972575e-05                0               -1      1.0000000e+00                0                1                0
    6.0165789e-02    2.0136890e-02   -5.3362389e-02    1.5904239e-01   -4.4559009e-01   -3.4125976e+00    6.0290619e+02    5.5503092e-04    3.1366308e-05                0               -1      1.0000000e+00                0                1                0
    5.7636053e-02    2.2501910e-02   -5.4201401e-02   -2.2079914e-01   -4.3212773e-01   -3.6481843e+00    5.4517509e+02    4.8924193e-04    1.1562673e-05                0               -1      1.0000000e+00                0                1                0
    5.9135890e-02    2.1553345e-02   -5.3999710e-02   -9.9930669e-02   -1.7396154e-01   -3.5958056e+00    5.8506232e+02    4.3294322e-04    2.0649910e-05                0               -1      1.0000000e+00                0                1                0
    5.9695959e-02    2.1490913e-02   -5.3722847e-02    1.6476783e-01   -4.2852382e-01   -3.3971418e+00    6.0418059e+02    4.6091767e-04    3.1913778e-05                0               -1      1.0000000e+00                0                1                0
    5.8679188e-02    2.3234115e-02   -5.3499716e-02   -2.1489488e-02   -2.4827771e-01   -3.4253892e+00    5.7598647e+02    5.4800921e-04    1.8966595e-05                0               -1      1.0000000e+00                0                1                0
    5.8327547e-02    2.0534201e-02   -5.3165831e-02   -3.7063539e-01    9.6579344e-02   -3.5293035e+00    5.6335761e+02    6.1274247e-04    1.4773488e-05                0               -1      1.0000000e+00                0                1                0
    5.8626756e-02    2.3107177e-02   -5.2990016e-02   -2.0075317e-02    9.7442056e-02   -3.7012088e+00    5.5005031e+02    4.2427658e-04    1.2543544e-05                0               -1      1.0000000e+00                0                1                0
    5.9728387e-02    2.1213330e-02   -5.2507163e-02    2.0352328e-01   -6.7970075e-01   -3.3791596e+00    6.0731646e+02    4.5208223e-04    3.5873395e-05                0               -1      1.0000000e+00                0                1                0
    5.9000923e-02    2.0974617e-02   -5.2504175e-02   -1.5613294e-01    8.4663421e-02   -3.5410053e+00    5.5156517e+02    6.7118923e-04    1.2479731e-05                0               -1      1.0000000e+00                0                1                0
    5.9056182e-02    2.1716988e-02   -5.2594310e-02   -1.0563130e-01    1.5513831e-01   -3.4427800e+00    5.7937607e+02    5.3606180e-04    1.8604670e-05                0               -1      1.0000000e+00                0                1                0
    5.8195494e-02    2.1305980e-02   -5.2448270e-02   -3.0325374e-01    1.1230645e-01   -3.4208615e+00    5.5287708e+02    6.4706159e-04    1.2916480e-05                0               -1      1.0000000e+00                0                1                0
    5.9719429e-02    2.0225878e-02   -5.2104078e-02    5.8993905e-02   -3.8725158e-01   -3.2980775e+00    5.9706589e+02    4.5172432e-04    2.5122546e-05                0               -1      1.0000000e+00                0                1                0
    5.8983787e-02    2.3459703e-02   -5.1711175e-02   -5.1374676e-02    2.8617764e-01   -3.2473992e+00    5.6870411e+02    5.7873717e-04    1.6471584e-05                0               -1      1.0000000e+00                0                1                0
    5.9480023e-02    2.1513596e-02   -5.1214083e-02    1.0126464e-01   -3.4555815e-01   -3.2698828e+00    5.8707935e+02    6.1438068e-04    2.2680255e-05                0               -1      1.0000000e+00                0                1                0
    5.8111221e-02    2.3995871e-02   -5.2539649e-02   -2.0795063e-01   -1.6845767e-01   -3.3489150e+00    5.5616816e+02    4.9374112e-04    1.4730701e-05                0               -1      1.0000000e+00                0                1                0
    5.8676868e-02    2.1638267e-02   -5.0268615e-02   -2.2834626e-01    2.8965925e-02   -3.3510906e+00    5.4882016e+02    4.6705313e-04    1.2291662e-05                0               -1      1.0000000e+00                0                1                0
    6.0589792e-02    1.8255759e-02   -5.3958984e-02    1.7051506e-01   -7.2826132e-01   -3.4545912e+00    6.0807271e+02    5.2670730e-04    4.6416028e-05                0               -1      1.0000000e+00                0                1                0
    6.0350608e-02    1.8959872e-02   -5.3559937e-02    2.3589644e-02   -4.5790412e-01   -3.4180696e+00    6.0377151e+02    5.9154670e-04    3.1262874e-05                0               -1      1.0000000e+00                0                1                0
    6.0843945e-02    1.7887267e-02   -5.3024164e-02   -2.5378984e-01    5.6112259e-01   -3.5083639e+00    6.0225691e+02    5.0439961e-04    2.4348229e-05                0               -1      1.0000000e+00                0                1                0
    6.0392605e-02    1.9098593e-02   -5.2397790e-02    6.6482951e-02   -3.2769428e-01   -3.3763837e+00    6.0923068e+02    4.9234774e-04    3.1248236e-05                0               -1      1.0000000e+00                0                1                0
    6.0955338e-02    1.7641596e-02   -5.2107539e-02    2.0659977e-01   -7.3358990e-01   -3.3126025e+00    6.0995208e+02    4.3878567e-04    4.2919548e-05                0               -1      1.0000000e+00                0                1                0
    6.0283168e-02    1.9714422e-02   -5.1734303e-02    1.0878442e-01   -4.5185028e-01   -3.2938622e+00    6.0578965e+02    5.3711919e-04    3.4272678e-05                0               -1      1.0000000e+00                0                1                0
    6.0181657e-02    1.9935974e-02   -5.2217340e-02    1.0942264e-01   -3.6312775e-01   -3.3837912e+00    6.0588443e+02    4.9270470e-04    3.2244968e-05                0               -1      1.0000000e+00                0                1                0
    6.0178474e-02    1.9899200e-02   -5.0472551e-02    2.0479512e-01   -5.6669202e-01   -3.2614214e+00    6.0772940e+02    5.5023343e-04    3.7044677e-05                0               -1      1.0000000e+00                0                1                0
    5.8539659e-02    2.2905443e-02   -4.9500388e-02   -1.4747378e-01   -1.3639428e-01   -3.1470820e+00    5.5762031e+02    5.7697518e-04    1.5002990e-05                0               -1      1.0000000e+00                0                1                0
    5.8814901e-02    2.3595800e-02   -4.9278939e-02    1.3524738e-01   -3.0247323e-01   -3.1066866e+00    5.6700204e+02    5.0425946e-04    1.6458925e-05                0               -1      1.0000000e+00                0                1                0
    5.9359234e-02    2.1998658e-02   -4.8965596e-02    1.1743908e-01   -5.4514664e-01   -3.1299698e+00    6.0235191e+02    4.8397158e-04    3.0395410e-05                0               -1      1.0000000e+00                0                1                0
    5.9553344e-02    2.1057233e-02   -4.8123417e-02   -3.0994825e-02   -3.7777084e-01   -2.9821223e+00    5.9509099e+02    4.0928702e-04    2.4435651e-05                0               -1      1.0000000e+00                0                1                0
    5.8943057e-02    2.3030991e-02   -4.7303024e-02    8.3286762e-02   -4.1970121e-01   -2.9124120e+00    5.8779772e+02    5.2267373e-04    2.2691713e-05                0               -1      1.0000000e+00                0                1                0
    5.9762693e-02    2.0286578e-02   -4.7723497e-02    7.3184485e-02   -3.7278679e-01   -2.9775668e+00    5.9604029e+02    4.6800072e-04    2.5475667e-05                0               -1      1.0000000e+00                0                1                0
    6.0068550e-02    2.0343810e-02   -4.6264465e-02    1.3438397e-01   -4.4409585e-01   -2.8588043e+00    6.0378395e+02    5.1547335e-04    3.5832487e-05                0               -1      1.0000000e+00                0                1                0
    6.0475504e-02    1.8655430e-02   -4.9621151e-02    9.3148827e-02   -4.9508011e-01   -3.1703536e+00    6.0793287e+02    5.1578102e-04    3.5182034e-05                0               -1      1.0000000e+00                0                1                0
    6.0117301e-02    1.9392921e-02   -4.8201092e-02    4.6028864e-02   -2.6006889e-01   -3.0243641e+00    6.0743297e+02    4.7181299e-04    3.0548914e-05                0               -1      1.0000000e+00                0                1                0
    6.0616570e-02   -1.7841674e-02   -3.4697550e-02   -1.5962967e-02    3.2913316e-01   -1.9957995e+00    6.1355040e+02    4.8225179e-04    4.0549203e-05                0               -1      1.0000000e+00                0                1                0
    6.2981694e-02   -7.2268443e-03   -3.9568231e-02   -3.1047404e-02   -2.3278413e-01   -2.6485226e+00    6.1974192e+02    5.1707462e-04    3.6171573e-05                0               -1      1.0000000e+00                0                1                0
    6.1918553e-02   -1.3829800e-02   -3.9965807e-02   -2.0826668e-01   -7.8676323e-01   -2.6754851e+00    6.0542930e+02    5.5361596e-04    2.4896100e-05                0               -1      1.0000000e+00                0                1                0
    5.9686505e-02   -1.9806488e-02   -3.3289049e-02   -1.1260003e-01    8.1296066e-02   -1.8829012e+00    6.0300045e+02    5.1086609e-04    3.0461010e-05                0               -1      1.0000000e+00                0                1                0
    6.0158925e-02   -1.9824350e-02   -4.3910210e-02   -5.1066285e-03    1.5993196e-01   -2.5456551e+00    6.0497065e+02    4.9387957e-04    3.1949357e-05                0               -1      1.0000000e+00                0                1                0
    6.1068849e-02   -1.6259111e-02   -4.3078968e-02    5.7864922e-02    4.5126173e-01   -2.6125163e+00    6.1199627e+02    4.3005573e-04    4.5496113e-05                0               -1      1.0000000e+00                0                1                0
    6.0363169e-02   -1.8859015e-02   -4.3094061e-02    2.3930898e-02    3.9367583e-01   -2.6448288e+00    6.1072038e+02    4.1690061e-04    3.7879997e-05                0               -1      1.0000000e+00                0                1                0
    6.2615415e-02   -1.0455062e-02   -3.6488418e-02   -1.0094677e-01   -6.6352480e-01   -2.2521835e+00    6.1499960e+02    5.1560557e-04    3.3489348e-05                0               -1      1.0000000e+00                0                1                0
    6.0233521e-02   -1.9522983e-02   -4.0444186e-02    2.0435459e-02    1.1584922e-01   -2.4412567e+00    6.0739276e+02    4.6269973e-04    3.2141093e-05                0               -1      1.0000000e+00                0                1                0
    6.3111737e-02   -5.8194587e-03   -4.4768366e-02   -4.3197292e-02   -1.8311277e-01   -2.9445193e+00    6.1790647e+02    5.1718681e-04    3.3545090e-05                0               -1      1.0000000e+00                0                1                0
    5.9226571e-02   -2.2392523e-02   -4.5591638e-02   -1.7278355e-02   -3.3580550e-01   -2.8489260e+00    5.5537773e+02    6.6781109e-04    1.4832776e-05                0               -1      1.0000000e+00                0                1                0
    5.9605856e-02   -2.1577034e-02   -4.4479651e-02   -1.3288655e-02   -8.4510927e-03   -2.7141953e+00    5.9990472e+02    4.6091194e-04    2.7375925e-05                0               -1      1.0000000e+00                0                1                0
    5.9529790e-02   -2.1181984e-02   -4.4383054e-02   -3.2713687e-02    9.5582673e-02   -2.6917493e+00    5.9819655e+02    5.4318776e-04    2.7636657e-05                0               -1      1.0000000e+00                0                1                0
    5.9019769e-02   -2.1629713e-02   -4.2279729e-02   -1.5968271e-01    1.1095954e-01   -2.4996876e+00    5.9061072e+02    4.3775136e-04    2.4548094e-05                0               -1      1.0000000e+00                0                1                0
    5.9885174e-02   -2.0224228e-02   -4.4544604e-02    1.0134241e-02    1.8012742e-01   -2.6624139e+00    6.0184336e+02    5.5335494e-04    2.9593906e-05                0               -1      1.0000000e+00                0                1                0
    5.9818561e-02   -2.0477356e-02   -4.3593161e-02   -6.1908796e-02    1.5156995e-01   -2.6414915e+00    6.0018779e+02    5.7023321e-04    2.8668327e-05                0               -1      1.0000000e+00                0                1                0
    5.8924196e-02   -2.2714753e-02   -4.1515051e-02   -2.2565719e-01   -5.0567146e-02   -2.3211302e+00    5.7866938e+02    5.5360789e-04    1.9901001e-05                0               -1      1.0000000e+00                0                1                0
    5.7189752e-02   -2.2298307e-02   -4.1292496e-02   -4.6827536e-01   -4.9847616e-01   -2.4454974e+00    5.9669094e+02    5.1308956e-04    2.6255918e-05                0               -1      1.0000000e+00                0                1                0
    5.8336134e-02   -2.3260287e-02   -3.9267900e-02   -1.5229604e-01   -8.9280703e-02   -2.3090915e+00    5.7019503e+02    5.5219893e-04    1.8063328e-05                0               -1      1.0000000e+00                0                1                0
    5.9272734e-02   -2.1538993e-02   -3.8491954e-02   -1.7406188e-01    1.2624739e-01   -2.1898364e+00    5.9613405e+02    4.4441011e-04    2.5662941e-05                0               -1      1.0000000e+00                0                1                0
    5.8828802e-02   -2.3885255e-02   -3.8006320e-02   -5.8488486e-01   -1.4237040e+00   -2.5696559e+00    5.9147957e+02    2.2744071e-02    8.1257184e-05                0               -1      1.0000000e+00                0                0                0
    5.6773086e-02   -2.3318478e-02   -3.1539383e-02   -4.4053685e-01   -2.6651447e-01   -1.7078692e+00    5.7040505e+02    6.1727387e-04    1.7560302e-05                0               -1      1.0000000e+00                0                1                0
    5.7925294e-02   -2.3817522e-02   -3.3812686e-02   -2.7469105e-01   -1.2104171e-01   -1.8925031e+00    5.5878322e+02    6.2287375e-04    1.5610196e-05                0               -1      1.0000000e+00                0                1                0
    6.3379845e-02    5.2507493e-04   -3.7057075e-02   -7.7490736e-02    4.3229830e-01   -2.4461952e+00    6.2265495e+02    4.8383119e-04    4.2978328e-05                0               -1      1.0000000e+00                0                1                0
    6.2133480e-02    1.2716447e-02   -3.2756290e-02    3.6648207e-01   -1.8894530e+00   -2.2509069e+00    5.6291273e+02    2.1857328e-02    1.0026970e-04                0               -1      1.0000000e+00                0                0                0
    6.1045226e-02    1.5250762e-02   -4.5597057e-02   -4.1421617e-01    5.3592159e-01   -2.9451311e+00    5.8740583e+02    6.4234426e-04    1.1009297e-05                0               -1      1.0000000e+00                0                1                0
    6.1913636e-02   -1.1682415e-02   -8.2933290e-02   -2.5276263e-05   -1.7850615e-01   -5.4247921e+00    6.0867956e+02    6.0925428e-04    2.7833822e-05                0               -1      1.0000000e+00                0                1                0
    6.2378726e-02   -1.1808147e-02   -9.1534313e-02    9.1904342e-03   -3.8115596e-01   -5.9263017e+00    6.1023291e+02    2.7356407e-02    2.9465858e-05                0               -1      1.0000000e+00                0                0                0
    5.3751855e-02   -1.4540094e-02   -7.9511925e-02   -3.9843139e-01   -1.8799013e-01   -4.4805546e+00    5.8359434e+02    4.8999187e-04    1.4506563e-05                0               -1      1.0000000e+00                0                1                0
    3.8675390e-02   -1.5919431e-02   -8.4221068e-02   -3.8759944e-01   -8.5810709e-01   -4.1071125e+00    5.9601861e+02    4.7870694e-04    1.1694167e-05                0               -1      1.0000000e+00                0                1                0
    5.1441240e-02   -1.3092877e-02   -9.2662374e-02   -4.5800987e-01   -8.6509375e-02   -4.7705457e+00    5.5687912e+02    5.7603500e-04    1.1079974e-05                0               -1      1.0000000e+00                0                1                0
    6.0000711e-02   -1.4837261e-02   -8.5147108e-02   -3.3299934e-01   -3.6429315e-01   -5.3807299e+00    5.9728906e+02    3.9519067e-04    2.3013815e-05                0               -1      1.0000000e+00                0                1                0
    4.6065570e-02   -1.5809091e-02   -8.5242742e-02   -7.1494529e-01   -3.4665684e-01   -5.3858445e+00    5.7538708e+02    7.3936797e-04    1.0073898e-05                0               -1      1.0000000e+00                0                1                0
    4.4271512e-02   -1.5330485e-02   -8.2087109e-02   -4.0914877e-01    2.7055444e-01   -4.5634673e+00    5.8022407e+02    6.5991521e-04    9.7829211e-06                0               -1      1.0000000e+00                0                1                0
    6.2769676e-02   -7.6646037e-03   -6.6508241e-02   -2.6388916e-02   -1.3460531e-01   -4.4145476e+00    6.2006641e+02    4.3949045e-04    4.0353645e-05                0               -1      1.0000000e+00                0                1                0
    6.2925112e-02    7.7460698e-03   -7.1299082e-02    1.0236572e-02    4.8892653e-01   -4.3569742e+00    6.0749682e+02    4.5244178e-04    2.1161224e-05                0               -1      1.0000000e+00                0                1                0
    6.3420643e-02   -2.6701470e-03   -6.3462487e-02    2.5349924e-04   -9.3312129e-02   -4.4662545e+00    6.2604930e+02    2.3204250e-02    6.0317806e-05                0               -1      1.0000000e+00                0                0                0
    6.3466588e-02   -4.2712006e-04   -7.1957904e-02    1.3422950e-02    2.9407198e-01   -4.6632437e+00    6.2381066e+02    4.8351552e-04    4.5370642e-05                0               -1      1.0000000e+00                0                1                0
    6.0229073e-02    1.4936229e-02   -7.6544263e-02   -4.9368200e-02    5.4775857e-01   -4.8210446e+00    5.8223769e+02    5.5317105e-04    1.1706378e-05                0               -1      1.0000000e+00                0                1                0
    6.2532571e-02    8.6821551e-03   -6.8649883e-02   -1.7536409e-01    2.2611630e-01   -4.5736451e+00    6.1451185e+02    4.7161505e-04    2.9928847e-05                0               -1      1.0000000e+00                0                1                0
    6.2056099e-02    1.1293332e-02   -6.8805326e-02   -1.2797851e-01    3.2769042e-01   -4.6924937e+00    6.1653565e+02    5.4589212e-04    3.3268649e-05                0               -1      1.0000000e+00                0                1                0
    6.2490811e-02    1.0948992e-02   -6.8646190e-02   -6.9569208e-02    4.0493361e-01   -4.6260309e+00    6.1762981e+02    5.1358738e-04    3.3748379e-05                0               -1      1.0000000e+00                0                1                0
    6.2159940e-02    1.1634497e-02   -6.7706490e-02   -1.5550734e-01    4.5257037e-01   -4.4662671e+00    6.0093169e+02    4.8180593e-04    1.8389684e-05                0               -1      1.0000000e+00                0                1                0
    6.2621473e-02    9.5295458e-03   -6.7692381e-02   -8.6603765e-02    4.5371845e-01   -4.4647086e+00    6.0682371e+02    4.4337856e-04    2.3103817e-05                0               -1      1.0000000e+00                0                1                0
    6.2646271e-02    8.4075169e-03   -6.6537348e-02   -8.9074346e-02    2.4741495e-01   -4.3968343e+00    6.1748466e+02    4.8984040e-04    3.4900303e-05                0               -1      1.0000000e+00                0                1                0
    6.2729092e-02   -8.9603119e-03   -7.5092833e-02    3.0920356e-03   -6.5865495e-01   -4.4810785e+00    5.8493186e+02    5.6050228e-04    1.1394160e-05                0               -1      1.0000000e+00                0                1                0
    4.9899648e-02   -1.4532115e-02   -7.7690393e-02    4.6260716e-01    1.5551577e+00   -5.0409534e+00    5.7292909e+02    4.7860009e-04    1.0672316e-05                0               -1      1.0000000e+00                0                1                0
    6.1685411e-02   -1.4068711e-02   -7.7887778e-02   -1.1364508e-01   -4.6543376e-01   -4.8950784e+00    6.0062153e+02    4.7353750e-04    2.3445652e-05                0               -1      1.0000000e+00                0                1                0
    6.1577172e-02   -1.5346362e-02   -7.7559976e-02   -1.5345293e-01   -1.4862355e-01   -4.8322943e+00    5.7383179e+02    5.8319864e-04    1.3088846e-05                0               -1      1.0000000e+00                0                1                0
    6.1769947e-02   -1.3250793e-02   -7.7528729e-02   -8.7296362e-02   -4.3731844e-01   -5.2206498e+00    6.0694160e+02    4.2968860e-04    2.9170805e-05                0               -1      1.0000000e+00                0                1                0
    6.2283594e-02   -1.2053518e-02   -7.7326614e-02    4.2944135e-02   -3.3382054e-01   -4.8608147e+00    6.0798097e+02    4.9358289e-04    2.5698674e-05                0               -1      1.0000000e+00                0                1                0
    6.1208367e-02   -1.4351758e-02   -7.4668826e-02   -1.9897491e-01   -6.6301485e-01   -4.6292651e+00    5.7795965e+02    4.4296549e-04    1.3745554e-05                0               -1      1.0000000e+00                0                1                0
    6.3245363e-02    5.4933124e-03   -6.3190338e-02    4.6520868e-02    1.7322207e-03   -4.2405003e+00    6.1415937e+02    4.7055291e-04    2.7118808e-05                0               -1      1.0000000e+00                0                1                0
    6.3184503e-02    4.8538746e-03   -6.4239418e-02   -1.1417182e-01    1.4481226e-01   -4.3359201e+00    6.1832289e+02    5.2514192e-04    3.0878839e-05                0               -1      1.0000000e+00                0                1                0
    6.2716475e-02    7.9603170e-03   -6.7259352e-02   -6.8366572e-02    1.7893924e-01   -4.5477998e+00    6.1150133e+02    5.0503809e-04    2.4018966e-05                0               -1      1.0000000e+00                0                1                0
    6.2635817e-02    8.8694361e-03   -6.5857429e-02   -2.0977629e-01    2.4799904e-01   -4.4305763e+00    6.1441284e+02    4.8602403e-04    3.1128542e-05                0               -1      1.0000000e+00                0                1                0
    6.2354352e-02   -1.1385871e-02   -7.2866599e-02   -4.5255819e-02   -2.6088840e-01   -4.7091951e+00    6.1895503e+02    4.4066307e-04    4.2908467e-05                0               -1      1.0000000e+00                0                1                0
    6.2552800e-02   -9.3085554e-03   -7.1728504e-02   -3.9730179e-02   -3.6217093e-01   -4.6237547e+00    6.1610427e+02    4.6621055e-04    3.3854809e-05                0               -1      1.0000000e+00                0                1                0
    6.2450257e-02   -9.9092379e-03   -7.1700122e-02   -3.4848262e-01   -4.0644463e-01   -4.6386955e+00    5.9954186e+02    5.4640799e-04    1.9869534e-05                0               -1      1.0000000e+00                0                1                0
    6.0938389e-02   -1.5973265e-02   -7.4095383e-02   -3.3185692e-01   -7.2143921e-01   -4.8048412e+00    5.8525705e+02    4.7989760e-04    1.7188597e-05                0               -1      1.0000000e+00                0                1                0
    6.2038978e-02   -1.2261643e-02   -7.2048784e-02   -1.1931202e-01   -3.9996111e-01   -4.6845221e+00    6.1482473e+02    5.3665878e-04    3.3292394e-05                0               -1      1.0000000e+00                0                1                0
    6.1200044e-02   -1.5021584e-02   -7.1417408e-02   -3.4209933e-01   -5.7830065e-01   -4.2742716e+00    5.7834477e+02    4.3751481e-04    1.4378217e-05                0               -1      1.0000000e+00                0                1                0
    6.1672716e-02   -1.4187088e-02   -7.0933978e-02   -1.1042942e-01   -4.5323052e-01   -4.5855058e+00    6.1362392e+02    5.2592211e-04    3.8311428e-05                0               -1      1.0000000e+00                0                1                0
    6.1120713e-02    1.4143030e-02   -7.3368142e-02   -3.1145857e-01    5.3145782e-01   -4.6370534e+00    5.9177290e+02    5.3432030e-04    1.6943977e-05                0               -1      1.0000000e+00                0                1                0
    6.0773379e-02    1.5457544e-02   -7.2602956e-02   -3.4844503e-01    8.1227501e-01   -4.6446180e+00    5.8546519e+02    4.6293072e-04    1.3877236e-05                0               -1      1.0000000e+00                0                1                0
    6.2071309e-02    1.3345803e-02   -7.2505972e-02   -1.9022996e-01    5.6676330e-01   -4.5743563e+00    5.9345784e+02    5.6345883e-04    1.7650658e-05                0               -1      1.0000000e+00                0                1                0
    6.0801291e-02    1.2741256e-02   -7.1088585e-02   -1.8760813e-01    3.1784187e-01   -4.5792461e+00    6.0604918e+02    5.6709261e-04    2.5454358e-05                0               -1      1.0000000e+00                0                1                0
    6.1206096e-02    1.5514302e-02   -7.0574282e-02   -1.4010147e-01    4.9273164e-01   -4.7516854e+00    6.2411820e+02    4.8937607e-04    4.5384093e-05                0               -1      1.0000000e+00                0                1                0
    6.1598882e-02    1.5382232e-02   -7.0618256e-02   -1.1677031e-01    6.6393591e-01   -4.8228706e+00    6.0505994e+02    4.9469625e-04    2.3793196e-05                0               -1      1.0000000e+00                0                1                0
    6.2324814e-02   -1.1749008e-02   -6.8944357e-02   -1.0685524e-01   -5.4242858e-01   -4.4568940e+00    6.1276866e+02    5.6110446e-04    2.9917085e-05                0               -1      1.0000000e+00                0                1                0
    6.2011871e-02   -1.1741843e-02   -6.7824891e-02   -1.2808161e-01   -3.6834757e-01   -4.3536032e+00    6.1989860e+02    4.3273249e-04    4.1855840e-05                0               -1      1.0000000e+00                0                1                0
    6.2806175e-02   -8.6420024e-03   -6.7346988e-02   -1.0562469e-01   -1.6173111e-01   -4.4205326e+00    6.1801230e+02    5.4039583e-04    4.0866088e-05                0               -1      1.0000000e+00                0                1                0
    6.2382056e-02   -1.1056284e-02   -6.6722039e-02   -1.6693471e-01   -5.1876858e-01   -4.4914778e+00    6.1614615e+02    5.3701094e-04    3.4165707e-05                0               -1      1.0000000e+00                0                1                0
    6.2418631e-02   -1.0153582e-02   -6.6331007e-02   -2.6626356e-02   -1.8841274e-01   -4.4423195e+00    6.1888654e+02    4.5095487e-04    5.0938024e-05                0               -1      1.0000000e+00                0                1                0
    6.1560303e-02   -1.4352939e-02   -7.0005791e-02   -9.6078440e-02   -7.7031808e-01   -4.3736402e+00    5.9202055e+02    4.1464131e-04    1.8708177e-05                0               -1      1.0000000e+00                0                1                0
    6.1533613e-02   -1.4471531e-02   -6.9394284e-02   -1.6930384e-01   -5.2832798e-01   -4.4530234e+00    6.0798096e+02    4.8755553e-04    3.0249260e-05                0               -1      1.0000000e+00                0                1                0
    6.1501983e-02   -1.3681750e-02   -6.9477056e-02   -2.2107815e-01   -4.3959476e-01   -4.5297971e+00    6.1262544e+02    5.7802004e-04    3.3073516e-05                0               -1      1.0000000e+00                0                1                0
    6.1965546e-02   -1.2873116e-02   -6.9269383e-02   -2.0795761e-01   -3.7993128e-01   -4.3926743e+00    6.0223105e+02    4.3942252e-04    2.3295907e-05                0               -1      1.0000000e+00                0                1                0
    6.2005039e-02   -1.3100110e-02   -6.8824915e-02   -1.6312237e-01   -4.2892077e-01   -4.4900330e+00    6.1764428e+02    4.4754944e-04    4.2093146e-05                0               -1      1.0000000e+00                0                1                0
    6.2086738e-02   -1.2180354e-02   -6.8457619e-02   -1.2804015e-01   -3.6409493e-01   -4.5076090e+00    6.1448571e+02    5.0598250e-04    3.7056160e-05                0               -1      1.0000000e+00                0                1                0
    6.1206823e-02   -1.5046893e-02   -6.8139483e-02   -2.4823366e-01   -4.6785020e-01   -4.3851317e+00    6.0690674e+02    4.2813965e-04    2.9207254e-05                0               -1      1.0000000e+00                0                1                0
    6.2001805e-02   -1.2704383e-02   -6.6832142e-02   -1.3366054e-01   -3.9025862e-01   -4.4076743e+00    6.1590362e+02    4.9481624e-04    3.4707220e-05                0               -1      1.0000000e+00                0                1                0
    6.1429263e-02   -1.4477840e-02   -6.6468118e-02   -3.3205060e-01   -4.6854925e-01   -4.3493070e+00    5.8577503e+02    5.8049240e-04    1.6918942e-05                0               -1      1.0000000e+00                0                1                0
    6.2905121e-02   -8.6046668e-03   -6.3453046e-02   -7.6590569e-02   -5.3691457e-01   -4.4149656e+00    6.1873406e+02    2.2031679e-02    6.1126337e-05                0               -1      1.0000000e+00                0                0                0
    6.2663039e-02   -9.8793143e-03   -6.3582144e-02   -4.4114380e-02   -2.5862261e-01   -4.1929935e+00    6.1712785e+02    5.5050263e-04    3.5406438e-05                0               -1      1.0000000e+00                0                1                0
    6.1657153e-02   -1.4605348e-02   -6.2731932e-02   -1.2254987e-01   -5.5182259e-01   -4.0803586e+00    6.1137864e+02    5.2491680e-04    2.9790423e-05                0               -1      1.0000000e+00                0                1                0
    6.1196054e-02   -1.5742616e-02   -6.3198407e-02   -2.2805982e-01   -6.7066602e-01   -4.1189103e+00    5.8974013e+02    5.2648986e-04    1.8194048e-05                0               -1      1.0000000e+00                0                1                0
    6.1334291e-02   -1.5820193e-02   -6.3403670e-02   -1.3696091e-01   -7.4257652e-01   -4.1862601e+00    6.1179792e+02    5.5125448e-04    3.1722953e-05                0               -1      1.0000000e+00                0                1                0
    6.1954997e-02   -1.2493383e-02   -6.3936140e-02    1.2375103e-02   -5.8016052e-01   -4.2728126e+00    6.0091843e+02    4.4160319e-04    2.1645636e-05                0               -1      1.0000000e+00                0                1                0
    6.1315926e-02   -1.5046003e-02   -6.4364717e-02   -1.8363511e-01   -6.9394263e-01   -4.1813089e+00    5.8887400e+02    4.9742407e-04    1.8251499e-05                0               -1      1.0000000e+00                0                1                0
    6.1310522e-02   -1.5603217e-02   -6.5381508e-02   -4.2225742e-01   -7.0621649e-01   -4.0852455e+00    5.8413738e+02    4.7337118e-04    1.6269560e-05                0               -1      1.0000000e+00                0                1                0
    6.2020140e-02   -1.2801159e-02   -6.5844796e-02   -1.5675591e-01   -4.7717703e-01   -3.8752638e+00    5.7681629e+02    5.5062328e-04    1.1791365e-05                0               -1      1.0000000e+00                0                1                0
    6.2025882e-02   -1.2075948e-02   -6.5954046e-02   -2.0994884e-01   -2.4877691e-01   -4.1984625e+00    5.9047476e+02    5.7626086e-04    1.4347230e-05                0               -1      1.0000000e+00                0                1                0
    6.1248724e-02    1.4167874e-02   -6.9298853e-02   -1.5437832e-01    5.7026055e-01   -4.5288477e+00    6.1262759e+02    5.1650954e-04    2.9910773e-05                0               -1      1.0000000e+00                0                1                0
    6.1437326e-02    1.3984972e-02   -6.9343275e-02   -1.7358987e-02    6.5206886e-01   -4.5734567e+00    5.8844868e+02    4.9756933e-04    1.5213783e-05                0               -1      1.0000000e+00                0                1                0
    6.1474820e-02    1.5630488e-02   -6.8945147e-02   -1.9041538e-01    5.4138972e-01   -4.6200308e+00    6.1064975e+02    4.4397528e-04    2.9138171e-05                0               -1      1.0000000e+00                0                1                0
    6.1090484e-02    1.5534728e-02   -6.8840852e-02   -1.6597948e-01    4.6177245e-01   -4.7298263e+00    6.2440592e+02    4.5476585e-04    4.2219985e-05                0               -1      1.0000000e+00                0                1                0
    6.1768575e-02    1.3801947e-02   -6.8266259e-02   -1.2718867e-01    5.0632794e-01   -4.5712967e+00    6.0845917e+02    5.0551672e-04    2.6544932e-05                0               -1      1.0000000e+00                0                1                0
    6.1317532e-02    1.5824184e-02   -6.6618385e-02   -7.9712297e-02    5.8818131e-01   -4.2809541e+00    5.9873145e+02    4.4038357e-04    2.0060916e-05                0               -1      1.0000000e+00                0                1                0
    6.1212792e-02    1.5435137e-02   -6.6773160e-02   -9.5076181e-02    5.3643000e-01   -4.4194458e+00    6.0461975e+02    5.5220431e-04    2.3527067e-05                0               -1      1.0000000e+00                0                1                0
    6.1062850e-02    1.5396415e-02   -6.6471580e-02   -4.7273811e-02    4.2638054e-01   -4.1826701e+00    5.8271546e+02    5.0724674e-04    1.1974675e-05                0               -1      1.0000000e+00                0                1                0
    6.1742348e-02    1.2459554e-02   -6.3100260e-02   -6.4387441e-03    4.3716847e-01   -4.1028615e+00    5.9108869e+02    5.5355552e-04    1.4126745e-05                0               -1      1.0000000e+00                0                1                0
    6.1228037e-02    1.5711888e-02   -6.3876814e-02   -2.8368965e-01    6.2585496e-01   -4.1687020e+00    5.9310763e+02    4.9103552e-04    1.7300198e-05                0               -1      1.0000000e+00                0                1                0
    6.1680868e-02    1.3429326e-02   -6.5175858e-02   -2.5894928e-01    4.5130119e-01   -4.2744570e+00    5.9236065e+02    4.6436405e-04    1.6834175e-05                0               -1      1.0000000e+00                0                1                0
    6.1931283e-02    1.4000273e-02   -6.5633336e-02    3.6685548e-01   -1.3953672e+00   -4.3845894e+00    5.7803373e+02    1.0899801e-04    8.6688094e-05                0               -1      1.0000000e+00                0                1                0
    6.1735672e-02    1.3663684e-02   -6.5661704e-02   -3.3032905e-01    8.0493830e-01   -4.3752497e+00    5.9431320e+02    5.7629691e-04    1.6973947e-05                0               -1      1.0000000e+00                0                1                0
    6.1242194e-02    1.5378684e-02   -6.5812068e-02   -1.0755561e-01    5.8527901e-01   -4.1908852e+00    5.8250745e+02    4.8008914e-04    1.1241810e-05                0               -1      1.0000000e+00                0                1                0
    5.9862587e-02   -2.0305905e-02   -7.4382606e-02   -1.0390709e-01   -3.5811355e-01   -4.8343842e+00    6.0846695e+02    4.4248345e-04    3.0272612e-05                0               -1      1.0000000e+00                0                1                0
    4.9335623e-02   -2.0218156e-02   -7.8422861e-02   -2.4544236e-01   -5.5426018e-01   -5.1801847e+00    5.7001956e+02    5.3235662e-04    1.4795645e-05                0               -1      1.0000000e+00                0                1                0
    5.9802133e-02   -2.0837406e-02   -8.2527540e-02   -3.3179289e-02   -3.5494869e-01   -5.0464166e+00    5.5708481e+02    6.3811642e-04    1.4471204e-05                0               -1      1.0000000e+00                0                1                0
    5.9752128e-02   -2.0570462e-02   -8.2263301e-02   -1.5170554e-01   -1.1039260e-01   -4.8444121e+00    5.4495238e+02    5.1456044e-04    1.2094773e-05                0               -1      1.0000000e+00                0                1                0
    5.5030465e-02   -1.9127878e-02   -8.2705233e-02    1.5656101e-01   -1.9879594e-01   -4.9513928e+00    5.3858706e+02    6.5114674e-04    1.0122707e-05                0               -1      1.0000000e+00                0                1                0
    5.2556850e-02   -2.1748748e-02   -7.8672757e-02   -6.1213288e-02    1.4282711e-01   -4.8945905e+00    5.6603917e+02    6.4190839e-04    1.5519136e-05                0               -1      1.0000000e+00                0                1                0
    5.4423337e-02   -2.0727877e-02   -7.8798305e-02    1.0724624e-01    1.6833380e-01   -5.1662074e+00    5.9684155e+02    6.1587221e-04    2.4525247e-05                0               -1      1.0000000e+00                0                1                0
    4.4492106e-02   -1.8378839e-02   -8.3191487e-02   -3.9339434e-01    3.6039100e-01   -3.9883328e+00    5.7164890e+02    5.9902331e-04    1.1944908e-05                0               -1      1.0000000e+00                0                1                0
    5.6004027e-02   -1.8229171e-02   -9.1730783e-02   -2.9530741e-01   -4.6308979e-01   -5.5749348e+00    5.3615766e+02    6.2824931e-04    1.1405064e-05                0               -1      1.0000000e+00                0                1                0
    6.0749120e-02   -1.6509738e-02   -8.4566074e-02   -2.7697397e-01   -1.0926937e-01   -5.3759612e+00    5.7877070e+02    5.9076740e-04    1.8599049e-05                0               -1      1.0000000e+00                0                1                0
    6.0234805e-02   -1.8591416e-02   -8.3609112e-02   -1.2790278e-03   -4.6725324e-01   -5.2683826e+00    5.5299508e+02    4.6676752e-04    1.3162148e-05                0               -1      1.0000000e+00                0                1                0
    6.0542236e-02   -1.8892351e-02   -8.8802289e-02   -2.3833034e-01   -3.5955144e-01   -5.5917341e+00    5.3843502e+02    7.0145308e-04    1.1179791e-05                0               -1      1.0000000e+00                0                1                0
    4.9541619e-02   -1.6632855e-02   -9.2874605e-02    1.6394708e-02    1.7747612e-01   -5.1139008e+00    5.3515890e+02    5.9415836e-04    1.1465316e-05                0               -1      1.0000000e+00                0                1                0
    5.9100270e-02   -2.1197489e-02   -8.5046972e-02   -1.2280598e-01   -1.6067458e-01   -5.0222198e+00    5.4955105e+02    5.6912757e-04    1.3512522e-05                0               -1      1.0000000e+00                0                1                0
    5.7109572e-02   -2.0534625e-02   -8.3194357e-02   -1.1146134e-01   -7.5036254e-02   -5.2800451e+00    5.3749594e+02    7.2148344e-04    1.0658117e-05                0               -1      1.0000000e+00                0                1                0
    5.8516307e-02   -2.0017420e-02   -8.2629753e-02   -2.3680749e-01   -2.3819892e-01   -5.0842305e+00    5.4397815e+02    6.5901038e-04    1.0694677e-05                0               -1      1.0000000e+00                0                1                0
    4.6856815e-02   -1.8431626e-02   -7.7114524e-02   -7.7997571e-01    7.0667749e-01   -3.5145019e+00    5.7379496e+02    6.6728483e-04    1.0031348e-05                0               -1      1.0000000e+00                0                1                0
    5.1513984e-02   -1.6667402e-02   -8.1399422e-02    5.1783622e-01    9.0368499e-01   -3.5965901e+00    5.5047207e+02    4.9211512e-04    1.0513074e-05                0               -1      1.0000000e+00                0                1                0
    4.9289735e-02   -1.9317340e-02   -8.1189928e-02   -3.1124437e-01    1.7010958e-01   -4.6279979e+00    5.7609476e+02    5.4752306e-04    1.6639769e-05                0               -1      1.0000000e+00                0                1                0
    4.8146767e-02   -1.9513528e-02   -8.0483192e-02    4.7459334e-02   -1.0590004e-01   -5.1346587e+00    5.7651861e+02    4.9412179e-04    1.5120888e-05                0               -1      1.0000000e+00                0                1                0
    4.9470925e-02   -1.6459526e-02   -8.0239520e-02   -6.1796273e-01   -3.1608929e-01   -4.3668901e+00    5.5429838e+02    6.3659009e-04    1.0724781e-05                0               -1      1.0000000e+00                0                1                0
    4.8569218e-02   -1.9674565e-02   -7.9001083e-02    4.8996328e-01   -5.4922225e-01   -4.2192467e+00    5.5571595e+02    6.4823465e-04    1.0712215e-05                0               -1      1.0000000e+00                0                1                0
    4.9874835e-02   -1.9693665e-02   -7.8966922e-02   -2.4316793e-02    3.8869821e-01   -4.9489227e+00    5.8370778e+02    4.2571030e-04    1.6163733e-05                0               -1      1.0000000e+00                0                1                0
    5.9996187e-02   -2.0706287e-02   -8.0692223e-02   -1.7552468e-01   -4.0871472e-03   -4.5610780e+00    5.3755501e+02    6.9423675e-04    1.0104680e-05                0               -1      1.0000000e+00                0                1                0
    5.9768837e-02   -2.0503699e-02   -8.1241323e-02    1.6649812e-01   -1.7875737e-01   -5.1658445e+00    5.4770239e+02    6.9443113e-04    1.2609985e-05                0               -1      1.0000000e+00                0                1                0
    5.3829157e-02   -2.1475564e-02   -7.8183662e-02   -1.7570029e-01    2.1901116e-02   -4.8143961e+00    5.6310315e+02    4.2184209e-04    1.4798383e-05                0               -1      1.0000000e+00                0                1                0
    5.2490833e-02   -2.1441596e-02   -7.7947285e-02   -7.9393233e-02   -1.1661880e-01   -4.8789063e+00    5.5471156e+02    5.5874113e-04    1.2588042e-05                0               -1      1.0000000e+00                0                1                0
    5.3779664e-02   -2.2014355e-02   -7.7473933e-02    1.6890436e-01    1.4566517e-01   -4.8953745e+00    6.0708260e+02    5.1974196e-04    2.8951990e-05                0               -1      1.0000000e+00                0                1                0
    5.2574917e-02   -2.1584546e-02   -7.7862416e-02   -2.5040279e-01    5.5716421e-02   -5.1418979e+00    5.5647817e+02    6.8469692e-04    1.3975719e-05                0               -1      1.0000000e+00                0                1                0
    5.2148986e-02   -2.0321241e-02   -7.6265282e-02   -1.8258952e-01    6.9285087e-02   -4.5511184e+00    5.6748006e+02    4.6082579e-04    1.5791215e-05                0               -1      1.0000000e+00                0                1                0
    5.5283783e-02   -2.1642874e-02   -7.5868866e-02    5.5213121e-02    9.5953465e-02   -4.7018829e+00    5.8699251e+02    5.1753302e-04    2.1462588e-05                0               -1      1.0000000e+00                0                1                0
    5.1793345e-02   -2.0832023e-02   -7.4717446e-02   -1.1198384e-01    7.1970007e-02   -4.6797849e+00    5.8365708e+02    6.7184649e-04    2.0290591e-05                0               -1      1.0000000e+00                0                1                0
    5.2424069e-02   -2.1512776e-02   -7.4401975e-02    2.7932191e-02    3.6918082e-01   -4.7087162e+00    6.0997210e+02    5.4715475e-04    2.9916774e-05                0               -1      1.0000000e+00                0                1                0
    5.7300026e-02   -1.9140490e-02   -8.9269055e-02   -1.2019394e-01   -2.2267322e-01   -5.3496396e+00    5.3767423e+02    6.5372931e-04    1.1153746e-05                0               -1      1.0000000e+00                0                1                0
    5.1420273e-02   -2.1197754e-02   -7.7030628e-02    9.2676507e-02   -2.6180257e-01   -4.7429183e+00    5.6467220e+02    5.1708285e-04    1.1844286e-05                0               -1      1.0000000e+00                0                1                0
    5.0215147e-02   -2.0546202e-02   -7.5784561e-02    7.5462097e-02    3.0497705e-01   -4.7205442e+00    5.8071314e+02    4.3849890e-04    1.5331440e-05                0               -1      1.0000000e+00                0                1                0
    4.9960701e-02   -2.0230095e-02   -7.5276815e-02   -2.7266161e-01   -1.4698420e-01   -3.8952361e+00    5.5820210e+02    7.2179188e-04    1.0450791e-05                0               -1      1.0000000e+00                0                1                0
    5.9848611e-02   -2.0320042e-02   -7.2788254e-02   -2.7220206e-01   -1.9227657e-01   -4.8059493e+00    5.6309829e+02    4.7863897e-04    1.5089641e-05                0               -1      1.0000000e+00                0                1                0
    5.9876919e-02   -2.0450383e-02   -7.2585803e-02    2.3835961e-02   -3.5081941e-01   -4.6197271e+00    5.4939576e+02    7.2596523e-04    1.3335662e-05                0               -1      1.0000000e+00                0                1                0
    5.9852129e-02   -2.1003853e-02   -7.1258609e-02   -1.6513543e-01   -3.1329233e-01   -4.5503998e+00    5.9177107e+02    4.3884912e-04    2.1956807e-05                0               -1      1.0000000e+00                0                1                0
    5.7419366e-02   -2.0597824e-02   -8.1804134e-02   -3.7386142e-01   -1.1729636e-01   -5.1699924e+00    5.7458708e+02    6.5056143e-04    1.8758622e-05                0               -1      1.0000000e+00                0                1                0
    5.9420428e-02   -2.1018830e-02   -8.1139880e-02   -1.8999890e-01   -8.2791479e-02   -4.7112157e+00    5.3569969e+02    6.2268459e-04    1.0055735e-05                0               -1      1.0000000e+00                0                1                0
    5.9329931e-02   -2.0837577e-02   -8.1195019e-02   -6.8890280e-02   -4.0210316e-01   -5.2187558e+00    5.7319054e+02    6.3552994e-04    1.7883422e-05                0               -1      1.0000000e+00                0                1                0
    5.9304400e-02   -2.0500599e-02   -8.1120373e-02   -6.8036702e-02   -2.8613672e-01   -5.0347387e+00    5.4649881e+02    5.1493964e-04    1.2009183e-05                0               -1      1.0000000e+00                0                1                0
    5.8781007e-02   -2.1083141e-02   -8.1005636e-02   -3.5290401e-01   -1.8879648e-01   -5.1744871e+00    5.5180753e+02    4.2116590e-04    1.3347117e-05                0               -1      1.0000000e+00                0                1                0
    5.8608888e-02   -2.0983994e-02   -8.0898608e-02   -1.2467057e-01   -4.9475814e-02   -4.9756201e+00    5.6133795e+02    6.1203827e-04    1.5146895e-05                0               -1      1.0000000e+00                0                1                0
    5.7731313e-02   -2.0785919e-02   -8.0379779e-02   -8.6377105e-02   -1.3062915e-01   -4.9515933e+00    5.8288048e+02    6.1746798e-04    2.0112215e-05                0               -1      1.0000000e+00                0                1                0
    5.8183847e-02   -2.1484711e-02   -8.0002498e-02    4.9487914e-01   -5.6027325e-01   -4.8926312e+00    5.3614917e+02    6.8408013e-04    9.7502288e-06                0               -1      1.0000000e+00                0                1                0
    5.7963154e-02   -2.1304109e-02   -8.0092092e-02   -6.3368655e-02   -2.4113215e-01   -5.0171732e+00    5.6472760e+02    6.1434207e-04    1.6280027e-05                0               -1      1.0000000e+00                0                1                0
    5.7268816e-02   -2.0104974e-02   -8.0715776e-02   -2.8742838e-01   -2.7330464e-01   -5.2940281e+00    5.7280509e+02    5.0035787e-04    1.6262076e-05                0               -1      1.0000000e+00                0                1                0
    5.9287790e-02   -2.1091608e-02   -7.9622903e-02   -3.0558377e-02   -1.4540648e-01   -4.8956830e+00    5.5836077e+02    5.6633386e-04    1.5198607e-05                0               -1      1.0000000e+00                0                1                0
    5.9198674e-02   -2.0125184e-02   -7.9657357e-02    1.1043038e-01    5.9425400e-02   -4.8722248e+00    5.4959433e+02    5.4043078e-04    1.2825837e-05                0               -1      1.0000000e+00                0                1                0
    5.7528055e-02   -2.1777978e-02   -7.9315269e-02   -3.1386298e-01   -2.5482671e-01   -4.9962901e+00    5.8602775e+02    5.4533271e-04    2.1396039e-05                0               -1      1.0000000e+00                0                1                0
    5.9419602e-02   -2.0688905e-02   -7.9336553e-02   -1.7295199e-02   -2.2003678e-01   -5.0145425e+00    5.6704490e+02    5.6351069e-04    1.6609549e-05                0               -1      1.0000000e+00                0                1                0
    5.7026477e-02   -2.0328561e-02   -7.9407042e-02   -2.4599866e-01   -3.3154247e-01   -4.9850249e+00    5.8824202e+02    5.3037394e-04    2.1927556e-05                0               -1      1.0000000e+00                0                1                0
    5.8684707e-02   -2.0079646e-02   -7.9862361e-02   -1.1414219e-01   -3.3497028e-01   -4.9299610e+00    5.7841905e+02    5.8597218e-04    1.8189523e-05                0               -1      1.0000000e+00                0                1                0
    5.8720793e-02   -2.1416965e-02   -7.9261597e-02   -2.6574744e-01   -8.5661058e-02   -5.0021861e+00    5.4739271e+02    6.2990295e-04    1.2699565e-05                0               -1      1.0000000e+00                0                1                0
    5.8975304e-02   -2.1028713e-02   -7.9085820e-02   -1.9472879e-02   -2.0156626e-01   -4.9343316e+00    5.4578513e+02    6.3763319e-04    1.2084581e-05                0               -1      1.0000000e+00                0                1                0
    5.8705883e-02   -2.0357871e-02   -7.8944447e-02   -6.7293501e-02   -1.4789237e-01   -4.9790946e+00    5.4095303e+02    5.5734402e-04    1.0984688e-05                0               -1      1.0000000e+00                0                1                0
    5.9082120e-02   -2.1487937e-02   -7.8894796e-02   -1.0207420e-01   -1.9560108e-01   -4.8480746e+00    5.6319870e+02    5.3139537e-04    1.6135116e-05                0               -1      1.0000000e+00                0                1                0
    5.9594832e-02   -2.1366180e-02   -7.8915036e-02   -1.3181759e-01    1.7401170e-01   -4.9696759e+00    5.5714395e+02    4.9894311e-04    1.4532422e-05                0               -1      1.0000000e+00                0                1                0
    5.9221378e-02   -2.0727971e-02   -7.8760024e-02    2.8135460e-01   -2.6525798e-01   -4.7751071e+00    5.4474394e+02    4.5110971e-04    1.2311193e-05                0               -1      1.0000000e+00                0                1                0
    5.8301687e-02   -2.0408310e-02   -7.8551551e-02   -1.6061149e-01   -1.1411996e-01   -4.7163707e+00    5.3760108e+02    6.0850375e-04    1.0043573e-05                0               -1      1.0000000e+00                0                1                0
    5.7555346e-02   -2.0524291e-02   -7.8435455e-02   -1.8814094e-01   -1.8310901e-01   -4.8808186e+00    5.6271945e+02    5.1007837e-04    1.5631679e-05                0               -1      1.0000000e+00                0                1                0
    5.8160511e-02   -2.0086370e-02   -7.8598708e-02   -7.3978647e-03   -4.8843309e-01   -4.7332290e+00    5.6852989e+02    5.0301640e-04    1.6171530e-05                0               -1      1.0000000e+00                0                1                0
    5.8371835e-02   -2.3577093e-02   -7.8380425e-02   -2.7221010e-01   -1.1907056e-01   -4.8460224e+00    5.7716251e+02    4.4485284e-04    1.8619827e-05                0               -1      1.0000000e+00                0                1                0
    5.9228957e-02   -2.0419536e-02   -7.8357802e-02   -4.1525690e-02   -1.9283968e-01   -5.1170821e+00    5.3829460e+02    5.8533275e-04    1.0473778e-05                0               -1      1.0000000e+00                0                1                0
    5.7500011e-02   -2.0962424e-02   -7.8367621e-02   -1.9577239e-01   -2.9030709e-01   -4.9063240e+00    5.6560992e+02    6.8117425e-04    1.5954638e-05                0               -1      1.0000000e+00                0                1                0
    5.9688964e-02   -2.0158581e-02   -7.8238820e-02   -2.6581748e-01   -4.1089738e-01   -5.0745258e+00    6.1432248e+02    4.9875611e-04    3.9890423e-05                0               -1      1.0000000e+00                0                1                0
    5.2489990e-02   -1.6522567e-02   -8.0251770e-02    4.7917978e-02    2.6828246e-01   -4.7990582e+00    5.8589308e+02    5.2150680e-04    2.0295985e-05                0               -1      1.0000000e+00                0                1                0
    5.2253308e-02   -1.9892827e-02   -7.8278433e-02    1.4901599e-01    2.6884430e-01   -5.0258487e+00    5.7014930e+02    4.8685229e-04    1.6556002e-05                0               -1      1.0000000e+00                0                1                0
    5.3288952e-02   -2.1276214e-02   -7.3573272e-02   -1.1975897e-01    3.0878074e-01   -4.5587639e+00    5.3903787e+02    6.6736608e-04    9.7648897e-06                0               -1      1.0000000e+00                0                1                0
    5.3258290e-02   -2.1611596e-02   -7.3353844e-02   -4.8780510e-01    2.0903300e-02   -4.6252028e+00    5.5782525e+02    4.9063410e-04    1.4055555e-05                0               -1      1.0000000e+00                0                1                0
    5.4460771e-02   -2.2091146e-02   -7.2418198e-02   -1.7636578e-01    2.8320229e-01   -4.7301024e+00    5.6940837e+02    6.3709882e-04    1.5691745e-05                0               -1      1.0000000e+00                0                1                0
    5.5078087e-02   -2.1885914e-02   -7.2402147e-02   -7.0729348e-02    1.5554142e-01   -4.9204279e+00    5.7683378e+02    5.4336559e-04    1.7656773e-05                0               -1      1.0000000e+00                0                1                0
    5.4698597e-02   -2.1126150e-02   -7.2113222e-02    8.9778680e-02    1.6886357e-01   -4.6416422e+00    5.9972669e+02    4.7665609e-04    2.5197639e-05                0               -1      1.0000000e+00                0                1                0
    5.2278573e-02   -2.1321083e-02   -7.1539711e-02   -1.5492800e-02    2.4652607e-01   -4.7553900e+00    5.5133884e+02    5.8262872e-04    1.2514071e-05                0               -1      1.0000000e+00                0                1                0
    5.1921307e-02   -2.0219547e-02   -7.0670706e-02   -1.6471902e-01   -3.9555809e-02   -4.2763002e+00    5.7145917e+02    4.6984844e-04    1.7476875e-05                0               -1      1.0000000e+00                0                1                0
    5.9215485e-02   -1.9784826e-02   -8.6110072e-02   -2.3745072e-01   -3.1579225e-01   -5.0306909e+00    5.3464580e+02    6.9234504e-04    9.3864412e-06                0               -1      1.0000000e+00                0                1                0
    5.9673419e-02   -1.9795107e-02   -8.4582632e-02   -1.4624010e-01   -2.8399952e-01   -5.2264870e+00    5.5296946e+02    4.5450147e-04    1.3326852e-05                0               -1      1.0000000e+00                0                1                0
    5.8416633e-02   -1.9651407e-02   -8.4121603e-02   -1.0171831e-01   -5.3970546e-01   -5.2403607e+00    5.3947427e+02    7.1519534e-04    1.0254016e-05                0               -1      1.0000000e+00                0                1                0
    5.8673834e-02   -1.8562941e-02   -8.3950351e-02   -1.9578739e-01   -4.9150090e-01   -4.8473499e+00    5.5950379e+02    5.4318787e-04    1.4967534e-05                0               -1      1.0000000e+00                0                1                0
    5.8112366e-02   -1.9412819e-02   -8.3648783e-02   -1.7532324e-01   -2.2976839e-01   -5.0964936e+00    5.5855786e+02    5.9214827e-04    1.4516245e-05                0               -1      1.0000000e+00                0                1                0
    5.8740257e-02   -1.8808194e-02   -8.3082783e-02    2.5864938e-02   -3.5368472e-02   -5.1988892e+00    5.6063178e+02    4.2730142e-04    1.4775399e-05                0               -1      1.0000000e+00                0                1                0
    5.8957775e-02   -1.9356779e-02   -8.2722082e-02    6.8355646e-02   -2.2348393e-01   -5.0140648e+00    5.5774169e+02    6.6400681e-04    1.3968052e-05                0               -1      1.0000000e+00                0                1                0
    5.0790722e-02   -1.6662643e-02   -7.7642903e-02    3.7518300e-01   -1.1824684e-01   -4.4627096e+00    5.6932216e+02    6.5307446e-04    1.3649870e-05                0               -1      1.0000000e+00                0                1                0
    4.9551135e-02   -1.8619234e-02   -7.6910180e-02   -5.4262496e-02    5.1014550e-01   -4.7364801e+00    5.8934762e+02    6.3161746e-04    2.0065181e-05                0               -1      1.0000000e+00                0                1                0
    5.0565229e-02   -1.9348061e-02   -7.6612375e-02   -2.0172285e-01    1.4289902e-02   -4.8247278e+00    5.7500113e+02    5.2548212e-04    1.6048004e-05                0               -1      1.0000000e+00                0                1                0
    5.0919614e-02   -1.9733083e-02   -7.7757809e-02   -8.3186097e-02    7.6324459e-01   -4.6388702e+00    5.6827807e+02    4.8161432e-04    1.3806301e-05                0               -1      1.0000000e+00                0                1                0
    4.8382069e-02   -1.9033504e-02   -7.4425584e-02   -2.4636615e-01    3.9919256e-02   -4.6150936e+00    5.8916662e+02    5.6796974e-04    1.9207897e-05                0               -1      1.0000000e+00                0                1                0
    6.0137885e-02   -1.9760303e-02   -8.1623517e-02   -1.2516461e-01   -7.7309297e-02   -5.1156620e+00    5.6799649e+02    4.8179440e-04    1.6126562e-05                0               -1      1.0000000e+00                0                1                0
    5.9749717e-02   -1.9207024e-02   -7.9184482e-02   -1.5529613e-02   -2.3076807e-01   -4.7530673e+00    5.5305352e+02    6.4825381e-04    1.2534684e-05                0               -1      1.0000000e+00                0                1                0
    5.9825877e-02   -2.1013398e-02   -6.9616406e-02   -1.3786271e-01   -1.5846758e-01   -4.5843682e+00    5.6814568e+02    5.7704815e-04    1.6688470e-05                0               -1      1.0000000e+00                0                1                0
    5.9778331e-02   -2.0829374e-02   -6.9118855e-02   -1.4574350e-01   -1.4944841e-01   -4.2515730e+00    5.5845515e+02    5.6611989e-04    1.4727819e-05                0               -1      1.0000000e+00                0                1                0
    5.9880338e-02   -2.0428814e-02   -6.9262649e-02   -2.2222085e-01   -3.8728277e-01   -4.3484073e+00    5.8671039e+02    5.2242655e-04    2.0366047e-05                0               -1      1.0000000e+00                0                1                0
    5.9931570e-02   -2.0371227e-02   -6.9355037e-02   -2.4036042e-01   -6.0390559e-01   -4.5409123e+00    6.1216792e+02    5.1983998e-04    3.0098380e-05                0               -1      1.0000000e+00                0                1                0
    5.9778123e-02   -2.1388807e-02   -6.8731551e-02   -1.9074716e-01   -3.1735717e-01   -4.3076353e+00    5.8391609e+02    4.8850601e-04    1.9958976e-05                0               -1      1.0000000e+00                0                1                0
    5.9982169e-02   -2.0224425e-02   -6.8958224e-02   -2.6925322e-01   -3.4289446e-01   -4.5407076e+00    5.8951361e+02    4.6291374e-04    2.1066578e-05                0               -1      1.0000000e+00                0                1                0
    5.9856452e-02   -2.1151557e-02   -6.8135634e-02   -6.6369141e-02   -1.9215428e-01   -4.1917849e+00    5.5172625e+02    5.9440489e-04    1.3214254e-05                0               -1      1.0000000e+00                0                1                0
    6.0032280e-02   -2.0583573e-02   -6.7925008e-02   -1.4899798e-01   -3.8583976e-01   -4.3073122e+00    6.0656559e+02    4.4176823e-04    3.1138177e-05                0               -1      1.0000000e+00                0                1                0
    5.9764094e-02   -2.0865754e-02   -6.8042157e-02   -1.4725009e-01   -9.2963396e-02   -4.2442237e+00    5.6917410e+02    4.3290907e-04    1.6643660e-05                0               -1      1.0000000e+00                0                1                0
    5.7536184e-02   -2.1393174e-02   -7.8193410e-02   -2.3794514e-01   -8.4037159e-03   -4.8427616e+00    5.5630361e+02    5.7343958e-04    1.4476519e-05                0               -1      1.0000000e+00                0                1                0
    5.8681706e-02   -2.0784083e-02   -7.7820316e-02   -2.1110018e-01   -2.2083817e-01   -4.6392736e+00    5.4628365e+02    4.6296732e-04    1.2809680e-05                0               -1      1.0000000e+00                0                1                0
    5.7315929e-02   -2.1850178e-02   -7.8165426e-02   -3.9028204e-01   -3.3108313e-01   -4.6107873e+00    5.3495065e+02    6.9328371e-04    1.0132019e-05                0               -1      1.0000000e+00                0                1                0
    5.9550502e-02   -2.0785109e-02   -7.8066242e-02   -7.7944737e-03   -1.6237681e-01   -4.7719452e+00    5.6943024e+02    5.4661531e-04    1.7399973e-05                0               -1      1.0000000e+00                0                1                0
    5.7598162e-02   -2.1366074e-02   -7.8103262e-02   -1.7167245e-01   -3.7053071e-01   -4.8974111e+00    5.9670562e+02    5.7552511e-04    2.5028170e-05                0               -1      1.0000000e+00                0                1                0
    5.8807309e-02   -2.0797846e-02   -7.7824962e-02   -2.1982069e-01   -2.9091920e-01   -4.7017110e+00    5.3841542e+02    4.3984581e-04    1.0905209e-05                0               -1      1.0000000e+00                0                1                0
    5.8665825e-02   -2.0691331e-02   -7.7676122e-02   -2.7712241e-02   -8.4218244e-02   -4.6648263e+00    5.5223740e+02    6.0543753e-04    1.3621366e-05                0               -1      1.0000000e+00                0                1                0
    5.7720602e-02   -2.0699578e-02   -7.7908051e-02   -1.1687627e-01   -1.5960366e-01   -5.0282781e+00    5.7564074e+02    5.8760293e-04    1.8668401e-05                0               -1      1.0000000e+00                0                1                0
    5.9078884e-02   -2.1763308e-02   -7.7515277e-02   -1.4488873e-01   -2.5409717e-01   -4.7185158e+00    5.4806038e+02    5.3474675e-04    1.2619066e-05                0               -1      1.0000000e+00                0                1                0
    5.9314166e-02   -2.1130138e-02   -7.7535281e-02    3.6054283e-02   -3.4180045e-01   -4.5888835e+00    5.3977867e+02    7.1548121e-04    1.1223129e-05                0               -1      1.0000000e+00                0                1                0
    5.7080301e-02   -2.0395783e-02   -7.7656958e-02   -2.7040475e-01   -2.5027640e-01   -4.8068856e+00    5.8381285e+02    5.7199061e-04    1.9543591e-05                0               -1      1.0000000e+00                0                1                0
    5.8007034e-02   -2.0761310e-02   -7.7590537e-02   -1.9607212e-01   -3.9948684e-01   -4.8225669e+00    5.4721384e+02    5.4030244e-04    1.2334301e-05                0               -1      1.0000000e+00                0                1                0
    5.8331399e-02   -2.0400302e-02   -7.7540328e-02    1.0461988e-01   -3.3826477e-01   -4.7827854e+00    5.5899202e+02    4.6810069e-04    1.4512183e-05                0               -1      1.0000000e+00                0                1                0
    5.8705275e-02   -2.0138276e-02   -7.7707021e-02   -1.7150023e-01   -1.8415796e-01   -4.8939554e+00    5.6475848e+02    6.3303258e-04    1.5371339e-05                0               -1      1.0000000e+00                0                1                0
    5.8413069e-02   -2.1053550e-02   -7.7449976e-02   -3.2185313e-01   -3.7217669e-02   -4.6271438e+00    5.3907135e+02    4.5995396e-04    1.0851703e-05                0               -1      1.0000000e+00                0                1                0
    5.7646038e-02   -2.0252268e-02   -7.7497218e-02   -2.5818174e-01   -9.8097257e-02   -4.7507633e+00    5.4868678e+02    7.1724299e-04    1.2724168e-05                0               -1      1.0000000e+00                0                1                0
    5.7003492e-02   -2.1084390e-02   -7.7503499e-02   -5.7143417e-02   -1.6484377e-01   -4.5586646e+00    5.3984727e+02    5.8678820e-04    1.0891448e-05                0               -1      1.0000000e+00                0                1                0
    5.8664264e-02   -2.1832205e-02   -7.7386603e-02   -3.0254655e-02   -1.3062324e-01   -4.9968467e+00    5.5229028e+02    6.4256671e-04    1.3460647e-05                0               -1      1.0000000e+00                0                1                0
    5.8486332e-02   -2.1494317e-02   -7.7391827e-02   -1.7731766e-01   -1.1400949e-01   -4.8302405e+00    5.6017971e+02    5.3484661e-04    1.4910234e-05                0               -1      1.0000000e+00                0                1                0
    5.9294486e-02   -2.2529631e-02   -7.7293025e-02   -1.7836716e-01   -4.5434972e-01   -4.9261956e+00    6.0233820e+02    5.5209579e-04    2.6248146e-05                0               -1      1.0000000e+00                0                1                0
    5.7413996e-02   -2.0104448e-02   -7.7296801e-02   -2.4509610e-01   -7.8790390e-02   -4.6907963e+00    5.6593155e+02    5.3699972e-04    1.6360887e-05                0               -1      1.0000000e+00                0                1                0
    5.8175983e-02   -2.1388206e-02   -7.7119921e-02   -2.3279596e-01   -3.8076481e-01   -4.9798716e+00    5.8397156e+02    4.6846419e-04    1.9601576e-05                0               -1      1.0000000e+00                0                1                0
    5.8648710e-02   -2.0932211e-02   -7.6622841e-02   -1.2108986e-01   -1.3908153e-01   -4.6034789e+00    5.4090783e+02    6.8884330e-04    1.1485990e-05                0               -1      1.0000000e+00                0                1                0
    5.9131556e-02   -2.0401205e-02   -7.6742935e-02    8.4507569e-02   -1.0079438e-01   -4.6399791e+00    5.4317930e+02    5.1603454e-04    1.1105180e-05                0               -1      1.0000000e+00                0                1                0
    5.7393252e-02   -2.0139958e-02   -7.6952980e-02   -1.3124737e-01   -2.3444184e-01   -4.9100103e+00    5.8798601e+02    4.2253739e-04    2.1493767e-05                0               -1      1.0000000e+00                0                1                0
    5.9632775e-02   -2.1585583e-02   -7.6684564e-02    7.9284409e-02   -2.3522958e-01   -4.7532445e+00    5.5852040e+02    5.0041958e-04    1.5158003e-05                0               -1      1.0000000e+00                0                1                0
    5.8414402e-02   -2.1376950e-02   -7.6586445e-02   -1.6463728e-01   -1.2968452e-01   -4.8944161e+00    5.7158658e+02    4.7555548e-04    1.7830544e-05                0               -1      1.0000000e+00                0                1                0
    5.7973116e-02   -2.0371152e-02   -7.6615416e-02   -1.1180322e-01   -3.3480705e-01   -4.9114278e+00    5.7248663e+02    4.4972622e-04    1.7624373e-05                0               -1      1.0000000e+00                0                1                0
    5.7647998e-02   -2.0254107e-02   -7.6653360e-02   -2.7550579e-01   -2.9234267e-01   -4.6497062e+00    5.8016500e+02    5.6916840e-04    1.9137036e-05                0               -1      1.0000000e+00                0                1                0
    5.8967292e-02   -2.0223153e-02   -7.6777211e-02   -2.2627040e-01   -1.6369679e-01   -4.9245969e+00    5.6671065e+02    5.3499275e-04    1.5574575e-05                0               -1      1.0000000e+00                0                1                0
    5.7736309e-02   -2.0207539e-02   -7.6653583e-02   -1.9526696e-01   -2.7553725e-01   -4.9132825e+00    6.0547963e+02    5.5259614e-04    2.8105638e-05                0               -1      1.0000000e+00                0                1                0
    5.6821387e-02   -2.0578510e-02   -7.6377784e-02   -6.8664659e-01   -2.0331564e-01   -4.6163931e+00    5.3609750e+02    5.8465912e-04    1.0078755e-05                0               -1      1.0000000e+00                0                1                0
    5.8839881e-02   -2.0748602e-02   -7.6325422e-02    2.4406271e-02   -1.2286485e-01   -4.8072163e+00    5.4128136e+02    7.1942861e-04    1.1694673e-05                0               -1      1.0000000e+00                0                1                0
    5.8234135e-02   -2.1980749e-02   -7.6364929e-02   -8.9684878e-02   -4.1801938e-01   -4.7175566e+00    5.6624988e+02    5.8244074e-04    1.6657419e-05                0               -1      1.0000000e+00                0                1                0
    5.7655594e-02   -2.0449019e-02   -7.6505718e-02   -1.5535799e-01   -2.4323117e-01   -4.6783748e+00    5.5002131e+02    5.3730068e-04    1.2627584e-05                0               -1      1.0000000e+00                0                1                0
    5.8102236e-02   -2.0816434e-02   -7.6107719e-02   -9.4670036e-02   -1.6065700e-01   -4.6321675e+00    5.5260979e+02    6.9296300e-04    1.4050832e-05                0               -1      1.0000000e+00                0                1                0
    5.8564135e-02   -2.0558120e-02   -7.6266013e-02   -1.0804741e-01   -2.6462450e-01   -4.7672620e+00    5.7660913e+02    5.5839576e-04    1.8460785e-05                0               -1      1.0000000e+00                0                1                0
    5.8629633e-02   -2.0190726e-02   -7.6116067e-02   -2.2915838e-01   -1.5523192e-01   -4.5788434e+00    5.5854802e+02    7.0475861e-04    1.4867001e-05                0               -1      1.0000000e+00                0                1                0
    5.8813300e-02   -2.0417771e-02   -7.6165242e-02   -2.0267384e-01   -4.8991803e-01   -4.8090765e+00    5.4899642e+02    4.7348134e-04    1.2343042e-05                0               -1      1.0000000e+00                0                1                0
    5.6475312e-02   -2.0879560e-02   -7.5979973e-02   -3.3452673e-01   -3.0240578e-01   -4.8439628e+00    6.0263414e+02    6.2772038e-04    2.8479178e-05                0               -1      1.0000000e+00                0                1                0
    5.7640426e-02   -2.0238046e-02   -7.5898777e-02   -8.4242001e-02   -2.0214621e-01   -4.6048270e+00    5.9526960e+02    5.3404607e-04    2.3517416e-05                0               -1      1.0000000e+00                0                1                0
    5.8077012e-02   -2.0140348e-02   -7.5935252e-02   -1.6750116e-01   -2.4748291e-01   -4.9307666e+00    5.9520297e+02    4.3827675e-04    2.3616083e-05                0               -1      1.0000000e+00                0                1                0
    5.9535165e-02   -2.1507095e-02   -7.5748225e-02    1.3401922e-01   -2.4796714e-01   -4.8797735e+00    5.5674398e+02    4.3352028e-04    1.5267871e-05                0               -1      1.0000000e+00                0                1                0
    5.7940538e-02   -2.1156239e-02   -7.5797527e-02    1.9235370e-01   -1.0647869e-01   -4.8033688e+00    5.7712893e+02    6.6106344e-04    1.9022047e-05                0               -1      1.0000000e+00                0                1                0
    5.8769974e-02   -2.0736135e-02   -7.5895889e-02   -1.5501296e-01   -3.5639252e-03   -4.9753103e+00    5.6812110e+02    6.9075858e-04    1.6933804e-05                0               -1      1.0000000e+00                0                1                0
    5.8252351e-02   -2.0601414e-02   -7.5812496e-02   -2.5084631e-01   -2.4084372e-01   -4.8334529e+00    5.8462173e+02    5.6983329e-04    2.0692692e-05                0               -1      1.0000000e+00                0                1                0
    5.8417121e-02   -2.1006501e-02   -7.5705867e-02   -9.6130093e-02   -3.3688883e-01   -4.8535462e+00    5.9970639e+02    5.8847916e-04    2.5537201e-05                0               -1      1.0000000e+00                0                1                0
    5.7001586e-02   -2.0835619e-02   -7.5586583e-02   -1.3729251e-01   -2.4640468e-01   -4.7457133e+00    5.8875831e+02    6.4306901e-04    2.2039214e-05                0               -1      1.0000000e+00                0                1                0
    5.7454143e-02   -2.1273375e-02   -7.5682619e-02   -2.7397446e-01   -4.0912770e-01   -4.8591001e+00    5.9628750e+02    4.3698100e-04    2.4271130e-05                0               -1      1.0000000e+00                0                1                0
    5.7395648e-02   -2.0570666e-02   -7.5576886e-02   -2.1892502e-01   -1.8916177e-02   -4.8019929e+00    5.7613712e+02    5.5390659e-04    1.8285961e-05                0               -1      1.0000000e+00                0                1                0
    5.8163958e-02   -2.0437840e-02   -7.5623113e-02   -2.4137502e-01   -2.5009197e-01   -4.8449421e+00    5.7354812e+02    4.6763068e-04    1.7176538e-05                0               -1      1.0000000e+00                0                1                0
    5.7854786e-02   -2.0331902e-02   -7.5665559e-02    3.3451686e-02   -2.1053331e-01   -4.7346818e+00    5.5445697e+02    5.8990708e-04    1.3626113e-05                0               -1      1.0000000e+00                0                1                0
    5.9601932e-02   -2.1349427e-02   -7.5696315e-02   -1.9179813e-01   -5.1422123e-01   -4.8877070e+00    6.0241792e+02    4.8745301e-04    2.6201988e-05                0               -1      1.0000000e+00                0                1                0
    5.8883002e-02   -2.0088340e-02   -7.7031661e-02   -1.4906093e-01   -3.3484118e-01   -4.9187552e+00    5.6680922e+02    6.1906215e-04    1.5466900e-05                0               -1      1.0000000e+00                0                1                0
    5.8817885e-02   -2.1882691e-02   -7.5472630e-02    9.3860354e-02   -3.4095729e-01   -4.7900586e+00    5.5344864e+02    6.2665351e-04    1.3988271e-05                0               -1      1.0000000e+00                0                1                0
    5.9072712e-02   -2.2146474e-02   -7.5210375e-02   -3.2923713e-01   -2.0703843e-01   -4.4426734e+00    5.4514556e+02    4.4650359e-04    1.2493240e-05                0               -1      1.0000000e+00                0                1                0
    5.7122853e-02   -2.0922270e-02   -7.5299213e-02   -2.2766944e-01   -2.0961098e-01   -4.6889719e+00    5.9209622e+02    5.8590858e-04    2.2860132e-05                0               -1      1.0000000e+00                0                1                0
    5.7616866e-02   -2.0076160e-02   -7.7322496e-02   -4.0773919e-01   -3.4394248e-01   -4.7016929e+00    5.7096584e+02    5.0031028e-04    1.6240355e-05                0               -1      1.0000000e+00                0                1                0
    5.8218985e-02   -2.0075509e-02   -7.5847735e-02   -1.2542384e-01   -3.2320466e-01   -4.8508036e+00    5.8069904e+02    5.4034492e-04    1.8681919e-05                0               -1      1.0000000e+00                0                1                0
    5.8991282e-02   -2.0133432e-02   -7.5185380e-02   -2.7520755e-01    4.4099485e-02   -4.5236361e+00    5.4717018e+02    4.9037210e-04    1.1999844e-05                0               -1      1.0000000e+00                0                1                0
    5.7759753e-02   -2.0721295e-02   -7.5227566e-02   -1.8881023e-01   -1.7854599e-01   -4.5895485e+00    5.4802834e+02    4.4842287e-04    1.3074571e-05                0               -1      1.0000000e+00                0                1                0
    5.7425917e-02   -2.1765190e-02   -7.5150418e-02   -2.3820757e-01   -2.0135571e-01   -4.6505518e+00    5.5770882e+02    5.1641309e-04    1.4923017e-05                0               -1      1.0000000e+00                0                1                0
    5.9538573e-02   -2.1395547e-02   -7.5047290e-02    4.2953468e-02   -1.3909363e-01   -4.6457627e+00    5.4100072e+02    7.0579716e-04    1.1758087e-05                0               -1      1.0000000e+00                0                1                0
    5.6783393e-02   -2.0490283e-02   -7.5051571e-02   -3.8714247e-01   -3.1364740e-01   -4.7752577e+00    6.0669479e+02    5.2236503e-04    2.8891349e-05                0               -1      1.0000000e+00                0                1                0
    5.9710746e-02   -2.1198300e-02   -7.5058974e-02   -1.3872604e-01   -3.3904474e-01   -4.7443933e+00    5.9497826e+02    5.2429686e-04    2.3344370e-05                0               -1      1.0000000e+00                0                1                0
    5.8432702e-02   -2.1110583e-02   -7.4876171e-02   -7.5548364e-02   -2.0708320e-01   -4.6026038e+00    5.4203749e+02    6.3690589e-04    1.1586873e-05                0               -1      1.0000000e+00                0                1                0
    5.8341618e-02   -2.2714153e-02   -7.4961493e-02   -1.2307699e-01   -3.9826424e-01   -4.6763238e+00    5.6454407e+02    5.4064213e-04    1.6192584e-05                0               -1      1.0000000e+00                0                1                0
    5.7919619e-02   -2.0488898e-02   -7.5003448e-02   -2.2090861e-01    9.4318959e-03   -4.6785542e+00    5.4212216e+02    6.5080687e-04    1.1490485e-05                0               -1      1.0000000e+00                0                1                0
    5.9097603e-02   -2.1406807e-02   -7.4918974e-02   -1.0664561e-01   -1.8440365e-01   -4.8249827e+00    5.4766075e+02    6.2974339e-04    1.2991632e-05                0               -1      1.0000000e+00                0                1                0
    5.6317929e-02   -2.0448565e-02   -7.4866985e-02   -2.6417173e-01   -1.9079948e-01   -4.7353361e+00    5.7930028e+02    6.4359634e-04    1.8452522e-05                0               -1      1.0000000e+00                0                1                0
    5.7034308e-02   -2.0467756e-02   -7.4960920e-02   -2.9217964e-01   -4.1377940e-01   -4.8706997e+00    5.7327409e+02    5.2843392e-04    1.6876928e-05                0               -1      1.0000000e+00                0                1                0
    5.7953136e-02   -2.0344546e-02   -7.4919582e-02   -3.0199645e-01   -1.2094412e-01   -4.5966712e+00    5.5105883e+02    5.4614686e-04    1.3167914e-05                0               -1      1.0000000e+00                0                1                0
    5.7961793e-02   -2.0252488e-02   -7.4881039e-02   -1.5589839e-01   -3.4595425e-01   -4.4635343e+00    5.6882345e+02    6.3823031e-04    1.6065348e-05                0               -1      1.0000000e+00                0                1                0
    5.8501736e-02   -2.0203022e-02   -7.4951229e-02   -1.6871876e-01   -3.7895074e-01   -4.8171469e+00    6.0648837e+02    5.7145404e-04    2.7562232e-05                0               -1      1.0000000e+00                0                1                0
    5.9310293e-02   -2.1507781e-02   -7.4793180e-02   -1.7335160e-01   -3.8742296e-01   -4.4629556e+00    5.3976334e+02    5.6370339e-04    1.1088140e-05                0               -1      1.0000000e+00                0                1                0
    5.7592129e-02   -2.0963160e-02   -7.4672090e-02   -2.0593587e-01   -1.6169783e-01   -4.7215448e+00    5.7727665e+02    6.0564957e-04    1.9218440e-05                0               -1      1.0000000e+00                0                1                0
    5.7583009e-02   -2.0924835e-02   -7.4692064e-02   -8.6744048e-02   -3.6954402e-01   -4.7368372e+00    5.7198403e+02    4.6831627e-04    1.7488517e-05                0               -1      1.0000000e+00                0                1                0
    5.9473633e-02   -2.0307186e-02   -7.4660246e-02   -1.5258842e-01   -2.2916166e-01   -4.8005469e+00    6.0066650e+02    5.1179906e-04    2.6146060e-05                0               -1      1.0000000e+00                0                1                0
    5.7843140e-02   -2.0831530e-02   -7.4536082e-02   -1.1050411e-01   -3.0898891e-01   -4.5628212e+00    5.5426938e+02    6.2995787e-04    1.4002963e-05                0               -1      1.0000000e+00                0                1                0
    5.8124880e-02   -2.1240659e-02   -7.4507977e-02   -2.7513227e-01   -3.6154006e-01   -4.5150961e+00    5.7981849e+02    5.0333325e-04    1.9957467e-05                0               -1      1.0000000e+00                0                1                0
    5.9147792e-02   -2.1932704e-02   -7.4447807e-02   -1.1762494e-02   -1.7428647e-01   -4.7815880e+00    5.4987762e+02    5.0897883e-04    1.3319012e-05                0               -1      1.0000000e+00                0                1                0
    5.9423276e-02   -2.0767864e-02   -7.4525062e-02    1.2684969e-02   -1.3915091e-01   -4.7704266e+00    5.8383850e+02    5.0364406e-04    2.0100205e-05                0               -1      1.0000000e+00                0                1                0
    5.7204554e-02   -2.1338762e-02   -7.4490796e-02   -3.6479809e-01   -4.2940069e-01   -4.7929608e+00    6.1364582e+02    5.8459983e-04    3.3426064e-05                0               -1      1.0000000e+00                0                1                0
    5.5800712e-02   -2.2628676e-02   -7.4551677e-02    2.2097088e-01    2.3742813e-01   -4.6913397e+00    5.9249992e+02    5.7909837e-04    2.1612509e-05                0               -1      1.0000000e+00                0                1                0
    5.7514608e-02   -2.0017156e-02   -7.6362623e-02    5.3150455e-02   -1.9362038e-01   -4.8185427e+00    5.6484196e+02    6.0766912e-04    1.5231022e-05                0               -1      1.0000000e+00                0                1                0
    5.6012633e-02   -2.3043095e-02   -7.4245164e-02    1.2267211e-01    1.9747055e-01   -4.7064697e+00    5.9852801e+02    5.8224707e-04    2.4887978e-05                0               -1      1.0000000e+00                0                1                0
    5.8071731e-02   -2.1582091e-02   -7.4305104e-02   -1.9988430e-02   -1.4265496e-01   -4.4719190e+00    5.3393332e+02    7.5456544e-04    9.8295702e-06                0               -1      1.0000000e+00                0                1                0
    5.8022727e-02   -2.0646065e-02   -7.4420075e-02   -2.2235794e-01   -2.6253475e-01   -4.7995180e+00    6.0336672e+02    4.4705932e-04    2.7902512e-05                0               -1      1.0000000e+00                0                1                0
    5.9386768e-02   -2.0699348e-02   -7.4282692e-02   -1.8596815e-01   -7.0801117e-02   -4.4219534e+00    5.3531660e+02    6.7411750e-04    9.8704806e-06                0               -1      1.0000000e+00                0                1                0
    5.9396718e-02   -2.0961763e-02   -7.4293724e-02   -1.4786279e-01   -1.7413050e-01   -4.7101346e+00    5.7316455e+02    4.6346192e-04    1.7513813e-05                0               -1      1.0000000e+00                0                1                0
    5.8553343e-02   -2.1301892e-02   -7.4333589e-02   -9.3689004e-02   -2.7608054e-02   -4.7694938e+00    5.6336755e+02    5.5171926e-04    1.6118280e-05                0               -1      1.0000000e+00                0                1                0
    5.7863842e-02   -2.0565227e-02   -7.4271869e-02   -2.3892120e-01   -3.6801973e-01   -4.7656948e+00    6.1210951e+02    4.3060466e-04    3.6221772e-05                0               -1      1.0000000e+00                0                1                0
    5.8177265e-02   -2.0075161e-02   -7.4398823e-02   -1.1287267e-01   -1.8496036e-01   -4.3851499e+00    5.6089538e+02    6.4770735e-04    1.4655166e-05                0               -1      1.0000000e+00                0                1                0
    5.9652755e-02   -2.0006256e-02   -7.5031935e-02   -3.7650358e-01   -4.5056363e-01   -4.6056744e+00    5.7298711e+02    5.0547788e-04    1.6711357e-05                0               -1      1.0000000e+00                0                1                0
    5.1895901e-02   -1.9358455e-02   -7.6325088e-02   -1.9580820e-02    6.3018373e-02   -4.6158815e+00    5.9233277e+02    6.1348462e-04    2.1428552e-05                0               -1      1.0000000e+00                0                1                0
    5.2059048e-02   -1.7742214e-02   -7.5569467e-02   -2.8626572e-02    3.6376536e-01   -4.5019363e+00    5.8344450e+02    5.0054219e-04    1.9336366e-05                0               -1      1.0000000e+00                0                1                0
    5.2322316e-02   -1.9772618e-02   -7.5587179e-02   -2.1367867e-01    1.9434360e-02   -4.8837104e+00    5.8791650e+02    5.9487761e-04    2.1507024e-05                0               -1      1.0000000e+00                0                1                0
    5.2439809e-02   -1.8458430e-02   -7.5193396e-02    1.6495665e-01    4.0139741e-01   -4.8011871e+00    5.5948887e+02    4.9742513e-04    1.2477438e-05                0               -1      1.0000000e+00                0                1                0
    5.8492642e-02   -2.4046260e-02   -6.2556611e-02    1.1069022e-01    5.1405542e-01   -4.1312409e+00    6.1237979e+02    4.5651076e-04    3.3446865e-05                0               -1      1.0000000e+00                0                1                0
    5.8437166e-02   -2.4145206e-02   -6.5564580e-02    1.2541331e-01    4.6999022e-01   -4.3120189e+00    6.0806739e+02    5.1621667e-04    3.0230302e-05                0               -1      1.0000000e+00                0                1                0
    5.8464642e-02   -2.4202347e-02   -6.5958924e-02   -2.6022873e-01   -3.8123656e-01   -4.3247308e+00    6.0393626e+02    4.4761150e-04    2.9242911e-05                0               -1      1.0000000e+00                0                1                0
    5.9212110e-02   -1.8925553e-02   -8.1918100e-02   -1.4144252e-01   -3.6391927e-01   -4.8888349e+00    5.4799996e+02    5.4650425e-04    1.2034814e-05                0               -1      1.0000000e+00                0                1                0
    5.7923346e-02   -1.9606871e-02   -8.1651461e-02   -6.9195187e-02   -1.5903109e-01   -5.1907311e+00    5.7478292e+02    6.6044571e-04    1.7912584e-05                0               -1      1.0000000e+00                0                1                0
    5.9559780e-02   -1.8896507e-02   -8.2062669e-02   -2.8123248e-01   -3.3501004e-01   -5.2142997e+00    5.5241975e+02    7.2671488e-04    1.2744256e-05                0               -1      1.0000000e+00                0                1                0
    5.6769993e-02   -1.7617395e-02   -8.1053568e-02   -9.0721458e-02   -2.2906826e-01   -4.8862337e+00    5.6754094e+02    6.6282298e-04    1.5413355e-05                0               -1      1.0000000e+00                0                1                0
    5.8860264e-02   -1.9118658e-02   -8.1157864e-02   -7.0042301e-02   -4.8173790e-01   -5.2583546e+00    5.4817593e+02    5.4412464e-04    1.1322162e-05                0               -1      1.0000000e+00                0                1                0
    5.7604396e-02   -1.9420926e-02   -8.0251158e-02   -3.6385611e-01   -1.1893351e-01   -5.0494909e+00    5.4615551e+02    5.9853093e-04    1.1284711e-05                0               -1      1.0000000e+00                0                1                0
    5.9396972e-02   -1.9374604e-02   -8.0354966e-02   -2.2731344e-01   -3.5204188e-01   -5.0639104e+00    6.1086862e+02    4.4106088e-04    3.1322112e-05                0               -1      1.0000000e+00                0                1                0
    5.9410271e-02   -1.9737696e-02   -7.9866065e-02   -5.2132363e-02   -6.7976172e-02   -5.0392125e+00    5.6283130e+02    4.8650599e-04    1.5057777e-05                0               -1      1.0000000e+00                0                1                0
    5.8957572e-02   -1.9650254e-02   -7.9614847e-02   -1.5061033e-01   -6.9772621e-02   -4.9519332e+00    5.6664741e+02    5.2120259e-04    1.5941148e-05                0               -1      1.0000000e+00                0                1                0
    5.8574581e-02   -1.9576312e-02   -7.9590832e-02   -7.4247102e-02   -1.0656773e-01   -4.7541663e+00    5.5493441e+02    5.5654577e-04    1.3170244e-05                0               -1      1.0000000e+00                0                1                0
    5.8089424e-02   -1.8924215e-02   -7.9666641e-02   -4.8855888e-01   -2.5357775e-01   -4.8486571e+00    5.5620158e+02    4.9085517e-04    1.3297984e-05                0               -1      1.0000000e+00                0                1                0
    5.7984654e-02   -1.9387377e-02   -7.9517682e-02   -3.5383750e-01   -7.2850040e-02   -5.0753065e+00    5.5920344e+02    5.3026065e-04    1.3932817e-05                0               -1      1.0000000e+00                0                1                0
    5.7528229e-02   -1.9855658e-02   -7.9282296e-02   -2.2905649e-01   -2.6730933e-01   -4.7459233e+00    5.5711311e+02    6.4888751e-04    1.3575633e-05                0               -1      1.0000000e+00                0                1                0
    5.8049005e-02   -1.9958225e-02   -7.8955638e-02   -3.4315681e-01   -2.9925666e-01   -4.5688783e+00    5.4372404e+02    6.1599313e-04    1.0000110e-05                0               -1      1.0000000e+00                0                1                0
    5.8493666e-02   -1.9049340e-02   -7.8786681e-02   -1.5146282e-01   -1.5593638e-01   -4.7758786e+00    5.7826740e+02    5.2686895e-04    1.8341670e-05                0               -1      1.0000000e+00                0                1                0
    5.8317846e-02   -1.9858885e-02   -7.8709787e-02   -2.3010385e-01   -5.2284752e-02   -4.9610955e+00    5.5690120e+02    4.4331450e-04    1.3659867e-05                0               -1      1.0000000e+00                0                1                0
    5.8369197e-02   -1.8380225e-02   -7.8606519e-02   -2.9990958e-01   -2.6764933e-01   -4.9104909e+00    5.4421483e+02    6.5705822e-04    9.7299483e-06                0               -1      1.0000000e+00                0                1                0
    5.8158121e-02   -1.9459584e-02   -7.8355817e-02   -6.9951931e-02   -1.1117010e-01   -4.8343756e+00    5.7676978e+02    6.0096101e-04    1.7711571e-05                0               -1      1.0000000e+00                0                1                0
    4.9802554e-02   -1.7931451e-02   -7.3876757e-02   -2.2322472e-01    2.7712876e-01   -3.9085178e+00    5.8462622e+02    5.3641615e-04    1.8820582e-05                0               -1      1.0000000e+00                0                1                0
    4.9445559e-02   -1.9619932e-02   -7.2986581e-02    4.2311581e-01   -6.2505997e-02   -4.0953259e+00    5.6559070e+02    6.7056865e-04    1.2141830e-05                0               -1      1.0000000e+00                0                1                0
    5.0707308e-02   -1.9737229e-02   -7.2830807e-02   -9.8913881e-02    8.6186205e-02   -4.4027357e+00    5.9310450e+02    5.3854123e-04    2.0789559e-05                0               -1      1.0000000e+00                0                1                0
    5.1599220e-02   -1.9754934e-02   -7.3332521e-02    4.6514443e-02   -5.8084769e-02   -5.3337513e+00    5.6591323e+02    5.0210656e-04    1.3472685e-05                0               -1      1.0000000e+00                0                1                0
    5.1659223e-02   -1.9717659e-02   -7.2554563e-02   -5.8936655e-02    4.2968846e-01   -4.3010775e+00    5.5675034e+02    6.2342578e-04    1.0562694e-05                0               -1      1.0000000e+00                0                1                0
    6.0688323e-02   -1.6526465e-02   -7.7067236e-02   -4.2671421e-01    2.9394828e-01   -4.6099697e+00    5.4755611e+02    5.8926972e-04    9.9818153e-06                0               -1      1.0000000e+00                0                1                0
    6.0072051e-02   -1.9325346e-02   -7.6242277e-02   -2.5090217e-01   -4.2438648e-01   -4.9112783e+00    6.1319418e+02    4.2764314e-04    3.2338389e-05                0               -1      1.0000000e+00                0                1                0
    6.0129832e-02   -1.9603934e-02   -7.5918185e-02   -3.8354924e-01   -4.2390045e-01   -4.8763048e+00    5.7349316e+02    5.1167964e-04    1.6585915e-05                0               -1      1.0000000e+00                0                1                0
    6.0412228e-02   -1.8671602e-02   -7.5209699e-02    1.8387582e-03   -2.7619261e-01   -4.6968142e+00    5.6846955e+02    4.4921355e-04    1.5490663e-05                0               -1      1.0000000e+00                0                1                0
    6.0276417e-02   -1.9168193e-02   -7.4966639e-02   -1.7252449e-01   -2.3972916e-01   -4.8522033e+00    6.1557570e+02    5.0538490e-04    4.0982702e-05                0               -1      1.0000000e+00                0                1                0
    5.9859106e-02   -1.7314242e-02   -7.4778345e-02   -2.5082064e-01   -9.9722949e-03   -4.6545568e+00    5.6261519e+02    4.5176147e-04    1.3995445e-05                0               -1      1.0000000e+00                0                1                0
    5.9970735e-02   -1.9944740e-02   -7.4417809e-02    2.1916388e-01   -9.7809239e-02   -4.6115020e+00    5.4991181e+02    7.3762971e-04    1.0726911e-05                0               -1      1.0000000e+00                0                1                0
    5.8730232e-02   -2.1884150e-02   -7.4104264e-02   -8.6272505e-02   -2.1030565e-01   -4.3042781e+00    5.3725230e+02    4.5635582e-04    1.0965920e-05                0               -1      1.0000000e+00                0                1                0
    5.7611066e-02   -2.1437959e-02   -7.4179981e-02   -2.2014942e-01   -1.4603526e-01   -4.7200826e+00    5.6115433e+02    6.0235815e-04    1.5696631e-05                0               -1      1.0000000e+00                0                1                0
    5.8569943e-02   -2.0482572e-02   -7.4006787e-02   -3.8534733e-02    3.1934450e-02   -4.5127145e+00    5.4847800e+02    6.7088235e-04    1.2826547e-05                0               -1      1.0000000e+00                0                1                0
    5.7837938e-02   -2.0883995e-02   -7.4047907e-02   -2.0563999e-01   -2.7844324e-01   -4.5682260e+00    5.8868014e+02    6.3538074e-04    2.1181552e-05                0               -1      1.0000000e+00                0                1                0
    5.8140028e-02   -2.0624171e-02   -7.3883514e-02   -5.9438182e-02   -3.6007316e-01   -4.5390368e+00    5.5465138e+02    6.8837442e-04    1.3963338e-05                0               -1      1.0000000e+00                0                1                0
    5.8137965e-02   -2.0253690e-02   -7.4037806e-02   -4.6284177e-01   -1.9603267e-01   -4.5179691e+00    5.4969651e+02    4.9516104e-04    1.1843640e-05                0               -1      1.0000000e+00                0                1                0
    5.7721630e-02   -2.1267519e-02   -7.3961539e-02   -2.9373900e-01   -1.0911610e-01   -4.7314277e+00    5.7146365e+02    4.4753224e-04    1.7202911e-05                0               -1      1.0000000e+00                0                1                0
    5.6951352e-02   -2.1302082e-02   -7.3989604e-02   -2.6754683e-01   -1.7155995e-01   -4.7998413e+00    6.0015148e+02    5.0487700e-04    2.6850778e-05                0               -1      1.0000000e+00                0                1                0
    5.7814450e-02   -2.0766748e-02   -7.3905091e-02   -1.4635179e-01   -1.7671304e-01   -4.6431732e+00    5.7405784e+02    5.0318384e-04    1.8429155e-05                0               -1      1.0000000e+00                0                1                0
    5.8802420e-02   -2.0348358e-02   -7.3759643e-02   -2.4300774e-01   -1.7188726e-02   -4.3644104e+00    5.4490708e+02    6.6204255e-04    1.1523801e-05                0               -1      1.0000000e+00                0                1                0
    5.9534577e-02   -2.1576066e-02   -7.3846663e-02   -9.8416775e-02   -3.1396087e-01   -4.8159924e+00    5.8035004e+02    6.6408993e-04    1.9328378e-05                0               -1      1.0000000e+00                0                1                0
    5.9622428e-02   -2.0987613e-02   -7.3749324e-02   -5.2848631e-03   -1.8739968e-01   -4.5903015e+00    5.5856628e+02    4.5760877e-04    1.5545864e-05                0               -1      1.0000000e+00                0                1                0
    5.8470637e-02   -2.0698545e-02   -7.3684049e-02   -8.9331297e-02   -2.0586402e-01   -4.6798990e+00    5.5412797e+02    6.0856818e-04    1.3472998e-05                0               -1      1.0000000e+00                0                1                0
    5.8736650e-02   -2.0449872e-02   -7.3446193e-02   -1.7741420e-01   -1.9740096e-01   -4.4399782e+00    5.5511820e+02    4.9778022e-04    1.3503082e-05                0               -1      1.0000000e+00                0                1                0
    5.8205272e-02   -2.1186336e-02   -7.3498873e-02    4.6198535e-02   -2.2280069e-01   -4.7206676e+00    5.4013513e+02    5.4284973e-04    1.1017611e-05                0               -1      1.0000000e+00                0                1                0
    5.7256660e-02   -2.1652031e-02   -7.3499079e-02   -3.2829921e-01   -4.9893410e-01   -4.6440021e+00    6.0248464e+02    5.2066518e-04    2.7030091e-05                0               -1      1.0000000e+00                0                1                0
    5.7835486e-02   -2.0734420e-02   -7.3555362e-02   -1.1538759e-01   -3.8014923e-01   -4.6438699e+00    5.4359885e+02    6.2066677e-04    1.1617843e-05                0               -1      1.0000000e+00                0                1                0
    5.8243950e-02   -2.0628611e-02   -7.3597338e-02   -1.4394514e-01   -3.6485372e-01   -4.6938492e+00    5.8283893e+02    5.0121331e-04    2.0675444e-05                0               -1      1.0000000e+00                0                1                0
    5.8635724e-02   -2.0670364e-02   -7.3116674e-02    1.5167096e-01   -1.0124760e-01   -4.3371587e+00    5.4500476e+02    4.7302992e-04    1.2679368e-05                0               -1      1.0000000e+00                0                1                0
    5.8865596e-02   -2.1293405e-02   -7.3088291e-02   -1.1603275e-01   -4.2974469e-01   -4.2170364e+00    5.3881287e+02    6.2610909e-04    1.1339585e-05                0               -1      1.0000000e+00                0                1                0
    5.7693369e-02   -2.0856239e-02   -7.3485665e-02   -3.1576192e-01   -2.4183312e-01   -4.6944463e+00    5.9462017e+02    5.5168975e-04    2.3557922e-05                0               -1      1.0000000e+00                0                1                0
    5.8456197e-02   -2.1306124e-02   -7.3177100e-02   -1.6189698e-01   -2.3786077e-01   -4.3996150e+00    5.3823019e+02    5.0810458e-04    1.0838534e-05                0               -1      1.0000000e+00                0                1                0
    5.7967434e-02   -2.1050916e-02   -7.3297278e-02   -3.7295425e-02   -2.7249979e-01   -4.6349006e+00    5.7874797e+02    6.2155086e-04    1.8887750e-05                0               -1      1.0000000e+00                0                1                0
    5.8742506e-02   -2.0434230e-02   -7.3184868e-02   -9.7515310e-02   -5.4882070e-02   -4.5050247e+00    5.4604090e+02    7.0353141e-04    1.2442929e-05                0               -1      1.0000000e+00                0                1                0
    5.7017307e-02   -2.2011305e-02   -7.3182485e-02   -1.9686096e-01   -3.1861212e-01   -4.6018414e+00    5.8459184e+02    5.4876603e-04    2.0510891e-05                0               -1      1.0000000e+00                0                1                0
    5.8351361e-02   -2.2216410e-02   -7.3209303e-02   -2.3419865e-01   -4.7034225e-01   -4.6624630e+00    6.0899860e+02    4.3632706e-04    3.1868775e-05                0               -1      1.0000000e+00                0                1                0
    5.8828761e-02   -2.1601444e-02   -7.3097887e-02   -2.4747019e-01   -3.4069917e-01   -4.5512214e+00    5.6291797e+02    4.9681644e-04    1.5706403e-05                0               -1      1.0000000e+00                0                1                0
    5.8710568e-02   -2.0918707e-02   -7.3182143e-02   -4.0228911e-02   -2.6204237e-01   -4.6765776e+00    5.4175981e+02    4.4188681e-04    1.1283642e-05                0               -1      1.0000000e+00                0                1                0
    5.8634768e-02   -2.0957141e-02   -7.3170446e-02   -1.5952705e-01   -1.7857893e-01   -4.6288434e+00    5.3752996e+02    6.4296404e-04    1.0709478e-05                0               -1      1.0000000e+00                0                1                0
    5.8487628e-02   -2.2147071e-02   -7.2864916e-02   -7.8243028e-02   -2.4405220e-01   -4.6133976e+00    5.6332881e+02    4.6934899e-04    1.5772610e-05                0               -1      1.0000000e+00                0                1                0
    5.8721801e-02   -2.1947974e-02   -7.2915761e-02   -1.8589853e-01   -1.8848411e-01   -4.6312397e+00    5.4807176e+02    4.4745055e-04    1.2951043e-05                0               -1      1.0000000e+00                0                1                0
    5.7745276e-02   -2.1146371e-02   -7.3017961e-02   -2.1765425e-01   -4.2025483e-01   -4.6066834e+00    6.0876386e+02    5.2767728e-04    2.9759276e-05                0               -1      1.0000000e+00                0                1                0
    5.9477903e-02   -2.0894352e-02   -7.2870708e-02    2.1234592e-02   -3.8064034e-01   -4.3594130e+00    5.3707969e+02    7.3710255e-04    1.0563611e-05                0               -1      1.0000000e+00                0                1                0
    5.8553842e-02   -2.0586823e-02   -7.3186129e-02    3.7828000e-02   -2.5143375e-01   -5.0428510e+00    5.4427659e+02    4.5598249e-04    1.1460788e-05                0               -1      1.0000000e+00                0                1                0
    5.8539650e-02   -2.0837865e-02   -7.2990649e-02    4.0530861e-02   -3.5230384e-01   -4.8002045e+00    5.5875538e+02    4.8696750e-04    1.4188785e-05                0               -1      1.0000000e+00                0                1                0
    5.8266359e-02   -2.3923527e-02   -7.3039138e-02   -1.1955209e-01   -4.7383584e-02   -4.6670901e+00    5.3840640e+02    4.5334904e-04    1.0910182e-05                0               -1      1.0000000e+00                0                1                0
    5.7828146e-02   -2.1133151e-02   -7.2722279e-02   -1.6568389e-01   -3.6773187e-01   -4.5501078e+00    5.5601405e+02    6.7764160e-04    1.4434686e-05                0               -1      1.0000000e+00                0                1                0
    5.8422824e-02   -2.1111327e-02   -7.2674151e-02   -3.8646791e-01   -5.0720454e-01   -4.5630757e+00    5.5496550e+02    6.7922035e-04    1.4289963e-05                0               -1      1.0000000e+00                0                1                0
    5.7530970e-02   -2.1224952e-02   -7.2721787e-02   -2.3393423e-01   -3.6633749e-01   -4.5875992e+00    5.9578756e+02    5.6748960e-04    2.4802073e-05                0               -1      1.0000000e+00                0                1                0
    5.7753947e-02   -2.0681917e-02   -7.2772353e-02   -2.4485415e-01   -3.4523272e-01   -4.7154394e+00    6.0263091e+02    4.4978252e-04    2.5993034e-05                0               -1      1.0000000e+00                0                1                0
    5.9497186e-02   -2.0879271e-02   -7.2752950e-02   -8.1856266e-02   -2.2541850e-01   -4.4468524e+00    5.7753168e+02    5.8151997e-04    1.8734504e-05                0               -1      1.0000000e+00                0                1                0
    5.7710565e-02   -2.1678364e-02   -7.2710450e-02   -9.2508514e-02   -2.2041290e-01   -4.6162137e+00    5.6332828e+02    5.2122153e-04    1.6065606e-05                0               -1      1.0000000e+00                0                1                0
    5.8502445e-02   -2.1090501e-02   -7.2718839e-02   -1.7751395e-01   -2.6015382e-01   -4.6434535e+00    5.8593487e+02    5.6116541e-04    2.1355974e-05                0               -1      1.0000000e+00                0                1                0
    5.9199828e-02   -2.0425902e-02   -7.2843342e-02   -2.2651138e-02   -2.9700619e-01   -4.7017964e+00    5.3556630e+02    5.7296603e-04    1.0004027e-05                0               -1      1.0000000e+00                0                1                0
    5.8937096e-02   -2.1697158e-02   -7.2560489e-02   -1.8891190e-01   -6.8800063e-02   -4.5850016e+00    5.3930095e+02    5.3454838e-04    1.1261760e-05                0               -1      1.0000000e+00                0                1                0
    5.9336839e-02   -2.0652000e-02   -7.2584086e-02   -1.8146012e-01   -1.6971584e-01   -4.6656002e+00    5.4367764e+02    6.3053818e-04    1.1820249e-05                0               -1      1.0000000e+00                0                1                0
    5.6537560e-02   -2.1938929e-02   -7.2654081e-02   -2.9505568e-01   -4.1033527e-01   -4.7093641e+00    6.0141381e+02    5.2175684e-04    2.8204503e-05                0               -1      1.0000000e+00                0                1                0
    5.8558798e-02   -2.1349236e-02   -7.2459709e-02   -1.6905968e-01   -2.6930503e-01   -4.5472604e+00    5.6435003e+02    5.4439760e-04    1.6441681e-05                0               -1      1.0000000e+00                0                1                0
    5.7824366e-02   -2.2249050e-02   -7.2630192e-02   -3.6372832e-01   -1.7559336e-01   -4.7411738e+00    5.5155671e+02    3.8001863e-04    1.3269019e-05                0               -1      1.0000000e+00                0                1                0
    5.9073200e-02   -2.1015378e-02   -7.2513538e-02   -2.5924899e-01   -3.2594315e-01   -4.5990685e+00    6.0655166e+02    5.1165080e-04    2.8766856e-05                0               -1      1.0000000e+00                0                1                0
    5.8378559e-02   -2.0870188e-02   -7.2527363e-02    1.4282470e-03   -1.2739976e-01   -4.5320072e+00    5.5327558e+02    6.5896253e-04    1.3617720e-05                0               -1      1.0000000e+00                0                1                0
    5.8501128e-02   -2.0321342e-02   -7.2471407e-02   -9.6056058e-02   -2.1631599e-01   -4.3578039e+00    5.3660560e+02    5.6789253e-04    1.0197777e-05                0               -1      1.0000000e+00                0                1                0
    5.8646902e-02   -2.2818466e-02   -7.2421709e-02   -3.1702920e-01   -3.9661919e-01   -4.5397652e+00    5.5046904e+02    5.5800835e-04    1.3649991e-05                0               -1      1.0000000e+00                0                1                0
    5.7897428e-02   -2.1499170e-02   -7.2498902e-02   -3.2290454e-01   -3.6289615e-01   -4.6557887e+00    5.5168471e+02    6.1006360e-04    1.3767687e-05                0               -1      1.0000000e+00                0                1                0
    5.8106303e-02   -2.1881294e-02   -7.2392833e-02   -2.7907924e-01   -3.4398268e-01   -4.6051767e+00    5.6245493e+02    4.5375399e-04    1.5866765e-05                0               -1      1.0000000e+00                0                1                0
    5.8353478e-02   -2.2311598e-02   -7.2272506e-02   -1.5891451e-01   -1.5932261e-01   -4.4567208e+00    5.6698781e+02    4.9488276e-04    1.6956714e-05                0               -1      1.0000000e+00                0                1                0
    5.7561287e-02   -2.0739519e-02   -7.2249272e-02   -3.1265262e-01   -1.0942180e-01   -4.5882442e+00    5.6008299e+02    5.3907747e-04    1.4873912e-05                0               -1      1.0000000e+00                0                1                0
    5.7458321e-02   -2.1424706e-02   -7.2427209e-02   -2.2233060e-01   -2.4437107e-01   -4.5819413e+00    5.8618315e+02    5.3967916e-04    2.0551432e-05                0               -1      1.0000000e+00                0                1                0
    5.7087103e-02   -2.1233592e-02   -7.2235233e-02   -3.2324154e-01   -2.9008662e-01   -4.3127487e+00    5.4390117e+02    6.6103794e-04    1.1984316e-05                0               -1      1.0000000e+00                0                1                0
    5.8466446e-02   -2.0938191e-02   -7.2338679e-02   -2.4961235e-01   -1.2336233e-01   -4.4573864e+00    5.7064191e+02    6.4851304e-04    1.7813451e-05                0               -1      1.0000000e+00                0                1                0
    5.8289120e-02   -2.0966903e-02   -7.2389146e-02   -1.0640641e-01   -1.1900036e-01   -4.6978781e+00    5.5475365e+02    4.9709745e-04    1.4202331e-05                0               -1      1.0000000e+00                0                1                0
    5.7586562e-02   -2.0828627e-02   -7.2316524e-02   -2.9557708e-01   -1.5810965e-01   -4.5847526e+00    5.5601135e+02    6.8343241e-04    1.4738466e-05                0               -1      1.0000000e+00                0                1                0
    5.8070558e-02   -2.0724294e-02   -7.2433710e-02   -1.0453539e-01   -1.9527881e-01   -4.7067210e+00    5.5355110e+02    4.1973431e-04    1.4137439e-05                0               -1      1.0000000e+00                0                1                0
    5.7224024e-02   -2.0400092e-02   -7.2378355e-02   -1.5794647e-01   -9.8587408e-02   -4.6799206e+00    5.8553591e+02    6.4346727e-04    2.0820087e-05                0               -1      1.0000000e+00                0                1                0
    5.7789560e-02   -2.0656215e-02   -7.2425904e-02   -1.2642925e-01   -3.7867077e-01   -4.6105471e+00    5.7832219e+02    6.0045581e-04    1.8505456e-05                0               -1      1.0000000e+00                0                1                0
    5.7370307e-02   -2.1491463e-02   -7.2428487e-02   -2.8379428e-01   -2.7840716e-01   -4.7568955e+00    5.7569866e+02    4.4532460e-04    1.8143801e-05                0               -1      1.0000000e+00                0                1                0
    5.7985632e-02   -2.2119548e-02   -7.2338339e-02   -1.9758562e-01   -3.6013596e-01   -4.6971369e+00    6.0434676e+02    4.6757014e-04    2.8657664e-05                0               -1      1.0000000e+00                0                1                0
    5.9020053e-02   -2.2605752e-02   -7.2304472e-02   -1.5508089e-01   -3.2653076e-01   -4.6146692e+00    5.8747685e+02    4.4458795e-04    2.1515344e-05                0               -1      1.0000000e+00                0                1                0
    5.8296872e-02   -2.2696451e-02   -7.2389246e-02   -2.0164525e-01   -4.3491799e-01   -4.3960315e+00    5.3682523e+02    5.9557555e-04    1.0632866e-05                0               -1      1.0000000e+00                0                1                0
    5.8257124e-02   -2.1744962e-02   -7.2129499e-02   -2.0876762e-01   -3.2983551e-01   -4.6622874e+00    5.8787539e+02    6.1711638e-04    2.1351367e-05                0               -1      1.0000000e+00                0                1                0
    5.7681144e-02   -2.1572714e-02   -7.2027542e-02   -5.4614151e-02   -1.6192288e-01   -4.4208833e+00    5.7177409e+02    5.2468032e-04    1.7520382e-05                0               -1      1.0000000e+00                0                1                0
    5.9206148e-02   -2.1822607e-02   -7.2193720e-02   -3.8280295e-01   -3.4483700e-02   -4.6254266e+00    5.3980597e+02    4.5674314e-04    1.1189682e-05                0               -1      1.0000000e+00                0                1                0
    5.7770977e-02   -2.0338933e-02   -7.2125035e-02   -1.8234627e-01   -3.3458521e-01   -4.6248721e+00    6.0115510e+02    6.0520710e-04    2.5454335e-05                0               -1      1.0000000e+00                0                1                0
    5.5869452e-02   -2.2709971e-02   -7.2138707e-02    2.1255116e-01    9.7281191e-02   -4.5702029e+00    5.9878871e+02    4.8966237e-04    2.4514661e-05                0               -1      1.0000000e+00                0                1                0
    5.7374525e-02   -2.2351346e-02   -7.1921619e-02   -3.5007857e-01   -4.3405660e-01   -4.7169499e+00    5.9127516e+02    5.0068966e-04    2.2445226e-05                0               -1      1.0000000e+00                0                1                0
    5.8090861e-02   -2.0560746e-02   -7.1802411e-02   -2.0144613e-01   -5.6027964e-02   -4.5092171e+00    5.6853841e+02    4.8838988e-04    1.6845020e-05                0               -1      1.0000000e+00                0                1                0
    5.7798039e-02   -2.1691083e-02   -7.1853803e-02   -2.8980195e-01   -3.9585865e-01   -4.6608702e+00    6.0442778e+02    4.7747015e-04    2.8360624e-05                0               -1      1.0000000e+00                0                1                0
    5.7894795e-02   -2.0983292e-02   -7.1852387e-02   -2.4924859e-01   -1.7000646e-01   -4.5939199e+00    5.6264823e+02    6.6867030e-04    1.6242169e-05                0               -1      1.0000000e+00                0                1                0
    5.7492870e-02   -2.0384533e-02   -7.1935542e-02   -2.2519102e-01   -3.2888419e-01   -4.5584302e+00    5.9671221e+02    6.0103522e-04    2.3400366e-05                0               -1      1.0000000e+00                0                1                0
    5.7837255e-02   -2.0106528e-02   -7.1964192e-02   -1.7941448e-01   -1.3641167e-01   -4.5526172e+00    5.4982103e+02    5.3573834e-04    1.2191905e-05                0               -1      1.0000000e+00                0                1                0
    5.7797506e-02   -2.1530375e-02   -7.1684497e-02   -4.2247984e-02   -2.7398124e-01   -4.5082290e+00    5.7079638e+02    6.6404352e-04    1.7714352e-05                0               -1      1.0000000e+00                0                1                0
    5.8512718e-02   -2.1297046e-02   -7.1641168e-02   -2.2818352e-01   -3.6188362e-01   -4.5288556e+00    5.5529802e+02    4.5296593e-04    1.4007577e-05                0               -1      1.0000000e+00                0                1                0
    5.8700924e-02   -2.1196186e-02   -7.1686543e-02   -2.3434837e-01   -3.4804878e-01   -4.6851777e+00    6.0923815e+02    5.9502573e-04    3.1227259e-05                0               -1      1.0000000e+00                0                1                0
    5.8368363e-02   -2.3003495e-02   -7.1697909e-02   -1.8861803e-01   -4.0457176e-01   -4.6856525e+00    5.9968478e+02    5.2620269e-04    2.4899322e-05                0               -1      1.0000000e+00                0                1                0
    5.8675319e-02   -2.0246240e-02   -7.1873572e-02   -2.0157037e-01   -2.8320421e-01   -4.8784950e+00    5.4892933e+02    4.7554452e-04    1.1411124e-05                0               -1      1.0000000e+00                0                1                0
    5.8375443e-02   -2.1946716e-02   -7.1406172e-02   -1.9522450e-01   -3.4976219e-01   -4.3090626e+00    5.5427174e+02    6.9627769e-04    1.4324672e-05                0               -1      1.0000000e+00                0                1                0
    5.8362075e-02   -2.0598446e-02   -7.1535018e-02   -3.2900397e-01   -5.6262631e-02   -4.4065442e+00    5.3897585e+02    4.5983342e-04    1.1337606e-05                0               -1      1.0000000e+00                0                1                0
    5.8514467e-02   -2.3885630e-02   -7.1544449e-02   -3.1147110e-01   -4.5420465e-01   -4.6084071e+00    6.1092045e+02    5.5264309e-04    3.1371671e-05                0               -1      1.0000000e+00                0                1                0
    5.6953317e-02   -2.1308577e-02   -7.1530501e-02   -3.1290064e-01   -1.1464787e-01   -4.5043373e+00    5.8992527e+02    4.4572755e-04    2.2644372e-05                0               -1      1.0000000e+00                0                1                0
    5.8337422e-02   -2.2085085e-02   -7.1534476e-02   -2.4166361e-01   -3.1654330e-01   -4.5040976e+00    5.8062232e+02    5.1910528e-04    1.9418936e-05                0               -1      1.0000000e+00                0                1                0
    5.7389390e-02   -2.2039664e-02   -7.1621779e-02   -2.0367264e-01   -3.1789513e-01   -4.6198226e+00    5.9050825e+02    4.7344540e-04    2.2755206e-05                0               -1      1.0000000e+00                0                1                0
    5.8463342e-02   -2.0561585e-02   -7.1504875e-02   -1.6228312e-01   -3.3030622e-01   -4.6206150e+00    6.0844056e+02    5.3456989e-04    3.1346059e-05                0               -1      1.0000000e+00                0                1                0
    5.9621803e-02   -2.1245111e-02   -7.1591729e-02   -2.4556377e-01   -5.1775206e-01   -4.6776805e+00    6.1011617e+02    4.6156068e-04    3.0401455e-05                0               -1      1.0000000e+00                0                1                0
    5.7647910e-02   -2.0707543e-02   -7.1229838e-02   -3.4061468e-01   -2.4325659e-01   -4.2931554e+00    5.8002970e+02    5.6678385e-04    1.8943469e-05                0               -1      1.0000000e+00                0                1                0
    5.9269551e-02   -2.0868975e-02   -7.1246545e-02   -2.7341827e-01   -2.1202541e-01   -4.2705896e+00    5.3632565e+02    7.0350080e-04    1.0440057e-05                0               -1      1.0000000e+00                0                1                0
    5.7168884e-02   -2.2180905e-02   -7.1276665e-02   -2.0169940e-01   -2.4722765e-01   -4.5567122e+00    5.8466955e+02    5.9254865e-04    2.0723356e-05                0               -1      1.0000000e+00                0                1                0
    5.8522672e-02   -2.1459763e-02   -7.1223756e-02   -2.2001674e-01   -1.4698207e-01   -4.5466937e+00    5.9747166e+02    5.9746401e-04    2.5302302e-05                0               -1      1.0000000e+00                0                1                0
    5.8745350e-02   -2.1120660e-02   -7.1233390e-02   -3.7407345e-02   -4.8285135e-02   -4.5030048e+00    5.4505538e+02    5.5847524e-04    1.2366188e-05                0               -1      1.0000000e+00                0                1                0
    5.8093795e-02   -2.0824208e-02   -7.1284525e-02   -2.3306368e-01   -1.7008906e-01   -4.4851364e+00    5.6946020e+02    4.2287924e-04    1.7270203e-05                0               -1      1.0000000e+00                0                1                0
    5.8738842e-02   -2.0394934e-02   -7.1336313e-02   -1.2271077e-01   -1.9105605e-01   -4.6360838e+00    5.4649969e+02    5.9409201e-04    1.2111296e-05                0               -1      1.0000000e+00                0                1                0
    5.8291102e-02   -2.0560230e-02   -7.1301670e-02   -5.1846948e-01   -4.2034818e-01   -4.4976487e+00    5.6485724e+02    4.7456036e-04    1.5166043e-05                0               -1      1.0000000e+00                0                1                0
    5.6847276e-02   -2.2414058e-02   -7.1235654e-02   -2.6431383e-01   -4.2459922e-01   -4.6301929e+00    6.0940439e+02    5.8501772e-04    3.2491034e-05                0               -1      1.0000000e+00                0                1                0
    5.9488683e-02   -2.0472916e-02   -7.1224551e-02   -2.5884689e-01   -4.9222849e-01   -4.3670021e+00    5.8120698e+02    4.3865451e-04    1.9081432e-05                0               -1      1.0000000e+00                0                1                0
    5.9321394e-02   -2.1614880e-02   -7.1143583e-02    5.1445214e-03   -1.9935207e-01   -4.3474136e+00    5.3697015e+02    4.7691432e-04    1.0725024e-05                0               -1      1.0000000e+00                0                1                0
    5.8245035e-02   -2.1128554e-02   -7.1123527e-02   -3.2372851e-01   -3.2218022e-01   -4.4324808e+00    5.8220396e+02    5.4579482e-04    2.0072894e-05                0               -1      1.0000000e+00                0                1                0
    5.8467037e-02   -2.1045777e-02   -7.1022276e-02   -1.9656122e-01   -2.6582012e-01   -4.3639006e+00    5.7475158e+02    6.0892168e-04    1.8350165e-05                0               -1      1.0000000e+00                0                1                0
    5.7346008e-02   -2.1883590e-02   -7.1217421e-02   -3.6225585e-01   -2.4705228e-01   -4.5676851e+00    5.9563944e+02    5.6931732e-04    2.3692983e-05                0               -1      1.0000000e+00                0                1                0
    5.7893387e-02   -2.1140705e-02   -7.1014485e-02   -1.2049994e-01   -2.7247394e-01   -4.4630663e+00    5.7614051e+02    6.6519824e-04    1.8957453e-05                0               -1      1.0000000e+00                0                1                0
    5.9329967e-02   -2.1268247e-02   -7.1068219e-02   -1.7881563e-01   -2.8519481e-01   -4.4982983e+00    5.8036913e+02    5.6113896e-04    1.9181732e-05                0               -1      1.0000000e+00                0                1                0
    5.9288881e-02   -2.0817678e-02   -7.1047558e-02   -2.4151836e-01   -4.3808831e-01   -4.6220319e+00    5.8438123e+02    4.9519915e-04    1.9799459e-05                0               -1      1.0000000e+00                0                1                0
    5.7894360e-02   -2.0164578e-02   -7.1128469e-02   -4.0247607e-01   -3.9303821e-01   -4.3821937e+00    5.7628455e+02    4.9224907e-04    1.7456566e-05                0               -1      1.0000000e+00                0                1                0
    5.9207289e-02   -2.0052835e-02   -7.2920316e-02    4.5165847e-02   -2.5221254e-01   -4.2996213e+00    5.4782105e+02    6.6381562e-04    1.0624567e-05                0               -1      1.0000000e+00                0                1                0
    5.9089278e-02   -2.0045923e-02   -7.1158583e-02   -2.3548221e-01   -2.5645568e-01   -4.6459595e+00    5.5152978e+02    5.7843543e-04    1.1283566e-05                0               -1      1.0000000e+00                0                1                0
    5.8021621e-02   -2.1120320e-02   -7.0942977e-02   -4.4826448e-02   -1.1481395e-01   -4.1975575e+00    5.4290509e+02    4.0542237e-04    1.1889378e-05                0               -1      1.0000000e+00                0                1                0
    5.7896571e-02   -2.0647368e-02   -7.0919052e-02   -2.3291159e-01   -2.4936076e-01   -4.5119793e+00    5.8236427e+02    5.9964760e-04    1.9819664e-05                0               -1      1.0000000e+00                0                1                0
    5.7850916e-02   -2.0471773e-02   -7.0925787e-02   -1.2939262e-02   -7.9506045e-02   -4.2746438e+00    5.5535126e+02    5.0840589e-04    1.3801830e-05                0               -1      1.0000000e+00                0                1                0
    5.7913721e-02   -2.2492111e-02   -7.0845387e-02   -2.4021503e-01   -3.8625849e-01   -4.5282195e+00    6.1281923e+02    4.3788878e-04    3.4374402e-05                0               -1      1.0000000e+00                0                1                0
    5.8713510e-02   -2.2139944e-02   -7.0826965e-02   -2.5077235e-01   -2.7600458e-01   -4.6550045e+00    5.5385084e+02    4.4543342e-04    1.4129490e-05                0               -1      1.0000000e+00                0                1                0
    5.8652884e-02   -2.1252242e-02   -7.0850507e-02   -1.9112969e-01   -3.6969414e-02   -4.4442713e+00    5.4763940e+02    7.2444762e-04    1.2983548e-05                0               -1      1.0000000e+00                0                1                0
    5.8428025e-02   -2.1396075e-02   -7.0861074e-02   -3.1893418e-01   -3.7635243e-01   -4.2968953e+00    5.4361471e+02    3.9881211e-04    1.2495097e-05                0               -1      1.0000000e+00                0                1                0
    5.7836696e-02   -2.1807021e-02   -7.0876422e-02   -3.6685889e-01   -3.9383509e-01   -4.5334205e+00    6.0185187e+02    5.2527641e-04    2.7318006e-05                0               -1      1.0000000e+00                0                1                0
    5.8074518e-02   -2.1748326e-02   -7.1001095e-02   -2.2806591e-01   -4.4270582e-01   -4.5937889e+00    6.0140782e+02    4.3483583e-04    2.5985533e-05                0               -1      1.0000000e+00                0                1                0
    5.9390701e-02   -2.1599329e-02   -7.0845346e-02   -2.1178753e-01   -3.7240251e-01   -4.4459986e+00    5.8882671e+02    4.8879878e-04    2.1748354e-05                0               -1      1.0000000e+00                0                1                0
    5.7962246e-02   -2.0260952e-02   -7.0945885e-02   -3.8290879e-02   -3.9888057e-01   -4.4153816e+00    5.8652509e+02    5.8841969e-04    2.0627993e-05                0               -1      1.0000000e+00                0                1                0
    5.8924521e-02   -2.0960165e-02   -7.0675755e-02   -1.0634808e-01   -2.9826379e-01   -4.4490319e+00    5.7276006e+02    4.3342620e-04    1.8275179e-05                0               -1      1.0000000e+00                0                1                0
    5.7823730e-02   -2.1491311e-02   -7.0636393e-02   -3.0101657e-01   -2.3471975e-01   -4.6289383e+00    5.4302900e+02    6.8167817e-04    1.2089013e-05                0               -1      1.0000000e+00                0                1                0
    5.8766772e-02   -2.2250137e-02   -7.0637160e-02   -1.6361746e-01   -3.1711607e-01   -4.5581822e+00    5.8685196e+02    4.4070119e-04    2.1002665e-05                0               -1      1.0000000e+00                0                1                0
    5.8205529e-02   -2.1732838e-02   -7.0656678e-02   -2.2568651e-01   -4.4634484e-01   -4.5807616e+00    5.9695078e+02    4.5018523e-04    2.4422402e-05                0               -1      1.0000000e+00                0                1                0
    5.7219201e-02   -2.1869236e-02   -7.0759526e-02   -3.4473885e-01   -2.7933250e-01   -4.6576684e+00    5.8686784e+02    4.9068990e-04    2.1899931e-05                0               -1      1.0000000e+00                0                1                0
    5.9184529e-02   -2.1559630e-02   -7.0699062e-02   -2.2760188e-01   -1.2514504e-01   -4.5202001e+00    5.8277583e+02    6.0538932e-04    2.0001788e-05                0               -1      1.0000000e+00                0                1                0
    5.7833144e-02   -2.1166452e-02   -7.0780522e-02   -1.6248579e-01   -4.2178030e-01   -4.5736401e+00    5.9794363e+02    4.9564821e-04    2.5283517e-05                0               -1      1.0000000e+00                0                1                0
    5.8326769e-02   -2.0887490e-02   -7.0772677e-02   -1.8008271e-01   -3.5976480e-01   -4.5249037e+00    6.0125243e+02    4.4720137e-04    2.8145108e-05                0               -1      1.0000000e+00                0                1                0
    5.9658236e-02   -2.1264991e-02   -7.0663258e-02   -1.9052568e-01   -1.4212482e-01   -4.4285537e+00    5.7264587e+02    4.8436276e-04    1.7814330e-05                0               -1      1.0000000e+00                0                1                0
    5.7745790e-02   -2.0022977e-02   -7.4085290e-02   -2.7831489e-01   -1.9131899e-01   -4.6476285e+00    5.8908951e+02    6.0888290e-04    2.1243991e-05                0               -1      1.0000000e+00                0                1                0
    5.8834728e-02   -2.0625225e-02   -7.0486171e-02   -1.9072120e-01   -2.5848737e-02   -4.2858252e+00    5.4603118e+02    5.2495666e-04    1.2802384e-05                0               -1      1.0000000e+00                0                1                0
    5.7823374e-02   -2.1016638e-02   -7.0537327e-02   -2.9062839e-01   -3.0046021e-01   -4.5129303e+00    5.7690360e+02    6.7279857e-04    1.8679269e-05                0               -1      1.0000000e+00                0                1                0
    5.8480356e-02   -2.0392191e-02   -7.0456523e-02   -2.4941999e-01   -3.1348114e-01   -4.3418222e+00    5.6700608e+02    5.0175090e-04    1.5736201e-05                0               -1      1.0000000e+00                0                1                0
    5.7111321e-02   -2.2614971e-02   -7.0542521e-02   -2.8638083e-01   -4.4063959e-01   -4.6081781e+00    6.0115472e+02    5.2139728e-04    2.6875232e-05                0               -1      1.0000000e+00                0                1                0
    5.7383620e-02   -2.1297807e-02   -7.0428856e-02   -3.8612878e-01   -2.9872276e-01   -4.5207898e+00    5.6149703e+02    4.7157486e-04    1.5735351e-05                0               -1      1.0000000e+00                0                1                0
    5.8683040e-02   -2.1822180e-02   -7.0484779e-02   -9.0205225e-02   -2.6550944e-01   -4.4913304e+00    5.7464963e+02    5.5014819e-04    1.8133286e-05                0               -1      1.0000000e+00                0                1                0
    5.9536073e-02   -2.1065171e-02   -7.0533004e-02   -1.2430512e-01   -3.7716398e-01   -4.5206146e+00    5.6878222e+02    6.2497062e-04    1.6691939e-05                0               -1      1.0000000e+00                0                1                0
    5.7436857e-02   -2.1228019e-02   -7.0434398e-02   -3.1159685e-01   -3.9787426e-01   -4.5410828e+00    6.0227205e+02    6.0274579e-04    2.7707481e-05                0               -1      1.0000000e+00                0                1                0
    5.9145039e-02   -2.1416705e-02   -7.0464836e-02   -2.9702439e-01   -3.6454749e-01   -4.4140929e+00    5.8854851e+02    5.0104357e-04    2.1916939e-05                0               -1      1.0000000e+00                0                1                0
    5.8141883e-02   -2.0728428e-02   -7.0427579e-02   -1.9591388e-01    7.5838831e-02   -4.4633515e+00    5.3703308e+02    6.2043909e-04    1.0945281e-05                0               -1      1.0000000e+00                0                1                0
    5.8990241e-02   -2.0958936e-02   -7.0556534e-02   -1.7410139e-01   -4.4246762e-01   -4.5541424e+00    5.9284024e+02    4.9984161e-04    2.1533223e-05                0               -1      1.0000000e+00                0                1                0
    5.9358322e-02   -2.2374690e-02   -7.0520222e-02   -1.9571832e-01   -5.5274805e-01   -4.5196102e+00    6.0138802e+02    5.7420545e-04    2.5758072e-05                0               -1      1.0000000e+00                0                1                0
    5.7562739e-02   -2.1782670e-02   -7.0474747e-02   -3.9270263e-01   -3.0646904e-01   -4.6369119e+00    6.0500776e+02    4.6769232e-04    2.8397216e-05                0               -1      1.0000000e+00                0                1                0
    5.8470981e-02   -2.0163613e-02   -7.0533013e-02   -1.9808309e-01   -3.3144397e-01   -4.3645542e+00    5.4774194e+02    7.1078505e-04    1.0897748e-05                0               -1      1.0000000e+00                0                1                0
    5.7824663e-02   -2.0650058e-02   -7.0353369e-02   -2.3134199e-01   -1.8159170e-01   -4.4322711e+00    5.5157304e+02    6.6467391e-04    1.3740415e-05                0               -1      1.0000000e+00                0                1                0
    5.8442254e-02   -2.0926011e-02   -7.0418013e-02   -1.7518849e-01   -6.6313389e-02   -4.6808768e+00    5.3758920e+02    5.5407334e-04    1.0351552e-05                0               -1      1.0000000e+00                0                1                0
    5.7908045e-02   -2.1341636e-02   -7.0306224e-02   -2.3268474e-01   -2.8116793e-01   -4.4972475e+00    5.9981373e+02    4.3630912e-04    2.5816204e-05                0               -1      1.0000000e+00                0                1                0
    5.8892855e-02   -2.0009747e-02   -7.3709636e-02    3.1072938e-02   -2.9549720e-01   -4.3534964e+00    5.4935915e+02    5.3450107e-04    1.0578593e-05                0               -1      1.0000000e+00                0                1                0
    5.4206823e-02   -1.9082975e-02   -7.3189799e-02   -9.8777384e-02   -1.0044642e-01   -4.6647993e+00    5.6116488e+02    5.0012861e-04    1.3419062e-05                0               -1      1.0000000e+00                0                1                0
    5.8936202e-02   -1.9319977e-02   -7.7718154e-02   -5.0984264e-02   -1.2407683e-01   -4.3678638e+00    5.4981075e+02    6.6426302e-04    1.1739558e-05                0               -1      1.0000000e+00                0                1                0
    5.7999693e-02   -1.8361608e-02   -7.7835230e-02   -3.4578580e-01   -3.4259281e-01   -4.9463223e+00    6.1609025e+02    3.6751330e-04    3.5187988e-05                0               -1      1.0000000e+00                0                1                0
    5.7763625e-02   -1.8947701e-02   -7.7792020e-02   -2.5967819e-01   -8.6558431e-02   -4.8637539e+00    5.8569605e+02    4.5731731e-04    2.0240759e-05                0               -1      1.0000000e+00                0                1                0
    5.7907212e-02   -1.9716454e-02   -7.7394866e-02   -2.1746835e-01   -2.3054694e-01   -4.8014942e+00    6.0257074e+02    4.5049582e-04    2.6625975e-05                0               -1      1.0000000e+00                0                1                0
    5.7822345e-02   -1.9804619e-02   -7.7255922e-02   -1.6222206e-01   -4.8579645e-02   -4.9329330e+00    5.7491288e+02    4.8068070e-04    1.7417310e-05                0               -1      1.0000000e+00                0                1                0
    5.9645567e-02   -1.9526892e-02   -7.7292491e-02   -9.9645310e-02   -2.9690603e-01   -4.8318078e+00    5.8450605e+02    5.0221898e-04    1.9629303e-05                0               -1      1.0000000e+00                0                1                0
    5.8403368e-02   -1.9924357e-02   -7.7086206e-02   -2.0372125e-01   -2.3604548e-01   -4.9260149e+00    5.6614489e+02    6.6096908e-04    1.5406771e-05                0               -1      1.0000000e+00                0                1                0
    5.7660063e-02   -1.9833873e-02   -7.7088789e-02   -4.4405685e-01   -5.8877277e-02   -4.7261597e+00    5.6383407e+02    6.0595983e-04    1.4828771e-05                0               -1      1.0000000e+00                0                1                0
    5.8456574e-02   -1.9790961e-02   -7.6867524e-02   -1.7262377e-01   -1.4023899e-01   -4.7578421e+00    5.6426495e+02    4.1887998e-04    1.4802405e-05                0               -1      1.0000000e+00                0                1                0
    5.8101605e-02   -1.9974726e-02   -7.6838944e-02   -1.9265269e-01   -3.0939121e-01   -4.8819158e+00    5.6390294e+02    5.8064884e-04    1.4561917e-05                0               -1      1.0000000e+00                0                1                0
    5.9430697e-02   -1.8008663e-02   -7.6719672e-02   -1.5370863e-01   -5.3106616e-01   -4.9249487e+00    5.9887874e+02    5.4638426e-04    2.3436366e-05                0               -1      1.0000000e+00                0                1                0
    5.8147898e-02   -1.9849648e-02   -7.6491457e-02   -2.2225925e-01   -8.5969891e-02   -4.8086484e+00    5.8278034e+02    6.2429110e-04    2.0066383e-05                0               -1      1.0000000e+00                0                1                0
    5.7664453e-02   -1.9838968e-02   -7.6337593e-02   -2.6796443e-01   -2.6999754e-01   -4.8251729e+00    6.0385833e+02    6.0218520e-04    2.7233051e-05                0               -1      1.0000000e+00                0                1                0
    5.8878092e-02   -1.9348807e-02   -7.6222589e-02   -7.0099365e-02   -1.5720483e-01   -4.7880853e+00    5.4952918e+02    4.3041188e-04    1.1281948e-05                0               -1      1.0000000e+00                0                1                0
    5.7656441e-02   -1.9777711e-02   -7.6036814e-02   -3.4035954e-01   -3.6061551e-01   -4.5723622e+00    5.7803519e+02    5.6102072e-04    1.8203816e-05                0               -1      1.0000000e+00                0                1                0
    5.8974282e-02   -1.9882152e-02   -7.5937396e-02   -2.3591496e-01   -2.5836702e-01   -4.5432948e+00    5.4849012e+02    6.0362651e-04    1.0472922e-05                0               -1      1.0000000e+00                0                1                0
    5.7533155e-02   -1.9434581e-02   -7.5529620e-02   -1.6868252e-01   -1.5767622e-01   -4.6235767e+00    5.8559232e+02    4.6990598e-04    2.0086053e-05                0               -1      1.0000000e+00                0                1                0
    5.8110215e-02   -1.9267463e-02   -7.5484092e-02   -7.2069260e-02   -1.4860805e-01   -4.8948673e+00    5.5855659e+02    5.3965780e-04    1.2839703e-05                0               -1      1.0000000e+00                0                1                0
    5.9104853e-02   -1.8671623e-02   -7.5410778e-02   -1.5194685e-01   -5.9764645e-02   -4.6292067e+00    5.5743491e+02    4.5164048e-04    1.3186417e-05                0               -1      1.0000000e+00                0                1                0
    5.7867002e-02   -1.9941722e-02   -7.5306004e-02   -1.6243237e-01   -2.6386158e-01   -4.6197559e+00    5.6808989e+02    4.4414633e-04    1.5867777e-05                0               -1      1.0000000e+00                0                1                0
    5.7948847e-02   -1.9705951e-02   -7.5128921e-02   -2.3732168e-01   -4.5415922e-02   -4.6967416e+00    5.8558655e+02    4.3338147e-04    2.0080802e-05                0               -1      1.0000000e+00                0                1                0
    5.7958113e-02   -1.9768961e-02   -7.5266382e-02   -2.2454180e-01   -2.1379728e-01   -4.8487423e+00    6.0599858e+02    6.1832406e-04    3.1309395e-05                0               -1      1.0000000e+00                0                1                0
    5.8634343e-02   -1.8633113e-02   -7.4559079e-02   -4.6918025e-02   -2.8581526e-02   -4.4927614e+00    5.7258260e+02    4.5398060e-04    1.6734662e-05                0               -1      1.0000000e+00                0                1                0
    5.7777578e-02   -1.9506162e-02   -7.4479671e-02   -2.8590303e-01   -2.9649736e-01   -4.7734360e+00    6.0841990e+02    5.4716048e-04    3.0225317e-05                0               -1      1.0000000e+00                0                1                0
    5.7987598e-02   -1.9787754e-02   -7.4340858e-02   -1.5890525e-01   -8.7633076e-02   -4.5583701e+00    5.7652344e+02    5.8175431e-04    1.7550554e-05                0               -1      1.0000000e+00                0                1                0
    5.8322103e-02   -1.9364963e-02   -7.4322495e-02   -1.3539840e-01   -1.7309195e-01   -4.5816041e+00    5.9571265e+02    5.1524917e-04    2.2769377e-05                0               -1      1.0000000e+00                0                1                0
    6.0268868e-02   -1.8412172e-02   -7.4049330e-02   -3.0844682e-01   -4.4439138e-01   -4.7478771e+00    5.9722312e+02    5.8373081e-04    2.3530083e-05                0               -1      1.0000000e+00                0                1                0
    6.0415855e-02   -1.8732112e-02   -7.3570259e-02   -1.5806592e-01   -2.8075483e-01   -4.7579351e+00    6.0317601e+02    5.6757516e-04    2.6112124e-05                0               -1      1.0000000e+00                0                1                0
    6.0523154e-02   -1.8631126e-02   -7.3284702e-02   -1.7596922e-01   -3.7804148e-01   -4.8788078e+00    6.1548899e+02    4.5097166e-04    3.2580248e-05                0               -1      1.0000000e+00                0                1                0
    6.0087883e-02   -1.9093441e-02   -7.2718380e-02   -2.7125565e-01   -3.9743182e-01   -4.7414324e+00    6.1139881e+02    4.2658703e-04    2.9983073e-05                0               -1      1.0000000e+00                0                1                0
    6.0483293e-02   -1.8494884e-02   -7.2623608e-02   -1.9864960e-01   -5.4604844e-01   -4.6032547e+00    6.0418726e+02    5.5918559e-04    2.6320589e-05                0               -1      1.0000000e+00                0                1                0
    6.0057146e-02   -1.9699632e-02   -7.2236781e-02   -2.5577689e-01   -4.0966084e-01   -4.7415645e+00    6.0376952e+02    5.8077186e-04    2.6516566e-05                0               -1      1.0000000e+00                0                1                0
    6.0324865e-02   -1.8685024e-02   -7.1791175e-02   -7.9623010e-02   -2.2783989e-01   -4.1798526e+00    5.4879635e+02    5.6884392e-04    1.0217458e-05                0               -1      1.0000000e+00                0                1                0
    6.0826498e-02   -1.7961378e-02   -7.1978709e-02   -2.4595304e-01   -4.9992413e-01   -4.6300439e+00    6.0916146e+02    5.6905080e-04    2.9193904e-05                0               -1      1.0000000e+00                0                1                0
    6.0161869e-02   -1.8488896e-02   -7.1964898e-02   -9.0885116e-02   -5.6585167e-01   -4.4555992e+00    5.8416560e+02    5.7181770e-04    1.9419332e-05                0               -1      1.0000000e+00                0                1                0
    6.0692323e-02   -1.8502563e-02   -7.1894536e-02   -2.4117996e-01   -5.3531807e-01   -4.6466672e+00    6.1043857e+02    5.0804071e-04    2.9556680e-05                0               -1      1.0000000e+00                0                1                0
    5.9920836e-02   -1.9983185e-02   -7.1635032e-02    1.2483726e-01   -1.2621107e-01   -4.1324914e+00    5.4976114e+02    5.0195294e-04    1.0610517e-05                0               -1      1.0000000e+00                0                1                0
    6.0119532e-02   -1.9379828e-02   -7.1715688e-02   -1.2612718e-01   -4.6942849e-01   -4.6444769e+00    6.1352692e+02    5.3262742e-04    3.2461725e-05                0               -1      1.0000000e+00                0                1                0
    6.1036467e-02   -1.6522334e-02   -7.1061036e-02   -1.9332793e-01   -4.5617715e-01   -4.5936023e+00    6.1479848e+02    5.2586567e-04    3.4868277e-05                0               -1      1.0000000e+00                0                1                0
    6.0090150e-02   -1.9880264e-02   -7.1158920e-02   -1.6513868e-01   -4.6135681e-01   -4.5485290e+00    6.1663124e+02    5.5097820e-04    3.6433456e-05                0               -1      1.0000000e+00                0                1                0
    6.0770103e-02   -1.6842876e-02   -7.0909181e-02   -2.0370855e-01   -5.9732293e-01   -4.5251888e+00    6.0102385e+02    5.7544687e-04    2.4155358e-05                0               -1      1.0000000e+00                0                1                0
    6.0950547e-02   -1.6479603e-02   -7.0775330e-02   -2.2428593e-01   -5.0937928e-01   -4.4412134e+00    5.7514951e+02    4.8589031e-04    1.4784749e-05                0               -1      1.0000000e+00                0                1                0
    6.0459773e-02   -1.7909925e-02   -7.0506031e-02   -3.0357022e-01   -3.5579667e-01   -4.4389221e+00    5.7796063e+02    4.9839411e-04    1.6974836e-05                0               -1      1.0000000e+00                0                1                0
    6.0078741e-02   -1.9588998e-02   -7.0563686e-02   -2.0626550e-01   -2.9994607e-01   -4.3906509e+00    5.7971370e+02    5.0709015e-04    1.8182393e-05                0               -1      1.0000000e+00                0                1                0
    6.0112802e-02   -1.8852752e-02   -7.0433429e-02   -2.1069655e-01   -4.8301263e-01   -4.6150867e+00    5.9455792e+02    5.4470168e-04    2.2160827e-05                0               -1      1.0000000e+00                0                1                0
    6.1060244e-02   -1.7338048e-02   -7.0406438e-02   -1.1178249e-01   -4.0610754e-01   -4.6389073e+00    6.2005046e+02    4.8805367e-04    4.0878411e-05                0               -1      1.0000000e+00                0                1                0
    5.8928742e-02   -2.1620756e-02   -7.0215312e-02   -2.4734740e-01   -2.8144646e-01   -4.3816325e+00    5.5313443e+02    6.1232936e-04    1.3933691e-05                0               -1      1.0000000e+00                0                1                0
    5.7985761e-02   -2.0645414e-02   -7.0219704e-02   -1.8230846e-01   -5.1818694e-02   -4.4524444e+00    5.5529518e+02    6.8702037e-04    1.3713528e-05                0               -1      1.0000000e+00                0                1                0
    5.8838602e-02   -2.1225975e-02   -7.0059172e-02   -2.1922108e-01   -2.7877739e-01   -4.3220086e+00    5.8388290e+02    5.9361540e-04    2.1213175e-05                0               -1      1.0000000e+00                0                1                0
    5.7795737e-02   -2.1228258e-02   -6.9954269e-02   -3.3009672e-01   -3.6783789e-01   -4.4524833e+00    5.9758141e+02    5.0927522e-04    2.5079431e-05                0               -1      1.0000000e+00                0                1                0
    5.9337216e-02   -2.2594479e-02   -7.0098248e-02   -1.0583581e-01   -2.7186904e-01   -4.5320918e+00    5.9431500e+02    5.7621822e-04    2.4123975e-05                0               -1      1.0000000e+00                0                1                0
    5.8279456e-02   -2.1292943e-02   -7.0019970e-02   -2.9484305e-01   -2.4510971e-01   -4.3521567e+00    5.9992365e+02    4.7290455e-04    2.5530082e-05                0               -1      1.0000000e+00                0                1                0
    5.7719456e-02   -2.1712699e-02   -6.9872369e-02   -2.7464881e-01   -1.6619293e-01   -4.2759101e+00    5.5163840e+02    6.1952880e-04    1.3933969e-05                0               -1      1.0000000e+00                0                1                0
    5.8709642e-02   -2.1485169e-02   -7.0124285e-02   -5.9500411e-02    2.6890906e-03   -4.5123178e+00    5.4907487e+02    5.3790213e-04    1.3320524e-05                0               -1      1.0000000e+00                0                1                0
    5.7617887e-02   -2.0783545e-02   -7.0074949e-02   -1.8590266e-01   -2.9335320e-01   -4.4848682e+00    5.6491735e+02    6.3241508e-04    1.6151149e-05                0               -1      1.0000000e+00                0                1                0
    5.7301725e-02   -2.0813637e-02   -6.9819799e-02   -2.0381664e-01   -3.6983909e-01   -4.4360914e+00    5.7817709e+02    6.1656547e-04    1.9205604e-05                0               -1      1.0000000e+00                0                1                0
    5.7920978e-02   -2.1734037e-02   -6.9818385e-02   -1.1575652e-01   -5.0066627e-01   -4.5328535e+00    5.9776732e+02    4.1807021e-04    2.5324679e-05                0               -1      1.0000000e+00                0                1                0
    5.7926575e-02   -2.1457923e-02   -6.9831846e-02   -3.0748502e-01   -4.4500373e-01   -4.6115650e+00    6.1109404e+02    4.5754463e-04    3.2628513e-05                0               -1      1.0000000e+00                0                1                0
    5.6953182e-02   -2.0920092e-02   -6.9739505e-02   -3.7744974e-01   -3.8753681e-01   -4.4629905e+00    5.8711349e+02    5.1167146e-04    2.1142719e-05                0               -1      1.0000000e+00                0                1                0
    5.7514770e-02   -2.1775244e-02   -6.9811146e-02   -2.7940608e-01   -4.6715339e-01   -4.4440384e+00    6.0797414e+02    4.3024869e-04    2.9862474e-05                0               -1      1.0000000e+00                0                1                0
    5.8250597e-02   -2.0793400e-02   -6.9971455e-02   -2.1576479e-01   -1.7759993e-01   -4.5489227e+00    6.0160204e+02    5.1325549e-04    2.5946406e-05                0               -1      1.0000000e+00                0                1                0
    5.9322210e-02   -2.1008141e-02   -6.9727181e-02   -1.1173159e-01   -3.1673486e-01   -4.2767202e+00    5.3852377e+02    4.9044228e-04    1.0721656e-05                0               -1      1.0000000e+00                0                1                0
    5.8550619e-02   -2.0350378e-02   -6.9963639e-02   -1.0865463e-01   -4.2763649e-02   -4.7060046e+00    5.4453111e+02    7.0322145e-04    1.2072282e-05                0               -1      1.0000000e+00                0                1                0
    5.9400220e-02   -2.2092363e-02   -6.9718216e-02   -1.4932192e-01   -2.6231857e-01   -4.3481875e+00    6.0158107e+02    4.9883223e-04    2.5958227e-05                0               -1      1.0000000e+00                0                1                0
    5.9284620e-02   -2.0569550e-02   -7.0050313e-02    6.7992284e-04   -6.4481494e-02   -4.6980937e+00    5.4625101e+02    4.7833343e-04    1.1978958e-05                0               -1      1.0000000e+00                0                1                0
    5.8310398e-02   -2.0936897e-02   -6.9660070e-02   -2.3362126e-01   -1.4286496e-01   -4.6343477e+00    5.3805483e+02    4.7101446e-04    1.0861293e-05                0               -1      1.0000000e+00                0                1                0
    5.7910433e-02   -2.1966965e-02   -6.9663847e-02   -2.8268001e-01   -4.1661697e-01   -4.5406516e+00    5.9871786e+02    5.7495122e-04    2.6581568e-05                0               -1      1.0000000e+00                0                1                0
    5.8332639e-02   -2.1574266e-02   -6.9514018e-02   -7.1151299e-02   -2.1982268e-01   -4.3473997e+00    5.6420175e+02    5.4602419e-04    1.6183920e-05                0               -1      1.0000000e+00                0                1                0
    5.8636359e-02   -2.1790819e-02   -6.9674674e-02   -3.8263051e-02   -3.8950802e-01   -4.4959655e+00    5.8975434e+02    5.0994428e-04    2.1904218e-05                0               -1      1.0000000e+00                0                1                0
    5.8482913e-02   -2.0615232e-02   -6.9799843e-02   -3.4329931e-01   -4.4786760e-01   -4.5823309e+00    5.6926772e+02    5.6378809e-04    1.5761352e-05                0               -1      1.0000000e+00                0                1                0
    5.8736467e-02   -2.0184464e-02   -6.9567175e-02   -1.7957729e-01   -1.9505985e-01   -4.5138420e+00    5.7640823e+02    4.5797474e-04    1.7800795e-05                0               -1      1.0000000e+00                0                1                0
    5.5932219e-02   -2.1259302e-02   -6.9269938e-02   -8.1121579e-02   -7.8806101e-02   -4.3496233e+00    5.4322850e+02    5.8456426e-04    1.2234808e-05                0               -1      1.0000000e+00                0                1                0
    5.8159064e-02   -2.0807110e-02   -6.9361345e-02   -1.5199116e-01   -1.4890186e-01   -4.4979079e+00    5.5349129e+02    4.6582631e-04    1.4190779e-05                0               -1      1.0000000e+00                0                1                0
    5.7323455e-02   -2.1008376e-02   -6.9334090e-02   -3.2240692e-01   -1.5934568e-01   -4.4752952e+00    5.5968890e+02    4.2706504e-04    1.5396716e-05                0               -1      1.0000000e+00                0                1                0
    5.8662888e-02   -2.1660749e-02   -6.9466367e-02   -2.0394060e-01   -5.4466430e-01   -4.4196244e+00    5.4921932e+02    4.4843662e-04    1.3299385e-05                0               -1      1.0000000e+00                0                1                0
    5.8477165e-02   -2.0810075e-02   -6.9480053e-02   -2.5084262e-01   -2.3290950e-01   -4.4399332e+00    5.7047669e+02    6.0230633e-04    1.7118233e-05                0               -1      1.0000000e+00                0                1                0
    5.9179160e-02   -2.1504447e-02   -6.9187425e-02   -8.3110790e-02   -3.7683871e-01   -4.1717532e+00    5.3626862e+02    6.1898172e-04    1.0717667e-05                0               -1      1.0000000e+00                0                1                0
    5.7337550e-02   -2.2064104e-02   -6.9331748e-02   -2.3533701e-01   -2.6874432e-01   -4.3083042e+00    5.7756573e+02    4.8466813e-04    1.9008400e-05                0               -1      1.0000000e+00                0                1                0
    5.7867565e-02   -2.0948430e-02   -6.9499116e-02   -7.1886487e-02   -2.6707024e-01   -4.4262999e+00    5.4415978e+02    3.9838988e-04    1.2624976e-05                0               -1      1.0000000e+00                0                1                0
    5.8730795e-02   -2.1167292e-02   -6.9189364e-02   -4.6882094e-01   -2.1891589e-01   -4.1089870e+00    5.3682496e+02    5.4055950e-04    1.0605920e-05                0               -1      1.0000000e+00                0                1                0
    5.8137714e-02   -2.0479297e-02   -6.9332444e-02   -1.4581057e-01   -1.0620960e-01   -4.4498024e+00    5.3755457e+02    6.1353783e-04    1.0466652e-05                0               -1      1.0000000e+00                0                1                0
    5.8617847e-02   -2.0672189e-02   -6.9432444e-02    1.3222782e-01   -1.8638385e-01   -4.5531626e+00    5.3714372e+02    4.9781727e-04    1.0563563e-05                0               -1      1.0000000e+00                0                1                0
    5.8961883e-02   -2.0806274e-02   -6.9195502e-02   -4.6161003e-01    4.4202875e-02   -3.9894275e+00    5.4768853e+02    5.4651460e-04    1.2650361e-05                0               -1      1.0000000e+00                0                1                0
    5.9153236e-02   -2.1763352e-02   -6.9543137e-02   -2.7737220e-01   -4.1292378e-01   -4.5252984e+00    5.9882740e+02    5.6871162e-04    2.5239127e-05                0               -1      1.0000000e+00                0                1                0
    5.8156861e-02   -2.1162522e-02   -6.9339605e-02   -9.3310562e-02   -1.7961514e-01   -4.1537428e+00    5.4689476e+02    7.2810676e-04    1.2611450e-05                0               -1      1.0000000e+00                0                1                0
    5.9017367e-02   -2.0891730e-02   -6.9109258e-02   -2.1237264e-02   -3.1502050e-01   -4.1746874e+00    5.3587855e+02    6.2365818e-04    9.9820344e-06                0               -1      1.0000000e+00                0                1                0
    5.9212453e-02   -2.0626376e-02   -6.9245538e-02   -1.4388787e-01   -3.8306897e-01   -4.2926162e+00    5.8417349e+02    4.8115410e-04    1.9963130e-05                0               -1      1.0000000e+00                0                1                0
    5.7053062e-02   -2.1939112e-02   -6.9203291e-02   -2.7752757e-01   -5.3681519e-01   -4.4646796e+00    5.8022906e+02    5.7683896e-04    1.9597971e-05                0               -1      1.0000000e+00                0                1                0
    5.7459765e-02   -2.2138686e-02   -6.9136147e-02   -3.5027156e-01   -3.2121321e-01   -4.4569757e+00    5.7004253e+02    5.9915728e-04    1.7132866e-05                0               -1      1.0000000e+00                0                1                0
    5.7737436e-02   -2.1661359e-02   -6.9123403e-02   -2.5659878e-01   -4.0453346e-01   -4.4073540e+00    5.7245804e+02    6.2745606e-04    1.7980356e-05                0               -1      1.0000000e+00                0                1                0
    5.8285963e-02   -2.0620936e-02   -6.9073353e-02   -3.2725347e-01    1.7092670e-01   -4.3336240e+00    5.3676662e+02    5.5740883e-04    1.0364314e-05                0               -1      1.0000000e+00                0                1                0
    5.8101937e-02   -2.1906949e-02   -6.9318684e-02   -3.1710288e-01   -2.8383224e-01   -4.4294843e+00    5.8367697e+02    5.5544413e-04    2.0046325e-05                0               -1      1.0000000e+00                0                1                0
    5.7940290e-02   -2.1746795e-02   -6.9154809e-02   -4.9717187e-01   -3.8428468e-01   -4.3827911e+00    5.3362489e+02    6.9148003e-04    1.0079821e-05                0               -1      1.0000000e+00                0                1                0
    5.7254461e-02   -2.1884055e-02   -6.9284941e-02   -3.5809361e-01   -3.4788202e-01   -4.4003605e+00    5.8279200e+02    6.1852564e-04    1.9866178e-05                0               -1      1.0000000e+00                0                1                0
    5.9054603e-02   -2.0366769e-02   -6.9261776e-02   -1.4511399e-01   -2.1706832e-01   -4.2828681e+00    5.3560862e+02    6.6293408e-04    1.0062310e-05                0               -1      1.0000000e+00                0                1                0
    5.8657840e-02   -2.1425855e-02   -6.9007789e-02   -3.1237571e-01   -3.4341309e-01   -4.4765353e+00    5.7860205e+02    4.9122816e-04    1.8511479e-05                0               -1      1.0000000e+00                0                1                0
    5.7662961e-02   -2.2803654e-02   -6.8962505e-02   -2.8571624e-01   -5.6339038e-01   -4.4868902e+00    5.9951833e+02    6.0165918e-04    2.4752379e-05                0               -1      1.0000000e+00                0                1                0
    5.8728776e-02   -2.0727638e-02   -6.8911262e-02   -3.5384667e-01   -3.4650237e-01   -4.3690349e+00    5.6450423e+02    6.6360487e-04    1.5723424e-05                0               -1      1.0000000e+00                0                1                0
    5.9402992e-02   -2.1874657e-02   -6.9009405e-02   -2.0805503e-01   -5.7378681e-01   -4.5607884e+00    6.1539110e+02    5.4728579e-04    3.4294371e-05                0               -1      1.0000000e+00                0                1                0
    5.6841874e-02   -2.1897670e-02   -6.9017568e-02   -3.6155235e-01   -4.8699952e-01   -4.3537953e+00    5.9907373e+02    4.6956034e-04    2.5358396e-05                0               -1      1.0000000e+00                0                1                0
    5.8712508e-02   -2.3683286e-02   -6.8976254e-02   -2.2551762e-01   -4.3777585e-01   -4.2855327e+00    5.7618194e+02    4.2706399e-04    1.8856862e-05                0               -1      1.0000000e+00                0                1                0
    5.9116159e-02   -2.1699406e-02   -6.8990897e-02   -1.4562346e-01   -1.9764422e-01   -4.3124761e+00    5.7010790e+02    5.9223236e-04    1.7899723e-05                0               -1      1.0000000e+00                0                1                0
    5.7384462e-02   -2.1580955e-02   -6.9104603e-02   -2.2439329e-01   -3.7939251e-01   -4.4695812e+00    5.9243321e+02    4.8032357e-04    2.3070378e-05                0               -1      1.0000000e+00                0                1                0
    5.8483660e-02   -2.1191827e-02   -6.8883796e-02   -1.1038734e-01   -2.6416074e-01   -4.2197410e+00    5.5515077e+02    6.4923427e-04    1.4191552e-05                0               -1      1.0000000e+00                0                1                0
    5.8713149e-02   -2.2101803e-02   -6.8782579e-02   -1.6602590e-01   -3.2232566e-01   -4.4368996e+00    5.8706773e+02    5.3441013e-04    2.1631248e-05                0               -1      1.0000000e+00                0                1                0
    5.9019725e-02   -2.2166094e-02   -6.8848108e-02   -2.9700860e-01   -4.5864730e-01   -4.4388486e+00    5.6754831e+02    5.9783727e-04    1.7170428e-05                0               -1      1.0000000e+00                0                1                0
    5.7627302e-02   -2.0718845e-02   -6.8793329e-02   -2.6766454e-01   -1.3299218e-01   -4.5372115e+00    5.7430009e+02    6.6937092e-04    1.8276380e-05                0               -1      1.0000000e+00                0                1                0
    5.8666251e-02   -2.0950738e-02   -6.8841246e-02   -1.8636769e-01   -2.8802118e-01   -4.5407911e+00    5.9640933e+02    5.4135268e-04    2.3955635e-05                0               -1      1.0000000e+00                0                1                0
    5.9431201e-02   -2.1939988e-02   -6.8705113e-02   -1.9058172e-01   -4.0912429e-01   -4.3856249e+00    5.9940960e+02    5.9726068e-04    2.6360180e-05                0               -1      1.0000000e+00                0                1                0
    5.8694397e-02   -2.0739859e-02   -6.8716147e-02    2.3950325e-02   -3.6351284e-01   -4.4265727e+00    5.4104740e+02    5.8558048e-04    1.1374029e-05                0               -1      1.0000000e+00                0                1                0
    5.7391643e-02   -2.2119380e-02   -6.8820993e-02   -2.7708966e-01   -3.6802444e-01   -4.4392903e+00    6.0249176e+02    4.6136243e-04    2.6888095e-05                0               -1      1.0000000e+00                0                1                0
    5.8036655e-02   -2.2162909e-02   -6.8699075e-02   -1.6085367e-01   -3.2523189e-01   -4.3492950e+00    5.9273310e+02    6.1042832e-04    2.3302318e-05                0               -1      1.0000000e+00                0                1                0
    5.7836636e-02   -2.1918345e-02   -6.8850327e-02   -2.1691873e-01   -4.4245494e-01   -4.4499873e+00    6.0955303e+02    4.8657105e-04    3.1520155e-05                0               -1      1.0000000e+00                0                1                0
    5.8889368e-02   -2.1789736e-02   -6.8740007e-02   -9.7494791e-02   -3.4715753e-01   -4.3658131e+00    5.8285594e+02    4.5466153e-04    1.9876543e-05                0               -1      1.0000000e+00                0                1                0
    5.9030943e-02   -2.1497466e-02   -6.8795752e-02   -1.6625913e-01   -4.2072732e-01   -4.2710042e+00    5.6678780e+02    5.4169130e-04    1.6099739e-05                0               -1      1.0000000e+00                0                1                0
    5.8751801e-02   -2.1674158e-02   -6.8869558e-02   -2.0335839e-01   -4.0799525e-01   -4.4565609e+00    5.9211920e+02    4.6535583e-04    2.1979929e-05                0               -1      1.0000000e+00                0                1                0
    5.9444278e-02   -2.1199376e-02   -6.8907524e-02   -1.9798953e-02   -4.8783742e-01   -4.5122998e+00    5.9177231e+02    5.1420160e-04    2.2192668e-05                0               -1      1.0000000e+00                0                1                0
    5.8556115e-02   -2.0784578e-02   -6.8799855e-02   -6.5474536e-02   -3.0922043e-01   -4.3934480e+00    5.6093711e+02    4.1366379e-04    1.5329718e-05                0               -1      1.0000000e+00                0                1                0
    5.9256430e-02   -2.0665314e-02   -6.8626908e-02   -5.0357108e-02   -2.9402176e-01   -4.2784819e+00    5.6453311e+02    5.5330578e-04    1.5720392e-05                0               -1      1.0000000e+00                0                1                0
    5.8933357e-02   -2.0239490e-02   -6.8556780e-02   -9.9288312e-02    6.1969976e-04   -4.0770525e+00    5.5056161e+02    4.1691885e-04    1.2818095e-05                0               -1      1.0000000e+00                0                1                0
    5.9532914e-02   -2.1119689e-02   -6.8807373e-02   -2.3723907e-01   -4.7764016e-01   -4.4202311e+00    5.8375017e+02    4.6510323e-04    1.9621797e-05                0               -1      1.0000000e+00                0                1                0
    5.8818076e-02   -2.1602098e-02   -6.8558483e-02   -1.5774806e-01   -5.1139715e-01   -4.4170157e+00    5.9239516e+02    4.4539574e-04    2.2991677e-05                0               -1      1.0000000e+00                0                1                0
    5.7860830e-02   -2.1789405e-02   -6.8597750e-02   -1.2146326e-01   -2.8824501e-01   -4.4299984e+00    5.6528263e+02    5.9591961e-04    1.6664762e-05                0               -1      1.0000000e+00                0                1                0
    5.8135324e-02   -2.1546641e-02   -6.8634537e-02   -1.5010863e-01   -1.5069528e-01   -4.3354725e+00    5.6653208e+02    5.0294421e-04    1.6025492e-05                0               -1      1.0000000e+00                0                1                0
    5.8973238e-02   -2.1588605e-02   -6.8494398e-02   -2.3235953e-01   -3.5961000e-01   -4.2564791e+00    6.0331134e+02    5.2262947e-04    2.6743295e-05                0               -1      1.0000000e+00                0                1                0
    5.9199592e-02   -2.1113006e-02   -6.8687135e-02   -2.0641742e-01   -3.9321949e-01   -4.4407868e+00    6.0496032e+02    4.6450731e-04    2.7664284e-05                0               -1      1.0000000e+00                0                1                0
    5.8020364e-02   -2.1038389e-02   -6.8500577e-02   -3.1077317e-01   -1.1365803e-01   -4.2141839e+00    5.4877145e+02    6.9625343e-04    1.3126232e-05                0               -1      1.0000000e+00                0                1                0
    5.8929353e-02   -2.1452521e-02   -6.8666026e-02   -3.2317481e-02   -3.4690456e-01   -4.5303842e+00    5.5109362e+02    6.2702950e-04    1.3696816e-05                0               -1      1.0000000e+00                0                1                0
    5.8476836e-02   -2.0828098e-02   -6.8576404e-02   -1.7870238e-01   -1.6051091e-01   -4.1988560e+00    5.6857563e+02    4.5410603e-04    1.6639578e-05                0               -1      1.0000000e+00                0                1                0
    5.9268295e-02   -2.0223045e-02   -6.8422361e-02   -4.2180715e-01   -1.2485343e-01   -4.0303081e+00    5.3944888e+02    6.7286251e-04    1.0499644e-05                0               -1      1.0000000e+00                0                1                0
    5.8992307e-02   -2.0105585e-02   -6.8466738e-02   -4.7767295e-01   -5.5606393e-02   -4.3030149e+00    5.4782365e+02    6.3126492e-04    1.1312998e-05                0               -1      1.0000000e+00                0                1                0
    5.7862013e-02   -2.1206358e-02   -6.8349229e-02   -3.0458890e-01   -1.0603411e-01   -4.2648707e+00    5.6255208e+02    5.9433614e-04    1.5670745e-05                0               -1      1.0000000e+00                0                1                0
    5.8786300e-02   -2.1855496e-02   -6.8443461e-02   -1.6575968e-02   -4.6419582e-01   -4.5238579e+00    5.7800578e+02    4.9217127e-04    1.8818426e-05                0               -1      1.0000000e+00                0                1                0
    5.8824993e-02   -2.3804954e-02   -6.8392795e-02   -2.2007702e-01   -5.8237441e-01   -4.4116948e+00    6.0855641e+02    4.9613708e-04    2.9838632e-05                0               -1      1.0000000e+00                0                1                0
    5.8322797e-02   -2.1968388e-02   -6.8250066e-02   -2.6115642e-01   -1.0645066e-01   -3.9916191e+00    5.3486017e+02    5.0605172e-04    1.0478605e-05                0               -1      1.0000000e+00                0                1                0
    5.7569906e-02   -2.1192716e-02   -6.8337087e-02   -3.5587672e-01   -3.9539608e-01   -4.3168864e+00    5.9399537e+02    6.0264352e-04    2.3827316e-05                0               -1      1.0000000e+00                0                1                0
    5.9122970e-02   -2.1217836e-02   -6.8324343e-02   -7.3382539e-02   -4.9519594e-01   -4.3098148e+00    5.4224824e+02    4.9629048e-04    1.1680778e-05                0               -1      1.0000000e+00                0                1                0
    5.8305270e-02   -2.1087345e-02   -6.8372527e-02   -2.1533347e-01   -3.1359468e-01   -4.3860626e+00    5.5748526e+02    5.5735876e-04    1.4150042e-05                0               -1      1.0000000e+00                0                1                0
    5.9552157e-02   -2.1358824e-02   -6.8471976e-02   -1.9963430e-01   -3.2171585e-01   -4.4013610e+00    5.6908618e+02    4.4822557e-04    1.6825675e-05                0               -1      1.0000000e+00                0                1                0
    5.8833219e-02   -2.2137829e-02   -6.8526255e-02   -9.2736173e-02   -5.1749729e-01   -4.4585367e+00    6.0363533e+02    5.9217789e-04    2.7695779e-05                0               -1      1.0000000e+00                0                1                0
    5.9384713e-02   -2.0419625e-02   -6.8351013e-02   -2.0303478e-01   -1.5904608e-01   -4.1498698e+00    5.4103451e+02    4.5121865e-04    1.1082025e-05                0               -1      1.0000000e+00                0                1                0
    5.8098002e-02   -2.0329405e-02   -6.8355913e-02   -4.1856329e-01   -1.5990133e-01   -4.1984372e+00    5.4664598e+02    4.3188627e-04    1.2047332e-05                0               -1      1.0000000e+00                0                1                0
    5.7600648e-02   -2.0191418e-02   -6.8573124e-02   -2.2433218e-01   -3.6540834e-01   -4.3740038e+00    5.7103847e+02    6.0828895e-04    1.6317530e-05                0               -1      1.0000000e+00                0                1                0
    5.7126064e-02   -2.2098068e-02   -6.8185708e-02   -3.4943834e-01   -2.8493525e-01   -4.5199356e+00    5.7493210e+02    5.6708842e-04    1.7694373e-05                0               -1      1.0000000e+00                0                1                0
    5.8314290e-02   -2.1357902e-02   -6.8188613e-02   -1.6005803e-01   -2.9686111e-01   -4.3890270e+00    5.7743330e+02    5.9648983e-04    1.8723669e-05                0               -1      1.0000000e+00                0                1                0
    5.8477364e-02   -2.1430656e-02   -6.8174577e-02   -1.8841676e-01   -4.6040124e-01   -4.4057004e+00    6.0249886e+02    6.0701231e-04    2.7295809e-05                0               -1      1.0000000e+00                0                1                0
    5.7340121e-02   -2.1560895e-02   -6.8295435e-02   -2.6575135e-01   -4.3594552e-01   -4.4211055e+00    6.1105512e+02    5.1598747e-04    3.3644579e-05                0               -1      1.0000000e+00                0                1                0
    5.7274264e-02   -2.2318667e-02   -6.8227810e-02   -2.9870137e-01   -3.8359961e-01   -4.3953147e+00    6.1004048e+02    5.2754267e-04    3.2012452e-05                0               -1      1.0000000e+00                0                1                0
    5.8258980e-02   -2.1460603e-02   -6.8153584e-02   -3.2400468e-01   -3.6841601e-01   -4.3633197e+00    5.9686215e+02    5.7145784e-04    2.3710193e-05                0               -1      1.0000000e+00                0                1                0
    5.9159742e-02   -2.1365097e-02   -6.8306276e-02   -1.2220147e-01   -6.6170742e-01   -4.4562402e+00    5.3934699e+02    4.9181164e-04    1.1030500e-05                0               -1      1.0000000e+00                0                1                0
    5.8552113e-02   -2.1319011e-02   -6.8053426e-02   -2.8434847e-02   -1.5885281e-01   -4.0684376e+00    5.4488357e+02    6.6252234e-04    1.2218868e-05                0               -1      1.0000000e+00                0                1                0
    5.8340241e-02   -2.1917098e-02   -6.8320066e-02   -1.3538248e-01   -3.0984199e-01   -4.4896944e+00    5.7413557e+02    4.6162253e-04    1.7993262e-05                0               -1      1.0000000e+00                0                1                0
    5.8557230e-02   -2.1016453e-02   -6.8260225e-02   -1.0436526e-01   -2.1440486e-01   -4.3202665e+00    5.6429514e+02    6.0232668e-04    1.5966553e-05                0               -1      1.0000000e+00                0                1                0
    5.8790623e-02   -2.1228819e-02   -6.8281392e-02   -1.9482060e-01   -3.9989215e-01   -4.4063549e+00    5.8569662e+02    6.3566075e-04    2.0752924e-05                0               -1      1.0000000e+00                0                1                0
    5.8644173e-02   -2.0855732e-02   -6.8125135e-02   -2.9646763e-01   -3.0172739e-01   -4.2671590e+00    5.6907325e+02    5.9609018e-04    1.6680152e-05                0               -1      1.0000000e+00                0                1                0
    5.9155246e-02   -2.1427670e-02   -6.8191085e-02   -2.2200273e-01   -2.0941819e-01   -4.2698200e+00    5.5167205e+02    6.6052582e-04    1.3793365e-05                0               -1      1.0000000e+00                0                1                0
    5.8825990e-02   -2.0790614e-02   -6.8183812e-02   -3.5854526e-01   -5.7474772e-01   -4.2759819e+00    5.4095397e+02    5.1685319e-04    1.0396490e-05                0               -1      1.0000000e+00                0                1                0
    5.8352462e-02   -2.3988254e-02   -6.8037182e-02   -2.1359714e-01   -4.2081044e-01   -4.5327573e+00    5.8852903e+02    6.1053591e-04    2.1537038e-05                0               -1      1.0000000e+00                0                1                0
    5.9104277e-02   -2.1599627e-02   -6.8088230e-02   -6.8494689e-02   -4.0329911e-01   -4.4080333e+00    6.0099664e+02    6.0498632e-04    2.5663256e-05                0               -1      1.0000000e+00                0                1                0
    5.8433223e-02   -2.1635325e-02   -6.8116598e-02   -2.4039168e-01   -4.4820719e-01   -4.2994861e+00    5.3448235e+02    5.8134671e-04    1.0152040e-05                0               -1      1.0000000e+00                0                1                0
    5.9140196e-02   -2.1502995e-02   -6.8135292e-02   -2.4721435e-01   -1.8488827e-01   -4.5309055e+00    5.3470728e+02    6.0028021e-04    1.0100105e-05                0               -1      1.0000000e+00                0                1                0
    5.7400524e-02   -2.1322803e-02   -6.8105682e-02   -3.3633435e-01   -4.5445542e-01   -4.3392592e+00    6.1113986e+02    4.2288198e-04    3.1218334e-05                0               -1      1.0000000e+00                0                1                0
    5.8466406e-02   -2.0552631e-02   -6.7979709e-02   -1.3776001e-01   -4.3539214e-01   -4.4871687e+00    5.9655188e+02    4.5261883e-04    2.4378026e-05                0               -1      1.0000000e+00                0                1                0
    5.8646729e-02   -2.2222288e-02   -6.7832992e-02   -1.0730610e-01   -1.7982810e-01   -4.4095895e+00    5.7861422e+02    5.5316651e-04    1.8748022e-05                0               -1      1.0000000e+00                0                1                0
    5.9217291e-02   -2.1027914e-02   -6.7785455e-02   -5.7817295e-02   -1.0627575e-01   -4.1049967e+00    5.4984766e+02    6.1307931e-04    1.3256485e-05                0               -1      1.0000000e+00                0                1                0
    5.8548682e-02   -2.0813876e-02   -6.7647196e-02   -2.9469173e-01   -2.4381484e-01   -4.0934816e+00    5.6910135e+02    4.7656755e-04    1.7154825e-05                0               -1      1.0000000e+00                0                1                0
    5.8088896e-02   -2.1242919e-02   -6.7785991e-02   -2.5122995e-01   -2.1666473e-01   -4.2257298e+00    5.6767186e+02    4.7462296e-04    1.7237882e-05                0               -1      1.0000000e+00                0                1                0
    5.7840262e-02   -2.1520849e-02   -6.7896285e-02   -1.6356656e-01   -4.3140146e-01   -4.3446890e+00    5.9642440e+02    5.4667262e-04    2.4331925e-05                0               -1      1.0000000e+00                0                1                0
    5.8235458e-02   -2.1061720e-02   -6.7851706e-02   -2.3145425e-01   -1.6369193e-01   -4.3158037e+00    5.5517073e+02    5.4180103e-04    1.4300652e-05                0               -1      1.0000000e+00                0                1                0
    5.8167373e-02   -2.0190353e-02   -7.0211984e-02   -7.6053938e-02   -4.3202864e-01   -4.3059361e+00    5.6465681e+02    5.4314387e-04    1.4913222e-05                0               -1      1.0000000e+00                0                1                0
    5.9327090e-02   -2.0610186e-02   -6.7653688e-02   -1.3174123e-01   -2.0347978e-01   -4.3848612e+00    5.4281336e+02    6.6805405e-04    1.1741867e-05                0               -1      1.0000000e+00                0                1                0
    5.9043921e-02   -2.0637116e-02   -6.7559991e-02   -7.5681627e-02   -4.6832973e-01   -4.3438738e+00    5.3930053e+02    4.5369181e-04    1.1024522e-05                0               -1      1.0000000e+00                0                1                0
    5.7498379e-02   -2.1977530e-02   -6.7623817e-02   -3.7168654e-01   -2.1404464e-01   -4.2401427e+00    5.4853924e+02    5.1127084e-04    1.3222796e-05                0               -1      1.0000000e+00                0                1                0
    5.7885405e-02   -2.1074376e-02   -6.7613961e-02   -3.6895389e-01   -3.6663140e-01   -4.4152551e+00    5.9974317e+02    5.6444199e-04    2.4425486e-05                0               -1      1.0000000e+00                0                1                0
    5.8710108e-02   -2.0884595e-02   -6.7686594e-02   -3.2600951e-01   -2.4710576e-01   -4.3457081e+00    5.6496832e+02    5.8710727e-04    1.5646094e-05                0               -1      1.0000000e+00                0                1                0
    5.8462608e-02   -2.2341272e-02   -6.7703417e-02   -1.9136438e-01   -4.3213577e-01   -4.4187625e+00    5.6087949e+02    6.2231898e-04    1.5388546e-05                0               -1      1.0000000e+00                0                1                0
    5.7552287e-02   -2.1101774e-02   -6.7679940e-02   -2.5411278e-01   -4.0755896e-01   -4.3197163e+00    5.6830589e+02    5.2721339e-04    1.6690784e-05                0               -1      1.0000000e+00                0                1                0
    5.7776736e-02   -2.0782892e-02   -6.7673491e-02   -2.6575742e-01   -1.7024900e-01   -4.3111940e+00    5.5951523e+02    6.2355508e-04    1.5028274e-05                0               -1      1.0000000e+00                0                1                0
    5.8802383e-02   -2.0976773e-02   -6.7668110e-02   -1.9236400e-02   -4.4445760e-01   -4.2468397e+00    5.7295266e+02    5.7530286e-04    1.7323269e-05                0               -1      1.0000000e+00                0                1                0
    5.8069136e-02   -2.0186179e-02   -6.7606995e-02   -2.4229169e-01   -1.3307623e-01   -4.2604464e+00    5.5776682e+02    5.3008782e-04    1.3907472e-05                0               -1      1.0000000e+00                0                1                0
    5.9554361e-02   -2.1430326e-02   -6.7669812e-02   -2.4726306e-01   -5.1359957e-01   -4.3609944e+00    6.1714678e+02    5.1774371e-04    4.3319336e-05                0               -1      1.0000000e+00                0                1                0
    5.9615983e-02   -2.0739531e-02   -6.7563386e-02   -2.1065994e-01   -4.2977932e-02   -4.3338151e+00    5.4865446e+02    5.6067721e-04    1.2569514e-05                0               -1      1.0000000e+00                0                1                0
    5.8380141e-02   -2.0125321e-02   -6.7527435e-02   -1.7088684e-01   -3.4188975e-01   -4.2657839e+00    5.5630917e+02    6.1544632e-04    1.2979234e-05                0               -1      1.0000000e+00                0                1                0
    5.8748758e-02   -2.1919798e-02   -6.7408828e-02   -1.4133683e-01   -5.5516999e-01   -4.3724883e+00    6.0875276e+02    4.9763410e-04    3.0392130e-05                0               -1      1.0000000e+00                0                1                0
    5.8417267e-02   -2.3995236e-02   -6.7441043e-02   -2.9593253e-01   -4.7987561e-01   -4.4468452e+00    6.0847361e+02    4.2718422e-04    3.0229450e-05                0               -1      1.0000000e+00                0                1                0
    5.7409659e-02   -2.2074178e-02   -6.7544601e-02   -3.2603105e-01   -3.4895884e-01   -4.5007752e+00    5.8093000e+02    4.9382818e-04    1.9821450e-05                0               -1      1.0000000e+00                0                1                0
    5.8284302e-02   -2.0472903e-02   -6.7479453e-02   -1.2780153e-01   -1.4977432e-01   -4.3257117e+00    5.4436116e+02    6.7273263e-04    1.1795054e-05                0               -1      1.0000000e+00                0                1                0
    5.7569796e-02   -2.0857833e-02   -6.7470946e-02   -2.6189071e-01   -5.2803502e-01   -4.2681668e+00    5.8547517e+02    5.8340304e-04    2.0704210e-05                0               -1      1.0000000e+00                0                1                0
    5.9106747e-02   -2.0373980e-02   -6.7437504e-02   -2.3337034e-01   -4.7890316e-01   -4.3469666e+00    5.4313209e+02    6.2179606e-04    9.9334058e-06                0               -1      1.0000000e+00                0                1                0
    5.9677611e-02   -2.0416690e-02   -6.7450540e-02   -1.2275583e-01   -4.0696949e-01   -4.2512239e+00    5.9386292e+02    5.0089258e-04    2.2812338e-05                0               -1      1.0000000e+00                0                1                0
    5.8020432e-02   -2.1732970e-02   -6.7262661e-02   -1.9845701e-01   -3.2543301e-01   -4.3109191e+00    6.0112638e+02    5.8340093e-04    2.7317289e-05                0               -1      1.0000000e+00                0                1                0
    5.8811205e-02   -2.3033482e-02   -6.7208780e-02   -2.4151689e-01   -4.8620505e-01   -4.4273649e+00    5.9149808e+02    4.5891702e-04    2.2399213e-05                0               -1      1.0000000e+00                0                1                0
    5.8990437e-02   -2.2530775e-02   -6.7341430e-02   -3.3452448e-01   -3.0338087e-01   -4.3525020e+00    5.7544466e+02    4.6334160e-04    1.8091514e-05                0               -1      1.0000000e+00                0                1                0
    5.8697422e-02   -2.0654713e-02   -6.7277957e-02   -1.6586676e-01   -1.4168125e-01   -4.3164302e+00    5.4483918e+02    6.2465463e-04    1.2164151e-05                0               -1      1.0000000e+00                0                1                0
    5.8737461e-02   -2.2135472e-02   -6.7295069e-02   -1.5882980e-01   -4.1228286e-01   -4.2371648e+00    5.8255749e+02    6.2843012e-04    2.0707466e-05                0               -1      1.0000000e+00                0                1                0
    5.9137213e-02   -2.2224449e-02   -6.7247464e-02   -2.6319951e-01   -6.0067832e-01   -4.3046779e+00    6.0954784e+02    5.4959534e-04    3.2060728e-05                0               -1      1.0000000e+00                0                1                0
    5.9068321e-02   -2.1554958e-02   -6.7203281e-02    2.5154574e-03   -1.1056382e-01   -4.1109455e+00    5.4498847e+02    4.0804555e-04    1.2590950e-05                0               -1      1.0000000e+00                0                1                0
    5.9165274e-02   -2.0395410e-02   -6.7231221e-02   -1.8651082e-01   -1.7042429e-01   -4.1389162e+00    5.5218438e+02    4.4896631e-04    1.3648912e-05                0               -1      1.0000000e+00                0                1                0
    5.8383598e-02   -2.2253640e-02   -6.7308849e-02   -2.3048204e-01   -3.3362489e-01   -4.2602978e+00    5.5580829e+02    6.3442693e-04    1.4796605e-05                0               -1      1.0000000e+00                0                1                0
    5.9692744e-02   -2.0265103e-02   -6.7786200e-02   -2.7997452e-01   -4.7500565e-01   -4.4487086e+00    6.1059003e+02    4.6275593e-04    3.2661862e-05                0               -1      1.0000000e+00                0                1                0
    5.8770605e-02   -2.0635259e-02   -6.7078963e-02    6.1234571e-02   -2.8761748e-01   -4.4289483e+00    5.4106608e+02    6.2395342e-04    1.1366699e-05                0               -1      1.0000000e+00                0                1                0
    5.8389166e-02   -2.3115105e-02   -6.7009909e-02   -2.2526721e-01   -4.2704425e-01   -4.2044211e+00    6.0525422e+02    4.9717868e-04    2.7160092e-05                0               -1      1.0000000e+00                0                1                0
    5.8716995e-02   -2.1424970e-02   -6.7134916e-02   -2.9259779e-01   -3.8503797e-01   -4.4104299e+00    5.6543912e+02    6.0834959e-04    1.6670830e-05                0               -1      1.0000000e+00                0                1                0
    5.8436412e-02   -2.1502618e-02   -6.7101794e-02   -2.0913790e-01   -4.4740547e-01   -4.3187885e+00    5.7455410e+02    5.9487324e-04    1.7618554e-05                0               -1      1.0000000e+00                0                1                0
    5.8342805e-02   -2.1674991e-02   -6.6981067e-02   -1.0074773e-01   -1.9312270e-01   -4.0721085e+00    5.3486422e+02    6.2495974e-04    1.0284785e-05                0               -1      1.0000000e+00                0                1                0
    5.8474567e-02   -2.1140234e-02   -6.6967352e-02   -3.4752494e-02   -3.8949473e-01   -4.0968774e+00    5.7463002e+02    5.4479993e-04    1.8613745e-05                0               -1      1.0000000e+00                0                1                0
    5.8406358e-02   -2.1443622e-02   -6.7112358e-02   -3.2874109e-01   -4.0659611e-01   -4.2933673e+00    6.0101543e+02    5.6144717e-04    2.5298649e-05                0               -1      1.0000000e+00                0                1                0
    5.8505742e-02   -2.0429114e-02   -6.7125508e-02   -3.4920181e-01    1.6795672e-01   -4.2906674e+00    5.4696524e+02    6.7958814e-04    1.2695284e-05                0               -1      1.0000000e+00                0                1                0
    5.9494693e-02   -2.1102825e-02   -6.7102975e-02   -1.8399033e-01   -3.5920698e-01   -4.2234145e+00    5.9145344e+02    5.6227064e-04    2.2841585e-05                0               -1      1.0000000e+00                0                1                0
    5.8899569e-02   -2.0382880e-02   -6.7095646e-02   -4.2152984e-02   -4.5450332e-01   -4.0481770e+00    5.4956010e+02    5.6845558e-04    1.2076933e-05                0               -1      1.0000000e+00                0                1                0
    5.7742065e-02   -2.0221010e-02   -6.7059024e-02   -1.8479799e-01   -2.8894400e-01   -4.1567851e+00    5.5891798e+02    6.3407563e-04    1.3762916e-05                0               -1      1.0000000e+00                0                1                0
    5.9707092e-02   -2.1197197e-02   -6.8762307e-02   -2.5750294e-01   -5.0968177e-01   -4.5138106e+00    6.0584069e+02    4.6385180e-04    2.7826019e-05                0               -1      1.0000000e+00                0                1                0
    5.8581877e-02   -2.1554686e-02   -6.6865944e-02   -1.2921857e-01   -2.1267800e-01   -4.4734987e+00    5.8141448e+02    4.5130176e-04    1.9662490e-05                0               -1      1.0000000e+00                0                1                0
    5.9103692e-02   -2.1539115e-02   -6.6956384e-02   -1.5644110e-01   -5.1238671e-01   -4.2783939e+00    5.8009433e+02    4.2603370e-04    1.9600217e-05                0               -1      1.0000000e+00                0                1                0
    5.9120962e-02   -2.2224161e-02   -6.6846801e-02   -1.4945028e-01   -3.5170987e-01   -4.2718941e+00    5.7907570e+02    5.7319197e-04    1.8933814e-05                0               -1      1.0000000e+00                0                1                0
    5.9267524e-02   -2.1532630e-02   -6.6797169e-02   -1.4787380e-01   -4.2024751e-01   -4.2316489e+00    6.0309409e+02    4.6432682e-04    2.7983507e-05                0               -1      1.0000000e+00                0                1                0
    5.8451345e-02   -2.1032184e-02   -6.6936344e-02   -1.7912064e-01   -4.1339635e-01   -4.3839295e+00    5.9061389e+02    4.2058438e-04    2.2216983e-05                0               -1      1.0000000e+00                0                1                0
    5.9005547e-02   -2.1091609e-02   -6.6794565e-02   -7.2304587e-02   -5.3598489e-01   -4.2445968e+00    5.9346144e+02    4.7543229e-04    2.2285242e-05                0               -1      1.0000000e+00                0                1                0
    5.7574216e-02   -2.1978987e-02   -6.6970297e-02   -2.7856281e-01   -4.2426531e-01   -4.3203531e+00    6.0713957e+02    4.2973958e-04    2.9862715e-05                0               -1      1.0000000e+00                0                1                0
    5.8922267e-02   -2.0677444e-02   -6.6948187e-02    6.8907177e-02   -1.3093811e-01   -4.2085224e+00    5.6236975e+02    6.9494300e-04    1.5809257e-05                0               -1      1.0000000e+00                0                1                0
    5.8850536e-02   -2.0928839e-02   -6.6902792e-02   -2.3167646e-01   -3.6955046e-01   -4.2257213e+00    6.0224013e+02    5.2596297e-04    2.6241044e-05                0               -1      1.0000000e+00                0                1                0
    5.8317743e-02   -2.2331824e-02   -6.6975433e-02   -2.4748709e-01   -5.3551789e-01   -4.3846681e+00    5.9381982e+02    4.8039818e-04    2.3397934e-05                0               -1      1.0000000e+00                0                1                0
    5.7369313e-02   -2.1556872e-02   -6.6871505e-02   -1.7482208e-01   -2.9399111e-01   -4.1575039e+00    5.6705067e+02    6.5176440e-04    1.6679545e-05                0               -1      1.0000000e+00                0                1                0
    5.8041117e-02   -2.1066537e-02   -6.6779617e-02   -2.1451117e-01   -5.7780472e-01   -4.0145338e+00    5.5388881e+02    4.4327566e-04    1.4068119e-05                0               -1      1.0000000e+00                0                1                0
    5.9256505e-02   -2.0119732e-02   -6.6894621e-02   -1.2280356e-01   -4.7468595e-01   -4.2948619e+00    5.6925224e+02    5.3674420e-04    1.5079792e-05                0               -1      1.0000000e+00                0                1                0
    5.9732827e-02   -2.0625435e-02   -6.7428597e-02   -1.6564600e-01   -3.7522296e-01   -4.1950110e+00    5.5237892e+02    5.9805587e-04    1.3355295e-05                0               -1      1.0000000e+00                0                1                0
    5.7945176e-02   -2.2506551e-02   -6.6737478e-02   -2.8592326e-01   -5.1167085e-01   -4.3697967e+00    6.1038485e+02    5.3863959e-04    3.3145365e-05                0               -1      1.0000000e+00                0                1                0
    5.7965831e-02   -2.0927614e-02   -6.6686559e-02   -2.4691664e-01   -4.9008730e-01   -4.4275763e+00    5.4362246e+02    5.9238393e-04    1.1941522e-05                0               -1      1.0000000e+00                0                1                0
    5.7502587e-02   -2.1510436e-02   -6.6705220e-02   -2.2189677e-01   -2.9117934e-01   -4.4008938e+00    5.9639430e+02    4.3102849e-04    2.4398036e-05                0               -1      1.0000000e+00                0                1                0
    5.8272720e-02   -2.1527623e-02   -6.6657037e-02   -5.3702091e-01   -4.0722048e-01   -4.2190733e+00    5.4545673e+02    5.0788360e-04    1.2417047e-05                0               -1      1.0000000e+00                0                1                0
    5.7092548e-02   -2.2171892e-02   -6.6657654e-02   -2.9195231e-01   -2.6806423e-01   -4.1997814e+00    5.8931529e+02    5.3046143e-04    2.1261030e-05                0               -1      1.0000000e+00                0                1                0
    5.7557127e-02   -2.1750459e-02   -6.6742121e-02   -1.6575753e-01   -2.1661733e-01   -4.0104908e+00    5.6359028e+02    6.3952547e-04    1.6269997e-05                0               -1      1.0000000e+00                0                1                0
    5.9126696e-02   -2.2125993e-02   -6.6726677e-02   -1.1941471e-01   -3.5889614e-01   -4.0590885e+00    5.5168962e+02    4.1524903e-04    1.3987392e-05                0               -1      1.0000000e+00                0                1                0
    5.9110480e-02   -2.2920956e-02   -6.6707281e-02   -1.6643039e-01   -4.2863880e-01   -4.2361421e+00    5.9103467e+02    4.4953001e-04    2.2692998e-05                0               -1      1.0000000e+00                0                1                0
    5.7850904e-02   -2.0430259e-02   -6.6711689e-02   -3.2727470e-01   -5.0014601e-01   -4.0093013e+00    5.5175240e+02    4.9279176e-04    1.2315471e-05                0               -1      1.0000000e+00                0                1                0
    5.7811752e-02   -2.1479203e-02   -6.6475836e-02   -8.2190473e-02   -3.9485124e-01   -4.2856158e+00    5.8210133e+02    5.6452036e-04    2.0208229e-05                0               -1      1.0000000e+00                0                1                0
    5.8670381e-02   -2.1907176e-02   -6.6422213e-02   -2.8313856e-01   -1.5751065e-01   -4.3165374e+00    5.5720894e+02    5.7740332e-04    1.4744622e-05                0               -1      1.0000000e+00                0                1                0
    5.9298532e-02   -2.1997764e-02   -6.6541255e-02   -2.0411329e-01   -5.6407041e-01   -4.3024665e+00    6.1488857e+02    4.9155285e-04    3.3293663e-05                0               -1      1.0000000e+00                0                1                0
    5.9046017e-02   -2.0760826e-02   -6.6526566e-02    4.0524184e-02   -1.0126307e-01   -4.2751036e+00    5.4397870e+02    7.2043741e-04    1.2120127e-05                0               -1      1.0000000e+00                0                1                0
    5.8992883e-02   -2.1900473e-02   -6.6546176e-02   -1.4025486e-01   -2.8117621e-01   -4.2474545e+00    5.8691480e+02    4.7105384e-04    2.1277489e-05                0               -1      1.0000000e+00                0                1                0
    5.9582563e-02   -2.1140143e-02   -6.6454479e-02   -3.6715073e-01   -5.1026662e-01   -4.3640216e+00    5.5588384e+02    6.3835742e-04    1.4532960e-05                0               -1      1.0000000e+00                0                1                0
    5.8486568e-02   -2.0025403e-02   -6.7540652e-02   -1.8001059e-01   -4.1357001e-01   -4.1531790e+00    5.7085766e+02    5.3108636e-04    1.5170507e-05                0               -1      1.0000000e+00                0                1                0
    5.9119617e-02   -2.1322638e-02   -6.6246583e-02   -1.1060330e-01   -9.2312930e-02   -4.3429866e+00    5.7145530e+02    5.6757463e-04    1.7111661e-05                0               -1      1.0000000e+00                0                1                0
    5.9322197e-02   -2.0825712e-02   -6.6272671e-02    2.5207453e-02   -1.7983015e-01   -4.2377923e+00    5.5028139e+02    6.6205002e-04    1.3559708e-05                0               -1      1.0000000e+00                0                1                0
    5.8563947e-02   -2.1381321e-02   -6.6253226e-02   -3.0937096e-01   -4.0089065e-01   -4.1658924e+00    5.4662847e+02    4.4218854e-04    1.2827446e-05                0               -1      1.0000000e+00                0                1                0
    5.7892762e-02   -2.0736879e-02   -6.6381284e-02   -2.8369362e-01   -2.3414309e-01   -4.2681022e+00    5.5122187e+02    6.2413896e-04    1.3570787e-05                0               -1      1.0000000e+00                0                1                0
    5.9345975e-02   -2.1821796e-02   -6.6277515e-02   -9.7820752e-02   -5.0274116e-01   -4.2371888e+00    6.0625961e+02    5.4932945e-04    2.9101372e-05                0               -1      1.0000000e+00                0                1                0
    6.0126409e-02   -2.0266338e-02   -6.3376699e-02   -5.6499124e-02   -4.2101051e-01   -3.9668427e+00    5.8311042e+02    4.5865076e-04    1.9372383e-05                0               -1      1.0000000e+00                0                1                0
    6.0013026e-02   -2.0301947e-02   -6.3261948e-02   -3.9170357e-01   -4.7952909e-01   -4.0406065e+00    5.5502431e+02    5.6741142e-04    1.3237374e-05                0               -1      1.0000000e+00                0                1                0
    6.0043148e-02   -2.0606634e-02   -6.3789728e-02   -9.0430253e-02   -8.3050001e-02   -4.1336095e+00    5.4727245e+02    6.1268126e-04    1.2591245e-05                0               -1      1.0000000e+00                0                1                0
    5.9987825e-02   -2.0628839e-02   -6.3757969e-02   -2.6040726e-01   -6.2823382e-01   -4.1489503e+00    6.1505512e+02    4.8768682e-04    4.0283237e-05                0               -1      1.0000000e+00                0                1                0
    5.9762752e-02   -2.0847173e-02   -6.3745081e-02    2.4416747e-02   -3.0616421e-01   -3.7574398e+00    5.3628826e+02    5.2943964e-04    1.0668175e-05                0               -1      1.0000000e+00                0                1                0
    5.9875861e-02   -2.0799716e-02   -6.4525718e-02   -2.5112518e-01   -6.3370620e-01   -4.1817953e+00    6.1675065e+02    5.2098030e-04    3.6099708e-05                0               -1      1.0000000e+00                0                1                0
    5.9823675e-02   -2.1283942e-02   -6.4951078e-02   -2.1324660e-01   -6.8446675e-01   -4.1961351e+00    6.1418195e+02    5.3570541e-04    3.5833026e-05                0               -1      1.0000000e+00                0                1                0
    6.0071487e-02   -2.0450609e-02   -6.4753793e-02   -1.3006524e-01   -4.7953293e-01   -4.1069428e+00    5.5023464e+02    5.3628220e-04    1.2562510e-05                0               -1      1.0000000e+00                0                1                0
    5.9920363e-02   -2.0485170e-02   -6.4809705e-02   -1.7478737e-01   -5.4851224e-01   -4.1412103e+00    6.0991829e+02    5.8840362e-04    2.9790810e-05                0               -1      1.0000000e+00                0                1                0
    5.9758757e-02   -2.1331158e-02   -6.5242856e-02   -3.1200121e-01   -8.5211632e-01   -4.3062133e+00    6.1788185e+02    4.3397246e-04    3.9570364e-05                0               -1      1.0000000e+00                0                1                0
    5.9768722e-02   -2.0488460e-02   -6.6019167e-02   -1.4368372e-01   -4.6947571e-01   -4.2575600e+00    5.8221869e+02    3.6744002e-04    1.9293170e-05                0               -1      1.0000000e+00                0                1                0
    5.9844856e-02   -2.1173113e-02   -6.6008749e-02   -1.4903993e-01   -3.2767388e-01   -4.2166836e+00    5.6478206e+02    5.6461691e-04    1.5356643e-05                0               -1      1.0000000e+00                0                1                0
    6.0029177e-02   -2.0447800e-02   -6.6130607e-02    7.4041482e-03   -4.6827441e-01   -4.1418450e+00    5.5755688e+02    6.0700087e-04    1.3681238e-05                0               -1      1.0000000e+00                0                1                0
    5.8071674e-02   -1.9173341e-02   -7.3568935e-02   -7.0255950e-03   -3.3651625e-01   -4.5631445e+00    5.4914889e+02    5.5313140e-04    1.0632389e-05                0               -1      1.0000000e+00                0                1                0
    5.8356263e-02   -1.9065606e-02   -7.3428410e-02   -1.7796675e-01   -1.9507693e-01   -4.7277917e+00    5.7092737e+02    4.9173443e-04    1.5960410e-05                0               -1      1.0000000e+00                0                1                0
    5.8697591e-02   -1.9797993e-02   -7.3063063e-02   -1.9546233e-01   -1.7864873e-01   -4.7366721e+00    5.6502099e+02    6.7254571e-04    1.5033333e-05                0               -1      1.0000000e+00                0                1                0
    5.9344008e-02   -1.9771427e-02   -7.2710134e-02   -4.1208833e-02   -2.4975292e-01   -4.3173971e+00    5.5091984e+02    5.8212873e-04    1.0562465e-05                0               -1      1.0000000e+00                0                1                0
    5.8919488e-02   -1.9949802e-02   -7.2675458e-02   -2.1724111e-02   -1.5066884e-01   -4.5911253e+00    5.6571048e+02    6.4132546e-04    1.4888847e-05                0               -1      1.0000000e+00                0                1                0
    5.9045953e-02   -1.9318275e-02   -7.2571195e-02   -1.0240485e-01   -3.1372259e-01   -4.6024086e+00    5.5264601e+02    5.7593794e-04    1.0847318e-05                0               -1      1.0000000e+00                0                1                0
    5.9115528e-02   -1.9620368e-02   -7.2564672e-02   -2.2033291e-01   -4.4050413e-01   -4.7596130e+00    5.9681803e+02    4.8358272e-04    2.3422825e-05                0               -1      1.0000000e+00                0                1                0
    5.8497245e-02   -1.9781880e-02   -7.2315641e-02   -3.9529311e-01   -1.9599800e-01   -4.5218505e+00    5.9268487e+02    6.1052335e-04    2.2211525e-05                0               -1      1.0000000e+00                0                1                0
    5.8953050e-02   -1.9653463e-02   -7.2015971e-02   -3.5579934e-01   -2.7814489e-01   -4.3956015e+00    5.5481521e+02    4.3693157e-04    1.2000328e-05                0               -1      1.0000000e+00                0                1                0
    5.8641789e-02   -1.9991686e-02   -7.1830355e-02   -1.0727513e-01   -2.6817752e-01   -4.4319811e+00    5.5632219e+02    6.4697014e-04    1.2251042e-05                0               -1      1.0000000e+00                0                1                0
    5.8153575e-02   -1.9967649e-02   -7.1598012e-02   -5.0318889e-01   -1.6678766e-01   -4.3185923e+00    5.5863797e+02    5.9785197e-04    1.3091126e-05                0               -1      1.0000000e+00                0                1                0
    5.9328531e-02   -1.9951597e-02   -7.0746353e-02   -1.6662850e-01   -1.7233351e-01   -4.5562636e+00    5.5265286e+02    6.3495661e-04    1.0790617e-05                0               -1      1.0000000e+00                0                1                0
    5.8105108e-02   -1.9998970e-02   -7.0390575e-02   -3.3955186e-01   -2.8868053e-01   -4.3787437e+00    5.6932220e+02    6.0285196e-04    1.5067067e-05                0               -1      1.0000000e+00                0                1                0
    6.0606294e-02   -1.7810698e-02   -7.0165220e-02   -7.4522462e-02   -4.6682420e-01   -4.5374091e+00    6.1721722e+02    5.2947531e-04    3.6531684e-05                0               -1      1.0000000e+00                0                1                0
    6.0242077e-02   -1.8483752e-02   -6.9790248e-02   -1.6221345e-01   -3.9626349e-01   -4.1391527e+00    5.7398324e+02    5.1249750e-04    1.6489475e-05                0               -1      1.0000000e+00                0                1                0
    6.0484197e-02   -1.6933389e-02   -6.9633234e-02   -2.3351636e-01   -3.9581332e-01   -4.4800939e+00    5.9056692e+02    5.4914217e-04    2.0307770e-05                0               -1      1.0000000e+00                0                1                0
    6.0765315e-02   -1.7014496e-02   -6.9693059e-02   -5.1136034e-02   -3.1002057e-01   -4.4265539e+00    5.7544083e+02    4.8093418e-04    1.6439464e-05                0               -1      1.0000000e+00                0                1                0
    6.0459381e-02   -1.8487216e-02   -6.9437544e-02   -2.3519383e-01   -5.6175427e-01   -4.5750673e+00    6.1525953e+02    4.6208369e-04    3.6607206e-05                0               -1      1.0000000e+00                0                1                0
    6.0826899e-02   -1.7313941e-02   -6.9166391e-02   -1.7373933e-01   -4.4411593e-01   -4.4147111e+00    6.1729950e+02    5.1268430e-04    3.9765761e-05                0               -1      1.0000000e+00                0                1                0
    6.0432372e-02   -1.9112036e-02   -6.9036412e-02   -3.0794365e-01   -3.2797007e-01   -4.1434602e+00    5.5745226e+02    5.4827193e-04    1.2452716e-05                0               -1      1.0000000e+00                0                1                0
    6.0820967e-02   -1.6501580e-02   -6.8945743e-02   -2.4812437e-01   -5.0607771e-01   -4.4150234e+00    6.0780531e+02    5.4320194e-04    2.7744049e-05                0               -1      1.0000000e+00                0                1                0
    5.9873966e-02   -1.9587072e-02   -6.8887371e-02   -9.1572899e-02   -3.3650446e-01   -4.3534463e+00    5.6554733e+02    5.0940933e-04    1.4439923e-05                0               -1      1.0000000e+00                0                1                0
    6.0641472e-02   -1.8754197e-02   -6.9019098e-02   -1.4589381e-01   -5.1846972e-01   -4.4160285e+00    6.1238514e+02    4.7459267e-04    3.0746807e-05                0               -1      1.0000000e+00                0                1                0
    6.0113222e-02   -1.9654733e-02   -6.8313897e-02   -1.5370217e-01   -4.1644185e-01   -4.3888529e+00    5.8120864e+02    5.2075213e-04    1.7900717e-05                0               -1      1.0000000e+00                0                1                0
    6.0544437e-02   -1.8298126e-02   -6.7930312e-02   -9.9356182e-02   -3.9397140e-01   -4.4023464e+00    6.0731137e+02    5.3958630e-04    3.0192303e-05                0               -1      1.0000000e+00                0                1                0
    6.0359941e-02   -1.9468712e-02   -6.7575089e-02   -1.9483547e-01   -4.2443694e-01   -4.3683781e+00    6.0777565e+02    4.1567532e-04    2.9888223e-05                0               -1      1.0000000e+00                0                1                0
    6.0103617e-02   -1.9718086e-02   -6.7170560e-02   -2.8594577e-01   -6.5559126e-01   -4.3147657e+00    6.0910798e+02    4.1968531e-04    2.8022168e-05                0               -1      1.0000000e+00                0                1                0
    6.0921482e-02   -1.7387180e-02   -6.6716161e-02   -1.7960013e-01   -4.7954628e-01   -4.1008621e+00    5.7972170e+02    5.9105950e-04    1.7547599e-05                0               -1      1.0000000e+00                0                1                0
    5.8513805e-02   -2.1966930e-02   -6.2372517e-02   -3.6366114e-01   -2.5317233e-01   -3.9993594e+00    5.5057548e+02    4.8472309e-04    1.3691887e-05                0               -1      1.0000000e+00                0                1                0
    5.8841189e-02   -2.2194336e-02   -6.2277240e-02   -1.4722311e-01   -3.8147752e-01   -3.9494339e+00    5.8505993e+02    6.0996639e-04    2.0658898e-05                0               -1      1.0000000e+00                0                1                0
    5.9228800e-02   -2.1834916e-02   -6.2360079e-02   -3.9891122e-02    2.9417505e-01   -3.9882096e+00    6.0125894e+02    4.1357456e-04    2.7084161e-05                0               -1      1.0000000e+00                0                1                0
    5.8951878e-02   -2.2987731e-02   -6.2243239e-02   -2.7550089e-01   -5.5225038e-01   -4.0020879e+00    6.1027652e+02    5.3624801e-04    3.1950843e-05                0               -1      1.0000000e+00                0                1                0
    5.9110568e-02   -2.2173621e-02   -6.2330889e-02   -3.5904385e-01   -2.9298532e-01   -4.0312838e+00    5.7261133e+02    4.3090478e-04    1.7830141e-05                0               -1      1.0000000e+00                0                1                0
    5.9204620e-02   -2.0371127e-02   -6.2360132e-02   -8.2721638e-02   -3.6832628e-01   -3.5877988e+00    5.3761124e+02    7.0497934e-04    9.2867355e-06                0               -1      1.0000000e+00                0                1                0
    5.8982085e-02   -2.1209328e-02   -6.2537232e-02   -2.9699628e-01   -8.5023695e-02   -3.7278916e+00    5.3836511e+02    5.0022679e-04    1.1396357e-05                0               -1      1.0000000e+00                0                1                0
    5.9259333e-02   -2.2652242e-02   -6.2481943e-02    6.7956008e-03   -4.0125192e-01   -3.6232011e+00    5.5672914e+02    5.3407106e-04    1.4641515e-05                0               -1      1.0000000e+00                0                1                0
    5.9241457e-02   -2.2434794e-02   -6.2435210e-02   -3.3211126e-01   -2.6752409e-01   -4.0289046e+00    5.7588492e+02    5.2372723e-04    1.8287222e-05                0               -1      1.0000000e+00                0                1                0
    5.8552007e-02   -2.0457852e-02   -6.2461168e-02   -3.1620591e-01   -5.1743696e-01   -4.0021233e+00    5.9274480e+02    5.7186060e-04    2.2126052e-05                0               -1      1.0000000e+00                0                1                0
    5.8728648e-02   -2.1482270e-02   -6.2646538e-02   -1.6305554e-01   -2.6937468e-01   -4.0100454e+00    5.7564816e+02    5.6992624e-04    1.8764912e-05                0               -1      1.0000000e+00                0                1                0
    5.9223251e-02   -2.1076173e-02   -6.2721141e-02   -1.9349170e-01   -4.6850304e-01   -4.0072634e+00    5.9204959e+02    4.8185455e-04    2.2531482e-05                0               -1      1.0000000e+00                0                1                0
    5.9452509e-02   -2.1610013e-02   -6.2699622e-02   -2.6819017e-01   -4.0420799e-01   -3.9891875e+00    5.5064740e+02    6.3055407e-04    1.3175177e-05                0               -1      1.0000000e+00                0                1                0
    5.9672909e-02   -2.1152250e-02   -6.2676179e-02   -1.9440399e-01   -2.3458841e-01   -4.0740804e+00    5.3652048e+02    5.9848569e-04    1.0418833e-05                0               -1      1.0000000e+00                0                1                0
    5.8795163e-02   -2.1872672e-02   -6.2842670e-02   -2.2769915e-01   -4.8588766e-01   -3.9840458e+00    6.0160227e+02    5.4666957e-04    2.6474694e-05                0               -1      1.0000000e+00                0                1                0
    5.8049497e-02   -2.1522315e-02   -6.2888715e-02   -1.5301086e-01   -2.2556908e-01   -3.9423937e+00    5.6444753e+02    4.2410811e-04    1.6084570e-05                0               -1      1.0000000e+00                0                1                0
    5.9063954e-02   -2.2442909e-02   -6.2864034e-02    8.4540832e-02    2.9379997e-01   -4.0821665e+00    6.0734643e+02    4.8683594e-04    3.0345431e-05                0               -1      1.0000000e+00                0                1                0
    5.9611276e-02   -2.0705451e-02   -6.2897470e-02    1.1666842e-02   -4.4984345e-01   -3.9404078e+00    5.3684642e+02    5.0893805e-04    1.0537974e-05                0               -1      1.0000000e+00                0                1                0
    5.9238015e-02   -2.2723857e-02   -6.2784966e-02   -3.3057205e-01   -8.0065135e-01   -4.0028547e+00    6.1802117e+02    4.5194289e-04    4.0041580e-05                0               -1      1.0000000e+00                0                1                0
    5.9046225e-02   -2.1787402e-02   -6.2813009e-02   -1.5923014e-01   -5.2958723e-01   -4.0822403e+00    6.0145776e+02    4.5331268e-04    2.7428119e-05                0               -1      1.0000000e+00                0                1                0
    5.8788792e-02   -2.2927336e-02   -6.2815519e-02    2.2093067e-02    2.2592142e-01   -4.0572074e+00    5.9658314e+02    4.3804607e-04    2.4625031e-05                0               -1      1.0000000e+00                0                1                0
    5.9061822e-02   -2.3300612e-02   -6.3076229e-02   -1.9873821e-01   -5.7136657e-01   -3.9602776e+00    6.0116693e+02    4.8728756e-04    2.5776928e-05                0               -1      1.0000000e+00                0                1                0
    5.9379563e-02   -2.2156332e-02   -6.2945302e-02   -1.7568196e-01   -5.7031726e-01   -3.9521229e+00    6.1079717e+02    4.5843693e-04    3.4715115e-05                0               -1      1.0000000e+00                0                1                0
    5.8698183e-02   -2.1066601e-02   -6.2952365e-02   -1.2230339e-01   -4.0834926e-01   -3.9216654e+00    5.9481045e+02    4.8713714e-04    2.3537876e-05                0               -1      1.0000000e+00                0                1                0
    5.9013165e-02   -2.1528825e-02   -6.3066358e-02   -7.1830073e-03   -3.0894339e-01   -3.9968312e+00    5.6256903e+02    3.9812542e-04    1.6130629e-05                0               -1      1.0000000e+00                0                1                0
    5.9218651e-02   -2.1621724e-02   -6.3080235e-02   -1.5223177e-01   -3.4798580e-01   -3.9617941e+00    5.5865189e+02    4.5604254e-04    1.5507039e-05                0               -1      1.0000000e+00                0                1                0
    5.9016086e-02   -2.0364790e-02   -6.3076959e-02   -3.7893784e-01   -5.1279206e-01   -3.9373197e+00    5.9618711e+02    5.3854534e-04    2.3465784e-05                0               -1      1.0000000e+00                0                1                0
    5.7387616e-02   -2.2598041e-02   -6.3099317e-02   -3.1463001e-01   -4.1467356e-01   -3.8174816e+00    5.9570358e+02    4.8843109e-04    2.4463461e-05                0               -1      1.0000000e+00                0                1                0
    5.8450806e-02   -2.2007037e-02   -6.3219459e-02   -1.8511371e-01   -3.5988036e-01   -4.1188371e+00    5.8471253e+02    5.2576641e-04    2.1000690e-05                0               -1      1.0000000e+00                0                1                0
    5.9060033e-02   -2.0896711e-02   -6.3148803e-02   -9.0436159e-02   -2.0034700e-01   -4.0388351e+00    5.7390910e+02    5.3207501e-04    1.7795683e-05                0               -1      1.0000000e+00                0                1                0
    5.9431211e-02   -2.2185793e-02   -6.3251635e-02   -2.1425543e-01   -6.1223281e-01   -4.0270332e+00    6.1127919e+02    4.7196806e-04    3.1454797e-05                0               -1      1.0000000e+00                0                1                0
    5.9444787e-02   -2.2172482e-02   -6.3182718e-02   -2.5306323e-01   -7.0141274e-01   -4.0137662e+00    6.1801369e+02    5.0013318e-04    4.0641075e-05                0               -1      1.0000000e+00                0                1                0
    5.8321191e-02   -2.2113523e-02   -6.3142703e-02   -2.5012474e-01   -5.2654482e-01   -4.0329077e+00    6.0537774e+02    4.7468915e-04    2.8343235e-05                0               -1      1.0000000e+00                0                1                0
    5.8904541e-02   -2.2467058e-02   -6.3244048e-02   -3.0016439e-01   -3.2422598e-01   -3.9172691e+00    5.6267201e+02    5.9077655e-04    1.5664836e-05                0               -1      1.0000000e+00                0                1                0
    5.8556771e-02   -2.1228250e-02   -6.3298456e-02   -1.8414311e-01   -2.2681993e-01   -3.7679839e+00    5.5131750e+02    5.2526015e-04    1.3656412e-05                0               -1      1.0000000e+00                0                1                0
    5.9450538e-02   -2.1963372e-02   -6.3322427e-02   -2.4775208e-01   -4.7184722e-01   -3.9775269e+00    5.8925347e+02    4.3542905e-04    2.1591152e-05                0               -1      1.0000000e+00                0                1                0
    5.9073801e-02   -2.2602034e-02   -6.3338772e-02   -3.0396949e-01   -4.3793228e-01   -4.1423011e+00    5.6786490e+02    4.1981287e-04    1.7100596e-05                0               -1      1.0000000e+00                0                1                0
    5.8335705e-02   -2.0950496e-02   -6.3538677e-02   -2.0638431e-01   -1.0903882e-01   -3.8422053e+00    5.5896341e+02    4.4459081e-04    1.5331333e-05                0               -1      1.0000000e+00                0                1                0
    5.7762257e-02   -2.2021481e-02   -6.3624424e-02   -2.5760371e-01   -2.2830561e-01   -4.0761875e+00    5.7125105e+02    4.5617341e-04    1.7893245e-05                0               -1      1.0000000e+00                0                1                0
    5.9270771e-02   -2.2734579e-02   -6.3610036e-02   -1.3012522e-01   -5.8633045e-01   -4.0881235e+00    6.1258259e+02    5.1611299e-04    3.1022976e-05                0               -1      1.0000000e+00                0                1                0
    5.8237217e-02   -2.1665085e-02   -6.3571188e-02   -2.8203178e-01   -4.7262329e-01   -4.0128449e+00    5.9860082e+02    4.5271092e-04    2.4531036e-05                0               -1      1.0000000e+00                0                1                0
    5.8645962e-02   -2.2792920e-02   -6.3535333e-02   -1.2259392e-01   -2.7096678e-01   -4.0256999e+00    5.6714490e+02    5.5684262e-04    1.7213697e-05                0               -1      1.0000000e+00                0                1                0
    5.8851453e-02   -2.1510482e-02   -6.3589652e-02   -2.1099226e-01   -3.6815689e-01   -4.0375599e+00    5.7924687e+02    4.6608571e-04    1.8626157e-05                0               -1      1.0000000e+00                0                1                0
    5.7847131e-02   -2.1448023e-02   -6.3742896e-02   -1.5665639e-01   -2.1737587e-01   -3.9959163e+00    5.4312370e+02    5.7668273e-04    1.2292381e-05                0               -1      1.0000000e+00                0                1                0
    5.8378353e-02   -2.1559136e-02   -6.3771076e-02   -2.2484555e-01   -4.1519614e-01   -4.1022793e+00    6.0269763e+02    6.3523390e-04    2.7279480e-05                0               -1      1.0000000e+00                0                1                0
    5.8189763e-02   -2.0774547e-02   -6.3624363e-02   -1.9812003e-01   -4.5321993e-01   -4.0018370e+00    5.7667455e+02    5.6702188e-04    1.8309887e-05                0               -1      1.0000000e+00                0                1                0
    5.9589878e-02   -2.1426391e-02   -6.3650998e-02   -1.6472705e-01   -2.3573374e-01   -3.9949083e+00    5.4549647e+02    5.9916437e-04    1.2772631e-05                0               -1      1.0000000e+00                0                1                0
    5.8561671e-02   -2.1899190e-02   -6.3705481e-02   -2.1645958e-01   -4.1423893e-01   -4.1080401e+00    5.9885430e+02    4.9872367e-04    2.5309754e-05                0               -1      1.0000000e+00                0                1                0
    5.9503446e-02   -2.1941622e-02   -6.3782893e-02    2.3178877e-01    5.1786243e-01   -4.2092812e+00    6.1786270e+02    4.8834820e-04    4.2824185e-05                0               -1      1.0000000e+00                0                1                0
    5.8574175e-02   -2.1309553e-02   -6.3655999e-02   -2.2807392e-01   -5.7524648e-01   -4.0162745e+00    6.0590331e+02    4.5168035e-04    3.0947684e-05                0               -1      1.0000000e+00                0                1                0
    5.9300897e-02   -2.1283370e-02   -6.3814460e-02   -2.4659164e-01   -2.8502305e-01   -3.8462961e+00    5.4190141e+02    7.1585273e-04    1.2035621e-05                0               -1      1.0000000e+00                0                1                0
    5.8441642e-02   -2.2315239e-02   -6.3887402e-02   -1.1576376e-01   -3.0057928e-01   -4.1360420e+00    5.7169467e+02    5.7204884e-04    1.7551431e-05                0               -1      1.0000000e+00                0                1                0
    5.8703090e-02   -2.1441718e-02   -6.3832666e-02   -1.9530303e-01   -4.3001668e-01   -4.0249006e+00    5.7700888e+02    4.5854427e-04    1.8718202e-05                0               -1      1.0000000e+00                0                1                0
    5.9625374e-02   -2.1677839e-02   -6.4013053e-02    1.5073961e-01   -3.2608104e-01   -4.1239144e+00    5.3530977e+02    5.5317827e-04    1.0341113e-05                0               -1      1.0000000e+00                0                1                0
    5.8121366e-02   -2.2996050e-02   -6.3894206e-02   -2.5163020e-01   -5.3311531e-01   -4.1136986e+00    6.1235326e+02    4.3423040e-04    3.5718410e-05                0               -1      1.0000000e+00                0                1                0
    5.9443902e-02   -2.1746257e-02   -6.3954248e-02   -6.3077037e-02   -2.3640797e-01   -4.3777157e+00    5.5270024e+02    5.9807264e-04    1.4030276e-05                0               -1      1.0000000e+00                0                1                0
    5.9060351e-02   -2.2292653e-02   -6.3987001e-02   -3.2367786e-01   -6.2775369e-01   -4.1502666e+00    6.0055853e+02    4.4138198e-04    2.5973603e-05                0               -1      1.0000000e+00                0                1                0
    5.8762382e-02   -2.0980552e-02   -6.4004586e-02   -2.7740018e-01   -6.2071081e-01   -4.1490554e+00    5.4908263e+02    4.5803693e-04    1.2692370e-05                0               -1      1.0000000e+00                0                1                0
    5.9264904e-02   -2.2186316e-02   -6.3892687e-02   -3.2637561e-01   -3.0045592e-01   -4.2636182e+00    5.5770645e+02    5.6030779e-04    1.4524853e-05                0               -1      1.0000000e+00                0                1                0
    5.8649936e-02   -2.0482181e-02   -6.3912037e-02   -2.8458850e-01   -3.3692026e-01   -3.8250696e+00    5.4910703e+02    6.3226754e-04    1.2396416e-05                0               -1      1.0000000e+00                0                1                0
    5.8321904e-02   -2.2625319e-02   -6.4123119e-02   -1.8403031e-01   -4.3911831e-01   -4.0370429e+00    6.0238236e+02    5.1634417e-04    2.7836913e-05                0               -1      1.0000000e+00                0                1                0
    5.7824467e-02   -2.3681751e-02   -6.4135939e-02   -3.2488118e-01   -5.7344068e-01   -4.0844207e+00    6.1034740e+02    5.3160284e-04    3.0460828e-05                0               -1      1.0000000e+00                0                1                0
    5.9080371e-02   -2.1523016e-02   -6.4105385e-02   -1.0704224e-01   -5.0315032e-01   -4.0296966e+00    5.9571711e+02    5.1434664e-04    2.3598031e-05                0               -1      1.0000000e+00                0                1                0
    5.8722443e-02   -2.1160688e-02   -6.4042643e-02   -2.1583160e-01   -3.6817435e-01   -3.9997826e+00    5.5336913e+02    6.3464643e-04    1.3891896e-05                0               -1      1.0000000e+00                0                1                0
    5.8913450e-02   -2.2535410e-02   -6.4092643e-02   -2.5190445e-01   -4.4467717e-01   -3.8923987e+00    5.7969554e+02    6.1238526e-04    1.9013007e-05                0               -1      1.0000000e+00                0                1                0
    5.8489089e-02   -2.1375266e-02   -6.3996123e-02   -2.0782534e-01   -2.6656022e-01   -4.0357101e+00    5.4630615e+02    5.5819177e-04    1.2603208e-05                0               -1      1.0000000e+00                0                1                0
    5.7999379e-02   -2.2924550e-02   -6.4110305e-02   -1.5376238e-01   -5.9711620e-01   -4.0987184e+00    6.0519631e+02    5.4735646e-04    2.7514937e-05                0               -1      1.0000000e+00                0                1                0
    5.8575812e-02   -2.1268538e-02   -6.4157792e-02   -2.7293586e-01   -1.8425785e-01   -4.2261606e+00    5.8862966e+02    5.6406057e-04    2.2668468e-05                0               -1      1.0000000e+00                0                1                0
    5.8516713e-02   -2.1058139e-02   -6.4053526e-02   -1.8220060e-01   -3.6546173e-01   -4.1270782e+00    5.9936368e+02    5.2826678e-04    2.6325922e-05                0               -1      1.0000000e+00                0                1                0
    5.8959694e-02   -2.2003240e-02   -6.4180041e-02   -1.2312178e-01   -4.9067271e-01   -3.9953719e+00    6.0122540e+02    5.1751230e-04    2.5865183e-05                0               -1      1.0000000e+00                0                1                0
    5.9159219e-02   -2.2728247e-02   -6.4347365e-02   -2.7938513e-01   -4.7294448e-01   -4.1247228e+00    6.0271274e+02    4.3892311e-04    2.7187010e-05                0               -1      1.0000000e+00                0                1                0
    5.8567262e-02   -2.1178828e-02   -6.4237375e-02   -1.0499164e-01   -3.4079763e-01   -3.9137706e+00    5.4472508e+02    3.8797197e-04    1.2310867e-05                0               -1      1.0000000e+00                0                1                0
    5.9091071e-02   -2.2413835e-02   -6.4229121e-02   -1.7415368e-01   -2.5877614e-01   -4.0557158e+00    5.7920353e+02    5.5039256e-04    1.9125144e-05                0               -1      1.0000000e+00                0                1                0
    5.8924598e-02   -2.1651774e-02   -6.4458408e-02   -8.8440932e-02   -3.4952988e-01   -4.2793369e+00    5.6512697e+02    6.9109911e-04    1.6618028e-05                0               -1      1.0000000e+00                0                1                0
    5.8609851e-02   -2.0554193e-02   -6.4151940e-02   -1.6668116e-01   -4.0655380e-01   -3.9470807e+00    5.6794512e+02    4.5690010e-04    1.6058130e-05                0               -1      1.0000000e+00                0                1                0
    5.9540683e-02   -2.0301504e-02   -6.4298506e-02   -5.2553320e-02   -3.1370642e-01   -4.0830115e+00    5.3927851e+02    6.7082066e-04    1.0202646e-05                0               -1      1.0000000e+00                0                1                0
    5.9144140e-02   -2.2158320e-02   -6.4497838e-02   -2.0430876e-01   -3.2209334e-01   -4.0740750e+00    5.8424845e+02    5.0922238e-04    2.0457967e-05                0               -1      1.0000000e+00                0                1                0
    5.8373485e-02   -2.0895116e-02   -6.4363305e-02   -1.9062447e-01   -2.1416792e-01   -3.9550062e+00    5.4983818e+02    5.3884730e-04    1.3208479e-05                0               -1      1.0000000e+00                0                1                0
    5.8726952e-02   -2.2094111e-02   -6.4510040e-02   -2.0371011e-01   -5.0840414e-01   -4.0264574e+00    5.5824807e+02    6.6863169e-04    1.4991866e-05                0               -1      1.0000000e+00                0                1                0
    5.8587146e-02   -2.1666268e-02   -6.4592186e-02   -2.6002168e-01   -2.7113086e-01   -3.9943283e+00    5.4770661e+02    5.5941366e-04    1.3343703e-05                0               -1      1.0000000e+00                0                1                0
    5.9141047e-02   -2.2983741e-02   -6.4608746e-02   -2.5572050e-01   -5.6212920e-01   -4.1746504e+00    6.1044880e+02    5.7654056e-04    3.4620197e-05                0               -1      1.0000000e+00                0                1                0
    5.8021299e-02   -2.1622927e-02   -6.4701430e-02   -1.4202515e-01   -4.5989312e-01   -4.0320039e+00    5.5235233e+02    5.8102482e-04    1.3894317e-05                0               -1      1.0000000e+00                0                1                0
    5.9157845e-02   -2.2058222e-02   -6.4668721e-02    8.4107743e-02   -2.5739305e-01   -4.0581445e+00    5.4383537e+02    5.1949455e-04    1.2238473e-05                0               -1      1.0000000e+00                0                1                0
    5.9270053e-02   -2.1371228e-02   -6.4995924e-02   -2.0980365e-01   -2.9203930e-01   -4.2022198e+00    5.3633129e+02    6.8819640e-04    1.0608770e-05                0               -1      1.0000000e+00                0                1                0
    5.9474493e-02   -2.1792678e-02   -6.4870547e-02   -2.5093526e-01   -3.2593493e-01   -4.1948174e+00    5.9341934e+02    5.5443841e-04    2.3479254e-05                0               -1      1.0000000e+00                0                1                0
    5.9229400e-02   -2.1277531e-02   -6.5036805e-02   -7.2120597e-02   -2.7907656e-01   -4.0014529e+00    5.6471283e+02    5.2823191e-04    1.5831010e-05                0               -1      1.0000000e+00                0                1                0
    5.8113472e-02   -2.2449611e-02   -6.4967209e-02   -2.0103827e-01   -4.6823468e-01   -4.1221597e+00    6.0255292e+02    5.6026120e-04    2.7431696e-05                0               -1      1.0000000e+00                0                1                0
    5.8933482e-02   -2.3450281e-02   -6.5071248e-02   -2.5267911e-01   -5.5877738e-01   -4.1392718e+00    5.9951158e+02    5.6945621e-04    2.5621026e-05                0               -1      1.0000000e+00                0                1                0
    5.9150206e-02   -2.1452571e-02   -6.5025098e-02   -6.3632139e-02   -4.9605145e-01   -4.2622273e+00    6.0819831e+02    4.3599185e-04    3.0523891e-05                0               -1      1.0000000e+00                0                1                0
    5.9126359e-02   -2.2614180e-02   -6.4946266e-02   -1.9488200e-01   -5.2361490e-01   -4.1580839e+00    6.1174763e+02    4.7665110e-04    3.5168650e-05                0               -1      1.0000000e+00                0                1                0
    5.8841256e-02   -2.1313839e-02   -6.5115045e-02   -2.1314707e-01   -4.4127184e-01   -4.1842909e+00    6.1287757e+02    5.5836197e-04    3.4384504e-05                0               -1      1.0000000e+00                0                1                0
    5.8156325e-02   -2.0984190e-02   -6.5006514e-02   -1.5734653e-01   -6.1332102e-01   -4.2642496e+00    5.9106219e+02    4.6164900e-04    2.1924383e-05                0               -1      1.0000000e+00                0                1                0
    5.9121754e-02   -2.0722661e-02   -6.4949076e-02   -1.1204406e-01   -3.7976700e-01   -4.1621282e+00    5.7474750e+02    4.8938503e-04    1.7587644e-05                0               -1      1.0000000e+00                0                1                0
    5.9595174e-02   -2.1096382e-02   -6.4996074e-02   -1.4462008e-01   -4.8384662e-01   -4.1902773e+00    6.0253664e+02    5.3229385e-04    2.7047847e-05                0               -1      1.0000000e+00                0                1                0
    5.8173197e-02   -2.1078045e-02   -6.5114772e-02   -1.9055075e-01   -3.6762621e-01   -3.9992385e+00    5.6531035e+02    6.3498208e-04    1.5948414e-05                0               -1      1.0000000e+00                0                1                0
    5.8640190e-02   -2.3873212e-02   -6.5378461e-02   -2.1557376e-01   -5.3361951e-01   -4.3070883e+00    5.9977747e+02    4.4138639e-04    2.4815604e-05                0               -1      1.0000000e+00                0                1                0
    5.8377888e-02   -2.0553960e-02   -6.5129094e-02   -2.6684756e-01   -3.1937258e-01   -4.1079222e+00    5.9260146e+02    4.9302849e-04    2.1948860e-05                0               -1      1.0000000e+00                0                1                0
    5.8385098e-02   -2.0531532e-02   -6.5194801e-02   -2.3298672e-01   -4.2191111e-01   -4.1050384e+00    5.7464968e+02    5.1580917e-04    1.7546784e-05                0               -1      1.0000000e+00                0                1                0
    5.9419278e-02   -2.1906648e-02   -6.5317369e-02   -2.7953938e-01   -4.7142190e-01   -4.2788560e+00    6.0653499e+02    5.9198257e-04    2.8125751e-05                0               -1      1.0000000e+00                0                1                0
    5.8586749e-02   -2.1330453e-02   -6.5406456e-02   -6.7101049e-02   -3.0842435e-01   -4.0636006e+00    5.4177977e+02    6.6726486e-04    1.1868116e-05                0               -1      1.0000000e+00                0                1                0
    5.8473707e-02   -2.1478960e-02   -6.5380922e-02   -1.3654977e-01   -2.3145839e-01   -4.1559881e+00    5.9898006e+02    5.0580467e-04    2.5856793e-05                0               -1      1.0000000e+00                0                1                0
    5.9245111e-02   -2.1213260e-02   -6.5508124e-02   -6.8884422e-02   -3.6611076e-01   -4.2690377e+00    5.8650888e+02    5.0422463e-04    2.0899518e-05                0               -1      1.0000000e+00                0                1                0
    5.8401203e-02   -2.1081482e-02   -6.5371041e-02   -3.4744039e-01   -3.1930340e-01   -4.1607043e+00    5.9039832e+02    5.2214608e-04    2.2258345e-05                0               -1      1.0000000e+00                0                1                0
    5.9236880e-02   -2.0722413e-02   -6.5349531e-02    1.2628988e-02   -2.7855452e-01   -4.1041413e+00    5.5961531e+02    4.7871510e-04    1.4484501e-05                0               -1      1.0000000e+00                0                1                0
    5.8206545e-02   -2.2440005e-02   -6.5457538e-02   -2.5591243e-01   -4.0537406e-01   -4.2834248e+00    5.9481115e+02    5.2523905e-04    2.3958025e-05                0               -1      1.0000000e+00                0                1                0
    5.8836547e-02   -2.0953032e-02   -6.5443405e-02   -1.9406776e-01   -3.4364135e-01   -4.3705413e+00    5.4322274e+02    6.0109906e-04    1.1878663e-05                0               -1      1.0000000e+00                0                1                0
    5.8971533e-02   -2.1759176e-02   -6.5591443e-02   -2.3650703e-01   -5.4042449e-01   -4.1782492e+00    6.1669373e+02    5.2759580e-04    4.3837892e-05                0               -1      1.0000000e+00                0                1                0
    5.8030632e-02   -2.1657214e-02   -6.5589526e-02   -2.2450650e-01   -3.1914455e-01   -4.2189279e+00    5.8393607e+02    5.7987394e-04    2.0851881e-05                0               -1      1.0000000e+00                0                1                0
    5.9033206e-02   -2.2044784e-02   -6.5559176e-02   -4.2489486e-01   -6.3048273e-02   -4.0745459e+00    5.3537199e+02    6.9032440e-04    1.0548489e-05                0               -1      1.0000000e+00                0                1                0
    5.8705021e-02   -2.3772005e-02   -6.5773278e-02   -3.2606941e-01   -7.0032839e-01   -4.3349038e+00    6.1604086e+02    4.7420385e-04    5.1923637e-05                0               -1      1.0000000e+00                0                1                0
    5.8434600e-02   -2.3904508e-02   -6.5587405e-02   -2.4492936e-01   -3.9227641e-01   -4.0649464e+00    5.7821403e+02    5.9136029e-04    1.9098411e-05                0               -1      1.0000000e+00                0                1                0
    5.8994816e-02   -2.0826132e-02   -6.5427348e-02   -9.0837270e-02   -2.5074653e-01   -4.0098054e+00    5.3499982e+02    6.8528021e-04    9.6673870e-06                0               -1      1.0000000e+00                0                1                0
    5.7466854e-02   -2.1857701e-02   -6.5637428e-02   -3.1540876e-01   -5.8877243e-01   -4.2005065e+00    5.7411905e+02    4.4433199e-04    1.8263576e-05                0               -1      1.0000000e+00                0                1                0
    5.9553660e-02   -2.1069204e-02   -6.5642417e-02   -2.1618245e-01   -5.8697711e-01   -4.2133946e+00    5.5314484e+02    4.2291978e-04    1.3375966e-05                0               -1      1.0000000e+00                0                1                0
    5.7486653e-02   -2.2659322e-02   -6.5746337e-02   -1.9951954e-01   -3.7794264e-01   -4.1170078e+00    5.8874044e+02    5.6979111e-04    2.1662074e-05                0               -1      1.0000000e+00                0                1                0
    5.8682121e-02   -2.3834208e-02   -6.5754323e-02   -1.1194036e-01   -3.9783426e-01   -4.1831628e+00    5.8544292e+02    5.1954333e-04    2.0921821e-05                0               -1      1.0000000e+00                0                1                0
    5.8568489e-02   -2.2341373e-02   -6.5711467e-02   -5.8791528e-03    1.0065111e-01   -4.2119617e+00    5.3839092e+02    5.5828669e-04    1.1285142e-05                0               -1      1.0000000e+00                0                1                0
    5.8189387e-02   -2.1387716e-02   -6.5660681e-02   -2.4466288e-01   -3.7004724e-01   -4.1268881e+00    5.9073646e+02    5.2174762e-04    2.2040784e-05                0               -1      1.0000000e+00                0                1                0
    5.8863109e-02   -2.1672724e-02   -6.5723486e-02   -1.4449902e-01   -3.2572784e-01   -4.3053132e+00    5.6353502e+02    6.1962014e-04    1.6148523e-05                0               -1      1.0000000e+00                0                1                0
    5.8109340e-02   -2.2589649e-02   -6.5817352e-02   -2.7610577e-01   -4.1846246e-01   -4.3552027e+00    5.7361768e+02    4.0680754e-04    1.8151100e-05                0               -1      1.0000000e+00                0                1                0
    5.7704985e-02   -2.1538021e-02   -6.5721043e-02   -2.5041815e-01   -2.2961354e-01   -3.8733020e+00    5.4811626e+02    6.1855347e-04    1.2867763e-05                0               -1      1.0000000e+00                0                1                0
    5.8883952e-02   -2.0744964e-02   -6.5817254e-02   -3.6777645e-02   -3.7392661e-01   -3.9612852e+00    5.3637752e+02    5.5288751e-04    1.0068100e-05                0               -1      1.0000000e+00                0                1                0
    5.9030888e-02   -2.1407791e-02   -6.5657918e-02   -2.4357495e-01   -2.1790216e-01   -3.9636896e+00    5.4926296e+02    6.1561919e-04    1.3146542e-05                0               -1      1.0000000e+00                0                1                0
    5.9033400e-02   -2.2345835e-02   -6.5875621e-02   -3.4944457e-01   -4.5402987e-01   -4.1710350e+00    6.0036888e+02    6.0229146e-04    2.4574232e-05                0               -1      1.0000000e+00                0                1                0
    5.8691304e-02   -2.1858108e-02   -6.5912367e-02   -2.0618768e-01   -3.2258736e-01   -4.1260230e+00    5.8298627e+02    5.7607235e-04    2.1080716e-05                0               -1      1.0000000e+00                0                1                0
    5.8245721e-02   -2.1836018e-02   -6.6017615e-02   -2.0084900e-01   -3.7618956e-01   -4.3521247e+00    5.5369630e+02    5.4434321e-04    1.3983739e-05                0               -1      1.0000000e+00                0                1                0
    5.8448054e-02   -2.2574658e-02   -6.6030252e-02   -2.4016170e-01   -6.2411889e-01   -4.2877552e+00    6.1023234e+02    5.1359641e-04    3.0901984e-05                0               -1      1.0000000e+00                0                1                0
    5.9355182e-02   -2.1744094e-02   -6.5914834e-02   -1.8986817e-01   -3.8257115e-01   -4.1382789e+00    5.9125130e+02    4.5685691e-04    2.2065153e-05                0               -1      1.0000000e+00                0                1                0
    5.7501189e-02   -2.0680194e-02   -6.6118437e-02   -1.5064964e-02   -4.3002746e-01   -4.5725998e+00    5.3721754e+02    6.5893218e-04    1.0015623e-05                0               -1      1.0000000e+00                0                1                0
    5.9337832e-02   -2.0816029e-02   -6.5884826e-02   -3.2477445e-01   -2.7620236e-01   -4.0527212e+00    5.4237782e+02    5.1632441e-04    1.2125957e-05                0               -1      1.0000000e+00                0                1                0
    5.9413306e-02   -2.1513148e-02   -6.5939958e-02   -2.4480193e-01   -2.2736157e-01   -4.2148993e+00    5.6612424e+02    6.6021859e-04    1.6854122e-05                0               -1      1.0000000e+00                0                1                0
    5.9367485e-02   -2.1176674e-02   -6.5899053e-02   -1.4024559e-02   -3.3011427e-01   -3.8624391e+00    5.3506048e+02    6.4549750e-04    1.0416349e-05                0               -1      1.0000000e+00                0                1                0
    5.8950578e-02   -2.0820709e-02   -6.6126808e-02   -2.6780974e-02   -2.7507221e-01   -4.0503523e+00    5.4072193e+02    4.4378740e-04    1.1913431e-05                0               -1      1.0000000e+00                0                1                0
    5.8634797e-02   -2.1666557e-02   -6.6104300e-02   -2.6809521e-01   -1.9593671e-01   -4.0354272e+00    5.5808603e+02    6.6396574e-04    1.5196247e-05                0               -1      1.0000000e+00                0                1                0
    5.9587884e-02   -2.1160043e-02   -6.5689619e-02   -2.6534464e-01   -4.8149174e-01   -4.1553899e+00    5.9011869e+02    4.5828989e-04    2.1841862e-05                0               -1      1.0000000e+00                0                1                0
    5.7845795e-02   -2.0265974e-02   -6.4930214e-02   -2.5561592e-01   -5.7393918e-01   -4.0748434e+00    5.7736081e+02    6.2129496e-04    1.7463257e-05                0               -1      1.0000000e+00                0                1                0
    5.9656318e-02   -2.0645785e-02   -6.5460264e-02   -2.8899675e-01   -2.5252428e-01   -4.2352473e+00    5.7679471e+02    5.5764016e-04    1.8259136e-05                0               -1      1.0000000e+00                0                1                0
    5.9695156e-02   -2.1486075e-02   -6.3735341e-02   -1.1403325e-01   -5.8748925e-01   -4.1013956e+00    6.1054542e+02    5.3771597e-04    3.1664287e-05                0               -1      1.0000000e+00                0                1                0
    5.9678645e-02   -2.1475673e-02   -6.4261299e-02   -2.1342498e-01   -5.3545208e-01   -4.1372076e+00    6.1260441e+02    5.5629972e-04    3.5611267e-05                0               -1      1.0000000e+00                0                1                0
    5.9712559e-02   -2.0951567e-02   -6.3720390e-02   -1.9286290e-01   -3.6411373e-01   -3.9450015e+00    5.5545187e+02    5.7563019e-04    1.4133285e-05                0               -1      1.0000000e+00                0                1                0
    5.9689144e-02   -2.0942368e-02   -6.3466400e-02   -4.4546699e-01   -4.0920919e-01   -4.0072470e+00    5.3439923e+02    6.2089640e-04    9.9225914e-06                0               -1      1.0000000e+00                0                1                0
    5.9723170e-02   -2.1535783e-02   -6.3438630e-02   -2.3167548e-01   -5.4410371e-01   -4.0972101e+00    6.0931208e+02    4.3235164e-04    3.0404344e-05                0               -1      1.0000000e+00                0                1                0
    5.9229301e-02   -1.9922607e-02   -7.0165092e-02   -1.3559638e-01   -3.5666217e-01   -4.2799630e+00    5.8567158e+02    4.3899033e-04    1.9391923e-05                0               -1      1.0000000e+00                0                1                0
    5.8677627e-02   -1.9424641e-02   -6.9561328e-02   -1.8326744e-02    7.5002836e-02   -4.1074998e+00    5.5407437e+02    4.5033205e-04    1.1815625e-05                0               -1      1.0000000e+00                0                1                0
    5.9439151e-02   -1.9908797e-02   -6.9538141e-02   -2.9870207e-01   -4.0922075e-01   -4.2503761e+00    5.7522565e+02    6.2843149e-04    1.7288491e-05                0               -1      1.0000000e+00                0                1                0
    5.9671624e-02   -1.9685768e-02   -6.9787542e-02   -7.7931292e-02   -3.9725204e-01   -4.3430995e+00    5.8562958e+02    5.4563962e-04    1.9672830e-05                0               -1      1.0000000e+00                0                1                0
    5.9652687e-02   -1.8708657e-02   -6.9076758e-02   -2.9359186e-02   -3.4029941e-01   -4.1552457e+00    5.5988551e+02    6.1909845e-04    1.2926811e-05                0               -1      1.0000000e+00                0                1                0
    5.9557302e-02   -1.9103992e-02   -6.8299011e-02   -3.2243560e-01   -3.6724471e-01   -4.0684841e+00    5.5249128e+02    6.2082791e-04    1.0878465e-05                0               -1      1.0000000e+00                0                1                0
    5.8984386e-02   -1.9973400e-02   -6.7963215e-02   -1.8461647e-01   -4.8304136e-01   -3.9308278e+00    5.6459954e+02    4.0255280e-04    1.4453511e-05                0               -1      1.0000000e+00                0                1                0
    5.8979718e-02   -1.9424584e-02   -6.7967615e-02   -2.4276242e-01   -2.3603409e-01   -4.2076796e+00    5.6356101e+02    5.6589390e-04    1.4178541e-05                0               -1      1.0000000e+00                0                1                0
    5.8077187e-02   -1.9572744e-02   -6.6562822e-02   -2.3721058e-01   -3.7816048e-01   -4.4873587e+00    5.5324014e+02    4.4754029e-04    1.1214851e-05                0               -1      1.0000000e+00                0                1                0
    6.1233317e-02   -1.6755222e-02   -6.2328083e-02   -4.6476565e-02   -7.1837225e-01   -4.0132647e+00    5.9490617e+02    4.7359517e-04    2.1677958e-05                0               -1      1.0000000e+00                0                1                0
    6.0048479e-02   -1.9440911e-02   -6.2492855e-02    1.0018130e-01   -1.0848436e-01   -3.7219217e+00    5.5692385e+02    4.5573972e-04    1.2631798e-05                0               -1      1.0000000e+00                0                1                0
    6.1036721e-02   -1.6044870e-02   -6.2759716e-02   -1.5580082e-01   -6.6284848e-01   -4.0774010e+00    6.1065404e+02    4.9676941e-04    2.7755843e-05                0               -1      1.0000000e+00                0                1                0
    6.0379822e-02   -1.8864099e-02   -6.2948997e-02   -2.1734606e-01   -5.1334683e-01   -3.9648810e+00    5.7853794e+02    5.2017720e-04    1.7685179e-05                0               -1      1.0000000e+00                0                1                0
    6.1191548e-02   -1.6687421e-02   -6.3030118e-02   -1.9281967e-01   -5.1470088e-01   -4.1015826e+00    6.1479554e+02    5.4192885e-04    3.5155778e-05                0               -1      1.0000000e+00                0                1                0
    6.0105854e-02   -1.9842750e-02   -6.3273313e-02   -1.8940563e-01   -5.9143547e-01   -4.0045736e+00    5.9673547e+02    4.2693255e-04    2.3208608e-05                0               -1      1.0000000e+00                0                1                0
    6.0541015e-02   -1.8093036e-02   -6.3362036e-02   -2.3606795e-01   -5.4288631e-01   -4.1754036e+00    6.1669816e+02    4.5649207e-04    3.9518858e-05                0               -1      1.0000000e+00                0                1                0
    6.0900719e-02   -1.7561807e-02   -6.4413563e-02   -2.2034883e-01   -6.2318280e-01   -4.1517739e+00    6.0236678e+02    4.6911693e-04    2.4807643e-05                0               -1      1.0000000e+00                0                1                0
    6.0313597e-02   -1.9391765e-02   -6.4480896e-02   -2.1452993e-01   -5.2295560e-01   -4.1372467e+00    6.1464821e+02    4.3960162e-04    3.8668725e-05                0               -1      1.0000000e+00                0                1                0
    6.0678452e-02   -1.7783866e-02   -6.4698950e-02   -2.3153701e-01   -4.2674898e-01   -4.0308321e+00    5.9147930e+02    4.9773047e-04    2.1479647e-05                0               -1      1.0000000e+00                0                1                0
    6.0375328e-02   -1.9036267e-02   -6.5220708e-02   -1.8856671e-01   -5.8237794e-01   -4.2736029e+00    6.1495481e+02    5.0058787e-04    3.6391791e-05                0               -1      1.0000000e+00                0                1                0
    6.0615788e-02   -1.8200345e-02   -6.5137966e-02   -1.1817191e-01   -5.2694948e-01   -4.1519964e+00    6.1086772e+02    5.3156823e-04    3.2532898e-05                0               -1      1.0000000e+00                0                1                0
    6.0670460e-02   -1.8574236e-02   -6.5388704e-02   -1.7120897e-01   -5.6379363e-01   -4.2040643e+00    6.1403054e+02    5.3158543e-04    3.4823405e-05                0               -1      1.0000000e+00                0                1                0
    6.0826215e-02   -1.7811650e-02   -6.5952254e-02   -2.2605941e-01   -5.9667072e-01   -4.3264154e+00    6.1879713e+02    4.5724645e-04    4.7870652e-05                0               -1      1.0000000e+00                0                1                0
    6.0178846e-02   -1.9054501e-02   -6.5656010e-02   -3.3355448e-01   -5.7117987e-01   -4.1709013e+00    6.1033712e+02    5.7414372e-04    3.0185586e-05                0               -1      1.0000000e+00                0                1                0
    6.0559443e-02   -1.7498329e-02   -6.6158170e-02   -2.3765099e-01   -4.5843090e-01   -4.2576018e+00    6.1773694e+02    4.3196269e-04    3.7822828e-05                0               -1      1.0000000e+00                0                1                0
    5.8445048e-02   -1.9701675e-02   -6.4595729e-02   -2.6891467e-01   -6.6466249e-01   -3.8608497e+00    5.5292834e+02    6.1971907e-04    1.1055604e-05                0               -1      1.0000000e+00                0                1                0
    5.7855809e-02   -1.9958474e-02   -6.5479938e-02   -1.4219050e-01   -4.0585379e-01   -4.2436333e+00    5.7118368e+02    6.7166901e-04    1.6263566e-05                0               -1      1.0000000e+00                0                1                0
    5.9684400e-02   -1.9214283e-02   -6.3737235e-02   -3.1988048e-01   -5.3789930e-01   -3.9902882e+00    6.0195083e+02    4.7108714e-04    2.6004155e-05                0               -1      1.0000000e+00                0                1                0
    5.9103291e-02   -1.9946314e-02   -5.8427398e-02   -2.2245738e-01   -6.3111246e-01   -3.2949062e+00    5.5588577e+02    5.5064568e-04    1.2277798e-05                0               -1      1.0000000e+00                0                1                0
    5.8663986e-02   -2.4217221e-02   -5.9502471e-02   -2.7616071e-01   -5.4680670e-01   -3.8335201e+00    5.9310488e+02    4.9394839e-04    2.3462557e-05                0               -1      1.0000000e+00                0                1                0
    5.8583722e-02   -2.4074143e-02   -6.1725657e-02   -2.5314731e-01   -5.9337083e-01   -3.8690135e+00    5.6667721e+02    4.2614642e-04    1.6687751e-05                0               -1      1.0000000e+00                0                1                0
    5.8353278e-02   -2.4041428e-02   -5.1810159e-02   -6.2446723e-02    3.2646337e-02   -3.2098271e+00    5.6933314e+02    5.3982551e-04    1.7209704e-05                0               -1      1.0000000e+00                0                1                0
    5.8630106e-02   -2.4050721e-02   -5.5597150e-02    1.2102612e-01    4.0195770e-01   -3.6075175e+00    6.0479025e+02    4.3935708e-04    2.8847998e-05                0               -1      1.0000000e+00                0                1                0
    4.6968590e-02   -1.4971733e-02   -7.7878491e-02   -7.6320598e-01    1.0278427e+00   -3.4567540e+00    5.8081539e+02    4.6671071e-04    1.1215589e-05                0               -1      1.0000000e+00                0                1                0
    4.4153774e-02   -1.3367413e-02   -7.7743346e-02   -7.0353778e-01    1.5392826e+00   -3.9892142e+00    5.9131069e+02    6.2133255e-04    1.5089900e-05                0               -1      1.0000000e+00                0                1                0
    5.9894446e-02   -2.1039549e-02   -6.1908557e-02   -1.1485661e-01   -5.3596335e-01   -3.9444688e+00    5.7666722e+02    4.6614606e-04    1.7903702e-05                0               -1      1.0000000e+00                0                1                0
    5.9748188e-02   -2.0713916e-02   -6.1711312e-02   -3.6491159e-01   -3.5323259e-01   -3.8939620e+00    5.4503616e+02    6.5316725e-04    1.1845428e-05                0               -1      1.0000000e+00                0                1                0
    5.9859645e-02   -2.1137042e-02   -6.1739354e-02   -1.4800893e-01   -4.2558219e-01   -3.9053327e+00    5.6371212e+02    5.8104731e-04    1.5603133e-05                0               -1      1.0000000e+00                0                1                0
    6.0033986e-02   -2.0673265e-02   -6.1156714e-02   -1.6795939e-01   -5.3258416e-01   -3.8781301e+00    5.9187120e+02    4.7287774e-04    2.2206440e-05                0               -1      1.0000000e+00                0                1                0
    5.9824426e-02   -2.0636393e-02   -6.0844367e-02   -2.2987778e-01   -3.2563137e-01   -3.8676312e+00    5.5728021e+02    6.6037340e-04    1.3888199e-05                0               -1      1.0000000e+00                0                1                0
    6.0022798e-02   -2.0384674e-02   -6.0738570e-02   -2.2077134e-01   -5.8183772e-01   -3.7567098e+00    5.8474889e+02    5.2633012e-04    2.0126604e-05                0               -1      1.0000000e+00                0                1                0
    5.9985683e-02   -2.0760792e-02   -6.0664013e-02   -1.6654109e-01   -2.1016867e-01   -3.7665313e+00    5.6084175e+02    6.1131369e-04    1.5290831e-05                0               -1      1.0000000e+00                0                1                0
    6.0053132e-02   -2.0329461e-02   -6.0998016e-02   -2.3068116e-01   -5.1533347e-01   -3.8212205e+00    5.8948349e+02    5.3202862e-04    2.1623361e-05                0               -1      1.0000000e+00                0                1                0
    5.9937746e-02   -2.0916884e-02   -5.9721624e-02    1.4056377e-02   -2.7637415e-01   -3.6150314e+00    5.6093409e+02    6.0911648e-04    1.5316083e-05                0               -1      1.0000000e+00                0                1                0
    5.9873089e-02   -2.1026447e-02   -5.9556105e-02   -6.0276648e-02   -3.9351589e-01   -3.7217573e+00    5.5113814e+02    6.1469730e-04    1.3219835e-05                0               -1      1.0000000e+00                0                1                0
    5.9942427e-02   -2.0705236e-02   -5.9541577e-02    8.7925542e-02    3.1237590e-01   -3.7797654e+00    6.1060590e+02    4.5785563e-04    3.4736555e-05                0               -1      1.0000000e+00                0                1                0
    5.9869920e-02   -2.1119679e-02   -5.9622718e-02   -2.1166589e-01   -5.7348990e-01   -3.8471486e+00    6.0950543e+02    4.2292964e-04    3.1914521e-05                0               -1      1.0000000e+00                0                1                0
    5.9808914e-02   -2.1206823e-02   -5.9366598e-02   -2.4839252e-01   -4.9001583e-01   -3.6336072e+00    5.7415376e+02    5.4727759e-04    1.8107026e-05                0               -1      1.0000000e+00                0                1                0
    5.9766515e-02   -2.1341133e-02   -5.9434507e-02   -2.0358967e-02   -4.1026272e-01   -3.7979149e+00    5.7353230e+02    4.3640036e-04    1.7595354e-05                0               -1      1.0000000e+00                0                1                0
    5.9816274e-02   -2.1203600e-02   -5.9480351e-02   -2.7889990e-01   -6.6749047e-01   -3.8244610e+00    6.1433053e+02    4.8472348e-04    4.0846095e-05                0               -1      1.0000000e+00                0                1                0
    5.9788356e-02   -2.0200216e-02   -6.0711035e-02   -2.4673736e-01   -6.3629279e-01   -3.8768752e+00    5.9966616e+02    4.7400822e-04    2.5076477e-05                0               -1      1.0000000e+00                0                1                0
    5.9768945e-02   -2.0829205e-02   -5.9353907e-02   -4.8481478e-02   -4.1599732e-01   -3.7929438e+00    5.8848048e+02    5.2102096e-04    2.2330566e-05                0               -1      1.0000000e+00                0                1                0
    5.9817616e-02   -2.0257199e-02   -5.9179055e-02   -3.2954994e-01   -4.2991130e-01   -3.5414766e+00    5.5055583e+02    6.3308480e-04    1.2115627e-05                0               -1      1.0000000e+00                0                1                0
    6.0104764e-02   -2.0165464e-02   -6.0667913e-02   -2.7171217e-01   -6.6060065e-01   -3.7147720e+00    5.5812692e+02    6.4644067e-04    1.3581830e-05                0               -1      1.0000000e+00                0                1                0
    5.9787263e-02   -2.1188759e-02   -5.8855784e-02   -1.7232947e-01   -5.2330097e-01   -3.5767619e+00    5.6023740e+02    6.2554694e-04    1.4876601e-05                0               -1      1.0000000e+00                0                1                0
    5.9773032e-02   -2.0735775e-02   -5.8657754e-02   -2.2111365e-01   -3.7665318e-01   -3.6306629e+00    5.6900521e+02    6.1836606e-04    1.7226571e-05                0               -1      1.0000000e+00                0                1                0
    5.9781749e-02   -2.0875686e-02   -5.8385137e-02   -8.1000451e-02   -4.5298537e-01   -3.4715603e+00    5.7084194e+02    6.3136573e-04    1.7324224e-05                0               -1      1.0000000e+00                0                1                0
    5.7872120e-02   -2.1161647e-02   -6.2159902e-02   -1.1994575e-01   -2.4075583e-01   -3.8216036e+00    5.4516491e+02    7.0071200e-04    1.2462702e-05                0               -1      1.0000000e+00                0                1                0
    5.8340126e-02   -2.0904811e-02   -6.2157475e-02   -1.4915982e-01   -2.8746473e-01   -3.8921909e+00    6.0272311e+02    5.7324448e-04    2.6854614e-05                0               -1      1.0000000e+00                0                1                0
    5.7428419e-02   -2.1608819e-02   -6.2159518e-02   -3.9009465e-01   -1.7463889e-01   -3.8381443e+00    5.5900246e+02    6.1308514e-04    1.5358379e-05                0               -1      1.0000000e+00                0                1                0
    5.7613375e-02   -2.1873082e-02   -6.2080397e-02   -3.3176344e-01   -3.4611993e-01   -3.9240409e+00    5.8779086e+02    5.2428421e-04    2.2540731e-05                0               -1      1.0000000e+00                0                1                0
    5.9255231e-02   -2.1703683e-02   -6.2099176e-02   -7.6776994e-02   -2.8483042e-01   -4.0454297e+00    5.8359152e+02    6.1417990e-04    2.1040530e-05                0               -1      1.0000000e+00                0                1                0
    5.8795693e-02   -2.1150182e-02   -6.2214076e-02   -2.1335676e-01   -3.4649122e-01   -3.9892702e+00    5.7391710e+02    5.1603537e-04    1.7770349e-05                0               -1      1.0000000e+00                0                1                0
    5.8699092e-02   -2.0738998e-02   -6.2126078e-02   -2.2564176e-01   -3.6381064e-01   -3.9712044e+00    5.7366308e+02    5.0974831e-04    1.7200689e-05                0               -1      1.0000000e+00                0                1                0
    5.8877404e-02   -2.1799918e-02   -6.1840751e-02   -3.9208944e-01   -2.2224459e-01   -3.7966641e+00    5.4235143e+02    6.3454262e-04    1.2153670e-05                0               -1      1.0000000e+00                0                1                0
    5.8660298e-02   -2.3929442e-02   -6.1887285e-02   -2.8237137e-01   -6.0644811e-01   -3.9886341e+00    6.1085820e+02    5.5291925e-04    3.4152359e-05                0               -1      1.0000000e+00                0                1                0
    5.9497591e-02   -2.2046899e-02   -6.1816027e-02   -8.6393106e-02   -3.6409161e-01   -3.7763731e+00    5.5656542e+02    5.4183733e-04    1.4811361e-05                0               -1      1.0000000e+00                0                1                0
    5.7043479e-02   -2.1447417e-02   -6.1752812e-02    3.7253301e-02    1.1111596e-01   -3.7559837e+00    5.3310172e+02    6.7964121e-04    9.7058009e-06                0               -1      1.0000000e+00                0                1                0
    5.9648512e-02   -2.0886534e-02   -6.1916911e-02   -3.8332826e-03   -4.5098540e-01   -3.8992577e+00    5.8035991e+02    5.3062771e-04    1.9535014e-05                0               -1      1.0000000e+00                0                1                0
    5.9333639e-02   -2.1680183e-02   -6.1586241e-02   -1.4261548e-01   -3.6249453e-01   -3.7143642e+00    5.7157729e+02    5.5309006e-04    1.8156029e-05                0               -1      1.0000000e+00                0                1                0
    5.9006043e-02   -2.2804345e-02   -6.1672381e-02   -1.4812771e-01   -3.9601194e-01   -3.9122109e+00    5.7329378e+02    4.5393466e-04    1.7953712e-05                0               -1      1.0000000e+00                0                1                0
    5.9137413e-02   -2.3094705e-02   -6.1806911e-02   -3.2409827e-01   -8.3107915e-01   -3.9817964e+00    6.1316917e+02    5.1362328e-04    5.0346277e-05                0               -1      1.0000000e+00                0                1                0
    5.8646994e-02   -2.1185360e-02   -6.1664484e-02    2.0221375e-02   -4.2706283e-01   -3.8848270e+00    5.4421282e+02    6.4805941e-04    1.2225471e-05                0               -1      1.0000000e+00                0                1                0
    5.8873811e-02   -2.3245714e-02   -6.1696749e-02   -3.1383681e-01   -5.9921688e-01   -3.9973264e+00    6.0924582e+02    4.3386434e-04    3.0164691e-05                0               -1      1.0000000e+00                0                1                0
    5.9178548e-02   -2.1749040e-02   -6.1536759e-02    1.5687830e-02   -4.5788596e-01   -3.8152175e+00    5.5300569e+02    4.3301424e-04    1.4125134e-05                0               -1      1.0000000e+00                0                1                0
    5.9120259e-02   -2.2999368e-02   -6.1577991e-02   -2.8808367e-01   -7.0086708e-01   -3.9384086e+00    6.1554143e+02    4.4997296e-04    3.8525771e-05                0               -1      1.0000000e+00                0                1                0
    5.8591828e-02   -2.2506568e-02   -6.1390138e-02   -2.3836935e-01   -3.2622103e-01   -3.7496700e+00    5.7520313e+02    5.1978182e-04    1.8144915e-05                0               -1      1.0000000e+00                0                1                0
    5.9052369e-02   -2.1105541e-02   -6.1481771e-02   -1.1250070e-01   -2.5575202e-01   -3.8460820e+00    5.6928286e+02    5.9935906e-04    1.6894363e-05                0               -1      1.0000000e+00                0                1                0
    5.9168106e-02   -2.2843541e-02   -6.1546733e-02   -2.5675899e-01   -5.6621718e-01   -3.9257754e+00    6.1536186e+02    5.2351198e-04    3.6265420e-05                0               -1      1.0000000e+00                0                1                0
    5.9230713e-02   -2.1670086e-02   -6.1409932e-02   -3.2101446e-01   -3.9046365e-01   -3.8024146e+00    5.9305398e+02    5.2846510e-04    2.3247353e-05                0               -1      1.0000000e+00                0                1                0
    5.7988360e-02   -2.0253310e-02   -6.1385493e-02   -1.2580568e-01   -9.4834007e-02   -3.6812385e+00    5.4546060e+02    6.5583219e-04    1.1151628e-05                0               -1      1.0000000e+00                0                1                0
    5.8893928e-02   -2.2233615e-02   -6.1266199e-02   -9.3126296e-02   -4.1484792e-01   -3.8720473e+00    5.9439008e+02    6.3939901e-04    2.3560962e-05                0               -1      1.0000000e+00                0                1                0
    5.8913235e-02   -2.1473779e-02   -6.1391573e-02   -2.7056947e-01   -5.4365259e-01   -4.0184442e+00    5.8726783e+02    5.8889304e-04    2.1055472e-05                0               -1      1.0000000e+00                0                1                0
    5.9241711e-02   -2.2846297e-02   -6.1399274e-02   -2.6617187e-01   -7.0723077e-01   -3.9952183e+00    6.1808776e+02    4.3159661e-04    3.9128864e-05                0               -1      1.0000000e+00                0                1                0
    5.9376483e-02   -2.1676563e-02   -6.1291203e-02   -3.2134188e-01   -3.2796860e-01   -3.8876767e+00    5.6521932e+02    5.5603397e-04    1.6219688e-05                0               -1      1.0000000e+00                0                1                0
    5.8925042e-02   -2.3153157e-02   -6.1440940e-02    1.1703202e-01    4.9952603e-01   -3.9732161e+00    6.1233594e+02    4.5104020e-04    3.3179946e-05                0               -1      1.0000000e+00                0                1                0
    5.9163528e-02   -2.0829408e-02   -6.1079496e-02    4.9720822e-02   -5.5980503e-01   -3.5056512e+00    5.4154055e+02    6.6843904e-04    1.0999739e-05                0               -1      1.0000000e+00                0                1                0
    5.9487116e-02   -2.1272549e-02   -6.1337486e-02   -2.5764292e-01   -4.8157786e-01   -3.8846826e+00    5.9842913e+02    5.2851757e-04    2.4843358e-05                0               -1      1.0000000e+00                0                1                0
    5.9290383e-02   -2.1958803e-02   -6.1081610e-02   -1.0261855e-01   -2.9450560e-01   -3.7350800e+00    5.7715882e+02    5.5034467e-04    1.8859062e-05                0               -1      1.0000000e+00                0                1                0
    5.7802975e-02   -2.1471624e-02   -6.1217403e-02   -1.4989794e-01   -3.7698492e-01   -3.8422841e+00    5.5603287e+02    6.9741639e-04    1.4742931e-05                0               -1      1.0000000e+00                0                1                0
    5.9218195e-02   -2.1341348e-02   -6.1197414e-02    3.3395762e-02   -2.2328320e-01   -3.6962313e+00    5.4549834e+02    4.2560260e-04    1.2515751e-05                0               -1      1.0000000e+00                0                1                0
    5.9140829e-02   -2.2504192e-02   -6.1104990e-02   -1.5660254e-01   -4.6043834e-01   -3.7838874e+00    5.8796213e+02    5.3786419e-04    2.1820984e-05                0               -1      1.0000000e+00                0                1                0
    5.9318227e-02   -2.0523088e-02   -6.1136008e-02   -1.9462286e-01   -4.6145571e-01   -3.8842845e+00    5.4301258e+02    7.1036617e-04    1.1698116e-05                0               -1      1.0000000e+00                0                1                0
    5.8536751e-02   -2.1742393e-02   -6.0960819e-02   -1.6490861e-01   -3.2912033e-01   -3.7935162e+00    5.6591349e+02    6.4112960e-04    1.5983675e-05                0               -1      1.0000000e+00                0                1                0
    5.9281108e-02   -2.1607998e-02   -6.0849508e-02   -5.9673587e-02   -8.7374041e-02   -3.6098036e+00    5.3425011e+02    5.8767605e-04    1.0074703e-05                0               -1      1.0000000e+00                0                1                0
    5.7833661e-02   -2.0930503e-02   -6.0770033e-02   -2.0628051e-01   -4.3149932e-01   -3.8779037e+00    5.6625667e+02    4.2665182e-04    1.5940864e-05                0               -1      1.0000000e+00                0                1                0
    5.9111631e-02   -2.1071068e-02   -6.0569018e-02   -1.9014112e-01   -3.0742569e-01   -3.7046755e+00    5.6969151e+02    5.0376965e-04    1.7168779e-05                0               -1      1.0000000e+00                0                1                0
    5.8710401e-02   -2.2463410e-02   -6.0633705e-02   -2.3420761e-01   -5.5080239e-01   -3.7799449e+00    6.0293305e+02    4.7820807e-04    2.7622593e-05                0               -1      1.0000000e+00                0                1                0
    5.9146510e-02   -2.2333852e-02   -6.0685625e-02   -8.6406868e-02    1.9948699e-02   -3.8447614e+00    5.9744986e+02    5.5612761e-04    2.6220691e-05                0               -1      1.0000000e+00                0                1                0
    5.9375783e-02   -2.1225145e-02   -6.0638940e-02   -2.2972574e-01   -2.7725830e-01   -3.7948705e+00    5.4235577e+02    6.8418230e-04    1.1964240e-05                0               -1      1.0000000e+00                0                1                0
    5.9352069e-02   -2.1655868e-02   -6.0679703e-02   -2.0614879e-01   -4.0135589e-01   -3.8851705e+00    5.8520145e+02    5.2660264e-04    2.1221779e-05                0               -1      1.0000000e+00                0                1                0
    5.8971899e-02   -2.1522854e-02   -6.0416009e-02   -2.6391908e-01   -1.5871861e-01   -3.8080584e+00    5.4493873e+02    4.8379431e-04    1.3010172e-05                0               -1      1.0000000e+00                0                1                0
    5.9354245e-02   -2.1341961e-02   -6.0371362e-02   -2.1227889e-01   -1.8105490e-01   -3.6243069e+00    5.6111461e+02    6.6201878e-04    1.5616445e-05                0               -1      1.0000000e+00                0                1                0
    5.8740898e-02   -2.0561795e-02   -6.0327263e-02   -2.3616624e-01   -3.7926321e-01   -3.5983396e+00    5.4019583e+02    4.8436164e-04    1.0926784e-05                0               -1      1.0000000e+00                0                1                0
    5.9205330e-02   -2.2711610e-02   -6.0539599e-02    2.2855666e-01    4.7975362e-01   -3.9775561e+00    6.1636186e+02    5.1473468e-04    4.0382520e-05                0               -1      1.0000000e+00                0                1                0
    5.8590138e-02   -2.0719035e-02   -6.0479536e-02   -2.7450523e-01   -3.6670708e-01   -3.7587948e+00    5.7301611e+02    5.9697798e-04    1.7843100e-05                0               -1      1.0000000e+00                0                1                0
    5.8571236e-02   -2.1760905e-02   -6.0140553e-02   -1.7083983e-01   -3.2701970e-01   -3.5430939e+00    5.6736074e+02    3.9489400e-04    1.7382262e-05                0               -1      1.0000000e+00                0                1                0
    5.8784020e-02   -2.2192053e-02   -6.0420630e-02   -1.6739212e-01   -4.5318339e-01   -3.9377604e+00    5.7455690e+02    6.1295724e-04    1.8588498e-05                0               -1      1.0000000e+00                0                1                0
    5.8533593e-02   -2.1354734e-02   -6.0236136e-02   -2.0292103e-01   -4.7356086e-01   -3.7791028e+00    5.4434546e+02    4.1831839e-04    1.2132282e-05                0               -1      1.0000000e+00                0                1                0
    5.9427937e-02   -2.0599692e-02   -6.0328191e-02    4.1527265e-03   -3.5496040e-01   -3.8629887e+00    5.4651478e+02    7.0741094e-04    1.2199350e-05                0               -1      1.0000000e+00                0                1                0
    5.9568531e-02   -2.1554560e-02   -6.0311684e-02    1.2661447e-01    3.7956571e-01   -3.9212975e+00    6.0988982e+02    5.5072513e-04    3.3682736e-05                0               -1      1.0000000e+00                0                1                0
    5.9502403e-02   -2.1154913e-02   -6.0184524e-02   -2.7879663e-01   -4.6967202e-01   -3.6888878e+00    5.5748694e+02    6.2038105e-04    1.4740357e-05                0               -1      1.0000000e+00                0                1                0
    5.9019963e-02   -2.1003781e-02   -6.0093830e-02   -3.9782989e-02   -2.7590625e-01   -3.6051830e+00    5.5798933e+02    6.0574360e-04    1.4666406e-05                0               -1      1.0000000e+00                0                1                0
    5.9157419e-02   -2.1181109e-02   -6.0167355e-02   -6.2975201e-02   -4.3192665e-01   -3.7350082e+00    5.7670333e+02    4.5852059e-04    1.8162006e-05                0               -1      1.0000000e+00                0                1                0
    5.9008496e-02   -2.1012959e-02   -6.0031764e-02   -2.4297685e-01   -3.2574913e-01   -3.5129172e+00    5.5236684e+02    4.2012735e-04    1.3890990e-05                0               -1      1.0000000e+00                0                1                0
    5.8692274e-02   -2.3319680e-02   -6.0059615e-02   -2.4552204e-01   -5.7816607e-01   -3.7223827e+00    5.5328089e+02    5.4832623e-04    1.4031498e-05                0               -1      1.0000000e+00                0                1                0
    5.8369695e-02   -2.1709424e-02   -6.0122735e-02   -1.5961560e-01   -3.6488910e-01   -3.8617768e+00    5.8058251e+02    6.1334588e-04    1.9938586e-05                0               -1      1.0000000e+00                0                1                0
    5.9473818e-02   -2.1999064e-02   -6.0096176e-02   -1.0720751e-01   -4.3358636e-01   -3.8089963e+00    5.9737105e+02    4.8922665e-04    2.5446499e-05                0               -1      1.0000000e+00                0                1                0
    5.9026871e-02   -2.1077883e-02   -6.0088185e-02   -3.3108406e-01   -1.9817443e-01   -3.7642044e+00    5.4826708e+02    4.5823743e-04    1.2998137e-05                0               -1      1.0000000e+00                0                1                0
    5.9133429e-02   -2.0875931e-02   -6.0143301e-02    5.8227636e-02   -5.7217937e-01   -3.7704740e+00    5.4849860e+02    4.4753900e-04    1.2345741e-05                0               -1      1.0000000e+00                0                1                0
    5.9202565e-02   -2.2083783e-02   -5.9958882e-02   -3.6445692e-01   -4.6621997e-01   -3.7185036e+00    6.0604997e+02    5.8488712e-04    3.0134018e-05                0               -1      1.0000000e+00                0                1                0
    5.9194838e-02   -2.2619293e-02   -6.0086814e-02   -2.2682404e-01   -4.3873199e-01   -3.9061596e+00    5.7789553e+02    6.0266530e-04    1.9374289e-05                0               -1      1.0000000e+00                0                1                0
    5.8928017e-02   -2.3585926e-02   -6.0122721e-02    6.7897573e-02    2.7674048e-03   -4.0195462e+00    5.7798780e+02    5.0540438e-04    1.9021236e-05                0               -1      1.0000000e+00                0                1                0
    5.9618815e-02   -2.1599398e-02   -5.9901471e-02    2.2499492e-02   -4.7951483e-01   -3.8808416e+00    5.6608089e+02    6.5166659e-04    1.6312504e-05                0               -1      1.0000000e+00                0                1                0
    5.9377942e-02   -2.0145128e-02   -5.9902226e-02   -1.2558969e-01   -2.1057899e-01   -3.5530207e+00    5.4768464e+02    3.6079331e-04    1.1749876e-05                0               -1      1.0000000e+00                0                1                0
    5.9692479e-02   -2.0631723e-02   -5.9927356e-02   -1.2470673e-01   -6.7911485e-01   -3.8453498e+00    6.0348763e+02    4.3117495e-04    2.6958938e-05                0               -1      1.0000000e+00                0                1                0
    5.8813633e-02   -2.1080198e-02   -5.9826826e-02   -3.1101893e-01   -4.7000938e-01   -3.8538217e+00    5.3326659e+02    6.1894813e-04    9.9453251e-06                0               -1      1.0000000e+00                0                1                0
    5.8240107e-02   -2.2310556e-02   -5.9810104e-02   -1.7441482e-01   -3.6722405e-01   -3.6683293e+00    5.7888689e+02    6.3744911e-04    1.9668999e-05                0               -1      1.0000000e+00                0                1                0
    5.7390472e-02   -2.1728108e-02   -5.9833925e-02   -2.1864864e-01   -4.6664321e-01   -3.7070898e+00    5.7752754e+02    6.2915237e-04    1.9211880e-05                0               -1      1.0000000e+00                0                1                0
    5.9673067e-02   -2.1181150e-02   -5.9766979e-02   -1.1189226e-02    1.4367106e-01   -3.7947249e+00    6.0052225e+02    5.5741563e-04    2.7655982e-05                0               -1      1.0000000e+00                0                1                0
    5.9613405e-02   -2.1559489e-02   -5.9748968e-02   -9.3614243e-02   -3.6341631e-01   -3.5145291e+00    5.6584528e+02    4.3999434e-04    1.6406261e-05                0               -1      1.0000000e+00                0                1                0
    5.9644924e-02   -2.1015584e-02   -5.9790976e-02   -1.6503917e-01   -2.5318351e-01   -3.6597609e+00    5.4400044e+02    6.3393908e-04    1.2181585e-05                0               -1      1.0000000e+00                0                1                0
    5.8892722e-02   -2.3653045e-02   -5.9613143e-02   -2.6125065e-02    9.0261280e-02   -3.8187731e+00    5.7874183e+02    4.8370925e-04    1.9554296e-05                0               -1      1.0000000e+00                0                1                0
    5.8867317e-02   -2.1093329e-02   -5.9690350e-02   -2.4331602e-01   -4.5497116e-01   -3.9105202e+00    5.4013158e+02    5.4777010e-04    1.1597421e-05                0               -1      1.0000000e+00                0                1                0
    5.8498438e-02   -2.3173323e-02   -5.9698508e-02    8.1557322e-02    5.1234233e-01   -3.9813934e+00    6.1325175e+02    5.4063721e-04    3.3470035e-05                0               -1      1.0000000e+00                0                1                0
    5.8257735e-02   -2.2662080e-02   -5.9458452e-02   -2.4430666e-01   -2.2199420e-01   -3.5823990e+00    5.7557283e+02    4.2394272e-04    1.9287114e-05                0               -1      1.0000000e+00                0                1                0
    5.8368253e-02   -2.2059586e-02   -5.9484036e-02   -2.3990416e-01   -3.9559233e-01   -3.7440947e+00    5.8112470e+02    5.7739941e-04    2.0315990e-05                0               -1      1.0000000e+00                0                1                0
    5.9177540e-02   -2.0805656e-02   -5.9392892e-02   -2.5471203e-01   -1.6541204e-01   -3.7240311e+00    5.7024509e+02    4.7092299e-04    1.6950408e-05                0               -1      1.0000000e+00                0                1                0
    5.8991517e-02   -2.1543329e-02   -5.9391312e-02   -2.7992399e-01   -6.1417191e-01   -3.8148580e+00    5.4287435e+02    6.4243952e-04    1.2223343e-05                0               -1      1.0000000e+00                0                1                0
    5.9493124e-02   -2.1403507e-02   -5.9522051e-02   -2.6200895e-01   -2.5868195e-01   -3.8246908e+00    5.8845484e+02    4.9950020e-04    2.2187670e-05                0               -1      1.0000000e+00                0                1                0
    5.8224495e-02   -2.1954068e-02   -5.9217312e-02   -2.5501625e-01   -3.0263840e-01   -3.5495501e+00    5.6676225e+02    7.0051260e-04    1.6773299e-05                0               -1      1.0000000e+00                0                1                0
    5.9341363e-02   -2.1449808e-02   -5.9181118e-02   -2.6517786e-01   -4.3445210e-01   -3.5548729e+00    5.8141816e+02    4.9742697e-04    1.9704855e-05                0               -1      1.0000000e+00                0                1                0
    5.7881496e-02   -2.1658115e-02   -5.9206041e-02   -2.2192512e-01   -2.8832799e-01   -3.7071147e+00    5.8115211e+02    5.0348291e-04    2.0091237e-05                0               -1      1.0000000e+00                0                1                0
    5.8584510e-02   -2.2245895e-02   -5.9206036e-02   -1.6674785e-01   -6.6241179e-01   -3.7567135e+00    6.0854433e+02    5.9497752e-04    3.1701784e-05                0               -1      1.0000000e+00                0                1                0
    5.9058473e-02   -2.1475324e-02   -5.9257935e-02   -1.4794408e-01   -3.8793038e-01   -3.7630695e+00    5.8268907e+02    5.6584218e-04    2.0199611e-05                0               -1      1.0000000e+00                0                1                0
    5.9270495e-02   -2.2455134e-02   -5.9341429e-02   -2.9442785e-01   -6.7629069e-01   -3.8337859e+00    6.1401492e+02    5.3224959e-04    3.6547991e-05                0               -1      1.0000000e+00                0                1                0
    5.8841621e-02   -2.1739588e-02   -5.9172465e-02   -2.1340218e-01   -4.1917140e-01   -3.6900903e+00    5.5397389e+02    3.9180868e-04    1.4128989e-05                0               -1      1.0000000e+00                0                1                0
    5.9120755e-02   -2.2619050e-02   -5.9042163e-02   -1.7656889e-01   -3.7850134e-01   -3.7539989e+00    5.8379142e+02    6.2445472e-04    2.1144913e-05                0               -1      1.0000000e+00                0                1                0
    5.7772318e-02   -2.2245195e-02   -5.9014822e-02   -1.0137037e-01   -3.0655484e-01   -3.7100246e+00    5.7857343e+02    5.9567323e-04    1.9619116e-05                0               -1      1.0000000e+00                0                1                0
    5.9647727e-02   -2.1141993e-02   -5.8879524e-02    6.4875334e-03   -2.5220993e-01   -3.4580591e+00    5.5272769e+02    6.1504712e-04    1.3950800e-05                0               -1      1.0000000e+00                0                1                0
    5.9316624e-02   -2.1599937e-02   -5.8735299e-02   -3.2780023e-02   -3.8483399e-01   -3.5032847e+00    5.9019399e+02    5.7855760e-04    2.2481940e-05                0               -1      1.0000000e+00                0                1                0
    5.9282126e-02   -2.1723445e-02   -5.8802127e-02   -9.3352862e-02   -4.0793198e-01   -3.6213648e+00    5.7124437e+02    5.8471385e-04    1.7934637e-05                0               -1      1.0000000e+00                0                1                0
    5.9326789e-02   -2.0073801e-02   -6.0639617e-02   -1.9451551e-01   -5.4472904e-01   -3.6488669e+00    5.5468573e+02    6.0291355e-04    1.2123261e-05                0               -1      1.0000000e+00                0                1                0
    5.8967738e-02   -2.0974311e-02   -5.8624492e-02   -9.7938464e-02   -3.9850668e-01   -3.6697525e+00    5.6031342e+02    4.3440570e-04    1.5516420e-05                0               -1      1.0000000e+00                0                1                0
    5.8699031e-02   -2.2363708e-02   -5.8479088e-02   -1.5668160e-01   -4.5306307e-01   -3.5958802e+00    5.7308824e+02    6.4551215e-04    1.8206869e-05                0               -1      1.0000000e+00                0                1                0
    5.9388596e-02   -2.1786645e-02   -5.8386076e-02   -1.8897905e-01   -2.6082448e-01   -3.6140905e+00    5.5012581e+02    4.6120632e-04    1.3741132e-05                0               -1      1.0000000e+00                0                1                0
    5.9746721e-02   -2.0917950e-02   -6.0605627e-02   -4.0065398e-02   -3.7391308e-01   -3.9673663e+00    5.7261908e+02    5.9824150e-04    1.7198899e-05                0               -1      1.0000000e+00                0                1                0
    5.9720038e-02   -2.0426290e-02   -5.8293796e-02   -2.9972298e-01   -5.5845099e-01   -3.6054410e+00    5.6567419e+02    4.8243927e-04    1.5363778e-05                0               -1      1.0000000e+00                0                1                0
    5.8573971e-02   -2.1839398e-02   -5.8206036e-02   -1.6337439e-01   -5.4796937e-01   -3.6148322e+00    5.9267927e+02    5.1576554e-04    2.3710473e-05                0               -1      1.0000000e+00                0                1                0
    5.9554773e-02   -2.1906850e-02   -5.8204418e-02   -9.7266402e-02   -2.2567358e-01   -3.5525882e+00    5.7774953e+02    4.1470310e-04    1.9126347e-05                0               -1      1.0000000e+00                0                1                0
    5.9313397e-02   -2.1471467e-02   -5.8035298e-02   -8.5507720e-02   -3.3992936e-01   -3.5498970e+00    5.7421760e+02    6.0186011e-04    1.8469193e-05                0               -1      1.0000000e+00                0                1                0
    5.9220900e-02   -2.2210611e-02   -5.7662822e-02   -1.8215382e-01   -3.5336884e-01   -3.6293083e+00    5.8791898e+02    6.1317448e-04    2.1804339e-05                0               -1      1.0000000e+00                0                1                0
    5.9082733e-02   -2.2830254e-02   -5.7722864e-02   -3.6335691e-01   -3.5349534e-01   -3.4365275e+00    5.7643686e+02    5.7145280e-04    1.8485480e-05                0               -1      1.0000000e+00                0                1                0
    5.9073874e-02   -2.1567055e-02   -5.7682943e-02   -1.8505524e-01   -5.8532830e-01   -3.6175213e+00    6.0986305e+02    5.6462164e-04    3.3290563e-05                0               -1      1.0000000e+00                0                1                0
    5.8409442e-02   -2.1378334e-02   -5.7710381e-02   -3.3812591e-01   -4.4156543e-01   -3.6401712e+00    5.8198603e+02    5.6843899e-04    2.0511954e-05                0               -1      1.0000000e+00                0                1                0
    5.9173803e-02   -2.2341008e-02   -5.7791361e-02   -2.7376504e-01   -3.7972880e-01   -3.6393026e+00    5.8151042e+02    5.7872196e-04    2.1018022e-05                0               -1      1.0000000e+00                0                1                0
    5.8841966e-02   -2.1292079e-02   -5.7610012e-02    2.1031507e-02   -2.0304595e-01   -3.6708497e+00    5.4665820e+02    5.0655623e-04    1.2778819e-05                0               -1      1.0000000e+00                0                1                0
    5.9297558e-02   -2.2533529e-02   -5.7620041e-02    4.8538699e-02    1.6788199e-01   -3.6171976e+00    5.9920639e+02    5.2978449e-04    2.6466496e-05                0               -1      1.0000000e+00                0                1                0
    5.8816879e-02   -2.1672416e-02   -5.7582976e-02   -2.3133688e-01   -3.8039646e-01   -3.6121159e+00    5.8017339e+02    6.4333233e-04    1.9685101e-05                0               -1      1.0000000e+00                0                1                0
    5.8942646e-02   -2.0600213e-02   -5.7649096e-02   -2.2909174e-01   -6.2850502e-01   -3.5217652e+00    5.6286262e+02    5.0694997e-04    1.5070525e-05                0               -1      1.0000000e+00                0                1                0
    5.9135438e-02   -2.0446909e-02   -5.7562404e-02   -2.3378738e-01   -3.3840890e-01   -3.6777987e+00    5.6764835e+02    6.5446373e-04    1.6237533e-05                0               -1      1.0000000e+00                0                1                0
    5.9531596e-02   -2.1648589e-02   -5.8143031e-02   -2.2116699e-01   -3.1292077e-01   -3.5618498e+00    5.7236025e+02    6.0030841e-04    1.8412112e-05                0               -1      1.0000000e+00                0                1                0
    5.8174108e-02   -2.1463920e-02   -5.7458755e-02   -5.0182833e-02   -4.6479243e-01   -3.6343667e+00    5.4700013e+02    4.2846041e-04    1.3175437e-05                0               -1      1.0000000e+00                0                1                0
    5.8993109e-02   -2.2924888e-02   -5.7591857e-02    1.5017112e-01    5.5019546e-01   -3.8407871e+00    6.1630542e+02    4.4130054e-04    4.0640580e-05                0               -1      1.0000000e+00                0                1                0
    5.8393611e-02   -2.2001545e-02   -5.7181531e-02   -2.1272036e-01   -3.9312666e-01   -3.5240607e+00    5.8811646e+02    4.3468317e-04    2.0894934e-05                0               -1      1.0000000e+00                0                1                0
    5.8979114e-02   -2.3427450e-02   -5.7147639e-02   -2.6548076e-01   -5.3406420e-01   -3.6198280e+00    6.0720258e+02    4.1831990e-04    3.1545186e-05                0               -1      1.0000000e+00                0                1                0
    5.8979386e-02   -2.2060966e-02   -5.7102557e-02   -3.9702905e-02   -3.9106188e-01   -3.5857738e+00    5.6371865e+02    6.5763647e-04    1.6335874e-05                0               -1      1.0000000e+00                0                1                0
    5.8544281e-02   -2.3115474e-02   -5.6891633e-02   -5.7933991e-02    5.2447669e-02   -3.5378171e+00    5.9737974e+02    4.5622000e-04    2.6066756e-05                0               -1      1.0000000e+00                0                1                0
    5.9011537e-02   -2.1694777e-02   -5.6965001e-02   -1.1534774e-01   -4.2123113e-01   -3.4951878e+00    5.6699101e+02    6.3246529e-04    1.6786179e-05                0               -1      1.0000000e+00                0                1                0
    5.9491414e-02   -2.2147791e-02   -5.6881210e-02   -1.4691875e-01   -5.4157376e-01   -3.5652164e+00    6.0054567e+02    4.5323484e-04    2.7396568e-05                0               -1      1.0000000e+00                0                1                0
    5.9313057e-02   -2.0537326e-02   -5.6914809e-02   -1.2950820e-01   -3.5318090e-01   -3.4924279e+00    5.7597165e+02    5.6300617e-04    1.8224729e-05                0               -1      1.0000000e+00                0                1                0
    5.8809238e-02   -2.3670366e-02   -5.6739381e-02   -2.0485981e-01   -4.8336950e-01   -3.5230160e+00    5.9811903e+02    5.4128276e-04    2.5985305e-05                0               -1      1.0000000e+00                0                1                0
    5.9345981e-02   -2.2534894e-02   -5.6843419e-02   -2.0535327e-01   -5.2817386e-01   -3.6039249e+00    6.0475567e+02    4.3304793e-04    3.0040814e-05                0               -1      1.0000000e+00                0                1                0
    5.9548668e-02   -2.1582535e-02   -5.6557656e-02   -1.6133135e-01   -4.1294360e-01   -3.5240381e+00    5.6801687e+02    4.2533046e-04    1.7070852e-05                0               -1      1.0000000e+00                0                1                0
    5.9325136e-02   -2.2004702e-02   -5.6628939e-02   -2.2873256e-01   -6.1348923e-01   -3.4794460e+00    5.7033792e+02    5.0556583e-04    1.7165186e-05                0               -1      1.0000000e+00                0                1                0
    5.8666398e-02   -2.3329947e-02   -5.6487045e-02   -2.5589075e-01   -3.7649649e-01   -3.5285875e+00    5.7144840e+02    4.6853671e-04    1.7654450e-05                0               -1      1.0000000e+00                0                1                0
    5.9396086e-02   -2.1253859e-02   -5.6447420e-02   -2.7810678e-01   -4.8212091e-01   -3.5205338e+00    5.6522267e+02    4.1491241e-04    1.6403836e-05                0               -1      1.0000000e+00                0                1                0
    5.8980707e-02   -2.1411834e-02   -5.6279875e-02   -3.8572790e-01   -3.7271918e-01   -3.3620276e+00    5.6525509e+02    6.1614116e-04    1.6652090e-05                0               -1      1.0000000e+00                0                1                0
    5.8130830e-02   -2.1274462e-02   -5.6386964e-02   -1.9620948e-01   -5.3516377e-01   -3.5243359e+00    5.7621001e+02    6.5475229e-04    1.8939674e-05                0               -1      1.0000000e+00                0                1                0
    5.9575928e-02   -2.1089149e-02   -5.6246413e-02   -7.1755634e-02   -1.5761878e-01   -3.4481645e+00    5.3514896e+02    5.6280678e-04    1.0198801e-05                0               -1      1.0000000e+00                0                1                0
    5.9603103e-02   -2.1413773e-02   -5.7519151e-02   -2.4879320e-01   -5.3363866e-01   -3.6049968e+00    5.7861578e+02    6.1519130e-04    1.8466860e-05                0               -1      1.0000000e+00                0                1                0
    5.9159825e-02   -2.1323735e-02   -5.6105427e-02   -1.3153673e-01   -3.4750931e-01   -3.3394074e+00    5.4551917e+02    5.0567543e-04    1.2371696e-05                0               -1      1.0000000e+00                0                1                0
    5.8015131e-02   -2.2015720e-02   -5.5831603e-02   -9.9561671e-02   -5.8725033e-01   -3.3863741e+00    5.7136857e+02    6.8406056e-04    1.8371558e-05                0               -1      1.0000000e+00                0                1                0
    5.8575785e-02   -2.2222693e-02   -5.5937161e-02   -1.8882754e-01   -5.1086256e-01   -3.4539653e+00    5.8122769e+02    5.8755272e-04    2.0534714e-05                0               -1      1.0000000e+00                0                1                0
    5.9090428e-02   -2.2163686e-02   -5.5864673e-02   -2.6290865e-01   -4.8043318e-01   -3.4461656e+00    5.7424606e+02    5.7637758e-04    1.8271156e-05                0               -1      1.0000000e+00                0                1                0
    5.9262952e-02   -2.2408964e-02   -5.5911573e-02    1.4025186e-03    2.3763118e-02   -3.5982971e+00    5.9993668e+02    4.8566528e-04    2.7163588e-05                0               -1      1.0000000e+00                0                1                0
    5.9077941e-02   -2.3263484e-02   -5.5840394e-02   -2.7681211e-01   -6.6891461e-01   -3.5734877e+00    6.1146797e+02    5.4647525e-04    3.7113355e-05                0               -1      1.0000000e+00                0                1                0
    5.8818108e-02   -2.1691609e-02   -5.5812201e-02   -3.0053206e-01   -5.8165228e-01   -3.6037681e+00    5.9274127e+02    5.6471564e-04    2.4282965e-05                0               -1      1.0000000e+00                0                1                0
    5.9006611e-02   -2.2862555e-02   -5.5590409e-02   -2.0270453e-01   -6.7379230e-01   -3.4113170e+00    6.1329385e+02    4.9776728e-04    3.7200798e-05                0               -1      1.0000000e+00                0                1                0
    5.9435618e-02   -2.1016248e-02   -5.5475363e-02   -7.7858780e-02   -3.3221258e-01   -3.4888954e+00    5.6083165e+02    4.2659424e-04    1.5460572e-05                0               -1      1.0000000e+00                0                1                0
    5.8722605e-02   -2.1439396e-02   -5.5456958e-02   -2.4127370e-01   -6.2261989e-01   -3.4817451e+00    5.9278049e+02    5.3889278e-04    2.2907478e-05                0               -1      1.0000000e+00                0                1                0
    5.8549540e-02   -2.1116811e-02   -5.5394530e-02   -1.5798972e-01   -3.3945369e-01   -3.4537990e+00    5.5147985e+02    4.3615743e-04    1.3981984e-05                0               -1      1.0000000e+00                0                1                0
    5.8869348e-02   -2.2052836e-02   -5.5397706e-02   -2.5383816e-01   -5.0491611e-01   -3.4474416e+00    5.9083123e+02    4.9590248e-04    2.3111522e-05                0               -1      1.0000000e+00                0                1                0
    5.9637396e-02   -2.0430845e-02   -5.5311940e-02   -3.5212788e-01   -2.8605963e-01   -3.4191218e+00    5.3879116e+02    5.3236539e-04    1.0816011e-05                0               -1      1.0000000e+00                0                1                0
    5.9076508e-02   -2.1727575e-02   -5.5117256e-02   -1.8763115e-01   -3.7302788e-01   -3.5320440e+00    5.8984416e+02    5.9389384e-04    2.2980403e-05                0               -1      1.0000000e+00                0                1                0
    5.8935186e-02   -2.2032903e-02   -5.5014281e-02   -2.6045512e-01   -6.3983144e-01   -3.3867307e+00    6.0716864e+02    4.6326135e-04    2.9695790e-05                0               -1      1.0000000e+00                0                1                0
    5.9115898e-02   -2.3080792e-02   -5.5039292e-02    1.6886729e-01    4.3155824e-01   -3.5750574e+00    6.0975364e+02    4.8782990e-04    3.1585394e-05                0               -1      1.0000000e+00                0                1                0
    5.8798329e-02   -2.1832608e-02   -5.4823807e-02   -1.7565605e-01   -4.6858981e-01   -3.3596784e+00    5.7298089e+02    6.7216600e-04    1.7858779e-05                0               -1      1.0000000e+00                0                1                0
    5.8324073e-02   -2.0940097e-02   -5.4816066e-02   -1.5282857e-01   -3.0935467e-01   -3.3789712e+00    5.3912824e+02    5.9322156e-04    1.1212486e-05                0               -1      1.0000000e+00                0                1                0
    5.9690135e-02   -2.1310742e-02   -5.4952299e-02   -1.8362392e-01   -4.2884433e-01   -3.4355739e+00    5.8761680e+02    5.1316593e-04    2.2218754e-05                0               -1      1.0000000e+00                0                1                0
    5.8705994e-02   -2.1880184e-02   -5.4717058e-02   -2.4453208e-01   -5.4819025e-01   -3.4686821e+00    6.0374816e+02    4.4874580e-04    2.8170453e-05                0               -1      1.0000000e+00                0                1                0
    5.9535582e-02   -2.1176089e-02   -5.4792015e-02   -1.6002435e-01   -3.2739312e-01   -3.2855035e+00    5.7495846e+02    5.7433311e-04    1.8514612e-05                0               -1      1.0000000e+00                0                1                0
    5.8976219e-02   -2.2901191e-02   -5.4589223e-02   -9.2092406e-02   -4.2272575e-01   -3.3451955e+00    5.7555871e+02    5.0381843e-04    1.8701826e-05                0               -1      1.0000000e+00                0                1                0
    5.8526758e-02   -2.2447640e-02   -5.4603644e-02   -3.1743086e-01   -2.0212529e-01   -3.4789217e+00    5.4492929e+02    5.8049166e-04    1.2516299e-05                0               -1      1.0000000e+00                0                1                0
    5.9347973e-02   -2.1623607e-02   -5.4633391e-02   -1.8137143e-01   -4.3532278e-01   -3.4814077e+00    5.7490000e+02    5.3769204e-04    1.8271716e-05                0               -1      1.0000000e+00                0                1                0
    5.9518149e-02   -2.1851561e-02   -5.4458577e-02   -2.0548608e-01   -7.1692619e-01   -3.4913275e+00    6.0438497e+02    4.9745613e-04    2.7774755e-05                0               -1      1.0000000e+00                0                1                0
    5.8251107e-02   -2.3724153e-02   -5.4506446e-02   -7.3412314e-02    2.4985096e-01   -3.4673456e+00    5.8835128e+02    4.6007623e-04    2.1727118e-05                0               -1      1.0000000e+00                0                1                0
    5.9449585e-02   -2.2273158e-02   -5.4235927e-02    9.8670713e-03   -5.9874161e-02   -3.3685934e+00    5.8636777e+02    5.7215373e-04    2.2811457e-05                0               -1      1.0000000e+00                0                1                0
    5.9879546e-02   -2.1102278e-02   -5.7747025e-02   -1.6896591e-01   -5.4297368e-01   -3.5142619e+00    5.3762899e+02    5.5167899e-04    1.0527833e-05                0               -1      1.0000000e+00                0                1                0
    5.9783814e-02   -2.1146440e-02   -5.7436316e-02   -1.4586798e-01   -4.1493269e-01   -3.7548727e+00    5.4109785e+02    5.8465759e-04    1.1645014e-05                0               -1      1.0000000e+00                0                1                0
    5.9768175e-02   -2.1401005e-02   -5.6951982e-02   -1.6538007e-02   -2.6239364e-01   -3.6285154e+00    5.6107594e+02    4.3283037e-04    1.5730958e-05                0               -1      1.0000000e+00                0                1                0
    5.9892151e-02   -2.0646278e-02   -5.5828617e-02   -1.7435566e-01   -4.9615999e-01   -3.3865369e+00    5.4295114e+02    4.7116300e-04    1.1758834e-05                0               -1      1.0000000e+00                0                1                0
    5.9923815e-02   -2.0521986e-02   -5.5073474e-02    1.1175931e-01    4.4369000e-01   -3.5052851e+00    6.1280146e+02    5.1628387e-04    3.8026644e-05                0               -1      1.0000000e+00                0                1                0
    6.0212335e-02   -2.0130596e-02   -5.5172781e-02   -1.1491348e-01   -5.8858243e-01   -3.4184759e+00    5.8697729e+02    5.5401230e-04    2.0638709e-05                0               -1      1.0000000e+00                0                1                0
    5.9805960e-02   -2.1137757e-02   -5.4385704e-02   -1.2904909e-01   -4.8083632e-01   -3.3852863e+00    5.5802680e+02    6.5259077e-04    1.4377006e-05                0               -1      1.0000000e+00                0                1                0
    6.0089935e-02   -2.0509001e-02   -5.4409584e-02   -2.9891078e-01   -6.6354115e-01   -3.5512277e+00    5.9910260e+02    5.5013712e-04    2.5760840e-05                0               -1      1.0000000e+00                0                1                0
    6.0215068e-02   -1.9301725e-02   -6.1607467e-02   -2.1755720e-01   -2.9715718e-01   -3.4778230e+00    5.5567335e+02    3.9703028e-04    1.2373490e-05                0               -1      1.0000000e+00                0                1                0
    6.1070281e-02   -1.7117055e-02   -6.1893372e-02   -1.9671539e-01   -5.8196589e-01   -4.0083123e+00    6.1389797e+02    4.1880652e-04    3.7831809e-05                0               -1      1.0000000e+00                0                1                0
    6.0782536e-02   -1.7863951e-02   -6.1384460e-02   -1.3555582e-01   -5.9721779e-01   -4.0637623e+00    6.0723237e+02    4.3457599e-04    2.9597971e-05                0               -1      1.0000000e+00                0                1                0
    6.0403804e-02   -1.9365244e-02   -6.0271998e-02   -3.0811976e-01   -5.9021904e-01   -3.8021349e+00    5.7841518e+02    5.5660158e-04    1.7849583e-05                0               -1      1.0000000e+00                0                1                0
    6.0628910e-02   -1.7814413e-02   -5.9673565e-02   -1.0349749e-01   -3.7184047e-01   -3.7580458e+00    5.6243975e+02    5.8563456e-04    1.3660649e-05                0               -1      1.0000000e+00                0                1                0
    6.0374084e-02   -1.9358642e-02   -5.9218766e-02   -2.1426401e-01   -4.0043700e-01   -3.5828274e+00    5.6409665e+02    3.9826179e-04    1.4725053e-05                0               -1      1.0000000e+00                0                1                0
    6.0434811e-02   -1.9368703e-02   -5.9155440e-02    3.9010705e-01    1.1960391e+00   -4.0263993e+00    6.0321721e+02    2.3394697e-02    7.1630941e-05                0               -1      1.0000000e+00                0                0                0
    5.8852660e-02   -2.2201697e-02   -5.4124074e-02   -1.4679055e-01   -5.8181003e-01   -3.2102529e+00    5.7384363e+02    5.9167313e-04    1.8393867e-05                0               -1      1.0000000e+00                0                1                0
    5.9460997e-02   -2.2011124e-02   -5.4068503e-02   -2.6525737e-01   -4.5963016e-01   -3.3547807e+00    5.8695780e+02    5.3463936e-04    2.1355924e-05                0               -1      1.0000000e+00                0                1                0
    5.9025342e-02   -2.2185800e-02   -5.3950387e-02   -2.9424550e-01   -3.7244285e-01   -3.3503203e+00    5.7734705e+02    5.5129916e-04    1.9375840e-05                0               -1      1.0000000e+00                0                1                0
    5.8367937e-02   -2.1449109e-02   -5.3560104e-02   -1.7047474e-01   -3.7268665e-01   -3.1761164e+00    5.7285968e+02    4.0761636e-04    1.8442772e-05                0               -1      1.0000000e+00                0                1                0
    5.9100972e-02   -2.1182486e-02   -5.3548161e-02   -3.0646212e-02   -4.5676981e-01   -3.3447523e+00    5.4505380e+02    4.4980645e-04    1.2830909e-05                0               -1      1.0000000e+00                0                1                0
    5.8666413e-02   -2.1823593e-02   -5.3582737e-02   -1.3100316e-01   -4.0164680e-01   -3.3792026e+00    5.7074408e+02    4.3227245e-04    1.8331054e-05                0               -1      1.0000000e+00                0                1                0
    5.9062300e-02   -2.1219165e-02   -5.2819971e-02   -2.7512959e-01   -2.9705565e-01   -3.2824746e+00    5.3635781e+02    4.5133739e-04    1.0781172e-05                0               -1      1.0000000e+00                0                1                0
    5.8981322e-02   -2.1887197e-02   -5.2732255e-02   -1.8695954e-01   -6.2463335e-01   -3.1764442e+00    5.9700793e+02    5.0233165e-04    2.5219483e-05                0               -1      1.0000000e+00                0                1                0
    5.9423035e-02   -2.1551614e-02   -5.2327311e-02   -1.7671789e-01   -4.7124013e-01   -3.1971162e+00    5.8052955e+02    6.1777844e-04    1.9981418e-05                0               -1      1.0000000e+00                0                1                0
    5.9301953e-02   -2.1789234e-02   -5.2303310e-02   -2.1353342e-01   -5.0287747e-01   -3.2227249e+00    5.6495307e+02    6.1971447e-04    1.6180581e-05                0               -1      1.0000000e+00                0                1                0
    5.8604871e-02   -2.3615689e-02   -5.2366810e-02    3.0114804e-02    1.8267817e-01   -3.4018412e+00    6.0077345e+02    5.1565874e-04    2.7536418e-05                0               -1      1.0000000e+00                0                1                0
    5.8315413e-02   -2.3028935e-02   -5.1929408e-02   -2.8598185e-01   -4.6382559e-01   -3.1789813e+00    5.9883131e+02    4.8059913e-04    2.6955980e-05                0               -1      1.0000000e+00                0                1                0
    5.8642110e-02   -2.2156598e-02   -5.1797944e-02   -2.3935298e-01   -2.9009829e-01   -3.0726945e+00    5.4442883e+02    4.4658754e-04    1.3234944e-05                0               -1      1.0000000e+00                0                1                0
    5.9317700e-02   -2.1148621e-02   -5.1865842e-02   -7.6895357e-02   -4.6069670e-01   -3.3203451e+00    5.8059626e+02    4.4624603e-04    2.0161496e-05                0               -1      1.0000000e+00                0                1                0
    5.8937957e-02   -2.3447838e-02   -5.1847656e-02   -1.4704818e-01   -5.9483378e-01   -3.1927449e+00    6.0203302e+02    5.6928070e-04    2.7667485e-05                0               -1      1.0000000e+00                0                1                0
    5.8247146e-02   -2.2106770e-02   -5.1562474e-02   -1.3447029e-01   -3.0895070e-01   -3.0779346e+00    5.5739629e+02    3.9884614e-04    1.5284846e-05                0               -1      1.0000000e+00                0                1                0
    5.8892523e-02   -2.1490068e-02   -5.1539220e-02   -8.6574115e-03   -2.5755997e-01   -3.0741927e+00    5.5976775e+02    6.4054296e-04    1.5487010e-05                0               -1      1.0000000e+00                0                1                0
    5.9477732e-02   -2.1627778e-02   -5.1359832e-02   -1.5231627e-01   -5.7552406e-01   -3.1588542e+00    5.9886919e+02    4.9690311e-04    2.6054908e-05                0               -1      1.0000000e+00                0                1                0
    5.7681900e-02   -2.2659423e-02   -5.1136292e-02   -2.2859970e-01   -3.3548427e-01   -3.1835100e+00    5.8578004e+02    5.7067494e-04    2.1987163e-05                0               -1      1.0000000e+00                0                1                0
    5.8935942e-02   -2.3474398e-02   -5.0976334e-02    1.4468806e-02    2.4868273e-03   -3.1647714e+00    5.7662053e+02    4.4172301e-04    1.9226212e-05                0               -1      1.0000000e+00                0                1                0
    5.8483828e-02   -2.0370777e-02   -5.0527103e-02   -1.2621509e-01   -2.7908472e-01   -3.1446095e+00    5.4019278e+02    5.9856125e-04    1.0791742e-05                0               -1      1.0000000e+00                0                1                0
    5.7986495e-02   -2.2267750e-02   -5.0298967e-02   -1.4692648e-01   -5.4521429e-01   -3.0418934e+00    5.7345806e+02    4.0164103e-04    1.8486342e-05                0               -1      1.0000000e+00                0                1                0
    5.8077962e-02   -2.3353677e-02   -5.0249678e-02   -2.0239840e-01   -2.4436513e-01   -2.9903978e+00    5.6189580e+02    4.4306701e-04    1.5814490e-05                0               -1      1.0000000e+00                0                1                0
    6.0052609e-02   -2.0461481e-02   -5.3766372e-02   -1.5467802e-02   -1.3120553e-01   -3.0142410e+00    5.4557528e+02    5.6810091e-04    1.2266085e-05                0               -1      1.0000000e+00                0                1                0
    5.9779056e-02   -2.0770232e-02   -5.3794152e-02   -3.0809569e-01   -4.2324390e-01   -3.1053536e+00    5.5136641e+02    4.6015219e-04    1.3474459e-05                0               -1      1.0000000e+00                0                1                0
    5.9886441e-02   -2.0685168e-02   -5.2831296e-02    9.4801727e-02    2.8726162e-01   -3.3359705e+00    6.1005556e+02    4.5187541e-04    3.4334821e-05                0               -1      1.0000000e+00                0                1                0
    6.0290902e-02   -1.9840569e-02   -5.8016350e-02   -1.0330517e-01   -2.3283017e-01   -3.3531531e+00    5.6060738e+02    6.6862232e-04    1.3588960e-05                0               -1      1.0000000e+00                0                1                0
    6.0269398e-02   -1.9557662e-02   -5.7675839e-02   -2.0861895e-01   -6.1921251e-01   -3.6711168e+00    6.1036488e+02    5.5225903e-04    3.3430083e-05                0               -1      1.0000000e+00                0                1                0
    6.0190762e-02   -1.9386229e-02   -5.7489125e-02   -2.4474064e-01   -5.9064394e-01   -3.6049903e+00    5.8531041e+02    5.4858686e-04    1.9792707e-05                0               -1      1.0000000e+00                0                1                0
    6.0400362e-02   -1.9516115e-02   -5.6658115e-02   -1.9140292e-01   -5.9303437e-01   -3.5709523e+00    6.0997844e+02    5.8204564e-04    3.1920828e-05                0               -1      1.0000000e+00                0                1                0
    6.0403437e-02   -1.9321601e-02   -5.4948516e-02   -2.0928786e-01   -6.4885756e-01   -3.5209987e+00    6.0081130e+02    5.5162464e-04    2.5078903e-05                0               -1      1.0000000e+00                0                1                0
    5.9344060e-02   -2.1251771e-02   -4.6622023e-02   -9.3705466e-03    3.1877205e-01   -2.8818932e+00    6.0755013e+02    4.8508741e-04    3.2442681e-05                0               -1      1.0000000e+00                0                1                0
    5.8394873e-02   -2.2862674e-02   -4.7688193e-02   -3.0193029e-01   -6.9607009e-01   -2.8776415e+00    6.0578165e+02    4.3429229e-04    3.0804526e-05                0               -1      1.0000000e+00                0                1                0
    5.8893603e-02   -2.1701366e-02   -4.7838872e-02   -1.9404008e-01   -6.1230813e-01   -3.0264779e+00    6.0313373e+02    4.4656197e-04    2.8375744e-05                0               -1      1.0000000e+00                0                1                0
    5.8520379e-02   -2.1963708e-02   -4.7898800e-02   -2.2360258e-01   -5.0595899e-01   -2.9108757e+00    5.9181589e+02    5.8857769e-04    2.2919808e-05                0               -1      1.0000000e+00                0                1                0
    5.9523373e-02   -2.1230043e-02   -4.8186500e-02   -2.9473614e-01   -6.2231503e-01   -2.8977182e+00    5.8137228e+02    4.7932033e-04    1.9426444e-05                0               -1      1.0000000e+00                0                1                0
    5.8329399e-02   -2.3106553e-02   -4.8854242e-02   -2.9952576e-01   -5.3178671e-01   -3.1046966e+00    5.8245503e+02    6.3205757e-04    2.0414635e-05                0               -1      1.0000000e+00                0                1                0
    5.8436440e-02   -2.3919511e-02   -4.9069831e-02   -1.5662803e-01   -9.5208869e-02   -2.9310263e+00    5.6095456e+02    5.1883102e-04    1.5627249e-05                0               -1      1.0000000e+00                0                1                0
    5.9271291e-02   -2.2426297e-02   -4.9098599e-02   -2.9511015e-01   -6.0501925e-01   -3.0392587e+00    6.0123749e+02    4.5698726e-04    2.7486310e-05                0               -1      1.0000000e+00                0                1                0
    5.9224164e-02   -2.1507018e-02   -4.9763396e-02   -3.0241380e-02    1.3920989e-01   -3.0999158e+00    6.0133016e+02    5.3392477e-04    2.8401946e-05                0               -1      1.0000000e+00                0                1                0
    5.8182854e-02   -2.2288384e-02   -4.9735374e-02   -2.5493225e-01   -5.7413875e-01   -3.1158331e+00    5.9130034e+02    5.5870113e-04    2.2734330e-05                0               -1      1.0000000e+00                0                1                0
    5.8682707e-02   -2.2369254e-02   -4.9787888e-02   -1.4425928e-01   -5.8469545e-01   -2.9427023e+00    5.9452833e+02    5.2262446e-04    2.4324373e-05                0               -1      1.0000000e+00                0                1                0
    5.9431923e-02   -2.2187646e-02   -4.9863537e-02   -8.4651667e-02   -3.8856777e-01   -2.8233839e+00    5.3982549e+02    4.6247044e-04    1.2225046e-05                0               -1      1.0000000e+00                0                1                0
    6.0275764e-02   -1.9504136e-02   -5.3407106e-02   -3.0074173e-01   -5.1938668e-01   -3.2381459e+00    5.9139199e+02    5.6201316e-04    2.2722912e-05                0               -1      1.0000000e+00                0                1                0
    6.0131538e-02   -1.9710644e-02   -5.2429098e-02   -1.3605360e-01   -6.4342532e-01   -3.2508511e+00    5.9902571e+02    4.6700569e-04    2.6175457e-05                0               -1      1.0000000e+00                0                1                0
    6.0273581e-02   -1.9814664e-02   -5.3595071e-02    7.6771407e-02    2.8785580e-01   -3.3172814e+00    6.1163208e+02    5.0820495e-04    3.4582923e-05                0               -1      1.0000000e+00                0                1                0
    6.1206445e-02   -1.6880062e-02   -5.0433092e-02   -1.5578116e-01   -6.1706219e-01   -3.2081184e+00    6.0669897e+02    5.9384465e-04    2.9969152e-05                0               -1      1.0000000e+00                0                1                0
    6.0863953e-02   -1.7913122e-02   -4.8589669e-02    1.0885813e-01    3.5593690e-01   -3.0169101e+00    6.1380390e+02    5.1260109e-04    4.1869401e-05                0               -1      1.0000000e+00                0                1                0
    6.0443545e-02   -1.8818748e-02   -4.8872004e-02    8.8068463e-02    4.2249847e-01   -2.9559874e+00    6.1426539e+02    4.8346661e-04    3.9936319e-05                0               -1      1.0000000e+00                0                1                0
    6.0149726e-02   -1.9756220e-02   -4.9697288e-02   -1.4659580e-01   -6.0787117e-01   -2.9572260e+00    5.7731546e+02    5.9832318e-04    1.8366403e-05                0               -1      1.0000000e+00                0                1                0
    4.7116742e-02    1.6948223e-02   -8.3463409e-02   -9.5800556e-03   -2.6976969e-01   -4.6141358e+00    5.7805631e+02    5.7101130e-04    1.3560923e-05                0               -1      1.0000000e+00                0                1                0
    4.5615199e-02    1.7648240e-02   -8.2660743e-02   -3.9969112e-01    3.3753113e-01   -4.6861124e+00    6.1513883e+02    4.9434854e-04    3.2577010e-05                0               -1      1.0000000e+00                0                1                0
    4.2230609e-02    1.5137553e-02   -8.0201212e-02   -3.7609848e-01   -4.2586238e-01   -4.5284096e+00    6.0664680e+02    5.8013334e-04    2.2928566e-05                0               -1      1.0000000e+00                0                1                0
    4.4293514e-02    1.7214102e-02   -9.0004774e-02   -3.9198432e-01    2.6268966e-01   -5.1499471e+00    5.6195780e+02    5.8084805e-04    1.1145737e-05                0               -1      1.0000000e+00                0                1                0
    4.3755377e-02    1.6648502e-02   -8.6700082e-02    1.2880573e-01   -4.7313962e-01   -5.4323159e+00    5.7964611e+02    6.1810349e-04    1.2476173e-05                0               -1      1.0000000e+00                0                1                0
    5.7973175e-02    2.1468520e-02   -7.8448180e-02   -1.4363923e-01    3.6024377e-02   -5.0558928e+00    6.0457101e+02    5.2745509e-04    2.8334666e-05                0               -1      1.0000000e+00                0                1                0
    5.2529672e-02    1.9961580e-02   -7.8885194e-02   -4.3880391e-01    6.7770948e-03   -4.8634630e+00    5.7716031e+02    5.1962606e-04    1.4214048e-05                0               -1      1.0000000e+00                0                1                0
    5.9825298e-02    2.1250236e-02   -7.5093152e-02    1.5724780e-01    8.3850924e-02   -4.9479763e+00    5.8464900e+02    5.8185194e-04    1.9913552e-05                0               -1      1.0000000e+00                0                1                0
    5.9906227e-02    2.0842210e-02   -7.4448722e-02    8.9385069e-02    1.7880251e-01   -4.7931899e+00    5.9929103e+02    4.5579759e-04    2.4440259e-05                0               -1      1.0000000e+00                0                1                0
    4.9038437e-02    2.0170014e-02   -7.9093702e-02    8.6966901e-02   -7.7007201e-02   -4.4184774e+00    5.6870273e+02    5.0913367e-04    1.3801621e-05                0               -1      1.0000000e+00                0                1                0
    6.0049559e-02    1.8287658e-02   -8.3827804e-02   -2.5155817e-01    5.0246798e-01   -5.3934732e+00    6.0523703e+02    2.6452114e-02    2.6766018e-05                0               -1      1.0000000e+00                0                0                0
    5.7185377e-02    1.2667415e-02   -8.3939856e-02   -1.7413453e-01    2.7181867e-01   -5.1469930e+00    5.9341783e+02    2.3422929e-04    1.6561775e-05                0               -1      1.0000000e+00                0                1                0
    5.8765766e-02    1.8836797e-02   -7.9893814e-02   -2.1479220e-01    4.4697635e-02   -4.7139890e+00    5.6763259e+02    5.2356014e-04    1.2933567e-05                0               -1      1.0000000e+00                0                1                0
    5.8594786e-02    1.6777864e-02   -8.0102104e-02   -1.4351916e-01    2.5235529e-01   -5.0980094e+00    5.7922232e+02    5.0418269e-04    1.5560791e-05                0               -1      1.0000000e+00                0                1                0
    5.7639983e-02    1.9979270e-02   -8.0167341e-02   -9.4241804e-02    2.0626804e-01   -5.2091442e+00    5.7840590e+02    5.1330348e-04    1.5890251e-05                0               -1      1.0000000e+00                0                1                0
    5.9355107e-02    1.7105061e-02   -7.9680534e-02   -1.6983820e-01    2.2513974e-01   -5.0427892e+00    5.9242149e+02    4.8659722e-04    2.0212758e-05                0               -1      1.0000000e+00                0                1                0
    5.8733702e-02    1.8432526e-02   -7.9285767e-02   -2.5934130e-02    1.8113890e-01   -5.2019797e+00    5.6266298e+02    5.4793340e-04    1.0358110e-05                0               -1      1.0000000e+00                0                1                0
    5.6915051e-02    1.9446955e-02   -7.8961740e-02   -2.5940847e-01    2.3967645e-01   -5.0861767e+00    5.9170560e+02    5.6130097e-04    2.0025266e-05                0               -1      1.0000000e+00                0                1                0
    5.6110376e-02    1.9198460e-02   -7.8927899e-02   -2.7620632e-01    2.0303443e-01   -5.0301935e+00    5.7704127e+02    5.6005727e-04    1.5416416e-05                0               -1      1.0000000e+00                0                1                0
    5.6871034e-02    1.8315369e-02   -7.8694421e-02   -1.7112690e-01   -1.7251719e-01   -4.7899818e+00    5.6585053e+02    5.6225199e-04    1.1949963e-05                0               -1      1.0000000e+00                0                1                0
    5.9394119e-02    1.8987870e-02   -7.8779995e-02   -3.8973391e-01    2.5376899e-01   -5.0402775e+00    6.1530114e+02    4.5383061e-04    3.2544838e-05                0               -1      1.0000000e+00                0                1                0
    5.8797673e-02    1.8118431e-02   -7.8241977e-02   -1.5455756e-01    1.8898456e-01   -4.9969802e+00    5.8294304e+02    4.3134015e-04    1.7394826e-05                0               -1      1.0000000e+00                0                1                0
    6.0826934e-02    1.5883354e-02   -8.0789507e-02   -1.8567177e-01    5.0125351e-01   -5.0960411e+00    5.9112991e+02    5.3804755e-04    1.8079312e-05                0               -1      1.0000000e+00                0                1                0
    5.3548887e-02    1.6626984e-02   -8.4859129e-02   -4.7397870e-01    3.4179390e-01   -5.3996577e+00    5.7119601e+02    5.6401551e-04    1.0869317e-05                0               -1      1.0000000e+00                0                1                0
    5.4253352e-02    2.1856709e-02   -8.0879667e-02    1.2767679e-02    4.1310999e-01   -5.2595016e+00    5.5219341e+02    5.1475704e-04    1.0434686e-05                0               -1      1.0000000e+00                0                1                0
    5.3381562e-02    2.1043394e-02   -7.8700993e-02   -1.7993311e-01    3.7122461e-01   -5.0269222e+00    6.0833939e+02    4.8707361e-04    2.6799027e-05                0               -1      1.0000000e+00                0                1                0
    5.8753165e-02    1.7933768e-02   -8.4893161e-02   -1.9990410e-01    1.8410152e-01   -5.4174245e+00    6.0012990e+02    4.8254635e-04    2.3065888e-05                0               -1      1.0000000e+00                0                1                0
    5.2159661e-02    1.4866376e-02   -9.3357715e-02   -3.8344537e-01    2.6064252e-01   -5.5535037e+00    6.2043868e+02    2.8806738e-04    4.0058317e-05                0               -1      1.0000000e+00                0                1                0
    5.1580434e-02    2.1118997e-02   -7.5331242e-02   -5.7193368e-02    1.0572237e-01   -4.7507673e+00    6.0083004e+02    5.5879527e-04    2.3253755e-05                0               -1      1.0000000e+00                0                1                0
    5.1623497e-02    2.0102464e-02   -7.5082078e-02   -2.5087153e-01    5.2509744e-03   -4.8514781e+00    5.6384502e+02    4.9055453e-04    1.2434662e-05                0               -1      1.0000000e+00                0                1                0
    5.8521146e-02    2.4120201e-02   -6.2314538e-02    3.0424710e-01   -7.2894037e-01   -4.0304903e+00    6.1458318e+02    4.3611894e-04    4.5868646e-05                0               -1      1.0000000e+00                0                1                0
    5.8571217e-02    2.4153936e-02   -6.2343488e-02   -2.7515998e-01    4.1673319e-01   -4.1182609e+00    6.1408953e+02    4.3218460e-04    3.4856870e-05                0               -1      1.0000000e+00                0                1                0
    5.8640770e-02    2.4212648e-02   -6.2953918e-02    2.9253329e-01   -7.7782812e-01   -4.1008294e+00    6.1244082e+02    4.7994129e-04    4.9966203e-05                0               -1      1.0000000e+00                0                1                0
    4.8125008e-02    1.9430698e-02   -8.1772590e-02    5.1581377e-02    3.5243004e-01   -5.6348777e+00    5.7252839e+02    4.8736896e-04    1.2343511e-05                0               -1      1.0000000e+00                0                1                0
    5.0432013e-02    1.9954141e-02   -8.1666366e-02   -1.4735192e-01   -8.2284399e-02   -5.2538476e+00    5.6486489e+02    6.2032704e-04    1.0205105e-05                0               -1      1.0000000e+00                0                1                0
    5.8736862e-02    2.4112915e-02   -7.0149545e-02    2.5003815e-01   -6.3222226e-01   -4.5791485e+00    6.1206636e+02    4.8979396e-04    4.1578113e-05                0               -1      1.0000000e+00                0                1                0
    5.8710365e-02    2.4036439e-02   -6.9414072e-02    3.1244692e-01   -6.7157312e-01   -4.4915314e+00    6.1955172e+02    4.5084609e-04    4.3569366e-05                0               -1      1.0000000e+00                0                1                0
    5.5730815e-02    1.9946884e-02   -7.7675994e-02    1.7676482e-01    2.4011179e-01   -4.8882032e+00    5.7670871e+02    4.9607634e-04    1.3823290e-05                0               -1      1.0000000e+00                0                1                0
    5.4627328e-02    1.8657323e-02   -7.7055624e-02   -5.0564552e-01    1.6714335e-02   -4.8493379e+00    5.6944378e+02    5.9651775e-04    1.1439406e-05                0               -1      1.0000000e+00                0                1                0
    5.4892383e-02    1.9450054e-02   -7.4703027e-02   -2.2479622e-01    1.1520754e-01   -4.9035423e+00    5.7615735e+02    6.0573752e-04    1.4066823e-05                0               -1      1.0000000e+00                0                1                0
    5.9761160e-02    1.6501179e-02   -8.1389463e-02   -2.3131936e-01    1.6194421e-01   -5.1272938e+00    5.8523271e+02    4.9323470e-04    1.6952765e-05                0               -1      1.0000000e+00                0                1                0
    6.0479592e-02    1.8974155e-02   -8.0429409e-02   -4.9640749e-02    1.9047289e-01   -5.2539528e+00    5.9629035e+02    4.5606145e-04    2.1458001e-05                0               -1      1.0000000e+00                0                1                0
    5.9870020e-02    1.6565815e-02   -8.0075585e-02   -3.3092712e-01    2.8801953e-01   -4.8205131e+00    5.8456021e+02    5.4963639e-04    1.6986917e-05                0               -1      1.0000000e+00                0                1                0
    6.0039730e-02    1.7502119e-02   -7.9143988e-02   -2.1859246e-01    2.3142107e-01   -5.1025329e+00    5.9278441e+02    4.3637553e-04    2.0498521e-05                0               -1      1.0000000e+00                0                1                0
    6.0286731e-02    1.6629308e-02   -7.8480583e-02    5.2901493e-03    2.1362341e-01   -4.7450379e+00    5.7260152e+02    5.3065023e-04    1.2654150e-05                0               -1      1.0000000e+00                0                1                0
    6.0692631e-02    1.6571238e-02   -7.8488024e-02   -5.7608447e-02    1.6072130e-01   -5.0762049e+00    5.8009316e+02    4.4341313e-04    1.5633960e-05                0               -1      1.0000000e+00                0                1                0
    5.9114155e-02    2.0885531e-02   -7.8137720e-02    3.8385205e-02    6.9628307e-02   -4.6951767e+00    5.6411181e+02    4.2695791e-04    1.5323644e-05                0               -1      1.0000000e+00                0                1                0
    5.7099985e-02    2.0372598e-02   -7.7407816e-02    8.2846254e-02    6.9554379e-02   -4.6638441e+00    5.4825495e+02    4.7638109e-04    1.1103085e-05                0               -1      1.0000000e+00                0                1                0
    5.8110746e-02    2.0095461e-02   -7.7085741e-02   -8.9761397e-02    1.3138899e-02   -4.8845944e+00    5.7085489e+02    5.6366394e-04    1.6569990e-05                0               -1      1.0000000e+00                0                1                0
    5.6297869e-02    2.0882754e-02   -7.7068899e-02    5.7687447e-02    4.8492490e-02   -4.7899804e+00    5.7210824e+02    5.4563660e-04    1.6511258e-05                0               -1      1.0000000e+00                0                1                0
    5.9016014e-02    2.1800269e-02   -7.7156717e-02   -4.9211398e-02   -3.3794050e-01   -5.0518159e+00    5.9054426e+02    4.9823330e-04    2.2123246e-05                0               -1      1.0000000e+00                0                1                0
    5.8191050e-02    2.0520484e-02   -7.6802581e-02    6.0422785e-03   -1.7466243e-01   -4.7352235e+00    5.6701015e+02    6.0808857e-04    1.5786578e-05                0               -1      1.0000000e+00                0                1                0
    5.7030895e-02    2.0518307e-02   -7.6187885e-02   -3.8308595e-02   -8.4279921e-04   -4.7637245e+00    5.8050662e+02    5.7095132e-04    1.8538098e-05                0               -1      1.0000000e+00                0                1                0
    5.6376229e-02    2.2066905e-02   -7.6164026e-02    6.1945889e-02    8.6353823e-02   -4.8952709e+00    5.8879340e+02    5.2753736e-04    2.1135178e-05                0               -1      1.0000000e+00                0                1                0
    5.6608482e-02    2.0412096e-02   -7.6007283e-02   -2.6782205e-01    1.0680671e-01   -4.7428339e+00    5.4415765e+02    6.0676075e-04    1.0653852e-05                0               -1      1.0000000e+00                0                1                0
    5.8928418e-02    2.0821919e-02   -7.5949082e-02   -1.5337024e-01   -1.5813423e-01   -4.8154238e+00    5.8612385e+02    5.4676332e-04    2.0560229e-05                0               -1      1.0000000e+00                0                1                0
    5.7739304e-02    2.0241743e-02   -7.5887936e-02    4.7188975e-02    1.8906068e-01   -5.0287040e+00    5.4328348e+02    5.7700462e-04    1.0373230e-05                0               -1      1.0000000e+00                0                1                0
    5.8263018e-02    2.0425240e-02   -7.5764303e-02    3.9174346e-02    6.5461488e-02   -4.8177437e+00    5.6550543e+02    6.1735941e-04    1.5271653e-05                0               -1      1.0000000e+00                0                1                0
    5.8120394e-02    2.0462078e-02   -7.5570373e-02   -3.0635828e-01    3.0043121e-01   -5.0033118e+00    6.1164510e+02    4.4620775e-04    2.9690061e-05                0               -1      1.0000000e+00                0                1                0
    5.9715578e-02    2.0384404e-02   -7.6448919e-02   -1.3713362e-01    2.5886535e-01   -5.0943265e+00    5.6013706e+02    4.1321117e-04    1.2755383e-05                0               -1      1.0000000e+00                0                1                0
    5.7095435e-02    2.0108765e-02   -7.5453932e-02    2.3943735e-02   -2.0795000e-01   -4.7311922e+00    5.5008876e+02    6.5959674e-04    1.2033324e-05                0               -1      1.0000000e+00                0                1                0
    5.8043494e-02    2.1944069e-02   -7.5312446e-02   -3.1008055e-02    1.9130166e-01   -4.9811299e+00    5.7229845e+02    6.6347679e-04    1.6999220e-05                0               -1      1.0000000e+00                0                1                0
    5.9436940e-02    2.0564369e-02   -7.5231120e-02    6.9434567e-02    4.2070253e-02   -4.7197940e+00    5.7611244e+02    5.2948262e-04    1.7474511e-05                0               -1      1.0000000e+00                0                1                0
    5.6604852e-02    2.1069697e-02   -7.4950897e-02   -1.7364989e-01    1.1603592e-01   -4.7209913e+00    6.0839175e+02    5.6686218e-04    2.9675890e-05                0               -1      1.0000000e+00                0                1                0
    5.7934704e-02    2.0264789e-02   -7.5008047e-02   -1.0966083e-01   -7.2943250e-02   -4.7978043e+00    5.5330969e+02    5.8146149e-04    1.2678276e-05                0               -1      1.0000000e+00                0                1                0
    5.8948319e-02    2.1004712e-02   -7.4893803e-02    3.2334142e-03    8.8889817e-02   -4.7816884e+00    5.9343832e+02    4.6307140e-04    2.2632519e-05                0               -1      1.0000000e+00                0                1                0
    5.7302041e-02    2.0390333e-02   -7.4863821e-02   -1.4144407e-01    1.1191779e-01   -4.7508279e+00    5.5588578e+02    4.8242237e-04    1.3381247e-05                0               -1      1.0000000e+00                0                1                0
    5.8097863e-02    2.1333316e-02   -7.4885370e-02    7.1435583e-02    1.9489576e-01   -4.8791787e+00    5.9862891e+02    4.3901954e-04    2.4572887e-05                0               -1      1.0000000e+00                0                1                0
    5.7873000e-02    2.0038764e-02   -7.6068768e-02   -2.1336436e-01    2.2754933e-01   -4.9304433e+00    5.9927434e+02    5.8863115e-04    2.2889122e-05                0               -1      1.0000000e+00                0                1                0
    5.6461718e-02    2.0398865e-02   -7.4680226e-02   -1.9572012e-01    1.3871927e-01   -4.7782381e+00    5.7787025e+02    5.2662616e-04    1.7251561e-05                0               -1      1.0000000e+00                0                1                0
    5.7383005e-02    2.0964470e-02   -7.4482859e-02   -1.2665772e-01    1.6075936e-01   -4.6348630e+00    5.4985192e+02    6.7029720e-04    1.2019554e-05                0               -1      1.0000000e+00                0                1                0
    5.6532442e-02    2.0556916e-02   -7.4451324e-02   -2.0514966e-02    1.4760258e-02   -4.4911018e+00    5.5133159e+02    4.9703089e-04    1.2387727e-05                0               -1      1.0000000e+00                0                1                0
    5.7945681e-02    2.0265443e-02   -7.4461685e-02    2.6879049e-02    3.4001846e-02   -4.7831490e+00    5.8709624e+02    5.5210431e-04    2.0685914e-05                0               -1      1.0000000e+00                0                1                0
    5.7592956e-02    2.2978613e-02   -7.4276200e-02   -5.0261594e-02    3.0471742e-02   -4.6249102e+00    5.9092497e+02    5.3555547e-04    2.1993669e-05                0               -1      1.0000000e+00                0                1                0
    5.8390199e-02    2.1376947e-02   -7.4361648e-02   -3.2335531e-01   -7.0906276e-03   -4.7718183e+00    6.0714225e+02    5.0111069e-04    2.9436047e-05                0               -1      1.0000000e+00                0                1                0
    5.8716470e-02    1.3422007e-02   -8.0252652e-02   -7.2220529e-02    2.9394190e-01   -4.9519081e+00    5.9905450e+02    3.1433582e-04    1.9690390e-05                0               -1      1.0000000e+00                0                1                0
    5.9561368e-02    1.5663930e-02   -8.1130020e-02   -2.3459280e-01    3.8827079e-01   -5.3838081e+00    5.8457843e+02    4.4478472e-04    1.2252645e-05                0               -1      1.0000000e+00                0                1                0
    6.0031323e-02    2.0430970e-02   -7.2413620e-02    7.8679034e-02    9.9656801e-02   -4.4480453e+00    5.5723715e+02    4.2295244e-04    1.3528063e-05                0               -1      1.0000000e+00                0                1                0
    6.0206809e-02    2.0135827e-02   -7.1181957e-02   -1.0115977e-02    2.8225851e-02   -4.2644808e+00    5.4967746e+02    5.9879917e-04    1.2269195e-05                0               -1      1.0000000e+00                0                1                0
    5.5219643e-02    2.2441926e-02   -7.7672331e-02   -9.1864797e-02    1.2787840e-01   -5.0179194e+00    5.5298193e+02    4.4814435e-04    1.1336679e-05                0               -1      1.0000000e+00                0                1                0
    5.3798093e-02    2.0827512e-02   -7.7461884e-02   -2.0817490e-01   -2.0726630e-01   -4.9620827e+00    5.5360929e+02    5.7446335e-04    1.1760171e-05                0               -1      1.0000000e+00                0                1                0
    5.3546168e-02    2.1754336e-02   -7.7328793e-02   -1.2473728e-01   -1.4198462e-01   -4.9383168e+00    5.8279028e+02    6.0517080e-04    1.9162276e-05                0               -1      1.0000000e+00                0                1                0
    5.3752676e-02    2.1756880e-02   -7.6916646e-02    2.1613815e-01   -1.5390052e-01   -4.6168976e+00    5.5339655e+02    5.8575522e-04    1.2255793e-05                0               -1      1.0000000e+00                0                1                0
    5.4270137e-02    2.0626812e-02   -7.7004153e-02   -2.2153925e-01    4.1301916e-02   -4.7393047e+00    5.6069057e+02    6.3063557e-04    1.3480305e-05                0               -1      1.0000000e+00                0                1                0
    5.3840766e-02    2.1068479e-02   -7.6453201e-02    8.5262596e-02    4.2826433e-02   -4.9110885e+00    5.7156372e+02    5.1880032e-04    1.5688408e-05                0               -1      1.0000000e+00                0                1                0
    5.2495685e-02    2.1298349e-02   -7.6119409e-02   -2.6448363e-01    2.1335132e-01   -4.6614905e+00    5.6468874e+02    4.8645280e-04    1.4311420e-05                0               -1      1.0000000e+00                0                1                0
    5.5120669e-02    2.2663561e-02   -7.6061219e-02    6.0488200e-02    3.4833595e-01   -4.8840077e+00    6.0963273e+02    5.0013745e-04    2.8883996e-05                0               -1      1.0000000e+00                0                1                0
    5.3100406e-02    2.1981130e-02   -7.6166687e-02   -1.3064351e-02    3.3478352e-01   -5.0754718e+00    5.5092367e+02    5.7521866e-04    1.1117502e-05                0               -1      1.0000000e+00                0                1                0
    5.5273730e-02    2.0799229e-02   -7.6062111e-02   -4.6366929e-01    1.0472632e-01   -5.1746790e+00    5.5701473e+02    4.6168615e-04    1.2152415e-05                0               -1      1.0000000e+00                0                1                0
    5.3965937e-02    2.2322274e-02   -7.5635467e-02   -1.1097661e-01    1.3672093e-01   -4.7595633e+00    5.9407973e+02    4.5250513e-04    2.2643346e-05                0               -1      1.0000000e+00                0                1                0
    5.4783618e-02    2.1564011e-02   -7.5622293e-02    8.0340136e-02    1.0820659e-01   -4.8307249e+00    5.5253934e+02    6.8211185e-04    1.0838567e-05                0               -1      1.0000000e+00                0                1                0
    5.4200795e-02    2.1148704e-02   -7.5639125e-02   -1.4143871e-01    2.9802881e-01   -5.1529526e+00    5.8788581e+02    5.9459768e-04    1.9120567e-05                0               -1      1.0000000e+00                0                1                0
    5.3521991e-02    2.1782764e-02   -7.5065983e-02    2.1563803e-01    2.7156085e-01   -4.5632290e+00    5.5626498e+02    4.8682278e-04    1.2315072e-05                0               -1      1.0000000e+00                0                1                0
[truncated: 155,575 more chars]
