# Supplementary material for: Research on combustion and emissions of heavy duty diesel engines under low-speed and low-load conditions in low temperature environments
Source: PLoS One. 2025 Feb 21;20(2):e0318933. doi: 10.1371/journal.pone.0318933 (PMC11844864; doi:10.1371/journal.pone.0318933)
Supplement: S1 File — (ZIP) [file pone.0318933.s001.zip › 1000rpm_30%/3-tigaojinqiwendu/Tin322K/spray_rate_inj1.out]

# CONVERGE Release Build 2.3.20/  Jan 30, 2017        Run Date:Thu Aug 31 10:12:01 2023
# column       1                2                3                4                5                6                7 
#          Crank            Index      Mass_Inject      Inj_Vel_Old      Inj_Vel_New        Inj_Press              C_a 
#          (DEG)           (none)             (kg)            (m/s)            (m/s)            (MPa)           (none) 
#
  -1.8500000e+01                0    0.0000000e+00    0.0000000e+00    0.0000000e+00    0.0000000e+00    1.0000000e+00 
  -1.8285714e+01                1    5.7142857e-09    1.0203397e+01    1.0203397e+01    5.9684081e-02    1.0000000e+00 
  -1.8071429e+01                2    2.2857143e-08    2.0406794e+01    2.0406794e+01    2.3873632e-01    1.0000000e+00 
  -1.7857143e+01                3    5.1428571e-08    3.0610190e+01    3.0610190e+01    5.3715673e-01    1.0000000e+00 
  -1.7642857e+01                4    9.1428571e-08    4.0813587e+01    4.0813587e+01    9.5494529e-01    1.0000000e+00 
  -1.7428571e+01                5    1.4285714e-07    5.1016984e+01    5.1016984e+01    1.4921020e+00    1.0000000e+00 
  -1.7214286e+01                6    1.8571429e-07    2.5508492e+01    2.5508492e+01    3.7302550e-01    1.0000000e+00 
  -1.7000000e+01                7    2.0000000e-07    0.0000000e+00    0.0000000e+00    0.0000000e+00    1.0000000e+00 
