# Supplementary material for: Research on combustion and emissions of heavy duty diesel engines under low-speed and low-load conditions in low temperature environments
Source: PLoS One. 2025 Feb 21;20(2):e0318933. doi: 10.1371/journal.pone.0318933 (PMC11844864; doi:10.1371/journal.pone.0318933)
Supplement: S1 File — (ZIP) [file pone.0318933.s001.zip › 1000rpm_30%/3-tigaojinqiwendu/Tin322K/temperature.out]

# CONVERGE Release Build 2.3.20/  Jan 30, 2017        Run Date:Thu Aug 31 10:12:01 2023
# column       1                2                3                4                5 
#          Crank        Mass_Frac        Mass_Frac        Mass_Frac        Mass_Frac
#          (DEG)           >2500K           >2600K           >2700K           >2800K
#
  -1.4600000e+02    0.0000000e+00    0.0000000e+00    0.0000000e+00    0.0000000e+00
  -1.4587230e+02    0.0000000e+00    0.0000000e+00    0.0000000e+00    0.0000000e+00
  -1.4579372e+02    0.0000000e+00    0.0000000e+00    0.0000000e+00    0.0000000e+00
  -1.4567094e+02    0.0000000e+00    0.0000000e+00    0.0000000e+00    0.0000000e+00
  -1.4558567e+02    0.0000000e+00    0.0000000e+00    0.0000000e+00    0.0000000e+00
  -1.4547909e+02    0.0000000e+00    0.0000000e+00    0.0000000e+00    0.0000000e+00
  -1.4534587e+02    0.0000000e+00    0.0000000e+00    0.0000000e+00    0.0000000e+00
  -1.4517933e+02    0.0000000e+00    0.0000000e+00    0.0000000e+00    0.0000000e+00
  -1.4497117e+02    0.0000000e+00    0.0000000e+00    0.0000000e+00    0.0000000e+00
  -1.4471096e+02    0.0000000e+00    0.0000000e+00    0.0000000e+00    0.0000000e+00
  -1.4438570e+02    0.0000000e+00    0.0000000e+00    0.0000000e+00    0.0000000e+00
  -1.4397912e+02    0.0000000e+00    0.0000000e+00    0.0000000e+00    0.0000000e+00
  -1.4347090e+02    0.0000000e+00    0.0000000e+00    0.0000000e+00    0.0000000e+00
  -1.4287090e+02    0.0000000e+00    0.0000000e+00    0.0000000e+00    0.0000000e+00
  -1.4227090e+02    0.0000000e+00    0.0000000e+00    0.0000000e+00    0.0000000e+00
  -1.4167090e+02    0.0000000e+00    0.0000000e+00    0.0000000e+00    0.0000000e+00
  -1.4107090e+02    0.0000000e+00    0.0000000e+00    0.0000000e+00    0.0000000e+00
  -1.4047090e+02    0.0000000e+00    0.0000000e+00    0.0000000e+00    0.0000000e+00
  -1.3987090e+02    0.0000000e+00    0.0000000e+00    0.0000000e+00    0.0000000e+00
  -1.3927090e+02    0.0000000e+00    0.0000000e+00    0.0000000e+00    0.0000000e+00
  -1.3867090e+02    0.0000000e+00    0.0000000e+00    0.0000000e+00    0.0000000e+00
  -1.3807090e+02    0.0000000e+00    0.0000000e+00    0.0000000e+00    0.0000000e+00
  -1.3747090e+02    0.0000000e+00    0.0000000e+00    0.0000000e+00    0.0000000e+00
  -1.3687090e+02    0.0000000e+00    0.0000000e+00    0.0000000e+00    0.0000000e+00
  -1.3627090e+02    0.0000000e+00    0.0000000e+00    0.0000000e+00    0.0000000e+00
  -1.3567090e+02    0.0000000e+00    0.0000000e+00    0.0000000e+00    0.0000000e+00
  -1.3507090e+02    0.0000000e+00    0.0000000e+00    0.0000000e+00    0.0000000e+00
  -1.3447090e+02    0.0000000e+00    0.0000000e+00    0.0000000e+00    0.0000000e+00
  -1.3387090e+02    0.0000000e+00    0.0000000e+00    0.0000000e+00    0.0000000e+00
  -1.3327090e+02    0.0000000e+00    0.0000000e+00    0.0000000e+00    0.0000000e+00
  -1.3267090e+02    0.0000000e+00    0.0000000e+00    0.0000000e+00    0.0000000e+00
  -1.3207090e+02    0.0000000e+00    0.0000000e+00    0.0000000e+00    0.0000000e+00
  -1.3147090e+02    0.0000000e+00    0.0000000e+00    0.0000000e+00    0.0000000e+00
  -1.3087090e+02    0.0000000e+00    0.0000000e+00    0.0000000e+00    0.0000000e+00
  -1.3027090e+02    0.0000000e+00    0.0000000e+00    0.0000000e+00    0.0000000e+00
  -1.2967090e+02    0.0000000e+00    0.0000000e+00    0.0000000e+00    0.0000000e+00
  -1.2907090e+02    0.0000000e+00    0.0000000e+00    0.0000000e+00    0.0000000e+00
  -1.2847090e+02    0.0000000e+00    0.0000000e+00    0.0000000e+00    0.0000000e+00
  -1.2787090e+02    0.0000000e+00    0.0000000e+00    0.0000000e+00    0.0000000e+00
  -1.2727090e+02    0.0000000e+00    0.0000000e+00    0.0000000e+00    0.0000000e+00
  -1.2667090e+02    0.0000000e+00    0.0000000e+00    0.0000000e+00    0.0000000e+00
  -1.2607090e+02    0.0000000e+00    0.0000000e+00    0.0000000e+00    0.0000000e+00
  -1.2547090e+02    0.0000000e+00    0.0000000e+00    0.0000000e+00    0.0000000e+00
  -1.2487090e+02    0.0000000e+00    0.0000000e+00    0.0000000e+00    0.0000000e+00
  -1.2427090e+02    0.0000000e+00    0.0000000e+00    0.0000000e+00    0.0000000e+00
  -1.2367090e+02    0.0000000e+00    0.0000000e+00    0.0000000e+00    0.0000000e+00
  -1.2307090e+02    0.0000000e+00    0.0000000e+00    0.0000000e+00    0.0000000e+00
  -1.2247090e+02    0.0000000e+00    0.0000000e+00    0.0000000e+00    0.0000000e+00
  -1.2187090e+02    0.0000000e+00    0.0000000e+00    0.0000000e+00    0.0000000e+00
  -1.2127090e+02    0.0000000e+00    0.0000000e+00    0.0000000e+00    0.0000000e+00
  -1.2067611e+02    0.0000000e+00    0.0000000e+00    0.0000000e+00    0.0000000e+00
  -1.2008717e+02    0.0000000e+00    0.0000000e+00    0.0000000e+00    0.0000000e+00
  -1.1950389e+02    0.0000000e+00    0.0000000e+00    0.0000000e+00    0.0000000e+00
  -1.1892610e+02    0.0000000e+00    0.0000000e+00    0.0000000e+00    0.0000000e+00
  -1.1835364e+02    0.0000000e+00    0.0000000e+00    0.0000000e+00    0.0000000e+00
  -1.1778632e+02    0.0000000e+00    0.0000000e+00    0.0000000e+00    0.0000000e+00
  -1.1722396e+02    0.0000000e+00    0.0000000e+00    0.0000000e+00    0.0000000e+00
  -1.1666646e+02    0.0000000e+00    0.0000000e+00    0.0000000e+00    0.0000000e+00
  -1.1611365e+02    0.0000000e+00    0.0000000e+00    0.0000000e+00    0.0000000e+00
  -1.1556538e+02    0.0000000e+00    0.0000000e+00    0.0000000e+00    0.0000000e+00
  -1.1502155e+02    0.0000000e+00    0.0000000e+00    0.0000000e+00    0.0000000e+00
  -1.1448200e+02    0.0000000e+00    0.0000000e+00    0.0000000e+00    0.0000000e+00
  -1.1394661e+02    0.0000000e+00    0.0000000e+00    0.0000000e+00    0.0000000e+00
  -1.1341530e+02    0.0000000e+00    0.0000000e+00    0.0000000e+00    0.0000000e+00
  -1.1288790e+02    0.0000000e+00    0.0000000e+00    0.0000000e+00    0.0000000e+00
  -1.1236435e+02    0.0000000e+00    0.0000000e+00    0.0000000e+00    0.0000000e+00
  -1.1184453e+02    0.0000000e+00    0.0000000e+00    0.0000000e+00    0.0000000e+00
  -1.1132833e+02    0.0000000e+00    0.0000000e+00    0.0000000e+00    0.0000000e+00
  -1.1081566e+02    0.0000000e+00    0.0000000e+00    0.0000000e+00    0.0000000e+00
  -1.1030642e+02    0.0000000e+00    0.0000000e+00    0.0000000e+00    0.0000000e+00
  -1.0980052e+02    0.0000000e+00    0.0000000e+00    0.0000000e+00    0.0000000e+00
  -1.0929789e+02    0.0000000e+00    0.0000000e+00    0.0000000e+00    0.0000000e+00
  -1.0879844e+02    0.0000000e+00    0.0000000e+00    0.0000000e+00    0.0000000e+00
  -1.0830207e+02    0.0000000e+00    0.0000000e+00    0.0000000e+00    0.0000000e+00
  -1.0780872e+02    0.0000000e+00    0.0000000e+00    0.0000000e+00    0.0000000e+00
  -1.0731831e+02    0.0000000e+00    0.0000000e+00    0.0000000e+00    0.0000000e+00
  -1.0683077e+02    0.0000000e+00    0.0000000e+00    0.0000000e+00    0.0000000e+00
  -1.0634601e+02    0.0000000e+00    0.0000000e+00    0.0000000e+00    0.0000000e+00
  -1.0586398e+02    0.0000000e+00    0.0000000e+00    0.0000000e+00    0.0000000e+00
  -1.0538460e+02    0.0000000e+00    0.0000000e+00    0.0000000e+00    0.0000000e+00
  -1.0490780e+02    0.0000000e+00    0.0000000e+00    0.0000000e+00    0.0000000e+00
  -1.0443354e+02    0.0000000e+00    0.0000000e+00    0.0000000e+00    0.0000000e+00
  -1.0396174e+02    0.0000000e+00    0.0000000e+00    0.0000000e+00    0.0000000e+00
  -1.0349235e+02    0.0000000e+00    0.0000000e+00    0.0000000e+00    0.0000000e+00
  -1.0302529e+02    0.0000000e+00    0.0000000e+00    0.0000000e+00    0.0000000e+00
  -1.0256053e+02    0.0000000e+00    0.0000000e+00    0.0000000e+00    0.0000000e+00
  -1.0209800e+02    0.0000000e+00    0.0000000e+00    0.0000000e+00    0.0000000e+00
  -1.0163764e+02    0.0000000e+00    0.0000000e+00    0.0000000e+00    0.0000000e+00
  -1.0117943e+02    0.0000000e+00    0.0000000e+00    0.0000000e+00    0.0000000e+00
  -1.0072328e+02    0.0000000e+00    0.0000000e+00    0.0000000e+00    0.0000000e+00
  -1.0026915e+02    0.0000000e+00    0.0000000e+00    0.0000000e+00    0.0000000e+00
  -9.9817011e+01    0.0000000e+00    0.0000000e+00    0.0000000e+00    0.0000000e+00
  -9.9366792e+01    0.0000000e+00    0.0000000e+00    0.0000000e+00    0.0000000e+00
  -9.8918464e+01    0.0000000e+00    0.0000000e+00    0.0000000e+00    0.0000000e+00
  -9.8471966e+01    0.0000000e+00    0.0000000e+00    0.0000000e+00    0.0000000e+00
  -9.8027267e+01    0.0000000e+00    0.0000000e+00    0.0000000e+00    0.0000000e+00
  -9.7584316e+01    0.0000000e+00    0.0000000e+00    0.0000000e+00    0.0000000e+00
  -9.7143069e+01    0.0000000e+00    0.0000000e+00    0.0000000e+00    0.0000000e+00
  -9.6703497e+01    0.0000000e+00    0.0000000e+00    0.0000000e+00    0.0000000e+00
  -9.6265535e+01    0.0000000e+00    0.0000000e+00    0.0000000e+00    0.0000000e+00
  -9.5829177e+01    0.0000000e+00    0.0000000e+00    0.0000000e+00    0.0000000e+00
  -9.5394356e+01    0.0000000e+00    0.0000000e+00    0.0000000e+00    0.0000000e+00
  -9.4961038e+01    0.0000000e+00    0.0000000e+00    0.0000000e+00    0.0000000e+00
  -9.4529204e+01    0.0000000e+00    0.0000000e+00    0.0000000e+00    0.0000000e+00
  -9.4098795e+01    0.0000000e+00    0.0000000e+00    0.0000000e+00    0.0000000e+00
  -9.3669779e+01    0.0000000e+00    0.0000000e+00    0.0000000e+00    0.0000000e+00
  -9.3242139e+01    0.0000000e+00    0.0000000e+00    0.0000000e+00    0.0000000e+00
  -9.2815820e+01    0.0000000e+00    0.0000000e+00    0.0000000e+00    0.0000000e+00
  -9.2390790e+01    0.0000000e+00    0.0000000e+00    0.0000000e+00    0.0000000e+00
  -9.1967022e+01    0.0000000e+00    0.0000000e+00    0.0000000e+00    0.0000000e+00
  -9.1544487e+01    0.0000000e+00    0.0000000e+00    0.0000000e+00    0.0000000e+00
  -9.1123141e+01    0.0000000e+00    0.0000000e+00    0.0000000e+00    0.0000000e+00
  -9.0702955e+01    0.0000000e+00    0.0000000e+00    0.0000000e+00    0.0000000e+00
  -9.0283896e+01    0.0000000e+00    0.0000000e+00    0.0000000e+00    0.0000000e+00
  -8.9865945e+01    0.0000000e+00    0.0000000e+00    0.0000000e+00    0.0000000e+00
  -8.9449062e+01    0.0000000e+00    0.0000000e+00    0.0000000e+00    0.0000000e+00
  -8.9033215e+01    0.0000000e+00    0.0000000e+00    0.0000000e+00    0.0000000e+00
  -8.8618375e+01    0.0000000e+00    0.0000000e+00    0.0000000e+00    0.0000000e+00
  -8.8204513e+01    0.0000000e+00    0.0000000e+00    0.0000000e+00    0.0000000e+00
  -8.7791601e+01    0.0000000e+00    0.0000000e+00    0.0000000e+00    0.0000000e+00
  -8.7616208e+01    0.0000000e+00    0.0000000e+00    0.0000000e+00    0.0000000e+00
  -8.7396966e+01    0.0000000e+00    0.0000000e+00    0.0000000e+00    0.0000000e+00
  -8.7122914e+01    0.0000000e+00    0.0000000e+00    0.0000000e+00    0.0000000e+00
  -8.6780350e+01    0.0000000e+00    0.0000000e+00    0.0000000e+00    0.0000000e+00
  -8.6370577e+01    0.0000000e+00    0.0000000e+00    0.0000000e+00    0.0000000e+00
  -8.5961561e+01    0.0000000e+00    0.0000000e+00    0.0000000e+00    0.0000000e+00
  -8.5553342e+01    0.0000000e+00    0.0000000e+00    0.0000000e+00    0.0000000e+00
  -8.5145894e+01    0.0000000e+00    0.0000000e+00    0.0000000e+00    0.0000000e+00
  -8.4739189e+01    0.0000000e+00    0.0000000e+00    0.0000000e+00    0.0000000e+00
  -8.4333202e+01    0.0000000e+00    0.0000000e+00    0.0000000e+00    0.0000000e+00
  -8.3927907e+01    0.0000000e+00    0.0000000e+00    0.0000000e+00    0.0000000e+00
  -8.3523277e+01    0.0000000e+00    0.0000000e+00    0.0000000e+00    0.0000000e+00
  -8.3119287e+01    0.0000000e+00    0.0000000e+00    0.0000000e+00    0.0000000e+00
  -8.2715911e+01    0.0000000e+00    0.0000000e+00    0.0000000e+00    0.0000000e+00
  -8.2313124e+01    0.0000000e+00    0.0000000e+00    0.0000000e+00    0.0000000e+00
  -8.1910901e+01    0.0000000e+00    0.0000000e+00    0.0000000e+00    0.0000000e+00
  -8.1509217e+01    0.0000000e+00    0.0000000e+00    0.0000000e+00    0.0000000e+00
  -8.1108046e+01    0.0000000e+00    0.0000000e+00    0.0000000e+00    0.0000000e+00
  -8.0707365e+01    0.0000000e+00    0.0000000e+00    0.0000000e+00    0.0000000e+00
  -8.0307148e+01    0.0000000e+00    0.0000000e+00    0.0000000e+00    0.0000000e+00
  -7.9907371e+01    0.0000000e+00    0.0000000e+00    0.0000000e+00    0.0000000e+00
  -7.9508010e+01    0.0000000e+00    0.0000000e+00    0.0000000e+00    0.0000000e+00
  -7.9109040e+01    0.0000000e+00    0.0000000e+00    0.0000000e+00    0.0000000e+00
  -7.8710437e+01    0.0000000e+00    0.0000000e+00    0.0000000e+00    0.0000000e+00
  -7.8312177e+01    0.0000000e+00    0.0000000e+00    0.0000000e+00    0.0000000e+00
  -7.7914235e+01    0.0000000e+00    0.0000000e+00    0.0000000e+00    0.0000000e+00
  -7.7516588e+01    0.0000000e+00    0.0000000e+00    0.0000000e+00    0.0000000e+00
  -7.7119212e+01    0.0000000e+00    0.0000000e+00    0.0000000e+00    0.0000000e+00
  -7.6877416e+01    0.0000000e+00    0.0000000e+00    0.0000000e+00    0.0000000e+00
  -7.6575170e+01    0.0000000e+00    0.0000000e+00    0.0000000e+00    0.0000000e+00
  -7.6197363e+01    0.0000000e+00    0.0000000e+00    0.0000000e+00    0.0000000e+00
  -7.5800717e+01    0.0000000e+00    0.0000000e+00    0.0000000e+00    0.0000000e+00
  -7.5404234e+01    0.0000000e+00    0.0000000e+00    0.0000000e+00    0.0000000e+00
  -7.5007895e+01    0.0000000e+00    0.0000000e+00    0.0000000e+00    0.0000000e+00
  -7.4611674e+01    0.0000000e+00    0.0000000e+00    0.0000000e+00    0.0000000e+00
  -7.4215549e+01    0.0000000e+00    0.0000000e+00    0.0000000e+00    0.0000000e+00
  -7.3819493e+01    0.0000000e+00    0.0000000e+00    0.0000000e+00    0.0000000e+00
  -7.3423484e+01    0.0000000e+00    0.0000000e+00    0.0000000e+00    0.0000000e+00
  -7.3027497e+01    0.0000000e+00    0.0000000e+00    0.0000000e+00    0.0000000e+00
  -7.2631508e+01    0.0000000e+00    0.0000000e+00    0.0000000e+00    0.0000000e+00
  -7.2235491e+01    0.0000000e+00    0.0000000e+00    0.0000000e+00    0.0000000e+00
  -7.1839423e+01    0.0000000e+00    0.0000000e+00    0.0000000e+00    0.0000000e+00
  -7.1443279e+01    0.0000000e+00    0.0000000e+00    0.0000000e+00    0.0000000e+00
  -7.1047033e+01    0.0000000e+00    0.0000000e+00    0.0000000e+00    0.0000000e+00
  -7.0650661e+01    0.0000000e+00    0.0000000e+00    0.0000000e+00    0.0000000e+00
  -7.0254137e+01    0.0000000e+00    0.0000000e+00    0.0000000e+00    0.0000000e+00
  -6.9857437e+01    0.0000000e+00    0.0000000e+00    0.0000000e+00    0.0000000e+00
  -6.9460533e+01    0.0000000e+00    0.0000000e+00    0.0000000e+00    0.0000000e+00
  -6.9063401e+01    0.0000000e+00    0.0000000e+00    0.0000000e+00    0.0000000e+00
  -6.8666014e+01    0.0000000e+00    0.0000000e+00    0.0000000e+00    0.0000000e+00
  -6.8268346e+01    0.0000000e+00    0.0000000e+00    0.0000000e+00    0.0000000e+00
  -6.7870371e+01    0.0000000e+00    0.0000000e+00    0.0000000e+00    0.0000000e+00
  -6.7472061e+01    0.0000000e+00    0.0000000e+00    0.0000000e+00    0.0000000e+00
  -6.7073389e+01    0.0000000e+00    0.0000000e+00    0.0000000e+00    0.0000000e+00
  -6.6674328e+01    0.0000000e+00    0.0000000e+00    0.0000000e+00    0.0000000e+00
  -6.6274850e+01    0.0000000e+00    0.0000000e+00    0.0000000e+00    0.0000000e+00
  -6.5874927e+01    0.0000000e+00    0.0000000e+00    0.0000000e+00    0.0000000e+00
  -6.5474530e+01    0.0000000e+00    0.0000000e+00    0.0000000e+00    0.0000000e+00
  -6.5073630e+01    0.0000000e+00    0.0000000e+00    0.0000000e+00    0.0000000e+00
  -6.4672199e+01    0.0000000e+00    0.0000000e+00    0.0000000e+00    0.0000000e+00
  -6.4270205e+01    0.0000000e+00    0.0000000e+00    0.0000000e+00    0.0000000e+00
  -6.3867619e+01    0.0000000e+00    0.0000000e+00    0.0000000e+00    0.0000000e+00
  -6.3464411e+01    0.0000000e+00    0.0000000e+00    0.0000000e+00    0.0000000e+00
  -6.3060549e+01    0.0000000e+00    0.0000000e+00    0.0000000e+00    0.0000000e+00
  -6.2656001e+01    0.0000000e+00    0.0000000e+00    0.0000000e+00    0.0000000e+00
  -6.2250735e+01    0.0000000e+00    0.0000000e+00    0.0000000e+00    0.0000000e+00
  -6.1844719e+01    0.0000000e+00    0.0000000e+00    0.0000000e+00    0.0000000e+00
  -6.1437919e+01    0.0000000e+00    0.0000000e+00    0.0000000e+00    0.0000000e+00
  -6.1030301e+01    0.0000000e+00    0.0000000e+00    0.0000000e+00    0.0000000e+00
  -6.0826066e+01    0.0000000e+00    0.0000000e+00    0.0000000e+00    0.0000000e+00
  -6.0570772e+01    0.0000000e+00    0.0000000e+00    0.0000000e+00    0.0000000e+00
  -6.0251654e+01    0.0000000e+00    0.0000000e+00    0.0000000e+00    0.0000000e+00
  -5.9852757e+01    0.0000000e+00    0.0000000e+00    0.0000000e+00    0.0000000e+00
  -5.9441619e+01    0.0000000e+00    0.0000000e+00    0.0000000e+00    0.0000000e+00
  -5.9029500e+01    0.0000000e+00    0.0000000e+00    0.0000000e+00    0.0000000e+00
  -5.8616349e+01    0.0000000e+00    0.0000000e+00    0.0000000e+00    0.0000000e+00
  -5.8202128e+01    0.0000000e+00    0.0000000e+00    0.0000000e+00    0.0000000e+00
  -5.7786795e+01    0.0000000e+00    0.0000000e+00    0.0000000e+00    0.0000000e+00
  -5.7370302e+01    0.0000000e+00    0.0000000e+00    0.0000000e+00    0.0000000e+00
  -5.6952613e+01    0.0000000e+00    0.0000000e+00    0.0000000e+00    0.0000000e+00
  -5.6533686e+01    0.0000000e+00    0.0000000e+00    0.0000000e+00    0.0000000e+00
  -5.6113479e+01    0.0000000e+00    0.0000000e+00    0.0000000e+00    0.0000000e+00
  -5.5691946e+01    0.0000000e+00    0.0000000e+00    0.0000000e+00    0.0000000e+00
  -5.5269035e+01    0.0000000e+00    0.0000000e+00    0.0000000e+00    0.0000000e+00
  -5.4844693e+01    0.0000000e+00    0.0000000e+00    0.0000000e+00    0.0000000e+00
  -5.4418882e+01    0.0000000e+00    0.0000000e+00    0.0000000e+00    0.0000000e+00
  -5.4078233e+01    0.0000000e+00    0.0000000e+00    0.0000000e+00    0.0000000e+00
  -5.3652421e+01    0.0000000e+00    0.0000000e+00    0.0000000e+00    0.0000000e+00
  -5.3311773e+01    0.0000000e+00    0.0000000e+00    0.0000000e+00    0.0000000e+00
  -5.2885961e+01    0.0000000e+00    0.0000000e+00    0.0000000e+00    0.0000000e+00
  -5.2545312e+01    0.0000000e+00    0.0000000e+00    0.0000000e+00    0.0000000e+00
  -5.2119501e+01    0.0000000e+00    0.0000000e+00    0.0000000e+00    0.0000000e+00
  -5.1778852e+01    0.0000000e+00    0.0000000e+00    0.0000000e+00    0.0000000e+00
  -5.1353041e+01    0.0000000e+00    0.0000000e+00    0.0000000e+00    0.0000000e+00
  -5.1012392e+01    0.0000000e+00    0.0000000e+00    0.0000000e+00    0.0000000e+00
  -5.0586581e+01    0.0000000e+00    0.0000000e+00    0.0000000e+00    0.0000000e+00
  -5.0245932e+01    0.0000000e+00    0.0000000e+00    0.0000000e+00    0.0000000e+00
  -4.9820121e+01    0.0000000e+00    0.0000000e+00    0.0000000e+00    0.0000000e+00
  -4.9479472e+01    0.0000000e+00    0.0000000e+00    0.0000000e+00    0.0000000e+00
  -4.9053661e+01    0.0000000e+00    0.0000000e+00    0.0000000e+00    0.0000000e+00
  -4.8713012e+01    0.0000000e+00    0.0000000e+00    0.0000000e+00    0.0000000e+00
  -4.8287201e+01    0.0000000e+00    0.0000000e+00    0.0000000e+00    0.0000000e+00
  -4.7946552e+01    0.0000000e+00    0.0000000e+00    0.0000000e+00    0.0000000e+00
  -4.7520741e+01    0.0000000e+00    0.0000000e+00    0.0000000e+00    0.0000000e+00
  -4.7180092e+01    0.0000000e+00    0.0000000e+00    0.0000000e+00    0.0000000e+00
  -4.6754280e+01    0.0000000e+00    0.0000000e+00    0.0000000e+00    0.0000000e+00
  -4.6413632e+01    0.0000000e+00    0.0000000e+00    0.0000000e+00    0.0000000e+00
  -4.5987820e+01    0.0000000e+00    0.0000000e+00    0.0000000e+00    0.0000000e+00
  -4.5647171e+01    0.0000000e+00    0.0000000e+00    0.0000000e+00    0.0000000e+00
  -4.5221360e+01    0.0000000e+00    0.0000000e+00    0.0000000e+00    0.0000000e+00
  -4.4880711e+01    0.0000000e+00    0.0000000e+00    0.0000000e+00    0.0000000e+00
  -4.4454900e+01    0.0000000e+00    0.0000000e+00    0.0000000e+00    0.0000000e+00
  -4.4114251e+01    0.0000000e+00    0.0000000e+00    0.0000000e+00    0.0000000e+00
  -4.3688440e+01    0.0000000e+00    0.0000000e+00    0.0000000e+00    0.0000000e+00
  -4.3347791e+01    0.0000000e+00    0.0000000e+00    0.0000000e+00    0.0000000e+00
  -4.2921980e+01    0.0000000e+00    0.0000000e+00    0.0000000e+00    0.0000000e+00
  -4.2581331e+01    0.0000000e+00    0.0000000e+00    0.0000000e+00    0.0000000e+00
  -4.2155520e+01    0.0000000e+00    0.0000000e+00    0.0000000e+00    0.0000000e+00
  -4.1814871e+01    0.0000000e+00    0.0000000e+00    0.0000000e+00    0.0000000e+00
  -4.1389060e+01    0.0000000e+00    0.0000000e+00    0.0000000e+00    0.0000000e+00
  -4.1048411e+01    0.0000000e+00    0.0000000e+00    0.0000000e+00    0.0000000e+00
  -4.0622600e+01    0.0000000e+00    0.0000000e+00    0.0000000e+00    0.0000000e+00
  -4.0281951e+01    0.0000000e+00    0.0000000e+00    0.0000000e+00    0.0000000e+00
  -3.9856140e+01    0.0000000e+00    0.0000000e+00    0.0000000e+00    0.0000000e+00
  -3.9515491e+01    0.0000000e+00    0.0000000e+00    0.0000000e+00    0.0000000e+00
  -3.9089679e+01    0.0000000e+00    0.0000000e+00    0.0000000e+00    0.0000000e+00
  -3.8749030e+01    0.0000000e+00    0.0000000e+00    0.0000000e+00    0.0000000e+00
  -3.8323219e+01    0.0000000e+00    0.0000000e+00    0.0000000e+00    0.0000000e+00
  -3.7982570e+01    0.0000000e+00    0.0000000e+00    0.0000000e+00    0.0000000e+00
  -3.7556759e+01    0.0000000e+00    0.0000000e+00    0.0000000e+00    0.0000000e+00
  -3.7216110e+01    0.0000000e+00    0.0000000e+00    0.0000000e+00    0.0000000e+00
  -3.6790299e+01    0.0000000e+00    0.0000000e+00    0.0000000e+00    0.0000000e+00
  -3.6449650e+01    0.0000000e+00    0.0000000e+00    0.0000000e+00    0.0000000e+00
  -3.6023839e+01    0.0000000e+00    0.0000000e+00    0.0000000e+00    0.0000000e+00
  -3.5683190e+01    0.0000000e+00    0.0000000e+00    0.0000000e+00    0.0000000e+00
  -3.5257379e+01    0.0000000e+00    0.0000000e+00    0.0000000e+00    0.0000000e+00
  -3.4916730e+01    0.0000000e+00    0.0000000e+00    0.0000000e+00    0.0000000e+00
  -3.4490919e+01    0.0000000e+00    0.0000000e+00    0.0000000e+00    0.0000000e+00
  -3.4150270e+01    0.0000000e+00    0.0000000e+00    0.0000000e+00    0.0000000e+00
  -3.3724459e+01    0.0000000e+00    0.0000000e+00    0.0000000e+00    0.0000000e+00
  -3.3383810e+01    0.0000000e+00    0.0000000e+00    0.0000000e+00    0.0000000e+00
  -3.2957999e+01    0.0000000e+00    0.0000000e+00    0.0000000e+00    0.0000000e+00
  -3.2617350e+01    0.0000000e+00    0.0000000e+00    0.0000000e+00    0.0000000e+00
  -3.2191538e+01    0.0000000e+00    0.0000000e+00    0.0000000e+00    0.0000000e+00
  -3.1850889e+01    0.0000000e+00    0.0000000e+00    0.0000000e+00    0.0000000e+00
  -3.1425078e+01    0.0000000e+00    0.0000000e+00    0.0000000e+00    0.0000000e+00
  -3.1084429e+01    0.0000000e+00    0.0000000e+00    0.0000000e+00    0.0000000e+00
  -3.0871524e+01    0.0000000e+00    0.0000000e+00    0.0000000e+00    0.0000000e+00
  -3.0605392e+01    0.0000000e+00    0.0000000e+00    0.0000000e+00    0.0000000e+00
  -3.0272727e+01    0.0000000e+00    0.0000000e+00    0.0000000e+00    0.0000000e+00
  -2.9856896e+01    0.0000000e+00    0.0000000e+00    0.0000000e+00    0.0000000e+00
  -2.9524231e+01    0.0000000e+00    0.0000000e+00    0.0000000e+00    0.0000000e+00
  -2.9108399e+01    0.0000000e+00    0.0000000e+00    0.0000000e+00    0.0000000e+00
  -2.8775734e+01    0.0000000e+00    0.0000000e+00    0.0000000e+00    0.0000000e+00
  -2.8359903e+01    0.0000000e+00    0.0000000e+00    0.0000000e+00    0.0000000e+00
  -2.8027238e+01    0.0000000e+00    0.0000000e+00    0.0000000e+00    0.0000000e+00
  -2.7611407e+01    0.0000000e+00    0.0000000e+00    0.0000000e+00    0.0000000e+00
  -2.7278742e+01    0.0000000e+00    0.0000000e+00    0.0000000e+00    0.0000000e+00
  -2.6862911e+01    0.0000000e+00    0.0000000e+00    0.0000000e+00    0.0000000e+00
  -2.6530246e+01    0.0000000e+00    0.0000000e+00    0.0000000e+00    0.0000000e+00
  -2.6114415e+01    0.0000000e+00    0.0000000e+00    0.0000000e+00    0.0000000e+00
  -2.5781750e+01    0.0000000e+00    0.0000000e+00    0.0000000e+00    0.0000000e+00
  -2.5365918e+01    0.0000000e+00    0.0000000e+00    0.0000000e+00    0.0000000e+00
  -2.5033253e+01    0.0000000e+00    0.0000000e+00    0.0000000e+00    0.0000000e+00
  -2.4617422e+01    0.0000000e+00    0.0000000e+00    0.0000000e+00    0.0000000e+00
  -2.4284757e+01    0.0000000e+00    0.0000000e+00    0.0000000e+00    0.0000000e+00
  -2.3868926e+01    0.0000000e+00    0.0000000e+00    0.0000000e+00    0.0000000e+00
  -2.3536261e+01    0.0000000e+00    0.0000000e+00    0.0000000e+00    0.0000000e+00
  -2.3120430e+01    0.0000000e+00    0.0000000e+00    0.0000000e+00    0.0000000e+00
  -2.2787765e+01    0.0000000e+00    0.0000000e+00    0.0000000e+00    0.0000000e+00
  -2.2521633e+01    0.0000000e+00    0.0000000e+00    0.0000000e+00    0.0000000e+00
  -2.2188968e+01    0.0000000e+00    0.0000000e+00    0.0000000e+00    0.0000000e+00
  -2.1773137e+01    0.0000000e+00    0.0000000e+00    0.0000000e+00    0.0000000e+00
  -2.1440472e+01    0.0000000e+00    0.0000000e+00    0.0000000e+00    0.0000000e+00
  -2.1024640e+01    0.0000000e+00    0.0000000e+00    0.0000000e+00    0.0000000e+00
  -2.0691975e+01    0.0000000e+00    0.0000000e+00    0.0000000e+00    0.0000000e+00
  -2.0425843e+01    0.0000000e+00    0.0000000e+00    0.0000000e+00    0.0000000e+00
  -2.0093179e+01    0.0000000e+00    0.0000000e+00    0.0000000e+00    0.0000000e+00
  -1.9885263e+01    0.0000000e+00    0.0000000e+00    0.0000000e+00    0.0000000e+00
  -1.9739068e+01    0.0000000e+00    0.0000000e+00    0.0000000e+00    0.0000000e+00
  -1.9657849e+01    0.0000000e+00    0.0000000e+00    0.0000000e+00    0.0000000e+00
  -1.9592874e+01    0.0000000e+00    0.0000000e+00    0.0000000e+00    0.0000000e+00
  -1.9446679e+01    0.0000000e+00    0.0000000e+00    0.0000000e+00    0.0000000e+00
  -1.9394699e+01    0.0000000e+00    0.0000000e+00    0.0000000e+00    0.0000000e+00
  -1.9248504e+01    0.0000000e+00    0.0000000e+00    0.0000000e+00    0.0000000e+00
  -1.9183528e+01    0.0000000e+00    0.0000000e+00    0.0000000e+00    0.0000000e+00
  -1.9066573e+01    0.0000000e+00    0.0000000e+00    0.0000000e+00    0.0000000e+00
  -1.8985353e+01    0.0000000e+00    0.0000000e+00    0.0000000e+00    0.0000000e+00
  -1.8883829e+01    0.0000000e+00    0.0000000e+00    0.0000000e+00    0.0000000e+00
  -1.8756924e+01    0.0000000e+00    0.0000000e+00    0.0000000e+00    0.0000000e+00
  -1.8655400e+01    0.0000000e+00    0.0000000e+00    0.0000000e+00    0.0000000e+00
  -1.8528495e+01    0.0000000e+00    0.0000000e+00    0.0000000e+00    0.0000000e+00
  -1.8373095e+01    0.0000000e+00    0.0000000e+00    0.0000000e+00    0.0000000e+00
  -1.8225223e+01    0.0000000e+00    0.0000000e+00    0.0000000e+00    0.0000000e+00
  -1.8106925e+01    0.0000000e+00    0.0000000e+00    0.0000000e+00    0.0000000e+00
  -1.7959291e+01    0.0000000e+00    0.0000000e+00    0.0000000e+00    0.0000000e+00
  -1.7841185e+01    0.0000000e+00    0.0000000e+00    0.0000000e+00    0.0000000e+00
  -1.7693795e+01    0.0000000e+00    0.0000000e+00    0.0000000e+00    0.0000000e+00
  -1.7575883e+01    0.0000000e+00    0.0000000e+00    0.0000000e+00    0.0000000e+00
  -1.7454482e+01    0.0000000e+00    0.0000000e+00    0.0000000e+00    0.0000000e+00
  -1.7347546e+01    0.0000000e+00    0.0000000e+00    0.0000000e+00    0.0000000e+00
  -1.7253433e+01    0.0000000e+00    0.0000000e+00    0.0000000e+00    0.0000000e+00
  -1.7161683e+01    0.0000000e+00    0.0000000e+00    0.0000000e+00    0.0000000e+00
  -1.7067498e+01    0.0000000e+00    0.0000000e+00    0.0000000e+00    0.0000000e+00
  -1.6899734e+01    0.0000000e+00    0.0000000e+00    0.0000000e+00    0.0000000e+00
  -1.6794897e+01    0.0000000e+00    0.0000000e+00    0.0000000e+00    0.0000000e+00
  -1.6683578e+01    0.0000000e+00    0.0000000e+00    0.0000000e+00    0.0000000e+00
  -1.6564927e+01    0.0000000e+00    0.0000000e+00    0.0000000e+00    0.0000000e+00
  -1.6463546e+01    0.0000000e+00    0.0000000e+00    0.0000000e+00    0.0000000e+00
  -1.6336819e+01    0.0000000e+00    0.0000000e+00    0.0000000e+00    0.0000000e+00
  -1.6235438e+01    0.0000000e+00    0.0000000e+00    0.0000000e+00    0.0000000e+00
  -1.6154333e+01    0.0000000e+00    0.0000000e+00    0.0000000e+00    0.0000000e+00
  -1.6052952e+01    0.0000000e+00    0.0000000e+00    0.0000000e+00    0.0000000e+00
  -1.5971847e+01    0.0000000e+00    0.0000000e+00    0.0000000e+00    0.0000000e+00
  -1.5855056e+01    0.0000000e+00    0.0000000e+00    0.0000000e+00    0.0000000e+00
  -1.5790172e+01    0.0000000e+00    0.0000000e+00    0.0000000e+00    0.0000000e+00
  -1.5607686e+01    0.0000000e+00    0.0000000e+00    0.0000000e+00    0.0000000e+00
  -1.5480959e+01    0.0000000e+00    0.0000000e+00    0.0000000e+00    0.0000000e+00
  -1.5379578e+01    0.0000000e+00    0.0000000e+00    0.0000000e+00    0.0000000e+00
  -1.5252851e+01    0.0000000e+00    0.0000000e+00    0.0000000e+00    0.0000000e+00
  -1.5094443e+01    0.0000000e+00    0.0000000e+00    0.0000000e+00    0.0000000e+00
  -1.4998697e+01    0.0000000e+00    0.0000000e+00    0.0000000e+00    0.0000000e+00
  -1.4879014e+01    0.0000000e+00    0.0000000e+00    0.0000000e+00    0.0000000e+00
  -1.4783268e+01    0.0000000e+00    0.0000000e+00    0.0000000e+00    0.0000000e+00
  -1.4663585e+01    0.0000000e+00    0.0000000e+00    0.0000000e+00    0.0000000e+00
  -1.4513982e+01    0.0000000e+00    0.0000000e+00    0.0000000e+00    0.0000000e+00
  -1.4394299e+01    0.0000000e+00    0.0000000e+00    0.0000000e+00    0.0000000e+00
  -1.4244696e+01    0.0000000e+00    0.0000000e+00    0.0000000e+00    0.0000000e+00
  -1.4125013e+01    0.0000000e+00    0.0000000e+00    0.0000000e+00    0.0000000e+00
  -1.3975410e+01    0.0000000e+00    0.0000000e+00    0.0000000e+00    0.0000000e+00
  -1.3855727e+01    0.0000000e+00    0.0000000e+00    0.0000000e+00    0.0000000e+00
  -1.3706124e+01    0.0000000e+00    0.0000000e+00    0.0000000e+00    0.0000000e+00
  -1.3586441e+01    0.0000000e+00    0.0000000e+00    0.0000000e+00    0.0000000e+00
  -1.3436837e+01    0.0000000e+00    0.0000000e+00    0.0000000e+00    0.0000000e+00
  -1.3317155e+01    0.0000000e+00    0.0000000e+00    0.0000000e+00    0.0000000e+00
  -1.3167551e+01    0.0000000e+00    0.0000000e+00    0.0000000e+00    0.0000000e+00
  -1.3047869e+01    0.0000000e+00    0.0000000e+00    0.0000000e+00    0.0000000e+00
  -1.2898265e+01    0.0000000e+00    0.0000000e+00    0.0000000e+00    0.0000000e+00
  -1.2778583e+01    0.0000000e+00    0.0000000e+00    0.0000000e+00    0.0000000e+00
  -1.2628979e+01    0.0000000e+00    0.0000000e+00    0.0000000e+00    0.0000000e+00
  -1.2509297e+01    0.0000000e+00    0.0000000e+00    0.0000000e+00    0.0000000e+00
  -1.2359693e+01    0.0000000e+00    0.0000000e+00    0.0000000e+00    0.0000000e+00
  -1.2240010e+01    0.0000000e+00    0.0000000e+00    0.0000000e+00    0.0000000e+00
  -1.2090407e+01    0.0000000e+00    0.0000000e+00    0.0000000e+00    0.0000000e+00
  -1.1970724e+01    0.0000000e+00    0.0000000e+00    0.0000000e+00    0.0000000e+00
  -1.1821121e+01    0.0000000e+00    0.0000000e+00    0.0000000e+00    0.0000000e+00
  -1.1701438e+01    0.0000000e+00    0.0000000e+00    0.0000000e+00    0.0000000e+00
  -1.1551835e+01    0.0000000e+00    0.0000000e+00    0.0000000e+00    0.0000000e+00
  -1.1432152e+01    0.0000000e+00    0.0000000e+00    0.0000000e+00    0.0000000e+00
  -1.1282549e+01    0.0000000e+00    0.0000000e+00    0.0000000e+00    0.0000000e+00
  -1.1162866e+01    0.0000000e+00    0.0000000e+00    0.0000000e+00    0.0000000e+00
  -1.1013263e+01    0.0000000e+00    0.0000000e+00    0.0000000e+00    0.0000000e+00
  -1.0893580e+01    0.0000000e+00    0.0000000e+00    0.0000000e+00    0.0000000e+00
  -1.0743977e+01    0.0000000e+00    0.0000000e+00    0.0000000e+00    0.0000000e+00
  -1.0624294e+01    0.0000000e+00    0.0000000e+00    0.0000000e+00    0.0000000e+00
  -1.0474690e+01    0.0000000e+00    0.0000000e+00    0.0000000e+00    0.0000000e+00
  -1.0351087e+01    1.3985304e-05    2.2999477e-06    0.0000000e+00    0.0000000e+00
  -1.0280250e+01    4.7129040e-06    0.0000000e+00    0.0000000e+00    0.0000000e+00
  -1.0169222e+01    4.4307374e-05    1.3871915e-05    0.0000000e+00    0.0000000e+00
  -1.0052763e+01    8.8802224e-05    2.7634164e-05    0.0000000e+00    0.0000000e+00
  -9.9938383e+00    1.2407801e-04    4.1503935e-05    0.0000000e+00    0.0000000e+00
  -9.8984529e+00    1.7171856e-04    6.4999147e-05    0.0000000e+00    0.0000000e+00
  -9.7957921e+00    2.2181941e-04    7.6821127e-05    0.0000000e+00    0.0000000e+00
  -9.6854103e+00    2.5921991e-04    8.4300194e-05    0.0000000e+00    0.0000000e+00
  -9.5893804e+00    2.6852693e-04    1.2950109e-04    0.0000000e+00    0.0000000e+00
  -9.4817480e+00    2.7617620e-04    1.5592646e-04    0.0000000e+00    0.0000000e+00
  -9.3810907e+00    3.2074198e-04    1.4657450e-04    0.0000000e+00    0.0000000e+00
  -9.2800250e+00    3.4844242e-04    1.5902976e-04    0.0000000e+00    0.0000000e+00
  -9.1780569e+00    3.9698185e-04    1.9506191e-04    0.0000000e+00    0.0000000e+00
  -9.0843915e+00    4.5737434e-04    2.2682939e-04    0.0000000e+00    0.0000000e+00
  -8.9762750e+00    4.7295744e-04    2.3473025e-04    0.0000000e+00    0.0000000e+00
  -8.8572724e+00    4.8228384e-04    2.4751835e-04    0.0000000e+00    0.0000000e+00
  -8.7799493e+00    4.7638440e-04    2.4347975e-04    0.0000000e+00    0.0000000e+00
  -8.6407677e+00    4.8838742e-04    2.5404604e-04    0.0000000e+00    0.0000000e+00
  -8.5789092e+00    5.1896036e-04    2.5892805e-04    0.0000000e+00    0.0000000e+00
  -8.4397276e+00    5.2859950e-04    2.7219537e-04    0.0000000e+00    0.0000000e+00
  -8.3624045e+00    5.3804387e-04    2.6815624e-04    0.0000000e+00    0.0000000e+00
  -8.2232229e+00    5.3745533e-04    2.9151885e-04    0.0000000e+00    0.0000000e+00
  -8.1613644e+00    5.5308195e-04    3.1121667e-04    0.0000000e+00    0.0000000e+00
  -8.0840413e+00    5.5801520e-04    3.0771356e-04    0.0000000e+00    0.0000000e+00
  -7.9448596e+00    5.5197773e-04    3.1133960e-04    0.0000000e+00    0.0000000e+00
  -7.8482058e+00    5.5666410e-04    3.0540054e-04    0.0000000e+00    0.0000000e+00
  -7.7708826e+00    5.7249332e-04    3.1550632e-04    0.0000000e+00    0.0000000e+00
  -7.6742287e+00    5.5916985e-04    3.1737230e-04    0.0000000e+00    0.0000000e+00
  -7.5969056e+00    5.7729075e-04    3.2471636e-04    0.0000000e+00    0.0000000e+00
  -7.4577240e+00    5.7985954e-04    3.2887998e-04    0.0000000e+00    0.0000000e+00
  -7.3610701e+00    5.8504008e-04    3.1002624e-04    0.0000000e+00    0.0000000e+00
  -7.2837470e+00    5.9015426e-04    3.3314000e-04    0.0000000e+00    0.0000000e+00
  -7.1870931e+00    5.8988307e-04    3.2701750e-04    0.0000000e+00    0.0000000e+00
  -7.0131161e+00    6.0041695e-04    3.2839168e-04    0.0000000e+00    0.0000000e+00
  -6.9357930e+00    5.9783104e-04    3.3087755e-04    0.0000000e+00    0.0000000e+00
  -6.8391391e+00    5.9515964e-04    3.3775718e-04    0.0000000e+00    0.0000000e+00
  -6.7183217e+00    5.9012010e-04    3.4963584e-04    0.0000000e+00    0.0000000e+00
  -6.6216678e+00    5.9236535e-04    3.7236522e-04    0.0000000e+00    0.0000000e+00
  -6.5443447e+00    5.9802355e-04    3.8032581e-04    7.6197398e-06    0.0000000e+00
  -6.4476908e+00    5.9507870e-04    3.7421202e-04    0.0000000e+00    0.0000000e+00
  -6.3268734e+00    5.9819283e-04    3.6304910e-04    0.0000000e+00    0.0000000e+00
  -6.2302195e+00    5.8974898e-04    3.8905266e-04    1.0210837e-05    0.0000000e+00
  -6.1528964e+00    5.9772520e-04    3.9967561e-04    2.3022786e-05    0.0000000e+00
  -6.0562425e+00    6.0268479e-04    3.8526061e-04    1.0271928e-05    0.0000000e+00
  -5.9354252e+00    5.8929796e-04    3.7638577e-04    2.5799142e-06    0.0000000e+00
  -5.8387713e+00    5.9981638e-04    3.9213852e-04    3.1065175e-05    0.0000000e+00
  -5.7179539e+00    6.0839199e-04    3.9959970e-04    1.5568359e-05    0.0000000e+00
  -5.6213000e+00    6.1376036e-04    4.1549990e-04    5.7094394e-05    0.0000000e+00
  -5.5439769e+00    6.2748234e-04    4.2872912e-04    9.3465577e-05    0.0000000e+00
  -5.4473230e+00    6.2765431e-04    4.2279512e-04    7.0342831e-05    0.0000000e+00
  -5.3265056e+00    6.3277986e-04    4.0831537e-04    4.9713837e-05    0.0000000e+00
  -5.2298517e+00    6.5986628e-04    4.1901064e-04    8.6254764e-05    0.0000000e+00
  -5.1090343e+00    6.7760924e-04    4.1605009e-04    6.5698341e-05    0.0000000e+00
  -4.9595967e+00    6.6924862e-04    4.1797490e-04    5.5451031e-05    0.0000000e+00
  -4.8400466e+00    6.9989374e-04    4.2034424e-04    8.4426630e-05    0.0000000e+00
  -4.7444065e+00    7.0494093e-04    4.2818910e-04    1.0825972e-04    0.0000000e+00
  -4.6248564e+00    7.0489370e-04    4.2150092e-04    7.6826632e-05    0.0000000e+00
  -4.5292163e+00    7.0457903e-04    4.4281507e-04    1.2987481e-04    0.0000000e+00
  -4.4096662e+00    6.9982360e-04    4.5015899e-04    1.0391635e-04    0.0000000e+00
  -4.2606911e+00    6.7709300e-04    4.7402110e-04    8.5679968e-05    0.0000000e+00
  -4.1415110e+00    6.7296956e-04    4.9503721e-04    1.4175652e-04    0.0000000e+00
  -4.0461670e+00    6.8118703e-04    5.2262799e-04    1.7925683e-04    0.0000000e+00
  -3.9269869e+00    6.8491656e-04    5.1999148e-04    1.5067485e-04    0.0000000e+00
  -3.7796949e+00    6.9483249e-04    5.0154150e-04    9.7011078e-05    0.0000000e+00
  -3.6618613e+00    7.2836150e-04    4.9813589e-04    1.4277905e-04    0.0000000e+00
  -3.5145693e+00    7.4322544e-04    4.9118620e-04    1.1956155e-04    0.0000000e+00
  -3.3656560e+00    7.4786468e-04    4.7050994e-04    1.2206770e-04    0.0000000e+00
  -3.2465253e+00    7.7401332e-04    5.0444889e-04    1.7094452e-04    0.0000000e+00
  -3.0976957e+00    7.6438467e-04    4.9513861e-04    1.2240905e-04    0.0000000e+00
  -2.9786320e+00    7.7331152e-04    5.1917505e-04    1.7938075e-04    0.0000000e+00
  -2.8357288e+00    7.6901896e-04    5.2779082e-04    1.6108881e-04    0.0000000e+00
  -2.7001320e+00    7.7883423e-04    5.1273465e-04    1.5811733e-04    0.0000000e+00
  -2.5916545e+00    7.8120716e-04    5.2324622e-04    2.0706932e-04    0.0000000e+00
  -2.4560577e+00    7.8493727e-04    5.3424072e-04    1.6142961e-04    0.0000000e+00
  -2.3072467e+00    7.9990704e-04    5.3940702e-04    1.5666812e-04    0.0000000e+00
  -2.1584537e+00    8.0604601e-04    5.4207625e-04    1.3459012e-04    0.0000000e+00
  -2.0096456e+00    8.0392737e-04    5.6040732e-04    1.3215586e-04    0.0000000e+00
  -1.8608827e+00    7.9002920e-04    5.3532291e-04    1.3801882e-04    0.0000000e+00
  -1.7121596e+00    7.9077868e-04    5.4724717e-04    1.3808656e-04    0.0000000e+00
  -1.5634298e+00    7.9661510e-04    5.5077331e-04    1.5758066e-04    0.0000000e+00
  -1.4146805e+00    8.0849082e-04    5.5028548e-04    1.6305798e-04    0.0000000e+00
  -1.2659059e+00    8.1673160e-04    5.3630199e-04    1.7424789e-04    0.0000000e+00
  -1.1171207e+00    8.3138259e-04    5.2796079e-04    1.7979046e-04    0.0000000e+00
  -9.6834078e-01    8.1642317e-04    5.2274215e-04    1.8538564e-04    0.0000000e+00
  -8.1955251e-01    8.2230131e-04    5.1726881e-04    1.8808123e-04    0.0000000e+00
  -6.7074533e-01    8.1677612e-04    5.1140031e-04    1.9083699e-04    0.0000000e+00
  -5.2190941e-01    8.1658678e-04    5.1922146e-04    1.8538156e-04    0.0000000e+00
  -3.7307403e-01    8.2009273e-04    5.3011570e-04    1.6596832e-04    0.0000000e+00
  -2.2423344e-01    8.1773922e-04    5.3790203e-04    1.4371536e-04    0.0000000e+00
  -7.5396292e-02    8.0305040e-04    5.5221082e-04    1.3507197e-04    0.0000000e+00
   7.3423213e-02    8.3815056e-04    5.5504272e-04    1.2392248e-04    0.0000000e+00
   2.2221889e-01    8.3424738e-04    5.8043252e-04    1.4037625e-04    0.0000000e+00
   3.7101928e-01    8.0698711e-04    5.7485159e-04    1.5690313e-04    0.0000000e+00
   5.1982154e-01    8.2976834e-04    5.7682849e-04    1.4029396e-04    0.0000000e+00
   6.6860041e-01    8.5291785e-04    5.7375724e-04    1.2083803e-04    0.0000000e+00
   8.1730832e-01    8.5128839e-04    5.6741320e-04    1.2625621e-04    0.0000000e+00
   9.6605973e-01    8.7112096e-04    5.6376016e-04    1.3424511e-04    0.0000000e+00
   1.1148081e+00    8.6444774e-04    5.6837700e-04    1.2865136e-04    0.0000000e+00
   1.2635602e+00    8.4500617e-04    5.5893137e-04    1.2582182e-04    0.0000000e+00
   1.4123250e+00    8.3192315e-04    5.7755004e-04    1.3940268e-04    0.0000000e+00
   1.5611015e+00    8.2363778e-04    5.8256987e-04    1.4732445e-04    0.0000000e+00
   1.7098926e+00    8.3040062e-04    5.8433458e-04    1.3612525e-04    0.0000000e+00
   1.8587062e+00    8.1736060e-04    5.9717016e-04    1.4134598e-04    0.0000000e+00
   2.0075425e+00    8.2767680e-04    5.9347779e-04    1.4378459e-04    0.0000000e+00
   2.1453030e+00    8.2068086e-04    5.8750638e-04    1.6277313e-04    0.0000000e+00
   2.2830902e+00    8.2559390e-04    5.6168233e-04    1.4898958e-04    0.0000000e+00
   2.4209008e+00    8.3862993e-04    5.5302775e-04    1.4597656e-04    0.0000000e+00
   2.5587359e+00    8.3643623e-04    5.5736987e-04    1.2673224e-04    0.0000000e+00
   2.6966053e+00    8.4096724e-04    5.5618908e-04    1.0773479e-04    0.0000000e+00
   2.8345098e+00    8.3978921e-04    5.7260965e-04    1.1293082e-04    0.0000000e+00
   3.0378977e+00    8.6244733e-04    5.6081453e-04    9.4048541e-05    0.0000000e+00
   3.1758506e+00    8.5997313e-04    5.5334556e-04    7.5024306e-05    0.0000000e+00
   3.3071438e+00    8.5842506e-04    5.2943785e-04    9.3581036e-05    0.0000000e+00
   3.4227041e+00    8.7510142e-04    5.7597352e-04    2.7068927e-04    0.0000000e+00
   3.5239545e+00    8.7956615e-04    5.8621687e-04    2.8891895e-04    0.0000000e+00
   3.6067644e+00    8.7558106e-04    5.9095793e-04    2.8573993e-04    0.0000000e+00
   3.7021704e+00    8.6512031e-04    5.8708302e-04    2.6911757e-04    0.0000000e+00
   3.8059080e+00    8.7425360e-04    5.9149973e-04    2.6598602e-04    0.0000000e+00
   3.9154496e+00    8.7276070e-04    6.0139700e-04    2.5475235e-04    0.0000000e+00
   4.0132479e+00    8.6218824e-04    5.9207087e-04    2.4904364e-04    0.0000000e+00
   4.1014886e+00    8.6870711e-04    5.8564490e-04    2.4608871e-04    0.0000000e+00
   4.2080202e+00    8.5583002e-04    5.8471922e-04    2.4024910e-04    0.0000000e+00
   4.3048409e+00    8.4968089e-04    5.7248846e-04    2.1410486e-04    0.0000000e+00
   4.4048646e+00    8.4193654e-04    4.9716724e-04    1.7079798e-04    0.0000000e+00
   4.5075019e+00    7.0973398e-04    3.9742708e-04    6.8286816e-05    0.0000000e+00
   4.6067928e+00    5.8829890e-04    3.1606652e-04    4.4607920e-05    0.0000000e+00
   4.7061803e+00    6.7709032e-04    3.9468710e-04    4.4426163e-05    0.0000000e+00
   4.8054512e+00    7.7065548e-04    4.0514562e-04    4.1757132e-05    0.0000000e+00
   4.9047609e+00    8.2078353e-04    4.1139958e-04    4.1663057e-05    0.0000000e+00
   5.0040779e+00    7.9405964e-04    3.6945557e-04    4.4200634e-05    0.0000000e+00
   5.1033912e+00    8.2237841e-04    3.7441738e-04    4.6769898e-05    0.0000000e+00
   5.2026684e+00    8.7879070e-04    4.1142474e-04    4.9426094e-05    0.0000000e+00
   5.3019647e+00    9.8355124e-04    4.4116033e-04    3.9085896e-05    0.0000000e+00
   5.4012545e+00    1.1016801e-03    4.9760682e-04    4.6969288e-05    0.0000000e+00
   5.5005633e+00    1.2853380e-03    5.8817318e-04    4.6938107e-05    0.0000000e+00
   5.6098197e+00    1.5905541e-03    7.1084214e-04    4.4414803e-05    0.0000000e+00
   5.7025722e+00    2.1573185e-03    1.0379391e-03    4.4523944e-05    0.0000000e+00
   5.8060997e+00    2.7369642e-03    1.3484498e-03    6.6044893e-05    0.0000000e+00
   5.9078069e+00    3.1938583e-03    1.5954870e-03    7.1767176e-05    0.0000000e+00
   6.0036435e+00    3.7310564e-03    1.8448307e-03    9.0724204e-05    0.0000000e+00
   6.1064819e+00    4.3292414e-03    2.0673435e-03    5.6132154e-05    0.0000000e+00
   6.2021371e+00    4.8112343e-03    2.3147935e-03    6.4447509e-05    0.0000000e+00
   6.3054654e+00    5.1935898e-03    2.6995616e-03    6.7579379e-05    0.0000000e+00
   6.4078466e+00    6.3883138e-03    3.3239838e-03    1.1736663e-04    0.0000000e+00
   6.5031446e+00    7.1312514e-03    3.5719680e-03    1.8401245e-04    0.0000000e+00
   6.6004180e+00    7.1186875e-03    3.7766291e-03    3.2375163e-04    0.0000000e+00
   6.7029836e+00    6.9555464e-03    3.6486487e-03    3.5106814e-04    0.0000000e+00
   6.8011539e+00    7.1245864e-03    3.6896006e-03    3.7018304e-04    0.0000000e+00
   6.9022840e+00    7.0648741e-03    3.6735662e-03    4.0202186e-04    0.0000000e+00
   7.0051516e+00    7.2262858e-03    3.6422860e-03    3.4988281e-04    0.0000000e+00
   7.1050938e+00    7.3268532e-03    3.5665538e-03    3.2876873e-04    0.0000000e+00
   7.2007131e+00    7.3054454e-03    3.4272002e-03    3.0723011e-04    0.0000000e+00
   7.3088461e+00    7.4671858e-03    3.6122820e-03    3.1403588e-04    0.0000000e+00
   7.4085233e+00    7.6035536e-03    3.7475900e-03    3.4024600e-04    0.0000000e+00
   7.5081237e+00    7.7374194e-03    3.7308823e-03    3.7761911e-04    0.0000000e+00
   7.6078445e+00    7.9697616e-03    3.8170526e-03    4.4054613e-04    0.0000000e+00
   7.7053482e+00    8.1533221e-03    3.9094522e-03    3.8450690e-04    0.0000000e+00
   7.8051352e+00    8.3550270e-03    4.0143699e-03    4.0208035e-04    0.0000000e+00
   7.9054992e+00    8.4295997e-03    4.0223271e-03    3.3525493e-04    0.0000000e+00
   8.0060966e+00    8.7202575e-03    3.9593306e-03    3.8448877e-04    0.0000000e+00
   8.1130833e+00    8.7973782e-03    3.7245134e-03    3.7636441e-04    0.0000000e+00
   8.2047990e+00    9.0215026e-03    3.8690124e-03    3.8576259e-04    0.0000000e+00
   8.3055003e+00    9.3043462e-03    4.0985462e-03    4.0739795e-04    0.0000000e+00
   8.4078031e+00    9.6954947e-03    4.3578665e-03    4.2124781e-04    0.0000000e+00
   8.5004379e+00    9.9132087e-03    4.5242318e-03    3.9947523e-04    0.0000000e+00
   8.6095958e+00    1.0293510e-02    4.7468377e-03    4.6481746e-04    0.0000000e+00
   8.7099181e+00    1.0721413e-02    4.8408477e-03    4.7186223e-04    0.0000000e+00
   8.8094403e+00    1.1703353e-02    5.5676049e-03    5.8763950e-04    0.0000000e+00
   8.9124280e+00    1.2376257e-02    5.7730580e-03    5.8335115e-04    0.0000000e+00
   9.0124322e+00    1.2938374e-02    6.0799988e-03    5.9707672e-04    0.0000000e+00
   9.1058685e+00    1.3360028e-02    6.4673025e-03    6.0149110e-04    0.0000000e+00
   9.2084330e+00    1.4159245e-02    6.6022933e-03    4.6690417e-04    0.0000000e+00
   9.3009126e+00    1.4880996e-02    7.2508244e-03    5.0721885e-04    0.0000000e+00
   9.4156395e+00    1.5427782e-02    7.4673015e-03    4.2862029e-04    0.0000000e+00
   9.5156846e+00    1.6475407e-02    8.1757493e-03    5.7925255e-04    0.0000000e+00
   9.6149165e+00    1.7416889e-02    8.5478394e-03    6.4716815e-04    0.0000000e+00
   9.7182445e+00    1.8004194e-02    8.9776338e-03    6.7309962e-04    0.0000000e+00
   9.8077840e+00    1.8849705e-02    9.3014945e-03    7.4359348e-04    0.0000000e+00
   9.9017080e+00    1.9557098e-02    9.4649582e-03    8.5017201e-04    0.0000000e+00
   1.0002666e+01    2.0247933e-02    9.7955747e-03    8.9356447e-04    0.0000000e+00
   1.0101377e+01    2.1637752e-02    1.0797656e-02    1.4563443e-03    0.0000000e+00
   1.0211028e+01    2.2425612e-02    1.1031112e-02    1.6212951e-03    0.0000000e+00
   1.0314377e+01    2.3021022e-02    1.1289193e-02    1.5970272e-03    0.0000000e+00
   1.0400419e+01    2.3770897e-02    1.1550977e-02    1.6898970e-03    0.0000000e+00
   1.0524858e+01    2.4399019e-02    1.1940301e-02    1.8386898e-03    0.0000000e+00
   1.0617996e+01    2.5577816e-02    1.2413380e-02    2.1203329e-03    0.0000000e+00
   1.0710808e+01    2.6265491e-02    1.2853635e-02    2.3292469e-03    0.0000000e+00
   1.0802736e+01    2.6562627e-02    1.3246111e-02    2.4448579e-03    0.0000000e+00
   1.0925367e+01    2.6852427e-02    1.3446108e-02    2.5672564e-03    0.0000000e+00
   1.1025719e+01    2.7062782e-02    1.3139702e-02    2.5502721e-03    0.0000000e+00
   1.1129633e+01    2.7029644e-02    1.2828442e-02    2.5048129e-03    0.0000000e+00
   1.1201562e+01    2.7113359e-02    1.2509716e-02    2.3155042e-03    0.0000000e+00
   1.1318960e+01    2.7274038e-02    1.1909120e-02    2.0926273e-03    0.0000000e+00
   1.1428523e+01    2.7372719e-02    1.1523284e-02    1.7536532e-03    0.0000000e+00
   1.1505844e+01    2.7087566e-02    1.0907068e-02    1.4376064e-03    0.0000000e+00
   1.1621513e+01    2.6781422e-02    1.0513606e-02    1.0365924e-03    0.0000000e+00
   1.1700882e+01    2.6648646e-02    9.9879399e-03    7.7670932e-04    0.0000000e+00
   1.1819130e+01    2.6211239e-02    9.0433548e-03    4.7121829e-04    0.0000000e+00
   1.1938907e+01    2.5791547e-02    8.3363506e-03    2.6954793e-04    0.0000000e+00
   1.2020982e+01    2.5440659e-02    7.8795493e-03    1.7479138e-04    0.0000000e+00
   1.2104082e+01    2.5080162e-02    7.7304956e-03    8.2790838e-05    0.0000000e+00
   1.2226869e+01    2.4671800e-02    6.9387010e-03    2.1528696e-05    0.0000000e+00
   1.2312795e+01    2.4373852e-02    6.7008828e-03    0.0000000e+00    0.0000000e+00
   1.2400411e+01    2.4044046e-02    6.5932740e-03    0.0000000e+00    0.0000000e+00
   1.2534974e+01    2.2915331e-02    6.4553261e-03    0.0000000e+00    0.0000000e+00
   1.2626869e+01    2.2224679e-02    6.4747280e-03    0.0000000e+00    0.0000000e+00
   1.2720331e+01    2.1858132e-02    6.4116490e-03    0.0000000e+00    0.0000000e+00
   1.2814027e+01    2.1653884e-02    6.5016324e-03    0.0000000e+00    0.0000000e+00
   1.2907702e+01    2.1726917e-02    6.6375577e-03    0.0000000e+00    0.0000000e+00
   1.3001370e+01    2.1744468e-02    6.7357477e-03    0.0000000e+00    0.0000000e+00
   1.3141885e+01    2.2032069e-02    6.7960336e-03    0.0000000e+00    0.0000000e+00
   1.3235607e+01    2.2089721e-02    6.8320043e-03    0.0000000e+00    0.0000000e+00
   1.3329652e+01    2.2220360e-02    6.8769997e-03    0.0000000e+00    0.0000000e+00
   1.3423947e+01    2.2375482e-02    7.0601895e-03    0.0000000e+00    0.0000000e+00
   1.3518603e+01    2.2404922e-02    7.1926314e-03    0.0000000e+00    0.0000000e+00
   1.3613414e+01    2.2528956e-02    7.1366707e-03    0.0000000e+00    0.0000000e+00
   1.3708992e+01    2.2691392e-02    7.1920910e-03    0.0000000e+00    0.0000000e+00
   1.3805158e+01    2.2781373e-02    7.1284222e-03    0.0000000e+00    0.0000000e+00
   1.3901683e+01    2.2800282e-02    7.2623530e-03    0.0000000e+00    0.0000000e+00
   1.4044870e+01    2.3198110e-02    7.3273256e-03    0.0000000e+00    0.0000000e+00
   1.4141413e+01    2.3305255e-02    7.3737104e-03    0.0000000e+00    0.0000000e+00
   1.4238730e+01    2.3353350e-02    7.2853544e-03    0.0000000e+00    0.0000000e+00
   1.4337576e+01    2.3733736e-02    7.3601484e-03    0.0000000e+00    0.0000000e+00
   1.4436470e+01    2.3924973e-02    7.4242885e-03    0.0000000e+00    0.0000000e+00
   1.4532850e+01    2.4090626e-02    7.4452222e-03    0.0000000e+00    0.0000000e+00
   1.4630050e+01    2.4420657e-02    7.6279936e-03    0.0000000e+00    0.0000000e+00
   1.4728134e+01    2.4481529e-02    7.4919092e-03    0.0000000e+00    0.0000000e+00
   1.4827219e+01    2.4556216e-02    7.4327689e-03    0.0000000e+00    0.0000000e+00
   1.4924815e+01    2.5159935e-02    7.4660977e-03    0.0000000e+00    0.0000000e+00
   1.5022648e+01    2.5525030e-02    7.5014073e-03    0.0000000e+00    0.0000000e+00
   1.5120821e+01    2.5753877e-02    7.6146584e-03    0.0000000e+00    0.0000000e+00
   1.5209553e+01    2.6059748e-02    7.5249681e-03    0.0000000e+00    0.0000000e+00
   1.5347900e+01    2.6367086e-02    7.3467800e-03    0.0000000e+00    0.0000000e+00
   1.5436537e+01    2.6810256e-02    7.4460592e-03    0.0000000e+00    0.0000000e+00
   1.5525361e+01    2.7536260e-02    8.0944218e-03    0.0000000e+00    0.0000000e+00
   1.5617905e+01    2.8110862e-02    8.2558387e-03    0.0000000e+00    0.0000000e+00
   1.5713601e+01    2.8031904e-02    7.4234977e-03    0.0000000e+00    0.0000000e+00
   1.5812003e+01    2.8387008e-02    7.2966783e-03    0.0000000e+00    0.0000000e+00
   1.5911172e+01    2.8776850e-02    7.2506271e-03    0.0000000e+00    0.0000000e+00
   1.6010868e+01    2.9322783e-02    7.2228717e-03    0.0000000e+00    0.0000000e+00
   1.6109656e+01    2.9765933e-02    7.3218547e-03    0.0000000e+00    0.0000000e+00
   1.6206322e+01    3.0350328e-02    7.4968024e-03    0.0000000e+00    0.0000000e+00
   1.6305546e+01    3.0573581e-02    7.2700531e-03    0.0000000e+00    0.0000000e+00
   1.6403687e+01    3.0978939e-02    7.4307613e-03    0.0000000e+00    0.0000000e+00
   1.6501980e+01    3.1391860e-02    7.3591316e-03    0.0000000e+00    0.0000000e+00
   1.6600268e+01    3.1834220e-02    7.2535673e-03    0.0000000e+00    0.0000000e+00
   1.6749338e+01    3.2065140e-02    7.3678776e-03    0.0000000e+00    0.0000000e+00
   1.6848240e+01    3.2441017e-02    7.4270494e-03    0.0000000e+00    0.0000000e+00
   1.6948491e+01    3.2581577e-02    7.3459455e-03    0.0000000e+00    0.0000000e+00
   1.7048890e+01    3.2828723e-02    7.2007015e-03    0.0000000e+00    0.0000000e+00
   1.7148436e+01    3.3389942e-02    7.0818970e-03    0.0000000e+00    0.0000000e+00
   1.7248171e+01    3.3739181e-02    6.8681917e-03    0.0000000e+00    0.0000000e+00
   1.7347513e+01    3.4259437e-02    6.7899838e-03    0.0000000e+00    0.0000000e+00
   1.7446739e+01    3.4467598e-02    6.6458829e-03    0.0000000e+00    0.0000000e+00
   1.7545982e+01    3.4788780e-02    6.5111475e-03    0.0000000e+00    0.0000000e+00
   1.7645418e+01    3.5066316e-02    6.2514554e-03    0.0000000e+00    0.0000000e+00
   1.7744404e+01    3.5325263e-02    6.1508123e-03    0.0000000e+00    0.0000000e+00
   1.7843658e+01    3.5574543e-02    5.9946980e-03    0.0000000e+00    0.0000000e+00
   1.7943375e+01    3.5812720e-02    5.7256327e-03    0.0000000e+00    0.0000000e+00
   1.8043631e+01    3.6017854e-02    5.4644682e-03    0.0000000e+00    0.0000000e+00
   1.8142985e+01    3.6273599e-02    5.1025530e-03    0.0000000e+00    0.0000000e+00
   1.8242844e+01    3.6394077e-02    4.8608913e-03    0.0000000e+00    0.0000000e+00
   1.8342575e+01    3.6696150e-02    4.5350579e-03    0.0000000e+00    0.0000000e+00
   1.8442683e+01    3.6844693e-02    4.0691535e-03    0.0000000e+00    0.0000000e+00
   1.8542458e+01    3.7031593e-02    3.8248642e-03    0.0000000e+00    0.0000000e+00
   1.8642046e+01    3.7125541e-02    3.3583030e-03    0.0000000e+00    0.0000000e+00
   1.8741070e+01    3.7374396e-02    3.0454589e-03    0.0000000e+00    0.0000000e+00
   1.8840596e+01    3.7579975e-02    2.5793853e-03    0.0000000e+00    0.0000000e+00
   1.8940122e+01    3.7599453e-02    2.0872457e-03    0.0000000e+00    0.0000000e+00
   1.9039714e+01    3.7623183e-02    1.6902204e-03    0.0000000e+00    0.0000000e+00
   1.9129386e+01    3.8017897e-02    1.4739604e-03    0.0000000e+00    0.0000000e+00
   1.9224039e+01    3.8736903e-02    1.2901376e-03    0.0000000e+00    0.0000000e+00
   1.9342746e+01    3.7960327e-02    3.1329236e-04    0.0000000e+00    0.0000000e+00
   1.9442741e+01    3.7809664e-02    1.0320144e-04    0.0000000e+00    0.0000000e+00
   1.9532651e+01    3.7659263e-02    2.8279037e-05    0.0000000e+00    0.0000000e+00
   1.9622760e+01    3.8061539e-02    5.1221567e-06    0.0000000e+00    0.0000000e+00
   1.9722816e+01    3.7727895e-02    0.0000000e+00    0.0000000e+00    0.0000000e+00
   1.9812829e+01    3.7666962e-02    0.0000000e+00    0.0000000e+00    0.0000000e+00
   1.9902811e+01    3.7517530e-02    0.0000000e+00    0.0000000e+00    0.0000000e+00
   2.0042778e+01    3.7282145e-02    0.0000000e+00    0.0000000e+00    0.0000000e+00
   2.0132752e+01    3.7142267e-02    0.0000000e+00    0.0000000e+00    0.0000000e+00
   2.0222725e+01    3.7066857e-02    0.0000000e+00    0.0000000e+00    0.0000000e+00
   2.0312748e+01    3.7372331e-02    0.0000000e+00    0.0000000e+00    0.0000000e+00
   2.0412780e+01    3.6877946e-02    0.0000000e+00    0.0000000e+00    0.0000000e+00
   2.0512832e+01    3.6597045e-02    0.0000000e+00    0.0000000e+00    0.0000000e+00
   2.0602888e+01    3.6165252e-02    0.0000000e+00    0.0000000e+00    0.0000000e+00
   2.0714957e+01    3.6249854e-02    0.0000000e+00    0.0000000e+00    0.0000000e+00
   2.0815078e+01    3.5310362e-02    0.0000000e+00    0.0000000e+00    0.0000000e+00
   2.0915308e+01    3.4858714e-02    0.0000000e+00    0.0000000e+00    0.0000000e+00
   2.1015601e+01    3.4315582e-02    0.0000000e+00    0.0000000e+00    0.0000000e+00
   2.1115905e+01    3.3826498e-02    0.0000000e+00    0.0000000e+00    0.0000000e+00
   2.1216178e+01    3.3375707e-02    0.0000000e+00    0.0000000e+00    0.0000000e+00
   2.1316481e+01    3.3006334e-02    0.0000000e+00    0.0000000e+00    0.0000000e+00
   2.1416897e+01    3.2580821e-02    0.0000000e+00    0.0000000e+00    0.0000000e+00
   2.1517379e+01    3.2150490e-02    0.0000000e+00    0.0000000e+00    0.0000000e+00
   2.1618907e+01    3.2356168e-02    0.0000000e+00    0.0000000e+00    0.0000000e+00
   2.1738669e+01    3.1014593e-02    0.0000000e+00    0.0000000e+00    0.0000000e+00
   2.1808985e+01    3.0840651e-02    0.0000000e+00    0.0000000e+00    0.0000000e+00
   2.1904727e+01    3.0272154e-02    0.0000000e+00    0.0000000e+00    0.0000000e+00
   2.2004078e+01    2.9344744e-02    0.0000000e+00    0.0000000e+00    0.0000000e+00
   2.2104829e+01    2.8672341e-02    0.0000000e+00    0.0000000e+00    0.0000000e+00
   2.2205654e+01    2.7917888e-02    0.0000000e+00    0.0000000e+00    0.0000000e+00
   2.2319105e+01    2.8200643e-02    0.0000000e+00    0.0000000e+00    0.0000000e+00
   2.2415224e+01    2.7702749e-02    0.0000000e+00    0.0000000e+00    0.0000000e+00
   2.2517645e+01    2.6987815e-02    0.0000000e+00    0.0000000e+00    0.0000000e+00
   2.2613763e+01    2.6372833e-02    0.0000000e+00    0.0000000e+00    0.0000000e+00
   2.2704936e+01    2.5607022e-02    0.0000000e+00    0.0000000e+00    0.0000000e+00
   2.2841740e+01    2.4364899e-02    0.0000000e+00    0.0000000e+00    0.0000000e+00
   2.2932984e+01    2.3611475e-02    0.0000000e+00    0.0000000e+00    0.0000000e+00
   2.3023996e+01    2.3109692e-02    0.0000000e+00    0.0000000e+00    0.0000000e+00
   2.3115008e+01    2.2427992e-02    0.0000000e+00    0.0000000e+00    0.0000000e+00
   2.3216212e+01    2.1122177e-02    0.0000000e+00    0.0000000e+00    0.0000000e+00
   2.3315064e+01    2.0818187e-02    0.0000000e+00    0.0000000e+00    0.0000000e+00
   2.3438629e+01    1.9013032e-02    0.0000000e+00    0.0000000e+00    0.0000000e+00
   2.3540031e+01    1.7898853e-02    0.0000000e+00    0.0000000e+00    0.0000000e+00
   2.3641468e+01    1.6961871e-02    0.0000000e+00    0.0000000e+00    0.0000000e+00
   2.3742920e+01    1.6098840e-02    0.0000000e+00    0.0000000e+00    0.0000000e+00
   2.3844405e+01    1.5196850e-02    0.0000000e+00    0.0000000e+00    0.0000000e+00
   2.3945427e+01    1.4445163e-02    0.0000000e+00    0.0000000e+00    0.0000000e+00
   2.4046518e+01    1.3599590e-02    0.0000000e+00    0.0000000e+00    0.0000000e+00
   2.4147668e+01    1.2786806e-02    0.0000000e+00    0.0000000e+00    0.0000000e+00
   2.4248870e+01    1.1880605e-02    0.0000000e+00    0.0000000e+00    0.0000000e+00
   2.4350124e+01    1.1457259e-02    0.0000000e+00    0.0000000e+00    0.0000000e+00
   2.4400615e+01    1.1032313e-02    0.0000000e+00    0.0000000e+00    0.0000000e+00
   2.4501673e+01    1.0274395e-02    0.0000000e+00    0.0000000e+00    0.0000000e+00
   2.4602812e+01    9.4970592e-03    0.0000000e+00    0.0000000e+00    0.0000000e+00
   2.4704015e+01    8.5880894e-03    0.0000000e+00    0.0000000e+00    0.0000000e+00
   2.4805273e+01    7.4301867e-03    0.0000000e+00    0.0000000e+00    0.0000000e+00
   2.4906585e+01    6.2201682e-03    0.0000000e+00    0.0000000e+00    0.0000000e+00
   2.5014292e+01    5.3261632e-03    0.0000000e+00    0.0000000e+00    0.0000000e+00
   2.5116944e+01    4.0466594e-03    0.0000000e+00    0.0000000e+00    0.0000000e+00
   2.5231001e+01    2.0965955e-03    0.0000000e+00    0.0000000e+00    0.0000000e+00
   2.5320108e+01    8.1050283e-04    0.0000000e+00    0.0000000e+00    0.0000000e+00
   2.5421714e+01    2.0526929e-04    0.0000000e+00    0.0000000e+00    0.0000000e+00
   2.5523386e+01    6.6047719e-05    0.0000000e+00    0.0000000e+00    0.0000000e+00
   2.5625121e+01    1.6428549e-05    0.0000000e+00    0.0000000e+00    0.0000000e+00
   2.5726920e+01    0.0000000e+00    0.0000000e+00    0.0000000e+00    0.0000000e+00
   2.5828786e+01    0.0000000e+00    0.0000000e+00    0.0000000e+00    0.0000000e+00
   2.5930720e+01    0.0000000e+00    0.0000000e+00    0.0000000e+00    0.0000000e+00
   2.6032723e+01    0.0000000e+00    0.0000000e+00    0.0000000e+00    0.0000000e+00
   2.6134793e+01    0.0000000e+00    0.0000000e+00    0.0000000e+00    0.0000000e+00
   2.6236594e+01    0.0000000e+00    0.0000000e+00    0.0000000e+00    0.0000000e+00
   2.6338497e+01    0.0000000e+00    0.0000000e+00    0.0000000e+00    0.0000000e+00
   2.6440473e+01    0.0000000e+00    0.0000000e+00    0.0000000e+00    0.0000000e+00
   2.6542517e+01    0.0000000e+00    0.0000000e+00    0.0000000e+00    0.0000000e+00
   2.6644630e+01    0.0000000e+00    0.0000000e+00    0.0000000e+00    0.0000000e+00
   2.6746809e+01    0.0000000e+00    0.0000000e+00    0.0000000e+00    0.0000000e+00
   2.6820390e+01    0.0000000e+00    0.0000000e+00    0.0000000e+00    0.0000000e+00
   2.6920132e+01    0.0000000e+00    0.0000000e+00    0.0000000e+00    0.0000000e+00
   2.7011700e+01    0.0000000e+00    0.0000000e+00    0.0000000e+00    0.0000000e+00
   2.7103676e+01    0.0000000e+00    0.0000000e+00    0.0000000e+00    0.0000000e+00
   2.7206166e+01    0.0000000e+00    0.0000000e+00    0.0000000e+00    0.0000000e+00
   2.7308714e+01    0.0000000e+00    0.0000000e+00    0.0000000e+00    0.0000000e+00
   2.7411318e+01    0.0000000e+00    0.0000000e+00    0.0000000e+00    0.0000000e+00
   2.7513968e+01    0.0000000e+00    0.0000000e+00    0.0000000e+00    0.0000000e+00
   2.7616638e+01    0.0000000e+00    0.0000000e+00    0.0000000e+00    0.0000000e+00
   2.7719342e+01    0.0000000e+00    0.0000000e+00    0.0000000e+00    0.0000000e+00
   2.7822099e+01    0.0000000e+00    0.0000000e+00    0.0000000e+00    0.0000000e+00
   2.7924899e+01    0.0000000e+00    0.0000000e+00    0.0000000e+00    0.0000000e+00
   2.8027770e+01    0.0000000e+00    0.0000000e+00    0.0000000e+00    0.0000000e+00
   2.8130547e+01    0.0000000e+00    0.0000000e+00    0.0000000e+00    0.0000000e+00
   2.8233434e+01    0.0000000e+00    0.0000000e+00    0.0000000e+00    0.0000000e+00
   2.8330214e+01    0.0000000e+00    0.0000000e+00    0.0000000e+00    0.0000000e+00
   2.8433209e+01    0.0000000e+00    0.0000000e+00    0.0000000e+00    0.0000000e+00
   2.8536231e+01    0.0000000e+00    0.0000000e+00    0.0000000e+00    0.0000000e+00
   2.8639317e+01    0.0000000e+00    0.0000000e+00    0.0000000e+00    0.0000000e+00
   2.8742451e+01    0.0000000e+00    0.0000000e+00    0.0000000e+00    0.0000000e+00
   2.8845642e+01    0.0000000e+00    0.0000000e+00    0.0000000e+00    0.0000000e+00
   2.8948877e+01    0.0000000e+00    0.0000000e+00    0.0000000e+00    0.0000000e+00
   2.9000513e+01    0.0000000e+00    0.0000000e+00    0.0000000e+00    0.0000000e+00
   2.9103687e+01    0.0000000e+00    0.0000000e+00    0.0000000e+00    0.0000000e+00
   2.9206867e+01    0.0000000e+00    0.0000000e+00    0.0000000e+00    0.0000000e+00
   2.9310130e+01    0.0000000e+00    0.0000000e+00    0.0000000e+00    0.0000000e+00
   2.9413457e+01    0.0000000e+00    0.0000000e+00    0.0000000e+00    0.0000000e+00
   2.9516875e+01    0.0000000e+00    0.0000000e+00    0.0000000e+00    0.0000000e+00
   2.9620355e+01    0.0000000e+00    0.0000000e+00    0.0000000e+00    0.0000000e+00
   2.9723894e+01    0.0000000e+00    0.0000000e+00    0.0000000e+00    0.0000000e+00
   2.9827501e+01    0.0000000e+00    0.0000000e+00    0.0000000e+00    0.0000000e+00
   2.9931164e+01    0.0000000e+00    0.0000000e+00    0.0000000e+00    0.0000000e+00
   3.0034886e+01    0.0000000e+00    0.0000000e+00    0.0000000e+00    0.0000000e+00
   3.0138649e+01    0.0000000e+00    0.0000000e+00    0.0000000e+00    0.0000000e+00
   3.0242453e+01    0.0000000e+00    0.0000000e+00    0.0000000e+00    0.0000000e+00
   3.0346288e+01    0.0000000e+00    0.0000000e+00    0.0000000e+00    0.0000000e+00
   3.0450161e+01    0.0000000e+00    0.0000000e+00    0.0000000e+00    0.0000000e+00
   3.0544696e+01    0.0000000e+00    0.0000000e+00    0.0000000e+00    0.0000000e+00
   3.0648641e+01    0.0000000e+00    0.0000000e+00    0.0000000e+00    0.0000000e+00
   3.0700621e+01    0.0000000e+00    0.0000000e+00    0.0000000e+00    0.0000000e+00
   3.0804628e+01    0.0000000e+00    0.0000000e+00    0.0000000e+00    0.0000000e+00
   3.0908685e+01    0.0000000e+00    0.0000000e+00    0.0000000e+00    0.0000000e+00
   3.1012807e+01    0.0000000e+00    0.0000000e+00    0.0000000e+00    0.0000000e+00
   3.1116960e+01    0.0000000e+00    0.0000000e+00    0.0000000e+00    0.0000000e+00
   3.1217680e+01    0.0000000e+00    0.0000000e+00    0.0000000e+00    0.0000000e+00
   3.1321768e+01    0.0000000e+00    0.0000000e+00    0.0000000e+00    0.0000000e+00
   3.1425933e+01    0.0000000e+00    0.0000000e+00    0.0000000e+00    0.0000000e+00
   3.1530166e+01    0.0000000e+00    0.0000000e+00    0.0000000e+00    0.0000000e+00
   3.1634460e+01    0.0000000e+00    0.0000000e+00    0.0000000e+00    0.0000000e+00
   3.1738803e+01    0.0000000e+00    0.0000000e+00    0.0000000e+00    0.0000000e+00
   3.1843183e+01    0.0000000e+00    0.0000000e+00    0.0000000e+00    0.0000000e+00
   3.1947599e+01    0.0000000e+00    0.0000000e+00    0.0000000e+00    0.0000000e+00
   3.2052065e+01    0.0000000e+00    0.0000000e+00    0.0000000e+00    0.0000000e+00
   3.2104311e+01    0.0000000e+00    0.0000000e+00    0.0000000e+00    0.0000000e+00
   3.2208858e+01    0.0000000e+00    0.0000000e+00    0.0000000e+00    0.0000000e+00
   3.2313476e+01    0.0000000e+00    0.0000000e+00    0.0000000e+00    0.0000000e+00
   3.2418136e+01    0.0000000e+00    0.0000000e+00    0.0000000e+00    0.0000000e+00
   3.2522854e+01    0.0000000e+00    0.0000000e+00    0.0000000e+00    0.0000000e+00
   3.2627615e+01    0.0000000e+00    0.0000000e+00    0.0000000e+00    0.0000000e+00
   3.2732414e+01    0.0000000e+00    0.0000000e+00    0.0000000e+00    0.0000000e+00
   3.2837287e+01    0.0000000e+00    0.0000000e+00    0.0000000e+00    0.0000000e+00
   3.2942218e+01    0.0000000e+00    0.0000000e+00    0.0000000e+00    0.0000000e+00
   3.3047187e+01    0.0000000e+00    0.0000000e+00    0.0000000e+00    0.0000000e+00
   3.3152217e+01    0.0000000e+00    0.0000000e+00    0.0000000e+00    0.0000000e+00
   3.3204749e+01    0.0000000e+00    0.0000000e+00    0.0000000e+00    0.0000000e+00
   3.3309367e+01    0.0000000e+00    0.0000000e+00    0.0000000e+00    0.0000000e+00
   3.3414085e+01    0.0000000e+00    0.0000000e+00    0.0000000e+00    0.0000000e+00
   3.3518869e+01    0.0000000e+00    0.0000000e+00    0.0000000e+00    0.0000000e+00
   3.3623705e+01    0.0000000e+00    0.0000000e+00    0.0000000e+00    0.0000000e+00
   3.3728575e+01    0.0000000e+00    0.0000000e+00    0.0000000e+00    0.0000000e+00
   3.3833473e+01    0.0000000e+00    0.0000000e+00    0.0000000e+00    0.0000000e+00
   3.3938400e+01    0.0000000e+00    0.0000000e+00    0.0000000e+00    0.0000000e+00
   3.4043361e+01    0.0000000e+00    0.0000000e+00    0.0000000e+00    0.0000000e+00
   3.4148351e+01    0.0000000e+00    0.0000000e+00    0.0000000e+00    0.0000000e+00
   3.4200854e+01    0.0000000e+00    0.0000000e+00    0.0000000e+00    0.0000000e+00
   3.4305953e+01    0.0000000e+00    0.0000000e+00    0.0000000e+00    0.0000000e+00
   3.4411075e+01    0.0000000e+00    0.0000000e+00    0.0000000e+00    0.0000000e+00
   3.4516228e+01    0.0000000e+00    0.0000000e+00    0.0000000e+00    0.0000000e+00
   3.4621440e+01    0.0000000e+00    0.0000000e+00    0.0000000e+00    0.0000000e+00
   3.4725913e+01    0.0000000e+00    0.0000000e+00    0.0000000e+00    0.0000000e+00
   3.4828992e+01    0.0000000e+00    0.0000000e+00    0.0000000e+00    0.0000000e+00
   3.4934340e+01    0.0000000e+00    0.0000000e+00    0.0000000e+00    0.0000000e+00
   3.5039747e+01    0.0000000e+00    0.0000000e+00    0.0000000e+00    0.0000000e+00
   3.5145215e+01    0.0000000e+00    0.0000000e+00    0.0000000e+00    0.0000000e+00
   3.5250706e+01    0.0000000e+00    0.0000000e+00    0.0000000e+00    0.0000000e+00
   3.5303478e+01    0.0000000e+00    0.0000000e+00    0.0000000e+00    0.0000000e+00
   3.5408543e+01    0.0000000e+00    0.0000000e+00    0.0000000e+00    0.0000000e+00
   3.5513694e+01    0.0000000e+00    0.0000000e+00    0.0000000e+00    0.0000000e+00
   3.5618902e+01    0.0000000e+00    0.0000000e+00    0.0000000e+00    0.0000000e+00
   3.5724168e+01    0.0000000e+00    0.0000000e+00    0.0000000e+00    0.0000000e+00
   3.5829490e+01    0.0000000e+00    0.0000000e+00    0.0000000e+00    0.0000000e+00
   3.5934831e+01    0.0000000e+00    0.0000000e+00    0.0000000e+00    0.0000000e+00
   3.6040187e+01    0.0000000e+00    0.0000000e+00    0.0000000e+00    0.0000000e+00
   3.6142631e+01    0.0000000e+00    0.0000000e+00    0.0000000e+00    0.0000000e+00
   3.6248043e+01    0.0000000e+00    0.0000000e+00    0.0000000e+00    0.0000000e+00
   3.6300755e+01    0.0000000e+00    0.0000000e+00    0.0000000e+00    0.0000000e+00
   3.6406241e+01    0.0000000e+00    0.0000000e+00    0.0000000e+00    0.0000000e+00
   3.6511783e+01    0.0000000e+00    0.0000000e+00    0.0000000e+00    0.0000000e+00
   3.6614408e+01    0.0000000e+00    0.0000000e+00    0.0000000e+00    0.0000000e+00
   3.6716366e+01    0.0000000e+00    0.0000000e+00    0.0000000e+00    0.0000000e+00
   3.6822012e+01    0.0000000e+00    0.0000000e+00    0.0000000e+00    0.0000000e+00
   3.6927695e+01    0.0000000e+00    0.0000000e+00    0.0000000e+00    0.0000000e+00
   3.7033417e+01    0.0000000e+00    0.0000000e+00    0.0000000e+00    0.0000000e+00
   3.7139166e+01    0.0000000e+00    0.0000000e+00    0.0000000e+00    0.0000000e+00
   3.7244974e+01    0.0000000e+00    0.0000000e+00    0.0000000e+00    0.0000000e+00
   3.7350797e+01    0.0000000e+00    0.0000000e+00    0.0000000e+00    0.0000000e+00
   3.7403723e+01    0.0000000e+00    0.0000000e+00    0.0000000e+00    0.0000000e+00
   3.7508329e+01    0.0000000e+00    0.0000000e+00    0.0000000e+00    0.0000000e+00
   3.7611444e+01    0.0000000e+00    0.0000000e+00    0.0000000e+00    0.0000000e+00
   3.7717381e+01    0.0000000e+00    0.0000000e+00    0.0000000e+00    0.0000000e+00
   3.7823365e+01    0.0000000e+00    0.0000000e+00    0.0000000e+00    0.0000000e+00
   3.7929368e+01    0.0000000e+00    0.0000000e+00    0.0000000e+00    0.0000000e+00
   3.8035318e+01    0.0000000e+00    0.0000000e+00    0.0000000e+00    0.0000000e+00
   3.8141253e+01    0.0000000e+00    0.0000000e+00    0.0000000e+00    0.0000000e+00
   3.8247180e+01    0.0000000e+00    0.0000000e+00    0.0000000e+00    0.0000000e+00
   3.8300140e+01    0.0000000e+00    0.0000000e+00    0.0000000e+00    0.0000000e+00
   3.8405095e+01    0.0000000e+00    0.0000000e+00    0.0000000e+00    0.0000000e+00
   3.8504644e+01    0.0000000e+00    0.0000000e+00    0.0000000e+00    0.0000000e+00
   3.8610738e+01    0.0000000e+00    0.0000000e+00    0.0000000e+00    0.0000000e+00
   3.8716868e+01    0.0000000e+00    0.0000000e+00    0.0000000e+00    0.0000000e+00
   3.8823048e+01    0.0000000e+00    0.0000000e+00    0.0000000e+00    0.0000000e+00
   3.8929271e+01    0.0000000e+00    0.0000000e+00    0.0000000e+00    0.0000000e+00
   3.9036065e+01    0.0000000e+00    0.0000000e+00    0.0000000e+00    0.0000000e+00
   3.9143474e+01    0.0000000e+00    0.0000000e+00    0.0000000e+00    0.0000000e+00
   3.9250951e+01    0.0000000e+00    0.0000000e+00    0.0000000e+00    0.0000000e+00
   3.9302603e+01    0.0000000e+00    0.0000000e+00    0.0000000e+00    0.0000000e+00
   3.9406660e+01    0.0000000e+00    0.0000000e+00    0.0000000e+00    0.0000000e+00
   3.9514364e+01    0.0000000e+00    0.0000000e+00    0.0000000e+00    0.0000000e+00
   3.9622172e+01    0.0000000e+00    0.0000000e+00    0.0000000e+00    0.0000000e+00
   3.9730066e+01    0.0000000e+00    0.0000000e+00    0.0000000e+00    0.0000000e+00
   3.9838002e+01    0.0000000e+00    0.0000000e+00    0.0000000e+00    0.0000000e+00
   3.9945897e+01    0.0000000e+00    0.0000000e+00    0.0000000e+00    0.0000000e+00
   4.0053658e+01    0.0000000e+00    0.0000000e+00    0.0000000e+00    0.0000000e+00
   4.0107485e+01    0.0000000e+00    0.0000000e+00    0.0000000e+00    0.0000000e+00
   4.0210259e+01    0.0000000e+00    0.0000000e+00    0.0000000e+00    0.0000000e+00
   4.0317669e+01    0.0000000e+00    0.0000000e+00    0.0000000e+00    0.0000000e+00
   4.0424920e+01    0.0000000e+00    0.0000000e+00    0.0000000e+00    0.0000000e+00
   4.0532071e+01    0.0000000e+00    0.0000000e+00    0.0000000e+00    0.0000000e+00
   4.0639104e+01    0.0000000e+00    0.0000000e+00    0.0000000e+00    0.0000000e+00
   4.0745972e+01    0.0000000e+00    0.0000000e+00    0.0000000e+00    0.0000000e+00
   4.0852725e+01    0.0000000e+00    0.0000000e+00    0.0000000e+00    0.0000000e+00
   4.0906070e+01    0.0000000e+00    0.0000000e+00    0.0000000e+00    0.0000000e+00
   4.1011084e+01    0.0000000e+00    0.0000000e+00    0.0000000e+00    0.0000000e+00
   4.1114564e+01    0.0000000e+00    0.0000000e+00    0.0000000e+00    0.0000000e+00
   4.1221041e+01    0.0000000e+00    0.0000000e+00    0.0000000e+00    0.0000000e+00
   4.1327455e+01    0.0000000e+00    0.0000000e+00    0.0000000e+00    0.0000000e+00
   4.1433798e+01    0.0000000e+00    0.0000000e+00    0.0000000e+00    0.0000000e+00
   4.1540096e+01    0.0000000e+00    0.0000000e+00    0.0000000e+00    0.0000000e+00
   4.1646341e+01    0.0000000e+00    0.0000000e+00    0.0000000e+00    0.0000000e+00
   4.1752529e+01    0.0000000e+00    0.0000000e+00    0.0000000e+00    0.0000000e+00
   4.1805608e+01    0.0000000e+00    0.0000000e+00    0.0000000e+00    0.0000000e+00
   4.1908015e+01    0.0000000e+00    0.0000000e+00    0.0000000e+00    0.0000000e+00
   4.2014082e+01    0.0000000e+00    0.0000000e+00    0.0000000e+00    0.0000000e+00
   4.2120089e+01    0.0000000e+00    0.0000000e+00    0.0000000e+00    0.0000000e+00
   4.2226057e+01    0.0000000e+00    0.0000000e+00    0.0000000e+00    0.0000000e+00
   4.2331990e+01    0.0000000e+00    0.0000000e+00    0.0000000e+00    0.0000000e+00
   4.2437890e+01    0.0000000e+00    0.0000000e+00    0.0000000e+00    0.0000000e+00
   4.2543743e+01    0.0000000e+00    0.0000000e+00    0.0000000e+00    0.0000000e+00
   4.2649562e+01    0.0000000e+00    0.0000000e+00    0.0000000e+00    0.0000000e+00
   4.2701254e+01    0.0000000e+00    0.0000000e+00    0.0000000e+00    0.0000000e+00
   4.2807008e+01    0.0000000e+00    0.0000000e+00    0.0000000e+00    0.0000000e+00
   4.2912748e+01    0.0000000e+00    0.0000000e+00    0.0000000e+00    0.0000000e+00
   4.3018460e+01    0.0000000e+00    0.0000000e+00    0.0000000e+00    0.0000000e+00
   4.3124166e+01    0.0000000e+00    0.0000000e+00    0.0000000e+00    0.0000000e+00
   4.3229851e+01    0.0000000e+00    0.0000000e+00    0.0000000e+00    0.0000000e+00
   4.3335513e+01    0.0000000e+00    0.0000000e+00    0.0000000e+00    0.0000000e+00
   4.3441170e+01    0.0000000e+00    0.0000000e+00    0.0000000e+00    0.0000000e+00
   4.3545644e+01    0.0000000e+00    0.0000000e+00    0.0000000e+00    0.0000000e+00
   4.3651286e+01    0.0000000e+00    0.0000000e+00    0.0000000e+00    0.0000000e+00
   4.3704104e+01    0.0000000e+00    0.0000000e+00    0.0000000e+00    0.0000000e+00
   4.3809741e+01    0.0000000e+00    0.0000000e+00    0.0000000e+00    0.0000000e+00
   4.3915366e+01    0.0000000e+00    0.0000000e+00    0.0000000e+00    0.0000000e+00
   4.4020983e+01    0.0000000e+00    0.0000000e+00    0.0000000e+00    0.0000000e+00
   4.4126621e+01    0.0000000e+00    0.0000000e+00    0.0000000e+00    0.0000000e+00
   4.4232258e+01    0.0000000e+00    0.0000000e+00    0.0000000e+00    0.0000000e+00
   4.4337534e+01    0.0000000e+00    0.0000000e+00    0.0000000e+00    0.0000000e+00
   4.4443210e+01    0.0000000e+00    0.0000000e+00    0.0000000e+00    0.0000000e+00
   4.4548902e+01    0.0000000e+00    0.0000000e+00    0.0000000e+00    0.0000000e+00
   4.4601756e+01    0.0000000e+00    0.0000000e+00    0.0000000e+00    0.0000000e+00
   4.4707454e+01    0.0000000e+00    0.0000000e+00    0.0000000e+00    0.0000000e+00
   4.4813134e+01    0.0000000e+00    0.0000000e+00    0.0000000e+00    0.0000000e+00
   4.4918823e+01    0.0000000e+00    0.0000000e+00    0.0000000e+00    0.0000000e+00
   4.5024526e+01    0.0000000e+00    0.0000000e+00    0.0000000e+00    0.0000000e+00
   4.5130204e+01    0.0000000e+00    0.0000000e+00    0.0000000e+00    0.0000000e+00
   4.5235947e+01    0.0000000e+00    0.0000000e+00    0.0000000e+00    0.0000000e+00
   4.5341683e+01    0.0000000e+00    0.0000000e+00    0.0000000e+00    0.0000000e+00
   4.5447406e+01    0.0000000e+00    0.0000000e+00    0.0000000e+00    0.0000000e+00
   4.5500268e+01    0.0000000e+00    0.0000000e+00    0.0000000e+00    0.0000000e+00
   4.5605998e+01    0.0000000e+00    0.0000000e+00    0.0000000e+00    0.0000000e+00
   4.5711753e+01    0.0000000e+00    0.0000000e+00    0.0000000e+00    0.0000000e+00
   4.5817493e+01    0.0000000e+00    0.0000000e+00    0.0000000e+00    0.0000000e+00
   4.5922213e+01    0.0000000e+00    0.0000000e+00    0.0000000e+00    0.0000000e+00
   4.6026107e+01    0.0000000e+00    0.0000000e+00    0.0000000e+00    0.0000000e+00
   4.6130188e+01    0.0000000e+00    0.0000000e+00    0.0000000e+00    0.0000000e+00
   4.6234402e+01    0.0000000e+00    0.0000000e+00    0.0000000e+00    0.0000000e+00
   4.6338735e+01    0.0000000e+00    0.0000000e+00    0.0000000e+00    0.0000000e+00
   4.6435860e+01    0.0000000e+00    0.0000000e+00    0.0000000e+00    0.0000000e+00
   4.6525734e+01    0.0000000e+00    0.0000000e+00    0.0000000e+00    0.0000000e+00
   4.6615651e+01    0.0000000e+00    0.0000000e+00    0.0000000e+00    0.0000000e+00
   4.6705627e+01    0.0000000e+00    0.0000000e+00    0.0000000e+00    0.0000000e+00
   4.6840692e+01    0.0000000e+00    0.0000000e+00    0.0000000e+00    0.0000000e+00
   4.6930768e+01    0.0000000e+00    0.0000000e+00    0.0000000e+00    0.0000000e+00
   4.7020862e+01    0.0000000e+00    0.0000000e+00    0.0000000e+00    0.0000000e+00
   4.7111003e+01    0.0000000e+00    0.0000000e+00    0.0000000e+00    0.0000000e+00
   4.7201191e+01    0.0000000e+00    0.0000000e+00    0.0000000e+00    0.0000000e+00
   4.7336174e+01    0.0000000e+00    0.0000000e+00    0.0000000e+00    0.0000000e+00
   4.7425716e+01    0.0000000e+00    0.0000000e+00    0.0000000e+00    0.0000000e+00
   4.7515306e+01    0.0000000e+00    0.0000000e+00    0.0000000e+00    0.0000000e+00
   4.7604926e+01    0.0000000e+00    0.0000000e+00    0.0000000e+00    0.0000000e+00
   4.7739431e+01    0.0000000e+00    0.0000000e+00    0.0000000e+00    0.0000000e+00
   4.7829143e+01    0.0000000e+00    0.0000000e+00    0.0000000e+00    0.0000000e+00
   4.7918895e+01    0.0000000e+00    0.0000000e+00    0.0000000e+00    0.0000000e+00
   4.8008683e+01    0.0000000e+00    0.0000000e+00    0.0000000e+00    0.0000000e+00
   4.8143418e+01    0.0000000e+00    0.0000000e+00    0.0000000e+00    0.0000000e+00
   4.8233291e+01    0.0000000e+00    0.0000000e+00    0.0000000e+00    0.0000000e+00
   4.8323192e+01    0.0000000e+00    0.0000000e+00    0.0000000e+00    0.0000000e+00
   4.8413125e+01    0.0000000e+00    0.0000000e+00    0.0000000e+00    0.0000000e+00
   4.8503106e+01    0.0000000e+00    0.0000000e+00    0.0000000e+00    0.0000000e+00
   4.8612851e+01    0.0000000e+00    0.0000000e+00    0.0000000e+00    0.0000000e+00
   4.8706880e+01    0.0000000e+00    0.0000000e+00    0.0000000e+00    0.0000000e+00
   4.8841167e+01    0.0000000e+00    0.0000000e+00    0.0000000e+00    0.0000000e+00
   4.8930703e+01    0.0000000e+00    0.0000000e+00    0.0000000e+00    0.0000000e+00
   4.9020264e+01    0.0000000e+00    0.0000000e+00    0.0000000e+00    0.0000000e+00
   4.9109856e+01    0.0000000e+00    0.0000000e+00    0.0000000e+00    0.0000000e+00
   4.9235329e+01    0.0000000e+00    0.0000000e+00    0.0000000e+00    0.0000000e+00
   4.9315989e+01    0.0000000e+00    0.0000000e+00    0.0000000e+00    0.0000000e+00
   4.9441512e+01    0.0000000e+00    0.0000000e+00    0.0000000e+00    0.0000000e+00
   4.9522265e+01    0.0000000e+00    0.0000000e+00    0.0000000e+00    0.0000000e+00
   4.9603017e+01    0.0000000e+00    0.0000000e+00    0.0000000e+00    0.0000000e+00
   4.9719659e+01    0.0000000e+00    0.0000000e+00    0.0000000e+00    0.0000000e+00
   4.9800411e+01    0.0000000e+00    0.0000000e+00    0.0000000e+00    0.0000000e+00
   4.9935177e+01    0.0000000e+00    0.0000000e+00    0.0000000e+00    0.0000000e+00
   5.0016097e+01    0.0000000e+00    0.0000000e+00    0.0000000e+00    0.0000000e+00
   5.0142060e+01    0.0000000e+00    0.0000000e+00    0.0000000e+00    0.0000000e+00
   5.0232143e+01    0.0000000e+00    0.0000000e+00    0.0000000e+00    0.0000000e+00
   5.0333491e+01    0.0000000e+00    0.0000000e+00    0.0000000e+00    0.0000000e+00
   5.0403871e+01    0.0000000e+00    0.0000000e+00    0.0000000e+00    0.0000000e+00
   5.0562226e+01    0.0000000e+00    0.0000000e+00    0.0000000e+00    0.0000000e+00
   5.0650201e+01    0.0000000e+00    0.0000000e+00    0.0000000e+00    0.0000000e+00
   5.0720581e+01    0.0000000e+00    0.0000000e+00    0.0000000e+00    0.0000000e+00
   5.0808556e+01    0.0000000e+00    0.0000000e+00    0.0000000e+00    0.0000000e+00
   5.0918525e+01    0.0000000e+00    0.0000000e+00    0.0000000e+00    0.0000000e+00
   5.1006500e+01    0.0000000e+00    0.0000000e+00    0.0000000e+00    0.0000000e+00
   5.1116469e+01    0.0000000e+00    0.0000000e+00    0.0000000e+00    0.0000000e+00
   5.1204444e+01    0.0000000e+00    0.0000000e+00    0.0000000e+00    0.0000000e+00
   5.1362799e+01    0.0000000e+00    0.0000000e+00    0.0000000e+00    0.0000000e+00
   5.1472768e+01    0.0000000e+00    0.0000000e+00    0.0000000e+00    0.0000000e+00
   5.1610229e+01    0.0000000e+00    0.0000000e+00    0.0000000e+00    0.0000000e+00
   5.1782055e+01    0.0000000e+00    0.0000000e+00    0.0000000e+00    0.0000000e+00
   5.1919516e+01    0.0000000e+00    0.0000000e+00    0.0000000e+00    0.0000000e+00
   5.2029485e+01    0.0000000e+00    0.0000000e+00    0.0000000e+00    0.0000000e+00
   5.2166946e+01    0.0000000e+00    0.0000000e+00    0.0000000e+00    0.0000000e+00
   5.2338772e+01    0.0000000e+00    0.0000000e+00    0.0000000e+00    0.0000000e+00
   5.2540011e+01    0.0000000e+00    0.0000000e+00    0.0000000e+00    0.0000000e+00
   5.2741399e+01    0.0000000e+00    0.0000000e+00    0.0000000e+00    0.0000000e+00
   5.2942910e+01    0.0000000e+00    0.0000000e+00    0.0000000e+00    0.0000000e+00
   5.3144551e+01    0.0000000e+00    0.0000000e+00    0.0000000e+00    0.0000000e+00
   5.3346345e+01    0.0000000e+00    0.0000000e+00    0.0000000e+00    0.0000000e+00
   5.3548205e+01    0.0000000e+00    0.0000000e+00    0.0000000e+00    0.0000000e+00
   5.3750254e+01    0.0000000e+00    0.0000000e+00    0.0000000e+00    0.0000000e+00
   5.3952472e+01    0.0000000e+00    0.0000000e+00    0.0000000e+00    0.0000000e+00
   5.4154842e+01    0.0000000e+00    0.0000000e+00    0.0000000e+00    0.0000000e+00
   5.4357365e+01    0.0000000e+00    0.0000000e+00    0.0000000e+00    0.0000000e+00
   5.4560043e+01    0.0000000e+00    0.0000000e+00    0.0000000e+00    0.0000000e+00
   5.4762879e+01    0.0000000e+00    0.0000000e+00    0.0000000e+00    0.0000000e+00
   5.4965876e+01    0.0000000e+00    0.0000000e+00    0.0000000e+00    0.0000000e+00
   5.5169037e+01    0.0000000e+00    0.0000000e+00    0.0000000e+00    0.0000000e+00
   5.5372365e+01    0.0000000e+00    0.0000000e+00    0.0000000e+00    0.0000000e+00
   5.5575864e+01    0.0000000e+00    0.0000000e+00    0.0000000e+00    0.0000000e+00
   5.5779536e+01    0.0000000e+00    0.0000000e+00    0.0000000e+00    0.0000000e+00
   5.5983384e+01    0.0000000e+00    0.0000000e+00    0.0000000e+00    0.0000000e+00
   5.6187415e+01    0.0000000e+00    0.0000000e+00    0.0000000e+00    0.0000000e+00
   5.6391630e+01    0.0000000e+00    0.0000000e+00    0.0000000e+00    0.0000000e+00
   5.6596034e+01    0.0000000e+00    0.0000000e+00    0.0000000e+00    0.0000000e+00
   5.6800634e+01    0.0000000e+00    0.0000000e+00    0.0000000e+00    0.0000000e+00
   5.7005431e+01    0.0000000e+00    0.0000000e+00    0.0000000e+00    0.0000000e+00
   5.7210430e+01    0.0000000e+00    0.0000000e+00    0.0000000e+00    0.0000000e+00
   5.7415632e+01    0.0000000e+00    0.0000000e+00    0.0000000e+00    0.0000000e+00
   5.7621005e+01    0.0000000e+00    0.0000000e+00    0.0000000e+00    0.0000000e+00
   5.7826600e+01    0.0000000e+00    0.0000000e+00    0.0000000e+00    0.0000000e+00
   5.8032413e+01    0.0000000e+00    0.0000000e+00    0.0000000e+00    0.0000000e+00
   5.8238441e+01    0.0000000e+00    0.0000000e+00    0.0000000e+00    0.0000000e+00
   5.8444688e+01    0.0000000e+00    0.0000000e+00    0.0000000e+00    0.0000000e+00
   5.8651152e+01    0.0000000e+00    0.0000000e+00    0.0000000e+00    0.0000000e+00
   5.8857832e+01    0.0000000e+00    0.0000000e+00    0.0000000e+00    0.0000000e+00
   5.9064732e+01    0.0000000e+00    0.0000000e+00    0.0000000e+00    0.0000000e+00
   5.9271849e+01    0.0000000e+00    0.0000000e+00    0.0000000e+00    0.0000000e+00
   5.9479187e+01    0.0000000e+00    0.0000000e+00    0.0000000e+00    0.0000000e+00
   5.9686747e+01    0.0000000e+00    0.0000000e+00    0.0000000e+00    0.0000000e+00
   5.9894531e+01    0.0000000e+00    0.0000000e+00    0.0000000e+00    0.0000000e+00
   6.0102542e+01    0.0000000e+00    0.0000000e+00    0.0000000e+00    0.0000000e+00
   6.0310781e+01    0.0000000e+00    0.0000000e+00    0.0000000e+00    0.0000000e+00
   6.0519250e+01    0.0000000e+00    0.0000000e+00    0.0000000e+00    0.0000000e+00
   6.0727953e+01    0.0000000e+00    0.0000000e+00    0.0000000e+00    0.0000000e+00
   6.0936893e+01    0.0000000e+00    0.0000000e+00    0.0000000e+00    0.0000000e+00
   6.1146071e+01    0.0000000e+00    0.0000000e+00    0.0000000e+00    0.0000000e+00
   6.1355492e+01    0.0000000e+00    0.0000000e+00    0.0000000e+00    0.0000000e+00
   6.1565151e+01    0.0000000e+00    0.0000000e+00    0.0000000e+00    0.0000000e+00
   6.1775052e+01    0.0000000e+00    0.0000000e+00    0.0000000e+00    0.0000000e+00
   6.1985194e+01    0.0000000e+00    0.0000000e+00    0.0000000e+00    0.0000000e+00
   6.2195578e+01    0.0000000e+00    0.0000000e+00    0.0000000e+00    0.0000000e+00
   6.2406206e+01    0.0000000e+00    0.0000000e+00    0.0000000e+00    0.0000000e+00
   6.2617086e+01    0.0000000e+00    0.0000000e+00    0.0000000e+00    0.0000000e+00
   6.2828257e+01    0.0000000e+00    0.0000000e+00    0.0000000e+00    0.0000000e+00
   6.3039670e+01    0.0000000e+00    0.0000000e+00    0.0000000e+00    0.0000000e+00
   6.3251315e+01    0.0000000e+00    0.0000000e+00    0.0000000e+00    0.0000000e+00
   6.3463215e+01    0.0000000e+00    0.0000000e+00    0.0000000e+00    0.0000000e+00
   6.3675363e+01    0.0000000e+00    0.0000000e+00    0.0000000e+00    0.0000000e+00
   6.3887761e+01    0.0000000e+00    0.0000000e+00    0.0000000e+00    0.0000000e+00
   6.4100407e+01    0.0000000e+00    0.0000000e+00    0.0000000e+00    0.0000000e+00
   6.4313305e+01    0.0000000e+00    0.0000000e+00    0.0000000e+00    0.0000000e+00
   6.4526429e+01    0.0000000e+00    0.0000000e+00    0.0000000e+00    0.0000000e+00
   6.4739787e+01    0.0000000e+00    0.0000000e+00    0.0000000e+00    0.0000000e+00
   6.4953388e+01    0.0000000e+00    0.0000000e+00    0.0000000e+00    0.0000000e+00
   6.5167242e+01    0.0000000e+00    0.0000000e+00    0.0000000e+00    0.0000000e+00
   6.5381333e+01    0.0000000e+00    0.0000000e+00    0.0000000e+00    0.0000000e+00
   6.5595645e+01    0.0000000e+00    0.0000000e+00    0.0000000e+00    0.0000000e+00
   6.5810208e+01    0.0000000e+00    0.0000000e+00    0.0000000e+00    0.0000000e+00
   6.6025028e+01    0.0000000e+00    0.0000000e+00    0.0000000e+00    0.0000000e+00
   6.6240110e+01    0.0000000e+00    0.0000000e+00    0.0000000e+00    0.0000000e+00
   6.6455442e+01    0.0000000e+00    0.0000000e+00    0.0000000e+00    0.0000000e+00
   6.6671022e+01    0.0000000e+00    0.0000000e+00    0.0000000e+00    0.0000000e+00
   6.6886851e+01    0.0000000e+00    0.0000000e+00    0.0000000e+00    0.0000000e+00
   6.7102929e+01    0.0000000e+00    0.0000000e+00    0.0000000e+00    0.0000000e+00
   6.7319248e+01    0.0000000e+00    0.0000000e+00    0.0000000e+00    0.0000000e+00
   6.7535813e+01    0.0000000e+00    0.0000000e+00    0.0000000e+00    0.0000000e+00
   6.7752628e+01    0.0000000e+00    0.0000000e+00    0.0000000e+00    0.0000000e+00
   6.7969687e+01    0.0000000e+00    0.0000000e+00    0.0000000e+00    0.0000000e+00
   6.8186991e+01    0.0000000e+00    0.0000000e+00    0.0000000e+00    0.0000000e+00
   6.8404542e+01    0.0000000e+00    0.0000000e+00    0.0000000e+00    0.0000000e+00
   6.8622337e+01    0.0000000e+00    0.0000000e+00    0.0000000e+00    0.0000000e+00
   6.8840383e+01    0.0000000e+00    0.0000000e+00    0.0000000e+00    0.0000000e+00
   6.9058677e+01    0.0000000e+00    0.0000000e+00    0.0000000e+00    0.0000000e+00
   6.9277213e+01    0.0000000e+00    0.0000000e+00    0.0000000e+00    0.0000000e+00
   6.9495990e+01    0.0000000e+00    0.0000000e+00    0.0000000e+00    0.0000000e+00
   6.9715006e+01    0.0000000e+00    0.0000000e+00    0.0000000e+00    0.0000000e+00
   6.9934266e+01    0.0000000e+00    0.0000000e+00    0.0000000e+00    0.0000000e+00
   7.0153769e+01    0.0000000e+00    0.0000000e+00    0.0000000e+00    0.0000000e+00
   7.0373516e+01    0.0000000e+00    0.0000000e+00    0.0000000e+00    0.0000000e+00
   7.0593506e+01    0.0000000e+00    0.0000000e+00    0.0000000e+00    0.0000000e+00
   7.0813741e+01    0.0000000e+00    0.0000000e+00    0.0000000e+00    0.0000000e+00
   7.1034216e+01    0.0000000e+00    0.0000000e+00    0.0000000e+00    0.0000000e+00
   7.1254938e+01    0.0000000e+00    0.0000000e+00    0.0000000e+00    0.0000000e+00
   7.1475901e+01    0.0000000e+00    0.0000000e+00    0.0000000e+00    0.0000000e+00
   7.1697104e+01    0.0000000e+00    0.0000000e+00    0.0000000e+00    0.0000000e+00
   7.1918550e+01    0.0000000e+00    0.0000000e+00    0.0000000e+00    0.0000000e+00
   7.2140244e+01    0.0000000e+00    0.0000000e+00    0.0000000e+00    0.0000000e+00
   7.2362179e+01    0.0000000e+00    0.0000000e+00    0.0000000e+00    0.0000000e+00
   7.2584356e+01    0.0000000e+00    0.0000000e+00    0.0000000e+00    0.0000000e+00
   7.2806781e+01    0.0000000e+00    0.0000000e+00    0.0000000e+00    0.0000000e+00
   7.3029450e+01    0.0000000e+00    0.0000000e+00    0.0000000e+00    0.0000000e+00
   7.3252360e+01    0.0000000e+00    0.0000000e+00    0.0000000e+00    0.0000000e+00
   7.3475512e+01    0.0000000e+00    0.0000000e+00    0.0000000e+00    0.0000000e+00
   7.3698908e+01    0.0000000e+00    0.0000000e+00    0.0000000e+00    0.0000000e+00
   7.3922547e+01    0.0000000e+00    0.0000000e+00    0.0000000e+00    0.0000000e+00
   7.4146426e+01    0.0000000e+00    0.0000000e+00    0.0000000e+00    0.0000000e+00
   7.4370546e+01    0.0000000e+00    0.0000000e+00    0.0000000e+00    0.0000000e+00
   7.4594909e+01    0.0000000e+00    0.0000000e+00    0.0000000e+00    0.0000000e+00
   7.4819515e+01    0.0000000e+00    0.0000000e+00    0.0000000e+00    0.0000000e+00
   7.5044359e+01    0.0000000e+00    0.0000000e+00    0.0000000e+00    0.0000000e+00
   7.5269446e+01    0.0000000e+00    0.0000000e+00    0.0000000e+00    0.0000000e+00
   7.5494774e+01    0.0000000e+00    0.0000000e+00    0.0000000e+00    0.0000000e+00
   7.5720339e+01    0.0000000e+00    0.0000000e+00    0.0000000e+00    0.0000000e+00
   7.5946143e+01    0.0000000e+00    0.0000000e+00    0.0000000e+00    0.0000000e+00
   7.6172187e+01    0.0000000e+00    0.0000000e+00    0.0000000e+00    0.0000000e+00
   7.6398469e+01    0.0000000e+00    0.0000000e+00    0.0000000e+00    0.0000000e+00
   7.6624986e+01    0.0000000e+00    0.0000000e+00    0.0000000e+00    0.0000000e+00
   7.6851742e+01    0.0000000e+00    0.0000000e+00    0.0000000e+00    0.0000000e+00
   7.7078742e+01    0.0000000e+00    0.0000000e+00    0.0000000e+00    0.0000000e+00
   7.7305980e+01    0.0000000e+00    0.0000000e+00    0.0000000e+00    0.0000000e+00
   7.7533454e+01    0.0000000e+00    0.0000000e+00    0.0000000e+00    0.0000000e+00
   7.7761171e+01    0.0000000e+00    0.0000000e+00    0.0000000e+00    0.0000000e+00
   7.7989124e+01    0.0000000e+00    0.0000000e+00    0.0000000e+00    0.0000000e+00
   7.8217312e+01    0.0000000e+00    0.0000000e+00    0.0000000e+00    0.0000000e+00
   7.8445734e+01    0.0000000e+00    0.0000000e+00    0.0000000e+00    0.0000000e+00
   7.8674386e+01    0.0000000e+00    0.0000000e+00    0.0000000e+00    0.0000000e+00
   7.8903270e+01    0.0000000e+00    0.0000000e+00    0.0000000e+00    0.0000000e+00
   7.9132385e+01    0.0000000e+00    0.0000000e+00    0.0000000e+00    0.0000000e+00
   7.9361731e+01    0.0000000e+00    0.0000000e+00    0.0000000e+00    0.0000000e+00
   7.9591306e+01    0.0000000e+00    0.0000000e+00    0.0000000e+00    0.0000000e+00
   7.9821118e+01    0.0000000e+00    0.0000000e+00    0.0000000e+00    0.0000000e+00
   8.0051162e+01    0.0000000e+00    0.0000000e+00    0.0000000e+00    0.0000000e+00
   8.0281436e+01    0.0000000e+00    0.0000000e+00    0.0000000e+00    0.0000000e+00
   8.0511938e+01    0.0000000e+00    0.0000000e+00    0.0000000e+00    0.0000000e+00
   8.0742667e+01    0.0000000e+00    0.0000000e+00    0.0000000e+00    0.0000000e+00
   8.0973623e+01    0.0000000e+00    0.0000000e+00    0.0000000e+00    0.0000000e+00
   8.1204806e+01    0.0000000e+00    0.0000000e+00    0.0000000e+00    0.0000000e+00
   8.1436222e+01    0.0000000e+00    0.0000000e+00    0.0000000e+00    0.0000000e+00
   8.1667872e+01    0.0000000e+00    0.0000000e+00    0.0000000e+00    0.0000000e+00
   8.1899757e+01    0.0000000e+00    0.0000000e+00    0.0000000e+00    0.0000000e+00
   8.2131878e+01    0.0000000e+00    0.0000000e+00    0.0000000e+00    0.0000000e+00
   8.2364234e+01    0.0000000e+00    0.0000000e+00    0.0000000e+00    0.0000000e+00
   8.2596801e+01    0.0000000e+00    0.0000000e+00    0.0000000e+00    0.0000000e+00
   8.2829589e+01    0.0000000e+00    0.0000000e+00    0.0000000e+00    0.0000000e+00
   8.3062594e+01    0.0000000e+00    0.0000000e+00    0.0000000e+00    0.0000000e+00
   8.3295818e+01    0.0000000e+00    0.0000000e+00    0.0000000e+00    0.0000000e+00
   8.3529258e+01    0.0000000e+00    0.0000000e+00    0.0000000e+00    0.0000000e+00
   8.3762915e+01    0.0000000e+00    0.0000000e+00    0.0000000e+00    0.0000000e+00
   8.3996827e+01    0.0000000e+00    0.0000000e+00    0.0000000e+00    0.0000000e+00
   8.4230920e+01    0.0000000e+00    0.0000000e+00    0.0000000e+00    0.0000000e+00
   8.4465267e+01    0.0000000e+00    0.0000000e+00    0.0000000e+00    0.0000000e+00
   8.4699794e+01    0.0000000e+00    0.0000000e+00    0.0000000e+00    0.0000000e+00
   8.4934573e+01    0.0000000e+00    0.0000000e+00    0.0000000e+00    0.0000000e+00
   8.5169533e+01    0.0000000e+00    0.0000000e+00    0.0000000e+00    0.0000000e+00
   8.5404746e+01    0.0000000e+00    0.0000000e+00    0.0000000e+00    0.0000000e+00
   8.5640138e+01    0.0000000e+00    0.0000000e+00    0.0000000e+00    0.0000000e+00
   8.5875781e+01    0.0000000e+00    0.0000000e+00    0.0000000e+00    0.0000000e+00
   8.6111604e+01    0.0000000e+00    0.0000000e+00    0.0000000e+00    0.0000000e+00
   8.6347678e+01    0.0000000e+00    0.0000000e+00    0.0000000e+00    0.0000000e+00
   8.6583969e+01    0.0000000e+00    0.0000000e+00    0.0000000e+00    0.0000000e+00
   8.6820438e+01    0.0000000e+00    0.0000000e+00    0.0000000e+00    0.0000000e+00
   8.7057162e+01    0.0000000e+00    0.0000000e+00    0.0000000e+00    0.0000000e+00
   8.7294106e+01    0.0000000e+00    0.0000000e+00    0.0000000e+00    0.0000000e+00
   8.7531264e+01    0.0000000e+00    0.0000000e+00    0.0000000e+00    0.0000000e+00
   8.7768634e+01    0.0000000e+00    0.0000000e+00    0.0000000e+00    0.0000000e+00
   8.8006214e+01    0.0000000e+00    0.0000000e+00    0.0000000e+00    0.0000000e+00
   8.8244011e+01    0.0000000e+00    0.0000000e+00    0.0000000e+00    0.0000000e+00
   8.8482021e+01    0.0000000e+00    0.0000000e+00    0.0000000e+00    0.0000000e+00
   8.8720240e+01    0.0000000e+00    0.0000000e+00    0.0000000e+00    0.0000000e+00
   8.8958668e+01    0.0000000e+00    0.0000000e+00    0.0000000e+00    0.0000000e+00
   8.9197303e+01    0.0000000e+00    0.0000000e+00    0.0000000e+00    0.0000000e+00
   8.9436146e+01    0.0000000e+00    0.0000000e+00    0.0000000e+00    0.0000000e+00
   8.9675195e+01    0.0000000e+00    0.0000000e+00    0.0000000e+00    0.0000000e+00
   8.9914458e+01    0.0000000e+00    0.0000000e+00    0.0000000e+00    0.0000000e+00
   9.0153929e+01    0.0000000e+00    0.0000000e+00    0.0000000e+00    0.0000000e+00
   9.0393606e+01    0.0000000e+00    0.0000000e+00    0.0000000e+00    0.0000000e+00
   9.0633487e+01    0.0000000e+00    0.0000000e+00    0.0000000e+00    0.0000000e+00
   9.0873571e+01    0.0000000e+00    0.0000000e+00    0.0000000e+00    0.0000000e+00
   9.1113866e+01    0.0000000e+00    0.0000000e+00    0.0000000e+00    0.0000000e+00
   9.1354368e+01    0.0000000e+00    0.0000000e+00    0.0000000e+00    0.0000000e+00
   9.1595073e+01    0.0000000e+00    0.0000000e+00    0.0000000e+00    0.0000000e+00
   9.1835981e+01    0.0000000e+00    0.0000000e+00    0.0000000e+00    0.0000000e+00
   9.2077089e+01    0.0000000e+00    0.0000000e+00    0.0000000e+00    0.0000000e+00
   9.2318406e+01    0.0000000e+00    0.0000000e+00    0.0000000e+00    0.0000000e+00
   9.2559925e+01    0.0000000e+00    0.0000000e+00    0.0000000e+00    0.0000000e+00
   9.2801643e+01    0.0000000e+00    0.0000000e+00    0.0000000e+00    0.0000000e+00
   9.3043557e+01    0.0000000e+00    0.0000000e+00    0.0000000e+00    0.0000000e+00
   9.3285678e+01    0.0000000e+00    0.0000000e+00    0.0000000e+00    0.0000000e+00
   9.3527998e+01    0.0000000e+00    0.0000000e+00    0.0000000e+00    0.0000000e+00
   9.3770513e+01    0.0000000e+00    0.0000000e+00    0.0000000e+00    0.0000000e+00
   9.4013233e+01    0.0000000e+00    0.0000000e+00    0.0000000e+00    0.0000000e+00
   9.4256150e+01    0.0000000e+00    0.0000000e+00    0.0000000e+00    0.0000000e+00
   9.4499259e+01    0.0000000e+00    0.0000000e+00    0.0000000e+00    0.0000000e+00
   9.4742573e+01    0.0000000e+00    0.0000000e+00    0.0000000e+00    0.0000000e+00
   9.4986082e+01    0.0000000e+00    0.0000000e+00    0.0000000e+00    0.0000000e+00
   9.5229780e+01    0.0000000e+00    0.0000000e+00    0.0000000e+00    0.0000000e+00
   9.5473664e+01    0.0000000e+00    0.0000000e+00    0.0000000e+00    0.0000000e+00
   9.5717736e+01    0.0000000e+00    0.0000000e+00    0.0000000e+00    0.0000000e+00
   9.5961996e+01    0.0000000e+00    0.0000000e+00    0.0000000e+00    0.0000000e+00
   9.6206446e+01    0.0000000e+00    0.0000000e+00    0.0000000e+00    0.0000000e+00
   9.6451083e+01    0.0000000e+00    0.0000000e+00    0.0000000e+00    0.0000000e+00
   9.6695937e+01    0.0000000e+00    0.0000000e+00    0.0000000e+00    0.0000000e+00
   9.6940980e+01    0.0000000e+00    0.0000000e+00    0.0000000e+00    0.0000000e+00
   9.7186205e+01    0.0000000e+00    0.0000000e+00    0.0000000e+00    0.0000000e+00
   9.7431613e+01    0.0000000e+00    0.0000000e+00    0.0000000e+00    0.0000000e+00
   9.7677233e+01    0.0000000e+00    0.0000000e+00    0.0000000e+00    0.0000000e+00
   9.7923039e+01    0.0000000e+00    0.0000000e+00    0.0000000e+00    0.0000000e+00
   9.8169026e+01    0.0000000e+00    0.0000000e+00    0.0000000e+00    0.0000000e+00
   9.8415217e+01    0.0000000e+00    0.0000000e+00    0.0000000e+00    0.0000000e+00
   9.8661593e+01    0.0000000e+00    0.0000000e+00    0.0000000e+00    0.0000000e+00
   9.8908146e+01    0.0000000e+00    0.0000000e+00    0.0000000e+00    0.0000000e+00
   9.9154903e+01    0.0000000e+00    0.0000000e+00    0.0000000e+00    0.0000000e+00
   9.9401845e+01    0.0000000e+00    0.0000000e+00    0.0000000e+00    0.0000000e+00
   9.9648978e+01    0.0000000e+00    0.0000000e+00    0.0000000e+00    0.0000000e+00
   9.9896296e+01    0.0000000e+00    0.0000000e+00    0.0000000e+00    0.0000000e+00
   1.0014379e+02    0.0000000e+00    0.0000000e+00    0.0000000e+00    0.0000000e+00
   1.0039148e+02    0.0000000e+00    0.0000000e+00    0.0000000e+00    0.0000000e+00
   1.0063935e+02    0.0000000e+00    0.0000000e+00    0.0000000e+00    0.0000000e+00
   1.0088740e+02    0.0000000e+00    0.0000000e+00    0.0000000e+00    0.0000000e+00
   1.0113564e+02    0.0000000e+00    0.0000000e+00    0.0000000e+00    0.0000000e+00
   1.0138406e+02    0.0000000e+00    0.0000000e+00    0.0000000e+00    0.0000000e+00
   1.0163266e+02    0.0000000e+00    0.0000000e+00    0.0000000e+00    0.0000000e+00
   1.0188144e+02    0.0000000e+00    0.0000000e+00    0.0000000e+00    0.0000000e+00
   1.0213041e+02    0.0000000e+00    0.0000000e+00    0.0000000e+00    0.0000000e+00
   1.0237955e+02    0.0000000e+00    0.0000000e+00    0.0000000e+00    0.0000000e+00
   1.0262887e+02    0.0000000e+00    0.0000000e+00    0.0000000e+00    0.0000000e+00
   1.0287838e+02    0.0000000e+00    0.0000000e+00    0.0000000e+00    0.0000000e+00
   1.0312805e+02    0.0000000e+00    0.0000000e+00    0.0000000e+00    0.0000000e+00
   1.0337791e+02    0.0000000e+00    0.0000000e+00    0.0000000e+00    0.0000000e+00
   1.0362795e+02    0.0000000e+00    0.0000000e+00    0.0000000e+00    0.0000000e+00
   1.0387815e+02    0.0000000e+00    0.0000000e+00    0.0000000e+00    0.0000000e+00
   1.0412854e+02    0.0000000e+00    0.0000000e+00    0.0000000e+00    0.0000000e+00
   1.0437911e+02    0.0000000e+00    0.0000000e+00    0.0000000e+00    0.0000000e+00
   1.0462984e+02    0.0000000e+00    0.0000000e+00    0.0000000e+00    0.0000000e+00
   1.0488076e+02    0.0000000e+00    0.0000000e+00    0.0000000e+00    0.0000000e+00
   1.0513185e+02    0.0000000e+00    0.0000000e+00    0.0000000e+00    0.0000000e+00
   1.0538310e+02    0.0000000e+00    0.0000000e+00    0.0000000e+00    0.0000000e+00
   1.0563453e+02    0.0000000e+00    0.0000000e+00    0.0000000e+00    0.0000000e+00
   1.0588614e+02    0.0000000e+00    0.0000000e+00    0.0000000e+00    0.0000000e+00
   1.0613791e+02    0.0000000e+00    0.0000000e+00    0.0000000e+00    0.0000000e+00
   1.0638985e+02    0.0000000e+00    0.0000000e+00    0.0000000e+00    0.0000000e+00
   1.0664197e+02    0.0000000e+00    0.0000000e+00    0.0000000e+00    0.0000000e+00
   1.0689426e+02    0.0000000e+00    0.0000000e+00    0.0000000e+00    0.0000000e+00
   1.0714672e+02    0.0000000e+00    0.0000000e+00    0.0000000e+00    0.0000000e+00
   1.0739934e+02    0.0000000e+00    0.0000000e+00    0.0000000e+00    0.0000000e+00
   1.0765213e+02    0.0000000e+00    0.0000000e+00    0.0000000e+00    0.0000000e+00
   1.0790509e+02    0.0000000e+00    0.0000000e+00    0.0000000e+00    0.0000000e+00
   1.0815821e+02    0.0000000e+00    0.0000000e+00    0.0000000e+00    0.0000000e+00
   1.0841151e+02    0.0000000e+00    0.0000000e+00    0.0000000e+00    0.0000000e+00
   1.0866497e+02    0.0000000e+00    0.0000000e+00    0.0000000e+00    0.0000000e+00
   1.0891858e+02    0.0000000e+00    0.0000000e+00    0.0000000e+00    0.0000000e+00
   1.0917237e+02    0.0000000e+00    0.0000000e+00    0.0000000e+00    0.0000000e+00
   1.0942633e+02    0.0000000e+00    0.0000000e+00    0.0000000e+00    0.0000000e+00
   1.0968043e+02    0.0000000e+00    0.0000000e+00    0.0000000e+00    0.0000000e+00
   1.0993472e+02    0.0000000e+00    0.0000000e+00    0.0000000e+00    0.0000000e+00
   1.1018916e+02    0.0000000e+00    0.0000000e+00    0.0000000e+00    0.0000000e+00
   1.1044375e+02    0.0000000e+00    0.0000000e+00    0.0000000e+00    0.0000000e+00
   1.1069852e+02    0.0000000e+00    0.0000000e+00    0.0000000e+00    0.0000000e+00
   1.1095344e+02    0.0000000e+00    0.0000000e+00    0.0000000e+00    0.0000000e+00
   1.1120852e+02    0.0000000e+00    0.0000000e+00    0.0000000e+00    0.0000000e+00
   1.1146376e+02    0.0000000e+00    0.0000000e+00    0.0000000e+00    0.0000000e+00
   1.1171916e+02    0.0000000e+00    0.0000000e+00    0.0000000e+00    0.0000000e+00
   1.1197472e+02    0.0000000e+00    0.0000000e+00    0.0000000e+00    0.0000000e+00
   1.1223044e+02    0.0000000e+00    0.0000000e+00    0.0000000e+00    0.0000000e+00
   1.1248631e+02    0.0000000e+00    0.0000000e+00    0.0000000e+00    0.0000000e+00
   1.1274234e+02    0.0000000e+00    0.0000000e+00    0.0000000e+00    0.0000000e+00
   1.1299853e+02    0.0000000e+00    0.0000000e+00    0.0000000e+00    0.0000000e+00
   1.1325487e+02    0.0000000e+00    0.0000000e+00    0.0000000e+00    0.0000000e+00
   1.1351137e+02    0.0000000e+00    0.0000000e+00    0.0000000e+00    0.0000000e+00
   1.1376802e+02    0.0000000e+00    0.0000000e+00    0.0000000e+00    0.0000000e+00
   1.1402483e+02    0.0000000e+00    0.0000000e+00    0.0000000e+00    0.0000000e+00
   1.1428178e+02    0.0000000e+00    0.0000000e+00    0.0000000e+00    0.0000000e+00
   1.1453890e+02    0.0000000e+00    0.0000000e+00    0.0000000e+00    0.0000000e+00
   1.1479616e+02    0.0000000e+00    0.0000000e+00    0.0000000e+00    0.0000000e+00
   1.1505357e+02    0.0000000e+00    0.0000000e+00    0.0000000e+00    0.0000000e+00
   1.1531114e+02    0.0000000e+00    0.0000000e+00    0.0000000e+00    0.0000000e+00
   1.1556886e+02    0.0000000e+00    0.0000000e+00    0.0000000e+00    0.0000000e+00
   1.1582673e+02    0.0000000e+00    0.0000000e+00    0.0000000e+00    0.0000000e+00
   1.1608475e+02    0.0000000e+00    0.0000000e+00    0.0000000e+00    0.0000000e+00
   1.1634290e+02    0.0000000e+00    0.0000000e+00    0.0000000e+00    0.0000000e+00
   1.1660122e+02    0.0000000e+00    0.0000000e+00    0.0000000e+00    0.0000000e+00
   1.1685968e+02    0.0000000e+00    0.0000000e+00    0.0000000e+00    0.0000000e+00
   1.1711829e+02    0.0000000e+00    0.0000000e+00    0.0000000e+00    0.0000000e+00
   1.1737705e+02    0.0000000e+00    0.0000000e+00    0.0000000e+00    0.0000000e+00
   1.1763595e+02    0.0000000e+00    0.0000000e+00    0.0000000e+00    0.0000000e+00
   1.1789500e+02    0.0000000e+00    0.0000000e+00    0.0000000e+00    0.0000000e+00
   1.1815419e+02    0.0000000e+00    0.0000000e+00    0.0000000e+00    0.0000000e+00
   1.1841354e+02    0.0000000e+00    0.0000000e+00    0.0000000e+00    0.0000000e+00
   1.1867302e+02    0.0000000e+00    0.0000000e+00    0.0000000e+00    0.0000000e+00
   1.1893265e+02    0.0000000e+00    0.0000000e+00    0.0000000e+00    0.0000000e+00
   1.1919243e+02    0.0000000e+00    0.0000000e+00    0.0000000e+00    0.0000000e+00
   1.1945233e+02    0.0000000e+00    0.0000000e+00    0.0000000e+00    0.0000000e+00
   1.1971239e+02    0.0000000e+00    0.0000000e+00    0.0000000e+00    0.0000000e+00
   1.1997259e+02    0.0000000e+00    0.0000000e+00    0.0000000e+00    0.0000000e+00
   1.2023297e+02    0.0000000e+00    0.0000000e+00    0.0000000e+00    0.0000000e+00
   1.2049345e+02    0.0000000e+00    0.0000000e+00    0.0000000e+00    0.0000000e+00
   1.2075412e+02    0.0000000e+00    0.0000000e+00    0.0000000e+00    0.0000000e+00
   1.2101489e+02    0.0000000e+00    0.0000000e+00    0.0000000e+00    0.0000000e+00
