# Supplementary material for: Research on combustion and emissions of heavy duty diesel engines under low-speed and low-load conditions in low temperature environments
Source: PLoS One. 2025 Feb 21;20(2):e0318933. doi: 10.1371/journal.pone.0318933 (PMC11844864; doi:10.1371/journal.pone.0318933)
Supplement: S1 File — (ZIP) [file pone.0318933.s001.zip › 1000rpm_30%/3-tigaojinqiwendu/Tin322K/thermo.out]

# CONVERGE Release Build 2.3.20/  Jan 30, 2017        Run Date:Thu Aug 31 10:12:01 2023
# column       1                2                3                4                5                6                7                8                9               10               11               12               13               14               15               16               17 
#          Crank         Pressure         Max_Pres         Min_Pres        Mean_Temp         Max_Temp         Min_Temp           Volume             Mass          Density    Integrated_HR          HR_Rate              C_p              C_v            Gamma         Kin_Visc         Dyn_Visc
#          (DEG)            (MPa)            (MPa)            (MPa)              (K)              (K)              (K)            (m^3)             (kg)         (kg/m^3)              (J)         (J/time)         (J/kg-K)         (J/kg-K)           (none)          (m^2/s)        (N*s/m^2)
#
  -1.4600000e+02    1.6847000e-01    1.6847000e-01    1.6847000e-01    3.2200000e+02    3.2200000e+02    3.2200000e+02    2.0879845e-03    3.7910448e-03    1.8156479e+00    0.0000000e+00    0.0000000e+00    1.0128381e+03    7.2453597e+02    1.3979127e+00    1.0740078e-05    1.9500200e-05
  -1.4587230e+02    1.6858932e-01    1.6900722e-01    1.6848536e-01    3.2208182e+02    3.2305945e+02    3.2200842e+02    2.0870382e-03    3.7910448e-03    1.8164712e+00    0.0000000e+00    0.0000000e+00    1.0128485e+03    7.2454641e+02    1.3979070e+00    1.0737197e-05    1.9503808e-05
  -1.4579372e+02    1.6866291e-01    1.6925458e-01    1.6851714e-01    3.2213218e+02    3.2366160e+02    3.2203074e+02    2.0864544e-03    3.7910448e-03    1.8169795e+00    0.0000000e+00    0.0000000e+00    1.0128549e+03    7.2455284e+02    1.3979035e+00    1.0735416e-05    1.9506029e-05
  -1.4567094e+02    1.6877828e-01    1.6941963e-01    1.6859256e-01    3.2221092e+02    3.2447604e+02    3.2207408e+02    2.0855390e-03    3.7910448e-03    1.8177770e+00    0.0000000e+00    0.0000000e+00    1.0128650e+03    7.2456289e+02    1.3978980e+00    1.0732617e-05    1.9509502e-05
  -1.4558567e+02    1.6885860e-01    1.6939693e-01    1.6865670e-01    3.2226562e+02    3.2496326e+02    3.2211143e+02    2.0849015e-03    3.7910448e-03    1.8183328e+00    0.0000000e+00    0.0000000e+00    1.0128720e+03    7.2456987e+02    1.3978941e+00    1.0730664e-05    1.9511914e-05
  -1.4547909e+02    1.6895927e-01    1.6929492e-01    1.6875996e-01    3.2233405e+02    3.2552776e+02    3.2216747e+02    2.0841023e-03    3.7910448e-03    1.8190301e+00    0.0000000e+00    0.0000000e+00    1.0128807e+03    7.2457861e+02    1.3978893e+00    1.0728211e-05    1.9514932e-05
  -1.4534587e+02    1.6908559e-01    1.6919160e-01    1.6891919e-01    3.2241962e+02    3.2623106e+02    3.2224994e+02    2.0830997e-03    3.7910448e-03    1.8199056e+00    0.0000000e+00    0.0000000e+00    1.0128916e+03    7.2458953e+02    1.3978833e+00    1.0725125e-05    1.9518706e-05
  -1.4517933e+02    1.6924398e-01    1.6928545e-01    1.6912744e-01    3.2252669e+02    3.2716740e+02    3.2235816e+02    2.0818410e-03    3.7910448e-03    1.8210059e+00    0.0000000e+00    0.0000000e+00    1.0129053e+03    7.2460320e+02    1.3978758e+00    1.0721241e-05    1.9523427e-05
  -1.4497117e+02    1.6944266e-01    1.6948388e-01    1.6928430e-01    3.2266070e+02    3.2842251e+02    3.2249918e+02    2.0802590e-03    3.7910448e-03    1.8223908e+00    0.0000000e+00    0.0000000e+00    1.0129224e+03    7.2462030e+02    1.3978664e+00    1.0716341e-05    1.9529337e-05
  -1.4471096e+02    1.6969099e-01    1.6973556e-01    1.6958526e-01    3.2282853e+02    3.3003451e+02    3.2263563e+02    2.0782680e-03    3.7910448e-03    1.8241366e+00    0.0000000e+00    0.0000000e+00    1.0129438e+03    7.2464173e+02    1.3978547e+00    1.0710149e-05    1.9536738e-05
  -1.4438570e+02    1.7000479e-01    1.7006851e-01    1.6996456e-01    3.2303881e+02    3.3201586e+02    3.2281314e+02    2.0757579e-03    3.7910448e-03    1.8263424e+00    0.0000000e+00    0.0000000e+00    1.0129707e+03    7.2466857e+02    1.3978399e+00    1.0702301e-05    1.9546012e-05
  -1.4397912e+02    1.7038933e-01    1.7045722e-01    1.7037128e-01    3.2330261e+02    3.3443703e+02    3.2303188e+02    2.0725873e-03    3.7910448e-03    1.8291363e+00    0.0000000e+00    0.0000000e+00    1.0130043e+03    7.2470224e+02    1.3978214e+00    1.0692330e-05    1.9557645e-05
  -1.4347090e+02    1.7087260e-01    1.7094645e-01    1.7084393e-01    3.2363394e+02    3.3737731e+02    3.2328003e+02    2.0685724e-03    3.7910448e-03    1.8326865e+00    5.6843419e-14    1.1184811e-13    1.0130466e+03    7.2474454e+02    1.3977982e+00    1.0679611e-05    1.9572257e-05
  -1.4287090e+02    1.7142549e-01    1.7151628e-01    1.7136763e-01    3.2402782e+02    3.4073727e+02    3.2356107e+02    2.0637586e-03    3.7910448e-03    1.8369613e+00    5.6843419e-14    0.0000000e+00    1.0130969e+03    7.2479482e+02    1.3977706e+00    1.0664243e-05    1.9589627e-05
  -1.4227090e+02    1.7203455e-01    1.7213764e-01    1.7196883e-01    3.2442446e+02    3.4401493e+02    3.2389130e+02    2.0588647e-03    3.7910448e-03    1.8413277e+00    5.6843419e-14    0.0000000e+00    1.0131475e+03    7.2484545e+02    1.3977428e+00    1.0648485e-05    1.9607118e-05
  -1.4167090e+02    1.7266147e-01    1.7276260e-01    1.7260257e-01    3.2482429e+02    3.4719812e+02    3.2423757e+02    2.0538908e-03    3.7910448e-03    1.8457869e+00    5.6843419e-14    0.0000000e+00    1.0131986e+03    7.2489650e+02    1.3977148e+00    1.0632346e-05    1.9624751e-05
  -1.4107090e+02    1.7330074e-01    1.7339114e-01    1.7325683e-01    3.2522756e+02    3.5026087e+02    3.2459273e+02    2.0488368e-03    3.7910448e-03    1.8503400e+00    5.6843419e-14    0.0000000e+00    1.0132501e+03    7.2494798e+02    1.3976866e+00    1.0615831e-05    1.9642535e-05
  -1.4047090e+02    1.7395213e-01    1.7402642e-01    1.7392244e-01    3.2563457e+02    3.5326648e+02    3.2494902e+02    2.0437027e-03    3.7910447e-03    1.8549884e+00    8.5265128e-14    4.7369516e-14    1.0133020e+03    7.2499995e+02    1.3976581e+00    1.0598944e-05    1.9660484e-05
  -1.3987090e+02    1.7461560e-01    1.7467751e-01    1.7459495e-01    3.2604544e+02    3.5625033e+02    3.2530741e+02    2.0384884e-03    3.7910447e-03    1.8597333e+00    8.5265128e-14    0.0000000e+00    1.0133545e+03    7.2505241e+02    1.3976293e+00    1.0581685e-05    1.9678604e-05
  -1.3927090e+02    1.7532030e-01    1.7537706e-01    1.7530309e-01    3.2646036e+02    3.5705144e+02    3.2568231e+02    2.0331941e-03    3.7910447e-03    1.8645759e+00    8.5265128e-14    0.0000000e+00    1.0134075e+03    7.2510539e+02    1.3976003e+00    1.0564056e-05    1.9696902e-05
  -1.3867090e+02    1.7601301e-01    1.7607543e-01    1.7599093e-01    3.2687960e+02    3.5979274e+02    3.2604900e+02    2.0278196e-03    3.7910447e-03    1.8695178e+00    8.5265128e-14    0.0000000e+00    1.0134610e+03    7.2515893e+02    1.3975709e+00    1.0546063e-05    1.9715390e-05
  -1.3807090e+02    1.7671513e-01    1.7678548e-01    1.7668744e-01    3.2730333e+02    3.6250187e+02    3.2641784e+02    2.0223650e-03    3.7910447e-03    1.8745601e+00    8.5265128e-14    0.0000000e+00    1.0135151e+03    7.2521305e+02    1.3975412e+00    1.0527707e-05    1.9734077e-05
  -1.3747090e+02    1.7743129e-01    1.7750912e-01    1.7739831e-01    3.2773177e+02    3.6518760e+02    3.2679298e+02    2.0168303e-03    3.7910447e-03    1.8797044e+00    5.6843419e-14   -4.7369516e-14    1.0135699e+03    7.2526777e+02    1.3975112e+00    1.0508986e-05    1.9752971e-05
  -1.3687090e+02    1.7816130e-01    1.7824379e-01    1.7812404e-01    3.2816538e+02    3.6786208e+02    3.2717534e+02    2.0112155e-03    3.7910447e-03    1.8849520e+00    5.6843419e-14    0.0000000e+00    1.0136252e+03    7.2532315e+02    1.3974809e+00    1.0489917e-05    1.9772093e-05
  -1.3627090e+02    1.7890463e-01    1.7898746e-01    1.7886706e-01    3.2860402e+02    3.7025654e+02    3.2756561e+02    2.0055207e-03    3.7910447e-03    1.8903045e+00    5.6843419e-14    0.0000000e+00    1.0136813e+03    7.2537919e+02    1.3974502e+00    1.0470487e-05    1.9791437e-05
  -1.3567090e+02    1.7966257e-01    1.7974468e-01    1.7962677e-01    3.2904805e+02    3.7278016e+02    3.2796316e+02    1.9997458e-03    3.7910447e-03    1.8957633e+00    5.6843419e-14    0.0000000e+00    1.0137380e+03    7.2543591e+02    1.3974191e+00    1.0450709e-05    1.9811019e-05
  -1.3507090e+02    1.8043478e-01    1.8051536e-01    1.8040205e-01    3.2949744e+02    3.7510840e+02    3.2836394e+02    1.9938910e-03    3.7910447e-03    1.9013300e+00    5.6843419e-14    0.0000000e+00    1.0137954e+03    7.2549331e+02    1.3973877e+00    1.0430577e-05    1.9830837e-05
  -1.3447090e+02    1.8122273e-01    1.8129788e-01    1.8119235e-01    3.2995243e+02    3.7743694e+02    3.2877147e+02    1.9879561e-03    3.7910447e-03    1.9070062e+00    5.6843419e-14    0.0000000e+00    1.0138535e+03    7.2555144e+02    1.3973558e+00    1.0410096e-05    1.9850902e-05
  -1.3387090e+02    1.8202432e-01    1.8209523e-01    1.8199565e-01    3.3041299e+02    3.7716050e+02    3.2918525e+02    1.9819414e-03    3.7910447e-03    1.9127936e+00    5.6843419e-14    0.0000000e+00    1.0139124e+03    7.2561028e+02    1.3973236e+00    1.0389261e-05    1.9871213e-05
  -1.3327090e+02    1.8284187e-01    1.8291404e-01    1.8281349e-01    3.3087935e+02    3.7967922e+02    3.2960581e+02    1.9758468e-03    3.7910447e-03    1.9186937e+00    5.6843419e-14    0.0000000e+00    1.0139720e+03    7.2566987e+02    1.3972910e+00    1.0368075e-05    1.9891779e-05
  -1.3267090e+02    1.8367555e-01    1.8374809e-01    1.8364668e-01    3.3135144e+02    3.8173415e+02    3.3003321e+02    1.9696724e-03    3.7910447e-03    1.9247082e+00    5.6843419e-14    0.0000000e+00    1.0140323e+03    7.2573023e+02    1.3972579e+00    1.0346533e-05    1.9912598e-05
  -1.3207090e+02    1.8452519e-01    1.8459978e-01    1.8449515e-01    3.3182919e+02    3.8377056e+02    3.3046687e+02    1.9634183e-03    3.7910447e-03    1.9308390e+00    5.6843419e-14    0.0000000e+00    1.0140935e+03    7.2579138e+02    1.3972245e+00    1.0324630e-05    1.9933667e-05
  -1.3147090e+02    1.8539156e-01    1.8546763e-01    1.8535982e-01    3.3231343e+02    3.8579441e+02    3.3090767e+02    1.9570846e-03    3.7910447e-03    1.9370878e+00    5.6843419e-14    0.0000000e+00    1.0141554e+03    7.2585336e+02    1.3971905e+00    1.0302379e-05    1.9955022e-05
  -1.3087090e+02    1.8627389e-01    1.8635249e-01    1.8624162e-01    3.3280416e+02    3.8776446e+02    3.3135529e+02    1.9506713e-03    3.7910447e-03    1.9434565e+00    5.6843419e-14    0.0000000e+00    1.0142183e+03    7.2591617e+02    1.3971562e+00    1.0279791e-05    1.9976663e-05
  -1.3027090e+02    1.8717391e-01    1.8724980e-01    1.8714211e-01    3.3330137e+02    3.8974617e+02    3.3180997e+02    1.9441785e-03    3.7910447e-03    1.9499468e+00    5.6843419e-14    0.0000000e+00    1.0142819e+03    7.2597982e+02    1.3971214e+00    1.0256857e-05    1.9998590e-05
  -1.2967090e+02    1.8809117e-01    1.8816659e-01    1.8806008e-01    3.3380523e+02    3.9173569e+02    3.3227173e+02    1.9376064e-03    3.7910447e-03    1.9565608e+00    5.6843419e-14    0.0000000e+00    1.0143464e+03    7.2604432e+02    1.3970861e+00    1.0233579e-05    2.0020810e-05
  -1.2907090e+02    1.8902458e-01    1.8909621e-01    1.8899463e-01    3.3431573e+02    3.8513780e+02    3.3274029e+02    1.9309551e-03    3.7910447e-03    1.9633003e+00    5.6843419e-14    0.0000000e+00    1.0144118e+03    7.2610968e+02    1.3970503e+00    1.0209952e-05    2.0043323e-05
  -1.2847090e+02    1.8997719e-01    1.9004934e-01    1.8994782e-01    3.3483310e+02    3.8699177e+02    3.3321649e+02    1.9242246e-03    3.7910447e-03    1.9701674e+00    8.5265128e-14    4.7369516e-14    1.0144780e+03    7.2617593e+02    1.3970141e+00    1.0185984e-05    2.0066139e-05
  -1.2787090e+02    1.9094915e-01    1.9102092e-01    1.9092024e-01    3.3535735e+02    3.8694608e+02    3.3370048e+02    1.9174152e-03    3.7910447e-03    1.9771642e+00    8.5265128e-14    0.0000000e+00    1.0145452e+03    7.2624307e+02    1.3969774e+00    1.0161669e-05    2.0089259e-05
  -1.2727090e+02    1.9197257e-01    1.9204531e-01    1.9194380e-01    3.3588872e+02    3.8882756e+02    3.3420163e+02    1.9105269e-03    3.7910447e-03    1.9842927e+00    1.1368684e-13    4.7369516e-14    1.0146132e+03    7.2631112e+02    1.3969402e+00    1.0137002e-05    2.0112692e-05
  -1.2667090e+02    1.9298668e-01    1.9306226e-01    1.9295290e-01    3.3642755e+02    3.8903456e+02    3.3470280e+02    1.9035600e-03    3.7910447e-03    1.9915551e+00    1.1368684e-13    0.0000000e+00    1.0146822e+03    7.2638012e+02    1.3969025e+00    1.0111995e-05    2.0136454e-05
  -1.2607090e+02    1.9398467e-01    1.9406229e-01    1.9394696e-01    3.3697385e+02    3.9079552e+02    3.3520171e+02    1.8965145e-03    3.7910447e-03    1.9989537e+00    1.1368684e-13    0.0000000e+00    1.0147522e+03    7.2645010e+02    1.3968643e+00    1.0086658e-05    2.0160546e-05
  -1.2547090e+02    1.9506522e-01    1.9513999e-01    1.9503345e-01    3.3752769e+02    3.9213922e+02    3.3572568e+02    1.8893907e-03    3.7910447e-03    2.0064906e+00    1.1368684e-13    0.0000000e+00    1.0148231e+03    7.2652105e+02    1.3968255e+00    1.0060977e-05    2.0184970e-05
  -1.2487090e+02    1.9613857e-01    1.9620983e-01    1.9610818e-01    3.3808912e+02    3.9345155e+02    3.3624975e+02    1.8821887e-03    3.7910447e-03    2.0141682e+00    1.1368684e-13    0.0000000e+00    1.0148951e+03    7.2659296e+02    1.3967862e+00    1.0034953e-05    2.0209730e-05
  -1.2427090e+02    1.9722959e-01    1.9729975e-01    1.9719995e-01    3.3865824e+02    3.9522098e+02    3.3678099e+02    1.8749088e-03    3.7910447e-03    2.0219889e+00    1.1368684e-13    0.0000000e+00    1.0149680e+03    7.2666587e+02    1.3967464e+00    1.0008588e-05    2.0234828e-05
  -1.2367090e+02    1.9834281e-01    1.9841889e-01    1.9831408e-01    3.3923513e+02    3.9698033e+02    3.3732092e+02    1.8675511e-03    3.7910447e-03    2.0299550e+00    1.1368684e-13    0.0000000e+00    1.0150419e+03    7.2673979e+02    1.3967061e+00    9.9818797e-06    2.0260268e-05
  -1.2307090e+02    1.9947745e-01    1.9954942e-01    1.9944823e-01    3.3981991e+02    3.9873423e+02    3.3786916e+02    1.8601158e-03    3.7910447e-03    2.0380692e+00    8.5265128e-14   -4.7369516e-14    1.0151168e+03    7.2681473e+02    1.3966652e+00    9.9548218e-06    2.0286057e-05
  -1.2247090e+02    2.0063514e-01    2.0071013e-01    2.0060479e-01    3.4041296e+02    3.9612168e+02    3.3842614e+02    1.8526032e-03    3.7910447e-03    2.0463338e+00    8.5265128e-14    0.0000000e+00    1.0151928e+03    7.2689074e+02    1.3966237e+00    9.9274212e-06    2.0312211e-05
  -1.2187090e+02    2.0181544e-01    2.0189014e-01    2.0178474e-01    3.4101432e+02    3.9778568e+02    3.3899168e+02    1.8450136e-03    3.7910447e-03    2.0547516e+00    8.5265128e-14    0.0000000e+00    1.0152699e+03    7.2696785e+02    1.3965816e+00    9.8996898e-06    2.0338731e-05
  -1.2127090e+02    2.0301861e-01    2.0309145e-01    2.0298847e-01    3.4162400e+02    3.9948448e+02    3.3956563e+02    1.8373472e-03    3.7910447e-03    2.0633252e+00    8.5265128e-14    0.0000000e+00    1.0153481e+03    7.2704605e+02    1.3965390e+00    9.8716179e-06    2.0365618e-05
  -1.2067611e+02    2.0423909e-01    2.0430776e-01    2.0421016e-01    3.4223640e+02    4.0115661e+02    3.4014400e+02    1.8296718e-03    3.7910447e-03    2.0719808e+00    8.5265128e-14    0.0000000e+00    1.0154268e+03    7.2712472e+02    1.3964961e+00    9.8434438e-06    2.0392622e-05
  -1.2008717e+02    2.0547310e-01    2.0554132e-01    2.0544518e-01    3.4285070e+02    4.0281561e+02    3.4072524e+02    1.8219981e-03    3.7910447e-03    2.0807073e+00    1.1368684e-13    4.8259138e-14    1.0155059e+03    7.2720378e+02    1.3964530e+00    9.8152103e-06    2.0419709e-05
  -1.1950389e+02    2.0671874e-01    2.0678781e-01    2.0669096e-01    3.4346731e+02    4.0446030e+02    3.4130961e+02    1.8143260e-03    3.7910447e-03    2.0895058e+00    1.1368684e-13    0.0000000e+00    1.0155852e+03    7.2728313e+02    1.3964097e+00    9.7869162e-06    2.0446899e-05
  -1.1892610e+02    2.0797707e-01    2.0805916e-01    2.0794800e-01    3.4408654e+02    4.0609640e+02    3.4189751e+02    1.8066554e-03    3.7910447e-03    2.0983773e+00    1.1368684e-13    0.0000000e+00    1.0156649e+03    7.2736284e+02    1.3963663e+00    9.7585775e-06    2.0474206e-05
  -1.1835364e+02    2.0924612e-01    2.0931866e-01    2.0921697e-01    3.4470830e+02    4.0414223e+02    3.4248819e+02    1.7989867e-03    3.7910447e-03    2.1073223e+00    1.1368684e-13    0.0000000e+00    1.0157450e+03    7.2744288e+02    1.3963227e+00    9.7301904e-06    2.0501623e-05
  -1.1778632e+02    2.1052739e-01    2.1059836e-01    2.1049780e-01    3.4533267e+02    4.0568869e+02    3.4308182e+02    1.7913196e-03    3.7910447e-03    2.1163419e+00    1.1368684e-13    0.0000000e+00    1.0158254e+03    7.2752327e+02    1.3962789e+00    9.7017600e-06    2.0529154e-05
  -1.1722396e+02    2.1182021e-01    2.1189254e-01    2.1179047e-01    3.4595973e+02    4.0780059e+02    3.4367848e+02    1.7836536e-03    3.7910447e-03    2.1254378e+00    1.1368684e-13    0.0000000e+00    1.0159061e+03    7.2760402e+02    1.3962349e+00    9.6732787e-06    2.0556803e-05
  -1.1666646e+02    2.1312369e-01    2.1319259e-01    2.1309464e-01    3.4658946e+02    4.0932073e+02    3.4427778e+02    1.7759892e-03    3.7910447e-03    2.1346102e+00    1.4210855e-13    5.0980559e-14    1.0159872e+03    7.2768511e+02    1.3961907e+00    9.6447469e-06    2.0584569e-05
  -1.1611365e+02    2.1440660e-01    2.1447566e-01    2.1437389e-01    3.4722188e+02    4.1081439e+02    3.4487110e+02    1.7683263e-03    3.7910447e-03    2.1438603e+00    1.4210855e-13    0.0000000e+00    1.0160686e+03    7.2776656e+02    1.3961464e+00    9.6161674e-06    2.0612454e-05
  -1.1556538e+02    2.1577162e-01    2.1583859e-01    2.1574373e-01    3.4785717e+02    4.1232675e+02    3.4548587e+02    1.7606645e-03    3.7910447e-03    2.1531898e+00    1.4210855e-13    0.0000000e+00    1.0161505e+03    7.2784839e+02    1.3961018e+00    9.5875295e-06    2.0640460e-05
  -1.1502155e+02    2.1708398e-01    2.1715195e-01    2.1705004e-01    3.4849545e+02    4.0981705e+02    3.4608699e+02    1.7530043e-03    3.7910447e-03    2.1625987e+00    1.4210855e-13    0.0000000e+00    1.0162327e+03    7.2793060e+02    1.3960571e+00    9.5588445e-06    2.0668600e-05
  -1.1448200e+02    2.1843994e-01    2.1851109e-01    2.1841156e-01    3.4913685e+02    4.1123184e+02    3.4669914e+02    1.7453451e-03    3.7910447e-03    2.1720889e+00    1.4210855e-13    0.0000000e+00    1.0163153e+03    7.2801324e+02    1.3960122e+00    9.5301257e-06    2.0696880e-05
  -1.1394661e+02    2.1981219e-01    2.1987869e-01    2.1978497e-01    3.4978124e+02    4.1324141e+02    3.4731545e+02    1.7376871e-03    3.7910447e-03    2.1816613e+00    1.4210855e-13    0.0000000e+00    1.0163984e+03    7.2809630e+02    1.3959670e+00    9.5013575e-06    2.0725288e-05
  -1.1341530e+02    2.2119847e-01    2.2126427e-01    2.2117201e-01    3.5042868e+02    4.1467994e+02    3.4793512e+02    1.7300307e-03    3.7910447e-03    2.1913165e+00    1.4210855e-13    0.0000000e+00    1.0164819e+03    7.2817977e+02    1.3959216e+00    9.4725409e-06    2.0753830e-05
  -1.1288790e+02    2.2259793e-01    2.2266170e-01    2.2257187e-01    3.5107922e+02    4.1610544e+02    3.4855820e+02    1.7223751e-03    3.7910447e-03    2.2010564e+00    1.4210855e-13    0.0000000e+00    1.0165658e+03    7.2826369e+02    1.3958760e+00    9.4436763e-06    2.0782509e-05
  -1.1236435e+02    2.2401116e-01    2.2407487e-01    2.2398508e-01    3.5173289e+02    4.1752458e+02    3.4918478e+02    1.7147205e-03    3.7910448e-03    2.2108820e+00    1.4210855e-13    0.0000000e+00    1.0166501e+03    7.2834805e+02    1.3958301e+00    9.4147632e-06    2.0811325e-05
  -1.1184453e+02    2.2547354e-01    2.2553869e-01    2.2544726e-01    3.5238970e+02    4.1895567e+02    3.4982431e+02    1.7070674e-03    3.7910448e-03    2.2207939e+00    1.7053026e-13    5.4676236e-14    1.0167350e+03    7.2843288e+02    1.3957840e+00    9.3857987e-06    2.0840280e-05
  -1.1132833e+02    2.2691748e-01    2.2698956e-01    2.2688467e-01    3.5304946e+02    4.1667502e+02    3.5045896e+02    1.6994152e-03    3.7910448e-03    2.2307937e+00    1.7053026e-13    0.0000000e+00    1.0168205e+03    7.2851839e+02    1.3957376e+00    9.3567785e-06    2.0869372e-05
  -1.1081566e+02    2.2834272e-01    2.2841407e-01    2.2830647e-01    3.5371262e+02    4.1800456e+02    3.5108807e+02    1.6917641e-03    3.7910448e-03    2.2408827e+00    1.4210855e-13   -5.5438245e-14    1.0169065e+03    7.2860440e+02    1.3956908e+00    9.3277179e-06    2.0898604e-05
  -1.1030642e+02    2.2984685e-01    2.2991443e-01    2.2981804e-01    3.5437930e+02    4.1995088e+02    3.5173660e+02    1.6841139e-03    3.7910448e-03    2.2510620e+00    1.4210855e-13    0.0000000e+00    1.0169930e+03    7.2869090e+02    1.3956439e+00    9.2986137e-06    2.0927990e-05
  -1.0980052e+02    2.3133686e-01    2.3140161e-01    2.3130942e-01    3.5504948e+02    4.2131562e+02    3.5238147e+02    1.6764647e-03    3.7910449e-03    2.2613329e+00    1.4210855e-13    0.0000000e+00    1.0170799e+03    7.2877785e+02    1.3955967e+00    9.2694631e-06    2.0957532e-05
  -1.0929789e+02    2.3284147e-01    2.3290779e-01    2.3281461e-01    3.5572321e+02    4.2266662e+02    3.5302978e+02    1.6688165e-03    3.7910449e-03    2.2716967e+00    1.7053026e-13    5.6545579e-14    1.0171674e+03    7.2886528e+02    1.3955492e+00    9.2402687e-06    2.0987233e-05
  -1.0879844e+02    2.3436196e-01    2.3442412e-01    2.3433631e-01    3.5640052e+02    4.2401458e+02    3.5368234e+02    1.6611692e-03    3.7910449e-03    2.2821545e+00    1.7053026e-13    0.0000000e+00    1.0172553e+03    7.2895318e+02    1.3955015e+00    9.2110239e-06    2.1017093e-05
  -1.0830207e+02    2.3586892e-01    2.3594069e-01    2.3583779e-01    3.5708158e+02    4.2143312e+02    3.5433144e+02    1.6535229e-03    3.7910449e-03    2.2927078e+00    1.7053026e-13    0.0000000e+00    1.0173437e+03    7.2904158e+02    1.3954536e+00    9.1817313e-06    2.1047106e-05
  -1.0780872e+02    2.3744882e-01    2.3751342e-01    2.3742289e-01    3.5776652e+02    4.2273616e+02    3.5499833e+02    1.6458774e-03    3.7910449e-03    2.3033580e+00    1.7053026e-13    0.0000000e+00    1.0174326e+03    7.2913049e+02    1.3954053e+00    9.1524021e-06    2.1077310e-05
  -1.0731831e+02    2.3902119e-01    2.3908871e-01    2.3899437e-01    3.5845530e+02    4.2407314e+02    3.5566334e+02    1.6382329e-03    3.7910449e-03    2.3141062e+00    1.7053026e-13    0.0000000e+00    1.0175220e+03    7.2921992e+02    1.3953568e+00    9.1230287e-06    2.1107667e-05
  -1.0683077e+02    2.4057887e-01    2.4064404e-01    2.4054611e-01    3.5914788e+02    4.2586255e+02    3.5632470e+02    1.6305892e-03    3.7910449e-03    2.3249540e+00    1.7053026e-13    0.0000000e+00    1.0176120e+03    7.2930987e+02    1.3953081e+00    9.0936123e-06    2.1138198e-05
  -1.0634601e+02    2.4218018e-01    2.4224714e-01    2.4215435e-01    3.5984432e+02    4.2717064e+02    3.5699611e+02    1.6229465e-03    3.7910449e-03    2.3359026e+00    1.7053026e-13    0.0000000e+00    1.0177025e+03    7.2940036e+02    1.3952590e+00    9.0641478e-06    2.1168897e-05
  -1.0586398e+02    2.4380272e-01    2.4386603e-01    2.4377876e-01    3.6054465e+02    4.2847634e+02    3.5767238e+02    1.6153045e-03    3.7910449e-03    2.3469537e+00    1.7053026e-13    0.0000000e+00    1.0177935e+03    7.2949142e+02    1.3952097e+00    9.0346327e-06    2.1199758e-05
  -1.0538460e+02    2.4544411e-01    2.4550068e-01    2.4542139e-01    3.6124893e+02    4.2978074e+02    3.5835317e+02    1.6076634e-03    3.7910449e-03    2.3581086e+00    1.7053026e-13    0.0000000e+00    1.0178851e+03    7.2958303e+02    1.3951601e+00    9.0050662e-06    2.1230791e-05
  -1.0490780e+02    2.4710319e-01    2.4716022e-01    2.4707984e-01    3.6195737e+02    4.2763701e+02    3.5903854e+02    1.6000230e-03    3.7910449e-03    2.3693690e+00    1.4210855e-13   -5.9609718e-14    1.0179773e+03    7.2967522e+02    1.3951102e+00    8.9754664e-06    2.1262042e-05
  -1.0443354e+02    2.4878124e-01    2.4884153e-01    2.4875735e-01    3.6266997e+02    4.2888497e+02    3.5972868e+02    1.5923833e-03    3.7910449e-03    2.3807365e+00    1.4210855e-13    0.0000000e+00    1.0180702e+03    7.2976809e+02    1.3950599e+00    8.9458178e-06    2.1293448e-05
  -1.0396174e+02    2.5047759e-01    2.5053669e-01    2.5045347e-01    3.6338619e+02    4.3077027e+02    3.6042230e+02    1.5847446e-03    3.7910456e-03    2.3922124e+00    1.4210855e-13    0.0000000e+00    1.0181639e+03    7.2986181e+02    1.3950091e+00    8.9161103e-06    2.1325007e-05
  -1.0349235e+02    2.5219284e-01    2.5226109e-01    2.5216886e-01    3.6410657e+02    4.3205238e+02    3.6111982e+02    1.5771067e-03    3.7910456e-03    2.4037979e+00    1.4210855e-13    0.0000000e+00    1.0182583e+03    7.2995619e+02    1.3949581e+00    8.8863556e-06    2.1356747e-05
  -1.0302529e+02    2.5392736e-01    2.5398410e-01    2.5390389e-01    3.6483130e+02    4.3332013e+02    3.6182174e+02    1.5694691e-03    3.7910456e-03    2.4154956e+00    1.4210855e-13    0.0000000e+00    1.0183533e+03    7.3005116e+02    1.3949067e+00    8.8565533e-06    2.1388677e-05
  -1.0256053e+02    2.5568025e-01    2.5573913e-01    2.5565722e-01    3.6556037e+02    4.3458941e+02    3.6252788e+02    1.5618326e-03    3.7910456e-03    2.4273061e+00    1.4210855e-13    0.0000000e+00    1.0184488e+03    7.3014671e+02    1.3948550e+00    8.8267050e-06    2.1420800e-05
  -1.0209800e+02    2.5745531e-01    2.5751051e-01    2.5743173e-01    3.6629394e+02    4.3586168e+02    3.6323937e+02    1.5541969e-03    3.7910456e-03    2.4392312e+00    1.4210855e-13    0.0000000e+00    1.0185450e+03    7.3024287e+02    1.3948030e+00    8.7968190e-06    2.1453140e-05
  -1.0163764e+02    2.5924933e-01    2.5930613e-01    2.5922636e-01    3.6703213e+02    4.3203346e+02    3.6395522e+02    1.5465614e-03    3.7910456e-03    2.4512740e+00    1.4210855e-13    0.0000000e+00    1.0186417e+03    7.3033964e+02    1.3947507e+00    8.7668851e-06    2.1485685e-05
  -1.0117943e+02    2.6106621e-01    2.6112120e-01    2.6104346e-01    3.6777487e+02    4.3370010e+02    3.6467617e+02    1.5389271e-03    3.7910464e-03    2.4634346e+00    1.4210855e-13    0.0000000e+00    1.0187391e+03    7.3043705e+02    1.3946981e+00    8.7369034e-06    2.1518405e-05
  -1.0072328e+02    2.6290248e-01    2.6296265e-01    2.6288394e-01    3.6852234e+02    4.3401310e+02    3.6538789e+02    1.5312933e-03    3.7910464e-03    2.4757155e+00    1.4210855e-13    0.0000000e+00    1.0188372e+03    7.3053510e+02    1.3946451e+00    8.7068763e-06    2.1551333e-05
  -1.0026915e+02    2.6475990e-01    2.6483272e-01    2.6473178e-01    3.6927448e+02    4.3494229e+02    3.6612236e+02    1.5236601e-03    3.7910464e-03    2.4881181e+00    1.1368684e-13   -6.2586179e-14    1.0189359e+03    7.3063380e+02    1.3945918e+00    8.6768036e-06    2.1584470e-05
  -9.9817011e+01    2.6664088e-01    2.6673126e-01    2.6661553e-01    3.7003130e+02    4.3620611e+02    3.6686211e+02    1.5160277e-03    3.7910464e-03    2.5006445e+00    1.1368684e-13    0.0000000e+00    1.0190353e+03    7.3073318e+02    1.3945381e+00    8.6466861e-06    2.1617818e-05
  -9.9366792e+01    2.6854459e-01    2.6862658e-01    2.6852015e-01    3.7079290e+02    4.3747719e+02    3.6760268e+02    1.5083958e-03    3.7910464e-03    2.5132968e+00    1.1368684e-13    0.0000000e+00    1.0191353e+03    7.3083326e+02    1.3944841e+00    8.6165219e-06    2.1651388e-05
  -9.8918464e+01    2.7047216e-01    2.7053922e-01    2.7044690e-01    3.7155944e+02    4.3875176e+02    3.6834883e+02    1.5007648e-03    3.7910464e-03    2.5260764e+00    1.1368684e-13    0.0000000e+00    1.0192361e+03    7.3093405e+02    1.3944297e+00    8.5862998e-06    2.1685151e-05
  -9.8471966e+01    2.7242173e-01    2.7247683e-01    2.7239632e-01    3.7233099e+02    4.3669700e+02    3.6910067e+02    1.4931341e-03    3.7910464e-03    2.5389859e+00    1.1368684e-13    0.0000000e+00    1.0193377e+03    7.3103559e+02    1.3943749e+00    8.5560335e-06    2.1719132e-05
  -9.8027267e+01    2.7442584e-01    2.7448168e-01    2.7440436e-01    3.7310750e+02    4.3804138e+02    3.6986169e+02    1.4855042e-03    3.7910463e-03    2.5520266e+00    1.1368684e-13    0.0000000e+00    1.0194401e+03    7.3113796e+02    1.3943197e+00    8.5257249e-06    2.1753336e-05
  -9.7584316e+01    2.7639341e-01    2.7644873e-01    2.7636741e-01    3.7388846e+02    4.3901722e+02    3.7061865e+02    1.4778750e-03    3.7910463e-03    2.5652010e+00    1.1368684e-13    0.0000000e+00    1.0195436e+03    7.3124146e+02    1.3942639e+00    8.4953600e-06    2.1787739e-05
  -9.7143069e+01    2.7841275e-01    2.7847248e-01    2.7839392e-01    3.7467454e+02    4.4027740e+02    3.7138417e+02    1.4702461e-03    3.7910463e-03    2.5785113e+00    1.1368684e-13    0.0000000e+00    1.0196478e+03    7.3134572e+02    1.3942077e+00    8.4649447e-06    2.1822364e-05
  -9.6703497e+01    2.8048945e-01    2.8053622e-01    2.8047057e-01    3.7546588e+02    4.4154101e+02    3.7215777e+02    1.4626183e-03    3.7910463e-03    2.5919588e+00    1.1368684e-13    0.0000000e+00    1.0197528e+03    7.3145069e+02    1.3941511e+00    8.4344816e-06    2.1857215e-05
  -9.6265535e+01    2.8253209e-01    2.8260297e-01    2.8250799e-01    3.7626250e+02    4.4278383e+02    3.7293207e+02    1.4549905e-03    3.7910463e-03    2.6055472e+00    1.1368684e-13    0.0000000e+00    1.0198585e+03    7.3155640e+02    1.3940941e+00    8.4039628e-06    2.1892293e-05
  -9.5829177e+01    2.8462822e-01    2.8468543e-01    2.8460832e-01    3.7706457e+02    4.4083652e+02    3.7371338e+02    1.4473637e-03    3.7910463e-03    2.6192769e+00    1.1368684e-13    0.0000000e+00    1.0199649e+03    7.3166282e+02    1.3940368e+00    8.3733953e-06    2.1927614e-05
  -9.5394356e+01    2.8675246e-01    2.8680124e-01    2.8670322e-01    3.7787224e+02    4.4209139e+02    3.7450119e+02    1.4397375e-03    3.7910463e-03    2.6331511e+00    1.2789769e-13    3.2682080e-14    1.0200721e+03    7.3177004e+02    1.3939791e+00    8.3427945e-06    2.1963187e-05
  -9.4961038e+01    2.8890294e-01    2.8894940e-01    2.8888337e-01    3.7868548e+02    4.4348370e+02    3.7529426e+02    1.4321114e-03    3.7910463e-03    2.6471727e+00    1.2789769e-13    0.0000000e+00    1.0201801e+03    7.3187804e+02    1.3939209e+00    8.3121396e-06    2.1998997e-05
  -9.4529204e+01    2.9107612e-01    2.9112727e-01    2.9105757e-01    3.7950427e+02    4.4446445e+02    3.7609132e+02    1.4244864e-03    3.7910463e-03    2.6613426e+00    1.2789769e-13    0.0000000e+00    1.0202889e+03    7.3198683e+02    1.3938624e+00    8.2814361e-06    2.2035047e-05
  -9.4098795e+01    2.9328075e-01    2.9332751e-01    2.9326328e-01    3.8032865e+02    4.4570225e+02    3.7689516e+02    1.4168618e-03    3.7910463e-03    2.6756641e+00    1.1368684e-13   -3.3017138e-14    1.0203986e+03    7.3209649e+02    1.3938034e+00    8.2506815e-06    2.2071341e-05
  -9.3669779e+01    2.9551619e-01    2.9558246e-01    2.9549921e-01    3.8115878e+02    4.4693523e+02    3.7770555e+02    1.4092375e-03    3.7910463e-03    2.6901402e+00    1.2789769e-13    3.3124250e-14    1.0205091e+03    7.3220700e+02    1.3937440e+00    8.2198728e-06    2.2107890e-05
  -9.3242139e+01    2.9777754e-01    2.9783306e-01    2.9776025e-01    3.8199474e+02    4.4819642e+02    3.7852128e+02    1.4016140e-03    3.7910463e-03    2.7047720e+00    1.2789769e-13    0.0000000e+00    1.0206205e+03    7.3231836e+02    1.3936841e+00    8.1890158e-06    2.2144689e-05
  -9.2815820e+01    3.0006731e-01    3.0010750e-01    3.0005076e-01    3.8283655e+02    4.4691662e+02    3.7934326e+02    1.3939911e-03    3.7910463e-03    2.7195628e+00    1.2789769e-13    0.0000000e+00    1.0207327e+03    7.3243064e+02    1.3936237e+00    8.1581017e-06    2.2181739e-05
  -9.2390790e+01    3.0238864e-01    3.0243706e-01    3.0236158e-01    3.8368410e+02    4.4862564e+02    3.8017129e+02    1.3863686e-03    3.7910463e-03    2.7345155e+00    1.2789769e-13    0.0000000e+00    1.0208462e+03    7.3254412e+02    1.3935628e+00    8.1271383e-06    2.2219034e-05
  -9.1967022e+01    3.0473979e-01    3.0477952e-01    3.0472272e-01    3.8453729e+02    4.4986715e+02    3.8100468e+02    1.3787465e-03    3.7910463e-03    2.7496326e+00    1.2789769e-13    0.0000000e+00    1.0209609e+03    7.3265885e+02    1.3935011e+00    8.0961130e-06    2.2256570e-05
  -9.1544487e+01    3.0712091e-01    3.0716054e-01    3.0710486e-01    3.8539664e+02    4.5110337e+02    3.8184396e+02    1.3711251e-03    3.7910463e-03    2.7649163e+00    1.1368684e-13   -3.3632338e-14    1.0210765e+03    7.3277442e+02    1.3934391e+00    8.0650308e-06    2.2294357e-05
  -9.1123141e+01    3.0953387e-01    3.0957219e-01    3.0951840e-01    3.8626226e+02    4.5233041e+02    3.8268965e+02    1.3635043e-03    3.7910463e-03    2.7803699e+00    1.1368684e-13    0.0000000e+00    1.0211930e+03    7.3289088e+02    1.3933766e+00    8.0338731e-06    2.2332349e-05
  -9.0702955e+01    3.1197913e-01    3.1201951e-01    3.1196399e-01    3.8713421e+02    4.5356556e+02    3.8354199e+02    1.3558839e-03    3.7910463e-03    2.7959962e+00    1.1368684e-13    0.0000000e+00    1.0213103e+03    7.3300824e+02    1.3933136e+00    8.0026497e-06    2.2370588e-05
  -9.0283896e+01    3.1445824e-01    3.1451090e-01    3.1444271e-01    3.8801273e+02    4.5086986e+02    3.8440128e+02    1.3482639e-03    3.7910463e-03    2.8117984e+00    1.1368684e-13    0.0000000e+00    1.0214286e+03    7.3312647e+02    1.3932501e+00    7.9713637e-06    2.2409092e-05
  -8.9865945e+01    3.1696979e-01    3.1700721e-01    3.1691075e-01    3.8889786e+02    4.5201390e+02    3.8526716e+02    1.3406445e-03    3.7910463e-03    2.8277789e+00    1.1368684e-13    0.0000000e+00    1.0215478e+03    7.3324569e+02    1.3931862e+00    7.9400223e-06    2.2447850e-05
  -8.9449062e+01    3.1951569e-01    3.1956167e-01    3.1947974e-01    3.8978958e+02    4.5322505e+02    3.8613965e+02    1.3330257e-03    3.7910463e-03    2.8439409e+00    1.1368684e-13    0.0000000e+00    1.0216680e+03    7.3336591e+02    1.3931217e+00    7.9085978e-06    2.2486802e-05
  -8.9033215e+01    3.2209527e-01    3.2213128e-01    3.2208096e-01    3.9068793e+02    4.5432769e+02    3.8701892e+02    1.3254074e-03    3.7910463e-03    2.8602876e+00    1.1368684e-13    0.0000000e+00    1.0217893e+03    7.3348718e+02    1.3930568e+00    7.8770999e-06    2.2525989e-05
  -8.8618375e+01    3.2471013e-01    3.2474679e-01    3.2469688e-01    3.9159304e+02    4.5557472e+02    3.8790493e+02    1.3177895e-03    3.7910463e-03    2.8768223e+00    9.9475983e-14   -3.4256243e-14    1.0219116e+03    7.3360947e+02    1.3929912e+00    7.8455198e-06    2.2565385e-05
  -8.8204513e+01    3.2736090e-01    3.2739664e-01    3.2734839e-01    3.9250498e+02    4.5681671e+02    3.8879796e+02    1.3101721e-03    3.7910463e-03    2.8935483e+00    9.9475983e-14    0.0000000e+00    1.0220349e+03    7.3373279e+02    1.3929252e+00    7.8138653e-06    2.2605019e-05
  -8.7791601e+01    3.3008426e-01    3.3011626e-01    3.3007048e-01    3.9342382e+02    4.5806994e+02    3.8970216e+02    1.3025552e-03    3.7910463e-03    2.9104689e+00    9.9475983e-14    0.0000000e+00    1.0221594e+03    7.3385730e+02    1.3928585e+00    7.7821442e-06    2.2644926e-05
  -8.7616208e+01    3.3130291e-01    3.3142737e-01    3.3127452e-01    3.9381592e+02    4.5751528e+02    3.9007181e+02    1.2993146e-03    3.7910463e-03    2.9177277e+00    9.9475983e-14    0.0000000e+00    1.0222128e+03    7.3391068e+02    1.3928299e+00    7.7686050e-06    2.2661926e-05
  -8.7396966e+01    3.3275387e-01    3.3291545e-01    3.3271081e-01    3.9430843e+02    4.5786236e+02    3.9055680e+02    1.2952599e-03    3.7910463e-03    2.9268614e+00    9.9475983e-14    0.0000000e+00    1.0222800e+03    7.3397791e+02    1.3927940e+00    7.7516439e-06    2.2683258e-05
  -8.7122914e+01    3.3457252e-01    3.3463372e-01    3.3445232e-01    3.9492810e+02    4.5881518e+02    3.9117243e+02    1.2901850e-03    3.7910463e-03    2.9383742e+00    9.9475983e-14    0.0000000e+00    1.0223647e+03    7.3406256e+02    1.3927487e+00    7.7303929e-06    2.2710058e-05
  -8.6780350e+01    3.3686759e-01    3.3690209e-01    3.3680904e-01    3.9570892e+02    4.6010195e+02    3.9194405e+02    1.2838316e-03    3.7910463e-03    2.9529156e+00    1.0658141e-13    2.0741855e-14    1.0224713e+03    7.3416924e+02    1.3926916e+00    7.7037519e-06    2.2743806e-05
  -8.6370577e+01    3.3964044e-01    3.3967230e-01    3.3961380e-01    3.9665196e+02    4.6036790e+02    3.9286607e+02    1.2762176e-03    3.7910463e-03    2.9705328e+00    1.0658141e-13    0.0000000e+00    1.0226002e+03    7.3429813e+02    1.3926227e+00    7.6717756e-06    2.2784546e-05
  -8.5961561e+01    3.4253489e-01    3.4257330e-01    3.4251431e-01    3.9760272e+02    4.6161509e+02    3.9380093e+02    1.2686029e-03    3.7910463e-03    2.9883633e+00    1.1368684e-13    1.7372004e-14    1.0227302e+03    7.3442813e+02    1.3925532e+00    7.6397163e-06    2.2825547e-05
  -8.5553342e+01    3.4540161e-01    3.4543729e-01    3.4538088e-01    3.9856094e+02    4.6164708e+02    3.9473609e+02    1.2609886e-03    3.7910463e-03    3.0064081e+00    1.2079227e-13    1.7405929e-14    1.0228613e+03    7.3455922e+02    1.3924831e+00    7.6075670e-06    2.2866763e-05
  -8.5145894e+01    3.4834499e-01    3.4838398e-01    3.4833324e-01    3.9952679e+02    4.6289577e+02    3.9568385e+02    1.2533748e-03    3.7910463e-03    3.0246709e+00    1.2079227e-13    0.0000000e+00    1.0229935e+03    7.3469146e+02    1.3924125e+00    7.5753114e-06    2.2908160e-05
  -8.4739189e+01    3.5133131e-01    3.5137747e-01    3.5131821e-01    4.0050044e+02    4.6414995e+02    3.9663993e+02    1.2457615e-03    3.7910463e-03    3.0431558e+00    1.1368684e-13   -1.7470738e-14    1.0231270e+03    7.3482493e+02    1.3923412e+00    7.5428832e-06    2.2949543e-05
  -8.4333202e+01    3.5436173e-01    3.5439821e-01    3.5423376e-01    4.0148204e+02    4.6557235e+02    3.9760394e+02    1.2381486e-03    3.7910463e-03    3.0618669e+00    1.0658141e-13   -1.7501616e-14    1.0232618e+03    7.3495968e+02    1.3922693e+00    7.5103272e-06    2.2991012e-05
  -8.3927907e+01    3.5743682e-01    3.5747907e-01    3.5738901e-01    4.0247167e+02    4.6712988e+02    3.9857563e+02    1.2305362e-03    3.7910463e-03    3.0808084e+00    1.0658141e-13    0.0000000e+00    1.0233978e+03    7.3509567e+02    1.3921967e+00    7.4776452e-06    2.3032598e-05
  -8.3523277e+01    3.6055642e-01    3.6059591e-01    3.6054023e-01    4.0346928e+02    4.6580782e+02    3.9955523e+02    1.2229243e-03    3.7910463e-03    3.0999845e+00    1.1368684e-13    1.7560310e-14    1.0235351e+03    7.3523305e+02    1.3921234e+00    7.4447160e-06    2.3073924e-05
  -8.3119287e+01    3.6372131e-01    3.6377913e-01    3.6370101e-01    4.0447447e+02    4.6705294e+02    4.0054206e+02    1.2153128e-03    3.7910463e-03    3.1193996e+00    1.1368684e-13    0.0000000e+00    1.0236745e+03    7.3537239e+02    1.3920491e+00    7.4111035e-06    2.3113609e-05
  -8.2715911e+01    3.6693320e-01    3.6698001e-01    3.6691205e-01    4.0548783e+02    4.6830464e+02    4.0153689e+02    1.2077018e-03    3.7910463e-03    3.1390582e+00    1.1368684e-13    0.0000000e+00    1.0238153e+03    7.3551318e+02    1.3919741e+00    7.3772181e-06    2.3152928e-05
  -8.2313124e+01    3.7019563e-01    3.7024440e-01    3.7018010e-01    4.0650977e+02    4.6956511e+02    4.0254119e+02    1.2000913e-03    3.7910463e-03    3.1589650e+00    1.1368684e-13    0.0000000e+00    1.0239573e+03    7.3565524e+02    1.3918984e+00    7.3432801e-06    2.3192579e-05
  -8.1910901e+01    3.7350610e-01    3.7353934e-01    3.7347913e-01    4.0754043e+02    4.7081536e+02    4.0355415e+02    1.1924812e-03    3.7910463e-03    3.1791246e+00    1.1368684e-13    0.0000000e+00    1.0241007e+03    7.3579857e+02    1.3918220e+00    7.3092911e-06    2.3232569e-05
  -8.1509217e+01    3.7686754e-01    3.7689980e-01    3.7673677e-01    4.0857991e+02    4.7201824e+02    4.0457593e+02    1.1848716e-03    3.7910470e-03    3.1995426e+00    1.1368684e-13    0.0000000e+00    1.0242453e+03    7.3594324e+02    1.3917450e+00    7.2752548e-06    2.3272901e-05
  -8.1108046e+01    3.8028063e-01    3.8030748e-01    3.8022187e-01    4.0962835e+02    4.7400109e+02    4.0560657e+02    1.1772624e-03    3.7910470e-03    3.2202227e+00    1.1368684e-13    0.0000000e+00    1.0243914e+03    7.3608932e+02    1.3916673e+00    7.2411684e-06    2.3313580e-05
  -8.0707365e+01    3.8374516e-01    3.8377779e-01    3.8372071e-01    4.1068573e+02    4.7159585e+02    4.0664598e+02    1.1696537e-03    3.7910470e-03    3.2411705e+00    1.1368684e-13    0.0000000e+00    1.0245390e+03    7.3623687e+02    1.3915888e+00    7.2070278e-06    2.3354607e-05
  -8.0307148e+01    3.8726369e-01    3.8729358e-01    3.8723426e-01    4.1175225e+02    4.7286515e+02    4.0769478e+02    1.1620454e-03    3.7910470e-03    3.2623914e+00    1.1191048e-13   -4.4384860e-15    1.0246880e+03    7.3638590e+02    1.3915095e+00    7.1728345e-06    2.3395988e-05
  -7.9907371e+01    3.9083943e-01    3.9087093e-01    3.9081242e-01    4.1282802e+02    4.7413162e+02    4.0875370e+02    1.1544376e-03    3.7910470e-03    3.2838908e+00    1.1191048e-13    0.0000000e+00    1.0248385e+03    7.3653642e+02    1.3914295e+00    7.1385839e-06    2.3437728e-05
  -7.9508010e+01    3.9447170e-01    3.9452444e-01    3.9443620e-01    4.1391312e+02    4.7422036e+02    4.0982231e+02    1.1468303e-03    3.7910470e-03    3.3056740e+00    1.1191048e-13    0.0000000e+00    1.0249907e+03    7.3668865e+02    1.3913486e+00    7.1042777e-06    2.3479830e-05
  -7.9109040e+01    3.9815552e-01    3.9817885e-01    3.9804586e-01    4.1500710e+02    4.7561300e+02    4.1089777e+02    1.1392234e-03    3.7910470e-03    3.3277469e+00    1.1191048e-13    0.0000000e+00    1.0251454e+03    7.3684333e+02    1.3912665e+00    7.0699077e-06    2.3522276e-05
  -7.8710437e+01    4.0190468e-01    4.0195242e-01    4.0180433e-01    4.1611092e+02    4.7689496e+02    4.1198408e+02    1.1316169e-03    3.7910471e-03    3.3501152e+00    1.1235457e-13    1.1141140e-15    1.0253017e+03    7.3699958e+02    1.3911835e+00    7.0354891e-06    2.3565104e-05
  -7.8312177e+01    4.0571152e-01    4.0573679e-01    4.0564650e-01    4.1722471e+02    4.7649154e+02    4.1308034e+02    1.1240110e-03    3.7910471e-03    3.3727848e+00    1.1235457e-13    0.0000000e+00    1.0254594e+03    7.3715734e+02    1.3910998e+00    7.0010150e-06    2.3608319e-05
  -7.7914235e+01    4.0962458e-01    4.0966422e-01    4.0958919e-01    4.1834876e+02    4.7780699e+02    4.1419524e+02    1.1164054e-03    3.7910471e-03    3.3957620e+00    1.1235457e-13    0.0000000e+00    1.0256188e+03    7.3731667e+02    1.3910153e+00    6.9664869e-06    2.3651932e-05
  -7.7516588e+01    4.1350864e-01    4.1353909e-01    4.1346761e-01    4.1948289e+02    4.7908439e+02    4.1530221e+02    1.1088004e-03    3.7910471e-03    3.4190530e+00    1.1235457e-13    0.0000000e+00    1.0257797e+03    7.3747759e+02    1.3909300e+00    6.9319019e-06    2.3695936e-05
  -7.7119212e+01    4.1755809e-01    4.1758467e-01    4.1752518e-01    4.2062751e+02    4.8038743e+02    4.1644041e+02    1.1011957e-03    3.7910472e-03    3.4426642e+00    1.1235457e-13    0.0000000e+00    1.0259424e+03    7.3764027e+02    1.3908438e+00    6.8972579e-06    2.3740348e-05
  -7.6877416e+01    4.2009691e-01    4.2019998e-01    4.1998703e-01    4.2132838e+02    4.8027892e+02    4.1712397e+02    1.0965663e-03    3.7910472e-03    3.4571982e+00    1.1235457e-13    0.0000000e+00    1.0260421e+03    7.3774003e+02    1.3907909e+00    6.8761247e-06    2.3767541e-05
  -7.6575170e+01    4.2319587e-01    4.2324392e-01    4.2307896e-01    4.2221102e+02    4.8139835e+02    4.1799853e+02    1.0907775e-03    3.7910472e-03    3.4755457e+00    1.1235457e-13    0.0000000e+00    1.0261678e+03    7.3786574e+02    1.3907243e+00    6.8496757e-06    2.3801788e-05
  -7.6197363e+01    4.2708951e-01    4.2711885e-01    4.2694278e-01    4.2332448e+02    4.8260217e+02    4.1908398e+02    1.0835386e-03    3.7910471e-03    3.4987651e+00    1.1235457e-13    0.0000000e+00    1.0263267e+03    7.3802460e+02    1.3906402e+00    6.8165676e-06    2.3844990e-05
  -7.5800717e+01    4.3132161e-01    4.3133314e-01    4.3123046e-01    4.2450449e+02    4.8403985e+02    4.2025174e+02    1.0759356e-03    3.7910470e-03    3.5234888e+00    1.1235457e-13    0.0000000e+00    1.0264960e+03    7.3819394e+02    1.3905506e+00    6.7817311e-06    2.3890774e-05
  -7.5404234e+01    4.3561346e-01    4.3563365e-01    4.3556155e-01    4.2569515e+02    4.8308361e+02    4.2142601e+02    1.0683329e-03    3.7910470e-03    3.5485632e+00    1.1235457e-13    0.0000000e+00    1.0266678e+03    7.3836574e+02    1.3904597e+00    6.7468293e-06    2.3936972e-05
  -7.5007895e+01    4.3997890e-01    4.4000422e-01    4.3992640e-01    4.2689722e+02    4.8439844e+02    4.2261308e+02    1.0607308e-03    3.7910470e-03    3.5739955e+00    1.1235457e-13    0.0000000e+00    1.0268414e+03    7.3853930e+02    1.3903680e+00    6.7118693e-06    2.3983612e-05
  -7.4611674e+01    4.4441994e-01    4.4445009e-01    4.4437466e-01    4.2811086e+02    4.8571468e+02    4.2381273e+02    1.0531291e-03    3.7910470e-03    3.5997934e+00    1.1590728e-13    8.9665050e-15    1.0270168e+03    7.3871468e+02    1.3902753e+00    6.6768466e-06    2.4030701e-05
  -7.4215549e+01    4.4888280e-01    4.4893571e-01    4.4884569e-01    4.2933617e+02    4.8652195e+02    4.2500827e+02    1.0455278e-03    3.7910470e-03    3.6259648e+00    1.1590728e-13    0.0000000e+00    1.0271940e+03    7.3889193e+02    1.3901817e+00    6.6417633e-06    2.4078243e-05
  -7.3819493e+01    4.5353235e-01    4.5354714e-01    4.5338375e-01    4.3057360e+02    4.8783365e+02    4.2624841e+02    1.0379270e-03    3.7910470e-03    3.6525178e+00    1.1590728e-13    0.0000000e+00    1.0273734e+03    7.3907127e+02    1.3900870e+00    6.6066197e-06    2.4126256e-05
  -7.3423484e+01    4.5821148e-01    4.5825421e-01    4.5807329e-01    4.3182321e+02    4.8944195e+02    4.2748457e+02    1.0303267e-03    3.7910470e-03    3.6794610e+00    1.2301271e-13    1.7942589e-14    1.0275548e+03    7.3925272e+02    1.3899912e+00    6.5714191e-06    2.4174740e-05
  -7.3027497e+01    4.6291416e-01    4.6293929e-01    4.6283188e-01    4.3308496e+02    4.8897342e+02    4.2871740e+02    1.0227269e-03    3.7910470e-03    3.7068030e+00    1.2301271e-13    0.0000000e+00    1.0277383e+03    7.3943625e+02    1.3898945e+00    6.5361538e-06    2.4223696e-05
  -7.2631508e+01    4.6781314e-01    4.6784588e-01    4.6775232e-01    4.3435913e+02    4.9033942e+02    4.2999106e+02    1.0151275e-03    3.7910470e-03    3.7345526e+00    1.2301271e-13    0.0000000e+00    1.0279245e+03    7.3962236e+02    1.3897963e+00    6.5008230e-06    2.4273134e-05
  -7.2235491e+01    4.7274300e-01    4.7277585e-01    4.7268184e-01    4.3564525e+02    4.9167845e+02    4.3126054e+02    1.0075286e-03    3.7910470e-03    3.7627190e+00    1.2301271e-13    0.0000000e+00    1.0281138e+03    7.3981174e+02    1.3896966e+00    6.4654209e-06    2.4323035e-05
  -7.1839423e+01    4.7770669e-01    4.7773155e-01    4.7764962e-01    4.3694426e+02    4.9300535e+02    4.3253414e+02    9.9993015e-04    3.7910470e-03    3.7913118e+00    1.3011814e-13    1.7939916e-14    1.0283052e+03    7.4000313e+02    1.3895958e+00    6.4299516e-06    2.4373437e-05
  -7.1443279e+01    4.8287604e-01    4.8292288e-01    4.8280793e-01    4.3825684e+02    4.9424574e+02    4.3384056e+02    9.9233220e-04    3.7910470e-03    3.8203406e+00    1.3011814e-13    0.0000000e+00    1.0284988e+03    7.4019672e+02    1.3894939e+00    6.3944174e-06    2.4424365e-05
  -7.1047033e+01    4.8808031e-01    4.8811085e-01    4.8787507e-01    4.3958308e+02    4.9553401e+02    4.3515079e+02    9.8473473e-04    3.7910470e-03    3.8498154e+00    1.3011814e-13    0.0000000e+00    1.0286947e+03    7.4039264e+02    1.3893908e+00    6.3588252e-06    2.4475823e-05
  -7.0650661e+01    4.9338457e-01    4.9341764e-01    4.9323858e-01    4.4092302e+02    4.9685748e+02    4.3647535e+02    9.7713774e-04    3.7910470e-03    3.8797467e+00    1.3011814e-13    0.0000000e+00    1.0288931e+03    7.4059100e+02    1.3892865e+00    6.3231669e-06    2.4527813e-05
  -7.0254137e+01    4.9878236e-01    4.9880733e-01    4.9869791e-01    4.4227690e+02    4.9622608e+02    4.3781377e+02    9.6954124e-04    3.7910470e-03    3.9101451e+00    1.3011814e-13    0.0000000e+00    1.0290939e+03    7.4079180e+02    1.3891810e+00    6.2874412e-06    2.4580343e-05
  -6.9857437e+01    5.0428093e-01    5.0434405e-01    5.0420824e-01    4.4364492e+02    4.9761397e+02    4.3916659e+02    9.6194523e-04    3.7910470e-03    3.9410217e+00    1.3011814e-13    0.0000000e+00    1.0292973e+03    7.4099520e+02    1.3890742e+00    6.2516473e-06    2.4633422e-05
  -6.9460533e+01    5.0988221e-01    5.0990485e-01    5.0981054e-01    4.4502667e+02    4.9898840e+02    4.4053196e+02    9.5434971e-04    3.7910470e-03    3.9723876e+00    1.3011814e-13    0.0000000e+00    1.0295042e+03    7.4120211e+02    1.3889656e+00    6.2157769e-06    2.4687034e-05
  -6.9063401e+01    5.1559386e-01    5.1565026e-01    5.1553035e-01    4.4642285e+02    4.9992876e+02    4.4191144e+02    9.4675468e-04    3.7910470e-03    4.0042548e+00    1.3011814e-13    0.0000000e+00    1.0297142e+03    7.4141212e+02    1.3888554e+00    6.1798335e-06    2.4741206e-05
  -6.8666014e+01    5.2141311e-01    5.2143701e-01    5.2131972e-01    4.4783420e+02    5.0125296e+02    4.4330612e+02    9.3916016e-04    3.7910470e-03    4.0366352e+00    1.3011814e-13    0.0000000e+00    1.0299267e+03    7.4162464e+02    1.3887439e+00    6.1438211e-06    2.4795966e-05
  -6.8268346e+01    5.2734539e-01    5.2737182e-01    5.2707301e-01    4.4926104e+02    5.0267501e+02    4.4471640e+02    9.3156614e-04    3.7910470e-03    4.0695414e+00    1.4432899e-13    3.5735492e-14    1.0301419e+03    7.4183985e+02    1.3886312e+00    6.1077431e-06    2.4851323e-05
  -6.7870371e+01    5.3339290e-01    5.3341008e-01    5.3325820e-01    4.5070346e+02    5.0418387e+02    4.4614230e+02    9.2397263e-04    3.7910470e-03    4.1029863e+00    1.4432899e-13    0.0000000e+00    1.0303600e+03    7.4205788e+02    1.3885170e+00    6.0715901e-06    2.4907274e-05
  -6.7472061e+01    5.3955601e-01    5.3958060e-01    5.3947734e-01    4.5216176e+02    5.0396329e+02    4.4758347e+02    9.1637963e-04    3.7910465e-03    4.1369825e+00    1.4432899e-13    0.0000000e+00    1.0305809e+03    7.4227882e+02    1.3884013e+00    6.0353663e-06    2.4963843e-05
  -6.7073389e+01    5.4584295e-01    5.4586843e-01    5.4575771e-01    4.5363615e+02    5.0538060e+02    4.4904144e+02    9.0878715e-04    3.7910465e-03    4.1715450e+00    1.3011814e-13   -3.5645506e-14    1.0308048e+03    7.4250276e+02    1.3882842e+00    5.9990690e-06    2.5021039e-05
  -6.6674328e+01    5.5225692e-01    5.5228587e-01    5.5217548e-01    4.5512631e+02    5.0667858e+02    4.5051588e+02    9.0119519e-04    3.7910465e-03    4.2066875e+00    1.3011814e-13    0.0000000e+00    1.0310328e+03    7.4273071e+02    1.3881650e+00    5.9626876e-06    2.5078842e-05
  -6.6274850e+01    5.5880575e-01    5.5888935e-01    5.5873486e-01    4.5663306e+02    5.0816156e+02    4.5200715e+02    8.9360375e-04    3.7910457e-03    4.2424236e+00    1.3011814e-13    0.0000000e+00    1.0312645e+03    7.4296239e+02    1.3880440e+00    5.9262308e-06    2.5137281e-05
  -6.5874927e+01    5.6547945e-01    5.6549783e-01    5.6530004e-01    4.5815704e+02    5.0851213e+02    4.5351487e+02    8.8601285e-04    3.7910457e-03    4.2787705e+00    1.4432899e-13    3.5533958e-14    1.0314991e+03    7.4319699e+02    1.3879215e+00    5.8897000e-06    2.5196403e-05
  -6.5474530e+01    5.7229389e-01    5.7232810e-01    5.7209076e-01    4.5969871e+02    5.0995924e+02    4.5504049e+02    8.7842249e-04    3.7910456e-03    4.3157429e+00    1.3011814e-13   -3.5491911e-14    1.0317369e+03    7.4343480e+02    1.3877974e+00    5.8530963e-06    2.5256201e-05
  -6.5073630e+01    5.7925004e-01    5.7926883e-01    5.7912256e-01    4.6125822e+02    5.1074575e+02    4.5658490e+02    8.7083267e-04    3.7910456e-03    4.3533572e+00    1.3011814e-13    0.0000000e+00    1.0319780e+03    7.4367596e+02    1.3876717e+00    5.8164124e-06    2.5316683e-05
  -6.4672199e+01    5.8634409e-01    5.8636702e-01    5.8624580e-01    4.6283591e+02    5.1218462e+02    4.5814601e+02    8.6324339e-04    3.7910456e-03    4.3916300e+00    1.3011814e-13    0.0000000e+00    1.0322226e+03    7.4392054e+02    1.3875442e+00    5.7796498e-06    2.5377868e-05
  -6.4270205e+01    5.9359016e-01    5.9361206e-01    5.9348953e-01    4.6443196e+02    5.1330849e+02    4.5972667e+02    8.5565467e-04    3.7910456e-03    4.4305790e+00    1.0169643e-13   -7.0701897e-14    1.0324710e+03    7.4416889e+02    1.3874149e+00    5.7428078e-06    2.5439769e-05
  -6.3867619e+01    6.0100178e-01    6.0102878e-01    6.0090908e-01    4.6604591e+02    5.1478247e+02    4.6132726e+02    8.4806652e-04    3.7910456e-03    4.4702220e+00    1.0169643e-13    0.0000000e+00    1.0327245e+03    7.4442239e+02    1.3872829e+00    5.7058689e-06    2.5502338e-05
  -6.3464411e+01    6.0856450e-01    6.0862178e-01    6.0845417e-01    4.6767940e+02    5.1466430e+02    4.6294564e+02    8.4047893e-04    3.7910456e-03    4.5105778e+00    1.0169643e-13    0.0000000e+00    1.0329815e+03    7.4467937e+02    1.3871493e+00    5.6688602e-06    2.5565708e-05
  -6.3060549e+01    6.1627886e-01    6.1630373e-01    6.1588431e-01    4.6933299e+02    5.1610126e+02    4.6458242e+02    8.3289191e-04    3.7910448e-03    4.5516648e+00    1.0169643e-13    0.0000000e+00    1.0332421e+03    7.4494001e+02    1.3870138e+00    5.6317712e-06    2.5629828e-05
  -6.2656001e+01    6.2418372e-01    6.2420629e-01    6.2401025e-01    4.7100673e+02    5.1767686e+02    4.6624401e+02    8.2530548e-04    3.7910449e-03    4.5935050e+00    1.0169643e-13    0.0000000e+00    1.0335066e+03    7.4520453e+02    1.3868765e+00    5.5945884e-06    2.5694691e-05
  -6.2250735e+01    6.3224730e-01    6.3227590e-01    6.3214339e-01    4.7270103e+02    5.1923848e+02    4.6792331e+02    8.1771963e-04    3.7910449e-03    4.6361182e+00    1.0169643e-13    0.0000000e+00    1.0337752e+03    7.4547309e+02    1.3867371e+00    5.5573197e-06    2.5760341e-05
  -6.1844719e+01    6.4048755e-01    6.4051442e-01    6.4032389e-01    4.7441620e+02    5.2076441e+02    4.6962365e+02    8.1013438e-04    3.7910449e-03    4.6795259e+00    1.0169643e-13    0.0000000e+00    1.0340481e+03    7.4574597e+02    1.3865956e+00    5.5199666e-06    2.5826805e-05
  -6.1437919e+01    6.4891027e-01    6.4893742e-01    6.4879463e-01    4.7615170e+02    5.2230671e+02    4.7134368e+02    8.0254974e-04    3.7910449e-03    4.7237507e+00    1.0169643e-13    0.0000000e+00    1.0343268e+03    7.4602472e+02    1.3864511e+00    5.4825185e-06    2.5894059e-05
  -6.1030301e+01    6.5762743e-01    6.5771057e-01    6.5752650e-01    4.7790956e+02    5.2388292e+02    4.7310315e+02    7.9496571e-04    3.7910449e-03    4.7688156e+00    1.0169643e-13    0.0000000e+00    1.0346098e+03    7.4630768e+02    1.3863046e+00    5.4449783e-06    2.5962147e-05
  -6.0826066e+01    6.6222733e-01    6.6239898e-01    6.6205091e-01    4.7879500e+02    5.2410048e+02    4.7396378e+02    7.9117190e-04    3.7910449e-03    4.7916829e+00    1.0169643e-13    0.0000000e+00    1.0347525e+03    7.4645038e+02    1.3862308e+00    5.4261431e-06    2.5996440e-05
  -6.0570772e+01    6.6773981e-01    6.6784492e-01    6.6732193e-01    4.7990928e+02    5.2508133e+02    4.7506705e+02    7.8643558e-04    3.7910449e-03    4.8205409e+00    1.0169643e-13    0.0000000e+00    1.0349324e+03    7.4663028e+02    1.3861377e+00    5.4026096e-06    2.6039602e-05
  -6.0251654e+01    6.7471512e-01    6.7474594e-01    6.7440482e-01    4.8131385e+02    5.2640890e+02    4.7646211e+02    7.8052461e-04    3.7910449e-03    4.8570472e+00    1.0169643e-13    0.0000000e+00    1.0351596e+03    7.4685749e+02    1.3860202e+00    5.3731994e-06    2.6094007e-05
  -5.9852757e+01    6.8347567e-01    6.8352083e-01    6.8330898e-01    4.8308760e+02    5.2789726e+02    4.7821695e+02    7.7315100e-04    3.7910449e-03    4.9033693e+00    1.0169643e-13    0.0000000e+00    1.0354474e+03    7.4714531e+02    1.3858715e+00    5.3364378e-06    2.6162678e-05
  -5.9441619e+01    6.9294747e-01    6.9302149e-01    6.9281651e-01    4.8493530e+02    5.2817541e+02    4.8005939e+02    7.6556919e-04    3.7910449e-03    4.9519298e+00    1.0169643e-13    0.0000000e+00    1.0357488e+03    7.4744672e+02    1.3857159e+00    5.2985386e-06    2.6234182e-05
  -5.9029500e+01    7.0258743e-01    7.0268007e-01    7.0245756e-01    4.8680642e+02    5.2979964e+02    4.8191475e+02    7.5798828e-04    3.7910449e-03    5.0014558e+00    1.0169643e-13    0.0000000e+00    1.0360567e+03    7.4775458e+02    1.3855571e+00    5.2605326e-06    2.6306552e-05
  -5.8616349e+01    7.1246027e-01    7.1251239e-01    7.1233659e-01    4.8870280e+02    5.3141484e+02    4.8379713e+02    7.5040803e-04    3.7910448e-03    5.0519780e+00    7.3274720e-14   -6.8792559e-14    1.0363692e+03    7.4806708e+02    1.3853960e+00    5.2224090e-06    2.6379779e-05
  -5.8202128e+01    7.2257637e-01    7.2264249e-01    7.2246302e-01    4.9062492e+02    5.3303249e+02    4.8570777e+02    7.4282846e-04    3.7910449e-03    5.1035267e+00    7.3274720e-14    0.0000000e+00    1.0366868e+03    7.4838476e+02    1.3852324e+00    5.1841188e-06    2.6453627e-05
  -5.7786795e+01    7.3293213e-01    7.3296444e-01    7.3277897e-01    4.9257321e+02    5.3451265e+02    4.8764509e+02    7.3524974e-04    3.7910449e-03    5.1561322e+00    7.3274720e-14    0.0000000e+00    1.0370099e+03    7.4870781e+02    1.3850662e+00    5.1456743e-06    2.6528182e-05
  -5.7370302e+01    7.4354617e-01    7.4358325e-01    7.4313027e-01    4.9454832e+02    5.3626595e+02    4.8960989e+02    7.2767161e-04    3.7910449e-03    5.2098293e+00    7.3274720e-14    0.0000000e+00    1.0373389e+03    7.4903680e+02    1.3848971e+00    5.1070971e-06    2.6603570e-05
  -5.6952613e+01    7.5443631e-01    7.5447029e-01    7.5423197e-01    4.9654967e+02    5.3792352e+02    4.9160036e+02    7.2009416e-04    3.7910449e-03    5.2646517e+00    4.4853010e-14   -6.8045134e-14    1.0376756e+03    7.4937348e+02    1.3847242e+00    5.0683737e-06    2.6679752e-05
  -5.6533686e+01    7.6556337e-01    7.6560120e-01    7.6541730e-01    4.9857932e+02    5.3826830e+02    4.9361505e+02    7.1251743e-04    3.7910449e-03    5.3206346e+00    4.4853010e-14    0.0000000e+00    1.0380177e+03    7.4971565e+02    1.3845486e+00    5.0294803e-06    2.6756627e-05
  -5.6113479e+01    7.7700463e-01    7.7704095e-01    7.7685527e-01    5.0063791e+02    5.3995703e+02    4.9566287e+02    7.0494144e-04    3.7910449e-03    5.3778154e+00    4.4853010e-14    0.0000000e+00    1.0383658e+03    7.5006371e+02    1.3843701e+00    4.9903685e-06    2.6833952e-05
  -5.5691946e+01    7.8873520e-01    7.8877154e-01    7.8859328e-01    5.0272590e+02    5.4165588e+02    4.9774016e+02    6.9736631e-04    3.7910449e-03    5.4362318e+00    7.3274720e-14    6.7424624e-14    1.0387202e+03    7.5041809e+02    1.3841886e+00    4.9509903e-06    2.6911483e-05
  -5.5269035e+01    8.0077945e-01    8.0086807e-01    8.0060999e-01    5.0484393e+02    5.4337695e+02    4.9984943e+02    6.8979205e-04    3.7910449e-03    5.4959243e+00    7.3274720e-14    0.0000000e+00    1.0390814e+03    7.5077935e+02    1.3840038e+00    4.9112221e-06    2.6988528e-05
  -5.4844693e+01    8.1312845e-01    8.1316860e-01    8.1272869e-01    5.0699185e+02    5.4504723e+02    5.0198631e+02    6.8221837e-04    3.7910448e-03    5.5569374e+00    7.3274720e-14    0.0000000e+00    1.0394515e+03    7.5114939e+02    1.3838146e+00    4.8707516e-06    2.7063316e-05
  -5.4418882e+01    8.2594414e-01    8.2598954e-01    8.2545628e-01    5.0917247e+02    5.4685286e+02    5.0416750e+02    6.7464548e-04    3.7910449e-03    5.6193141e+00    7.3274720e-14    0.0000000e+00    1.0398279e+03    7.5152581e+02    1.3836223e+00    4.8301829e-06    2.7139202e-05
  -5.4078233e+01    8.3640869e-01    8.3646766e-01    8.3617825e-01    5.1093231e+02    5.4715023e+02    5.0592145e+02    6.6860721e-04    3.7910449e-03    5.6700628e+00    1.3011814e-13    1.6686804e-13    1.0401326e+03    7.5183047e+02    1.3834669e+00    4.7977470e-06    2.7200445e-05
  -5.3652421e+01    8.4953387e-01    8.4960615e-01    8.4937054e-01    5.1315755e+02    5.4895547e+02    5.0813629e+02    6.6108492e-04    3.7910449e-03    5.7345808e+00    1.3011814e-13    0.0000000e+00    1.0405193e+03    7.5221720e+02    1.3832697e+00    4.7572666e-06    2.7277883e-05
  -5.3311773e+01    8.6043328e-01    8.6055545e-01    8.6024139e-01    5.1495298e+02    5.5038565e+02    5.0992884e+02    6.5508770e-04    3.7910449e-03    5.7870800e+00    1.3011814e-13    0.0000000e+00    1.0408330e+03    7.5253092e+02    1.3831100e+00    4.7249015e-06    2.7340364e-05
  -5.2885961e+01    8.7411893e-01    8.7417004e-01    8.7396078e-01    5.1722211e+02    5.5216819e+02    5.1218775e+02    6.4761785e-04    3.7910449e-03    5.8538302e+00    1.3011814e-13    0.0000000e+00    1.0412330e+03    7.5293092e+02    1.3829064e+00    4.6845066e-06    2.7419329e-05
  -5.2545312e+01    8.8549677e-01    8.8562068e-01    8.8533542e-01    5.1905360e+02    5.5362556e+02    5.1401590e+02    6.4166366e-04    3.7910449e-03    5.9081496e+00    1.3011814e-13    0.0000000e+00    1.0415565e+03    7.5325440e+02    1.3827420e+00    4.6522197e-06    2.7483065e-05
  -5.2119501e+01    8.9976505e-01    8.9981579e-01    8.9959958e-01    5.2136992e+02    5.5449695e+02    5.1632360e+02    6.3424825e-04    3.7910448e-03    5.9772255e+00    1.3011814e-13    0.0000000e+00    1.0419668e+03    7.5366473e+02    1.3825336e+00    4.6119354e-06    2.7563673e-05
  -5.1778852e+01    9.1175669e-01    9.1182467e-01    9.1126007e-01    5.2323952e+02    5.5593163e+02    5.1818579e+02    6.2833840e-04    3.7910448e-03    6.0334444e+00    1.3011814e-13    0.0000000e+00    1.0422995e+03    7.5399739e+02    1.3823648e+00    4.5797404e-06    2.7628735e-05
  -5.1353041e+01    9.2652619e-01    9.2658727e-01    9.2630563e-01    5.2560263e+02    5.5797656e+02    5.2054772e+02    6.2097969e-04    3.7910448e-03    6.1049417e+00    1.3011814e-13    0.0000000e+00    1.0427229e+03    7.5442081e+02    1.3821502e+00    4.5395702e-06    2.7710972e-05
  -5.1012392e+01    9.3902190e-01    9.3909996e-01    9.3881538e-01    5.2750936e+02    5.5951138e+02    5.2244720e+02    6.1511576e-04    3.7910448e-03    6.1631405e+00    1.3011814e-13    0.0000000e+00    1.0430669e+03    7.5476482e+02    1.3819761e+00    4.5074639e-06    2.7777326e-05
  -5.0586581e+01    9.5442089e-01    9.5450205e-01    9.5423403e-01    5.2992061e+02    5.6143705e+02    5.2485549e+02    6.0781555e-04    3.7910448e-03    6.2371633e+00    1.3011814e-13    0.0000000e+00    1.0435029e+03    7.5520077e+02    1.3817556e+00    4.4674170e-06    2.7861237e-05
  -5.0245932e+01    9.6748108e-01    9.6756495e-01    9.6727207e-01    5.3186686e+02    5.6242605e+02    5.2679639e+02    6.0199953e-04    3.7910448e-03    6.2974216e+00    1.3011814e-13    0.0000000e+00    1.0438559e+03    7.5555378e+02    1.3815772e+00    4.4354191e-06    2.7928967e-05
  -4.9820121e+01    9.8354929e-01    9.8361311e-01    9.8337848e-01    5.3432738e+02    5.6427335e+02    5.2925652e+02    5.9475981e-04    3.7910448e-03    6.3740770e+00    1.3011814e-13    0.0000000e+00    1.0443046e+03    7.5600248e+02    1.3813507e+00    4.3955048e-06    2.8014593e-05
  -4.9479472e+01    9.9720912e-01    9.9733747e-01    9.9696791e-01    5.3631226e+02    5.6584833e+02    5.3123711e+02    5.8899293e-04    3.7910448e-03    6.4364861e+00    1.3011814e-13    0.0000000e+00    1.0446699e+03    7.5636776e+02    1.3811665e+00    4.3636110e-06    2.8083666e-05
  -4.9053661e+01    1.0139717e+00    1.0140702e+00    1.0134386e+00    5.3882225e+02    5.6781797e+02    5.3374760e+02    5.8181596e-04    3.7910448e-03    6.5158831e+00    1.3011814e-13    0.0000000e+00    1.0451333e+03    7.5683124e+02    1.3809331e+00    4.3238396e-06    2.8171014e-05
  -4.8713012e+01    1.0282352e+00    1.0283335e+00    1.0273879e+00    5.4084845e+02    5.6943580e+02    5.3576077e+02    5.7609980e-04    3.7910448e-03    6.5805349e+00    1.3011814e-13    0.0000000e+00    1.0455086e+03    7.5720651e+02    1.3807443e+00    4.2920693e-06    2.8241526e-05
  -4.8287201e+01    1.0457582e+00    1.0458297e+00    1.0454376e+00    5.4341042e+02    5.7141806e+02    5.3831072e+02    5.6898731e-04    3.7910448e-03    6.6627933e+00    1.3011814e-13    0.0000000e+00    1.0459851e+03    7.5768300e+02    1.3805049e+00    4.2524551e-06    2.8330682e-05
  -4.7946552e+01    1.0606442e+00    1.0607433e+00    1.0603576e+00    5.4547729e+02    5.7301947e+02    5.4036633e+02    5.6332386e-04    3.7910448e-03    6.7297785e+00    1.3011814e-13    0.0000000e+00    1.0463725e+03    7.5807040e+02    1.3803104e+00    4.2208105e-06    2.8402610e-05
  -4.7520741e+01    1.0789091e+00    1.0789879e+00    1.0786991e+00    5.4809004e+02    5.7498101e+02    5.4296584e+02    5.5627782e-04    3.7910448e-03    6.8150206e+00    1.3011814e-13    0.0000000e+00    1.0468654e+03    7.5856334e+02    1.3800633e+00    4.1813527e-06    2.8493533e-05
  -4.7180092e+01    1.0945002e+00    1.0946146e+00    1.0942649e+00    5.5019912e+02    5.7664112e+02    5.4506394e+02    5.5066825e-04    3.7910448e-03    6.8844441e+00    1.3011814e-13    0.0000000e+00    1.0472644e+03    7.5896231e+02    1.3798635e+00    4.1498432e-06    2.8566929e-05
  -4.6754280e+01    1.1136136e+00    1.1137201e+00    1.1134221e+00    5.5286608e+02    5.7917273e+02    5.4772028e+02    5.4369090e-04    3.7910448e-03    6.9727944e+00    1.3011814e-13    0.0000000e+00    1.0477707e+03    7.5946857e+02    1.3796103e+00    4.1105654e-06    2.8659740e-05
  -4.6413632e+01    1.1299171e+00    1.1300859e+00    1.1296610e+00    5.5501801e+02    5.8115711e+02    5.4986565e+02    5.3813678e-04    3.7910448e-03    7.0447607e+00    1.3011814e-13    0.0000000e+00    1.0481820e+03    7.5987989e+02    1.3794048e+00    4.0791981e-06    2.8734627e-05
  -4.5987820e+01    1.1498884e+00    1.1499736e+00    1.1493977e+00    5.5773778e+02    5.8373873e+02    5.5257452e+02    5.3122977e-04    3.7910448e-03    7.1363561e+00    1.3011814e-13    0.0000000e+00    1.0487062e+03    7.6040415e+02    1.3791432e+00    4.0400988e-06    2.8829275e-05
  -4.5647171e+01    1.1669318e+00    1.1670436e+00    1.1660587e+00    5.5993327e+02    5.8576196e+02    5.5476425e+02    5.2573309e-04    3.7910449e-03    7.2109688e+00    1.3011814e-13    0.0000000e+00    1.0491305e+03    7.6082839e+02    1.3789318e+00    4.0088859e-06    2.8905678e-05
  -4.5221360e+01    1.1878190e+00    1.1879059e+00    1.1875020e+00    5.6270972e+02    5.8839630e+02    5.5753049e+02    5.1889839e-04    3.7910449e-03    7.3059484e+00    1.3011814e-13    0.0000000e+00    1.0496689e+03    7.6136680e+02    1.3786639e+00    3.9699884e-06    2.9002298e-05
  -4.4880711e+01    1.2056375e+00    1.2057469e+00    1.2053631e+00    5.6494971e+02    5.9046096e+02    5.5976834e+02    5.1346022e-04    3.7910449e-03    7.3833274e+00    1.3011814e-13    0.0000000e+00    1.0501062e+03    7.6180413e+02    1.3784465e+00    3.9389346e-06    2.9080250e-05
  -4.4454900e+01    1.2274561e+00    1.2275517e+00    1.2272161e+00    5.6778051e+02    5.9314505e+02    5.6258564e+02    5.0670003e-04    3.7910449e-03    7.4818328e+00    1.3011814e-13    0.0000000e+00    1.0506636e+03    7.6236153e+02    1.3781698e+00    3.9002361e-06    2.9178762e-05
  -4.4114251e+01    1.2461487e+00    1.2462607e+00    1.2458787e+00    5.7006565e+02    5.9524633e+02    5.6487217e+02    5.0132194e-04    3.7910449e-03    7.5620966e+00    1.3011814e-13    0.0000000e+00    1.0511147e+03    7.6281258e+02    1.3779462e+00    3.8693500e-06    2.9258284e-05
  -4.3688440e+01    1.2692333e+00    1.2693231e+00    1.2689246e+00    5.7295580e+02    5.9797014e+02    5.6775970e+02    4.9463783e-04    3.7910449e-03    7.6642842e+00    1.3011814e-13    0.0000000e+00    1.0516873e+03    7.6338525e+02    1.3776626e+00    3.8308764e-06    2.9358862e-05
  -4.3347791e+01    1.2885675e+00    1.2888088e+00    1.2882547e+00    5.7528667e+02    6.0013516e+02    5.7009036e+02    4.8932179e-04    3.7910444e-03    7.7475487e+00    1.3011814e-13    0.0000000e+00    1.0521527e+03    7.6385059e+02    1.3774326e+00    3.8001701e-06    2.9439976e-05
  -4.2921980e+01    1.3127078e+00    1.3128022e+00    1.3124733e+00    5.7823350e+02    6.0291087e+02    5.7303670e+02    4.8271572e-04    3.7910442e-03    7.8535751e+00    1.3011814e-13    0.0000000e+00    1.0527454e+03    7.6444328e+02    1.3771399e+00    3.7619161e-06    2.9542506e-05
  -4.2581331e+01    1.3329446e+00    1.3330457e+00    1.3318397e+00    5.8061158e+02    6.0511520e+02    5.7541398e+02    4.7746271e-04    3.7910443e-03    7.9399798e+00    1.3011814e-13    0.0000000e+00    1.0532249e+03    7.6492279e+02    1.3769035e+00    3.7313920e-06    2.9625228e-05
  -4.2155520e+01    1.3582304e+00    1.3583232e+00    1.3578852e+00    5.8361910e+02    6.0794750e+02    5.7842418e+02    4.7093682e-04    3.7910444e-03    8.0500064e+00    1.3011814e-13    0.0000000e+00    1.0538340e+03    7.6553191e+02    1.3766036e+00    3.6933786e-06    2.9729819e-05
  -4.1814871e+01    1.3794161e+00    1.3795106e+00    1.3790815e+00    5.8604395e+02    6.1019715e+02    5.8085050e+02    4.6574841e-04    3.7910444e-03    8.1396830e+00    1.3011814e-13    0.0000000e+00    1.0543296e+03    7.6602749e+02    1.3763600e+00    3.6630298e-06    2.9814041e-05
  -4.1389060e+01    1.4058603e+00    1.4059688e+00    1.4055877e+00    5.8911023e+02    6.1308465e+02    5.8391968e+02    4.5930419e-04    3.7910444e-03    8.2538860e+00    1.3011814e-13    0.0000000e+00    1.0549593e+03    7.6665719e+02    1.3760509e+00    3.6252321e-06    2.9920443e-05
  -4.1048411e+01    1.4280777e+00    1.4282474e+00    1.4275371e+00    5.9158403e+02    6.1537408e+02    5.8639610e+02    4.5418232e-04    3.7910445e-03    8.3469661e+00    1.3011814e-13    0.0000000e+00    1.0554689e+03    7.6716678e+02    1.3758011e+00    3.5950508e-06    3.0006006e-05
  -4.0622600e+01    1.4557947e+00    1.4559018e+00    1.4555355e+00    5.9471199e+02    6.1831990e+02    5.8953285e+02    4.4782171e-04    3.7910445e-03    8.4655219e+00    1.3011814e-13    0.0000000e+00    1.0561169e+03    7.6781480e+02    1.3754839e+00    3.5574186e-06    3.0113708e-05
  -4.0281951e+01    1.4791039e+00    1.4792393e+00    1.4788362e+00    5.9723336e+02    6.2065320e+02    5.9205695e+02    4.4276726e-04    3.7910445e-03    8.5621608e+00    1.8696156e-13    1.6686804e-13    1.0566441e+03    7.6834203e+02    1.3752262e+00    3.5273267e-06    3.0199904e-05
  -3.9856140e+01    1.5081285e+00    1.5083479e+00    1.5078261e+00    6.0042241e+02    6.2365442e+02    5.9522782e+02    4.3649235e-04    3.7910445e-03    8.6852484e+00    1.8696156e-13    0.0000000e+00    1.0573128e+03    7.6901069e+02    1.3749000e+00    3.4897758e-06    3.0308008e-05
  -3.9515491e+01    1.5327898e+00    1.5329113e+00    1.5315422e+00    6.0299552e+02    6.2602576e+02    5.9782918e+02    4.3150688e-04    3.7910445e-03    8.7855945e+00    1.8696156e-13    0.0000000e+00    1.0578545e+03    7.6955245e+02    1.3746360e+00    3.4597035e-06    3.0394049e-05
  -3.9089679e+01    1.5629842e+00    1.5631209e+00    1.5623719e+00    6.0624671e+02    6.2910116e+02    6.0107349e+02    4.2531905e-04    3.7910445e-03    8.9134133e+00    1.8696156e-13    0.0000000e+00    1.0585447e+03    7.7024262e+02    1.3743004e+00    3.4218908e-06    3.0499271e-05
  -3.8749030e+01    1.5888545e+00    1.5889943e+00    1.5883727e+00    6.0886886e+02    6.3151256e+02    6.0372426e+02    4.2040447e-04    3.7910444e-03    9.0176121e+00    1.8696156e-13    0.0000000e+00    1.0591044e+03    7.7080232e+02    1.3740286e+00    3.3916230e-06    3.0582918e-05
  -3.8323219e+01    1.6204658e+00    1.6206172e+00    1.6201873e+00    6.1218433e+02    6.3464764e+02    6.0703261e+02    4.1430563e-04    3.7910444e-03    9.1503569e+00    1.8696156e-13    0.0000000e+00    1.0598143e+03    7.7151224e+02    1.3736844e+00    3.3539750e-06    3.0688681e-05
  -3.7982570e+01    1.6475814e+00    1.6477228e+00    1.6471911e+00    6.1485769e+02    6.3710678e+02    6.0974273e+02    4.0946273e-04    3.7910444e-03    9.2585824e+00    1.8696156e-13    0.0000000e+00    1.0603905e+03    7.7208845e+02    1.3734055e+00    3.3239770e-06    3.0773961e-05
  -3.7556759e+01    1.6806975e+00    1.6808521e+00    1.6803984e+00    6.1823512e+02    6.4030325e+02    6.1311010e+02    4.0345491e-04    3.7910444e-03    9.3964511e+00    1.8696156e-13    0.0000000e+00    1.0611239e+03    7.7282180e+02    1.3730512e+00    3.2866685e-06    3.0881702e-05
  -3.7216110e+01    1.7091952e+00    1.7093466e+00    1.7088259e+00    6.2095992e+02    6.4280460e+02    6.1587683e+02    3.9868522e-04    3.7910444e-03    9.5088661e+00    1.8696156e-13    0.0000000e+00    1.0617173e+03    7.7341519e+02    1.3727650e+00    3.2569507e-06    3.0968623e-05
  -3.6790299e+01    1.7439473e+00    1.7441152e+00    1.7436750e+00    6.2440305e+02    6.4605859e+02    6.1931719e+02    3.9276971e-04    3.7910444e-03    9.6520793e+00    1.8696156e-13    0.0000000e+00    1.0624713e+03    7.7416918e+02    1.3724019e+00    3.2200010e-06    3.1078458e-05
  -3.6449650e+01    1.7738116e+00    1.7741168e+00    1.7733581e+00    6.2717783e+02    6.4861318e+02    6.2213675e+02    3.8807510e-04    3.7910443e-03    9.7688421e+00    3.0064840e-13    3.3373607e-13    1.0630839e+03    7.7478184e+02    1.3721074e+00    3.1905716e-06    3.1166974e-05
  -3.6023839e+01    1.8102577e+00    1.8104270e+00    1.8099296e+00    6.3068558e+02    6.5192919e+02    6.2564206e+02    3.8225377e-04    3.7910443e-03    9.9176113e+00    1.8696156e-13   -2.6698886e-13    1.0638607e+03    7.7555864e+02    1.3717347e+00    3.1539908e-06    3.1278871e-05
  -3.5683190e+01    1.8415852e+00    1.8417582e+00    1.8398271e+00    6.3351392e+02    6.5452895e+02    6.2852350e+02    3.7763491e-04    3.7910444e-03    1.0038914e+01    7.3274720e-14   -3.3373607e-13    1.0644902e+03    7.7618807e+02    1.3714333e+00    3.1248650e-06    3.1369095e-05
  -3.5257379e+01    1.8797948e+00    1.8799698e+00    1.8793413e+00    6.3708553e+02    6.5790679e+02    6.3209255e+02    3.7190974e-04    3.7910444e-03    1.0193453e+01   -4.0412118e-14   -2.6698886e-13    1.0652913e+03    7.7698921e+02    1.3710503e+00    3.0886642e-06    3.1483029e-05
  -3.4916730e+01    1.9127057e+00    1.9128934e+00    1.9121401e+00    6.3996571e+02    6.6055540e+02    6.3502877e+02    3.6736816e-04    3.7910444e-03    1.0319469e+01   -4.0412118e-14    0.0000000e+00    1.0659396e+03    7.7763748e+02    1.3707410e+00    3.0598476e-06    3.1574907e-05
  -3.4490919e+01    1.9530920e+00    1.9532844e+00    1.9527481e+00    6.4360504e+02    6.6398026e+02    6.3868731e+02    3.6174029e-04    3.7910444e-03    1.0480017e+01   -4.0412118e-14    0.0000000e+00    1.0667626e+03    7.7846050e+02    1.3703490e+00    3.0240472e-06    3.1691002e-05
  -3.4150270e+01    1.9872499e+00    1.9874382e+00    1.9867976e+00    6.4653580e+02    6.6669193e+02    6.4166316e+02    3.5727781e-04    3.7910443e-03    1.0610914e+01   -4.0412118e-14    0.0000000e+00    1.0674307e+03    7.7912862e+02    1.3700314e+00    2.9955505e-06    3.1784493e-05
  -3.3724459e+01    2.0296177e+00    2.0299977e+00    2.0292670e+00    6.5024002e+02    6.7017965e+02    6.4538379e+02    3.5174910e-04    3.7910443e-03    1.0777694e+01   -4.0412118e-14    0.0000000e+00    1.0682777e+03    7.7997565e+02    1.3696296e+00    2.9601570e-06    3.1902657e-05
  -3.3383810e+01    2.0655169e+00    2.0657192e+00    2.0651026e+00    6.5322461e+02    6.7293616e+02    6.4842378e+02    3.4736629e-04    3.7910443e-03    1.0913679e+01    7.3274720e-14    3.3373607e-13    1.0689633e+03    7.8066124e+02    1.3693050e+00    2.9319947e-06    3.1997866e-05
  -3.2957999e+01    2.1099840e+00    2.1101878e+00    2.1096733e+00    6.5699241e+02    6.7648236e+02    6.5221262e+02    3.4193862e-04    3.7910443e-03    1.1086915e+01    1.8696156e-13    2.6698886e-13    1.0698356e+03    7.8153347e+02    1.3688928e+00    2.8970200e-06    3.2118058e-05
  -3.2617350e+01    2.1476274e+00    2.1480132e+00    2.1470907e+00    6.6002875e+02    6.7929614e+02    6.5474067e+02    3.3763697e-04    3.7910443e-03    1.1228167e+01    3.0064840e-13    3.3373607e-13    1.0705405e+03    7.8223839e+02    1.3685604e+00    2.8691996e-06    3.2214917e-05
  -3.2191538e+01    2.1943002e+00    2.1945054e+00    2.1939822e+00    6.6386331e+02    6.8290205e+02    6.5724405e+02    3.3231138e-04    3.7910443e-03    1.1408108e+01    3.0064840e-13    0.0000000e+00    1.0714352e+03    7.8313306e+02    1.3681393e+00    2.8346636e-06    3.2337240e-05
  -3.1850889e+01    2.2337609e+00    2.2339774e+00    2.2318681e+00    6.6694963e+02    6.8576071e+02    6.5917447e+02    3.2809267e-04    3.7910443e-03    1.1554797e+01    3.0064840e-13    0.0000000e+00    1.0721606e+03    7.8385853e+02    1.3677986e+00    2.8071961e-06    3.2435694e-05
  -3.1425078e+01    2.2826885e+00    2.2829177e+00    2.2821687e+00    6.7084905e+02    6.8943201e+02    6.6175756e+02    3.2287099e-04    3.7910444e-03    1.1741669e+01    3.0064840e-13    0.0000000e+00    1.0730793e+03    7.8477721e+02    1.3673681e+00    2.7731110e-06    3.2560085e-05
  -3.1084429e+01    2.3241768e+00    2.3244306e+00    2.3231582e+00    6.7398806e+02    6.9233701e+02    6.6375042e+02    3.1873564e-04    3.7910443e-03    1.1894008e+01    3.0064840e-13    0.0000000e+00    1.0738229e+03    7.8552085e+02    1.3670203e+00    2.7460102e-06    3.2660219e-05
  -3.0871524e+01    2.3509748e+00    2.3514326e+00    2.3494967e+00    6.7595484e+02    6.9414345e+02    6.6495556e+02    3.1617030e-04    3.7910442e-03    1.1990513e+01    1.8696156e-13   -5.3397771e-13    1.0742916e+03    7.8598947e+02    1.3668015e+00    2.7291406e-06    3.2722959e-05
  -3.0605392e+01    2.3836619e+00    2.3840813e+00    2.3831375e+00    6.7843013e+02    6.9646642e+02    6.6935853e+02    3.1298397e-04    3.7910441e-03    1.2112582e+01    1.8696156e-13    0.0000000e+00    1.0748820e+03    7.8657987e+02    1.3665261e+00    2.7081546e-06    3.2801921e-05
  -3.0272727e+01    2.4247625e+00    2.4251495e+00    2.4243119e+00    6.8154803e+02    6.9940673e+02    6.7220925e+02    3.0903418e-04    3.7910441e-03    1.2267394e+01    1.8696156e-13    0.0000000e+00    1.0756271e+03    7.8732506e+02    1.3661792e+00    2.6820848e-06    3.2901382e-05
  -2.9856896e+01    2.4773444e+00    2.4775623e+00    2.4769646e+00    6.8547960e+02    7.0310356e+02    6.7477145e+02    3.0414793e-04    3.7910441e-03    1.2464475e+01    1.8696156e-13    0.0000000e+00    1.0765733e+03    7.8827124e+02    1.3657397e+00    2.6497362e-06    3.3026774e-05
  -2.9524231e+01    2.5219635e+00    2.5222663e+00    2.5214988e+00    6.8864343e+02    7.0603141e+02    6.7692772e+02    3.0027998e-04    3.7910441e-03    1.2625031e+01    1.8696156e-13    0.0000000e+00    1.0773376e+03    7.8903547e+02    1.3653855e+00    2.6240262e-06    3.3127628e-05
  -2.9108399e+01    2.5771622e+00    2.5774402e+00    2.5767955e+00    6.9263567e+02    7.0979582e+02    6.7954137e+02    2.9549687e-04    3.7910440e-03    1.2829388e+01    1.8696156e-13    0.0000000e+00    1.0783047e+03    7.9000262e+02    1.3649381e+00    2.5921297e-06    3.3254670e-05
  -2.8775734e+01    2.6239506e+00    2.6245354e+00    2.6235020e+00    6.9584427e+02    7.1277054e+02    6.8171448e+02    2.9171246e-04    3.7910428e-03    1.2995821e+01    1.8696156e-13    0.0000000e+00    1.0790875e+03    7.9078539e+02    1.3645769e+00    2.5667312e-06    3.3356027e-05
  -2.8359903e+01    2.6817391e+00    2.6821585e+00    2.6812274e+00    6.9989259e+02    7.1658733e+02    6.8428796e+02    2.8703436e-04    3.7910409e-03    1.3207621e+01    1.8696156e-13    0.0000000e+00    1.0800772e+03    7.9177515e+02    1.3641212e+00    2.5351623e-06    3.3482737e-05
  -2.8027238e+01    2.7306062e+00    2.7308789e+00    2.7298311e+00    7.0314785e+02    7.1960300e+02    6.8936456e+02    2.8333401e-04    3.7910397e-03    1.3380108e+01    1.8696156e-13    0.0000000e+00    1.0808761e+03    7.9257398e+02    1.3637542e+00    2.5099061e-06    3.3582119e-05
  -2.7611407e+01    2.7910093e+00    2.7913730e+00    2.7892060e+00    7.0724931e+02    7.2347696e+02    6.9182434e+02    2.7876168e-04    3.7910388e-03    1.3599569e+01    1.8696156e-13    0.0000000e+00    1.0818885e+03    7.9358644e+02    1.3632901e+00    2.4782869e-06    3.3702946e-05
  -2.7278742e+01    2.8422311e+00    2.8425014e+00    2.8409165e+00    7.1054763e+02    7.2652869e+02    6.9444707e+02    2.7514687e-04    3.7910391e-03    1.3778238e+01    1.8696156e-13    0.0000000e+00    1.0827041e+03    7.9440199e+02    1.3629171e+00    2.4531925e-06    3.3799984e-05
  -2.6862911e+01    2.9054022e+00    2.9057556e+00    2.9050787e+00    7.1470202e+02    7.3045729e+02    6.9727109e+02    2.7068214e-04    3.7910394e-03    1.4005503e+01    7.3274720e-14   -2.7339659e-13    1.0837366e+03    7.9543448e+02    1.3624461e+00    2.4221109e-06    3.3922192e-05
  -2.6530246e+01    2.9590095e+00    2.9593417e+00    2.9583199e+00    7.1804007e+02    7.3354963e+02    6.9958541e+02    2.6715352e-04    3.7910394e-03    1.4190490e+01    7.3274720e-14    0.0000000e+00    1.0845691e+03    7.9626705e+02    1.3620671e+00    2.3974554e-06    3.4020373e-05
  -2.6114415e+01    3.0249322e+00    3.0253448e+00    3.0244353e+00    7.2224639e+02    7.3752632e+02    7.0236352e+02    2.6279708e-04    3.7910394e-03    1.4425729e+01   -4.0412118e-14   -2.7339659e-13    1.0856206e+03    7.9731846e+02    1.3615896e+00    2.3669338e-06    3.4144043e-05
  -2.5781750e+01    3.0809492e+00    3.0812896e+00    3.0803174e+00    7.2562170e+02    7.4065498e+02    7.0463713e+02    2.5935589e-04    3.7910394e-03    1.4617132e+01   -4.0412118e-14    0.0000000e+00    1.0864690e+03    7.9816687e+02    1.3612053e+00    2.3427294e-06    3.4243277e-05
  -2.5365918e+01    3.1498174e+00    3.1502259e+00    3.1493213e+00    7.2987357e+02    7.4467338e+02    7.0737682e+02    2.5510952e-04    3.7910394e-03    1.4860439e+01   -4.0412118e-14    0.0000000e+00    1.0875394e+03    7.9923731e+02    1.3607215e+00    2.3127852e-06    3.4368282e-05
  -2.5033253e+01    3.2084486e+00    3.2089241e+00    3.2078545e+00    7.3328655e+02    7.4783516e+02    7.0966683e+02    2.5175658e-04    3.7910394e-03    1.5058353e+01   -4.0412118e-14    0.0000000e+00    1.0884014e+03    8.0009934e+02    1.3603329e+00    2.2890525e-06    3.4468624e-05
  -2.4617422e+01    3.2804538e+00    3.2809232e+00    3.2799995e+00    7.3758014e+02    7.5189638e+02    7.1239411e+02    2.4762090e-04    3.7910394e-03    1.5309852e+01   -4.0412118e-14    0.0000000e+00    1.0894901e+03    8.0118799e+02    1.3598433e+00    2.2596959e-06    3.4594857e-05
  -2.4284757e+01    3.3416526e+00    3.3420668e+00    3.3411417e+00    7.4102713e+02    7.5509118e+02    7.1468491e+02    2.4435717e-04    3.7910393e-03    1.5514336e+01   -4.0412118e-14    0.0000000e+00    1.0903652e+03    8.0206310e+02    1.3594506e+00    2.2364459e-06    3.4696199e-05
  -2.3868926e+01    3.4167277e+00    3.4175111e+00    3.4162934e+00    7.4535914e+02    7.5919625e+02    7.1740345e+02    2.4033391e-04    3.7910393e-03    1.5774051e+01   -4.0412118e-14    0.0000000e+00    1.0914695e+03    8.0316740e+02    1.3589564e+00    2.2076992e-06    3.4823560e-05
  -2.3536261e+01    3.4805620e+00    3.4811908e+00    3.4796684e+00    7.4883428e+02    7.6241443e+02    7.1963978e+02    2.3716040e-04    3.7910392e-03    1.5985128e+01   -4.0412118e-14    0.0000000e+00    1.0923569e+03    8.0405482e+02    1.3585602e+00    2.1849403e-06    3.4925729e-05
  -2.3120430e+01    3.5587601e+00    3.5592465e+00    3.5583255e+00    7.5320252e+02    7.6654447e+02    7.2683418e+02    2.3325011e-04    3.7910392e-03    1.6253108e+01   -1.5409896e-13   -2.7339659e-13    1.0934749e+03    8.0517283e+02    1.3580624e+00    2.1568170e-06    3.5054155e-05
  -2.2787765e+01    3.6259014e+00    3.6263279e+00    3.6229263e+00    7.5670326e+02    7.6977519e+02    7.2929664e+02    2.3016750e-04    3.7910392e-03    1.6470784e+01   -1.5409896e-13    0.0000000e+00    1.0943734e+03    8.0607129e+02    1.3576633e+00    2.1345623e-06    3.5157077e-05
  -2.2521633e+01    3.6791885e+00    3.6797610e+00    3.6774815e+00    7.5950755e+02    7.7239389e+02    7.3124864e+02    2.2773094e-04    3.7910392e-03    1.6647010e+01   -1.5409896e-13    0.0000000e+00    1.0950937e+03    8.0679158e+02    1.3573439e+00    2.1169197e-06    3.5239523e-05
  -2.2188968e+01    3.7453332e+00    3.7459834e+00    3.7448999e+00    7.6302522e+02    7.7571931e+02    7.3363198e+02    2.2472176e-04    3.7910392e-03    1.6869924e+01   -4.0412118e-14    3.4174574e-13    1.0959990e+03    8.0769690e+02    1.3569434e+00    2.0950796e-06    3.5342942e-05
  -2.1773137e+01    3.8293220e+00    3.8297711e+00    3.8288995e+00    7.6744050e+02    7.7989610e+02    7.3647237e+02    2.2101838e-04    3.7910391e-03    1.7152597e+01   -4.0412118e-14    0.0000000e+00    1.0971375e+03    8.0883537e+02    1.3564410e+00    2.0681233e-06    3.5472751e-05
  -2.1440472e+01    3.9007098e+00    3.9011210e+00    3.8999580e+00    7.7097606e+02    7.8316285e+02    7.3888114e+02    2.1810200e-04    3.7910391e-03    1.7381955e+01   -4.0412118e-14    0.0000000e+00    1.0980499e+03    8.0974786e+02    1.3560393e+00    2.0468165e-06    3.5576697e-05
  -2.1024640e+01    3.9895487e+00    3.9900502e+00    3.9889885e+00    7.7541105e+02    7.8728575e+02    7.4159285e+02    2.1451457e-04    3.7910391e-03    1.7672642e+01   -4.0412118e-14    0.0000000e+00    1.0991968e+03    8.1089475e+02    1.3555358e+00    2.0205308e-06    3.5707085e-05
  -2.0691975e+01    4.0629287e+00    4.0635483e+00    4.0621720e+00    7.7895913e+02    7.9062352e+02    7.4487712e+02    2.1169129e-04    3.7910391e-03    1.7908337e+01   -4.0412118e-14    0.0000000e+00    1.1001150e+03    8.1181295e+02    1.3551336e+00    1.9997655e-06    3.5811399e-05
  -2.0425843e+01    4.1217459e+00    4.1225224e+00    4.1208632e+00    7.8179394e+02    7.9327396e+02    7.4669846e+02    2.0946313e-04    3.7910391e-03    1.8098837e+01   -4.0412118e-14    0.0000000e+00    1.1008493e+03    8.1254718e+02    1.3548127e+00    1.9833240e-06    3.5894742e-05
  -2.0093179e+01    4.1949092e+00    4.1955516e+00    4.1942715e+00    7.8534384e+02    7.9661793e+02    7.4883742e+02    2.0671512e-04    3.7910391e-03    1.8339438e+01   -4.0412118e-14    0.0000000e+00    1.1017695e+03    8.1346738e+02    1.3544114e+00    1.9629976e-06    3.5999109e-05
  -1.9885263e+01    4.2447187e+00    4.2455504e+00    4.2434661e+00    7.8755808e+02    7.9862501e+02    7.5033935e+02    2.0501922e-04    3.7910391e-03    1.8491140e+01    4.1433523e-13    2.1871727e-12    1.1023436e+03    8.1404153e+02    1.3541614e+00    1.9504159e-06    3.6064208e-05
  -1.9739068e+01    4.2782530e+00    4.2801566e+00    4.2726597e+00    7.8908887e+02    8.0024511e+02    7.5040065e+02    2.0383674e-04    3.7910391e-03    1.8598409e+01    4.1433523e-13    0.0000000e+00    1.1027406e+03    8.1443853e+02    1.3539888e+00    1.9415876e-06    3.6109212e-05
  -1.9657849e+01    4.2968386e+00    4.2980112e+00    4.2919156e+00    7.8993974e+02    8.0109026e+02    7.5061998e+02    2.0318323e-04    3.7910391e-03    1.8658229e+01    4.1433523e-13    0.0000000e+00    1.1029613e+03    8.1465924e+02    1.3538929e+00    1.9367038e-06    3.6134218e-05
  -1.9592874e+01    4.3117699e+00    4.3128243e+00    4.3082492e+00    7.9062056e+02    8.0177076e+02    7.5081069e+02    2.0266188e-04    3.7910391e-03    1.8706227e+01    4.1433523e-13    0.0000000e+00    1.1031379e+03    8.1483586e+02    1.3538162e+00    1.9328047e-06    3.6154220e-05
  -1.9446679e+01    4.3454768e+00    4.3468873e+00    4.3448961e+00    7.9215096e+02    8.0331649e+02    7.5095466e+02    2.0149585e-04    3.7910391e-03    1.8814477e+01    4.1433523e-13    0.0000000e+00    1.1035350e+03    8.1523296e+02    1.3536438e+00    1.9240734e-06    3.6199128e-05
  -1.9394699e+01    4.3575103e+00    4.3598913e+00    4.3565294e+00    7.9269563e+02    8.0388301e+02    7.5144348e+02    2.0108273e-04    3.7910391e-03    1.8853131e+01    6.4170891e-13    4.3742253e-12    1.1036764e+03    8.1537429e+02    1.3535825e+00    1.9209759e-06    3.6215090e-05
  -1.9248504e+01    4.3915260e+00    4.3938870e+00    4.3906894e+00    7.9422662e+02    8.0554038e+02    7.5161950e+02    1.9992782e-04    3.7910391e-03    1.8962039e+01    6.4170891e-13    0.0000000e+00    1.1040737e+03    8.1577158e+02    1.3534103e+00    1.9123061e-06    3.6259866e-05
  -1.9183528e+01    4.4067189e+00    4.4084602e+00    4.4059906e+00    7.9490757e+02    8.0627854e+02    7.5167650e+02    1.9941677e-04    3.7910391e-03    1.9010633e+01    6.4170891e-13    0.0000000e+00    1.1042504e+03    8.1594829e+02    1.3533338e+00    1.9084633e-06    3.6279724e-05
  -1.9066573e+01    4.4341547e+00    4.4348805e+00    4.4334549e+00    7.9613250e+02    8.0760463e+02    7.5176977e+02    1.9850152e-04    3.7910391e-03    1.9098288e+01    6.4170891e-13    0.0000000e+00    1.1045683e+03    8.1626617e+02    1.3531962e+00    1.9015728e-06    3.6315385e-05
  -1.8985353e+01    4.4532701e+00    4.4538181e+00    4.4528239e+00    7.9698410e+02    8.0852258e+02    7.5185508e+02    1.9786871e-04    3.7910391e-03    1.9159366e+01    6.4170891e-13    0.0000000e+00    1.1047893e+03    8.1648716e+02    1.3531006e+00    1.8968019e-06    3.6340101e-05
  -1.8883829e+01    4.4766555e+00    4.4772854e+00    4.4758507e+00    7.9804902e+02    8.0966580e+02    7.5263765e+02    1.9708153e-04    3.7910391e-03    1.9235893e+01    6.4170891e-13    0.0000000e+00    1.1050656e+03    8.1676352e+02    1.3529811e+00    1.8908601e-06    3.6370933e-05
  -1.8756924e+01    4.5060696e+00    4.5065996e+00    4.5056094e+00    7.9938037e+02    8.1108956e+02    7.5292522e+02    1.9610331e-04    3.7910391e-03    1.9331847e+01    6.4170891e-13    0.0000000e+00    1.1054111e+03    8.1710901e+02    1.3528319e+00    1.8834557e-06    3.6409192e-05
  -1.8655400e+01    4.5309918e+00    4.5319690e+00    4.5303604e+00    8.0044443e+02    8.1223326e+02    7.5388357e+02    1.9532504e-04    3.7910391e-03    1.9408874e+01    8.6908258e-13    2.2396033e-12    1.1056872e+03    8.1738511e+02    1.3527127e+00    1.8775295e-06    3.6439225e-05
  -1.8528495e+01    4.5607571e+00    4.5611086e+00    4.5602517e+00    8.0177429e+02    8.1366421e+02    7.5422108e+02    1.9435770e-04    3.7910391e-03    1.9505474e+01    6.4170891e-13   -1.7916827e-12    1.1060322e+03    8.1773015e+02    1.3525638e+00    1.8701333e-06    3.6476292e-05
  -1.8373095e+01    4.5979381e+00    4.5984022e+00    4.5970518e+00    8.0340171e+02    8.1542243e+02    7.5460656e+02    1.9318171e-04    3.7910391e-03    1.9624213e+01    6.4170891e-13    0.0000000e+00    1.1064545e+03    8.1815236e+02    1.3523819e+00    1.8611244e-06    3.6521511e-05
  -1.8225223e+01    4.6333254e+00    4.6338870e+00    4.6329012e+00    8.0495094e+02    8.1709323e+02    7.5500676e+02    1.9207136e-04    3.7910391e-03    1.9737659e+01    6.4170891e-13    0.0000000e+00    1.1068563e+03    8.1855426e+02    1.3522089e+00    1.8526043e-06    3.6564437e-05
  -1.8106925e+01    4.6630957e+00    4.6636972e+00    4.6624416e+00    8.0618960e+02    8.1843582e+02    7.5527265e+02    1.9118895e-04    3.7910391e-03    1.9828756e+01    4.1433523e-13   -1.9220438e-12    1.1071776e+03    8.1887556e+02    1.3520707e+00    1.8458222e-06    3.6598685e-05
  -1.7959291e+01    4.6984519e+00    4.6993094e+00    4.6976752e+00    8.0773451e+02    8.2011191e+02    7.5572956e+02    1.9009597e-04    3.7910391e-03    1.9942764e+01    4.1433523e-13    0.0000000e+00    1.1075783e+03    8.1927625e+02    1.3518985e+00    1.8374127e-06    3.6641368e-05
  -1.7841185e+01    4.7284309e+00    4.7291157e+00    4.7277657e+00    8.0896921e+02    8.2144687e+02    7.5603784e+02    1.8922741e-04    3.7910391e-03    2.0034302e+01    4.1433523e-13    0.0000000e+00    1.1078985e+03    8.1959641e+02    1.3517610e+00    1.8307200e-06    3.6675437e-05
  -1.7693795e+01    4.7640737e+00    4.7647926e+00    4.7633912e+00    8.1050889e+02    8.2310556e+02    7.5658362e+02    1.8815075e-04    3.7910391e-03    2.0148945e+01    4.1433523e-13    0.0000000e+00    1.1082975e+03    8.1999542e+02    1.3515899e+00    1.8224112e-06    3.6717850e-05
  -1.7575883e+01    4.7942817e+00    4.7948667e+00    4.7936449e+00    8.1173745e+02    8.2443379e+02    7.5693915e+02    1.8729603e-04    3.7910391e-03    2.0240894e+01    4.1433523e-13    0.0000000e+00    1.1086158e+03    8.2031370e+02    1.3514535e+00    1.8158058e-06    3.6751675e-05
  -1.7454482e+01    4.8244195e+00    4.8250251e+00    4.8232606e+00    8.1300099e+02    8.2579972e+02    7.5373334e+02    1.8642156e-04    3.7910391e-03    2.0335840e+01    1.8696156e-13   -1.8729219e-12    1.1089431e+03    8.2064100e+02    1.3513133e+00    1.8090408e-06    3.6786460e-05
  -1.7347546e+01    4.8517884e+00    4.8525011e+00    4.8504595e+00    8.1411188e+02    8.2700448e+02    7.2128804e+02    1.8565594e-04    3.7910391e-03    2.0419703e+01   -4.0412118e-14   -2.1262494e-12    1.1092308e+03    8.2092871e+02    1.3511902e+00    1.8031109e-06    3.6817039e-05
  -1.7253433e+01    4.8758423e+00    4.8766556e+00    4.8732357e+00    8.1508696e+02    8.2806497e+02    6.9315293e+02    1.8498581e-04    3.7910391e-03    2.0493675e+01   -4.0412118e-14    0.0000000e+00    1.1094833e+03    8.2118123e+02    1.3510822e+00    1.7979143e-06    3.6843875e-05
  -1.7161683e+01    4.8991203e+00    4.8998954e+00    4.8961455e+00    8.1603574e+02    8.2909783e+02    6.7319551e+02    1.8433583e-04    3.7910391e-03    2.0565937e+01   -4.0412118e-14    0.0000000e+00    1.1097290e+03    8.2142690e+02    1.3509772e+00    1.7928690e-06    3.6869985e-05
  -1.7067498e+01    4.9228593e+00    4.9235735e+00    4.9198489e+00    8.1700803e+02    8.3015560e+02    6.5806494e+02    1.8367200e-04    3.7910391e-03    2.0640267e+01   -4.0412118e-14    0.0000000e+00    1.1099807e+03    8.2167865e+02    1.3508696e+00    1.7877116e-06    3.6896738e-05
  -1.6899734e+01    4.9651994e+00    4.9661352e+00    4.9626177e+00    8.1873612e+02    8.3203135e+02    6.3360613e+02    1.8249783e-04    3.7910392e-03    2.0773064e+01    1.0964563e-12    6.7766122e-12    1.1104280e+03    8.2212594e+02    1.3506787e+00    1.7785766e-06    3.6944285e-05
  -1.6794897e+01    4.9915662e+00    4.9926462e+00    4.9892921e+00    8.1981406e+02    8.3319510e+02    6.2135530e+02    1.8177003e-04    3.7910394e-03    2.0856240e+01    4.5070614e-12    3.2532317e-11    1.1107068e+03    8.2240470e+02    1.3505599e+00    1.7729089e-06    3.6973946e-05
  -1.6683578e+01    5.0200622e+00    5.0212534e+00    5.0184473e+00    8.2095642e+02    8.3439882e+02    6.1424301e+02    1.8100204e-04    3.7910397e-03    2.0944735e+01    2.0195845e-11    1.4093507e-10    1.1110021e+03    8.2270009e+02    1.3504340e+00    1.7669221e-06    3.7005377e-05
  -1.6564927e+01    5.0499503e+00    5.0508481e+00    5.0484820e+00    8.2217183e+02    8.3563966e+02    6.1177626e+02    1.8018882e-04    3.7910403e-03    2.1039265e+01    6.9763306e-11    4.1776025e-10    1.1113165e+03    8.2301444e+02    1.3503001e+00    1.7605763e-06    3.7038817e-05
  -1.6463546e+01    5.0775533e+00    5.0793109e+00    5.0767859e+00    8.2320707e+02    8.3670438e+02    6.0405801e+02    1.7949820e-04    3.7910412e-03    2.1120218e+01    1.9982105e-10    1.2828581e-09    1.1115843e+03    8.2328232e+02    1.3501860e+00    1.7551801e-06    3.7067297e-05
  -1.6336819e+01    5.1098897e+00    5.1108222e+00    5.1089115e+00    8.2449992e+02    8.3806918e+02    5.9209351e+02    1.7864061e-04    3.7910427e-03    2.1221617e+01    5.9704286e-10    3.1344798e-09    1.1119190e+03    8.2361706e+02    1.3500436e+00    1.7484740e-06    3.7102864e-05
  -1.6235438e+01    5.1363167e+00    5.1370274e+00    5.1346552e+00    8.2553084e+02    8.3915033e+02    5.8296459e+02    1.7795909e-04    3.7910446e-03    2.1302900e+01    1.2523338e-09    6.4636311e-09    1.1121861e+03    8.2388430e+02    1.3499300e+00    1.7431378e-06    3.7131221e-05
  -1.6154333e+01    5.1580269e+00    5.1588559e+00    5.1569877e+00    8.2635359e+02    8.4004906e+02    5.8251409e+02    1.7741683e-04    3.7910465e-03    2.1368021e+01    2.1327247e-09    1.0854953e-08    1.1123995e+03    8.2409783e+02    1.3498391e+00    1.7388880e-06    3.7153852e-05
  -1.6052952e+01    5.1845240e+00    5.1853692e+00    5.1835592e+00    8.2738187e+02    8.4110952e+02    5.8034889e+02    1.7674261e-04    3.7910495e-03    2.1449550e+01    3.9164711e-09    1.7594443e-08    1.1126664e+03    8.2436491e+02    1.3497256e+00    1.7336016e-06    3.7182139e-05
  -1.5971847e+01    5.2059782e+00    5.2069223e+00    5.2050357e+00    8.2820302e+02    8.4198457e+02    5.6890517e+02    1.7620607e-04    3.7910524e-03    2.1514880e+01    6.1656515e-09    2.7731713e-08    1.1128796e+03    8.2457825e+02    1.3496349e+00    1.7293908e-06    3.7204731e-05
  -1.5855056e+01    5.2366739e+00    5.2378460e+00    5.2354355e+00    8.2938202e+02    8.4323943e+02    5.6100088e+02    1.7543823e-04    3.7910574e-03    2.1609072e+01    1.1339085e-08    4.4296435e-08    1.1131859e+03    8.2488478e+02    1.3495047e+00    1.7233584e-06    3.7237165e-05
  -1.5790172e+01    5.2536628e+00    5.2550635e+00    5.2523860e+00    8.3003699e+02    8.4392129e+02    5.5971320e+02    1.7501363e-04    3.7910605e-03    2.1661516e+01    1.5373376e-08    6.2176985e-08    1.1133561e+03    8.2505520e+02    1.3494323e+00    1.7200204e-06    3.7255183e-05
  -1.5607686e+01    5.3005233e+00    5.3015465e+00    5.2994426e+00    8.3187654e+02    8.4584825e+02    5.6284730e+02    1.7382921e-04    3.7910703e-03    2.1809168e+01    3.2849544e-08    9.5767050e-08    1.1138346e+03    8.2553423e+02    1.3492289e+00    1.7107029e-06    3.7305793e-05
  -1.5480959e+01    5.3352389e+00    5.3367203e+00    5.3346106e+00    8.3315284e+02    8.4713159e+02    5.7316050e+02    1.7301465e-04    3.7910776e-03    2.1911888e+01    5.2286355e-08    1.5337600e-07    1.1141667e+03    8.2586672e+02    1.3490878e+00    1.7042900e-06    3.7340909e-05
  -1.5379578e+01    5.3610445e+00    5.3614414e+00    5.3600781e+00    8.3417139e+02    8.4815722e+02    5.7613575e+02    1.7236748e-04    3.7910840e-03    2.1994196e+01    7.3556708e-08    2.0980561e-07    1.1144319e+03    8.2613225e+02    1.3489752e+00    1.6991898e-06    3.7368935e-05
  -1.5252851e+01    5.3938078e+00    5.3942003e+00    5.3932582e+00    8.3544257e+02    8.4945065e+02    5.7299102e+02    1.7156440e-04    3.7910922e-03    2.2097196e+01    1.0841832e-07    2.7509321e-07    1.1147629e+03    8.2646372e+02    1.3488347e+00    1.6928564e-06    3.7403914e-05
  -1.5094443e+01    5.4339566e+00    5.4346243e+00    5.4333950e+00    8.3702936e+02    8.5104216e+02    5.7305264e+02    1.7056893e-04    3.7911026e-03    2.2226220e+01    1.6761870e-07    3.7372042e-07    1.1151760e+03    8.2687736e+02    1.3486595e+00    1.6849985e-06    3.7447578e-05
  -1.4998697e+01    5.4628997e+00    5.4657244e+00    5.4618694e+00    8.3798413e+02    8.5200902e+02    5.7526089e+02    1.6997224e-04    3.7911092e-03    2.2304284e+01    2.1682986e-07    5.1397533e-07    1.1154244e+03    8.2712613e+02    1.3485542e+00    1.6802812e-06    3.7473850e-05
  -1.4879014e+01    5.4952841e+00    5.4961139e+00    5.4945800e+00    8.3917410e+02    8.5318895e+02    5.7384266e+02    1.6923192e-04    3.7911176e-03    2.2401906e+01    2.9351073e-07    6.4070127e-07    1.1157336e+03    8.2743579e+02    1.3484232e+00    1.6744243e-06    3.7506595e-05
  -1.4783268e+01    5.5213037e+00    5.5220884e+00    5.5205275e+00    8.4012393e+02    8.5412641e+02    5.7934204e+02    1.6864348e-04    3.7911245e-03    2.2480113e+01    3.6917364e-07    7.9024481e-07    1.1159804e+03    8.2768298e+02    1.3483187e+00    1.6697647e-06    3.7532731e-05
  -1.4663585e+01    5.5530313e+00    5.5537718e+00    5.5520104e+00    8.4130880e+02    8.5529094e+02    5.8862343e+02    1.6791333e-04    3.7911336e-03    2.2577919e+01    4.8335387e-07    9.5402453e-07    1.1162885e+03    8.2799150e+02    1.3481883e+00    1.6639791e-06    3.7565336e-05
  -1.4513982e+01    5.5920603e+00    5.5926184e+00    5.5912213e+00    8.4278718e+02    8.5676227e+02    5.9393965e+02    1.6700823e-04    3.7911450e-03    2.2700349e+01    6.6536082e-07    1.2165964e-06    1.1166727e+03    8.2837637e+02    1.3480258e+00    1.6568013e-06    3.7606019e-05
  -1.4394299e+01    5.6257956e+00    5.6271582e+00    5.6249701e+00    8.4396552e+02    8.5808371e+02    5.9562662e+02    1.6629063e-04    3.7911542e-03    2.2798362e+01    8.4996028e-07    1.5424071e-06    1.1169789e+03    8.2868303e+02    1.3478964e+00    1.6511041e-06    3.7638444e-05
  -1.4244696e+01    5.6651031e+00    5.6660141e+00    5.6640311e+00    8.4543356e+02    8.5961122e+02    5.9603968e+02    1.6540226e-04    3.7911658e-03    2.2920883e+01    1.1419144e-06    1.9515211e-06    1.1173603e+03    8.2906506e+02    1.3477353e+00    1.6440449e-06    3.7678842e-05
  -1.4125013e+01    5.6989374e+00    5.6999406e+00    5.6981411e+00    8.4660392e+02    8.6091877e+02    5.9705806e+02    1.6469759e-04    3.7911757e-03    2.3019011e+01    1.4293650e-06    2.4017720e-06    1.1176643e+03    8.2936961e+02    1.3476070e+00    1.6384389e-06    3.7711047e-05
  -1.3975410e+01    5.7383512e+00    5.7389277e+00    5.7376195e+00    8.4806120e+02    8.6240832e+02    5.9647152e+02    1.6382497e-04    3.7911880e-03    2.3141698e+01    1.8869702e-06    3.0587892e-06    1.1180421e+03    8.2974805e+02    1.3474477e+00    1.6314897e-06    3.7751148e-05
  -1.3855727e+01    5.7723450e+00    5.7733112e+00    5.7716128e+00    8.4922147e+02    8.6365122e+02    6.0026559e+02    1.6313347e-04    3.7911986e-03    2.3239857e+01    2.3549230e-06    3.9099446e-06    1.1183429e+03    8.3004941e+02    1.3473208e+00    1.6259759e-06    3.7783074e-05
  -1.3706124e+01    5.8118964e+00    5.8123540e+00    5.8112115e+00    8.5066802e+02    8.6512881e+02    6.0742476e+02    1.6227666e-04    3.7912120e-03    2.3362645e+01    3.1020661e-06    4.9941589e-06    1.1187179e+03    8.3042515e+02    1.3471628e+00    1.6191381e-06    3.7822877e-05
  -1.3586441e+01    5.8460055e+00    5.8470302e+00    5.8452648e+00    8.5181940e+02    8.6638406e+02    6.0964339e+02    1.6159812e-04    3.7912233e-03    2.3460813e+01    3.8720800e-06    6.4337942e-06    1.1190165e+03    8.3072442e+02    1.3470370e+00    1.6137167e-06    3.7854557e-05
  -1.3436837e+01    5.8856380e+00    5.8860115e+00    5.8850939e+00    8.5325322e+02    8.6783594e+02    6.1633969e+02    1.6075814e-04    3.7912375e-03    2.3583488e+01    5.1891625e-06    8.8038281e-06    1.1193884e+03    8.3109702e+02    1.3468805e+00    1.6069996e-06    3.7894009e-05
  -1.3317155e+01    5.9198761e+00    5.9208974e+00    5.9191542e+00    8.5439560e+02    8.6909429e+02    6.2245372e+02    1.6009227e-04    3.7912495e-03    2.3681652e+01    6.6547379e-06    1.2245507e-05    1.1196848e+03    8.3139407e+02    1.3467558e+00    1.6016688e-06    3.7925441e-05
  -1.3167551e+01    5.9595532e+00    5.9599503e+00    5.9589612e+00    8.5581702e+02    8.7052117e+02    6.1899975e+02    1.5926845e-04    3.7912644e-03    2.3804239e+01    9.3677897e-06    1.8134963e-05    1.1200532e+03    8.3176328e+02    1.3466009e+00    1.5950675e-06    3.7964550e-05
  -1.3047869e+01    5.9938526e+00    5.9948827e+00    5.9931430e+00    8.5694774e+02    8.7173586e+02    6.2039585e+02    1.5861584e-04    3.7912770e-03    2.3902259e+01    1.2850795e-05    2.9101996e-05    1.1203459e+03    8.3205667e+02    1.3464778e+00    1.5898311e-06    3.7995658e-05
  -1.2898265e+01    6.0335488e+00    6.0340033e+00    6.0328232e+00    8.5835549e+02    8.7312729e+02    6.2397331e+02    1.5780767e-04    3.7912926e-03    2.4024767e+01    2.1214438e-05    5.5905440e-05    1.1207096e+03    8.3242127e+02    1.3463251e+00    1.5833404e-06    3.8034392e-05
  -1.2778583e+01    6.0679162e+00    6.0689929e+00    6.0671586e+00    8.5947445e+02    8.7437416e+02    6.2796690e+02    1.5716833e-04    3.7913055e-03    2.4122579e+01    3.7246818e-05    1.3395736e-04    1.1209990e+03    8.3271133e+02    1.3462036e+00    1.5781990e-06    3.8065179e-05
  -1.2628979e+01    6.1076249e+00    6.1082712e+00    6.1068849e+00    8.6086648e+02    8.7585457e+02    6.3316616e+02    1.5637701e-04    3.7913215e-03    2.4244749e+01    1.3305533e-04    6.4041672e-04    1.1213587e+03    8.3307188e+02    1.3460527e+00    1.5718300e-06    3.8103478e-05
  -1.2509297e+01    6.1420484e+00    6.1432053e+00    6.1411668e+00    8.6197462e+02    8.7702443e+02    6.3479371e+02    1.5575018e-04    3.7913349e-03    2.4342412e+01    1.2151493e-03    9.0413559e-03    1.1216452e+03    8.3335911e+02    1.3459326e+00    1.5667793e-06    3.8133965e-05
  -1.2359693e+01    6.1817860e+00    6.1822124e+00    6.1809981e+00    8.6335711e+02    8.7840621e+02    6.3870058e+02    1.5497543e-04    3.7913517e-03    2.4464212e+01    2.0004969e-02    1.2559756e-01    1.1220025e+03    8.3371725e+02    1.3457830e+00    1.5605372e-06    3.8172002e-05
  -1.2240010e+01    6.2162310e+00    6.2177695e+00    6.2154112e+00    8.6446172e+02    8.7947691e+02    6.4270385e+02    1.5436191e-04    3.7913656e-03    2.4561535e+01    5.0558425e-02    2.5528714e-01    1.1222880e+03    8.3400343e+02    1.3456636e+00    1.5555935e-06    3.8202392e-05
  -1.2090407e+01    6.2561200e+00    6.2570266e+00    6.2553784e+00    8.6585204e+02    8.9095644e+02    6.4843198e+02    1.5360290e-04    3.7913830e-03    2.4683017e+01    1.4287399e-01    6.1706872e-01    1.1226467e+03    8.3436271e+02    1.3455140e+00    1.5494893e-06    3.8240644e-05
  -1.1970724e+01    6.2907271e+00    6.2926942e+00    6.2888965e+00    8.6696426e+02    9.1191123e+02    6.5227414e+02    1.5300273e-04    3.7913975e-03    2.4779934e+01    2.4458474e-01    8.4983661e-01    1.1229332e+03    8.3464947e+02    1.3453950e+00    1.5446651e-06    3.8271245e-05
  -1.1821121e+01    6.3305577e+00    6.3310253e+00    6.3297942e+00    8.6834243e+02    9.2236145e+02    6.5628645e+02    1.5226033e-04    3.7914163e-03    2.4900881e+01    3.5795904e-01    7.5783248e-01    1.1232888e+03    8.3500551e+02    1.3452472e+00    1.5386866e-06    3.8309168e-05
  -1.1701438e+01    6.3650979e+00    6.3661275e+00    6.3644245e+00    8.6943791e+02    9.4337616e+02    6.6012951e+02    1.5167273e-04    3.7914325e-03    2.4997457e+01    4.4952205e-01    7.6504792e-01    1.1235723e+03    8.3528944e+02    1.3451293e+00    1.5339484e-06    3.8339312e-05
  -1.1551835e+01    6.4047700e+00    6.4052290e+00    6.4040324e+00    8.7079906e+02    9.4664645e+02    6.6437034e+02    1.5094730e-04    3.7914530e-03    2.5117726e+01    5.7138222e-01    8.1455488e-01    1.1239249e+03    8.3564253e+02    1.3449829e+00    1.5280951e-06    3.8376768e-05
  -1.1432152e+01    6.4392667e+00    6.4403896e+00    6.4385480e+00    8.7188231e+02    9.5472036e+02    6.6770419e+02    1.5037309e-04    3.7914713e-03    2.5213762e+01    6.7437929e-01    8.6058438e-01    1.1242066e+03    8.3592466e+02    1.3448659e+00    1.5234572e-06    3.8406576e-05
  -1.1282549e+01    6.4788297e+00    6.4793346e+00    6.4779085e+00    8.7322189e+02    9.6460008e+02    6.7056838e+02    1.4966348e-04    3.7914943e-03    2.5333464e+01    7.8514692e-01    7.4040859e-01    1.1245551e+03    8.3627381e+02    1.3447212e+00    1.5177139e-06    3.8443437e-05
  -1.1162866e+01    6.5131664e+00    6.5143800e+00    6.5123945e+00    8.7428795e+02    9.7361420e+02    6.7241888e+02    1.4910268e-04    3.7915148e-03    2.5428885e+01    8.8565857e-01    8.3981771e-01    1.1248336e+03    8.3655286e+02    1.3446055e+00    1.5131723e-06    3.8472768e-05
  -1.1013263e+01    6.5526001e+00    6.5528687e+00    6.5518602e+00    8.7561662e+02    9.8869106e+02    6.7628124e+02    1.4840944e-04    3.7915424e-03    2.5547851e+01    1.0305178e+00    9.6828857e-01    1.1251813e+03    8.3690125e+02    1.3444612e+00    1.5075566e-06    3.8509322e-05
  -1.0893580e+01    6.5869383e+00    6.5887312e+00    6.5859695e+00    8.7667836e+02    1.0039924e+03    6.8065121e+02    1.4786153e-04    3.7915680e-03    2.5642694e+01    1.1757105e+00    1.2131464e+00    1.1254609e+03    8.3718146e+02    1.3443453e+00    1.5031196e-06    3.8538527e-05
  -1.0743977e+01    6.6262435e+00    6.6265524e+00    6.6253090e+00    8.7799386e+02    1.0310625e+03    6.8530775e+02    1.4718541e-04    3.7916048e-03    2.5760738e+01    1.3589321e+00    1.2247162e+00    1.1258106e+03    8.3753207e+02    1.3442000e+00    1.4976369e-06    3.8574706e-05
  -1.0624294e+01    6.6604382e+00    6.6618299e+00    6.6593363e+00    8.7904242e+02    1.0723646e+03    6.9051927e+02    1.4665069e-04    3.7916379e-03    2.5854893e+01    1.5212634e+00    1.3563464e+00    1.1260917e+03    8.3781397e+02    1.3440833e+00    1.4932993e-06    3.8603536e-05
  -1.0474690e+01    6.6998061e+00    6.7026924e+00    6.6986525e+00    8.8038664e+02    1.7774788e+03    7.0158407e+02    1.4599072e-04    3.7916857e-03    2.5972101e+01    1.8900637e+00    2.4651872e+00    1.1264553e+03    8.3817785e+02    1.3439335e+00    1.4879965e-06    3.8640440e-05
  -1.0351087e+01    6.7375683e+00    6.7513027e+00    6.7349520e+00    8.8156377e+02    2.6116776e+03    7.1425724e+02    1.4545249e-04    3.7917279e-03    2.6068498e+01    2.4897604e+00    4.8517816e+00    1.1267687e+03    8.3849062e+02    1.3438060e+00    1.4838266e-06    3.8672699e-05
  -1.0280250e+01    6.7575766e+00    6.7674262e+00    6.7548536e+00    8.8227351e+02    2.5340504e+03    7.2600880e+02    1.4514660e-04    3.7917611e-03    2.6123665e+01    2.9750806e+00    6.8511975e+00    1.1269610e+03    8.3868184e+02    1.3437289e+00    1.4815024e-06    3.8692071e-05
  -1.0169222e+01    6.7902117e+00    6.8132682e+00    6.7859827e+00    8.8353391e+02    2.6223336e+03    7.4877122e+02    1.4467172e-04    3.7918282e-03    2.6209879e+01    4.3326415e+00    1.2227237e+01    1.1272956e+03    8.3901440e+02    1.3435950e+00    1.4782458e-06    3.8726580e-05
  -1.0052763e+01    6.8254976e+00    6.8386758e+00    6.8185024e+00    8.8499565e+02    2.6397842e+03    7.9548967e+02    1.4417900e-04    3.7919305e-03    2.6300157e+01    6.3353513e+00    1.7196722e+01    1.1276904e+03    8.3940656e+02    1.3434377e+00    1.4751452e-06    3.8766232e-05
  -9.9938383e+00    6.8436386e+00    6.8569010e+00    6.8353063e+00    8.8576863e+02    2.6499371e+03    7.9585354e+02    1.4393140e-04    3.7919726e-03    2.6345694e+01    7.4823433e+00    1.9465255e+01    1.1278882e+03    8.3960202e+02    1.3433605e+00    1.4736855e-06    3.8787345e-05
  -9.8984529e+00    6.8733368e+00    6.8845926e+00    6.8634664e+00    8.8705072e+02    2.6493705e+03    7.9640166e+02    1.4353417e-04    3.7920311e-03    2.6419014e+01    9.4650795e+00    2.0786574e+01    1.1282053e+03    8.3991321e+02    1.3432403e+00    1.4714103e-06    3.8822180e-05
  -9.7957921e+00    6.9051456e+00    6.9111048e+00    6.8958910e+00    8.8841619e+02    2.6536066e+03    7.9715700e+02    1.4311097e-04    3.7920764e-03    2.6497455e+01    1.1558140e+01    2.0388133e+01    1.1285315e+03    8.4023104e+02    1.3431204e+00    1.4689613e-06    3.8859254e-05
  -9.6854103e+00    6.9396375e+00    6.9505177e+00    6.9334364e+00    8.8992272e+02    2.6540892e+03    7.9797177e+02    1.4266090e-04    3.7921091e-03    2.6581278e+01    1.3962951e+01    2.1786292e+01    1.1288762e+03    8.4056549e+02    1.3429962e+00    1.4664664e-06    3.8900345e-05
  -9.5893804e+00    6.9695360e+00    6.9714979e+00    6.9606910e+00    8.9121902e+02    2.6596320e+03    7.9871591e+02    1.4227322e-04    3.7921334e-03    2.6653880e+01    1.5997367e+01    2.1185233e+01    1.1291688e+03    8.4084893e+02    1.3428914e+00    1.4642932e-06    3.8935543e-05
  -9.4817480e+00    7.0027238e+00    7.0065896e+00    6.9970260e+00    8.9264457e+02    2.6603634e+03    7.9954134e+02    1.4184341e-04    3.7921527e-03    2.6734783e+01    1.8188456e+01    2.0357146e+01    1.1294846e+03    8.4115553e+02    1.3427773e+00    1.4618541e-06    3.8974347e-05
  -9.3810907e+00    7.0332256e+00    7.0413470e+00    7.0231138e+00    8.9391282e+02    2.6632491e+03    8.0025433e+02    1.4144567e-04    3.7921679e-03    2.6810067e+01    1.9999555e+01    1.7992726e+01    1.1297650e+03    8.4142835e+02    1.3426752e+00    1.4594917e-06    3.9008966e-05
  -9.2800250e+00    7.0638189e+00    7.0736226e+00    7.0539567e+00    8.9520347e+02    2.6648628e+03    8.0087820e+02    1.4105054e-04    3.7921810e-03    2.6885264e+01    2.1897763e+01    1.8781933e+01    1.1300446e+03    8.4170279e+02    1.3425696e+00    1.4572115e-06    3.9044047e-05
  -9.1780569e+00    7.0940737e+00    7.1027692e+00    7.0789101e+00    8.9643920e+02    2.6704854e+03    8.0139181e+02    1.4065616e-04    3.7921932e-03    2.6960733e+01    2.3585284e+01    1.6549480e+01    1.1303135e+03    8.4196781e+02    1.3424664e+00    1.4548182e-06    3.9077415e-05
  -9.0843915e+00    7.1212785e+00    7.1277587e+00    7.1082161e+00    8.9751633e+02    2.6717246e+03    8.0180311e+02    1.4029758e-04    3.7922030e-03    2.7029711e+01    2.4938509e+01    1.4447445e+01    1.1305487e+03    8.4220082e+02    1.3423743e+00    1.4525406e-06    3.9106540e-05
  -8.9762750e+00    7.1514866e+00    7.1566611e+00    7.1426264e+00    8.9862712e+02    2.6744012e+03    8.0226766e+02    1.3988837e-04    3.7922116e-03    2.7108840e+01    2.6020748e+01    1.0009934e+01    1.1307964e+03    8.4244658e+02    1.3422767e+00    1.4496674e-06    3.9136507e-05
  -8.8572724e+00    7.1837902e+00    7.1876422e+00    7.1754560e+00    8.9974438e+02    2.6757953e+03    8.0285602e+02    1.3944358e-04    3.7922187e-03    2.7195363e+01    2.6859588e+01    7.0489290e+00    1.1310498e+03    8.4269855e+02    1.3421760e+00    1.4463311e-06    3.9166243e-05
  -8.7799493e+00    7.2042498e+00    7.2072658e+00    7.1999219e+00    9.0042346e+02    2.6743440e+03    8.0316865e+02    1.3915745e-04    3.7922214e-03    2.7251300e+01    2.7240316e+01    4.9238486e+00    1.1312049e+03    8.4285287e+02    1.3421143e+00    1.4440890e-06    3.9184254e-05
  -8.6407677e+00    7.2408335e+00    7.2418813e+00    7.2390192e+00    9.0160892e+02    2.6768516e+03    8.0365107e+02    1.3864913e-04    3.7922255e-03    2.7351238e+01    2.7841573e+01    4.3199457e+00    1.1314767e+03    8.4312359e+02    1.3420058e+00    1.4400741e-06    3.9215578e-05
  -8.5789092e+00    7.2570938e+00    7.2586535e+00    7.2556844e+00    9.0212858e+02    2.6791781e+03    8.0365805e+02    1.3842556e-04    3.7922269e-03    2.7395423e+01    2.8097408e+01    4.1358200e+00    1.1315955e+03    8.4324200e+02    1.3419582e+00    1.4383107e-06    3.9229318e-05
  -8.4397276e+00    7.2929863e+00    7.2952349e+00    7.2907676e+00    9.0326492e+02    2.6805150e+03    8.0399330e+02    1.3792882e-04    3.7922291e-03    2.7494102e+01    2.8587815e+01    3.5234983e+00    1.1318565e+03    8.4350236e+02    1.3418534e+00    1.4343270e-06    3.9259264e-05
  -8.3624045e+00    7.3126584e+00    7.3135485e+00    7.3098292e+00    9.0387751e+02    2.6799827e+03    8.0410491e+02    1.3765623e-04    3.7922301e-03    2.7548554e+01    2.8810027e+01    2.8738140e+00    1.1319981e+03    8.4364362e+02    1.3417966e+00    1.4321089e-06    3.9275383e-05
  -8.2232229e+00    7.3479573e+00    7.3486340e+00    7.3448585e+00    9.0496957e+02    2.6802829e+03    8.0432509e+02    1.3717172e-04    3.7922316e-03    2.7645871e+01    2.9211928e+01    2.8876058e+00    1.1322497e+03    8.4389465e+02    1.3416955e+00    1.4281744e-06    3.9304085e-05
  -8.1613644e+00    7.3636464e+00    7.3650098e+00    7.3608148e+00    9.0545215e+02    2.6847423e+03    8.0443272e+02    1.3695913e-04    3.7922322e-03    2.7688787e+01    2.9400829e+01    3.0537469e+00    1.1323604e+03    8.4400517e+02    1.3416510e+00    1.4264585e-06    3.9316751e-05
  -8.0840413e+00    7.3827041e+00    7.3832946e+00    7.3809896e+00    9.0603850e+02    2.6827236e+03    8.0458054e+02    1.3669526e-04    3.7922329e-03    2.7742240e+01    2.9583054e+01    2.3566749e+00    1.1324959e+03    8.4414044e+02    1.3415965e+00    1.4242809e-06    3.9332129e-05
  -7.9448596e+00    7.4173174e+00    7.4176784e+00    7.4163410e+00    9.0708612e+02    2.6817449e+03    8.0483419e+02    1.3622718e-04    3.7922339e-03    2.7837572e+01    2.9929695e+01    2.4905643e+00    1.1327372e+03    8.4438146e+02    1.3414994e+00    1.4204460e-06    3.9359568e-05
  -7.8482058e+00    7.4407836e+00    7.4419442e+00    7.4401410e+00    9.0779348e+02    2.6807865e+03    8.0499936e+02    1.3590670e-04    3.7922346e-03    2.7903220e+01    3.0124772e+01    2.0183110e+00    1.1329007e+03    8.4454465e+02    1.3414337e+00    1.4177836e-06    3.9378088e-05
  -7.7708826e+00    7.4599056e+00    7.4612611e+00    7.4589666e+00    9.0836406e+02    2.6889294e+03    8.0511034e+02    1.3565302e-04    3.7922351e-03    2.7955406e+01    3.0320412e+01    2.5301522e+00    1.1330310e+03    8.4467484e+02    1.3413812e+00    1.4157115e-06    3.9393019e-05
  -7.6742287e+00    7.4829297e+00    7.4845081e+00    7.4821927e+00    9.0905455e+02    2.6836288e+03    8.0524294e+02    1.3533949e-04    3.7922356e-03    2.8020171e+01    3.0501096e+01    1.8693909e+00    1.1331896e+03    8.4483323e+02    1.3413175e+00    1.4130937e-06    3.9411062e-05
  -7.5969056e+00    7.5020136e+00    7.5033917e+00    7.5008487e+00    9.0961255e+02    2.6922284e+03    8.0532431e+02    1.3509115e-04    3.7922360e-03    2.8071683e+01    3.0685644e+01    2.3867135e+00    1.1333166e+03    8.4496015e+02    1.3412663e+00    1.4110608e-06    3.9425638e-05
  -7.4577240e+00    7.5350168e+00    7.5352861e+00    7.5338150e+00    9.1058872e+02    2.6946244e+03    8.0546524e+02    1.3465146e-04    3.7922366e-03    2.8163352e+01    3.0964401e+01    2.0028284e+00    1.1335392e+03    8.4518256e+02    1.3411768e+00    1.4074104e-06    3.9451137e-05
  -7.3610701e+00    7.5576374e+00    7.5579453e+00    7.5565035e+00    9.1125066e+02    2.6872034e+03    8.0555625e+02    1.3435055e-04    3.7922370e-03    2.8226436e+01    3.1126465e+01    1.6767481e+00    1.1336909e+03    8.4533404e+02    1.3411159e+00    1.4048881e-06    3.9468423e-05
  -7.2837470e+00    7.5760108e+00    7.5770905e+00    7.5745037e+00    9.1178496e+02    2.6977853e+03    8.0562148e+02    1.3411241e-04    3.7922373e-03    2.8276558e+01    3.1295317e+01    2.1837210e+00    1.1338121e+03    8.4545518e+02    1.3410671e+00    1.4029265e-06    3.9482386e-05
  -7.1870931e+00    7.5982259e+00    7.5987103e+00    7.5968378e+00    9.1243181e+02    2.6886137e+03    8.0827880e+02    1.3381846e-04    3.7922377e-03    2.8338674e+01    3.1450004e+01    1.6004233e+00    1.1339602e+03    8.4560304e+02    1.3410077e+00    1.4004573e-06    3.9499273e-05
  -7.0131161e+00    7.6381379e+00    7.6388867e+00    7.6365594e+00    9.1358405e+02    2.6910285e+03    8.0849274e+02    1.3329925e-04    3.7922382e-03    2.8449060e+01    3.1758702e+01    1.7743590e+00    1.1342226e+03    8.4586528e+02    1.3409022e+00    1.3961246e-06    3.9529376e-05
  -6.9357930e+00    7.6559018e+00    7.6572213e+00    7.6540321e+00    9.1409233e+02    2.6978789e+03    8.0857872e+02    1.3307277e-04    3.7922385e-03    2.8497478e+01    3.1914977e+01    2.0210617e+00    1.1343377e+03    8.4598032e+02    1.3408559e+00    1.3942521e-06    3.9542657e-05
  -6.8391391e+00    7.6770743e+00    7.6775307e+00    7.6755885e+00    9.1470800e+02    2.6934980e+03    8.0869872e+02    1.3279291e-04    3.7922388e-03    2.8557540e+01    3.2057271e+01    1.4722018e+00    1.1344781e+03    8.4612055e+02    1.3407996e+00    1.3918872e-06    3.9558723e-05
  -6.7183217e+00    7.7033890e+00    7.7036637e+00    7.7023249e+00    9.1546595e+02    2.6881221e+03    8.0883525e+02    1.3244835e-04    3.7922391e-03    2.8631834e+01    3.2229591e+01    1.4262883e+00    1.1346510e+03    8.4629322e+02    1.3407303e+00    1.3889740e-06    3.9578489e-05
  -6.6216678e+00    7.7255684e+00    7.7277869e+00    7.7238680e+00    9.1607606e+02    2.6976002e+03    8.0925654e+02    1.3217727e-04    3.7922393e-03    2.8690555e+01    3.2415627e+01    1.9247632e+00    1.1347895e+03    8.4643170e+02    1.3406746e+00    1.3867307e-06    3.9594404e-05
  -6.5443447e+00    7.7426001e+00    7.7443616e+00    7.7405980e+00    9.1655738e+02    2.7046021e+03    8.0935380e+02    1.3196335e-04    3.7922395e-03    2.8737066e+01    3.2565776e+01    1.9418334e+00    1.1348979e+03    8.4654009e+02    1.3406310e+00    1.3849571e-06    3.9606951e-05
  -6.4476908e+00    7.7629125e+00    7.7633470e+00    7.7614734e+00    9.1713838e+02    2.6987363e+03    8.0947529e+02    1.3169926e-04    3.7922397e-03    2.8794692e+01    3.2699185e+01    1.3802771e+00    1.1350296e+03    8.4667165e+02    1.3405782e+00    1.3827158e-06    3.9622082e-05
  -6.3268734e+00    7.7881300e+00    7.7884859e+00    7.7871701e+00    9.1785223e+02    2.6946375e+03    8.0960899e+02    1.3137452e-04    3.7922400e-03    2.8865871e+01    3.2859966e+01    1.3307761e+00    1.1351911e+03    8.4683298e+02    1.3405135e+00    1.3799570e-06    3.9640662e-05
  -6.2302195e+00    7.8090920e+00    7.8106667e+00    7.8075040e+00    9.1842599e+02    2.7051084e+03    8.0968875e+02    1.3111924e-04    3.7922402e-03    2.8922073e+01    3.3036729e+01    1.8288285e+00    1.1353193e+03    8.4696117e+02    1.3404620e+00    1.3778331e-06    3.9655601e-05
  -6.1528964e+00    7.8254082e+00    7.8270089e+00    7.8236510e+00    9.1887872e+02    2.7081187e+03    8.0975002e+02    1.3091788e-04    3.7922404e-03    2.8966558e+01    3.3178318e+01    1.8311413e+00    1.1354200e+03    8.4706193e+02    1.3404215e+00    1.3761555e-06    3.9667385e-05
  -6.0562425e+00    7.8450357e+00    7.8456519e+00    7.8434894e+00    9.1942511e+02    2.7050654e+03    8.0982454e+02    1.3066959e-04    3.7922405e-03    2.9021599e+01    3.3304159e+01    1.3019735e+00    1.1355427e+03    8.4718455e+02    1.3403723e+00    1.3740438e-06    3.9681592e-05
  -5.9354252e+00    7.8688540e+00    7.8692356e+00    7.8678056e+00    9.2009521e+02    2.7040038e+03    8.1255227e+02    1.3036470e-04    3.7922408e-03    2.9089477e+01    3.3457809e+01    1.2717532e+00    1.1356929e+03    8.4733454e+02    1.3403122e+00    1.3714420e-06    3.9699019e-05
  -5.8387713e+00    7.8888923e+00    7.8905818e+00    7.8873667e+00    9.2063392e+02    2.7070616e+03    8.1276666e+02    1.3012522e-04    3.7922410e-03    2.9143012e+01    3.3627839e+01    1.7591665e+00    1.1358124e+03    8.4745412e+02    1.3402642e+00    1.3694435e-06    3.9713040e-05
  -5.7179539e+00    7.9121568e+00    7.9127271e+00    7.9109052e+00    9.2128048e+02    2.7077187e+03    8.1293009e+02    1.2983117e-04    3.7922412e-03    2.9209020e+01    3.3778018e+01    1.2430199e+00    1.1359570e+03    8.4759862e+02    1.3402063e+00    1.3669328e-06    3.9729853e-05
  -5.6213000e+00    7.9313905e+00    7.9326877e+00    7.9297690e+00    9.2179966e+02    2.7171981e+03    8.1297070e+02    1.2960052e-04    3.7922414e-03    2.9261004e+01    3.3947018e+01    1.7485089e+00    1.1360718e+03    8.4771343e+02    1.3401602e+00    1.3650032e-06    3.9743356e-05
  -5.5439769e+00    7.9468735e+00    7.9489696e+00    7.9447309e+00    9.2220897e+02    2.7189647e+03    8.1299307e+02    1.2941895e-04    3.7922415e-03    2.9302058e+01    3.4080866e+01    1.7310233e+00    1.1361625e+03    8.4780417e+02    1.3401238e+00    1.3634881e-06    3.9753991e-05
  -5.4473230e+00    7.9645162e+00    7.9651108e+00    7.9628260e+00    9.2270071e+02    2.7133908e+03    8.1302702e+02    1.2919530e-04    3.7922416e-03    2.9352783e+01    3.4200739e+01    1.2402266e+00    1.1362720e+03    8.4791358e+02    1.3400800e+00    1.3615714e-06    3.9766762e-05
  -5.3265056e+00    7.9868244e+00    7.9873457e+00    7.9854147e+00    9.2330286e+02    2.7119439e+03    8.1317559e+02    1.2892113e-04    3.7922418e-03    2.9415208e+01    3.4344425e+01    1.1892814e+00    1.1364064e+03    8.4804791e+02    1.3400262e+00    1.3592233e-06    3.9782403e-05
  -5.2298517e+00    8.0052824e+00    8.0068648e+00    8.0035445e+00    9.2378686e+02    2.7209305e+03    8.1316786e+02    1.2870632e-04    3.7922420e-03    2.9464304e+01    3.4508558e+01    1.6981503e+00    1.1365132e+03    8.4815476e+02    1.3399833e+00    1.3574253e-06    3.9794984e-05
  -5.1090343e+00    8.0259339e+00    8.0263546e+00    8.0248549e+00    9.2436392e+02    2.7146050e+03    8.1312242e+02    1.2844300e-04    3.7922422e-03    2.9524708e+01    3.4651289e+01    1.1813791e+00    1.1366412e+03    8.4828269e+02    1.3399321e+00    1.3551575e-06    3.9809972e-05
  -4.9595967e+00    8.0519087e+00    8.0525100e+00    8.0501230e+00    9.2505686e+02    2.7093637e+03    8.1301537e+02    1.2812645e-04    3.7922425e-03    2.9597656e+01    3.4822513e+01    1.1457925e+00    1.1367954e+03    8.4843671e+02    1.3398705e+00    1.3524365e-06    3.9827958e-05
  -4.8400466e+00    8.0735870e+00    8.0754009e+00    8.0715945e+00    9.2561230e+02    2.7182970e+03    8.1292189e+02    1.2787968e-04    3.7922427e-03    2.9654772e+01    3.5021249e+01    1.6623618e+00    1.1369173e+03    8.4855871e+02    1.3398216e+00    1.3503669e-06    3.9842388e-05
  -4.7444065e+00    8.0903913e+00    8.0922752e+00    8.0879407e+00    9.2604760e+02    2.7210063e+03    8.1283173e+02    1.2768659e-04    3.7922428e-03    2.9699616e+01    3.5183441e+01    1.6958581e+00    1.1370125e+03    8.4865401e+02    1.3397833e+00    1.3487492e-06    3.9853703e-05
  -4.6248564e+00    8.1097178e+00    8.1103153e+00    8.1076279e+00    9.2656394e+02    2.7184549e+03    8.1269236e+02    1.2745050e-04    3.7922430e-03    2.9754635e+01    3.5323675e+01    1.1730146e+00    1.1371263e+03    8.4876781e+02    1.3397378e+00    1.3467162e-06    3.9867115e-05
  -4.5292163e+00    8.1259024e+00    8.1271107e+00    8.1235051e+00    9.2697857e+02    2.7254538e+03    8.1257568e+02    1.2726608e-04    3.7922431e-03    2.9797752e+01    3.5483895e+01    1.6752375e+00    1.1372163e+03    8.4885789e+02    1.3397016e+00    1.3451679e-06    3.9877895e-05
  -4.4096662e+00    8.1437397e+00    8.1443304e+00    8.1420645e+00    9.2746842e+02    2.7206741e+03    8.1239405e+02    1.2704066e-04    3.7922433e-03    2.9850626e+01    3.5620460e+01    1.1423255e+00    1.1373231e+03    8.4896468e+02    1.3396589e+00    1.3432134e-06    3.9890610e-05
  -4.2606911e+00    8.1660653e+00    8.1665111e+00    8.1648250e+00    9.2805685e+02    2.7173456e+03    8.1214375e+02    1.2676879e-04    3.7922436e-03    2.9914646e+01    3.5784676e+01    1.1023056e+00    1.1374515e+03    8.4909298e+02    1.3396077e+00    1.3408569e-06    3.9905870e-05
  -4.1415110e+00    8.1854247e+00    8.1877432e+00    8.1833520e+00    9.2852878e+02    2.7212765e+03    8.1195911e+02    1.2655776e-04    3.7922438e-03    2.9964529e+01    3.5978564e+01    1.6268535e+00    1.1375531e+03    8.4919475e+02    1.3395668e+00    1.3390841e-06    3.9918118e-05
  -4.0461670e+00    8.1997925e+00    8.2016814e+00    8.1972785e+00    9.2889699e+02    2.7277487e+03    8.1177935e+02    1.2639325e-04    3.7922439e-03    3.0003533e+01    3.6139167e+01    1.6844517e+00    1.1376318e+03    8.4927357e+02    1.3395351e+00    1.3376993e-06    3.9927676e-05
  -3.9269869e+00    8.2153058e+00    8.2160471e+00    8.2131580e+00    9.2932764e+02    2.7263398e+03    8.1152045e+02    1.2619285e-04    3.7922441e-03    3.0051181e+01    3.6273460e+01    1.1268061e+00    1.1377246e+03    8.4936643e+02    1.3394980e+00    1.3359500e-06    3.9938844e-05
  -3.7796949e+00    8.2365932e+00    8.2378187e+00    8.2342861e+00    9.2984149e+02    2.7199254e+03    8.1121667e+02    1.2595349e-04    3.7922444e-03    3.0108291e+01    3.6434320e+01    1.0921190e+00    1.1378366e+03    8.4947838e+02    1.3394533e+00    1.3338790e-06    3.9952158e-05
  -3.6618613e+00    8.2532572e+00    8.2547570e+00    8.2505429e+00    9.3025201e+02    2.7258708e+03    8.1094528e+02    1.2576879e-04    3.7922446e-03    3.0152508e+01    3.6630107e+01    1.6615540e+00    1.1379238e+03    8.4956578e+02    1.3394181e+00    1.3323240e-06    3.9962801e-05
  -3.5145693e+00    8.2684580e+00    8.2692341e+00    8.2668595e+00    9.3072300e+02    2.7274188e+03    8.1050834e+02    1.2554570e-04    3.7922447e-03    3.0206090e+01    3.6791155e+01    1.0933897e+00    1.1380239e+03    8.4966587e+02    1.3393781e+00    1.3303496e-06    3.9975002e-05
  -3.3656560e+00    8.2901975e+00    8.2931267e+00    8.2878372e+00    9.3118600e+02    2.7243305e+03    8.1306027e+02    1.2532989e-04    3.7922450e-03    3.0258106e+01    3.6974818e+01    1.2333553e+00    1.1381242e+03    8.4976629e+02    1.3393379e+00    1.3285032e-06    3.9986972e-05
  -3.2465253e+00    8.3044113e+00    8.3058712e+00    8.3017228e+00    9.3155116e+02    2.7303714e+03    8.1286485e+02    1.2516383e-04    3.7922452e-03    3.0298251e+01    3.7175457e+01    1.6841936e+00    1.1382006e+03    8.4984289e+02    1.3393070e+00    1.3270975e-06    3.9996423e-05
  -3.0976957e+00    8.3214988e+00    8.3220976e+00    8.3188090e+00    9.3196718e+02    2.7288996e+03    8.1262719e+02    1.2496424e-04    3.7922454e-03    3.0346645e+01    3.7334350e+01    1.0676194e+00    1.1382900e+03    8.4993230e+02    1.3392713e+00    1.3253480e-06    4.0007168e-05
  -2.9786320e+00    8.3360096e+00    8.3376433e+00    8.3327461e+00    9.3229792e+02    2.7344896e+03    8.1244757e+02    1.2481197e-04    3.7922456e-03    3.0383669e+01    3.7526543e+01    1.6141989e+00    1.1383594e+03    8.5000193e+02    1.3392433e+00    1.3240633e-06    4.0015714e-05
  -2.8357288e+00    8.3487464e+00    8.3495334e+00    8.3462738e+00    9.3265697e+02    2.7335694e+03    8.1214629e+02    1.2463686e-04    3.7922458e-03    3.0426360e+01    3.7687487e+01    1.1262479e+00    1.1384348e+03    8.5007748e+02    1.3392130e+00    1.3225106e-06    4.0024988e-05
  -2.7001320e+00    8.3647098e+00    8.3668773e+00    8.3620162e+00    9.3298892e+02    2.7340353e+03    8.1194855e+02    1.2447805e-04    3.7922460e-03    3.0465180e+01    3.7866544e+01    1.3205117e+00    1.1385053e+03    8.5014808e+02    1.3391847e+00    1.3211483e-06    4.0033551e-05
  -2.5916545e+00    8.3758874e+00    8.3777743e+00    8.3729078e+00    9.3324716e+02    2.7357621e+03    8.1172586e+02    1.2435712e-04    3.7922462e-03    3.0494806e+01    3.8045535e+01    1.6500296e+00    1.1385586e+03    8.5020161e+02    1.3391630e+00    1.3201281e-06    4.0040231e-05
  -2.4560577e+00    8.3868927e+00    8.3876651e+00    8.3843364e+00    9.3353261e+02    2.7324629e+03    8.1140760e+02    1.2421309e-04    3.7922464e-03    3.0530166e+01    3.8192602e+01    1.0845913e+00    1.1386183e+03    8.5026141e+02    1.3391391e+00    1.3188447e-06    4.0047608e-05
  -2.3072467e+00    8.3983277e+00    8.3989403e+00    8.3964708e+00    9.3382829e+02    2.7342840e+03    8.1105355e+02    1.2406318e-04    3.7922466e-03    3.0567060e+01    3.8368255e+01    1.1803735e+00    1.1386791e+03    8.5032239e+02    1.3391146e+00    1.3175120e-06    4.0055252e-05
  -2.1584537e+00    8.4119685e+00    8.4139224e+00    8.4094669e+00    9.3410338e+02    2.7317970e+03    8.1072090e+02    1.2392337e-04    3.7922469e-03    3.0601548e+01    3.8553812e+01    1.2470840e+00    1.1387364e+03    8.5037982e+02    1.3390915e+00    1.3162960e-06    4.0062361e-05
  -2.0096456e+00    8.4224607e+00    8.4235871e+00    8.4196738e+00    9.3435803e+02    2.7341860e+03    8.1030907e+02    1.2379218e-04    3.7922471e-03    3.0633980e+01    3.8749502e+01    1.3150452e+00    1.1387879e+03    8.5043161e+02    1.3390706e+00    1.3151445e-06    4.0068966e-05
  -1.8608827e+00    8.4328278e+00    8.4336991e+00    8.4297189e+00    9.3458686e+02    2.7347934e+03    8.0990377e+02    1.2367101e-04    3.7922474e-03    3.0663996e+01    3.8941905e+01    1.2933589e+00    1.1388339e+03    8.5047783e+02    1.3390519e+00    1.3140788e-06    4.0074903e-05
  -1.7121596e+00    8.4427032e+00    8.4437949e+00    8.4393356e+00    9.3479444e+02    2.7351733e+03    8.0949141e+02    1.2355861e-04    3.7922476e-03    3.0691894e+01    3.9135663e+01    1.3028063e+00    1.1388753e+03    8.5051945e+02    1.3390350e+00    1.3130915e-06    4.0080291e-05
  -1.5634298e+00    8.4518662e+00    8.4531238e+00    8.4483558e+00    9.3497783e+02    2.7353351e+03    8.0906763e+02    1.2345607e-04    3.7922478e-03    3.0717387e+01    3.9331301e+01    1.3153938e+00    1.1389114e+03    8.5055577e+02    1.3390202e+00    1.3121901e-06    4.0085049e-05
  -1.4146805e+00    8.4602536e+00    8.4614003e+00    8.4567789e+00    9.3513969e+02    2.7353121e+03    8.0863290e+02    1.2336236e-04    3.7922480e-03    3.0740721e+01    3.9529960e+01    1.3355286e+00    1.1389426e+03    8.5058723e+02    1.3390074e+00    1.3113648e-06    4.0089229e-05
  -1.2659059e+00    8.4677600e+00    8.4687568e+00    8.4644417e+00    9.3527722e+02    2.7352835e+03    8.0818382e+02    1.2327841e-04    3.7922482e-03    3.0761656e+01    3.9730309e+01    1.3466598e+00    1.1389683e+03    8.5061323e+02    1.3389966e+00    1.3106222e-06    4.0092766e-05
  -1.1171207e+00    8.4744163e+00    8.4753068e+00    8.4713205e+00    9.3539225e+02    2.7353913e+03    8.0771946e+02    1.2320341e-04    3.7922484e-03    3.0780384e+01    3.9931795e+01    1.3542071e+00    1.1389889e+03    8.5063417e+02    1.3389879e+00    1.3099554e-06    4.0095709e-05
  -9.6834078e-01    8.4801786e+00    8.4810637e+00    8.4772238e+00    9.3548250e+02    2.7351446e+03    8.0723550e+02    1.2313809e-04    3.7922486e-03    3.0796714e+01    4.0132816e+01    1.3511336e+00    1.1390040e+03    8.5064961e+02    1.3389814e+00    1.3093687e-06    4.0097992e-05
  -8.1955251e-01    8.4850918e+00    8.4859972e+00    8.4821813e+00    9.3554957e+02    2.7347861e+03    8.0673258e+02    1.2308182e-04    3.7922488e-03    3.0810795e+01    4.0333166e+01    1.3465439e+00    1.1390140e+03    8.5065993e+02    1.3389769e+00    1.3088582e-06    4.0099668e-05
  -6.7074533e-01    8.4891151e+00    8.4900410e+00    8.4861371e+00    9.3559224e+02    2.7335370e+03    8.0620992e+02    1.2303513e-04    3.7922490e-03    3.0822491e+01    4.0533646e+01    1.3472448e+00    1.1390186e+03    8.5066484e+02    1.3389745e+00    1.3084276e-06    4.0100705e-05
  -5.2190941e-01    8.4922919e+00    8.4932452e+00    8.4891883e+00    9.3561148e+02    2.7323380e+03    8.0566858e+02    1.2299759e-04    3.7922492e-03    3.0831900e+01    4.0733358e+01    1.3418260e+00    1.1390181e+03    8.5066470e+02    1.3389742e+00    1.3080750e-06    4.0101146e-05
  -3.7307403e-01    8.4945989e+00    8.4955979e+00    8.4913517e+00    9.3560656e+02    2.7311030e+03    8.0511103e+02    1.2296953e-04    3.7922494e-03    3.0838937e+01    4.0933376e+01    1.3438901e+00    1.1390122e+03    8.5065921e+02    1.3389759e+00    1.3078025e-06    4.0100948e-05
  -2.2423344e-01    8.4960391e+00    8.4970262e+00    8.4927001e+00    9.3557819e+02    2.7311819e+03    8.0454823e+02    1.2295073e-04    3.7922497e-03    3.0843652e+01    4.1134047e+01    1.3482268e+00    1.1390012e+03    8.5064856e+02    1.3389797e+00    1.3076096e-06    4.0100149e-05
  -7.5396292e-02    8.4965957e+00    8.4975799e+00    8.4932310e+00    9.3552618e+02    2.7315419e+03    8.0398449e+02    1.2294133e-04    3.7922499e-03    3.0846014e+01    4.1336154e+01    1.3579069e+00    1.1389849e+03    8.5063270e+02    1.3389856e+00    1.3074978e-06    4.0098752e-05
   7.3423213e-02    8.4962038e+00    8.4971767e+00    8.4928394e+00    9.3545031e+02    2.7321321e+03    8.0340338e+02    1.2294128e-04    3.7922501e-03    3.0846026e+01    4.1538516e+01    1.3597807e+00    1.1389634e+03    8.5061158e+02    1.3389935e+00    1.3074652e-06    4.0096736e-05
   2.2221889e-01    8.4949889e+00    8.4959356e+00    8.4917454e+00    9.3535089e+02    2.7322858e+03    8.0279987e+02    1.2295052e-04    3.7922502e-03    3.0843710e+01    4.1741228e+01    1.3623488e+00    1.1389367e+03    8.5058528e+02    1.3390035e+00    1.3075111e-06    4.0094107e-05
   3.7101928e-01    8.4929013e+00    8.4938680e+00    8.4897153e+00    9.3522722e+02    2.7330740e+03    8.0218306e+02    1.2296922e-04    3.7922504e-03    3.0839021e+01    4.1943284e+01    1.3579024e+00    1.1389046e+03    8.5055368e+02    1.3390156e+00    1.3076366e-06    4.0090844e-05
   5.1982154e-01    8.4899580e+00    8.4909264e+00    8.4867924e+00    9.3508000e+02    2.7333635e+03    8.0155382e+02    1.2299710e-04    3.7922507e-03    3.0832033e+01    4.2144506e+01    1.3522769e+00    1.1388674e+03    8.5051693e+02    1.3390297e+00    1.3078392e-06    4.0086964e-05
   6.6860041e-01    8.4861128e+00    8.4870769e+00    8.4829253e+00    9.3490838e+02    2.7339425e+03    8.0091147e+02    1.2303454e-04    3.7922509e-03    3.0822653e+01    4.2345243e+01    1.3492323e+00    1.1388248e+03    8.5047479e+02    1.3390459e+00    1.3081225e-06    4.0082458e-05
   8.1730832e-01    8.4814190e+00    8.4823683e+00    8.4782217e+00    9.3471370e+02    2.7342456e+03    8.0024800e+02    1.2308102e-04    3.7922511e-03    3.0811015e+01    4.2545658e+01    1.3477092e+00    1.1387771e+03    8.5042754e+02    1.3390642e+00    1.3084824e-06    4.0077347e-05
   9.6605973e-01    8.4758326e+00    8.4768004e+00    8.4726128e+00    9.3449419e+02    2.7329935e+03    7.9958646e+02    1.2313718e-04    3.7922513e-03    3.0796965e+01    4.2745029e+01    1.3402934e+00    1.1387239e+03    8.5037486e+02    1.3390847e+00    1.3089233e-06    4.0071586e-05
   1.1148081e+00    8.4693813e+00    8.4702966e+00    8.4661895e+00    9.3425206e+02    2.7327833e+03    7.9892499e+02    1.2320229e-04    3.7922515e-03    3.0780689e+01    4.2944546e+01    1.3413102e+00    1.1386656e+03    8.5031705e+02    1.3391072e+00    1.3094404e-06    4.0065238e-05
   1.2635602e+00    8.4620338e+00    8.4630217e+00    8.4588503e+00    9.3398503e+02    2.7325369e+03    7.9823650e+02    1.2327718e-04    3.7922517e-03    3.0761994e+01    4.3143502e+01    1.3374987e+00    1.1386018e+03    8.5025369e+02    1.3391318e+00    1.3100394e-06    4.0058244e-05
   1.4123250e+00    8.4538759e+00    8.4548429e+00    8.4507143e+00    9.3369551e+02    2.7317743e+03    7.9753837e+02    1.2336092e-04    3.7922519e-03    3.0741112e+01    4.3341773e+01    1.3327829e+00    1.1385329e+03    8.5018530e+02    1.3391585e+00    1.3107131e-06    4.0050660e-05
   1.5611015e+00    8.4448244e+00    8.4457895e+00    8.4416644e+00    9.3338063e+02    2.7313784e+03    7.9682849e+02    1.2345455e-04    3.7922521e-03    3.0717801e+01    4.3538046e+01    1.3192467e+00    1.1384583e+03    8.5011126e+02    1.3391874e+00    1.3114688e-06    4.0042414e-05
   1.7098926e+00    8.4349668e+00    8.4359084e+00    8.4318473e+00    9.3304358e+02    2.7309907e+03    7.9610967e+02    1.2355693e-04    3.7922523e-03    3.0692348e+01    4.3732897e+01    1.3095607e+00    1.1383788e+03    8.5003228e+02    1.3392184e+00    1.3122968e-06    4.0033579e-05
   1.8587062e+00    8.4242127e+00    8.4251708e+00    8.4211245e+00    9.3268109e+02    2.7305232e+03    7.9536798e+02    1.2366931e-04    3.7922525e-03    3.0664459e+01    4.3926151e+01    1.2986326e+00    1.1382936e+03    8.4994762e+02    1.3392515e+00    1.3132083e-06    4.0024084e-05
   2.0075425e+00    8.4126564e+00    8.4135828e+00    8.4096475e+00    9.3229671e+02    2.7298965e+03    7.9461740e+02    1.2379036e-04    3.7922527e-03    3.0634475e+01    4.4117887e+01    1.2882302e+00    1.1382036e+03    8.4985808e+02    1.3392866e+00    1.3141914e-06    4.0014006e-05
   2.1453030e+00    8.3998812e+00    8.4009549e+00    8.3967711e+00    9.3191947e+02    2.7332711e+03    7.9387409e+02    1.2391144e-04    3.7922529e-03    3.0604543e+01    4.4308091e+01    1.3806860e+00    1.1381141e+03    8.4976913e+02    1.3393215e+00    1.3151723e-06    4.0004117e-05
   2.2830902e+00    8.3877886e+00    8.3889640e+00    8.3849334e+00    9.3151948e+02    2.7314723e+03    7.9319502e+02    1.2403994e-04    3.7922531e-03    3.0572838e+01    4.4474701e+01    1.2091811e+00    1.1380208e+03    8.4967631e+02    1.3393580e+00    1.3162125e-06    3.9993617e-05
   2.4209008e+00    8.3741737e+00    8.3754596e+00    8.3715767e+00    9.3109986e+02    2.7301082e+03    7.9248332e+02    1.2417675e-04    3.7922533e-03    3.0539156e+01    4.4644448e+01    1.2317456e+00    1.1379229e+03    8.4957890e+02    1.3393964e+00    1.3173201e-06    3.9982582e-05
   2.5587359e+00    8.3611099e+00    8.3625067e+00    8.3582554e+00    9.3066115e+02    2.7278076e+03    7.9178459e+02    1.2432170e-04    3.7922535e-03    3.0503551e+01    4.4814313e+01    1.2323782e+00    1.1378211e+03    8.4947761e+02    1.3394362e+00    1.3185029e-06    3.9971031e-05
   2.6966053e+00    8.3470092e+00    8.3481710e+00    8.3439452e+00    9.3020485e+02    2.7259254e+03    7.9106485e+02    1.2447410e-04    3.7922536e-03    3.0466207e+01    4.4986171e+01    1.2465257e+00    1.1377152e+03    8.4937223e+02    1.3394778e+00    1.3197484e-06    3.9959037e-05
   2.8345098e+00    8.3310776e+00    8.3317802e+00    8.3282600e+00    9.2972567e+02    2.7243962e+03    7.9030953e+02    1.2463539e-04    3.7922538e-03    3.0426782e+01    4.5156751e+01    1.2369435e+00    1.1376037e+03    8.4926120e+02    1.3395215e+00    1.3210608e-06    3.9946454e-05
   3.0378977e+00    8.3059648e+00    8.3085810e+00    8.3038773e+00    9.2897883e+02    2.7236336e+03    7.8918298e+02    1.2488731e-04    3.7922542e-03    3.0365408e+01    4.5390233e+01    1.1479637e+00    1.1374296e+03    8.4908783e+02    1.3395900e+00    1.3230923e-06    3.9926848e-05
   3.1758506e+00    8.2898506e+00    8.2928302e+00    8.2864210e+00    9.2845351e+02    2.7200043e+03    7.8839048e+02    1.2506798e-04    3.7922544e-03    3.0321545e+01    4.5555518e+01    1.1981266e+00    1.1373086e+03    8.4896737e+02    1.3396376e+00    1.3245794e-06    3.9913075e-05
   3.3071438e+00    8.2729192e+00    8.2753604e+00    8.2690756e+00    9.2793743e+02    2.7212985e+03    7.8763382e+02    1.2524722e-04    3.7922546e-03    3.0278153e+01    4.5723979e+01    1.2830910e+00    1.1371890e+03    8.4884829e+02    1.3396846e+00    1.3260527e-06    3.9899553e-05
   3.4227041e+00    8.2527115e+00    8.2543831e+00    8.2294592e+00    9.2746977e+02    2.7403762e+03    7.8691269e+02    1.2541144e-04    3.7922548e-03    3.0238508e+01    4.5947213e+01    1.9317526e+00    1.1370754e+03    8.4873555e+02    1.3397288e+00    1.3274058e-06    3.9887288e-05
   3.5239545e+00    8.2385265e+00    8.2424534e+00    8.2038467e+00    9.2700375e+02    2.7422494e+03    7.0581396e+02    1.2555975e-04    3.7922698e-03    3.0202909e+01    4.6066790e+01    1.1810018e+00    1.1369754e+03    8.4863667e+02    1.3397670e+00    1.3285825e-06    3.9875001e-05
   3.6067644e+00    8.2264231e+00    8.2369117e+00    8.1877848e+00    9.2657688e+02    2.7427112e+03    6.0410720e+02    1.2568400e-04    3.7923269e-03    3.0173506e+01    4.6154321e+01    1.0570078e+00    1.1369061e+03    8.4857078e+02    1.3397894e+00    1.3295259e-06    3.9863649e-05
   3.7021704e+00    8.2119069e+00    8.2302361e+00    8.1736667e+00    9.2604242e+02    2.7399060e+03    5.5404134e+02    1.2583092e-04    3.7924212e-03    3.0139025e+01    4.6249977e+01    1.0026276e+00    1.1368293e+03    8.4849934e+02    1.3398116e+00    1.3306110e-06    3.9849346e-05
   3.8059080e+00    8.1954339e+00    8.2187689e+00    8.1468015e+00    9.2540708e+02    2.7402074e+03    5.2796382e+02    1.2599518e-04    3.7925762e-03    3.0100961e+01    4.6352397e+01    9.8729268e-01    1.1367602e+03    8.4843890e+02    1.3398256e+00    1.3317785e-06    3.9832271e-05
   3.9154496e+00    8.1773860e+00    8.2148454e+00    8.1256645e+00    9.2468353e+02    2.7413553e+03    5.1799879e+02    1.2617364e-04    3.7928246e-03    3.0060358e+01    4.6497689e+01    1.3263643e+00    1.1367150e+03    8.4840731e+02    1.3398222e+00    1.3329949e-06    3.9812738e-05
   4.0132479e+00    8.1608130e+00    8.2159639e+00    8.1033775e+00    9.2400468e+02    2.7405171e+03    5.1367600e+02    1.2633705e-04    3.7930991e-03    3.0023649e+01    4.6710094e+01    2.1718696e+00    1.1366950e+03    8.4840202e+02    1.3398071e+00    1.3340761e-06    3.9794368e-05
   4.1014886e+00    8.1455019e+00    8.2112193e+00    8.0622804e+00    9.2336026e+02    2.7397767e+03    5.1355200e+02    1.2648775e-04    3.7934409e-03    2.9990578e+01    4.6982115e+01    3.0827114e+00    1.1367199e+03    8.4844471e+02    1.3397689e+00    1.3350281e-06    3.9776927e-05
   4.2080202e+00    8.1260758e+00    8.1703550e+00    8.0157714e+00    9.2248901e+02    2.7386053e+03    5.1927691e+02    1.2667444e-04    3.7940295e-03    2.9951026e+01    4.7313251e+01    3.1083401e+00    1.1368322e+03    8.4858823e+02    1.3396747e+00    1.3360722e-06    3.9753486e-05
   4.3048409e+00    8.1090704e+00    8.3056283e+00    8.0113348e+00    9.2175786e+02    2.7359173e+03    5.2440941e+02    1.2684808e-04    3.7948684e-03    2.9916640e+01    4.8375910e+01    1.0975538e+01    1.1371281e+03    8.4892556e+02    1.3394910e+00    1.3370380e-06    3.9733824e-05
   4.4048646e+00    8.0958703e+00    8.2040354e+00    8.0140604e+00    9.2139525e+02    2.7295531e+03    5.2967885e+02    1.2703166e-04    3.7962719e-03    2.9884455e+01    5.1753854e+01    3.3771452e+01    1.1378892e+03    8.4973558e+02    1.3391098e+00    1.3384001e-06    3.9723684e-05
   4.5075019e+00    8.0786798e+00    8.1939545e+00    7.9399907e+00    9.2065845e+02    2.7219294e+03    5.3738325e+02    1.2722445e-04    3.7975719e-03    2.9849388e+01    5.3865250e+01    2.0571427e+01    1.1385849e+03    8.5046552e+02    1.3387784e+00    1.3388274e-06    3.9703690e-05
   4.6067928e+00    8.0657234e+00    8.2299459e+00    7.9400141e+00    9.2034111e+02    2.7267281e+03    5.4501394e+02    1.2741511e-04    3.7989330e-03    2.9815405e+01    5.7714032e+01    3.8762671e+01    1.1394014e+03    8.5131201e+02    1.3384064e+00    1.3399998e-06    3.9695032e-05
   4.7061803e+00    8.0566877e+00    8.2373484e+00    7.9356565e+00    9.2043980e+02    2.7278020e+03    5.5194854e+02    1.2761009e-04    3.8003993e-03    2.9781337e+01    6.3178297e+01    5.4979399e+01    1.1403233e+03    8.5226466e+02    1.3379920e+00    1.3422417e-06    3.9697395e-05
   4.8054512e+00    8.0466217e+00    8.3297436e+00    7.8034177e+00    9.2042753e+02    2.7210935e+03    5.5916892e+02    1.2780899e-04    3.8020764e-03    2.9748114e+01    6.8101084e+01    4.9589416e+01    1.1412664e+03    8.5325813e+02    1.3375395e+00    1.3444188e-06    3.9697075e-05
   4.9047609e+00    8.0362456e+00    8.2106724e+00    7.8990123e+00    9.2054534e+02    2.7260354e+03    5.5513532e+02    1.2801210e-04    3.8028448e-03    2.9706916e+01    7.3375566e+01    5.3111483e+01    1.1418065e+03    8.5380265e+02    1.3373190e+00    1.3469406e-06    3.9700257e-05
   5.0040779e+00    8.0282260e+00    8.2669743e+00    7.8914747e+00    9.2083655e+02    2.7256420e+03    5.5660854e+02    1.2821937e-04    3.8043999e-03    2.9671023e+01    7.9904671e+01    6.5740026e+01    1.1428203e+03    8.5485227e+02    1.3368629e+00    1.3494277e-06    3.9707710e-05
   5.1033912e+00    8.0234060e+00    8.2411483e+00    7.7819920e+00    9.2146359e+02    2.7234982e+03    5.5466998e+02    1.2843076e-04    3.8058854e-03    2.9633752e+01    8.7846055e+01    7.9962991e+01    1.1438558e+03    8.5590479e+02    1.3364288e+00    1.3524944e-06    3.9724055e-05
   5.2026684e+00    8.0225562e+00    8.4923772e+00    7.8180725e+00    9.2246490e+02    2.7247987e+03    5.5588503e+02    1.2864621e-04    3.8075876e-03    2.9597355e+01    9.7470160e+01    9.6941753e+01    1.1450895e+03    8.5714785e+02    1.3359299e+00    1.3560493e-06    3.9750110e-05
   5.3019647e+00    8.0270767e+00    8.4075651e+00    7.9261459e+00    9.2398222e+02    2.7228927e+03    5.5438157e+02    1.2886584e-04    3.8097193e-03    2.9563454e+01    1.0948701e+02    1.2102004e+02    1.1466806e+03    8.5875241e+02    1.3352866e+00    1.3603262e-06    3.9789918e-05
   5.4012545e+00    8.0389436e+00    8.3373993e+00    7.7853559e+00    9.2623744e+02    2.7212499e+03    5.5496398e+02    1.2908958e-04    3.8125736e-03    2.9534324e+01    1.2480195e+02    1.5424479e+02    1.1488614e+03    8.6096891e+02    1.3343820e+00    1.3656071e-06    3.9849587e-05
   5.5005633e+00    8.0587501e+00    8.4434913e+00    7.9199793e+00    9.2934776e+02    2.7227179e+03    5.5754966e+02    1.2931750e-04    3.8156432e-03    2.9506008e+01    1.4368870e+02    1.9018201e+02    1.1513726e+03    8.6350693e+02    1.3333681e+00    1.3721809e-06    3.9931912e-05
   5.6098197e+00    8.0893482e+00    9.2584842e+00    7.9331438e+00    9.3374206e+02    2.7227145e+03    5.5801412e+02    1.2957321e-04    3.8188742e-03    2.9472714e+01    1.6847646e+02    2.2687704e+02    1.1542955e+03    8.6642742e+02    1.3322472e+00    1.3810724e-06    4.0048201e-05
   5.7025722e+00    8.1220647e+00    9.3863538e+00    8.0103868e+00    9.3831579e+02    2.7234848e+03    5.5321617e+02    1.2979394e-04    3.8210527e-03    2.9439377e+01    1.9276597e+02    2.6187453e+02    1.1566262e+03    8.6871584e+02    1.3314206e+00    1.3904224e-06    4.0169158e-05
   5.8060997e+00    8.1587838e+00    9.2543083e+00    8.0534290e+00    9.4350509e+02    2.7216351e+03    5.5737605e+02    1.3004478e-04    3.8231634e-03    2.9398823e+01    2.2052450e+02    2.6812697e+02    1.1590680e+03    8.7108368e+02    1.3306047e+00    1.4010819e-06    4.0306681e-05
   5.9078069e+00    8.1978307e+00    9.1001038e+00    8.0335678e+00    9.4890831e+02    2.7215174e+03    5.5264424e+02    1.3029554e-04    3.8251549e-03    2.9357528e+01    2.4906783e+02    2.8064237e+02    1.1614409e+03    8.7335897e+02    1.3298551e+00    1.4119759e-06    4.0449748e-05
   6.0036435e+00    8.2385293e+00    9.0291746e+00    8.1110693e+00    9.5434518e+02    2.7270704e+03    5.5543729e+02    1.3053568e-04    3.8271711e-03    2.9318967e+01    2.7734837e+02    2.9509114e+02    1.1637279e+03    8.7554061e+02    1.3291535e+00    1.4229473e-06    4.0593011e-05
   6.1064819e+00    8.2893761e+00    9.0944705e+00    8.1460410e+00    9.6094434e+02    2.7294944e+03    5.5726118e+02    1.3079777e-04    3.8293844e-03    2.9277138e+01    3.1101291e+02    3.2735367e+02    1.1663508e+03    8.7802683e+02    1.3283771e+00    1.4355763e-06    4.0766049e-05
   6.2021371e+00    8.3442058e+00    9.0503092e+00    8.2099971e+00    9.6795718e+02    2.7328642e+03    5.5744134e+02    1.3104539e-04    3.8312926e-03    2.9236377e+01    3.4546620e+02    3.6018214e+02    1.1688427e+03    8.8037962e+02    1.3276576e+00    1.4484217e-06    4.0950351e-05
   6.3054654e+00    8.4086109e+00    9.1739622e+00    8.2487281e+00    9.7612022e+02    2.7384435e+03    5.5963422e+02    1.3131733e-04    3.8332584e-03    2.9190803e+01    3.8541657e+02    3.8663538e+02    1.1715386e+03    8.8292357e+02    1.3268856e+00    1.4634417e-06    4.1168051e-05
   6.4078466e+00    8.4873940e+00    9.2163072e+00    8.3469177e+00    9.8604910e+02    2.7417102e+03    5.6107657e+02    1.3159116e-04    3.8351723e-03    2.9144605e+01    4.3235538e+02    4.5847130e+02    1.1743792e+03    8.8563420e+02    1.3260319e+00    1.4822722e-06    4.1430562e-05
   6.5031446e+00    8.5482464e+00    9.1432942e+00    8.3731274e+00    9.9411556e+02    2.7419460e+03    5.6417560e+02    1.3184985e-04    3.8372231e-03    2.9102977e+01    4.7126935e+02    4.0833973e+02    1.1770458e+03    8.8822777e+02    1.3251622e+00    1.4971897e-06    4.1643150e-05
   6.6004180e+00    8.5827140e+00    9.1728650e+00    8.4261627e+00    9.9925991e+02    2.7487588e+03    5.6493210e+02    1.3211785e-04    3.8392575e-03    2.9059340e+01    4.9954162e+02    2.9064738e+02    1.1793113e+03    8.9042013e+02    1.3244437e+00    1.5064697e-06    4.1778552e-05
   6.7029836e+00    8.6037042e+00    9.1376016e+00    8.4714430e+00    1.0029409e+03    2.7540841e+03    5.6856158e+02    1.3240481e-04    3.8413425e-03    2.9012106e+01    5.2308923e+02    2.2958584e+02    1.1814600e+03    8.9248366e+02    1.3237889e+00    1.5133198e-06    4.1874765e-05
   6.8011539e+00    8.6216856e+00    9.2111346e+00    8.3706398e+00    1.0062113e+03    2.7536030e+03    5.6247035e+02    1.3268351e-04    3.8432083e-03    2.8965231e+01    5.4494122e+02    2.2259278e+02    1.1833572e+03    8.9428627e+02    1.3232421e+00    1.5197913e-06    4.1960740e-05
   6.9022840e+00    8.6405378e+00    9.1789130e+00    8.3080262e+00    1.0096359e+03    2.7456144e+03    5.6923887e+02    1.3297487e-04    3.8451071e-03    2.8916044e+01    5.6750322e+02    2.2309859e+02    1.1852842e+03    8.9611319e+02    1.3226948e+00    1.5267183e-06    4.2050454e-05
   7.0051516e+00    8.6620431e+00    9.1449389e+00    8.3397403e+00    1.0134084e+03    2.7435673e+03    5.6697934e+02    1.3327564e-04    3.8471432e-03    2.8866064e+01    5.9165777e+02    2.3481215e+02    1.1873026e+03    8.9803660e+02    1.3221094e+00    1.5344074e-06    4.2148567e-05
   7.1050938e+00    8.6835789e+00    9.0927165e+00    8.5216773e+00    1.0171774e+03    2.7584310e+03    5.6993869e+02    1.3357204e-04    3.8491012e-03    2.8816670e+01    6.1570886e+02    2.4065010e+02    1.1892797e+03    8.9991859e+02    1.3215414e+00    1.5422080e-06    4.2246978e-05
   7.2007131e+00    8.7045215e+00    9.0763406e+00    8.6101666e+00    1.0208379e+03    2.7491813e+03    5.7407010e+02    1.3385942e-04    3.8508885e-03    2.8768155e+01    6.3928134e+02    2.4652420e+02    1.1911426e+03    9.0168034e+02    1.3210254e+00    1.5497456e-06    4.2343588e-05
   7.3088461e+00    8.7292822e+00    9.1303755e+00    8.6314406e+00    1.0250775e+03    2.7393950e+03    5.7519807e+02    1.3418925e-04    3.8531372e-03    2.8714201e+01    6.6689405e+02    2.5535880e+02    1.1933704e+03    9.0379876e+02    1.3203939e+00    1.5583815e-06    4.2456066e-05
   7.4085233e+00    8.7547334e+00    9.1642620e+00    8.5756791e+00    1.0293163e+03    2.7309297e+03    5.7399623e+02    1.3449746e-04    3.8549779e-03    2.8662087e+01    6.9354576e+02    2.6738006e+02    1.1953375e+03    9.0564647e+02    1.3198721e+00    1.5670441e-06    4.2568859e-05
   7.5081237e+00    8.7827222e+00    9.1649909e+00    8.5800809e+00    1.0338368e+03    2.7298591e+03    5.7378026e+02    1.3480956e-04    3.8570433e-03    2.8611052e+01    7.2135624e+02    2.7922058e+02    1.1974645e+03    9.0766240e+02    1.3192840e+00    1.5762511e-06    4.2689246e-05
   7.6078445e+00    8.8139424e+00    9.1638658e+00    8.6258150e+00    1.0387885e+03    2.7311158e+03    5.7588249e+02    1.3512617e-04    3.8589006e-03    2.8557758e+01    7.5071452e+02    2.9440470e+02    1.1995305e+03    9.0960519e+02    1.3187375e+00    1.5865312e-06    4.2821475e-05
   7.7053482e+00    8.8442865e+00    9.1642886e+00    8.6619997e+00    1.0436370e+03    2.7280101e+03    5.7650740e+02    1.3543971e-04    3.8607081e-03    2.8504994e+01    7.7959401e+02    2.9618861e+02    1.2015439e+03    9.1149641e+02    1.3182102e+00    1.5967210e-06    4.2950703e-05
   7.8051352e+00    8.8739352e+00    9.1756292e+00    8.7476464e+00    1.0484355e+03    2.7300970e+03    5.7876991e+02    1.3576472e-04    3.8626801e-03    2.8451280e+01    8.0897511e+02    2.9443847e+02    1.2036373e+03    9.1346782e+02    1.3176571e+00    1.6069263e-06    4.3079381e-05
   7.9054992e+00    8.9009589e+00    9.2036324e+00    8.8138449e+00    1.0529914e+03    2.7289411e+03    5.9348539e+02    1.3609579e-04    3.8644148e-03    2.8394814e+01    8.3752234e+02    2.8443688e+02    1.2055901e+03    9.1528226e+02    1.3171785e+00    1.6166134e-06    4.3202580e-05
   8.0060966e+00    8.9300160e+00    9.2525796e+00    8.7438090e+00    1.0577341e+03    2.7328368e+03    5.9884338e+02    1.3643185e-04    3.8666012e-03    2.8340900e+01    8.6700535e+02    2.9307913e+02    1.2077787e+03    9.1735167e+02    1.3165929e+00    1.6265471e-06    4.3330284e-05
   8.1130833e+00    8.9612282e+00    9.2722172e+00    8.8427086e+00    1.0629115e+03    2.7314213e+03    6.1153047e+02    1.3679396e-04    3.8686807e-03    2.8281079e+01    8.9819470e+02    2.9152545e+02    1.2100759e+03    9.1950743e+02    1.3160045e+00    1.6374088e-06    4.3469235e-05
   8.2047990e+00    8.9888539e+00    9.2879228e+00    8.9116032e+00    1.0676387e+03    2.7328537e+03    6.3776721e+02    1.3710792e-04    3.8693098e-03    2.8220906e+01    9.2529309e+02    2.9546077e+02    1.2114666e+03    9.2071301e+02    1.3157918e+00    1.6475646e-06    4.3596271e-05
   8.3055003e+00    9.0188525e+00    9.3263759e+00    8.9494466e+00    1.0727755e+03    2.7347441e+03    6.6663596e+02    1.3745683e-04    3.8697114e-03    2.8152193e+01    9.5429578e+02    2.8800729e+02    1.2126512e+03    9.2167355e+02    1.3157058e+00    1.6589881e-06    4.3734444e-05
   8.4078031e+00    9.0493029e+00    9.3633710e+00    9.0017802e+00    1.0780199e+03    2.7332682e+03    7.0340077e+02    1.3781563e-04    3.8699287e-03    2.8080477e+01    9.8351048e+02    2.8557086e+02    1.2136363e+03    9.2242776e+02    1.3156979e+00    1.6708912e-06    4.3876408e-05
   8.5004379e+00    9.0763215e+00    9.3766858e+00    9.0098062e+00    1.0828159e+03    2.7363119e+03    7.3974447e+02    1.3814409e-04    3.8700298e-03    2.8014444e+01    1.0096264e+03    2.8192363e+02    1.2144056e+03    9.2300831e+02    1.3157039e+00    1.6820601e-06    4.4006535e-05
   8.6095958e+00    9.1096078e+00    9.4107102e+00    9.0153819e+00    1.0887858e+03    2.7360970e+03    7.9793889e+02    1.3853603e-04    3.8701043e-03    2.7935724e+01    1.0410418e+03    2.8779736e+02    1.2152654e+03    9.2367001e+02    1.3156921e+00    1.6962341e-06    4.4168722e-05
   8.7099181e+00    9.1409988e+00    9.3988047e+00    9.0002785e+00    1.0944914e+03    2.7368193e+03    7.9752515e+02    1.3890045e-04    3.8701470e-03    2.7862739e+01    1.0704800e+03    2.9343667e+02    1.2160308e+03    9.2427208e+02    1.3156632e+00    1.7099491e-06    4.4323855e-05
   8.8094403e+00    9.1731869e+00    9.3807076e+00    9.0531482e+00    1.1003951e+03    2.7376031e+03    7.9882842e+02    1.3926607e-04    3.8701744e-03    2.7789788e+01    1.1006794e+03    3.0344325e+02    1.2167701e+03    9.2486478e+02    1.3156194e+00    1.7244176e-06    4.4484832e-05
   8.9124280e+00    9.2044504e+00    9.3447022e+00    9.1623661e+00    1.1064128e+03    2.7378680e+03    8.0191299e+02    1.3964879e-04    3.8701940e-03    2.7713768e+01    1.1315227e+03    2.9948580e+02    1.2175063e+03    9.2546991e+02    1.3155548e+00    1.7391522e-06    4.4648281e-05
   9.0124322e+00    9.2330422e+00    9.3366331e+00    9.1568769e+00    1.1121974e+03    2.7342816e+03    8.0503471e+02    1.4002457e-04    3.8702068e-03    2.7639483e+01    1.1612044e+03    2.9680470e+02    1.2181964e+03    9.2605133e+02    1.3154740e+00    1.7534057e-06    4.4804817e-05
   9.1058685e+00    9.2581043e+00    9.3865038e+00    9.1863760e+00    1.1175042e+03    2.7329163e+03    8.0662008e+02    1.4037930e-04    3.8702168e-03    2.7569711e+01    1.1885170e+03    2.9231159e+02    1.2188203e+03    9.2658415e+02    1.3153908e+00    1.7665943e-06    4.4948593e-05
   9.2084330e+00    9.2848893e+00    9.3944664e+00    9.2319306e+00    1.1233504e+03    2.7294193e+03    8.0697415e+02    1.4077301e-04    3.8702263e-03    2.7492673e+01    1.2185474e+03    2.9279600e+02    1.2194971e+03    9.2717168e+02    1.3152873e+00    1.7812198e-06    4.5106647e-05
   9.3009126e+00    9.3089442e+00    9.3873832e+00    9.2486554e+00    1.1287102e+03    2.7319187e+03    8.0647191e+02    1.4113155e-04    3.8702344e-03    2.7422886e+01    1.2460252e+03    2.9712277e+02    1.2201050e+03    9.2770880e+02    1.3151811e+00    1.7946815e-06    4.5251267e-05
   9.4156395e+00    9.3352929e+00    9.3811116e+00    9.2792493e+00    1.1350433e+03    2.7331460e+03    8.0613450e+02    1.4158167e-04    3.8702436e-03    2.7335767e+01    1.2789633e+03    2.8710016e+02    1.2208078e+03    9.2833208e+02    1.3150551e+00    1.8106327e-06    4.5420972e-05
   9.5156846e+00    9.3592089e+00    9.3990586e+00    9.3171557e+00    1.1407797e+03    2.7373868e+03    8.0584783e+02    1.4197841e-04    3.8702497e-03    2.7259423e+01    1.3087358e+03    2.9759041e+02    1.2214185e+03    9.2888194e+02    1.3149341e+00    1.8250028e-06    4.5574133e-05
   9.6149165e+00    9.3814057e+00    9.4306306e+00    9.3371053e+00    1.1463830e+03    2.7429469e+03    8.0505750e+02    1.4237599e-04    3.8702552e-03    2.7183342e+01    1.3378197e+03    2.9309025e+02    1.2220231e+03    9.2943485e+02    1.3148023e+00    1.8390618e-06    4.5723920e-05
   9.7182445e+00    9.4045205e+00    9.4523595e+00    9.3136348e+00    1.1523279e+03    2.7456644e+03    8.0399922e+02    1.4279435e-04    3.8702604e-03    2.7103736e+01    1.3684030e+03    2.9598332e+02    1.2226772e+03    9.3004414e+02    1.3146442e+00    1.8538698e-06    4.5881851e-05
   9.8077840e+00    9.4248602e+00    9.4645127e+00    9.3140733e+00    1.1576085e+03    2.7458521e+03    8.0379898e+02    1.4316025e-04    3.8702642e-03    2.7034489e+01    1.3953600e+03    3.0106181e+02    1.2232678e+03    9.3060307e+02    1.3144893e+00    1.8669912e-06    4.6022704e-05
   9.9017080e+00    9.4459071e+00    9.4843068e+00    9.3617093e+00    1.1631866e+03    2.7412676e+03    8.0464316e+02    1.4354766e-04    3.8702689e-03    2.6961560e+01    1.4237471e+03    3.0223491e+02    1.2238976e+03    9.3120407e+02    1.3143173e+00    1.8808091e-06    4.6170990e-05
   1.0002666e+01    9.4672555e+00    9.4953179e+00    9.4280649e+00    1.1691084e+03    2.7403955e+03    8.0633860e+02    1.4396828e-04    3.8702723e-03    2.6882813e+01    1.4539295e+03    2.9896071e+02    1.2245709e+03    9.3185073e+02    1.3141277e+00    1.8955069e-06    4.6328684e-05
   1.0101377e+01    9.4898130e+00    9.5365059e+00    9.4485300e+00    1.1752030e+03    2.7452309e+03    8.0797658e+02    1.4438355e-04    3.8702761e-03    2.6805520e+01    1.4847981e+03    3.1271535e+02    1.2252495e+03    9.3250918e+02    1.3139275e+00    1.9106761e-06    4.6491217e-05
   1.0211028e+01    9.5095782e+00    9.5956236e+00    9.4614852e+00    1.1813901e+03    2.7465012e+03    8.0899280e+02    1.4484974e-04    3.8702801e-03    2.6719276e+01    1.5166544e+03    2.9052470e+02    1.2259503e+03    9.3318930e+02    1.3137209e+00    1.9263728e-06    4.6655934e-05
   1.0314377e+01    9.5247136e+00    9.6112026e+00    9.4749394e+00    1.1868610e+03    2.7434617e+03    8.0918224e+02    1.4529355e-04    3.8702842e-03    2.6637689e+01    1.5452626e+03    2.7681345e+02    1.2265714e+03    9.3379285e+02    1.3135370e+00    1.9403867e-06    4.6801649e-05
   1.0400419e+01    9.5365092e+00    9.6047538e+00    9.4903979e+00    1.1913606e+03    2.7442380e+03    8.0887331e+02    1.4566609e-04    3.8702871e-03    2.6569581e+01    1.5689703e+03    2.7553613e+02    1.2270713e+03    9.3427961e+02    1.3133877e+00    1.9519608e-06    4.6921284e-05
   1.0524858e+01    9.5506893e+00    9.5770367e+00    9.5136627e+00    1.1975834e+03    2.7460623e+03    8.0799240e+02    1.4621100e-04    3.8702918e-03    2.6470592e+01    1.6021750e+03    2.6683534e+02    1.2277582e+03    9.3494889e+02    1.3131822e+00    1.9681646e-06    4.7086909e-05
   1.0617996e+01    9.5613000e+00    9.5798015e+00    9.5323728e+00    1.2022902e+03    2.7498281e+03    8.0722390e+02    1.4662264e-04    3.8702946e-03    2.6396296e+01    1.6272926e+03    2.6968139e+02    1.2282721e+03    9.3545304e+02    1.3130238e+00    1.9805046e-06    4.7212137e-05
   1.0710808e+01    9.5700255e+00    9.5978815e+00    9.5291554e+00    1.2067973e+03    2.7513836e+03    8.0652491e+02    1.4703636e-04    3.8702977e-03    2.6322045e+01    1.6515171e+03    2.6100465e+02    1.2287696e+03    9.3594119e+02    1.3128705e+00    1.9924848e-06    4.7331804e-05
   1.0802736e+01    9.5767298e+00    9.6048082e+00    9.5199243e+00    1.2110569e+03    2.7529385e+03    8.0612174e+02    1.4744958e-04    3.8703009e-03    2.6248301e+01    1.6746377e+03    2.5150740e+02    1.2292490e+03    9.3641246e+02    1.3127217e+00    2.0040184e-06    4.7444844e-05
   1.0925367e+01    9.5844876e+00    9.6088679e+00    9.5369751e+00    1.2166608e+03    2.7552684e+03    8.0634166e+02    1.4800671e-04    3.8703055e-03    2.6149527e+01    1.7051415e+03    2.4874588e+02    1.2298835e+03    9.3703876e+02    1.3125215e+00    2.0193877e-06    4.7593477e-05
   1.1025719e+01    9.5890375e+00    9.6085026e+00    9.5644890e+00    1.2210756e+03    2.7562422e+03    8.0690741e+02    1.4846695e-04    3.8703091e-03    2.6068489e+01    1.7293767e+03    2.4150053e+02    1.2303912e+03    9.3754181e+02    1.3123588e+00    2.0316891e-06    4.7710365e-05
   1.1129633e+01    9.5923021e+00    9.6113387e+00    9.5642735e+00    1.2255098e+03    2.7586116e+03    8.0758043e+02    1.4894789e-04    3.8703135e-03    2.5984345e+01    1.7538923e+03    2.3592168e+02    1.2309033e+03    9.3804965e+02    1.3121942e+00    2.0442405e-06    4.7827707e-05
   1.1201562e+01    9.5937260e+00    9.6322826e+00    9.5638558e+00    1.2284762e+03    2.7588023e+03    8.0790883e+02    1.4928297e-04    3.8703159e-03    2.5926037e+01    1.7704596e+03    2.3032834e+02    1.2312451e+03    9.3838912e+02    1.3120837e+00    2.0527925e-06    4.7906399e-05
   1.1318960e+01    9.5939736e+00    9.6463669e+00    9.5606118e+00    1.2331102e+03    2.7600478e+03    8.0802631e+02    1.4983533e-04    3.8703203e-03    2.5830492e+01    1.7967482e+03    2.2392787e+02    1.2317715e+03    9.3891199e+02    1.3119137e+00    2.0665620e-06    4.8028913e-05
   1.1428523e+01    9.5925966e+00    9.6358129e+00    9.5637412e+00    1.2372955e+03    2.7568816e+03    8.0762722e+02    1.5035575e-04    3.8703241e-03    2.5741112e+01    1.8208361e+03    2.1985372e+02    1.2322354e+03    9.3937367e+02    1.3117628e+00    2.0791929e-06    4.8139730e-05
   1.1505844e+01    9.5893873e+00    9.6185495e+00    9.5630514e+00    1.2399765e+03    2.7531327e+03    8.0713081e+02    1.5072558e-04    3.8703261e-03    2.5677964e+01    1.8367014e+03    2.0518865e+02    1.2325339e+03    9.3966938e+02    1.3116676e+00    2.0876293e-06    4.8211152e-05
   1.1621513e+01    9.5845933e+00    9.5966320e+00    9.5635620e+00    1.2440060e+03    2.7498955e+03    8.0628159e+02    1.5128410e-04    3.8703294e-03    2.5583188e+01    1.8605714e+03    2.0636423e+02    1.2329734e+03    9.4010568e+02    1.3115264e+00    2.1004516e-06    4.8318212e-05
   1.1700882e+01    9.5803501e+00    9.5941883e+00    9.5625905e+00    1.2466618e+03    2.7487648e+03    8.0574132e+02    1.5167000e-04    3.8703315e-03    2.5518109e+01    1.8764867e+03    2.0052230e+02    1.2332630e+03    9.4039270e+02    1.3114340e+00    2.1091148e-06    4.8388608e-05
   1.1819130e+01    9.5730561e+00    9.5912783e+00    9.5433307e+00    1.2505269e+03    2.7467081e+03    8.0515281e+02    1.5225049e-04    3.8703349e-03    2.5420837e+01    1.8998105e+03    1.9724479e+02    1.2336856e+03    9.4081244e+02    1.3112981e+00    2.1219991e-06    4.8490920e-05
   1.1938907e+01    9.5642677e+00    9.5807868e+00    9.5381953e+00    1.2543191e+03    2.7433473e+03    8.0498442e+02    1.5284416e-04    3.8703376e-03    2.5322117e+01    1.9229072e+03    1.9283070e+02    1.2341012e+03    9.4122570e+02    1.3111639e+00    2.1349876e-06    4.8590973e-05
   1.2020982e+01    9.5574362e+00    9.5711941e+00    9.5410862e+00    1.2568298e+03    2.7369370e+03    8.0510830e+02    1.5325406e-04    3.8703395e-03    2.5254401e+01    1.9383503e+03    1.8816029e+02    1.2343771e+03    9.4149995e+02    1.3110750e+00    2.1438202e-06    4.8657292e-05
   1.2104082e+01    9.5499408e+00    9.5608425e+00    9.5321055e+00    1.2593154e+03    2.7265503e+03    8.0534475e+02    1.5367177e-04    3.8703412e-03    2.5185765e+01    1.9537578e+03    1.8540844e+02    1.2346496e+03    9.4177100e+02    1.3109870e+00    2.1527556e-06    4.8723220e-05
   1.2226869e+01    9.5372870e+00    9.5556846e+00    9.5170036e+00    1.2627988e+03    2.7118977e+03    8.0559692e+02    1.5429481e-04    3.8703435e-03    2.5084081e+01    1.9757612e+03    1.7920044e+02    1.2350281e+03    9.4214645e+02    1.3108664e+00    2.1657751e-06    4.8815452e-05
   1.2312795e+01    9.5274814e+00    9.5525884e+00    9.5062795e+00    1.2651444e+03    2.6977140e+03    8.0555227e+02    1.5473407e-04    3.8703453e-03    2.5012884e+01    1.9907959e+03    1.7497071e+02    1.2352785e+03    9.4239432e+02    1.3107873e+00    2.1747790e-06    4.8877383e-05
   1.2400411e+01    9.5163898e+00    9.5418862e+00    9.4956796e+00    1.2673944e+03    2.6944407e+03    8.0527542e+02    1.5518500e-04    3.8703474e-03    2.4940216e+01    2.0055572e+03    1.6847806e+02    1.2355151e+03    9.4262754e+02    1.3107140e+00    2.1837673e-06    4.8936618e-05
   1.2534974e+01    9.4979530e+00    9.5128887e+00    9.4793874e+00    1.2706825e+03    2.6901593e+03    8.0445097e+02    1.5588441e-04    3.8703495e-03    2.4828329e+01    2.0275725e+03    1.6360567e+02    1.2358534e+03    9.4296014e+02    1.3106104e+00    2.1974406e-06    4.9023359e-05
   1.2626869e+01    9.4842945e+00    9.4929045e+00    9.4676329e+00    1.2728122e+03    2.6880522e+03    8.0365382e+02    1.5636590e-04    3.8703512e-03    2.4751888e+01    2.0421305e+03    1.5841955e+02    1.2360687e+03    9.4317120e+02    1.3105454e+00    2.2066783e-06    4.9079865e-05
   1.2720331e+01    9.4697641e+00    9.4794324e+00    9.4550404e+00    1.2748964e+03    2.6825366e+03    8.0285643e+02    1.5685909e-04    3.8703526e-03    2.4674072e+01    2.0565902e+03    1.5471256e+02    1.2362775e+03    9.4337548e+02    1.3104830e+00    2.2160411e-06    4.9135485e-05
   1.2814027e+01    9.4545491e+00    9.4655855e+00    9.4410500e+00    1.2769408e+03    2.6856846e+03    8.0212897e+02    1.5735706e-04    3.8703544e-03    2.4596001e+01    2.0709014e+03    1.5274186e+02    1.2364810e+03    9.4357491e+02    1.3104217e+00    2.2254336e-06    4.9189499e-05
   1.2907702e+01    9.4387720e+00    9.4499748e+00    9.4259289e+00    1.2789009e+03    2.6825715e+03    8.0149928e+02    1.5785846e-04    3.8703562e-03    2.4517889e+01    2.0848408e+03    1.4880582e+02    1.2366759e+03    9.4376546e+02    1.3103636e+00    2.2347630e-06    4.9241009e-05
   1.3001370e+01    9.4221793e+00    9.4320787e+00    9.4092225e+00    1.2807712e+03    2.6797764e+03    8.0095319e+02    1.5836335e-04    3.8703578e-03    2.4439731e+01    2.0983998e+03    1.4475491e+02    1.2368610e+03    9.4394620e+02    1.3103088e+00    2.2440342e-06    4.9290263e-05
   1.3141885e+01    9.3961792e+00    9.4033600e+00    9.3825822e+00    1.2834749e+03    2.6786137e+03    8.0020235e+02    1.5912804e-04    3.8703602e-03    2.4322301e+01    2.1183424e+03    1.4192560e+02    1.2371263e+03    9.4420574e+02    1.3102295e+00    2.2579912e-06    4.9361639e-05
   1.3235607e+01    9.3782999e+00    9.3861348e+00    9.3642859e+00    1.2852131e+03    2.6786385e+03    7.9968205e+02    1.5964219e-04    3.8703617e-03    2.4243978e+01    2.1313947e+03    1.3926514e+02    1.2372941e+03    9.4437048e+02    1.3101787e+00    2.2673239e-06    4.9407800e-05
   1.3329652e+01    9.3597794e+00    9.3706517e+00    9.3457137e+00    1.2869083e+03    2.6780117e+03    7.9909933e+02    1.6016165e-04    3.8703632e-03    2.4165356e+01    2.1443287e+03    1.3752979e+02    1.2374545e+03    9.4452839e+02    1.3101295e+00    2.2766938e-06    4.9452508e-05
   1.3423947e+01    9.3408149e+00    9.3514078e+00    9.3271326e+00    1.2885424e+03    2.6759161e+03    7.9844309e+02    1.6068606e-04    3.8703645e-03    2.4086499e+01    2.1570473e+03    1.3488181e+02    1.2376060e+03    9.4467759e+02    1.3100829e+00    2.2860765e-06    4.9495632e-05
   1.3518603e+01    9.3211488e+00    9.3290991e+00    9.3081874e+00    1.2901273e+03    2.6758630e+03    7.9773072e+02    1.6121607e-04    3.8703658e-03    2.4007319e+01    2.1696158e+03    1.3278080e+02    1.2377498e+03    9.4481956e+02    1.3100383e+00    2.2954842e-06    4.9537154e-05
   1.3613414e+01    9.3010537e+00    9.3067617e+00    9.2891033e+00    1.2916755e+03    2.6752139e+03    7.9699128e+02    1.6175057e-04    3.8703667e-03    2.3927995e+01    2.1820694e+03    1.3135118e+02    1.2378874e+03    9.4495593e+02    1.3099949e+00    2.3049566e-06    4.9578015e-05
   1.3708992e+01    9.2804285e+00    9.2878068e+00    9.2694242e+00    1.2932020e+03    2.6716779e+03    7.9624792e+02    1.6229305e-04    3.8703678e-03    2.3848020e+01    2.1944981e+03    1.3003729e+02    1.2380221e+03    9.4509017e+02    1.3099513e+00    2.3145163e-06    4.9618067e-05
   1.3805158e+01    9.2593279e+00    9.2664689e+00    9.2491726e+00    1.2947182e+03    2.6730816e+03    7.9552471e+02    1.6284258e-04    3.8703687e-03    2.3767547e+01    2.2069445e+03    1.2942632e+02    1.2381541e+03    9.4522257e+02    1.3099075e+00    2.3242245e-06    4.9657989e-05
   1.3901683e+01    9.2378601e+00    9.2448184e+00    9.2280940e+00    1.2962017e+03    2.6692174e+03    7.9483971e+02    1.6339790e-04    3.8703700e-03    2.3686780e+01    2.2192827e+03    1.2782435e+02    1.2382831e+03    9.4535260e+02    1.3098638e+00    2.3340034e-06    4.9697192e-05
   1.4044870e+01    9.2058386e+00    9.2129081e+00    9.1962750e+00    1.2984000e+03    2.6702828e+03    7.9390435e+02    1.6422913e-04    3.8703718e-03    2.3566902e+01    2.2376239e+03    1.2809209e+02    1.2384722e+03    9.4554515e+02    1.3097970e+00    2.3487254e-06    4.9754765e-05
   1.4141413e+01    9.1836362e+00    9.1898945e+00    9.1738644e+00    1.2998079e+03    2.6687081e+03    7.9331278e+02    1.6479390e-04    3.8703728e-03    2.3486141e+01    2.2496916e+03    1.2499844e+02    1.2385922e+03    9.4566795e+02    1.3097538e+00    2.3586385e-06    4.9792133e-05
   1.4238730e+01    9.1610832e+00    9.1660516e+00    9.1514083e+00    1.3012221e+03    2.6672330e+03    7.9271923e+02    1.6536698e-04    3.8703739e-03    2.3404756e+01    2.2618663e+03    1.2510388e+02    1.2387106e+03    9.4579024e+02    1.3097097e+00    2.3687283e-06    4.9829433e-05
   1.4337576e+01    9.1379512e+00    9.1429117e+00    9.1283110e+00    1.3026499e+03    2.6684799e+03    7.9214102e+02    1.6595296e-04    3.8703750e-03    2.3322120e+01    2.2742386e+03    1.2516652e+02    1.2388282e+03    9.4591291e+02    1.3096642e+00    2.3790684e-06    4.9866764e-05
   1.4436470e+01    9.1145395e+00    9.1197252e+00    9.1052624e+00    1.3040529e+03    2.6658836e+03    7.9149226e+02    1.6654314e-04    3.8703760e-03    2.3239480e+01    2.2865329e+03    1.2431904e+02    1.2389419e+03    9.4603237e+02    1.3096189e+00    2.3894583e-06    4.9903402e-05
   1.4532850e+01    9.0915515e+00    9.0959874e+00    9.0825992e+00    1.3054114e+03    2.6654048e+03    7.9082734e+02    1.6712206e-04    3.8703770e-03    2.3158984e+01    2.2985145e+03    1.2431553e+02    1.2390501e+03    9.4614733e+02    1.3095742e+00    2.3996878e-06    4.9939024e-05
   1.4630050e+01    9.0679050e+00    9.0728920e+00    9.0594092e+00    1.3067370e+03    2.6650219e+03    7.9015558e+02    1.6770967e-04    3.8703780e-03    2.3077846e+01    2.3104392e+03    1.2268183e+02    1.2391537e+03    9.4625817e+02    1.3095302e+00    2.4100297e-06    4.9974024e-05
   1.4728134e+01    9.0440709e+00    9.0484390e+00    9.0362115e+00    1.3080528e+03    2.6614173e+03    7.8949720e+02    1.6830645e-04    3.8703790e-03    2.2996022e+01    2.3224036e+03    1.2198259e+02    1.2392550e+03    9.4636764e+02    1.3094858e+00    2.4205156e-06    5.0008413e-05
   1.4827219e+01    9.0196074e+00    9.0249493e+00    9.0121570e+00    1.3093529e+03    2.6657170e+03    7.8886718e+02    1.6891324e-04    3.8703798e-03    2.2913419e+01    2.3343863e+03    1.2093294e+02    1.2393542e+03    9.4647567e+02    1.3094412e+00    2.4311484e-06    5.0042251e-05
   1.4924815e+01    8.9953058e+00    9.0004227e+00    8.9882479e+00    1.3106471e+03    2.6634983e+03    7.8826308e+02    1.6951472e-04    3.8703807e-03    2.2832122e+01    2.3462920e+03    1.2198972e+02    1.2394508e+03    9.4658220e+02    1.3093958e+00    2.4417808e-06    5.0075816e-05
   1.5022648e+01    8.9708930e+00    8.9758342e+00    8.9640590e+00    1.3119232e+03    2.6615564e+03    7.8767055e+02    1.7012147e-04    3.8703817e-03    2.2750695e+01    2.3581470e+03    1.2117471e+02    1.2395459e+03    9.4668805e+02    1.3093499e+00    2.4524926e-06    5.0109026e-05
   1.5120821e+01    8.9462562e+00    8.9507964e+00    8.9394324e+00    1.3131644e+03    2.6630866e+03    7.8708490e+02    1.7073417e-04    3.8703828e-03    2.2669059e+01    2.3698996e+03    1.1971366e+02    1.2396375e+03    9.4679105e+02    1.3093042e+00    2.4632832e-06    5.0141533e-05
   1.5209553e+01    8.9233627e+00    8.9287625e+00    8.9162360e+00    1.3142731e+03    2.6571109e+03    7.8647853e+02    1.7129110e-04    3.8703837e-03    2.2595357e+01    2.3804950e+03    1.1940820e+02    1.2397172e+03    9.4688159e+02    1.3092632e+00    2.4731045e-06    5.0170527e-05
   1.5347900e+01    8.8878047e+00    8.8911996e+00    8.8807452e+00    1.3159644e+03    2.6562045e+03    7.8529043e+02    1.7216626e-04    3.8703849e-03    2.2480507e+01    2.3969071e+03    1.1863101e+02    1.2398369e+03    9.4701953e+02    1.3091988e+00    2.4885185e-06    5.0214633e-05
   1.5436537e+01    8.8650952e+00    8.8701886e+00    8.8582588e+00    1.3170460e+03    2.6569126e+03    7.8453144e+02    1.7273072e-04    3.8703857e-03    2.2407048e+01    2.4074570e+03    1.1902261e+02    1.2399113e+03    9.4710665e+02    1.3091570e+00    2.4985160e-06    5.0242687e-05
   1.5525361e+01    8.8430192e+00    8.8500816e+00    8.8373763e+00    1.3183083e+03    2.6575197e+03    7.8376883e+02    1.7329945e-04    3.8703866e-03    2.2333519e+01    2.4188576e+03    1.2835109e+02    1.2399981e+03    9.4720947e+02    1.3091066e+00    2.5090209e-06    5.0275491e-05
   1.5617905e+01    8.8192245e+00    8.8270923e+00    8.8129710e+00    1.3194483e+03    2.6584811e+03    7.8297391e+02    1.7389534e-04    3.8703874e-03    2.2256994e+01    2.4299841e+03    1.2022981e+02    1.2400746e+03    9.4730099e+02    1.3090608e+00    2.5197473e-06    5.0305196e-05
   1.5713601e+01    8.7928348e+00    8.7972376e+00    8.7866385e+00    1.3202940e+03    2.6559696e+03    7.8215231e+02    1.7451512e-04    3.8703881e-03    2.2177953e+01    2.4399989e+03    1.0465114e+02    1.2401279e+03    9.4736634e+02    1.3090268e+00    2.5300205e-06    5.0326775e-05
   1.5812003e+01    8.7665659e+00    8.7708290e+00    8.7605312e+00    1.3213755e+03    2.6542192e+03    7.8130524e+02    1.7515624e-04    3.8703889e-03    2.2096781e+01    2.4512759e+03    1.1460232e+02    1.2401977e+03    9.4745216e+02    1.3089819e+00    2.5411894e-06    5.0354543e-05
   1.5911172e+01    8.7400162e+00    8.7442453e+00    8.7343961e+00    1.3224488e+03    2.6532882e+03    7.8047313e+02    1.7580624e-04    3.8703897e-03    2.2015087e+01    2.4625847e+03    1.1403460e+02    1.2402659e+03    9.4753714e+02    1.3089365e+00    2.5525105e-06    5.0381918e-05
   1.6010868e+01    8.7130218e+00    8.7167417e+00    8.7077026e+00    1.3235175e+03    2.6520641e+03    7.7964263e+02    1.7646363e-04    3.8703903e-03    2.1933077e+01    2.4739408e+03    1.1390868e+02    1.2403320e+03    9.4762078e+02    1.3088907e+00    2.5639751e-06    5.0409140e-05
   1.6109656e+01    8.6864594e+00    8.6898346e+00    8.6816874e+00    1.3245580e+03    2.6509362e+03    7.7880089e+02    1.7711889e-04    3.8703910e-03    2.1851937e+01    2.4851319e+03    1.1328278e+02    1.2403957e+03    9.4770239e+02    1.3088452e+00    2.5753939e-06    5.0435611e-05
   1.6206322e+01    8.6603395e+00    8.6638640e+00    8.6558031e+00    1.3256333e+03    2.6513699e+03    7.7797511e+02    1.7776377e-04    3.8703916e-03    2.1772668e+01    2.4963621e+03    1.1617659e+02    1.2404612e+03    9.4778695e+02    1.3087975e+00    2.5868013e-06    5.0463027e-05
   1.6305546e+01    8.6329985e+00    8.6362170e+00    8.6283471e+00    1.3265694e+03    2.6498166e+03    7.7720217e+02    1.7842960e-04    3.8703922e-03    2.1691425e+01    2.5071467e+03    1.0868845e+02    1.2405159e+03    9.4785958e+02    1.3087549e+00    2.5982034e-06    5.0486531e-05
   1.6403687e+01    8.6059968e+00    8.6105953e+00    8.6012930e+00    1.3275451e+03    2.6484608e+03    7.7644074e+02    1.7909195e-04    3.8703929e-03    2.1611206e+01    2.5180655e+03    1.1125596e+02    1.2405728e+03    9.4793576e+02    1.3087098e+00    2.6097018e-06    5.0511091e-05
   1.6501980e+01    8.5787433e+00    8.5827376e+00    8.5739735e+00    1.3284858e+03    2.6472638e+03    7.7567545e+02    1.7975912e-04    3.8703937e-03    2.1531000e+01    2.5288548e+03    1.0976803e+02    1.2406266e+03    9.4800896e+02    1.3086655e+00    2.6212237e-06    5.0534812e-05
   1.6600268e+01    8.5514249e+00    8.5550515e+00    8.5467358e+00    1.3294263e+03    2.6447234e+03    7.7491233e+02    1.8043007e-04    3.8703942e-03    2.1450937e+01    2.5396649e+03    1.0998305e+02    1.2406793e+03    9.4808186e+02    1.3086205e+00    2.6328441e-06    5.0558692e-05
   1.6749338e+01    8.5095571e+00    8.5131847e+00    8.5050084e+00    1.3307584e+03    2.6430078e+03    7.7376782e+02    1.8145546e-04    3.8703951e-03    2.1329725e+01    2.5556888e+03    1.0749213e+02    1.2407504e+03    9.4818350e+02    1.3085551e+00    2.6504163e-06    5.0591886e-05
   1.6848240e+01    8.4816235e+00    8.4847198e+00    8.4771451e+00    1.3316330e+03    2.6412075e+03    7.7299494e+02    1.8214025e-04    3.8703956e-03    2.1249535e+01    2.5663121e+03    1.0741276e+02    1.2407950e+03    9.4824923e+02    1.3085115e+00    2.6621678e-06    5.0613460e-05
   1.6948491e+01    8.4529477e+00    8.4558199e+00    8.4485790e+00    1.3324599e+03    2.6391661e+03    7.7220511e+02    1.8283830e-04    3.8703960e-03    2.1168409e+01    2.5768309e+03    1.0492450e+02    1.2408349e+03    9.4831030e+02    1.3084693e+00    2.6740268e-06    5.0633878e-05
   1.7048890e+01    8.4244919e+00    8.4270504e+00    8.4205029e+00    1.3332853e+03    2.6373154e+03    7.7141848e+02    1.8354133e-04    3.8703965e-03    2.1087330e+01    2.5873809e+03    1.0508125e+02    1.2408737e+03    9.4837100e+02    1.3084265e+00    2.6860303e-06    5.0654593e-05
   1.7148436e+01    8.3957629e+00    8.3984163e+00    8.3918937e+00    1.3340783e+03    2.6357050e+03    7.7065179e+02    1.8424228e-04    3.8703969e-03    2.1007105e+01    2.5977404e+03    1.0406694e+02    1.2409098e+03    9.4842902e+02    1.3083845e+00    2.6979373e-06    5.0674301e-05
   1.7248171e+01    8.3672161e+00    8.3699813e+00    8.3635408e+00    1.3348495e+03    2.6348758e+03    7.6991309e+02    1.8494845e-04    3.8703974e-03    2.0926898e+01    2.6080313e+03    1.0318340e+02    1.2409437e+03    9.4848522e+02    1.3083427e+00    2.7099245e-06    5.0693603e-05
   1.7347513e+01    8.3384940e+00    8.3422105e+00    8.3348984e+00    1.3355930e+03    2.6331457e+03    7.6920434e+02    1.8565570e-04    3.8703979e-03    2.0847180e+01    2.6181843e+03    1.0220135e+02    1.2409754e+03    9.4853928e+02    1.3083016e+00    2.7218638e-06    5.0711807e-05
   1.7446739e+01    8.3097034e+00    8.3127150e+00    8.3061150e+00    1.3363119e+03    2.6316550e+03    7.6826464e+02    1.8636597e-04    3.8703984e-03    2.0767731e+01    2.6282347e+03    1.0128862e+02    1.2410047e+03    9.4859111e+02    1.3082609e+00    2.7338142e-06    5.0729219e-05
   1.7545982e+01    8.2807635e+00    8.2843331e+00    8.2772845e+00    1.3370045e+03    2.6310115e+03    7.6732507e+02    1.8708021e-04    3.8703988e-03    2.0688446e+01    2.6381887e+03    1.0029966e+02    1.2410309e+03    9.4864011e+02    1.3082210e+00    2.7458050e-06    5.0746104e-05
   1.7645418e+01    8.2516841e+00    8.2549136e+00    8.2481090e+00    1.3376713e+03    2.6288515e+03    7.6638854e+02    1.8779969e-04    3.8703992e-03    2.0609189e+01    2.6480528e+03    9.9199934e+01    1.2410550e+03    9.4868707e+02    1.3081816e+00    2.7578534e-06    5.0762540e-05
   1.7744404e+01    8.2225727e+00    8.2252450e+00    8.2189974e+00    1.3383114e+03    2.6291429e+03    7.6545859e+02    1.8851974e-04    3.8703996e-03    2.0530474e+01    2.6577921e+03    9.8390386e+01    1.2410754e+03    9.4873061e+02    1.3081431e+00    2.7698814e-06    5.0778013e-05
   1.7843658e+01    8.1932586e+00    8.1966136e+00    8.1898195e+00    1.3389043e+03    2.6269466e+03    7.6452739e+02    1.8924555e-04    3.8704000e-03    2.0451736e+01    2.6673445e+03    9.6242633e+01    1.2410918e+03    9.4876992e+02    1.3081062e+00    2.7818822e-06    5.0792070e-05
   1.7943375e+01    8.1637397e+00    8.1664916e+00    8.1603203e+00    1.3394920e+03    2.6253922e+03    7.6359615e+02    1.8997862e-04    3.8704004e-03    2.0372821e+01    2.6769207e+03    9.6033533e+01    1.2411071e+03    9.4880865e+02    1.3080690e+00    2.7939982e-06    5.0805907e-05
   1.8043631e+01    8.1339699e+00    8.1365541e+00    8.1307772e+00    1.3400624e+03    2.6251058e+03    7.6269416e+02    1.9071954e-04    3.8704008e-03    2.0293677e+01    2.6864700e+03    9.5248419e+01    1.2411205e+03    9.4884573e+02    1.3080319e+00    2.8062185e-06    5.0819431e-05
   1.8142985e+01    8.1043954e+00    8.1077793e+00    8.1012012e+00    1.3406043e+03    2.6232574e+03    7.6182850e+02    1.9145764e-04    3.8704011e-03    2.0215444e+01    2.6958461e+03    9.4370871e+01    1.2411311e+03    9.4888003e+02    1.3079958e+00    2.8183621e-06    5.0832240e-05
   1.8242844e+01    8.0748394e+00    8.0781840e+00    8.0719707e+00    1.3411271e+03    2.6217239e+03    7.6091886e+02    1.9220334e-04    3.8704015e-03    2.0137015e+01    2.7051949e+03    9.3620508e+01    1.2411391e+03    9.4891187e+02    1.3079603e+00    2.8306331e-06    5.0844550e-05
   1.8342575e+01    8.0446765e+00    8.0478982e+00    8.0416217e+00    1.3416171e+03    2.6212781e+03    7.6001196e+02    1.9295194e-04    3.8704018e-03    2.0058890e+01    2.7143957e+03    9.2255853e+01    1.2411441e+03    9.4894076e+02    1.3079258e+00    2.8428725e-06    5.0856022e-05
   1.8442683e+01    8.0146105e+00    8.0177887e+00    8.0116689e+00    1.3420761e+03    2.6195451e+03    7.5911827e+02    1.9370725e-04    3.8704021e-03    1.9980677e+01    2.7234896e+03    9.0840224e+01    1.2411466e+03    9.4896705e+02    1.3078922e+00    2.8551568e-06    5.0866750e-05
   1.8542458e+01    7.9845938e+00    7.9875909e+00    7.9817091e+00    1.3425251e+03    2.6192122e+03    7.5825500e+02    1.9446390e-04    3.8704025e-03    1.9902936e+01    2.7325223e+03    9.0531763e+01    1.2411483e+03    9.4899279e+02    1.3078585e+00    2.8674500e-06    5.0877063e-05
   1.8642046e+01    7.9545906e+00    7.9575706e+00    7.9516129e+00    1.3429496e+03    2.6171569e+03    7.5740070e+02    1.9522295e-04    3.8704027e-03    1.9825552e+01    2.7414403e+03    8.9548480e+01    1.2411478e+03    9.4901631e+02    1.3078256e+00    2.8797481e-06    5.0886910e-05
   1.8741070e+01    7.9246507e+00    7.9270067e+00    7.9217423e+00    1.3433428e+03    2.6149047e+03    7.5655096e+02    1.9598150e-04    3.8704030e-03    1.9748818e+01    2.7501895e+03    8.8354666e+01    1.2411441e+03    9.4903643e+02    1.3077940e+00    2.8919799e-06    5.0895794e-05
   1.8840596e+01    7.8944786e+00    7.8969969e+00    7.8916983e+00    1.3437078e+03    2.6134386e+03    7.5569757e+02    1.9674771e-04    3.8704033e-03    1.9671911e+01    2.7588567e+03    8.7085044e+01    1.2411376e+03    9.4905376e+02    1.3077632e+00    2.9042787e-06    5.0904012e-05
   1.8940122e+01    7.8645418e+00    7.8668073e+00    7.8619482e+00    1.3440479e+03    2.6126421e+03    7.5485092e+02    1.9751772e-04    3.8704036e-03    1.9595222e+01    2.7674200e+03    8.6040578e+01    1.2411289e+03    9.4906889e+02    1.3077332e+00    2.9165985e-06    5.0911544e-05
   1.9039714e+01    7.8339300e+00    7.8372050e+00    7.8311179e+00    1.3443611e+03    2.6096748e+03    7.5401370e+02    1.9829206e-04    3.8704038e-03    1.9518703e+01    2.7758835e+03    8.4981545e+01    1.2411169e+03    9.4908071e+02    1.3077043e+00    2.9289170e-06    5.0918177e-05
   1.9129386e+01    7.8065189e+00    7.8091268e+00    7.8042024e+00    1.3447343e+03    2.6089634e+03    7.5326520e+02    1.9899247e-04    3.8704040e-03    1.9450002e+01    2.7839511e+03    8.9968698e+01    1.2411109e+03    9.4909808e+02    1.3076740e+00    2.9403246e-06    5.0926644e-05
   1.9224039e+01    7.7783477e+00    7.7816750e+00    7.7758512e+00    1.3451634e+03    2.6069785e+03    7.5243964e+02    1.9973516e-04    3.8704041e-03    1.9377680e+01    2.7926381e+03    9.1776161e+01    1.2411069e+03    9.4911957e+02    1.3076401e+00    2.9525880e-06    5.0936743e-05
   1.9342746e+01    7.7414235e+00    7.7441183e+00    7.7386996e+00    1.3451847e+03    2.6043323e+03    7.5123573e+02    2.0067161e-04    3.8704043e-03    1.9287254e+01    2.8011443e+03    7.1657087e+01    1.2410647e+03    9.4910107e+02    1.3076212e+00    2.9666750e-06    5.0935630e-05
   1.9442741e+01    7.7100616e+00    7.7133314e+00    7.7067767e+00    1.3453637e+03    2.6027539e+03    7.5023330e+02    2.0146454e-04    3.8704045e-03    1.9211344e+01    2.8090590e+03    7.9151743e+01    1.2410404e+03    9.4909979e+02    1.3075974e+00    2.9789952e-06    5.0938948e-05
   1.9532651e+01    7.6827409e+00    7.6852316e+00    7.6800185e+00    1.3455459e+03    2.6016059e+03    7.4934291e+02    2.0218071e-04    3.8704047e-03    1.9143293e+01    2.8162804e+03    8.0317940e+01    1.2410200e+03    9.4910077e+02    1.3075746e+00    2.9902218e-06    5.0942628e-05
   1.9622760e+01    7.6552426e+00    7.6579909e+00    7.6529646e+00    1.3458017e+03    2.6003397e+03    7.4846228e+02    2.0290153e-04    3.8704049e-03    1.9075287e+01    2.8238600e+03    8.4116239e+01    1.2410042e+03    9.4910781e+02    1.3075482e+00    3.0017278e-06    5.0948352e-05
   1.9722816e+01    7.6241649e+00    7.6267945e+00    7.6215814e+00    1.3458550e+03    2.5997341e+03    7.4753017e+02    2.0370565e-04    3.8704051e-03    1.8999989e+01    2.8312106e+03    7.3464122e+01    1.2409698e+03    9.4909510e+02    1.3075294e+00    3.0139447e-06    5.0948616e-05
   1.9812829e+01    7.5966079e+00    7.5994372e+00    7.5942357e+00    1.3459857e+03    2.5974681e+03    7.4665911e+02    2.0443220e-04    3.8704053e-03    1.8932464e+01    2.8382209e+03    7.7880377e+01    1.2409438e+03    9.4909037e+02    1.3075086e+00    3.0252358e-06    5.0950969e-05
   1.9902811e+01    7.5695716e+00    7.5718067e+00    7.5677193e+00    1.3460895e+03    2.5959939e+03    7.4576896e+02    2.0516154e-04    3.8704054e-03    1.8865160e+01    2.8451060e+03    7.6517114e+01    1.2409162e+03    9.4908369e+02    1.3074887e+00    3.0365258e-06    5.0952687e-05
   2.0042778e+01    7.5258820e+00    7.5285621e+00    7.5236797e+00    1.3462089e+03    2.5937833e+03    7.4440490e+02    2.0630282e-04    3.8704056e-03    1.8760798e+01    2.8556452e+03    7.5298067e+01    1.2408685e+03    9.4906837e+02    1.3074595e+00    3.0540855e-06    5.0954613e-05
   2.0132752e+01    7.4980666e+00    7.5006257e+00    7.4957386e+00    1.3462650e+03    2.5925435e+03    7.4357316e+02    2.0704009e-04    3.8704057e-03    1.8693992e+01    2.8623245e+03    7.4235729e+01    1.2408361e+03    9.4905670e+02    1.3074414e+00    3.0654022e-06    5.0955347e-05
   2.0222725e+01    7.4706661e+00    7.4726728e+00    7.4684556e+00    1.3463065e+03    2.5917198e+03    7.4275587e+02    2.0778038e-04    3.8704058e-03    1.8627388e+01    2.8689340e+03    7.3460961e+01    1.2408030e+03    9.4904430e+02    1.3074237e+00    3.0767339e-06    5.0955702e-05
   2.0312748e+01    7.4429766e+00    7.4451473e+00    7.4407386e+00    1.3464142e+03    2.5903203e+03    7.4193907e+02    2.0852412e-04    3.8704059e-03    1.8560951e+01    2.8758633e+03    7.6972243e+01    1.2407737e+03    9.4903709e+02    1.3074028e+00    3.0883053e-06    5.0957915e-05
   2.0412780e+01    7.4120615e+00    7.4145506e+00    7.4098149e+00    1.3463362e+03    2.5894173e+03    7.4102930e+02    2.0935428e-04    3.8704062e-03    1.8487351e+01    2.8826388e+03    6.7734096e+01    1.2407275e+03    9.4901207e+02    1.3073886e+00    3.1006702e-06    5.0955039e-05
   2.0512832e+01    7.3809577e+00    7.3831262e+00    7.3784662e+00    1.3463271e+03    2.5873233e+03    7.4011927e+02    2.1018841e-04    3.8704063e-03    1.8413985e+01    2.8897444e+03    7.1017953e+01    1.2406855e+03    9.4899265e+02    1.3073710e+00    3.1132731e-06    5.0953911e-05
   2.0602888e+01    7.3536926e+00    7.3562591e+00    7.3517489e+00    1.3463170e+03    2.5864598e+03    7.3930252e+02    2.1094227e-04    3.8704064e-03    1.8348178e+01    2.8961339e+03    7.0951253e+01    1.2406471e+03    9.4897484e+02    1.3073551e+00    3.1246936e-06    5.0952805e-05
   2.0714957e+01    7.3194324e+00    7.3218256e+00    7.3176600e+00    1.3463733e+03    2.5849711e+03    7.3829578e+02    2.1188508e-04    3.8704066e-03    1.8266537e+01    2.9044363e+03    7.4082900e+01    1.2406025e+03    9.4895741e+02    1.3073321e+00    3.1392173e-06    5.0953336e-05
   2.0815078e+01    7.2890130e+00    7.2912547e+00    7.2871498e+00    1.3461972e+03    2.5834774e+03    7.3741564e+02    2.1273121e-04    3.8704068e-03    1.8193883e+01    2.9107799e+03    6.3359060e+01    1.2405479e+03    9.4892322e+02    1.3073217e+00    3.1516127e-06    5.0947968e-05
   2.0915308e+01    7.2582333e+00    7.2599972e+00    7.2563405e+00    1.3461115e+03    2.5810802e+03    7.3638453e+02    2.1358204e-04    3.8704069e-03    1.8121406e+01    2.9175551e+03    6.7597153e+01    1.2404995e+03    9.4889696e+02    1.3073068e+00    3.1643220e-06    5.0945041e-05
   2.1015601e+01    7.2275082e+00    7.2296841e+00    7.2256891e+00    1.3460141e+03    2.5796235e+03    7.3536440e+02    2.1443721e-04    3.8704071e-03    1.8049140e+01    2.9242806e+03    6.7057448e+01    1.2404498e+03    9.4886950e+02    1.3072923e+00    3.1770750e-06    5.0941696e-05
   2.1115905e+01    7.1964782e+00    7.1983652e+00    7.1943669e+00    1.3458952e+03    2.5786087e+03    7.3435359e+02    2.1529624e-04    3.8704073e-03    1.7977124e+01    2.9309138e+03    6.6130927e+01    1.2403979e+03    9.4883964e+02    1.3072788e+00    3.1898309e-06    5.0937736e-05
   2.1216178e+01    7.1661116e+00    7.1679911e+00    7.1641913e+00    1.3457596e+03    2.5767246e+03    7.3336906e+02    2.1615879e-04    3.8704074e-03    1.7905390e+01    2.9374645e+03    6.5329066e+01    1.2403452e+03    9.4880871e+02    1.3072658e+00    3.2026171e-06    5.0933506e-05
   2.1316481e+01    7.1350974e+00    7.1375922e+00    7.1329657e+00    1.3455994e+03    2.5757620e+03    7.3240340e+02    2.1702537e-04    3.8704075e-03    1.7833895e+01    2.9439169e+03    6.4328963e+01    1.2402891e+03    9.4877426e+02    1.3072541e+00    3.2153941e-06    5.0928563e-05
   2.1416897e+01    7.1043498e+00    7.1064455e+00    7.1023395e+00    1.3454198e+03    2.5726891e+03    7.3139494e+02    2.1789671e-04    3.8704077e-03    1.7762580e+01    2.9502888e+03    6.3455274e+01    1.2402313e+03    9.4873798e+02    1.3072432e+00    3.2281880e-06    5.0923132e-05
   2.1517379e+01    7.0729910e+00    7.0755428e+00    7.0705733e+00    1.3452224e+03    2.5711731e+03    7.3038460e+02    2.1877239e-04    3.8704078e-03    1.7691482e+01    2.9565862e+03    6.2671689e+01    1.2401711e+03    9.4869908e+02    1.3072333e+00    3.2409979e-06    5.0917300e-05
   2.1618907e+01    7.0428559e+00    7.0446862e+00    7.0412134e+00    1.3452164e+03    2.5698200e+03    7.2938715e+02    2.1966103e-04    3.8704080e-03    1.7619912e+01    2.9638759e+03    7.1800013e+01    1.2401225e+03    9.4867578e+02    1.3072142e+00    3.2546510e-06    5.0916786e-05
   2.1738669e+01    7.0059204e+00    7.0078786e+00    7.0041876e+00    1.3447585e+03    2.5678492e+03    7.2823247e+02    2.2071436e-04    3.8704082e-03    1.7535824e+01    2.9703565e+03    5.4112040e+01    1.2400329e+03    9.4860795e+02    1.3072132e+00    3.2694859e-06    5.0903917e-05
   2.1808985e+01    6.9845382e+00    6.9882611e+00    6.9819910e+00    1.3446675e+03    2.5666698e+03    7.2756153e+02    2.2133491e-04    3.8704083e-03    1.7486660e+01    2.9749835e+03    6.5804100e+01    1.2399938e+03    9.4858508e+02    1.3072036e+00    3.2787254e-06    5.0901215e-05
   2.1904727e+01    6.9557556e+00    6.9570320e+00    6.9542261e+00    1.3444197e+03    2.5647051e+03    7.2665875e+02    2.2218314e-04    3.8704084e-03    1.7419901e+01    2.9807124e+03    5.9836068e+01    1.2399307e+03    9.4854164e+02    1.3071970e+00    3.2910624e-06    5.0894268e-05
   2.2004078e+01    6.9256838e+00    6.9272868e+00    6.9238964e+00    1.3440410e+03    2.5634039e+03    7.2574754e+02    2.2306701e-04    3.8704085e-03    1.7350878e+01    2.9860696e+03    5.3922882e+01    1.2398580e+03    9.4848721e+02    1.3071953e+00    3.3035194e-06    5.0883715e-05
   2.2104829e+01    6.8955134e+00    6.8975204e+00    6.8935457e+00    1.3437408e+03    2.5609871e+03    7.2484013e+02    2.2396710e-04    3.8704087e-03    1.7281148e+01    2.9918977e+03    5.7846348e+01    1.2397900e+03    9.4843950e+02    1.3071894e+00    3.3164521e-06    5.0875031e-05
   2.2205654e+01    6.8647153e+00    6.8667973e+00    6.8627318e+00    1.3434296e+03    2.5592128e+03    7.2393912e+02    2.2487164e-04    3.8704087e-03    1.7211636e+01    2.9976857e+03    5.7406024e+01    1.2397201e+03    9.4838973e+02    1.3071842e+00    3.3294004e-06    5.0866142e-05
   2.2319105e+01    6.8303981e+00    6.8323794e+00    6.8279861e+00    1.3432138e+03    2.5577113e+03    7.2285800e+02    2.2589412e-04    3.8704088e-03    1.7133730e+01    3.0048662e+03    6.3291184e+01    1.2396474e+03    9.4834249e+02    1.3071727e+00    3.3445291e-06    5.0859932e-05
   2.2415224e+01    6.8014874e+00    6.8038230e+00    6.7996092e+00    1.3428905e+03    2.5560072e+03    7.2184316e+02    2.2676391e-04    3.8704089e-03    1.7068011e+01    3.0102862e+03    5.6388906e+01    1.2395758e+03    9.4828999e+02    1.3071695e+00    3.3569964e-06    5.0851176e-05
   2.2517645e+01    6.7705540e+00    6.7722053e+00    6.7686845e+00    1.3424885e+03    2.5541010e+03    7.2076332e+02    2.2769458e-04    3.8704090e-03    1.6998248e+01    3.0157889e+03    5.3726744e+01    1.2394951e+03    9.4822869e+02    1.3071690e+00    3.3701608e-06    5.0840390e-05
   2.2613763e+01    6.7419118e+00    6.7432023e+00    6.7404879e+00    1.3421077e+03    2.5516732e+03    7.1977411e+02    2.2857143e-04    3.8704091e-03    1.6933040e+01    3.0209301e+03    5.3488367e+01    1.2394189e+03    9.4817062e+02    1.3071687e+00    3.3825696e-06    5.0830190e-05
   2.2704936e+01    6.7145260e+00    6.7159699e+00    6.7127611e+00    1.3416909e+03    2.5502219e+03    7.1887268e+02    2.2940622e-04    3.8704092e-03    1.6871422e+01    3.0255341e+03    5.0497249e+01    1.2393434e+03    9.4811136e+02    1.3071707e+00    3.3942006e-06    5.0819126e-05
   2.2841740e+01    6.6738054e+00    6.6752763e+00    6.6722611e+00    1.3411289e+03    2.5479918e+03    7.1750059e+02    2.3066513e-04    3.8704093e-03    1.6779343e+01    3.0327375e+03    5.2654698e+01    1.2392344e+03    9.4802799e+02    1.3071707e+00    3.4119283e-06    5.0804156e-05
   2.2932984e+01    6.6464776e+00    6.6482167e+00    6.6448075e+00    1.3407421e+03    2.5462969e+03    7.1659224e+02    2.3150833e-04    3.8704093e-03    1.6718229e+01    3.0374817e+03    5.1994079e+01    1.2391606e+03    9.4797117e+02    1.3071712e+00    3.4237734e-06    5.0793937e-05
   2.3023996e+01    6.6192847e+00    6.6210104e+00    6.6175978e+00    1.3403593e+03    2.5444725e+03    7.1570490e+02    2.3235240e-04    3.8704095e-03    1.6657497e+01    3.0422299e+03    5.2171495e+01    1.2390864e+03    9.4791400e+02    1.3071718e+00    3.4356294e-06    5.0783755e-05
   2.3115008e+01    6.5923813e+00    6.5940710e+00    6.5908443e+00    1.3399517e+03    2.5435958e+03    7.1482721e+02    2.3319948e-04    3.8704095e-03    1.6596991e+01    3.0468584e+03    5.0856245e+01    1.2390105e+03    9.4785470e+02    1.3071735e+00    3.4474875e-06    5.0773026e-05
   2.3216212e+01    6.5621328e+00    6.5636172e+00    6.5603001e+00    1.3394340e+03    2.5427023e+03    7.1385111e+02    2.3414511e-04    3.8704096e-03    1.6529961e+01    3.0517009e+03    4.7849132e+01    1.2389208e+03    9.4778225e+02    1.3071787e+00    3.4605129e-06    5.0759428e-05
   2.3315064e+01    6.5332979e+00    6.5345267e+00    6.5314864e+00    1.3390728e+03    2.5428410e+03    7.1289686e+02    2.3507237e-04    3.8704097e-03    1.6464758e+01    3.0571279e+03    5.4899822e+01    1.2388419e+03    9.4772313e+02    1.3071770e+00    3.4737735e-06    5.0749854e-05
   2.3438629e+01    6.4975866e+00    6.4989190e+00    6.4965329e+00    1.3383695e+03    2.5401265e+03    7.1171791e+02    2.3623667e-04    3.8704097e-03    1.6383611e+01    3.0626979e+03    4.5077770e+01    1.2387271e+03    9.4762827e+02    1.3071867e+00    3.4896434e-06    5.0731357e-05
   2.3540031e+01    6.4674595e+00    6.4689780e+00    6.4655508e+00    1.3378337e+03    2.5376935e+03    7.1077960e+02    2.3719615e-04    3.8704098e-03    1.6317338e+01    3.0674587e+03    4.6949528e+01    1.2386354e+03    9.4755388e+02    1.3071926e+00    3.5028177e-06    5.0717277e-05
   2.3641468e+01    6.4381143e+00    6.4395247e+00    6.4365362e+00    1.3373036e+03    2.5356552e+03    7.0986439e+02    2.3815971e-04    3.8704098e-03    1.6251320e+01    3.0722425e+03    4.7159952e+01    1.2385446e+03    9.4748049e+02    1.3071980e+00    3.5160933e-06    5.0703391e-05
   2.3742920e+01    6.4081760e+00    6.4098584e+00    6.4063994e+00    1.3367578e+03    2.5315105e+03    7.0886960e+02    2.3912716e-04    3.8704100e-03    1.6185572e+01    3.0769595e+03    4.6495076e+01    1.2384515e+03    9.4740452e+02    1.3072045e+00    3.5293599e-06    5.0689110e-05
   2.3844405e+01    6.3786643e+00    6.3802584e+00    6.3769627e+00    1.3362016e+03    2.5303931e+03    7.0783063e+02    2.4009867e-04    3.8704100e-03    1.6120081e+01    3.0816220e+03    4.5942986e+01    1.2383574e+03    9.4732740e+02    1.3072116e+00    3.5426433e-06    5.0674544e-05
   2.3945427e+01    6.3493222e+00    6.3509177e+00    6.3476560e+00    1.3356350e+03    2.5294656e+03    7.0679337e+02    2.4106946e-04    3.8704101e-03    1.6055166e+01    3.0862048e+03    4.5364241e+01    1.2382617e+03    9.4724854e+02    1.3072195e+00    3.5558856e-06    5.0659667e-05
   2.4046518e+01    6.3203505e+00    6.3214328e+00    6.3189639e+00    1.3350525e+03    2.5258947e+03    7.0578457e+02    2.4204462e-04    3.8704102e-03    1.5990482e+01    3.0907175e+03    4.4640088e+01    1.2381646e+03    9.4716797e+02    1.3072281e+00    3.5691491e-06    5.0644271e-05
   2.4147668e+01    6.2909220e+00    6.2921734e+00    6.2893339e+00    1.3344555e+03    2.5242049e+03    7.0475907e+02    2.4302405e-04    3.8704103e-03    1.5926038e+01    3.0951654e+03    4.3973208e+01    1.2380657e+03    9.4708535e+02    1.3072377e+00    3.5824213e-06    5.0628588e-05
   2.4248870e+01    6.2618055e+00    6.2630162e+00    6.2605270e+00    1.3338434e+03    2.5235936e+03    7.0372192e+02    2.4400769e-04    3.8704104e-03    1.5861838e+01    3.0995474e+03    4.3299308e+01    1.2379651e+03    9.4700091e+02    1.3072481e+00    3.5957058e-06    5.0612361e-05
   2.4350124e+01    6.2327802e+00    6.2339265e+00    6.2314960e+00    1.3332218e+03    2.5205804e+03    7.0272379e+02    2.4499554e-04    3.8704105e-03    1.5797881e+01    3.1038807e+03    4.2796771e+01    1.2378642e+03    9.4691601e+02    1.3072587e+00    3.6090087e-06    5.0595750e-05
   2.4400615e+01    6.2183366e+00    6.2195903e+00    6.2170724e+00    1.3329090e+03    2.5198847e+03    7.0224008e+02    2.4548908e-04    3.8704105e-03    1.5766121e+01    3.1060242e+03    4.2452171e+01    1.2378135e+03    9.4687323e+02    1.3072642e+00    3.6156548e-06    5.0587457e-05
   2.4501673e+01    6.1895168e+00    6.1905682e+00    6.1882850e+00    1.3322702e+03    2.5177308e+03    7.0127810e+02    2.4648055e-04    3.8704106e-03    1.5702702e+01    3.1102611e+03    4.1925955e+01    1.2377104e+03    9.4678583e+02    1.3072761e+00    3.6289786e-06    5.0570554e-05
   2.4602812e+01    6.1607608e+00    6.1620271e+00    6.1594504e+00    1.3316210e+03    2.5162926e+03    7.0031962e+02    2.4747652e-04    3.8704107e-03    1.5639507e+01    3.1144513e+03    4.1429368e+01    1.2376062e+03    9.4669708e+02    1.3072885e+00    3.6423324e-06    5.0553322e-05
   2.4704015e+01    6.1320750e+00    6.1331587e+00    6.1307689e+00    1.3309567e+03    2.5139771e+03    6.9936303e+02    2.4847678e-04    3.8704107e-03    1.5576549e+01    3.1185749e+03    4.0746204e+01    1.2375002e+03    9.4660645e+02    1.3073017e+00    3.6557031e-06    5.0535722e-05
   2.4805273e+01    6.1034674e+00    6.1047013e+00    6.1021649e+00    1.3302805e+03    2.5131318e+03    6.9841161e+02    2.4948127e-04    3.8704109e-03    1.5513833e+01    3.1226428e+03    4.0174057e+01    1.2373932e+03    9.4651450e+02    1.3073156e+00    3.6690929e-06    5.0517841e-05
   2.4906585e+01    6.0749372e+00    6.0763250e+00    6.0735998e+00    1.3295963e+03    2.5101015e+03    6.9742049e+02    2.5048998e-04    3.8704110e-03    1.5451360e+01    3.1266733e+03    3.9782515e+01    1.2372852e+03    9.4642161e+02    1.3073299e+00    3.6825039e-06    5.0499672e-05
   2.5014292e+01    6.0443678e+00    6.0465650e+00    6.0426114e+00    1.3289259e+03    2.5093707e+03    6.9629672e+02    2.5156648e-04    3.8704110e-03    1.5385242e+01    3.1312431e+03    4.2427990e+01    1.2371720e+03    9.4632553e+02    1.3073429e+00    3.6970405e-06    5.0482017e-05
   2.5116944e+01    6.0158077e+00    6.0170736e+00    6.0146948e+00    1.3282398e+03    2.5080705e+03    6.9523089e+02    2.5259623e-04    3.8704111e-03    1.5322521e+01    3.1353888e+03    4.0386448e+01    1.2370588e+03    9.4622784e+02    1.3073583e+00    3.7108601e-06    5.0464028e-05
   2.5231001e+01    5.9840806e+00    5.9852267e+00    5.9829341e+00    1.3274222e+03    2.5093261e+03    6.9405854e+02    2.5374491e-04    3.8704112e-03    1.5253158e+01    3.1397217e+03    3.7988894e+01    1.2369296e+03    9.4611482e+02    1.3073778e+00    3.7260636e-06    5.0442605e-05
   2.5320108e+01    5.9595823e+00    5.9604285e+00    5.9586006e+00    1.3267134e+03    2.5060587e+03    6.9318636e+02    2.5464534e-04    3.8704113e-03    1.5199223e+01    3.1427508e+03    3.3993645e+01    1.2368253e+03    9.4602185e+02    1.3073961e+00    3.7377151e-06    5.0423956e-05
   2.5421714e+01    5.9315002e+00    5.9324906e+00    5.9301727e+00    1.3259472e+03    2.5043872e+03    6.9217780e+02    2.5567565e-04    3.8704114e-03    1.5137974e+01    3.1463966e+03    3.5882120e+01    1.2367096e+03    9.4591977e+02    1.3074148e+00    3.7511655e-06    5.0403637e-05
   2.5523386e+01    5.9035111e+00    5.9046124e+00    5.9023030e+00    1.3251973e+03    2.5011950e+03    6.9117485e+02    2.5671029e-04    3.8704114e-03    1.5076963e+01    3.1501188e+03    3.6610324e+01    1.2365945e+03    9.4581876e+02    1.3074329e+00    3.7647195e-06    5.0383662e-05
   2.5625121e+01    5.8756320e+00    5.8767826e+00    5.8745322e+00    1.3244429e+03    2.5008683e+03    6.9018835e+02    2.5774926e-04    3.8704115e-03    1.5016189e+01    3.1538206e+03    3.6385880e+01    1.2364790e+03    9.4571721e+02    1.3074511e+00    3.7783212e-06    5.0363617e-05
   2.5726920e+01    5.8478442e+00    5.8489705e+00    5.8466780e+00    1.3236832e+03    2.4993194e+03    6.8922373e+02    2.5879254e-04    3.8704116e-03    1.4955654e+01    3.1574963e+03    3.6107496e+01    1.2363626e+03    9.4561464e+02    1.3074698e+00    3.7919702e-06    5.0343528e-05
   2.5828786e+01    5.8201724e+00    5.8212900e+00    5.8189619e+00    1.3229127e+03    2.4963592e+03    6.8826265e+02    2.5984019e-04    3.8704116e-03    1.4895354e+01    3.1611256e+03    3.5627683e+01    1.2362447e+03    9.4551050e+02    1.3074892e+00    3.8056556e-06    5.0323211e-05
   2.5930720e+01    5.7928091e+00    5.7937536e+00    5.7919828e+00    1.3221330e+03    2.4951128e+03    6.8730035e+02    2.6089219e-04    3.8704117e-03    1.4835291e+01    3.1647130e+03    3.5194325e+01    1.2361258e+03    9.4540517e+02    1.3075090e+00    3.8193765e-06    5.0302757e-05
   2.6032723e+01    5.7650895e+00    5.7660637e+00    5.7639456e+00    1.3213464e+03    2.4923911e+03    6.8634393e+02    2.6194859e-04    3.8704117e-03    1.4775463e+01    3.1682716e+03    3.4886446e+01    1.2360055e+03    9.4529840e+02    1.3075295e+00    3.8331268e-06    5.0282051e-05
   2.6134793e+01    5.7376759e+00    5.7387260e+00    5.7367469e+00    1.3205522e+03    2.4920653e+03    6.8536514e+02    2.6300934e-04    3.8704117e-03    1.4715872e+01    3.1717922e+03    3.4492444e+01    1.2358847e+03    9.4519093e+02    1.3075503e+00    3.8468940e-06    5.0261047e-05
   2.6236594e+01    5.7104557e+00    5.7114474e+00    5.7095230e+00    1.3197569e+03    2.4906057e+03    6.8432121e+02    2.6407094e-04    3.8704118e-03    1.4656712e+01    3.1752782e+03    3.4243342e+01    1.2357638e+03    9.4508332e+02    1.3075713e+00    3.8606543e-06    5.0239975e-05
   2.6338497e+01    5.6836111e+00    5.6845545e+00    5.6827918e+00    1.3189555e+03    2.4894276e+03    6.8329142e+02    2.6513725e-04    3.8704119e-03    1.4597767e+01    3.1787364e+03    3.3935904e+01    1.2356426e+03    9.4497524e+02    1.3075925e+00    3.8744740e-06    5.0218763e-05
   2.6440473e+01    5.6563586e+00    5.6572498e+00    5.6554182e+00    1.3181446e+03    2.4873883e+03    6.8227588e+02    2.6620798e-04    3.8704119e-03    1.4539053e+01    3.1821574e+03    3.3546974e+01    1.2355193e+03    9.4486504e+02    1.3076146e+00    3.8883194e-06    5.0197363e-05
   2.6542517e+01    5.6294536e+00    5.6304015e+00    5.6286231e+00    1.3173272e+03    2.4857735e+03    6.8129315e+02    2.6728306e-04    3.8704119e-03    1.4480573e+01    3.1855468e+03    3.3215347e+01    1.2353954e+03    9.4475411e+02    1.3076370e+00    3.9022108e-06    5.0175823e-05
   2.6644630e+01    5.6026711e+00    5.6039455e+00    5.6017279e+00    1.3165057e+03    2.4843810e+03    6.8030688e+02    2.6836250e-04    3.8704120e-03    1.4422328e+01    3.1889110e+03    3.2945604e+01    1.2352717e+03    9.4464325e+02    1.3076595e+00    3.9161364e-06    5.0154222e-05
   2.6746809e+01    5.5754588e+00    5.5766877e+00    5.5741369e+00    1.3156784e+03    2.4825316e+03    6.7931001e+02    2.6944629e-04    3.8704121e-03    1.4364318e+01    3.1922479e+03    3.2658041e+01    1.2351461e+03    9.4453042e+02    1.3076827e+00    3.9300709e-06    5.0132319e-05
   2.6820390e+01    5.5564371e+00    5.5577757e+00    5.5555575e+00    1.3151201e+03    2.4813682e+03    6.7859172e+02    2.7022884e-04    3.8704120e-03    1.4322720e+01    3.1948341e+03    3.5147495e+01    1.2350574e+03    9.4445174e+02    1.3076977e+00    3.9402986e-06    5.0117535e-05
   2.6920132e+01    5.5306601e+00    5.5319168e+00    5.5294631e+00    1.3143291e+03    2.4803290e+03    6.7763553e+02    2.7129285e-04    3.8704120e-03    1.4266546e+01    3.1981774e+03    3.3518791e+01    1.2349341e+03    9.4434129e+02    1.3077201e+00    3.9541060e-06    5.0096642e-05
   2.7011700e+01    5.5070709e+00    5.5080073e+00    5.5061868e+00    1.3135816e+03    2.4791538e+03    6.7677462e+02    2.7227259e-04    3.8704120e-03    1.4215210e+01    3.2011387e+03    3.2340183e+01    1.2348192e+03    9.4423778e+02    1.3077418e+00    3.9667340e-06    5.0076864e-05
   2.7103676e+01    5.4837602e+00    5.4845626e+00    5.4831975e+00    1.3127743e+03    2.4765493e+03    6.7591925e+02    2.7325961e-04    3.8704121e-03    1.4163864e+01    3.2038211e+03    2.9164372e+01    1.2347015e+03    9.4413038e+02    1.3077659e+00    3.9792285e-06    5.0055584e-05
   2.7206166e+01    5.4575137e+00    5.4583354e+00    5.4564811e+00    1.3119067e+03    2.4755308e+03    6.7498606e+02    2.7436310e-04    3.8704122e-03    1.4106898e+01    3.2069540e+03    3.0568004e+01    1.2345730e+03    9.4401396e+02    1.3077911e+00    3.9932946e-06    5.0032623e-05
   2.7308714e+01    5.4313965e+00    5.4323127e+00    5.4305145e+00    1.3110513e+03    2.4732759e+03    6.7396658e+02    2.7547084e-04    3.8704124e-03    1.4050171e+01    3.2101390e+03    3.1058736e+01    1.2344452e+03    9.4389843e+02    1.3078157e+00    4.0074517e-06    5.0010003e-05
   2.7411318e+01    5.4054270e+00    5.4064830e+00    5.4046296e+00    1.3101957e+03    2.4710442e+03    6.7295532e+02    2.7658282e-04    3.8704125e-03    1.3993683e+01    3.2133260e+03    3.1060755e+01    1.2343168e+03    9.4378229e+02    1.3078406e+00    4.0216817e-06    4.9987433e-05
   2.7513968e+01    5.3795807e+00    5.3806148e+00    5.3786503e+00    1.3093361e+03    2.4696954e+03    6.7195140e+02    2.7769894e-04    3.8704126e-03    1.3937441e+01    3.2164889e+03    3.0812936e+01    1.2341882e+03    9.4366590e+02    1.3078656e+00    4.0359417e-06    4.9964810e-05
   2.7616638e+01    5.3540305e+00    5.3548984e+00    5.3532198e+00    1.3084726e+03    2.4661578e+03    6.7095182e+02    2.7881889e-04    3.8704126e-03    1.3881457e+01    3.2196288e+03    3.0581739e+01    1.2340586e+03    9.4354853e+02    1.3078910e+00    4.0502282e-06    4.9941944e-05
   2.7719342e+01    5.3281791e+00    5.3291339e+00    5.3273494e+00    1.3076047e+03    2.4655031e+03    6.6996451e+02    2.7994285e-04    3.8704126e-03    1.3825724e+01    3.2227494e+03    3.0384900e+01    1.2339276e+03    9.4342958e+02    1.3079170e+00    4.0645401e-06    4.9918965e-05
   2.7822099e+01    5.3028968e+00    5.3039255e+00    5.3023271e+00    1.3067337e+03    2.4637667e+03    6.6897829e+02    2.8107100e-04    3.8704127e-03    1.3770231e+01    3.2258490e+03    3.0164620e+01    1.2337967e+03    9.4331076e+02    1.3079430e+00    4.0789065e-06    4.9895952e-05
   2.7924899e+01    5.2772834e+00    5.2780063e+00    5.2764694e+00    1.3058580e+03    2.4605825e+03    6.6798688e+02    2.8220325e-04    3.8704127e-03    1.3714983e+01    3.2289237e+03    2.9909731e+01    1.2336647e+03    9.4319064e+02    1.3079696e+00    4.0932849e-06    4.9872693e-05
   2.8027770e+01    5.2522446e+00    5.2529838e+00    5.2512583e+00    1.3049803e+03    2.4593999e+03    6.6701494e+02    2.8333990e-04    3.8704127e-03    1.3659964e+01    3.2319735e+03    2.9646245e+01    1.2335338e+03    9.4307164e+02    1.3079959e+00    4.1076975e-06    4.9849424e-05
   2.8130547e+01    5.2271117e+00    5.2277371e+00    5.2263918e+00    1.3041053e+03    2.4581936e+03    6.6607988e+02    2.8447911e-04    3.8704124e-03    1.3605261e+01    3.2350195e+03    2.9637107e+01    1.2334030e+03    9.4295263e+02    1.3080222e+00    4.1221559e-06    4.9826318e-05
   2.8233434e+01    5.2020761e+00    5.2028308e+00    5.2015463e+00    1.3032239e+03    2.4567739e+03    6.6516086e+02    2.8562315e-04    3.8704125e-03    1.3550766e+01    3.2380358e+03    2.9316583e+01    1.2332712e+03    9.4283259e+02    1.3080490e+00    4.1366503e-06    4.9803000e-05
   2.8330214e+01    5.1784126e+00    5.1792416e+00    5.1775872e+00    1.3024025e+03    2.4553168e+03    6.6425797e+02    2.8670254e-04    3.8704125e-03    1.3499750e+01    3.2409091e+03    2.9688911e+01    1.2331470e+03    9.4271965e+02    1.3080740e+00    4.1503571e-06    4.9781187e-05
   2.8433209e+01    5.1538735e+00    5.1547274e+00    5.1533056e+00    1.3015065e+03    2.4532789e+03    6.6324696e+02    2.8785477e-04    3.8704125e-03    1.3445712e+01    3.2438515e+03    2.8568805e+01    1.2330137e+03    9.4259774e+02    1.3081016e+00    4.1649014e-06    4.9757365e-05
   2.8536231e+01    5.1292185e+00    5.1299242e+00    5.1286337e+00    1.3006159e+03    2.4518365e+03    6.6224290e+02    2.8901092e-04    3.8704125e-03    1.3391925e+01    3.2468102e+03    2.8718847e+01    1.2328810e+03    9.4247664e+02    1.3081290e+00    4.1795020e-06    4.9733767e-05
   2.8639317e+01    5.1046112e+00    5.1056162e+00    5.1040322e+00    1.2997211e+03    2.4502218e+03    6.6124691e+02    2.9017137e-04    3.8704126e-03    1.3338368e+01    3.2497492e+03    2.8510296e+01    1.2327471e+03    9.4235419e+02    1.3081568e+00    4.1941381e-06    4.9710031e-05
   2.8742451e+01    5.0801586e+00    5.0809858e+00    5.0796078e+00    1.2988258e+03    2.4486164e+03    6.6026024e+02    2.9133596e-04    3.8704126e-03    1.3285049e+01    3.2526815e+03    2.8431669e+01    1.2326128e+03    9.4223133e+02    1.3081849e+00    4.2088215e-06    4.9686217e-05
   2.8845642e+01    5.0558403e+00    5.0564766e+00    5.0553260e+00    1.2979252e+03    2.4465494e+03    6.5929405e+02    2.9250478e-04    3.8704126e-03    1.3231964e+01    3.2555863e+03    2.8149407e+01    1.2324778e+03    9.4210774e+02    1.3082132e+00    4.2235544e-06    4.9662430e-05
   2.8948877e+01    5.0316315e+00    5.0323693e+00    5.0311407e+00    1.2970244e+03    2.4444470e+03    6.5834526e+02    2.9367769e-04    3.8704127e-03    1.3179117e+01    3.2584840e+03    2.8069139e+01    1.2323426e+03    9.4198385e+02    1.3082417e+00    4.2383300e-06    4.9638585e-05
   2.9000513e+01    5.0195588e+00    5.0203859e+00    5.0182325e+00    1.2965716e+03    2.4435248e+03    6.5786731e+02    2.9426529e-04    3.8704127e-03    1.3152801e+01    3.2599176e+03    2.7763775e+01    1.2322747e+03    9.4192161e+02    1.3082561e+00    4.2457220e-06    4.9626599e-05
   2.9103687e+01    4.9955138e+00    4.9963534e+00    4.9950040e+00    1.2956674e+03    2.4411044e+03    6.5691341e+02    2.9544293e-04    3.8704126e-03    1.3100373e+01    3.2627749e+03    2.7694099e+01    1.2321396e+03    9.4179767e+02    1.3082848e+00    4.2605218e-06    4.9602801e-05
   2.9206867e+01    4.9716230e+00    4.9723075e+00    4.9710596e+00    1.2947601e+03    2.4399548e+03    6.5598832e+02    2.9662420e-04    3.8704126e-03    1.3048203e+01    3.2656132e+03    2.7508578e+01    1.2320036e+03    9.4167285e+02    1.3083138e+00    4.2753573e-06    4.9578771e-05
   2.9310130e+01    4.9476593e+00    4.9484384e+00    4.9471278e+00    1.2938491e+03    2.4378266e+03    6.5508111e+02    2.9780999e-04    3.8704126e-03    1.2996248e+01    3.2684340e+03    2.7316759e+01    1.2318669e+03    9.4154715e+02    1.3083433e+00    4.2902269e-06    4.9554556e-05
   2.9413457e+01    4.9241565e+00    4.9248489e+00    4.9236594e+00    1.2929342e+03    2.4374395e+03    6.5408543e+02    2.9900009e-04    3.8704126e-03    1.2944520e+01    3.2712294e+03    2.7053150e+01    1.2317300e+03    9.4142121e+02    1.3083729e+00    4.3051391e-06    4.9530264e-05
   2.9516875e+01    4.9005834e+00    4.9011580e+00    4.9001185e+00    1.2920165e+03    2.4357911e+03    6.5308981e+02    3.0019480e-04    3.8704127e-03    1.2893004e+01    3.2740109e+03    2.6895850e+01    1.2315924e+03    9.4129459e+02    1.3084027e+00    4.3200921e-06    4.9505854e-05
   2.9620355e+01    4.8771074e+00    4.8777207e+00    4.8766633e+00    1.2910978e+03    2.4346700e+03    6.5210336e+02    3.0139378e-04    3.8704127e-03    1.2841714e+01    3.2767767e+03    2.6728267e+01    1.2314551e+03    9.4116816e+02    1.3084326e+00    4.3350737e-06    4.9481469e-05
   2.9723894e+01    4.8537570e+00    4.8543761e+00    4.8532789e+00    1.2901756e+03    2.4323464e+03    6.5112749e+02    3.0259702e-04    3.8704127e-03    1.2790650e+01    3.2795264e+03    2.6556651e+01    1.2313167e+03    9.4104055e+02    1.3084630e+00    4.3501070e-06    4.9456947e-05
   2.9827501e+01    4.8305138e+00    4.8311365e+00    4.8300775e+00    1.2892495e+03    2.4302825e+03    6.5016461e+02    3.0380460e-04    3.8704127e-03    1.2739809e+01    3.2822538e+03    2.6324364e+01    1.2311778e+03    9.4091239e+02    1.3084936e+00    4.3651824e-06    4.9432382e-05
   2.9931164e+01    4.8076641e+00    4.8081527e+00    4.8071241e+00    1.2883189e+03    2.4288720e+03    6.4921643e+02    3.0501639e-04    3.8704128e-03    1.2689196e+01    3.2849556e+03    2.6064170e+01    1.2310387e+03    9.4078387e+02    1.3085244e+00    4.3803009e-06    4.9407723e-05
   3.0034886e+01    4.7841820e+00    4.7849579e+00    4.7834282e+00    1.2873856e+03    2.4264804e+03    6.4829235e+02    3.0623243e-04    3.8704128e-03    1.2638808e+01    3.2876423e+03    2.5902015e+01    1.2308983e+03    9.4065404e+02    1.3085558e+00    4.3954290e-06    4.9382827e-05
   3.0138649e+01    4.7614236e+00    4.7621451e+00    4.7607916e+00    1.2864517e+03    2.4252537e+03    6.4735654e+02    3.0745250e-04    3.8704128e-03    1.2588653e+01    3.2903104e+03    2.5713535e+01    1.2307586e+03    9.4052484e+02    1.3085870e+00    4.4105815e-06    4.9357905e-05
   3.0242453e+01    4.7385914e+00    4.7393088e+00    4.7381146e+00    1.2855120e+03    2.4233149e+03    6.4643220e+02    3.0867659e-04    3.8704128e-03    1.2538731e+01    3.2929489e+03    2.5418826e+01    1.2306174e+03    9.4039411e+02    1.3086188e+00    4.4257711e-06    4.9332877e-05
   3.0346288e+01    4.7159039e+00    4.7165063e+00    4.7154566e+00    1.2845723e+03    2.4217112e+03    6.4551976e+02    3.0990460e-04    3.8704129e-03    1.2489046e+01    3.2955791e+03    2.5329726e+01    1.2304761e+03    9.4026317e+02    1.3086508e+00    4.4410040e-06    4.9307864e-05
   3.0450161e+01    4.6933325e+00    4.6939065e+00    4.6928776e+00    1.2836298e+03    2.4201927e+03    6.4453637e+02    3.1113658e-04    3.8704129e-03    1.2439594e+01    3.2981890e+03    2.5126474e+01    1.2303344e+03    9.4013171e+02    1.3086830e+00    4.4562699e-06    4.9282766e-05
   3.0544696e+01    4.6727737e+00    4.6733092e+00    4.6722792e+00    1.2827776e+03    2.4189926e+03    6.4364478e+02    3.1226089e-04    3.8704129e-03    1.2394805e+01    3.3005873e+03    2.5369215e+01    1.2302055e+03    9.4001223e+02    1.3087122e+00    4.4702251e-06    4.9260060e-05
   3.0648641e+01    4.6505213e+00    4.6511287e+00    4.6501099e+00    1.2818250e+03    2.4185094e+03    6.4267541e+02    3.1350049e-04    3.8704130e-03    1.2345796e+01    3.3031275e+03    2.4438265e+01    1.2300633e+03    9.3988008e+02    1.3087449e+00    4.4855105e-06    4.9234655e-05
   3.0700621e+01    4.6393873e+00    4.6400485e+00    4.6390195e+00    1.2813487e+03    2.4178949e+03    6.4219690e+02    3.1412130e-04    3.8704130e-03    1.2321396e+01    3.3043939e+03    2.4363429e+01    1.2299920e+03    9.3981375e+02    1.3087614e+00    4.4931695e-06    4.9221954e-05
   3.0804628e+01    4.6171851e+00    4.6177292e+00    4.6167840e+00    1.2803953e+03    2.4153633e+03    6.4124682e+02    3.1536700e-04    3.8704131e-03    1.2272727e+01    3.3069276e+03    2.4360280e+01    1.2298488e+03    9.3968054e+02    1.3087946e+00    4.5085375e-06    4.9196468e-05
   3.0908685e+01    4.5953341e+00    4.5959194e+00    4.5948893e+00    1.2794383e+03    2.4125323e+03    6.4031166e+02    3.1661682e-04    3.8704131e-03    1.2224282e+01    3.3094380e+03    2.4125064e+01    1.2297053e+03    9.3954697e+02    1.3088279e+00    4.5239398e-06    4.9170850e-05
   3.1012807e+01    4.5733373e+00    4.5739476e+00    4.5729616e+00    1.2784795e+03    2.4101434e+03    6.3938964e+02    3.1787093e-04    3.8704131e-03    1.2176052e+01    3.3119362e+03    2.3993654e+01    1.2295613e+03    9.3941276e+02    1.3088616e+00    4.5393885e-06    4.9145279e-05
   3.1116960e+01    4.5512447e+00    4.5519367e+00    4.5507480e+00    1.2775180e+03    2.4086161e+03    6.3848517e+02    3.1912893e-04    3.8704132e-03    1.2128055e+01    3.3144064e+03    2.3716263e+01    1.2294173e+03    9.3927858e+02    1.3088953e+00    4.5548378e-06    4.9119659e-05
   3.1217680e+01    4.5301634e+00    4.5308863e+00    4.5296003e+00    1.2765869e+03    2.4063200e+03    6.3760422e+02    3.2034877e-04    3.8704131e-03    1.2081873e+01    3.3167850e+03    2.3616893e+01    1.2292772e+03    9.3914787e+02    1.3089283e+00    4.5698055e-06    4.9094713e-05
   3.1321768e+01    4.5085306e+00    4.5091940e+00    4.5080286e+00    1.2756219e+03    2.4038988e+03    6.3668509e+02    3.2161288e-04    3.8704130e-03    1.2034384e+01    3.3192165e+03    2.3359300e+01    1.2291323e+03    9.3901252e+02    1.3089626e+00    4.5852860e-06    4.9068791e-05
   3.1425933e+01    4.4870029e+00    4.4875166e+00    4.4865835e+00    1.2746539e+03    2.4020910e+03    6.3571831e+02    3.2288142e-04    3.8704128e-03    1.1987103e+01    3.3216302e+03    2.3171820e+01    1.2289867e+03    9.3887648e+02    1.3089972e+00    4.6008153e-06    4.9042863e-05
   3.1530166e+01    4.4655666e+00    4.4660722e+00    4.4652279e+00    1.2736823e+03    2.4006905e+03    6.3475873e+02    3.2415428e-04    3.8704129e-03    1.1940033e+01    3.3240200e+03    2.2927780e+01    1.2288407e+03    9.3873985e+02    1.3090322e+00    4.6163726e-06    4.9016809e-05
   3.1634460e+01    4.4442435e+00    4.4446862e+00    4.4439124e+00    1.2727089e+03    2.3999559e+03    6.3380779e+02    3.2543137e-04    3.8704129e-03    1.1893177e+01    3.3263889e+03    2.2713975e+01    1.2286947e+03    9.3860319e+02    1.3090672e+00    4.6319456e-06    4.8990680e-05
   3.1738803e+01    4.4230117e+00    4.4234833e+00    4.4226723e+00    1.2717331e+03    2.3985807e+03    6.3286991e+02    3.2671253e-04    3.8704129e-03    1.1846540e+01    3.3287420e+03    2.2551416e+01    1.2285479e+03    9.3846570e+02    1.3091026e+00    4.6475696e-06    4.8964516e-05
   3.1843183e+01    4.4021148e+00    4.4026420e+00    4.4016841e+00    1.2707531e+03    2.3970120e+03    6.3194563e+02    3.2799765e-04    3.8704130e-03    1.1800124e+01    3.3310677e+03    2.2280666e+01    1.2284007e+03    9.3832775e+02    1.3091382e+00    4.6632290e-06    4.8938300e-05
   3.1947599e+01    4.3808922e+00    4.3813973e+00    4.3805024e+00    1.2697718e+03    2.3953136e+03    6.3103480e+02    3.2928668e-04    3.8704130e-03    1.1753931e+01    3.3333791e+03    2.2136265e+01    1.2282530e+03    9.3818909e+02    1.3091742e+00    4.6789140e-06    4.8912038e-05
   3.2052065e+01    4.3599719e+00    4.3606858e+00    4.3595772e+00    1.2687876e+03    2.3934630e+03    6.3013462e+02    3.3057979e-04    3.8704130e-03    1.1707954e+01    3.3356681e+03    2.1912374e+01    1.2281047e+03    9.3804990e+02    1.3092104e+00    4.6946212e-06    4.8885661e-05
   3.2104311e+01    4.3495816e+00    4.3501826e+00    4.3491823e+00    1.2682951e+03    2.3925116e+03    6.2968916e+02    3.3122748e-04    3.8704130e-03    1.1685060e+01    3.3368047e+03    2.1753319e+01    1.2280307e+03    9.3798040e+02    1.3092286e+00    4.7024827e-06    4.8872469e-05
   3.2208858e+01    4.3288222e+00    4.3293868e+00    4.3282578e+00    1.2673099e+03    2.3905262e+03    6.2879148e+02    3.3252688e-04    3.8704131e-03    1.1639399e+01    3.3390679e+03    2.1648374e+01    1.2278831e+03    9.3784170e+02    1.3092648e+00    4.7182032e-06    4.8845937e-05
   3.2313476e+01    4.3081613e+00    4.3087543e+00    4.3077005e+00    1.2663189e+03    2.3875967e+03    6.2784550e+02    3.3383062e-04    3.8704131e-03    1.1593943e+01    3.3413027e+03    2.1361478e+01    1.2277340e+03    9.3770147e+02    1.3093016e+00    4.7339590e-06    4.8819237e-05
   3.2418136e+01    4.2878395e+00    4.2883191e+00    4.2873087e+00    1.2653255e+03    2.3854690e+03    6.2690465e+02    3.3513835e-04    3.8704131e-03    1.1548703e+01    3.3435218e+03    2.1203091e+01    1.2275847e+03    9.3756090e+02    1.3093386e+00    4.7497655e-06    4.8792488e-05
   3.2522854e+01    4.2671853e+00    4.2676047e+00    4.2668926e+00    1.2643283e+03    2.3841221e+03    6.2597299e+02    3.3645026e-04    3.8704132e-03    1.1503671e+01    3.3457174e+03    2.0966203e+01    1.2274344e+03    9.3741923e+02    1.3093761e+00    4.7655977e-06    4.8765670e-05
   3.2627615e+01    4.2468358e+00    4.2473477e+00    4.2465353e+00    1.2633276e+03    2.3830105e+03    6.2504526e+02    3.3776616e-04    3.8704132e-03    1.1458854e+01    3.3478862e+03    2.0702258e+01    1.2272838e+03    9.3727724e+02    1.3094139e+00    4.7814473e-06    4.8738737e-05
   3.2732414e+01    4.2265860e+00    4.2271065e+00    4.2262572e+00    1.2623277e+03    2.3808227e+03    6.2412569e+02    3.3908598e-04    3.8704132e-03    1.1414253e+01    3.3500414e+03    2.0565041e+01    1.2271338e+03    9.3713573e+02    1.3094515e+00    4.7973189e-06    4.8711929e-05
   3.2837287e+01    4.2064446e+00    4.2069408e+00    4.2060979e+00    1.2613239e+03    2.3791119e+03    6.2321553e+02    3.4041017e-04    3.8704133e-03    1.1369852e+01    3.3521763e+03    2.0356864e+01    1.2269828e+03    9.3699312e+02    1.3094896e+00    4.8132409e-06    4.8685032e-05
   3.2942218e+01    4.1864005e+00    4.1870609e+00    4.1860840e+00    1.2603168e+03    2.3775353e+03    6.2231680e+02    3.4173854e-04    3.8704133e-03    1.1325656e+01    3.3542884e+03    2.0128636e+01    1.2268312e+03    9.3684993e+02    1.3095280e+00    4.8291850e-06    4.8657997e-05
   3.3047187e+01    4.1664583e+00    4.1669541e+00    4.1661205e+00    1.2593064e+03    2.3746396e+03    6.2143164e+02    3.4307084e-04    3.8704133e-03    1.1281674e+01    3.3563769e+03    1.9896618e+01    1.2266793e+03    9.3670622e+02    1.3095667e+00    4.8451484e-06    4.8630852e-05
   3.3152217e+01    4.1466375e+00    4.1471182e+00    4.1462930e+00    1.2582930e+03    2.3733181e+03    6.2056012e+02    3.4440734e-04    3.8704133e-03    1.1237894e+01    3.3584447e+03    1.9687379e+01    1.2265269e+03    9.3656201e+02    1.3096056e+00    4.8611402e-06    4.8603618e-05
   3.3204749e+01    4.1367496e+00    4.1373988e+00    4.1356599e+00    1.2577865e+03    2.3722757e+03    6.2012667e+02    3.4507678e-04    3.8704133e-03    1.1216093e+01    3.3594686e+03    1.9492069e+01    1.2264511e+03    9.3649027e+02    1.3096250e+00    4.8691215e-06    4.8589992e-05
   3.3309367e+01    4.1171289e+00    4.1175982e+00    4.1165938e+00    1.2567775e+03    2.3700797e+03    6.1918633e+02    3.4641321e-04    3.8704134e-03    1.1172823e+01    3.3615081e+03    1.9494090e+01    1.2262993e+03    9.3634648e+02    1.3096640e+00    4.8850762e-06    4.8562820e-05
   3.3414085e+01    4.0976143e+00    4.0980779e+00    4.0972067e+00    1.2557639e+03    2.3684643e+03    6.1826495e+02    3.4775433e-04    3.8704134e-03    1.1129735e+01    3.3635207e+03    1.9219301e+01    1.2261468e+03    9.3620201e+02    1.3097033e+00    4.9010580e-06    4.8535517e-05
   3.3518869e+01    4.0781973e+00    4.0786397e+00    4.0779000e+00    1.2547472e+03    2.3662327e+03    6.1735895e+02    3.4909968e-04    3.8704134e-03    1.1086843e+01    3.3655114e+03    1.8998267e+01    1.2259938e+03    9.3605679e+02    1.3097429e+00    4.9170674e-06    4.8508121e-05
   3.3623705e+01    4.0588696e+00    4.0593029e+00    4.0586279e+00    1.2537278e+03    2.3646488e+03    6.1645818e+02    3.5044909e-04    3.8704134e-03    1.1044153e+01    3.3674813e+03    1.8790720e+01    1.2258403e+03    9.3591107e+02    1.3097828e+00    4.9330907e-06    4.8480519e-05
   3.3728575e+01    4.0396498e+00    4.0400915e+00    4.0392680e+00    1.2527074e+03    2.3636130e+03    6.1556596e+02    3.5180232e-04    3.8704134e-03    1.1001671e+01    3.3694310e+03    1.8591376e+01    1.2256870e+03    9.3576551e+02    1.3098228e+00    4.9491364e-06    4.8453064e-05
   3.3833473e+01    4.0205167e+00    4.0209866e+00    4.0202104e+00    1.2516854e+03    2.3612328e+03    6.1468288e+02    3.5315928e-04    3.8704135e-03    1.0959399e+01    3.3713657e+03    1.8443819e+01    1.2255331e+03    9.3561920e+02    1.3098631e+00    4.9652170e-06    4.8425511e-05
   3.3938400e+01    4.0014922e+00    4.0019517e+00    4.0011983e+00    1.2506603e+03    2.3588416e+03    6.1381023e+02    3.5451999e-04    3.8704135e-03    1.0917335e+01    3.3732756e+03    1.8202172e+01    1.2253786e+03    9.3547231e+02    1.3099037e+00    4.9813165e-06    4.8397886e-05
   3.4043361e+01    3.9825679e+00    3.9831049e+00    3.9822530e+00    1.2496333e+03    2.3569480e+03    6.1294210e+02    3.5588451e-04    3.8704135e-03    1.0875476e+01    3.3751663e+03    1.8013539e+01    1.2252236e+03    9.3532475e+02    1.3099446e+00    4.9974275e-06    4.8370130e-05
   3.4148351e+01    3.9636249e+00    3.9642368e+00    3.9625194e+00    1.2486022e+03    2.3552513e+03    6.1203549e+02    3.5725278e-04    3.8704135e-03    1.0833824e+01    3.3770288e+03    1.7739717e+01    1.2250678e+03    9.3517633e+02    1.3099859e+00    5.0135527e-06    4.8342287e-05
   3.4200854e+01    3.9542608e+00    3.9547355e+00    3.9536285e+00    1.2480877e+03    2.3544252e+03    6.1157307e+02    3.5793790e-04    3.8704136e-03    1.0813087e+01    3.3779580e+03    1.7697647e+01    1.2249901e+03    9.3510222e+02    1.3100066e+00    5.0216268e-06    4.8328400e-05
   3.4305953e+01    3.9356779e+00    3.9361263e+00    3.9349872e+00    1.2470557e+03    2.3525808e+03    6.1065757e+02    3.5931270e-04    3.8704136e-03    1.0771714e+01    3.3797959e+03    1.7486973e+01    1.2248347e+03    9.3495413e+02    1.3100479e+00    5.0377930e-06    4.8300564e-05
   3.4411075e+01    3.9170940e+00    3.9174941e+00    3.9165745e+00    1.2460208e+03    2.3507720e+03    6.0976886e+02    3.6069114e-04    3.8704136e-03    1.0730548e+01    3.3816124e+03    1.7280453e+01    1.2246785e+03    9.3480510e+02    1.3100897e+00    5.0539820e-06    4.8272550e-05
   3.4516228e+01    3.8984918e+00    3.8989104e+00    3.8982625e+00    1.2449848e+03    2.3492724e+03    6.0889006e+02    3.6207334e-04    3.8704136e-03    1.0689585e+01    3.3834140e+03    1.7133047e+01    1.2245217e+03    9.3465541e+02    1.3101318e+00    5.0701920e-06    4.8244460e-05
   3.4621440e+01    3.8801002e+00    3.8805401e+00    3.8798396e+00    1.2439458e+03    2.3473356e+03    6.0801723e+02    3.6345965e-04    3.8704137e-03    1.0648813e+01    3.3851921e+03    1.6900360e+01    1.2243647e+03    9.3450538e+02    1.3101740e+00    5.0864190e-06    4.8216284e-05
   3.4725913e+01    3.8619212e+00    3.8625033e+00    3.8616481e+00    1.2429132e+03    2.3457832e+03    6.0715762e+02    3.6483953e-04    3.8704137e-03    1.0608537e+01    3.3869403e+03    1.6732627e+01    1.2242084e+03    9.3435600e+02    1.3102163e+00    5.1025612e-06    4.8188354e-05
   3.4828992e+01    3.8441179e+00    3.8445663e+00    3.8438152e+00    1.2418962e+03    2.3438397e+03    6.0631739e+02    3.6620419e-04    3.8704138e-03    1.0569004e+01    3.3886534e+03    1.6620150e+01    1.2240550e+03    9.3420935e+02    1.3102577e+00    5.1185002e-06    4.8160925e-05
   3.4934340e+01    3.8260063e+00    3.8264314e+00    3.8257456e+00    1.2408522e+03    2.3420845e+03    6.0543953e+02    3.6760220e-04    3.8704138e-03    1.0528810e+01    3.3903747e+03    1.6338909e+01    1.2238972e+03    9.3405828e+02    1.3103006e+00    5.1348093e-06    4.8132745e-05
   3.5039747e+01    3.8079921e+00    3.8083789e+00    3.8076525e+00    1.2398072e+03    2.3401482e+03    6.0454716e+02    3.6900433e-04    3.8704138e-03    1.0488803e+01    3.3920827e+03    1.6203693e+01    1.2237390e+03    9.3390689e+02    1.3103437e+00    5.1511504e-06    4.8104540e-05
   3.5145215e+01    3.7900547e+00    3.7906184e+00    3.7890316e+00    1.2387589e+03    2.3383992e+03    6.0367115e+02    3.7041058e-04    3.8704138e-03    1.0448983e+01    3.3937661e+03    1.5961699e+01    1.2235804e+03    9.3375487e+02    1.3103872e+00    5.1674997e-06    4.8076230e-05
   3.5250706e+01    3.7722179e+00    3.7726546e+00    3.7716624e+00    1.2377103e+03    2.3371201e+03    6.0277745e+02    3.7182045e-04    3.8704138e-03    1.0409362e+01    3.3954376e+03    1.5844148e+01    1.2234215e+03    9.3360256e+02    1.3104307e+00    5.1838709e-06    4.8047871e-05
   3.5303478e+01    3.7634457e+00    3.7639002e+00    3.7628629e+00    1.2371860e+03    2.3359486e+03    6.0233955e+02    3.7252666e-04    3.8704139e-03    1.0389629e+01    3.3962623e+03    1.5628943e+01    1.2233426e+03    9.3352693e+02    1.3104524e+00    5.1920500e-06    4.8033737e-05
   3.5408543e+01    3.7457241e+00    3.7460945e+00    3.7454329e+00    1.2361414e+03    2.3339019e+03    6.0148122e+02    3.7393584e-04    3.8704139e-03    1.0350476e+01    3.3979021e+03    1.5607241e+01    1.2231842e+03    9.3337496e+02    1.3104960e+00    5.2083838e-06    4.8005534e-05
   3.5513694e+01    3.7284620e+00    3.7288654e+00    3.7281616e+00    1.2350924e+03    2.3319780e+03    6.0063215e+02    3.7534945e-04    3.8704139e-03    1.0311495e+01    3.3995151e+03    1.5339704e+01    1.2230257e+03    9.3322280e+02    1.3105398e+00    5.2247493e-06    4.7977232e-05
   3.5618902e+01    3.7107587e+00    3.7111252e+00    3.7104035e+00    1.2340430e+03    2.3299655e+03    5.9979101e+02    3.7676710e-04    3.8704139e-03    1.0272696e+01    3.4011168e+03    1.5224528e+01    1.2228662e+03    9.3306969e+02    1.3105840e+00    5.2411283e-06    4.7948856e-05
   3.5724168e+01    3.6934048e+00    3.6938760e+00    3.6931692e+00    1.2329910e+03    2.3282073e+03    5.9895612e+02    3.7818878e-04    3.8704139e-03    1.0234079e+01    3.4026969e+03    1.5010682e+01    1.2227064e+03    9.3291608e+02    1.3106285e+00    5.2575207e-06    4.7920370e-05
   3.5829490e+01    3.6761559e+00    3.6765249e+00    3.6757261e+00    1.2319391e+03    2.3260694e+03    5.9810241e+02    3.7961450e-04    3.8704140e-03    1.0195643e+01    3.4042651e+03    1.4888617e+01    1.2225472e+03    9.3276301e+02    1.3106729e+00    5.2739413e-06    4.7891946e-05
   3.5934831e+01    3.6589750e+00    3.6594063e+00    3.6587318e+00    1.2308850e+03    2.3244092e+03    5.9721076e+02    3.8104371e-04    3.8704140e-03    1.0157402e+01    3.4058117e+03    1.4682075e+01    1.2223869e+03    9.3260885e+02    1.3107177e+00    5.2903789e-06    4.7863413e-05
   3.6040187e+01    3.6420122e+00    3.6424127e+00    3.6416045e+00    1.2298303e+03    2.3224393e+03    5.9635444e+02    3.8247637e-04    3.8704140e-03    1.0119355e+01    3.4073437e+03    1.4541149e+01    1.2222267e+03    9.3245471e+02    1.3107626e+00    5.3068492e-06    4.7834955e-05
   3.6142631e+01    3.6254041e+00    3.6258248e+00    3.6247552e+00    1.2288036e+03    2.3205464e+03    5.9551548e+02    3.8387254e-04    3.8704140e-03    1.0082550e+01    3.4088165e+03    1.4376762e+01    1.2220702e+03    9.3230398e+02    1.3108066e+00    5.3228715e-06    4.7807249e-05
   3.6248043e+01    3.6086070e+00    3.6089802e+00    3.6079906e+00    1.2277447e+03    2.3188831e+03    5.9465536e+02    3.8531237e-04    3.8704140e-03    1.0044874e+01    3.4103070e+03    1.4139885e+01    1.2219092e+03    9.3214885e+02    1.3108520e+00    5.3393579e-06    4.7778565e-05
   3.6300755e+01    3.6001985e+00    3.6005283e+00    3.5996752e+00    1.2272161e+03    2.3180046e+03    5.9423712e+02    3.8603321e-04    3.8704141e-03    1.0026117e+01    3.4110503e+03    1.4101993e+01    1.2218287e+03    9.3207125e+02    1.3108748e+00    5.3476094e-06    4.7764231e-05
   3.6406241e+01    3.5833382e+00    3.5837070e+00    3.5831449e+00    1.2261576e+03    2.3158477e+03    5.9340878e+02    3.8747897e-04    3.8704141e-03    9.9887075e+00    3.4125200e+03    1.3932261e+01    1.2216677e+03    9.3191603e+02    1.3109203e+00    5.3640993e-06    4.7735471e-05
   3.6511783e+01    3.5666691e+00    3.5670477e+00    3.5664535e+00    1.2250980e+03    2.3136289e+03    5.9258787e+02    3.8892871e-04    3.8704141e-03    9.9514745e+00    3.4139763e+03    1.3798445e+01    1.2215061e+03    9.3176018e+02    1.3109662e+00    5.3806235e-06    4.7706652e-05
   3.6614408e+01    3.5505151e+00    3.5508367e+00    3.5502654e+00    1.2240662e+03    2.3120564e+03    5.9178922e+02    3.9034143e-04    3.8704141e-03    9.9154581e+00    3.4153768e+03    1.3646346e+01    1.2213484e+03    9.3160798e+02    1.3110111e+00    5.3967199e-06    4.7678591e-05
   3.6716366e+01    3.5346202e+00    3.5350189e+00    3.5343750e+00    1.2230398e+03    2.3104266e+03    5.9093451e+02    3.9174798e-04    3.8704142e-03    9.8798574e+00    3.4167494e+03    1.3462659e+01    1.2211914e+03    9.3145642e+02    1.3110559e+00    5.4127224e-06    4.7650690e-05
   3.6822012e+01    3.5182129e+00    3.5185777e+00    3.5179101e+00    1.2219761e+03    2.3088382e+03    5.9005713e+02    3.9320859e-04    3.8704142e-03    9.8431577e+00    3.4181560e+03    1.3313919e+01    1.2210289e+03    9.3129941e+02    1.3111024e+00    5.4293211e-06    4.7621791e-05
   3.6927695e+01    3.5018828e+00    3.5022598e+00    3.5015553e+00    1.2209121e+03    2.3071739e+03    5.8921678e+02    3.9467293e-04    3.8704142e-03    9.8066372e+00    3.4195429e+03    1.3123504e+01    1.2208666e+03    9.3114261e+02    1.3111489e+00    5.4459089e-06    4.7592842e-05
   3.7033417e+01    3.4856570e+00    3.4860006e+00    3.4850798e+00    1.2198473e+03    2.3053127e+03    5.8838918e+02    3.9614099e-04    3.8704143e-03    9.7702949e+00    3.4209204e+03    1.3029343e+01    1.2207039e+03    9.3098533e+02    1.3111957e+00    5.4625398e-06    4.7563880e-05
   3.7139166e+01    3.4694974e+00    3.4698960e+00    3.4690383e+00    1.2187803e+03    2.3036178e+03    5.8755342e+02    3.9761261e-04    3.8704142e-03    9.7341336e+00    3.4222765e+03    1.2823676e+01    1.2205405e+03    9.3082728e+02    1.3112428e+00    5.4791693e-06    4.7534808e-05
   3.7244974e+01    3.4534356e+00    3.4539211e+00    3.4531265e+00    1.2177132e+03    2.3020878e+03    5.8674032e+02    3.9908823e-04    3.8704143e-03    9.6981418e+00    3.4236216e+03    1.2712492e+01    1.2203770e+03    9.3066904e+02    1.3112900e+00    5.4958256e-06    4.7505752e-05
   3.7350797e+01    3.4374632e+00    3.4378008e+00    3.4371889e+00    1.2166451e+03    2.2998674e+03    5.8593282e+02    4.0056725e-04    3.8704143e-03    9.6623333e+00    3.4249494e+03    1.2547633e+01    1.2202133e+03    9.3051052e+02    1.3113374e+00    5.5125046e-06    4.7476685e-05
   3.7403723e+01    3.4295127e+00    3.4298273e+00    3.4292802e+00    1.2161116e+03    2.2991293e+03    5.8553206e+02    4.0130784e-04    3.8704143e-03    9.6445020e+00    3.4256037e+03    1.2363222e+01    1.2201319e+03    9.3043172e+02    1.3113610e+00    5.5208135e-06    4.7462056e-05
   3.7508329e+01    3.4138357e+00    3.4141507e+00    3.4136200e+00    1.2150575e+03    2.2974820e+03    5.8473508e+02    4.0277458e-04    3.8704143e-03    9.6093808e+00    3.4268993e+03    1.2385505e+01    1.2199704e+03    9.3027528e+02    1.3114079e+00    5.5373214e-06    4.7433341e-05
   3.7611444e+01    3.3985133e+00    3.3988664e+00    3.3983106e+00    1.2140191e+03    2.2956352e+03    5.8389220e+02    4.0422343e-04    3.8704143e-03    9.5749381e+00    3.4281664e+03    1.2288017e+01    1.2198110e+03    9.3012088e+02    1.3114542e+00    5.5536069e-06    4.7405007e-05
   3.7717381e+01    3.3828436e+00    3.3831914e+00    3.3826215e+00    1.2129500e+03    2.2941075e+03    5.8303647e+02    4.0571507e-04    3.8704144e-03    9.5397353e+00    3.4294438e+03    1.2058386e+01    1.2196470e+03    9.2996190e+02    1.3115021e+00    5.5703465e-06    4.7375897e-05
   3.7823365e+01    3.3672532e+00    3.3676040e+00    3.3669502e+00    1.2118803e+03    2.2919937e+03    5.8221965e+02    4.0721051e-04    3.8704144e-03    9.5047015e+00    3.4307079e+03    1.1926827e+01    1.2194827e+03    9.2980262e+02    1.3115501e+00    5.5871047e-06    4.7346747e-05
   3.7929368e+01    3.3517533e+00    3.3521004e+00    3.3511540e+00    1.2108110e+03    2.2903589e+03    5.8141258e+02    4.0870937e-04    3.8704144e-03    9.4698450e+00    3.4319582e+03    1.1795033e+01    1.2193188e+03    9.2964356e+02    1.3115981e+00    5.6038676e-06    4.7317632e-05
   3.8035318e+01    3.3364150e+00    3.3367503e+00    3.3358541e+00    1.2097417e+03    2.2888759e+03    5.8059791e+02    4.1021061e-04    3.8704144e-03    9.4351885e+00    3.4331949e+03    1.1672640e+01    1.2191544e+03    9.2948407e+02    1.3116464e+00    5.6206507e-06    4.7288494e-05
   3.8141253e+01    3.3210254e+00    3.3214059e+00    3.3207282e+00    1.2086733e+03    2.2869881e+03    5.7980827e+02    4.1171477e-04    3.8704145e-03    9.4007181e+00    3.4344211e+03    1.1575252e+01    1.2189898e+03    9.2932430e+02    1.3116948e+00    5.6374460e-06    4.7259377e-05
   3.8247180e+01    3.3058031e+00    3.3061386e+00    3.3055521e+00    1.2076047e+03    2.2850933e+03    5.7902681e+02    4.1322191e-04    3.8704145e-03    9.3664310e+00    3.4356328e+03    1.1439185e+01    1.2188251e+03    9.2916430e+02    1.3117433e+00    5.6542524e-06    4.7230239e-05
   3.8300140e+01    3.2982285e+00    3.2985482e+00    3.2980131e+00    1.2070708e+03    2.2840333e+03    5.7863900e+02    4.1397626e-04    3.8704145e-03    9.3493635e+00    3.4362326e+03    1.1325225e+01    1.2187427e+03    9.2908432e+02    1.3117676e+00    5.6626545e-06    4.7215670e-05
   3.8405095e+01    3.2832603e+00    3.2835701e+00    3.2829973e+00    1.2060110e+03    2.2821514e+03    5.7780695e+02    4.1547425e-04    3.8704145e-03    9.3156545e+00    3.4374071e+03    1.1190362e+01    1.2185794e+03    9.2892558e+02    1.3118159e+00    5.6793162e-06    4.7186736e-05
   3.8504644e+01    3.2692596e+00    3.2696432e+00    3.2689504e+00    1.2050097e+03    2.2802522e+03    5.7701677e+02    4.1689783e-04    3.8704146e-03    9.2838444e+00    3.4385197e+03    1.1175928e+01    1.2184254e+03    9.2877602e+02    1.3118614e+00    5.6951242e-06    4.7159424e-05
   3.8610738e+01    3.2542230e+00    3.2545274e+00    3.2540087e+00    1.2039396e+03    2.2781777e+03    5.7618394e+02    4.1841808e-04    3.8704146e-03    9.2501132e+00    3.4396814e+03    1.0950186e+01    1.2182605e+03    9.2861563e+02    1.3119104e+00    5.7119913e-06    4.7130220e-05
   3.8716868e+01    3.2393561e+00    3.2397048e+00    3.2390746e+00    1.2028692e+03    2.2763657e+03    5.7539267e+02    4.1994193e-04    3.8704147e-03    9.2165474e+00    3.4408304e+03    1.0826179e+01    1.2180954e+03    9.2845503e+02    1.3119595e+00    5.7288692e-06    4.7100991e-05
   3.8823048e+01    3.2245692e+00    3.2249078e+00    3.2239176e+00    1.2017981e+03    2.2744491e+03    5.7461046e+02    4.2146959e-04    3.8704147e-03    9.1831412e+00    3.4419657e+03    1.0692203e+01    1.2179300e+03    9.2829408e+02    1.3120088e+00    5.7457713e-06    4.7071806e-05
   3.8929271e+01    3.2100487e+00    3.2104780e+00    3.2093657e+00    1.2007276e+03    2.2726184e+03    5.7381799e+02    4.2300094e-04    3.8704148e-03    9.1498965e+00    3.4430937e+03    1.0618831e+01    1.2177647e+03    9.2813322e+02    1.3120581e+00    5.7627062e-06    4.7042623e-05
   3.9036065e+01    3.1951708e+00    3.1954845e+00    3.1948215e+00    1.1996532e+03    2.2706965e+03    5.7304667e+02    4.2454360e-04    3.8704148e-03    9.1166484e+00    3.4442112e+03    1.0464429e+01    1.2175990e+03    9.2797191e+02    1.3121076e+00    5.7796951e-06    4.7013215e-05
   3.9143474e+01    3.1804756e+00    3.1807962e+00    3.1802818e+00    1.1985727e+03    2.2687529e+03    5.7225427e+02    4.2609828e-04    3.8704148e-03    9.0833852e+00    3.4453262e+03    1.0381159e+01    1.2174319e+03    9.2780916e+02    1.3121576e+00    5.7968293e-06    4.6983750e-05
   3.9250951e+01    3.1658582e+00    3.1661495e+00    3.1656486e+00    1.1974907e+03    2.2666399e+03    5.7142363e+02    4.2765705e-04    3.8704148e-03    9.0502772e+00    3.4464250e+03    1.0223729e+01    1.2172646e+03    9.2764616e+02    1.3122078e+00    5.8139874e-06    4.6954254e-05
   3.9302603e+01    3.1589943e+00    3.1593650e+00    3.1587857e+00    1.1969709e+03    2.2658716e+03    5.7102866e+02    4.2840699e-04    3.8704148e-03    9.0344345e+00    3.4469495e+03    1.0152919e+01    1.2171843e+03    9.2756793e+02    1.3122320e+00    5.8222366e-06    4.6940060e-05
   3.9406660e+01    3.1448387e+00    3.1451489e+00    3.1445483e+00    1.1959252e+03    2.2642571e+03    5.7023385e+02    4.2992063e-04    3.8704149e-03    9.0026265e+00    3.4480029e+03    1.0124039e+01    1.2170224e+03    9.2741014e+02    1.3122806e+00    5.8388866e-06    4.6911598e-05
   3.9514364e+01    3.1303939e+00    3.1307345e+00    3.1301867e+00    1.1948426e+03    2.2626456e+03    5.6941885e+02    4.3149044e-04    3.8704149e-03    8.9698741e+00    3.4490725e+03    9.9309033e+00    1.2168550e+03    9.2724696e+02    1.3123311e+00    5.8561019e-06    4.6882153e-05
   3.9622172e+01    3.1160293e+00    3.1163649e+00    3.1157508e+00    1.1937598e+03    2.2607188e+03    5.6864288e+02    4.3306485e-04    3.8704150e-03    8.9372642e+00    3.4501366e+03    9.8702998e+00    1.2166869e+03    9.2708305e+02    1.3123818e+00    5.8733434e-06    4.6852548e-05
   3.9730066e+01    3.1017283e+00    3.1020366e+00    3.1011038e+00    1.1926758e+03    2.2592080e+03    5.6787423e+02    4.3464363e-04    3.8704150e-03    8.9048009e+00    3.4511851e+03    9.7173739e+00    1.2165187e+03    9.2691891e+02    1.3124327e+00    5.8905979e-06    4.6822832e-05
   3.9838002e+01    3.0875155e+00    3.0877890e+00    3.0869472e+00    1.1915926e+03    2.2579548e+03    5.6709202e+02    4.3622611e-04    3.8704150e-03    8.8724974e+00    3.4522236e+03    9.6220955e+00    1.2163505e+03    9.2675483e+02    1.3124836e+00    5.9078754e-06    4.6793110e-05
   3.9945897e+01    3.0734506e+00    3.0737672e+00    3.0729286e+00    1.1905102e+03    2.2559404e+03    5.6633546e+02    4.3781108e-04    3.8704151e-03    8.8403772e+00    3.4532501e+03    9.5135400e+00    1.2161823e+03    9.2659063e+02    1.3125346e+00    5.9251639e-06    4.6763406e-05
   4.0053658e+01    3.0593593e+00    3.0596312e+00    3.0591783e+00    1.1894322e+03    2.2544846e+03    5.6626295e+02    4.3939715e-04    3.8704151e-03    8.8084665e+00    3.4542639e+03    9.4078205e+00    1.2160144e+03    9.2642675e+02    1.3125856e+00    5.9424269e-06    4.6734136e-05
   4.0107485e+01    3.0523820e+00    3.0528771e+00    3.0512011e+00    1.1888940e+03    2.2538623e+03    5.6590866e+02    4.4019031e-04    3.8704151e-03    8.7925950e+00    3.4547669e+03    9.3448334e+00    1.2159307e+03    9.2634502e+02    1.3126111e+00    5.9510648e-06    4.6719452e-05
   4.0210259e+01    3.0391009e+00    3.0395104e+00    3.0386537e+00    1.1878673e+03    2.2516141e+03    5.6523081e+02    4.4170733e-04    3.8704152e-03    8.7623973e+00    3.4557258e+03    9.3298883e+00    1.2157708e+03    9.2618881e+02    1.3126597e+00    5.9675799e-06    4.6691430e-05
   4.0317669e+01    3.0253594e+00    3.0257098e+00    3.0250861e+00    1.1867945e+03    2.2494844e+03    5.6451685e+02    4.4329581e-04    3.8704152e-03    8.7309989e+00    3.4567131e+03    9.1923770e+00    1.2156036e+03    9.2602549e+02    1.3127107e+00    5.9848446e-06    4.6662131e-05
   4.0424920e+01    3.0116847e+00    3.0119944e+00    3.0113579e+00    1.1857236e+03    2.2484356e+03    5.6380184e+02    4.4488494e-04    3.8704152e-03    8.6998118e+00    3.4576859e+03    9.0698979e+00    1.2154366e+03    9.2586235e+02    1.3127617e+00    6.0020928e-06    4.6632852e-05
   4.0532071e+01    2.9982670e+00    2.9986201e+00    2.9972476e+00    1.1846538e+03    2.2462257e+03    5.6308898e+02    4.4647557e-04    3.8704152e-03    8.6688174e+00    3.4586474e+03    8.9737356e+00    1.2152700e+03    9.2569949e+02    1.3128126e+00    6.0193360e-06    4.6603531e-05
   4.0639104e+01    2.9846705e+00    2.9854716e+00    2.9843121e+00    1.1835885e+03    2.2438206e+03    5.6238278e+02    4.4806745e-04    3.8704152e-03    8.6380192e+00    3.4595999e+03    8.8990032e+00    1.2151042e+03    9.2553740e+02    1.3128634e+00    6.0365537e-06    4.6574430e-05
   4.0745972e+01    2.9712363e+00    2.9719172e+00    2.9710505e+00    1.1825261e+03    2.2420966e+03    5.6169712e+02    4.4965983e-04    3.8704152e-03    8.6074294e+00    3.4605482e+03    8.8732520e+00    1.2149379e+03    9.2537480e+02    1.3129144e+00    6.0537662e-06    4.6545302e-05
   4.0852725e+01    2.9579956e+00    2.9584383e+00    2.9577475e+00    1.1814639e+03    2.2401229e+03    5.6101030e+02    4.5125345e-04    3.8704153e-03    8.5770319e+00    3.4614782e+03    8.7117065e+00    1.2147716e+03    9.2521214e+02    1.3129654e+00    6.0709664e-06    4.6516201e-05
   4.0906070e+01    2.9513379e+00    2.9517724e+00    2.9511066e+00    1.1809345e+03    2.2392331e+03    5.6066321e+02    4.5205065e-04    3.8704153e-03    8.5619062e+00    3.4619422e+03    8.6981986e+00    1.2146886e+03    9.2513097e+02    1.3129909e+00    6.0795683e-06    4.6501681e-05
   4.1011084e+01    2.9384068e+00    2.9387538e+00    2.9382041e+00    1.1798911e+03    2.2377935e+03    5.5997267e+02    4.5362269e-04    3.8704153e-03    8.5322348e+00    3.4628420e+03    8.5682546e+00    1.2145251e+03    9.2497105e+02    1.3130412e+00    6.0965169e-06    4.6473085e-05
   4.1114564e+01    2.9257384e+00    2.9260524e+00    2.9255071e+00    1.1788658e+03    2.2360665e+03    5.5922822e+02    4.5517452e-04    3.8704153e-03    8.5031458e+00    3.4637214e+03    8.4988570e+00    1.2143651e+03    9.2481447e+02    1.3130905e+00    6.1132305e-06    4.6445137e-05
   4.1221041e+01    2.9126963e+00    2.9130685e+00    2.9124148e+00    1.1778125e+03    2.2342103e+03    5.5848035e+02    4.5677420e-04    3.8704154e-03    8.4733669e+00    3.4646221e+03    8.4587145e+00    1.2142001e+03    9.2465296e+02    1.3131414e+00    6.1304257e-06    4.6416168e-05
   4.1327455e+01    2.8997927e+00    2.9001158e+00    2.8994878e+00    1.1767595e+03    2.2327323e+03    5.5774612e+02    4.5837582e-04    3.8704154e-03    8.4437600e+00    3.4655075e+03    8.3201487e+00    1.2140349e+03    9.2449123e+02    1.3131924e+00    6.1476198e-06    4.6387282e-05
   4.1433798e+01    2.8869749e+00    2.8872781e+00    2.8853490e+00    1.1757078e+03    2.2308041e+03    5.5699666e+02    4.5997925e-04    3.8704154e-03    8.4143261e+00    3.4663821e+03    8.2245369e+00    1.2138696e+03    9.2432937e+02    1.3132435e+00    6.1648028e-06    4.6358374e-05
   4.1540096e+01    2.8742341e+00    2.8746419e+00    2.8732851e+00    1.1746573e+03    2.2291538e+03    5.5624953e+02    4.6158488e-04    3.8704154e-03    8.3850569e+00    3.4672459e+03    8.1260544e+00    1.2137045e+03    9.2416763e+02    1.3132947e+00    6.1819960e-06    4.6329515e-05
   4.1646341e+01    2.8615751e+00    2.8619413e+00    2.8609811e+00    1.1736106e+03    2.2275569e+03    5.5555162e+02    4.6319256e-04    3.8704155e-03    8.3559535e+00    3.4681013e+03    8.0516339e+00    1.2135404e+03    9.2400689e+02    1.3133456e+00    6.1991686e-06    4.6300756e-05
   4.1752529e+01    2.8490450e+00    2.8493905e+00    2.8481890e+00    1.1725654e+03    2.2255309e+03    5.5486731e+02    4.6480223e-04    3.8704156e-03    8.3270160e+00    3.4689505e+03    7.9969800e+00    1.2133760e+03    9.2384585e+02    1.3133966e+00    6.2163750e-06    4.6272037e-05
   4.1805608e+01    2.8427906e+00    2.8431642e+00    2.8422657e+00    1.1720430e+03    2.2246166e+03    5.5452494e+02    4.6560764e-04    3.8704156e-03    8.3126119e+00    3.4693694e+03    7.8925365e+00    1.2132939e+03    9.2376537e+02    1.3134221e+00    6.2249806e-06    4.6257705e-05
   4.1908015e+01    2.8307362e+00    2.8313180e+00    2.8305457e+00    1.1710357e+03    2.2234837e+03    5.5385719e+02    4.6716408e-04    3.8704158e-03    8.2849172e+00    3.4701744e+03    7.8604091e+00    1.2131352e+03    9.2360982e+02    1.3134715e+00    6.2415983e-06    4.6230059e-05
   4.2014082e+01    2.8183394e+00    2.8188975e+00    2.8181272e+00    1.1699937e+03    2.2215923e+03    5.5315894e+02    4.6877897e-04    3.8704159e-03    8.2563770e+00    3.4709997e+03    7.7804178e+00    1.2129708e+03    9.2344865e+02    1.3135227e+00    6.2588105e-06    4.6201430e-05
   4.2120089e+01    2.8060790e+00    2.8064980e+00    2.8057217e+00    1.1689534e+03    2.2197391e+03    5.5245783e+02    4.7039574e-04    3.8704160e-03    8.2279997e+00    3.4718162e+03    7.7025441e+00    1.2128068e+03    9.2328787e+02    1.3135739e+00    6.2760203e-06    4.6172850e-05
   4.2226057e+01    2.7938466e+00    2.7941823e+00    2.7936596e+00    1.1679155e+03    2.2180341e+03    5.5175704e+02    4.7201470e-04    3.8704161e-03    8.1997786e+00    3.4726188e+03    7.5746542e+00    1.2126437e+03    9.2312791e+02    1.3136248e+00    6.2931873e-06    4.6144254e-05
   4.2331990e+01    2.7816987e+00    2.7819800e+00    2.7813588e+00    1.1668797e+03    2.2162958e+03    5.5106321e+02    4.7363593e-04    3.8704161e-03    8.1717114e+00    3.4734216e+03    7.5779797e+00    1.2124800e+03    9.2296737e+02    1.3136759e+00    6.3104067e-06    4.6115793e-05
   4.2437890e+01    2.7696211e+00    2.7699173e+00    2.7693700e+00    1.1658442e+03    2.2143237e+03    5.5038061e+02    4.7525941e-04    3.8704161e-03    8.1437970e+00    3.4742097e+03    7.4416789e+00    1.2123163e+03    9.2280675e+02    1.3137272e+00    6.3276224e-06    4.6087340e-05
   4.2543743e+01    2.7576211e+00    2.7579199e+00    2.7573333e+00    1.1648113e+03    2.2126104e+03    5.4970653e+02    4.7688494e-04    3.8704162e-03    8.1160378e+00    3.4749933e+03    7.4027565e+00    1.2121528e+03    9.2264628e+02    1.3137784e+00    6.3448489e-06    4.6058976e-05
   4.2649562e+01    2.7456963e+00    2.7459578e+00    2.7453179e+00    1.1637797e+03    2.2108776e+03    5.4903710e+02    4.7851270e-04    3.8704163e-03    8.0884296e+00    3.4757672e+03    7.3132853e+00    1.2119894e+03    9.2248594e+02    1.3138297e+00    6.3620744e-06    4.6030599e-05
   4.2701254e+01    2.7398839e+00    2.7401259e+00    2.7396184e+00    1.1632772e+03    2.2098811e+03    5.4871246e+02    4.7930856e-04    3.8704164e-03    8.0749994e+00    3.4761399e+03    7.2103726e+00    1.2119103e+03    9.2240829e+02    1.3138545e+00    6.3704598e-06    4.6016738e-05
   4.2807008e+01    2.7280796e+00    2.7283592e+00    2.7278580e+00    1.1622493e+03    2.2084476e+03    5.4799398e+02    4.8093948e-04    3.8704164e-03    8.0476164e+00    3.4769041e+03    7.2259581e+00    1.2117474e+03    9.2224839e+02    1.3139057e+00    6.3876882e-06    4.5988442e-05
   4.2912748e+01    2.7163310e+00    2.7166214e+00    2.7160158e+00    1.1612217e+03    2.2065590e+03    5.4730331e+02    4.8257291e-04    3.8704165e-03    8.0203768e+00    3.4776556e+03    7.1077564e+00    1.2115845e+03    9.2208837e+02    1.3139570e+00    6.4049212e-06    4.5960174e-05
   4.3018460e+01    2.7046559e+00    2.7052013e+00    2.7025864e+00    1.1601967e+03    2.2045616e+03    5.4660167e+02    4.8420861e-04    3.8704166e-03    7.9932833e+00    3.4784031e+03    7.0712213e+00    1.2114217e+03    9.2192855e+02    1.3140083e+00    6.4221639e-06    4.5931997e-05
   4.3124166e+01    2.6930516e+00    2.6933014e+00    2.6921242e+00    1.1591723e+03    2.2030114e+03    5.4587680e+02    4.8584695e-04    3.8704167e-03    7.9663291e+00    3.4791401e+03    6.9715476e+00    1.2112590e+03    9.2176868e+02    1.3140596e+00    6.4394103e-06    4.5903833e-05
   4.3229851e+01    2.6815122e+00    2.6818706e+00    2.6807380e+00    1.1581501e+03    2.2014433e+03    5.4518835e+02    4.8748765e-04    3.8704168e-03    7.9395176e+00    3.4798665e+03    6.8733770e+00    1.2110969e+03    9.2160942e+02    1.3141108e+00    6.4566206e-06    4.5875629e-05
   4.3335513e+01    2.6700461e+00    2.6703576e+00    2.6695852e+00    1.1571304e+03    2.1994479e+03    5.4453350e+02    4.8913067e-04    3.8704168e-03    7.9128484e+00    3.4805920e+03    6.8662361e+00    1.2109346e+03    9.2145002e+02    1.3141620e+00    6.4738807e-06    4.5847563e-05
   4.3441170e+01    2.6586473e+00    2.6590080e+00    2.6581904e+00    1.1561114e+03    2.1980173e+03    5.4387813e+02    4.9077631e-04    3.8704169e-03    7.8863157e+00    3.4813068e+03    6.7651219e+00    1.2107725e+03    9.2129063e+02    1.3142134e+00    6.4911535e-06    4.5819532e-05
   4.3545644e+01    2.6474301e+00    2.6478843e+00    2.6469815e+00    1.1551055e+03    2.1964073e+03    5.4322422e+02    4.9240613e-04    3.8704170e-03    7.8602128e+00    3.4820077e+03    6.7089627e+00    1.2106122e+03    9.2113313e+02    1.3142641e+00    6.5082445e-06    4.5791852e-05
   4.3651286e+01    2.6361739e+00    2.6366110e+00    2.6359309e+00    1.1540892e+03    2.1944501e+03    5.4255617e+02    4.9405683e-04    3.8704170e-03    7.8339510e+00    3.4827063e+03    6.6127038e+00    1.2104502e+03    9.2097385e+02    1.3143155e+00    6.5255282e-06    4.5763863e-05
   4.3704104e+01    2.6305713e+00    2.6309734e+00    2.6303251e+00    1.1535824e+03    2.1936938e+03    5.4222207e+02    4.9488288e-04    3.8704170e-03    7.8208747e+00    3.4830556e+03    6.6132401e+00    1.2103694e+03    9.2089439e+02    1.3143411e+00    6.5341734e-06    4.5749895e-05
   4.3809741e+01    2.6194032e+00    2.6197512e+00    2.6191606e+00    1.1525709e+03    2.1918495e+03    5.4155215e+02    4.9653754e-04    3.8704171e-03    7.7948126e+00    3.4837478e+03    6.5531422e+00    1.2102084e+03    9.2073614e+02    1.3143922e+00    6.5514278e-06    4.5721895e-05
   4.3915366e+01    2.6083026e+00    2.6085840e+00    2.6079468e+00    1.1515606e+03    2.1899065e+03    5.4088649e+02    4.9819466e-04    3.8704171e-03    7.7688852e+00    3.4844353e+03    6.5091208e+00    1.2100470e+03    9.2057744e+02    1.3144435e+00    6.5687264e-06    4.5694013e-05
   4.4020983e+01    2.5972664e+00    2.5975351e+00    2.5970305e+00    1.1505512e+03    2.1881844e+03    5.4022899e+02    4.9985427e-04    3.8704171e-03    7.7430910e+00    3.4851118e+03    6.4052396e+00    1.2098857e+03    9.2041879e+02    1.3144948e+00    6.5860217e-06    4.5666136e-05
   4.4126621e+01    2.5862936e+00    2.5865296e+00    2.5860630e+00    1.1495433e+03    2.1865371e+03    5.3957887e+02    5.0151683e-04    3.8704171e-03    7.7174222e+00    3.4857824e+03    6.3477472e+00    1.2097245e+03    9.2026019e+02    1.3145462e+00    6.6033337e-06    4.5638293e-05
   4.4232258e+01    2.5753831e+00    2.5755837e+00    2.5751867e+00    1.1485368e+03    2.1849322e+03    5.3893532e+02    5.0318200e-04    3.8704172e-03    7.6918832e+00    3.4864443e+03    6.2660604e+00    1.2095635e+03    9.2010173e+02    1.3145975e+00    6.6206630e-06    4.5610528e-05
   4.4337534e+01    2.5645735e+00    2.5647919e+00    2.5642020e+00    1.1475377e+03    2.1833796e+03    5.3826597e+02    5.0484406e-04    3.8704172e-03    7.6665598e+00    3.4870985e+03    6.2141630e+00    1.2094042e+03    9.1994496e+02    1.3146484e+00    6.6378855e-06    4.5582768e-05
   4.4443210e+01    2.5537949e+00    2.5540125e+00    2.5536123e+00    1.1465370e+03    2.1818505e+03    5.3761249e+02    5.0651503e-04    3.8704172e-03    7.6412682e+00    3.4877548e+03    6.2096387e+00    1.2092438e+03    9.1978715e+02    1.3146996e+00    6.6552358e-06    4.5555063e-05
   4.4548902e+01    2.5430722e+00    2.5433073e+00    2.5427545e+00    1.1455373e+03    2.1801630e+03    5.3695194e+02    5.0818883e-04    3.8704172e-03    7.6161005e+00    3.4884011e+03    6.1150193e+00    1.2090834e+03    9.1962932e+02    1.3147508e+00    6.6725999e-06    4.5527410e-05
   4.4601756e+01    2.5377358e+00    2.5379725e+00    2.5374700e+00    1.1450381e+03    2.1791281e+03    5.3662361e+02    5.0902657e-04    3.8704172e-03    7.6035662e+00    3.4887219e+03    6.0702372e+00    1.2090033e+03    9.1955048e+02    1.3147765e+00    6.6812847e-06    4.5513594e-05
   4.4707454e+01    2.5271053e+00    2.5273603e+00    2.5258452e+00    1.1440409e+03    2.1776228e+03    5.3594498e+02    5.1070439e-04    3.8704172e-03    7.5785862e+00    3.4893585e+03    6.0227010e+00    1.2088432e+03    9.1939284e+02    1.3148277e+00    6.6986678e-06    4.5486028e-05
   4.4813134e+01    2.5165393e+00    2.5168134e+00    2.5157494e+00    1.1430471e+03    2.1755731e+03    5.3526791e+02    5.1238450e-04    3.8704173e-03    7.5537360e+00    3.4899893e+03    5.9688864e+00    1.2086839e+03    9.1923601e+02    1.3148788e+00    6.7160162e-06    4.5458442e-05
   4.4918823e+01    2.5060351e+00    2.5062802e+00    2.5054899e+00    1.1420545e+03    2.1740243e+03    5.3463579e+02    5.1406732e-04    3.8704173e-03    7.5290086e+00    3.4906142e+03    5.9133169e+00    1.2085243e+03    9.1907886e+02    1.3149299e+00    6.7334157e-06    4.5430984e-05
   4.5024526e+01    2.4955923e+00    2.4958368e+00    2.4951523e+00    1.1410642e+03    2.1724482e+03    5.3401709e+02    5.1575291e-04    3.8704173e-03    7.5044023e+00    3.4912352e+03    5.8746049e+00    1.2083650e+03    9.1892201e+02    1.3149811e+00    6.7508296e-06    4.5403560e-05
   4.5130204e+01    2.4852104e+00    2.4855541e+00    2.4847989e+00    1.1400754e+03    2.1708588e+03    5.3339322e+02    5.1744063e-04    3.8704173e-03    7.4799255e+00    3.4918481e+03    5.7993212e+00    1.2082058e+03    9.1876517e+02    1.3150322e+00    6.7682530e-06    4.5376177e-05
   4.5235947e+01    2.4748826e+00    2.4752830e+00    2.4746928e+00    1.1390872e+03    2.1692999e+03    5.3276188e+02    5.1913192e-04    3.8704174e-03    7.4555565e+00    3.4924533e+03    5.7236505e+00    1.2080465e+03    9.1860825e+02    1.3150835e+00    6.7856879e-06    4.5348770e-05
   4.5341683e+01    2.4646157e+00    2.4649925e+00    2.4643160e+00    1.1381028e+03    2.1676161e+03    5.3212674e+02    5.2082562e-04    3.8704174e-03    7.4313114e+00    3.4930559e+03    5.6994085e+00    1.2078882e+03    9.1845230e+02    1.3151344e+00    6.8031101e-06    4.5321449e-05
   4.5447406e+01    2.4544119e+00    2.4547276e+00    2.4542231e+00    1.1371202e+03    2.1656436e+03    5.3149033e+02    5.2252163e-04    3.8704174e-03    7.4071908e+00    3.4936550e+03    5.6663593e+00    1.2077296e+03    9.1829602e+02    1.3151855e+00    6.8205615e-06    4.5294197e-05
   4.5500268e+01    2.4493344e+00    2.4496160e+00    2.4491901e+00    1.1366302e+03    2.1649648e+03    5.3117356e+02    5.2337030e-04    3.8704174e-03    7.3951798e+00    3.4939544e+03    5.6641291e+00    1.2076504e+03    9.1821799e+02    1.3152110e+00    6.8292917e-06    4.5280610e-05
   4.5605998e+01    2.4392171e+00    2.4394313e+00    2.4390278e+00    1.1356500e+03    2.1633716e+03    5.3054113e+02    5.2507023e-04    3.8704175e-03    7.3712377e+00    3.4945442e+03    5.5784381e+00    1.2074919e+03    9.1806176e+02    1.3152621e+00    6.8467547e-06    4.5253406e-05
   4.5711753e+01    2.4291551e+00    2.4294219e+00    2.4289535e+00    1.1346710e+03    2.1616904e+03    5.2991606e+02    5.2677307e-04    3.8704175e-03    7.3474096e+00    3.4951263e+03    5.5039504e+00    1.2073334e+03    9.1790559e+02    1.3153133e+00    6.8642327e-06    4.5226256e-05
   4.5817493e+01    2.4191510e+00    2.4193482e+00    2.4189531e+00    1.1336935e+03    2.1601223e+03    5.2929844e+02    5.2847813e-04    3.8704175e-03    7.3237042e+00    3.4957015e+03    5.4393678e+00    1.2071752e+03    9.1774959e+02    1.3153644e+00    6.8817125e-06    4.5199129e-05
   4.5922213e+01    2.4092976e+00    2.4094825e+00    2.4088833e+00    1.1327291e+03    2.1586685e+03    5.2866380e+02    5.3016918e-04    3.8704175e-03    7.3003443e+00    3.4962668e+03    5.3982827e+00    1.2070195e+03    9.1759615e+02    1.3154148e+00    6.8990054e-06    4.5172375e-05
   4.6026107e+01    2.3995850e+00    2.3997774e+00    2.3993809e+00    1.1317741e+03    2.1571038e+03    5.2805785e+02    5.3184928e-04    3.8704176e-03    7.2772827e+00    3.4968288e+03    5.4097331e+00    1.2068647e+03    9.1744348e+02    1.3154649e+00    6.9161933e-06    4.5145805e-05
   4.6130188e+01    2.3899099e+00    2.3901521e+00    2.3896098e+00    1.1308183e+03    2.1554780e+03    5.2744288e+02    5.3353478e-04    3.8704176e-03    7.2542930e+00    3.4973838e+03    5.3325551e+00    1.2067096e+03    9.1729054e+02    1.3155151e+00    6.9334250e-06    4.5119237e-05
   4.6234402e+01    2.3802712e+00    2.3807028e+00    2.3786648e+00    1.1298620e+03    2.1539171e+03    5.2682171e+02    5.3522482e-04    3.8704176e-03    7.2313866e+00    3.4979313e+03    5.2534754e+00    1.2065543e+03    9.1713738e+02    1.3155655e+00    6.9506818e-06    4.5092645e-05
   4.6338735e+01    2.3706780e+00    2.3708598e+00    2.3699127e+00    1.1289064e+03    2.1524299e+03    5.2617660e+02    5.3691916e-04    3.8704176e-03    7.2085668e+00    3.4984757e+03    5.2175873e+00    1.2063990e+03    9.1698421e+02    1.3156159e+00    6.9679660e-06    4.5066070e-05
   4.6435860e+01    2.3617744e+00    2.3621098e+00    2.3611094e+00    1.1280198e+03    2.1506156e+03    5.2560115e+02    5.3849856e-04    3.8704176e-03    7.1874243e+00    3.4989808e+03    5.2003744e+00    1.2062550e+03    9.1684224e+02    1.3156626e+00    6.9840424e-06    4.5041373e-05
   4.6525734e+01    2.3535997e+00    2.3538609e+00    2.3531199e+00    1.1272004e+03    2.1492204e+03    5.2509720e+02    5.3996183e-04    3.8704177e-03    7.1679467e+00    3.4994468e+03    5.1855311e+00    1.2061215e+03    9.1671055e+02    1.3157059e+00    6.9989500e-06    4.5018563e-05
   4.6615651e+01    2.3454598e+00    2.3457305e+00    2.3449619e+00    1.1263820e+03    2.1478756e+03    5.2459621e+02    5.4142753e-04    3.8704177e-03    7.1485425e+00    3.4999100e+03    5.1514922e+00    1.2059882e+03    9.1657902e+02    1.3157493e+00    7.0138789e-06    4.4995809e-05
   4.6705627e+01    2.3373695e+00    2.3376543e+00    2.3368870e+00    1.1255640e+03    2.1466136e+03    5.2408940e+02    5.4289591e-04    3.8704177e-03    7.1292077e+00    3.5003683e+03    5.0932232e+00    1.2058549e+03    9.1644753e+02    1.3157926e+00    7.0288218e-06    4.4973045e-05
   4.6840692e+01    2.3252596e+00    2.3256445e+00    2.3249573e+00    1.1243390e+03    2.1445380e+03    5.2331771e+02    5.4510373e-04    3.8704177e-03    7.1003324e+00    3.5010492e+03    5.0412812e+00    1.2056556e+03    9.1625087e+02    1.3158575e+00    7.0512422e-06    4.4938904e-05
   4.6930768e+01    2.3172594e+00    2.3176373e+00    2.3170003e+00    1.1235231e+03    2.1430931e+03    5.2280287e+02    5.4657814e-04    3.8704177e-03    7.0811792e+00    3.5014991e+03    4.9951343e+00    1.2055225e+03    9.1611950e+02    1.3159009e+00    7.0662069e-06    4.4916175e-05
   4.7020862e+01    2.3092660e+00    2.3096180e+00    2.3091626e+00    1.1227084e+03    2.1419092e+03    5.2228872e+02    5.4805457e-04    3.8704178e-03    7.0621029e+00    3.5019454e+03    4.9539358e+00    1.2053894e+03    9.1598816e+02    1.3159443e+00    7.0811743e-06    4.4893467e-05
   4.7111003e+01    2.3013206e+00    2.3015966e+00    2.3011482e+00    1.1218939e+03    2.1406277e+03    5.2177506e+02    5.4953346e-04    3.8704178e-03    7.0430975e+00    3.5023866e+03    4.8939532e+00    1.2052562e+03    9.1585669e+02    1.3159877e+00    7.0961521e-06    4.4870770e-05
   4.7201191e+01    2.2934095e+00    2.2936739e+00    2.2931448e+00    1.1210803e+03    2.1393464e+03    5.2126255e+02    5.5101484e-04    3.8704178e-03    7.0241625e+00    3.5028246e+03    4.8567044e+00    1.2051230e+03    9.1572522e+02    1.3160312e+00    7.1111486e-06    4.4848136e-05
   4.7336174e+01    2.2816420e+00    2.2818155e+00    2.2814158e+00    1.1198667e+03    2.1373445e+03    5.2049966e+02    5.5323556e-04    3.8704178e-03    6.9959672e+00    3.5034778e+03    4.8391121e+00    1.2049245e+03    9.1552922e+02    1.3160961e+00    7.1335837e-06    4.4814300e-05
   4.7425716e+01    2.2738965e+00    2.2740650e+00    2.2735063e+00    1.1190628e+03    2.1359921e+03    5.2000019e+02    5.5471060e-04    3.8704178e-03    6.9773641e+00    3.5039076e+03    4.7999008e+00    1.2047927e+03    9.1539916e+02    1.3161392e+00    7.1484985e-06    4.4791958e-05
   4.7515306e+01    2.2661706e+00    2.2664517e+00    2.2658125e+00    1.1182594e+03    2.1347170e+03    5.1947831e+02    5.5618810e-04    3.8704179e-03    6.9588290e+00    3.5043326e+03    4.7443065e+00    1.2046610e+03    9.1526908e+02    1.3161823e+00    7.1634227e-06    4.4769616e-05
   4.7604926e+01    2.2584784e+00    2.2587434e+00    2.2582765e+00    1.1174566e+03    2.1333974e+03    5.1898288e+02    5.5766776e-04    3.8704179e-03    6.9403652e+00    3.5047535e+03    4.6955874e+00    1.2045293e+03    9.1513903e+02    1.3162254e+00    7.1783512e-06    4.4747282e-05
   4.7739431e+01    2.2469879e+00    2.2472366e+00    2.2467901e+00    1.1162554e+03    2.1314293e+03    5.1823087e+02    5.5989192e-04    3.8704179e-03    6.9127948e+00    3.5053805e+03    4.6619887e+00    1.2043323e+03    9.1494454e+02    1.3162900e+00    7.2007351e-06    4.4713822e-05
   4.7829143e+01    2.2393823e+00    2.2396075e+00    2.2380464e+00    1.1154552e+03    2.1300577e+03    5.1771755e+02    5.6137731e-04    3.8704179e-03    6.8945037e+00    3.5057942e+03    4.6108328e+00    1.2042008e+03    9.1481456e+02    1.3163332e+00    7.2156758e-06    4.4691520e-05
   4.7918895e+01    2.2318089e+00    2.2320372e+00    2.2312205e+00    1.1146563e+03    2.1286978e+03    5.1718858e+02    5.6286499e-04    3.8704180e-03    6.8762812e+00    3.5062070e+03    4.5998344e+00    1.2040693e+03    9.1468474e+02    1.3163763e+00    7.2306309e-06    4.4669227e-05
   4.8008683e+01    2.2242695e+00    2.2245508e+00    2.2236979e+00    1.1138585e+03    2.1273561e+03    5.1668705e+02    5.6435491e-04    3.8704180e-03    6.8581275e+00    3.5066181e+03    4.5783418e+00    1.2039380e+03    9.1455507e+02    1.3164194e+00    7.2456030e-06    4.4646952e-05
   4.8143418e+01    2.2130315e+00    2.2132121e+00    2.2125530e+00    1.1126628e+03    2.1253050e+03    5.1596625e+02    5.6659404e-04    3.8704180e-03    6.8310249e+00    3.5072258e+03    4.5104522e+00    1.2037411e+03    9.1436054e+02    1.3164841e+00    7.2680700e-06    4.4613544e-05
   4.8233291e+01    2.2055651e+00    2.2058296e+00    2.2051335e+00    1.1118689e+03    2.1239242e+03    5.1548603e+02    5.6808954e-04    3.8704180e-03    6.8130422e+00    3.5076308e+03    4.5062858e+00    1.2036107e+03    9.1423169e+02    1.3165270e+00    7.2830524e-06    4.4591361e-05
   4.8323192e+01    2.1981408e+00    2.1984875e+00    2.1979872e+00    1.1110744e+03    2.1225942e+03    5.1500278e+02    5.6958713e-04    3.8704180e-03    6.7951290e+00    3.5080297e+03    4.4371043e+00    1.2034798e+03    9.1410230e+02    1.3165701e+00    7.2980560e-06    4.4569178e-05
   4.8413125e+01    2.1907498e+00    2.1911177e+00    2.1904194e+00    1.1102812e+03    2.1212040e+03    5.1451772e+02    5.7108688e-04    3.8704181e-03    6.7772841e+00    3.5084278e+03    4.4266342e+00    1.2033490e+03    9.1397304e+02    1.3166132e+00    7.3130710e-06    4.4547014e-05
   4.8503106e+01    2.1833904e+00    2.1837222e+00    2.1830684e+00    1.1094885e+03    2.1198215e+03    5.1402983e+02    5.7258902e-04    3.8704181e-03    6.7595045e+00    3.5088207e+03    4.3668935e+00    1.2032182e+03    9.1384378e+02    1.3166563e+00    7.3280855e-06    4.4524831e-05
   4.8612851e+01    2.1744518e+00    2.1751992e+00    2.1740271e+00    1.1085256e+03    2.1181999e+03    5.1342971e+02    5.7442350e-04    3.8704181e-03    6.7379174e+00    3.5093010e+03    4.3765015e+00    1.2030597e+03    9.1368719e+02    1.3167085e+00    7.3463714e-06    4.4497808e-05
   4.8706880e+01    2.1668586e+00    2.1670978e+00    2.1666013e+00    1.1077025e+03    2.1167567e+03    5.1291498e+02    5.7599707e-04    3.8704181e-03    6.7195100e+00    3.5097162e+03    4.4157716e+00    1.2029235e+03    9.1355261e+02    1.3167534e+00    7.3620738e-06    4.4474707e-05
   4.8841167e+01    2.1560697e+00    2.1562753e+00    2.1557322e+00    1.1065263e+03    2.1146777e+03    5.1218641e+02    5.7824766e-04    3.8704181e-03    6.6933572e+00    3.5102874e+03    4.2533255e+00    1.2027292e+03    9.1336057e+02    1.3168176e+00    7.3844795e-06    4.4441672e-05
   4.8930703e+01    2.1488942e+00    2.1490752e+00    2.1485340e+00    1.1057440e+03    2.1133008e+03    5.1170836e+02    5.7975007e-04    3.8704181e-03    6.6760115e+00    3.5106656e+03    4.2240857e+00    1.2025998e+03    9.1323259e+02    1.3168603e+00    7.3994282e-06    4.4419710e-05
   4.9020264e+01    2.1417676e+00    2.1419491e+00    2.1413257e+00    1.1049631e+03    2.1119293e+03    5.1121315e+02    5.8125447e-04    3.8704182e-03    6.6587327e+00    3.5110399e+03    4.1793719e+00    1.2024709e+03    9.1310513e+02    1.3169030e+00    7.4143700e-06    4.4397810e-05
   4.9109856e+01    2.1346731e+00    2.1348382e+00    2.1344982e+00    1.1041831e+03    2.1105608e+03    5.1074610e+02    5.8276095e-04    3.8704182e-03    6.6415194e+00    3.5114136e+03    4.1706643e+00    1.2023416e+03    9.1297736e+02    1.3169457e+00    7.4293312e-06    4.4375890e-05
   4.9235329e+01    2.1247941e+00    2.1249618e+00    2.1245599e+00    1.1030935e+03    2.1086454e+03    5.1008087e+02    5.8487363e-04    3.8704182e-03    6.6175290e+00    3.5119362e+03    4.1652788e+00    1.2021609e+03    9.1279869e+02    1.3170055e+00    7.4503092e-06    4.4345287e-05
   4.9315989e+01    2.1184808e+00    2.1186964e+00    2.1170751e+00    1.1023947e+03    2.1074092e+03    5.0964211e+02    5.8623323e-04    3.8704182e-03    6.6021816e+00    3.5122708e+03    4.1478529e+00    1.2020450e+03    9.1268406e+02    1.3170439e+00    7.4638037e-06    4.4325665e-05
   4.9441512e+01    2.1087098e+00    2.1089855e+00    2.1080743e+00    1.1013095e+03    2.1054787e+03    5.0893891e+02    5.8835177e-04    3.8704182e-03    6.5784084e+00    3.5127840e+03    4.0886605e+00    1.2018653e+03    9.1250640e+02    1.3171034e+00    7.4847787e-06    4.4295182e-05
   4.9522265e+01    2.1024538e+00    2.1030454e+00    2.1019526e+00    1.1006121e+03    2.1042180e+03    5.0852008e+02    5.8971616e-04    3.8704182e-03    6.5631884e+00    3.5131115e+03    4.0552999e+00    1.2017495e+03    9.1239184e+02    1.3171419e+00    7.4982869e-06    4.4275585e-05
   4.9603017e+01    2.0962260e+00    2.0964327e+00    2.0956215e+00    1.0999159e+03    2.1029362e+03    5.0811469e+02    5.9108173e-04    3.8704182e-03    6.5480255e+00    3.5134370e+03    4.0311583e+00    1.2016337e+03    9.1227737e+02    1.3171803e+00    7.5117964e-06    4.4256006e-05
   4.9719659e+01    2.0872814e+00    2.0875529e+00    2.0867497e+00    1.0989116e+03    2.1010977e+03    5.0752186e+02    5.9305676e-04    3.8704183e-03    6.5262189e+00    3.5139034e+03    3.9983318e+00    1.2014667e+03    9.1211213e+02    1.3172357e+00    7.5313231e-06    4.4227769e-05
   4.9800411e+01    2.0811174e+00    2.0814564e+00    2.0809463e+00    1.0982178e+03    2.0998723e+03    5.0710598e+02    5.9442538e-04    3.8704183e-03    6.5111928e+00    3.5142236e+03    3.9660856e+00    1.2013512e+03    9.1199793e+02    1.3172741e+00    7.5448451e-06    4.4208263e-05
   4.9935177e+01    2.0708881e+00    2.0712112e+00    2.0706255e+00    1.0970627e+03    2.0980598e+03    5.0640363e+02    5.9671268e-04    3.8704183e-03    6.4862344e+00    3.5147517e+03    3.9180370e+00    1.2011593e+03    9.1180804e+02    1.3173379e+00    7.5673930e-06    4.4175771e-05
   5.0016097e+01    2.0647837e+00    2.0649516e+00    2.0646533e+00    1.0966698e+03    2.0969163e+03    5.0795255e+02    5.9808753e-04    3.8704183e-03    6.4713243e+00    3.5150668e+03    3.8944644e+00    1.2012096e+03    9.1185957e+02    1.3173186e+00    7.5748376e-06    4.4169791e-05
   5.0142060e+01    2.0561525e+00    2.0571399e+00    2.0542684e+00    1.0957551e+03    2.0937680e+03    5.0729537e+02    6.0023034e-04    3.8704184e-03    6.4482218e+00    3.5161691e+03    8.7511706e+00    1.2010613e+03    9.1171564e+02    1.3173639e+00    7.5960361e-06    4.4143835e-05
   5.0232143e+01    2.0495442e+00    2.0500482e+00    2.0481444e+00    1.0950556e+03    2.0921728e+03    5.0684122e+02    6.0176453e-04    3.8704184e-03    6.4317822e+00    3.5167558e+03    6.5127230e+00    1.2009495e+03    9.1160615e+02    1.3173995e+00    7.6111360e-06    4.4124165e-05
   5.0333491e+01    2.0422302e+00    2.0440786e+00    2.0417398e+00    1.0943146e+03    2.0905469e+03    5.0926928e+02    6.0349240e-04    3.8704184e-03    6.4133673e+00    3.5173749e+03    6.1087131e+00    1.2008461e+03    9.1150516e+02    1.3174320e+00    7.6272699e-06    4.4105881e-05
   5.0403871e+01    2.0370832e+00    2.0380202e+00    2.0365709e+00    1.0937501e+03    2.0894673e+03    5.0901691e+02    6.0469325e-04    3.8704184e-03    6.4006310e+00    3.5177722e+03    5.6443354e+00    1.2007539e+03    9.1141456e+02    1.3174619e+00    7.6390541e-06    4.4090182e-05
   5.0562226e+01    2.0255382e+00    2.0269556e+00    2.0251621e+00    1.0924588e+03    2.0870474e+03    5.0840018e+02    6.0739911e-04    3.8704184e-03    6.3721174e+00    3.5185769e+03    5.0816310e+00    1.2005430e+03    9.1120671e+02    1.3175309e+00    7.6653796e-06    4.4054003e-05
   5.0650201e+01    2.0191428e+00    2.0202487e+00    2.0189201e+00    1.0917403e+03    2.0859814e+03    5.0801994e+02    6.0890428e-04    3.8704184e-03    6.3563660e+00    3.5190097e+03    4.9199122e+00    1.2004251e+03    9.1109050e+02    1.3175695e+00    7.6799803e-06    4.4033891e-05
   5.0720581e+01    2.0140552e+00    2.0150896e+00    2.0137183e+00    1.0911631e+03    2.0852047e+03    5.0770757e+02    6.1010935e-04    3.8704185e-03    6.3438111e+00    3.5193434e+03    4.7406925e+00    1.2003302e+03    9.1099697e+02    1.3176007e+00    7.6916571e-06    4.4017740e-05
   5.0808556e+01    2.0077192e+00    2.0085514e+00    2.0072841e+00    1.0904430e+03    2.0841900e+03    5.0732350e+02    6.1161698e-04    3.8704185e-03    6.3281737e+00    3.5197565e+03    4.6966002e+00    1.2002118e+03    9.1088020e+02    1.3176396e+00    7.7062455e-06    4.3997554e-05
   5.0918525e+01    1.9998324e+00    2.0001362e+00    1.9994397e+00    1.0895401e+03    2.0828096e+03    5.0686467e+02    6.1350367e-04    3.8704185e-03    6.3087128e+00    3.5202466e+03    4.4564617e+00    1.2000637e+03    9.1073398e+02    1.3176885e+00    7.7244477e-06    4.3972220e-05
   5.1006500e+01    1.9935683e+00    1.9937562e+00    1.9927598e+00    1.0888171e+03    2.0817753e+03    5.0662294e+02    6.1501447e-04    3.8704185e-03    6.2932154e+00    3.5206343e+03    4.4065691e+00    1.1999448e+03    9.1061659e+02    1.3177278e+00    7.7390374e-06    4.3951924e-05
   5.1116469e+01    1.9857379e+00    1.9859156e+00    1.9851983e+00    1.0879154e+03    2.0803630e+03    5.0634385e+02    6.1690511e-04    3.8704185e-03    6.2739285e+00    3.5211119e+03    4.3432022e+00    1.1997965e+03    9.1047011e+02    1.3177769e+00    7.7572587e-06    4.3926587e-05
   5.1204444e+01    1.9795218e+00    1.9797362e+00    1.9792820e+00    1.0874614e+03    2.0742442e+03    5.0613291e+02    6.1841905e-04    3.8704185e-03    6.2585694e+00    3.5214941e+03    4.3448387e+00    1.1998271e+03    9.1050219e+02    1.3177641e+00    7.7654696e-06    4.3913830e-05
   5.1362799e+01    1.9689728e+00    1.9695081e+00    1.9680320e+00    1.0862205e+03    2.0723422e+03    5.0570150e+02    6.2114795e-04    3.8704186e-03    6.2310736e+00    3.5223601e+03    5.4685878e+00    1.1996221e+03    9.1030060e+02    1.3178307e+00    7.7917887e-06    4.3879348e-05
   5.1472768e+01    1.9613694e+00    1.9622774e+00    1.9610356e+00    1.0853540e+03    2.0709060e+03    5.0548415e+02    6.2304550e-04    3.8704186e-03    6.2120962e+00    3.5229133e+03    5.0303069e+00    1.1994800e+03    9.1016070e+02    1.3178772e+00    7.8100692e-06    4.3855286e-05
   5.1610229e+01    1.9519541e+00    1.9526174e+00    1.9518170e+00    1.0842647e+03    2.0690025e+03    5.0519064e+02    6.2542040e-04    3.8704186e-03    6.1885072e+00    3.5235591e+03    4.6982279e+00    1.1993017e+03    9.0998491e+02    1.3179358e+00    7.8328541e-06    4.3824927e-05
   5.1782055e+01    1.9400971e+00    1.9408329e+00    1.9399715e+00    1.0828950e+03    2.0665257e+03    5.0481130e+02    6.2839385e-04    3.8704187e-03    6.1592242e+00    3.5242996e+03    4.3096565e+00    1.1990779e+03    9.0976400e+02    1.3180099e+00    7.8611999e-06    4.3786782e-05
   5.1919516e+01    1.9307563e+00    1.9314420e+00    1.9305034e+00    1.0818043e+03    2.0645306e+03    5.0450428e+02    6.3077631e-04    3.8704187e-03    6.1359608e+00    3.5249114e+03    4.4504229e+00    1.1988981e+03    9.0958659e+02    1.3180693e+00    7.8840177e-06    4.3756510e-05
   5.2029485e+01    1.9233368e+00    1.9240025e+00    1.9231636e+00    1.0809320e+03    2.0629471e+03    5.0425684e+02    6.3268467e-04    3.8704187e-03    6.1174530e+00    3.5253978e+03    4.4236920e+00    1.1987537e+03    9.0944403e+02    1.3181170e+00    7.9023100e-06    4.3732317e-05
   5.2166946e+01    1.9141922e+00    1.9146464e+00    1.9140000e+00    1.0798404e+03    2.0609519e+03    5.0395333e+02    6.3507301e-04    3.8704187e-03    6.0944469e+00    3.5259767e+03    4.2108076e+00    1.1985734e+03    9.0926606e+02    1.3181768e+00    7.9251544e-06    4.3702200e-05
   5.2338772e+01    1.9030583e+00    1.9031874e+00    1.9027091e+00    1.0784762e+03    2.0583847e+03    5.0359408e+02    6.3806299e-04    3.8704188e-03    6.0658882e+00    3.5266574e+03    3.9617770e+00    1.1983496e+03    9.0904488e+02    1.3182513e+00    7.9536186e-06    4.3664542e-05
   5.2540011e+01    1.8900318e+00    1.8901778e+00    1.8898926e+00    1.0768784e+03    2.0553035e+03    5.0320076e+02    6.4157114e-04    3.8704188e-03    6.0327196e+00    3.5274256e+03    3.8174010e+00    1.1980858e+03    9.0878407e+02    1.3183393e+00    7.9869725e-06    4.3620434e-05
   5.2741399e+01    1.8768544e+00    1.8771169e+00    1.8758104e+00    1.0756045e+03    2.0522054e+03    5.0240467e+02    6.4508874e-04    3.8704188e-03    5.9998238e+00    3.5281872e+03    3.7816557e+00    1.1979752e+03    9.0867646e+02    1.3183738e+00    8.0141633e-06    4.3592501e-05
   5.2942910e+01    1.8641410e+00    1.8648721e+00    1.8634213e+00    1.0741198e+03    2.0492084e+03    5.0155046e+02    6.4861525e-04    3.8704188e-03    5.9672029e+00    3.5293122e+03    5.5828044e+00    1.1977297e+03    9.0843534e+02    1.3184534e+00    8.0478533e-06    4.3551190e-05
   5.3144551e+01    1.8512976e+00    1.8516875e+00    1.8508461e+00    1.0725844e+03    2.0461325e+03    5.0071870e+02    6.5215077e-04    3.8704188e-03    5.9348528e+00    3.5301859e+03    4.3328412e+00    1.1974770e+03    9.0818607e+02    1.3185371e+00    8.0813267e-06    4.3508549e-05
   5.3346345e+01    1.8385549e+00    1.8388209e+00    1.8380613e+00    1.0710378e+03    2.0430516e+03    4.9990856e+02    6.5569562e-04    3.8704188e-03    5.9027675e+00    3.5309924e+03    3.9969064e+00    1.1972230e+03    9.0793520e+02    1.3186216e+00    8.1147630e-06    4.3465448e-05
   5.3548205e+01    1.8259295e+00    1.8263293e+00    1.8256331e+00    1.0694924e+03    2.0400128e+03    4.9914459e+02    6.5924821e-04    3.8704188e-03    5.8709584e+00    3.5317787e+03    3.8950723e+00    1.1969669e+03    9.0768223e+02    1.3187070e+00    8.1482186e-06    4.3422492e-05
   5.3750254e+01    1.8134140e+00    1.8138467e+00    1.8132249e+00    1.0679461e+03    2.0369747e+03    4.9840597e+02    6.6281068e-04    3.8704188e-03    5.8394032e+00    3.5325498e+03    3.8166192e+00    1.1967097e+03    9.0742799e+02    1.3187930e+00    8.1818133e-06    4.3379686e-05
   5.3952472e+01    1.8010010e+00    1.8014127e+00    1.8007970e+00    1.0664024e+03    2.0339385e+03    4.9769042e+02    6.6638262e-04    3.8704188e-03    5.8081029e+00    3.5333023e+03    3.7212928e+00    1.1964517e+03    9.0717295e+02    1.3188794e+00    8.2154302e-06    4.3337038e-05
   5.4154842e+01    1.7887022e+00    1.7890913e+00    1.7885781e+00    1.0648617e+03    2.0309018e+03    4.9725486e+02    6.6996367e-04    3.8704189e-03    5.7770579e+00    3.5340519e+03    3.7037564e+00    1.1961927e+03    9.0691682e+02    1.3189662e+00    8.2491684e-06    4.3294559e-05
   5.4357365e+01    1.7765028e+00    1.7768827e+00    1.7758011e+00    1.0633174e+03    2.0278524e+03    4.9683928e+02    6.7355379e-04    3.8704189e-03    5.7462654e+00    3.5347650e+03    3.5214672e+00    1.1959316e+03    9.0665852e+02    1.3190540e+00    8.2829362e-06    4.3252017e-05
   5.4560043e+01    1.7644197e+00    1.7648780e+00    1.7640523e+00    1.0617720e+03    2.0248112e+03    4.9643345e+02    6.7715298e-04    3.8704189e-03    5.7157230e+00    3.5354523e+03    3.3909182e+00    1.1956696e+03    9.0639923e+02    1.3191423e+00    8.3167136e-06    4.3209348e-05
   5.4762879e+01    1.7524538e+00    1.7528945e+00    1.7523174e+00    1.0602329e+03    2.0217679e+03    4.9605092e+02    6.8076122e-04    3.8704189e-03    5.6854280e+00    3.5361303e+03    3.3424574e+00    1.1954090e+03    9.0614129e+02    1.3192303e+00    8.3505721e-06    4.3167194e-05
   5.4965876e+01    1.7405903e+00    1.7410184e+00    1.7404611e+00    1.0586946e+03    2.0187249e+03    4.9568172e+02    6.8437852e-04    3.8704212e-03    5.6553808e+00    3.5367923e+03    3.2611490e+00    1.1951479e+03    9.0588272e+02    1.3193185e+00    8.3844667e-06    4.3125023e-05
   5.5169037e+01    1.7288310e+00    1.7292224e+00    1.7286003e+00    1.0571572e+03    2.0156577e+03    4.9532073e+02    6.8800488e-04    3.8704212e-03    5.6255723e+00    3.5374388e+03    3.1821196e+00    1.1948856e+03    9.0562302e+02    1.3194073e+00    8.4184310e-06    4.3082785e-05
   5.5372365e+01    1.7171669e+00    1.7174231e+00    1.7168139e+00    1.0556191e+03    2.0126035e+03    4.9591083e+02    6.9164029e-04    3.8704212e-03    5.5960030e+00    3.5380557e+03    3.0342242e+00    1.1946230e+03    9.0536274e+02    1.3194965e+00    8.4523064e-06    4.3040230e-05
   5.5575864e+01    1.7056192e+00    1.7057154e+00    1.7047956e+00    1.0540861e+03    2.0095352e+03    4.9511487e+02    6.9528479e-04    3.8704212e-03    5.5666703e+00    3.5386749e+03    3.0426532e+00    1.1943603e+03    9.0510250e+02    1.3195857e+00    8.4862501e-06    4.2997673e-05
   5.5779536e+01    1.6941689e+00    1.6944329e+00    1.6936970e+00    1.0525554e+03    2.0064483e+03    4.9441832e+02    6.9893832e-04    3.8704212e-03    5.5375719e+00    3.5392733e+03    2.9382346e+00    1.1940987e+03    9.0484326e+02    1.3196747e+00    8.5201604e-06    4.2955009e-05
   5.5983384e+01    1.6828201e+00    1.6832344e+00    1.6825635e+00    1.0510246e+03    2.0033443e+03    4.9363105e+02    7.0260094e-04    3.8704212e-03    5.5087049e+00    3.5398515e+03    2.8363627e+00    1.1938363e+03    9.0458304e+02    1.3197641e+00    8.5541248e-06    4.2912309e-05
   5.6187415e+01    1.6715782e+00    1.6719040e+00    1.6710674e+00    1.0494964e+03    2.0002299e+03    4.9286477e+02    7.0627266e-04    3.8704212e-03    5.4800666e+00    3.5404200e+03    2.7863305e+00    1.1935735e+03    9.0432246e+02    1.3198538e+00    8.5880458e-06    4.2869283e-05
   5.6391630e+01    1.6604241e+00    1.6607785e+00    1.6601413e+00    1.0479689e+03    1.9970986e+03    4.9213368e+02    7.0995348e-04    3.8704212e-03    5.4516547e+00    3.5409581e+03    2.6349866e+00    1.1933105e+03    9.0406157e+02    1.3199438e+00    8.6219046e-06    4.2826227e-05
   5.6596034e+01    1.6493777e+00    1.6498041e+00    1.6492105e+00    1.0464414e+03    1.9939533e+03    4.9144340e+02    7.1364344e-04    3.8704212e-03    5.4234663e+00    3.5414754e+03    2.5306037e+00    1.1930474e+03    9.0380052e+02    1.3200340e+00    8.6558215e-06    4.2783271e-05
   5.6800634e+01    1.6384174e+00    1.6388069e+00    1.6382203e+00    1.0449165e+03    1.9907836e+03    4.9077558e+02    7.1734260e-04    3.8704212e-03    5.3954989e+00    3.5419787e+03    2.4602619e+00    1.1927851e+03    9.0354013e+02    1.3201240e+00    8.6898310e-06    4.2740641e-05
   5.7005431e+01    1.6275515e+00    1.6278592e+00    1.6274031e+00    1.0433948e+03    1.9875964e+03    4.9013010e+02    7.2105097e-04    3.8704211e-03    5.3677497e+00    3.5424789e+03    2.4423090e+00    1.1925216e+03    9.0327860e+02    1.3202146e+00    8.7238812e-06    4.2697914e-05
   5.7210430e+01    1.6167977e+00    1.6171346e+00    1.6166657e+00    1.0418725e+03    1.9844107e+03    4.8952354e+02    7.2476853e-04    3.8704211e-03    5.3402168e+00    3.5429515e+03    2.3053113e+00    1.1922575e+03    9.0301635e+02    1.3203055e+00    8.7578657e-06    4.2654924e-05
   5.7415632e+01    1.6061229e+00    1.6064409e+00    1.6060230e+00    1.0403541e+03    1.9817123e+03    4.8892280e+02    7.2849528e-04    3.8704210e-03    5.3128979e+00    3.5434145e+03    2.2565006e+00    1.1919936e+03    9.0275423e+02    1.3203965e+00    8.7918496e-06    4.2611921e-05
   5.7621005e+01    1.5955392e+00    1.5958676e+00    1.5952789e+00    1.0388379e+03    1.9788854e+03    4.8835010e+02    7.3223054e-04    3.8704210e-03    5.2857957e+00    3.5438679e+03    2.2075598e+00    1.1917292e+03    9.0249165e+02    1.3204878e+00    8.8259212e-06    4.2569086e-05
   5.7826600e+01    1.5850580e+00    1.5853900e+00    1.5849144e+00    1.0373243e+03    1.9759709e+03    4.8778031e+02    7.3597521e-04    3.8704209e-03    5.2589012e+00    3.5443044e+03    2.1231778e+00    1.1914653e+03    9.0222947e+02    1.3205790e+00    8.8599484e-06    4.2526131e-05
   5.8032413e+01    1.5746609e+00    1.5749433e+00    1.5744773e+00    1.0358119e+03    1.9729732e+03    4.8723074e+02    7.3972913e-04    3.8704209e-03    5.2322137e+00    3.5447250e+03    2.0434428e+00    1.1912017e+03    9.0196748e+02    1.3206703e+00    8.8940355e-06    4.2483323e-05
   5.8238441e+01    1.5643613e+00    1.5645578e+00    1.5640647e+00    1.0343038e+03    1.9698987e+03    4.8702257e+02    7.4349224e-04    3.8704208e-03    5.2057313e+00    3.5451404e+03    2.0162618e+00    1.1909372e+03    9.0170458e+02    1.3207620e+00    8.9281859e-06    4.2440682e-05
   5.8444688e+01    1.5541410e+00    1.5542662e+00    1.5533784e+00    1.0327950e+03    1.9667701e+03    4.8620487e+02    7.4726450e-04    3.8704208e-03    5.1794522e+00    3.5455272e+03    1.8751285e+00    1.1906724e+03    9.0144130e+02    1.3208541e+00    8.9622921e-06    4.2397946e-05
   5.8651152e+01    1.5440153e+00    1.5442186e+00    1.5436251e+00    1.0312900e+03    1.9635978e+03    4.8544292e+02    7.5104587e-04    3.8704207e-03    5.1533747e+00    3.5459027e+03    1.8189678e+00    1.1904078e+03    9.0117819e+02    1.3209461e+00    8.9964291e-06    4.2355351e-05
   5.8857832e+01    1.5339839e+00    1.5342247e+00    1.5335166e+00    1.0297898e+03    1.9603850e+03    4.8471471e+02    7.5483622e-04    3.8704207e-03    5.1274973e+00    3.5462750e+03    1.8011487e+00    1.1901446e+03    9.0091640e+02    1.3210378e+00    9.0306849e-06    4.2313135e-05
   5.9064732e+01    1.5240268e+00    1.5243174e+00    1.5236870e+00    1.0282909e+03    1.9573493e+03    4.8403027e+02    7.5863561e-04    3.8704206e-03    5.1018177e+00    3.5466275e+03    1.7039645e+00    1.1898815e+03    9.0065464e+02    1.3211296e+00    9.0648970e-06    4.2270783e-05
   5.9271849e+01    1.5141615e+00    1.5145040e+00    1.5139822e+00    1.0267922e+03    1.9545975e+03    4.8338590e+02    7.6244392e-04    3.8704205e-03    5.0763347e+00    3.5469644e+03    1.6264190e+00    1.1896175e+03    9.0039196e+02    1.3212218e+00    9.0991771e-06    4.2228461e-05
   5.9479187e+01    1.5043840e+00    1.5047243e+00    1.5042813e+00    1.0252949e+03    1.9519301e+03    4.8277070e+02    7.6626115e-04    3.8704205e-03    5.0510462e+00    3.5472835e+03    1.5393116e+00    1.1893539e+03    9.0012961e+02    1.3213140e+00    9.1334480e-06    4.2186112e-05
   5.9686747e+01    1.4946905e+00    1.4949941e+00    1.4945201e+00    1.0238035e+03    1.9491327e+03    4.8218633e+02    7.7008729e-04    3.8704204e-03    5.0259502e+00    3.5476053e+03    1.5503464e+00    1.1890908e+03    8.9986779e+02    1.3214061e+00    9.1678193e-06    4.2144048e-05
   5.9894531e+01    1.4850793e+00    1.4853584e+00    1.4849675e+00    1.0223170e+03    1.9463977e+03    4.8191538e+02    7.7392228e-04    3.8704203e-03    5.0010452e+00    3.5479212e+03    1.5203960e+00    1.1888280e+03    8.9960624e+02    1.3214982e+00    9.2022133e-06    4.2102107e-05
   6.0102542e+01    1.4755458e+00    1.4758322e+00    1.4754564e+00    1.0208271e+03    1.9435391e+03    4.8166520e+02    7.7776616e-04    3.8704202e-03    4.9763288e+00    3.5482059e+03    1.3684905e+00    1.1885639e+03    8.9934324e+02    1.3215910e+00    9.2365981e-06    4.2059999e-05
   6.0310781e+01    1.4660816e+00    1.4666068e+00    1.4658461e+00    1.0193412e+03    1.9407438e+03    4.8438757e+02    7.8161893e-04    3.8704202e-03    4.9517995e+00    3.5484810e+03    1.3209751e+00    1.1883007e+03    8.9908112e+02    1.3216836e+00    9.2709533e-06    4.2017831e-05
   6.0519250e+01    1.4567246e+00    1.4571875e+00    1.4566191e+00    1.0178622e+03    1.9379963e+03    4.8385213e+02    7.8548049e-04    3.8704203e-03    4.9274556e+00    3.5487589e+03    1.3332883e+00    1.1880383e+03    8.9881977e+02    1.3217759e+00    9.3053680e-06    4.1975948e-05
   6.0727953e+01    1.4474289e+00    1.4478309e+00    1.4472544e+00    1.0163822e+03    1.9352118e+03    4.8365068e+02    7.8935088e-04    3.8704203e-03    4.9032951e+00    3.5490120e+03    1.2126957e+00    1.1877754e+03    8.9855787e+02    1.3218686e+00    9.3398134e-06    4.1934150e-05
   6.0936893e+01    1.4382260e+00    1.4385873e+00    1.4379464e+00    1.0149054e+03    1.9323905e+03    4.8344606e+02    7.9323008e-04    3.8704203e-03    4.8793161e+00    3.5492589e+03    1.1816608e+00    1.1875121e+03    8.9829548e+02    1.3219616e+00    9.3743432e-06    4.1892550e-05
   6.1146071e+01    1.4290945e+00    1.4291915e+00    1.4284424e+00    1.0134317e+03    1.9295328e+03    4.8269796e+02    7.9711806e-04    3.8704193e-03    4.8555158e+00    3.5494873e+03    1.0918483e+00    1.1872498e+03    8.9803410e+02    1.3220543e+00    9.4088243e-06    4.1850990e-05
   6.1355492e+01    1.4200378e+00    1.4201434e+00    1.4196659e+00    1.0119611e+03    1.9266372e+03    4.8200272e+02    8.0101482e-04    3.8704194e-03    4.8318949e+00    3.5497067e+03    1.0476191e+00    1.1869878e+03    8.9777290e+02    1.3221470e+00    9.4433163e-06    4.1809442e-05
   6.1565151e+01    1.4110739e+00    1.4113089e+00    1.4108738e+00    1.0104957e+03    1.9236996e+03    4.8132299e+02    8.0492025e-04    3.8704194e-03    4.8084508e+00    3.5499251e+03    1.0418366e+00    1.1867262e+03    8.9751216e+02    1.3222397e+00    9.4778208e-06    4.1767900e-05
   6.1775052e+01    1.4021828e+00    1.4023860e+00    1.4017862e+00    1.0090330e+03    1.9207167e+03    4.8066239e+02    8.0883433e-04    3.8704195e-03    4.7851820e+00    3.5501342e+03    9.9613256e-01    1.1864650e+03    8.9725181e+02    1.3223323e+00    9.5123758e-06    4.1726470e-05
   6.1985194e+01    1.3933518e+00    1.3936698e+00    1.3931403e+00    1.0075721e+03    1.9176877e+03    4.8002391e+02    8.1275701e-04    3.8704195e-03    4.7620869e+00    3.5503256e+03    9.1078077e-01    1.1862037e+03    8.9699121e+02    1.3224251e+00    9.5469464e-06    4.1685222e-05
   6.2195578e+01    1.3846187e+00    1.3849365e+00    1.3845029e+00    1.0061148e+03    1.9146421e+03    4.7941330e+02    8.1668820e-04    3.8704195e-03    4.7391642e+00    3.5505106e+03    8.7934752e-01    1.1859432e+03    8.9673146e+02    1.3225177e+00    9.5815633e-06    4.1644071e-05
   6.2406206e+01    1.3759436e+00    1.3762598e+00    1.3758039e+00    1.0046609e+03    1.9116577e+03    4.7880489e+02    8.2062798e-04    3.8704196e-03    4.7164119e+00    3.5506900e+03    8.5165556e-01    1.1856827e+03    8.9647166e+02    1.3226104e+00    9.6162022e-06    4.1602925e-05
   6.2617086e+01    1.3673399e+00    1.3676231e+00    1.3672300e+00    1.0032100e+03    1.9086508e+03    4.7821305e+02    8.2457639e-04    3.8704196e-03    4.6938278e+00    3.5508598e+03    8.0527288e-01    1.1854227e+03    8.9621229e+02    1.3227030e+00    9.6508678e-06    4.1561843e-05
   6.2828257e+01    1.3588119e+00    1.3590629e+00    1.3585088e+00    1.0017622e+03    1.9056099e+03    4.7790096e+02    8.2853408e-04    3.8704196e-03    4.6714067e+00    3.5510219e+03    7.6746889e-01    1.1851626e+03    8.9595284e+02    1.3227958e+00    9.6855789e-06    4.1520902e-05
   6.3039670e+01    1.3503598e+00    1.3505817e+00    1.3501761e+00    1.0003186e+03    1.9025362e+03    4.7760071e+02    8.3250004e-04    3.8704197e-03    4.6491525e+00    3.5511779e+03    7.3798589e-01    1.1849028e+03    8.9569361e+02    1.3228885e+00    9.7202630e-06    4.1479932e-05
   6.3251315e+01    1.3419809e+00    1.3421869e+00    1.3418759e+00    9.9887906e+02    1.8994313e+03    4.7731768e+02    8.3647404e-04    3.8704197e-03    4.6270649e+00    3.5513267e+03    7.0288420e-01    1.1846435e+03    8.9543492e+02    1.3229812e+00    9.7550058e-06    4.1439205e-05
   6.3463215e+01    1.3336759e+00    1.3338887e+00    1.3335364e+00    9.9744387e+02    1.8963024e+03    4.7704942e+02    8.4045643e-04    3.8704197e-03    4.6051402e+00    3.5514697e+03    6.7493282e-01    1.1843850e+03    8.9517690e+02    1.3230736e+00    9.7897888e-06    4.1398649e-05
   6.3675363e+01    1.3254431e+00    1.3256370e+00    1.3251682e+00    9.9601387e+02    1.8931506e+03    4.7678961e+02    8.4444704e-04    3.8704198e-03    4.5833778e+00    3.5516094e+03    6.5870852e-01    1.1841270e+03    8.9491943e+02    1.3231660e+00    9.8245965e-06    4.1358306e-05
   6.3887761e+01    1.3172776e+00    1.3173641e+00    1.3167277e+00    9.9458751e+02    1.8899809e+03    4.7609194e+02    8.4844582e-04    3.8704198e-03    4.5617760e+00    3.5517394e+03    6.1182441e-01    1.1838696e+03    8.9466258e+02    1.3232582e+00    9.8593943e-06    4.1318032e-05
   6.4100407e+01    1.3091792e+00    1.3092974e+00    1.3088714e+00    9.9316457e+02    1.8867781e+03    4.7544277e+02    8.5245269e-04    3.8704199e-03    4.5403339e+00    3.5518627e+03    5.7996616e-01    1.1836128e+03    8.9440626e+02    1.3233503e+00    9.8942501e-06    4.1277933e-05
   6.4313305e+01    1.3011586e+00    1.3013368e+00    1.3007821e+00    9.9174489e+02    1.8835610e+03    4.7480986e+02    8.5646773e-04    3.8704199e-03    4.5190493e+00    3.5519774e+03    5.3880736e-01    1.1833565e+03    8.9415041e+02    1.3234424e+00    9.9291057e-06    4.1237846e-05
   6.4526429e+01    1.2931970e+00    1.2934443e+00    1.2929389e+00    9.9033002e+02    1.8803128e+03    4.7419266e+02    8.6049028e-04    3.8704199e-03    4.4979240e+00    3.5520872e+03    5.1529275e-01    1.1831005e+03    8.9389484e+02    1.3235344e+00    9.9639198e-06    4.1197743e-05
   6.4739787e+01    1.2853126e+00    1.2856096e+00    1.2851859e+00    9.8891827e+02    1.8770460e+03    4.7359268e+02    8.6452044e-04    3.8704200e-03    4.4769560e+00    3.5521912e+03    4.8746695e-01    1.1828449e+03    8.9363959e+02    1.3236263e+00    9.9988050e-06    4.1157808e-05
   6.4953388e+01    1.2774894e+00    1.2777822e+00    1.2774094e+00    9.8751129e+02    1.8737672e+03    4.7300815e+02    8.6855831e-04    3.8704200e-03    4.4561430e+00    3.5522883e+03    4.5438187e-01    1.1825902e+03    8.9338524e+02    1.3237180e+00    1.0033682e-05    4.1118027e-05
   6.5167242e+01    1.2697393e+00    1.2699935e+00    1.2696242e+00    9.8610910e+02    1.8704677e+03    4.7265029e+02    8.7260400e-04    3.8704200e-03    4.4354828e+00    3.5523867e+03    4.6019675e-01    1.1823356e+03    8.9313104e+02    1.3238098e+00    1.0068582e-05    4.1078255e-05
   6.5381333e+01    1.2620505e+00    1.2622897e+00    1.2617108e+00    9.8471080e+02    1.8671584e+03    4.7210045e+02    8.7665714e-04    3.8704201e-03    4.4149758e+00    3.5524777e+03    4.2519914e-01    1.1820813e+03    8.9287714e+02    1.3239015e+00    1.0103505e-05    4.1038632e-05
   6.5595645e+01    1.2544284e+00    1.2546468e+00    1.2543346e+00    9.8331607e+02    1.8638320e+03    4.7156750e+02    8.8071739e-04    3.8704201e-03    4.3946221e+00    3.5525598e+03    3.8310438e-01    1.1818274e+03    8.9262351e+02    1.3239931e+00    1.0138451e-05    4.0999195e-05
   6.5810208e+01    1.2468652e+00    1.2470775e+00    1.2467195e+00    9.8192602e+02    1.8604970e+03    4.7105278e+02    8.8478527e-04    3.8704201e-03    4.3744174e+00    3.5526401e+03    3.7387842e-01    1.1815738e+03    8.9237025e+02    1.3240847e+00    1.0173424e-05    4.0959892e-05
   6.6025028e+01    1.2393731e+00    1.2395797e+00    1.2392855e+00    9.8053983e+02    1.8571434e+03    4.7080668e+02    8.8886081e-04    3.8704202e-03    4.3543602e+00    3.5527150e+03    3.4862158e-01    1.1813209e+03    8.9211756e+02    1.3241762e+00    1.0208426e-05    4.0920727e-05
   6.6240110e+01    1.2319514e+00    1.2321404e+00    1.2318517e+00    9.7915888e+02    1.8537824e+03    4.7030859e+02    8.9294400e-04    3.8704202e-03    4.3344490e+00    3.5527878e+03    3.3865436e-01    1.1810687e+03    8.9186566e+02    1.3242675e+00    1.0243404e-05    4.0881624e-05
   6.6455442e+01    1.2245814e+00    1.2246392e+00    1.2241093e+00    9.7778168e+02    1.8504046e+03    4.7008802e+02    8.9703454e-04    3.8704202e-03    4.3146836e+00    3.5528539e+03    3.0701328e-01    1.1808169e+03    8.9161408e+02    1.3243587e+00    1.0278359e-05    4.0842541e-05
   6.6671022e+01    1.2172745e+00    1.2174060e+00    1.2168964e+00    9.7640860e+02    1.8470096e+03    4.6936801e+02    9.0113232e-04    3.8704203e-03    4.2950632e+00    3.5529157e+03    2.8657867e-01    1.1805652e+03    8.9136270e+02    1.3244499e+00    1.0313276e-05    4.0803381e-05
   6.6886851e+01    1.2100437e+00    1.2103171e+00    1.2098332e+00    9.7504046e+02    1.8436022e+03    4.6866825e+02    9.0523730e-04    3.8704203e-03    4.2755864e+00    3.5529763e+03    2.8068065e-01    1.1803146e+03    8.9111230e+02    1.3245408e+00    1.0348223e-05    4.0764366e-05
   6.7102929e+01    1.2028556e+00    1.2030906e+00    1.2025571e+00    9.7367633e+02    1.8401230e+03    4.6808724e+02    9.0934940e-04    3.8704203e-03    4.2562521e+00    3.5530344e+03    2.6901827e-01    1.1800643e+03    8.9086221e+02    1.3246317e+00    1.0383234e-05    4.0725538e-05
   6.7319248e+01    1.1957440e+00    1.1960081e+00    1.1955864e+00    9.7231823e+02    1.8366363e+03    4.6754529e+02    9.1346848e-04    3.8704204e-03    4.2370596e+00    3.5530875e+03    2.4530522e-01    1.1798154e+03    8.9061355e+02    1.3247221e+00    1.0418161e-05    4.0686762e-05
   6.7535813e+01    1.1886914e+00    1.1889589e+00    1.1886101e+00    9.7096334e+02    1.8331479e+03    4.6701451e+02    9.1759446e-04    3.8704204e-03    4.2180076e+00    3.5531389e+03    2.3750312e-01    1.1795661e+03    8.9036445e+02    1.3248127e+00    1.0453182e-05    4.0648133e-05
   6.7752628e+01    1.1816960e+00    1.1820644e+00    1.1815883e+00    9.6961395e+02    1.8296554e+03    4.6645207e+02    9.2172735e-04    3.8704204e-03    4.1990947e+00    3.5531887e+03    2.2976164e-01    1.1793183e+03    8.9011680e+02    1.3249029e+00    1.0488201e-05    4.0609633e-05
   6.7969687e+01    1.1747597e+00    1.1749976e+00    1.1746972e+00    9.6826841e+02    1.8260053e+03    4.6609354e+02    9.2586698e-04    3.8704204e-03    4.1803202e+00    3.5532341e+03    2.0932274e-01    1.1790707e+03    8.8986939e+02    1.3249930e+00    1.0523197e-05    4.0571127e-05
   6.8186991e+01    1.1678835e+00    1.1681027e+00    1.1676190e+00    9.6692725e+02    1.8225734e+03    4.6560967e+02    9.3001330e-04    3.8704205e-03    4.1616829e+00    3.5532778e+03    2.0075216e-01    1.1788232e+03    8.8962205e+02    1.3250832e+00    1.0558208e-05    4.0532713e-05
   6.8404542e+01    1.1610618e+00    1.1613979e+00    1.1609287e+00    9.6559119e+02    1.8190955e+03    4.6516397e+02    9.3416626e-04    3.8704205e-03    4.1431816e+00    3.5533201e+03    1.9473508e-01    1.1785764e+03    8.8937536e+02    1.3251732e+00    1.0593235e-05    4.0494454e-05
   6.8622337e+01    1.1543010e+00    1.1545104e+00    1.1542328e+00    9.6425904e+02    1.8154610e+03    4.6499732e+02    9.3832578e-04    3.8704205e-03    4.1248153e+00    3.5533580e+03    1.7399762e-01    1.1783300e+03    8.8912917e+02    1.3252631e+00    1.0628264e-05    4.0456270e-05
   6.8840383e+01    1.1476003e+00    1.1479225e+00    1.1475174e+00    9.6293240e+02    1.8120288e+03    4.6484619e+02    9.4249187e-04    3.8704205e-03    4.1065824e+00    3.5533948e+03    1.6854353e-01    1.1780844e+03    8.8888366e+02    1.3253527e+00    1.0663326e-05    4.0418340e-05
   6.9058677e+01    1.1409528e+00    1.1411165e+00    1.1408952e+00    9.6161014e+02    1.8085505e+03    4.6468323e+02    9.4666437e-04    3.8704205e-03    4.0884823e+00    3.5534291e+03    1.5732062e-01    1.1778390e+03    8.8863838e+02    1.3254424e+00    1.0698388e-05    4.0380512e-05
   6.9277213e+01    1.1343686e+00    1.1344386e+00    1.1338936e+00    9.6029268e+02    1.8050209e+03    4.6400979e+02    9.5084312e-04    3.8704205e-03    4.0705143e+00    3.5534620e+03    1.5037386e-01    1.1775944e+03    8.8839390e+02    1.3255318e+00    1.0733458e-05    4.0342765e-05
   6.9495990e+01    1.1278383e+00    1.1279436e+00    1.1276002e+00    9.5898050e+02    1.8015458e+03    4.6340489e+02    9.5502802e-04    3.8704205e-03    4.0526775e+00    3.5534913e+03    1.3382335e-01    1.1773508e+03    8.8815037e+02    1.3256210e+00    1.0768547e-05    4.0305260e-05
   6.9715006e+01    1.1213601e+00    1.1215267e+00    1.1210591e+00    9.5767267e+02    1.7980561e+03    4.6281564e+02    9.5921900e-04    3.8704205e-03    4.0349707e+00    3.5535198e+03    1.3044974e-01    1.1771075e+03    8.8790727e+02    1.3257100e+00    1.0803682e-05    4.0267911e-05
   6.9934266e+01    1.1149377e+00    1.1152205e+00    1.1147941e+00    9.5637032e+02    1.7944948e+03    4.6226043e+02    9.6341602e-04    3.8704205e-03    4.0173928e+00    3.5535496e+03    1.3588763e-01    1.1768652e+03    8.8766499e+02    1.3257988e+00    1.0838836e-05    4.0230690e-05
   7.0153769e+01    1.1085701e+00    1.1088838e+00    1.1085112e+00    9.5507209e+02    1.7909438e+03    4.6172786e+02    9.6761900e-04    3.8704205e-03    3.9999427e+00    3.5535746e+03    1.1387938e-01    1.1766236e+03    8.8742354e+02    1.3258873e+00    1.0873985e-05    4.0193569e-05
   7.0373516e+01    1.1022563e+00    1.1025459e+00    1.1021790e+00    9.5377833e+02    1.7874959e+03    4.6121641e+02    9.7182787e-04    3.8704205e-03    3.9826194e+00    3.5535988e+03    1.0988749e-01    1.1763827e+03    8.8718271e+02    1.3259757e+00    1.0909180e-05    4.0156619e-05
   7.0593506e+01    1.0959958e+00    1.0962290e+00    1.0959328e+00    9.5248979e+02    1.7840204e+03    4.6073175e+02    9.7604254e-04    3.8704205e-03    3.9654220e+00    3.5536217e+03    1.0415858e-01    1.1761426e+03    8.8694272e+02    1.3260638e+00    1.0944351e-05    4.0119759e-05
   7.0813741e+01    1.0897944e+00    1.0900358e+00    1.0895823e+00    9.5120553e+02    1.7804799e+03    4.6027997e+02    9.8026299e-04    3.8704205e-03    3.9483491e+00    3.5536428e+03    9.5880454e-02    1.1759028e+03    8.8670297e+02    1.3261519e+00    1.0979550e-05    4.0083058e-05
   7.1034216e+01    1.0836393e+00    1.0838806e+00    1.0835276e+00    9.4992671e+02    1.7770191e+03    4.5985096e+02    9.8448903e-04    3.8704205e-03    3.9314003e+00    3.5536633e+03    9.3174559e-02    1.1756633e+03    8.8646355e+02    1.3262399e+00    1.1014728e-05    4.0046478e-05
   7.1254938e+01    1.0775408e+00    1.0777726e+00    1.0774843e+00    9.4865250e+02    1.7735481e+03    4.5970171e+02    9.8872069e-04    3.8704205e-03    3.9145742e+00    3.5536830e+03    8.9014222e-02    1.1754243e+03    8.8622466e+02    1.3263277e+00    1.1049915e-05    4.0009996e-05
   7.1475901e+01    1.0714883e+00    1.0717072e+00    1.0714192e+00    9.4738288e+02    1.7700282e+03    4.5956036e+02    9.9295780e-04    3.8704205e-03    3.8978701e+00    3.5537015e+03    8.3675646e-02    1.1751860e+03    8.8598638e+02    1.3264154e+00    1.1085125e-05    3.9973668e-05
   7.1697104e+01    1.0654929e+00    1.0656762e+00    1.0652827e+00    9.4611898e+02    1.7665720e+03    4.5942218e+02    9.9720025e-04    3.8704204e-03    3.8812871e+00    3.5537201e+03    8.4323928e-02    1.1749485e+03    8.8574896e+02    1.3265028e+00    1.1120296e-05    3.9937457e-05
   7.1918550e+01    1.0595431e+00    1.0596339e+00    1.0590946e+00    9.4485920e+02    1.7631115e+03    4.5877841e+02    1.0014480e-03    3.8704204e-03    3.8648240e+00    3.5537366e+03    7.4267756e-02    1.1747115e+03    8.8551203e+02    1.3265901e+00    1.1155489e-05    3.9901357e-05
   7.2140244e+01    1.0536461e+00    1.0537578e+00    1.0532413e+00    9.4360452e+02    1.7595987e+03    4.5821694e+02    1.0057011e-03    3.8704204e-03    3.8484796e+00    3.5537525e+03    7.1902581e-02    1.1744753e+03    8.8527588e+02    1.3266772e+00    1.1190704e-05    3.9865439e-05
   7.2362179e+01    1.0478008e+00    1.0479617e+00    1.0475405e+00    9.4235489e+02    1.7561510e+03    4.5766979e+02    1.0099594e-03    3.8704203e-03    3.8322535e+00    3.5537685e+03    7.1840999e-02    1.1742400e+03    8.8504065e+02    1.3267639e+00    1.1225938e-05    3.9829679e-05
   7.2584356e+01    1.0420022e+00    1.0422778e+00    1.0418898e+00    9.4110937e+02    1.7527121e+03    4.5715367e+02    1.0142227e-03    3.8704203e-03    3.8161446e+00    3.5537822e+03    6.1931017e-02    1.1740052e+03    8.8480583e+02    1.3268506e+00    1.1261190e-05    3.9794038e-05
   7.2806781e+01    1.0362543e+00    1.0365645e+00    1.0362096e+00    9.3986901e+02    1.7492395e+03    4.5665622e+02    1.0184910e-03    3.8704203e-03    3.8001515e+00    3.5537966e+03    6.4541384e-02    1.1737711e+03    8.8457186e+02    1.3269370e+00    1.1296449e-05    3.9758540e-05
   7.3029450e+01    1.0305520e+00    1.0308244e+00    1.0304912e+00    9.3863351e+02    1.7459774e+03    4.5617953e+02    1.0227643e-03    3.8704202e-03    3.7842737e+00    3.5538099e+03    5.9890149e-02    1.1735379e+03    8.8433864e+02    1.3270232e+00    1.1331701e-05    3.9723178e-05
   7.3252360e+01    1.0248996e+00    1.0251107e+00    1.0248622e+00    9.3740296e+02    1.7425006e+03    4.5572909e+02    1.0270424e-03    3.8704202e-03    3.7685105e+00    3.5538221e+03    5.4714208e-02    1.1733052e+03    8.8410599e+02    1.3271092e+00    1.1366943e-05    3.9687969e-05
   7.3475512e+01    1.0192943e+00    1.0195041e+00    1.0191164e+00    9.3617709e+02    1.7390680e+03    4.5531043e+02    1.0313252e-03    3.8704201e-03    3.7528609e+00    3.5538352e+03    5.8577039e-02    1.1730732e+03    8.8387406e+02    1.3271950e+00    1.1402205e-05    3.9652872e-05
   7.3698908e+01    1.0137377e+00    1.0139088e+00    1.0136409e+00    9.3495624e+02    1.7356253e+03    4.5490554e+02    1.0356127e-03    3.8704201e-03    3.7373238e+00    3.5538470e+03    5.3016263e-02    1.1728421e+03    8.8364297e+02    1.3272805e+00    1.1437465e-05    3.9617943e-05
   7.3922547e+01    1.0082267e+00    1.0083680e+00    1.0081823e+00    9.3374020e+02    1.7322027e+03    4.5453063e+02    1.0399048e-03    3.8704200e-03    3.7218984e+00    3.5538585e+03    5.1216428e-02    1.1726115e+03    8.8341241e+02    1.3273659e+00    1.1472730e-05    3.9583165e-05
   7.4146426e+01    1.0027609e+00    1.0030198e+00    1.0026999e+00    9.3252973e+02    1.7288191e+03    4.5443996e+02    1.0442013e-03    3.8704200e-03    3.7065841e+00    3.5538704e+03    5.3087405e-02    1.1723815e+03    8.8318251e+02    1.3274510e+00    1.1508010e-05    3.9548613e-05
   7.4370546e+01    9.9734510e-01    9.9744408e-01    9.9718947e-01    9.3132385e+02    1.7254072e+03    4.5432822e+02    1.0485022e-03    3.8704199e-03    3.6913799e+00    3.5538802e+03    4.3927267e-02    1.1721521e+03    8.8295311e+02    1.3275361e+00    1.1543252e-05    3.9514125e-05
   7.4594909e+01    9.9197134e-01    9.9207437e-01    9.9162726e-01    9.3012241e+02    1.7220102e+03    4.5375054e+02    1.0528074e-03    3.8704199e-03    3.6762849e+00    3.5538900e+03    4.3611904e-02    1.1719234e+03    8.8272449e+02    1.3276209e+00    1.1578522e-05    3.9479786e-05
   7.4819515e+01    9.8664350e-01    9.8681980e-01    9.8644567e-01    9.2892602e+02    1.7186513e+03    4.5321964e+02    1.0571168e-03    3.8704198e-03    3.6612982e+00    3.5538996e+03    4.2890182e-02    1.1716954e+03    8.8249647e+02    1.3277055e+00    1.1613817e-05    3.9445649e-05
   7.5044359e+01    9.8136203e-01    9.8151426e-01    9.8115564e-01    9.2773432e+02    1.7152645e+03    4.5271454e+02    1.0614303e-03    3.8704197e-03    3.6464192e+00    3.5539087e+03    4.0199624e-02    1.1714680e+03    8.8226908e+02    1.3277899e+00    1.1649116e-05    3.9411634e-05
   7.5269446e+01    9.7612160e-01    9.7632322e-01    9.7603023e-01    9.2654709e+02    1.7118931e+03    4.5224988e+02    1.0657478e-03    3.8704197e-03    3.6316469e+00    3.5539168e+03    3.6085292e-02    1.1712411e+03    8.8204220e+02    1.3278742e+00    1.1684425e-05    3.9377758e-05
   7.5494774e+01    9.7092634e-01    9.7114305e-01    9.7089104e-01    9.2536493e+02    1.7085562e+03    4.5181085e+02    1.0700693e-03    3.8704196e-03    3.6169804e+00    3.5539256e+03    3.9248294e-02    1.1710151e+03    8.8181627e+02    1.3279581e+00    1.1719720e-05    3.9344000e-05
   7.5720339e+01    9.6577581e-01    9.6597146e-01    9.6572658e-01    9.2418738e+02    1.7051950e+03    4.5139214e+02    1.0743945e-03    3.8704195e-03    3.6024193e+00    3.5539333e+03    3.4200564e-02    1.1707898e+03    8.8159101e+02    1.3280419e+00    1.1754997e-05    3.9310345e-05
   7.5946143e+01    9.6066826e-01    9.6084136e-01    9.6063868e-01    9.2301458e+02    1.7018532e+03    4.5099502e+02    1.0787235e-03    3.8704195e-03    3.5879626e+00    3.5539412e+03    3.4792475e-02    1.1705653e+03    8.8136649e+02    1.3281255e+00    1.1790291e-05    3.9276858e-05
   7.6172187e+01    9.5560185e-01    9.5578744e-01    9.5546534e-01    9.2184637e+02    1.6985406e+03    4.5061785e+02    1.0830561e-03    3.8704194e-03    3.5736093e+00    3.5539487e+03    3.3257256e-02    1.1703415e+03    8.8114276e+02    1.3282087e+00    1.1825572e-05    3.9243474e-05
   7.6398469e+01    9.5057562e-01    9.5074463e-01    9.5050511e-01    9.2068294e+02    1.6952105e+03    4.5025954e+02    1.0873923e-03    3.8704193e-03    3.5593588e+00    3.5539561e+03    3.2807398e-02    1.1701182e+03    8.8091948e+02    1.3282919e+00    1.1860868e-05    3.9210265e-05
   7.6624986e+01    9.4559739e-01    9.4574515e-01    9.4555894e-01    9.1952409e+02    1.6918988e+03    4.4991737e+02    1.0917318e-03    3.8704192e-03    3.5452107e+00    3.5539627e+03    2.9093942e-02    1.1698955e+03    8.8069677e+02    1.3283749e+00    1.1896147e-05    3.9177181e-05
   7.6851742e+01    9.4065698e-01    9.4096629e-01    9.4061357e-01    9.1837008e+02    1.6886148e+03    4.4959592e+02    1.0960747e-03    3.8704192e-03    3.5311637e+00    3.5539695e+03    2.9684201e-02    1.1696733e+03    8.8047461e+02    1.3284577e+00    1.1931402e-05    3.9144198e-05
   7.7078742e+01    9.3575649e-01    9.3583177e-01    9.3540177e-01    9.1722079e+02    1.6853166e+03    4.4971459e+02    1.1004210e-03    3.8704191e-03    3.5172166e+00    3.5539758e+03    2.8006724e-02    1.1694518e+03    8.8025310e+02    1.3285404e+00    1.1966629e-05    3.9111316e-05
   7.7305980e+01    9.3089701e-01    9.3105941e-01    9.3072526e-01    9.1607624e+02    1.6820374e+03    4.4918753e+02    1.1047705e-03    3.8704190e-03    3.5033692e+00    3.5539819e+03    2.6698883e-02    1.1692311e+03    8.8003241e+02    1.3286227e+00    1.2001860e-05    3.9078591e-05
   7.7533454e+01    9.2608072e-01    9.2634139e-01    9.2601523e-01    9.1493611e+02    1.6787818e+03    4.4866619e+02    1.1091230e-03    3.8704189e-03    3.4896210e+00    3.5539881e+03    2.7264711e-02    1.1690109e+03    8.7981231e+02    1.3287049e+00    1.2037115e-05    3.9046013e-05
   7.7761171e+01    9.2130147e-01    9.2153169e-01    9.2114106e-01    9.1380063e+02    1.6755190e+03    4.4815618e+02    1.1134786e-03    3.8704188e-03    3.4759705e+00    3.5539938e+03    2.5193884e-02    1.1687916e+03    8.7959298e+02    1.3287868e+00    1.2072328e-05    3.9013494e-05
   7.7989124e+01    9.1656286e-01    9.1677131e-01    9.1648701e-01    9.1267000e+02    1.6722721e+03    4.4768037e+02    1.1178371e-03    3.8704187e-03    3.4624174e+00    3.5539994e+03    2.4656112e-02    1.1685728e+03    8.7937419e+02    1.3288686e+00    1.2107522e-05    3.8981092e-05
   7.8217312e+01    9.1186444e-01    9.1206176e-01    9.1183369e-01    9.1154402e+02    1.6690473e+03    4.4723908e+02    1.1221984e-03    3.8704187e-03    3.4489612e+00    3.5540048e+03    2.3405019e-02    1.1683546e+03    8.7915607e+02    1.3289502e+00    1.2142702e-05    3.8948813e-05
   7.8445734e+01    9.0720396e-01    9.0748066e-01    9.0716696e-01    9.1042275e+02    1.6658166e+03    4.4682957e+02    1.1265623e-03    3.8704186e-03    3.4356011e+00    3.5540101e+03    2.3180507e-02    1.1681372e+03    8.7893869e+02    1.3290315e+00    1.2177881e-05    3.8916701e-05
   7.8674386e+01    9.0258268e-01    9.0287256e-01    9.0256513e-01    9.0930633e+02    1.6626028e+03    4.4643961e+02    1.1309287e-03    3.8704185e-03    3.4223365e+00    3.5540153e+03    2.2872991e-02    1.1679206e+03    8.7872209e+02    1.3291126e+00    1.2213055e-05    3.8884760e-05
   7.8903270e+01    8.9799910e-01    8.9824537e-01    8.9793375e-01    9.0819427e+02    1.6594087e+03    4.4606892e+02    1.1352975e-03    3.8704184e-03    3.4091666e+00    3.5540202e+03    2.1554930e-02    1.1677045e+03    8.7850600e+02    1.3291936e+00    1.2248201e-05    3.8852875e-05
   7.9132385e+01    8.9345372e-01    8.9361785e-01    8.9342971e-01    9.0708690e+02    1.6562125e+03    4.4571153e+02    1.1396686e-03    3.8704183e-03    3.3960909e+00    3.5540251e+03    2.1102737e-02    1.1674891e+03    8.7829060e+02    1.3292743e+00    1.2283349e-05    3.8821164e-05
   7.9361731e+01    8.8894622e-01    8.8908678e-01    8.8891492e-01    9.0598413e+02    1.6530300e+03    4.4538037e+02    1.1440420e-03    3.8704182e-03    3.3831084e+00    3.5540298e+03    2.0767090e-02    1.1672742e+03    8.7807574e+02    1.3293548e+00    1.2318482e-05    3.8789578e-05
   7.9591306e+01    8.8447580e-01    8.8455411e-01    8.8433522e-01    9.0488607e+02    1.6498583e+03    4.4528340e+02    1.1484176e-03    3.8704181e-03    3.3702185e+00    3.5540345e+03    2.0233500e-02    1.1670600e+03    8.7786151e+02    1.3294352e+00    1.2353599e-05    3.8758126e-05
   7.9821118e+01    8.8004266e-01    8.8011378e-01    8.7976351e-01    9.0379273e+02    1.6467274e+03    4.4478578e+02    1.1527952e-03    3.8704180e-03    3.3574203e+00    3.5540389e+03    1.9158424e-02    1.1668464e+03    8.7764796e+02    1.3295153e+00    1.2388716e-05    3.8726855e-05
   8.0051162e+01    8.7564595e-01    8.7577849e-01    8.7551553e-01    9.0270392e+02    1.6435720e+03    4.4432272e+02    1.1571748e-03    3.8704179e-03    3.3447132e+00    3.5540432e+03    1.8651102e-02    1.1666336e+03    8.7743511e+02    1.3295952e+00    1.2423834e-05    3.8695745e-05
   8.0281436e+01    8.7128573e-01    8.7142954e-01    8.7110897e-01    9.0161975e+02    1.6404305e+03    4.4386909e+02    1.1615563e-03    3.8704178e-03    3.3320965e+00    3.5540474e+03    1.8242154e-02    1.1664214e+03    8.7722300e+02    1.3296749e+00    1.2458913e-05    3.8664724e-05
   8.0511938e+01    8.6696096e-01    8.6714527e-01    8.6689017e-01    9.0054006e+02    1.6373030e+03    4.4344094e+02    1.1659395e-03    3.8704177e-03    3.3195698e+00    3.5540514e+03    1.7430538e-02    1.1662101e+03    8.7701166e+02    1.3297544e+00    1.2493965e-05    3.8633805e-05
   8.0742667e+01    8.6267218e-01    8.6286620e-01    8.6265056e-01    8.9946515e+02    1.6342426e+03    4.4303759e+02    1.1703243e-03    3.8704175e-03    3.3071324e+00    3.5540554e+03    1.7156804e-02    1.1659996e+03    8.7680119e+02    1.3298335e+00    1.2528952e-05    3.8602943e-05
   8.0973623e+01    8.5841866e-01    8.5859642e-01    8.5839436e-01    8.9839469e+02    1.6311284e+03    4.4265459e+02    1.1747107e-03    3.8704174e-03    3.2947835e+00    3.5540591e+03    1.6021497e-02    1.1657896e+03    8.7659118e+02    1.3299125e+00    1.2563937e-05    3.8572251e-05
   8.1204806e+01    8.5420110e-01    8.5448382e-01    8.5417919e-01    8.9732865e+02    1.6280766e+03    4.4229814e+02    1.1790985e-03    3.8704173e-03    3.2825225e+00    3.5540629e+03    1.6430400e-02    1.1655801e+03    8.7638173e+02    1.3299913e+00    1.2598903e-05    3.8541665e-05
   8.1436222e+01    8.5001616e-01    8.5029667e-01    8.5000076e-01    8.9626714e+02    1.6249783e+03    4.4195527e+02    1.1834877e-03    3.8704172e-03    3.2703486e+00    3.5540665e+03    1.5856449e-02    1.1653713e+03    8.7617292e+02    1.3300700e+00    1.2633860e-05    3.8511243e-05
   8.1667872e+01    8.4586536e-01    8.4610212e-01    8.4582246e-01    8.9521013e+02    1.6219446e+03    4.4181585e+02    1.1878783e-03    3.8704171e-03    3.2582607e+00    3.5540701e+03    1.5456284e-02    1.1651630e+03    8.7596469e+02    1.3301484e+00    1.2668793e-05    3.8480945e-05
   8.1899757e+01    8.4175087e-01    8.4194773e-01    8.4173555e-01    8.9415774e+02    1.6189197e+03    4.4168710e+02    1.1922702e-03    3.8704170e-03    3.2462582e+00    3.5540737e+03    1.5365979e-02    1.1649555e+03    8.7575720e+02    1.3302266e+00    1.2703731e-05    3.8450844e-05
   8.2131878e+01    8.3766894e-01    8.3780597e-01    8.3764274e-01    8.9310974e+02    1.6159007e+03    4.4136678e+02    1.1966633e-03    3.8704169e-03    3.2343408e+00    3.5540772e+03    1.5133169e-02    1.1647487e+03    8.7555032e+02    1.3303046e+00    1.2738677e-05    3.8420914e-05
   8.2364234e+01    8.3361730e-01    8.3375292e-01    8.3339566e-01    8.9206609e+02    1.6128936e+03    4.4227545e+02    1.2010575e-03    3.8704169e-03    3.2225075e+00    3.5540806e+03    1.4520343e-02    1.1645425e+03    8.7534418e+02    1.3303824e+00    1.2773598e-05    3.8391128e-05
   8.2596801e+01    8.2960200e-01    8.2968682e-01    8.2943270e-01    8.9102692e+02    1.6098974e+03    4.4209517e+02    1.2054524e-03    3.8704169e-03    3.2107588e+00    3.5540839e+03    1.4279948e-02    1.1643369e+03    8.7513863e+02    1.3304600e+00    1.2808511e-05    3.8361479e-05
   8.2829589e+01    8.2561967e-01    8.2578752e-01    8.2553515e-01    8.8999244e+02    1.6069074e+03    4.4164048e+02    1.2098478e-03    3.8704168e-03    3.1990940e+00    3.5540871e+03    1.4021454e-02    1.1641321e+03    8.7493384e+02    1.3305373e+00    1.2843385e-05    3.8331934e-05
   8.3062594e+01    8.2167030e-01    8.2183147e-01    8.2154170e-01    8.8896241e+02    1.6039269e+03    4.4119733e+02    1.2142438e-03    3.8704168e-03    3.1875122e+00    3.5540904e+03    1.3965348e-02    1.1639282e+03    8.7472990e+02    1.3306144e+00    1.2878227e-05    3.8302495e-05
   8.3295818e+01    8.1775314e-01    8.1795045e-01    8.1770208e-01    8.8793682e+02    1.6009531e+03    4.4077884e+02    1.2186402e-03    3.8704168e-03    3.1760126e+00    3.5540936e+03    1.3753650e-02    1.1637248e+03    8.7452649e+02    1.3306913e+00    1.2913042e-05    3.8273182e-05
   8.3529258e+01    8.1386811e-01    8.1407927e-01    8.1385244e-01    8.8691571e+02    1.5979885e+03    4.4035748e+02    1.2230369e-03    3.8704168e-03    3.1645953e+00    3.5540967e+03    1.3359334e-02    1.1635220e+03    8.7432376e+02    1.3307679e+00    1.2947802e-05    3.8243946e-05
   8.3762915e+01    8.1007316e-01    8.1025110e-01    8.1003642e-01    8.8589943e+02    1.5950315e+03    4.3999178e+02    1.2274338e-03    3.8704168e-03    3.1532591e+00    3.5540998e+03    1.3005796e-02    1.1633202e+03    8.7412192e+02    1.3308443e+00    1.2982544e-05    3.8214802e-05
   8.3996827e+01    8.0619468e-01    8.0643505e-01    8.0613327e-01    8.8488671e+02    1.5920783e+03    4.3961998e+02    1.2318316e-03    3.8704168e-03    3.1420014e+00    3.5541028e+03    1.3013174e-02    1.1631185e+03    8.7392028e+02    1.3309206e+00    1.3017187e-05    3.8185687e-05
   8.4230920e+01    8.0245889e-01    8.0263365e-01    8.0244677e-01    8.8387903e+02    1.5891437e+03    4.3926920e+02    1.2362287e-03    3.8704168e-03    3.1308259e+00    3.5541057e+03    1.2508064e-02    1.1629178e+03    8.7371955e+02    1.3309966e+00    1.3051827e-05    3.8156726e-05
   8.4465267e+01    7.9864356e-01    7.9884879e-01    7.9858964e-01    8.8287489e+02    1.5862109e+03    4.3892909e+02    1.2406264e-03    3.8704168e-03    3.1197278e+00    3.5541087e+03    1.2475596e-02    1.1627173e+03    8.7351903e+02    1.3310726e+00    1.3086401e-05    3.8127861e-05
   8.4699794e+01    7.9496877e-01    7.9511079e-01    7.9494593e-01    8.8187582e+02    1.5832986e+03    4.3860430e+02    1.2450234e-03    3.8704168e-03    3.1087100e+00    3.5541115e+03    1.2116958e-02    1.1625178e+03    8.7331957e+02    1.3311482e+00    1.3120998e-05    3.8099191e-05
   8.4934573e+01    7.9121554e-01    7.9137622e-01    7.9116586e-01    8.8088058e+02    1.5803886e+03    4.3828496e+02    1.2494206e-03    3.8704168e-03    3.0977692e+00    3.5541143e+03    1.2101571e-02    1.1623186e+03    8.7312037e+02    1.3312238e+00    1.3155523e-05    3.8070623e-05
   8.5169533e+01    7.8760045e-01    7.8764866e-01    7.8736691e-01    8.7989024e+02    1.5774953e+03    4.3787836e+02    1.2538169e-03    3.8704167e-03    3.0869074e+00    3.5541171e+03    1.1919487e-02    1.1621203e+03    8.7292213e+02    1.3312990e+00    1.3190055e-05    3.8042206e-05
   8.5404746e+01    7.8390803e-01    7.8404079e-01    7.8382619e-01    8.7890371e+02    1.5746032e+03    4.3746712e+02    1.2582135e-03    3.8704167e-03    3.0761208e+00    3.5541199e+03    1.1585658e-02    1.1619226e+03    8.7272439e+02    1.3313740e+00    1.3224516e-05    3.8013883e-05
   8.5640138e+01    7.8035167e-01    7.8044943e-01    7.8019785e-01    8.7792222e+02    1.5717300e+03    4.3707660e+02    1.2626087e-03    3.8704167e-03    3.0654126e+00    3.5541225e+03    1.1382834e-02    1.1617258e+03    8.7252760e+02    1.3314488e+00    1.3258974e-05    3.7985698e-05
   8.5875781e+01    7.7671915e-01    7.7690309e-01    7.7666991e-01    8.7694430e+02    1.5688581e+03    4.3670262e+02    1.2670041e-03    3.8704167e-03    3.0547784e+00    3.5541251e+03    1.0946840e-02    1.1615294e+03    8.7233118e+02    1.3315234e+00    1.3293336e-05    3.7957542e-05
   8.6111604e+01    7.7322034e-01    7.7338917e-01    7.7319008e-01    8.7597136e+02    1.5660037e+03    4.3635090e+02    1.2713980e-03    3.8704167e-03    3.0442212e+00    3.5541277e+03    1.0842628e-02    1.1613338e+03    8.7213563e+02    1.3315977e+00    1.3327629e-05    3.7929414e-05
   8.6347678e+01    7.6970070e-01    7.6988092e-01    7.6968197e-01    8.7500244e+02    1.5631519e+03    4.3601570e+02    1.2757917e-03    3.8704167e-03    3.0337373e+00    3.5541302e+03    1.0617739e-02    1.1611389e+03    8.7194077e+02    1.3316718e+00    1.3361865e-05    3.7901348e-05
   8.6583969e+01    7.6615328e-01    7.6636677e-01    7.6609709e-01    8.7403725e+02    1.5603146e+03    4.3567670e+02    1.2801845e-03    3.8704167e-03    3.0233272e+00    3.5541326e+03    1.0194835e-02    1.1609444e+03    8.7174625e+02    1.3317458e+00    1.3396004e-05    3.7873346e-05
   8.6820438e+01    7.6273765e-01    7.6290460e-01    7.6272278e-01    8.7307706e+02    1.5574968e+03    4.3534420e+02    1.2845756e-03    3.8704167e-03    3.0129925e+00    3.5541350e+03    1.0202111e-02    1.1607508e+03    8.7155268e+02    1.3318195e+00    1.3430099e-05    3.7845423e-05
   8.7057162e+01    7.5930274e-01    7.5944351e-01    7.5927672e-01    8.7212087e+02    1.5546782e+03    4.3502980e+02    1.2889663e-03    3.8704167e-03    3.0027292e+00    3.5541374e+03    9.9306986e-03    1.1605578e+03    8.7135963e+02    1.3318930e+00    1.3464116e-05    3.7817534e-05
   8.7294106e+01    7.5589020e-01    7.5603599e-01    7.5586176e-01    8.7116886e+02    1.5518733e+03    4.3472641e+02    1.2933560e-03    3.8704168e-03    2.9925379e+00    3.5541397e+03    9.8640970e-03    1.1603653e+03    8.7116713e+02    1.3319663e+00    1.3498079e-05    3.7789756e-05
   8.7531264e+01    7.5251006e-01    7.5265504e-01    7.5248944e-01    8.7022106e+02    1.5490784e+03    4.3443126e+02    1.2977442e-03    3.8704168e-03    2.9824189e+00    3.5541420e+03    9.5181585e-03    1.1601732e+03    8.7097512e+02    1.3320395e+00    1.3531978e-05    3.7762076e-05
   8.7768634e+01    7.4915476e-01    7.4924457e-01    7.4904041e-01    8.6927739e+02    1.5462945e+03    4.3437145e+02    1.3021309e-03    3.8704168e-03    2.9723714e+00    3.5541442e+03    9.5286805e-03    1.1599820e+03    8.7078388e+02    1.3321124e+00    1.3565843e-05    3.7734525e-05
   8.8006214e+01    7.4582681e-01    7.4599127e-01    7.4568666e-01    8.6833808e+02    1.5435217e+03    4.3398418e+02    1.3065162e-03    3.8704168e-03    2.9623947e+00    3.5541464e+03    9.2165133e-03    1.1597915e+03    8.7059335e+02    1.3321851e+00    1.3599650e-05    3.7707088e-05
   8.8244011e+01    7.4252548e-01    7.4271079e-01    7.4247051e-01    8.6740288e+02    1.5407620e+03    4.3361462e+02    1.3108998e-03    3.8704168e-03    2.9524887e+00    3.5541486e+03    9.0314244e-03    1.1596017e+03    8.7040356e+02    1.3322575e+00    1.3633438e-05    3.7679781e-05
   8.8482021e+01    7.3925092e-01    7.3938670e-01    7.3916096e-01    8.6647180e+02    1.5380100e+03    4.3326098e+02    1.3152817e-03    3.8704168e-03    2.9426523e+00    3.5541507e+03    8.9926503e-03    1.1594124e+03    8.7021432e+02    1.3323297e+00    1.3667193e-05    3.7652598e-05
   8.8720240e+01    7.3600251e-01    7.3615574e-01    7.3597280e-01    8.6554493e+02    1.5352697e+03    4.3294128e+02    1.3196617e-03    3.8704168e-03    2.9328856e+00    3.5541528e+03    8.8845532e-03    1.1592238e+03    8.7002569e+02    1.3324018e+00    1.3700908e-05    3.7625539e-05
   8.8958668e+01    7.3278145e-01    7.3293292e-01    7.3276621e-01    8.6462224e+02    1.5325420e+03    4.3260644e+02    1.3240397e-03    3.8704168e-03    2.9231879e+00    3.5541549e+03    8.6651851e-03    1.1590359e+03    8.6983780e+02    1.3324736e+00    1.3734559e-05    3.7598562e-05
   8.9197303e+01    7.2958508e-01    7.2976165e-01    7.2956906e-01    8.6370362e+02    1.5298236e+03    4.3235705e+02    1.3284158e-03    3.8704168e-03    2.9135584e+00    3.5541569e+03    8.4284806e-03    1.1588486e+03    8.6965057e+02    1.3325452e+00    1.3768181e-05    3.7571716e-05
   8.9436146e+01    7.2641590e-01    7.2661810e-01    7.2639975e-01    8.6278937e+02    1.5271153e+03    4.3208969e+02    1.3327894e-03    3.8704169e-03    2.9039974e+00    3.5541589e+03    8.4667924e-03    1.1586620e+03    8.6946393e+02    1.3326165e+00    1.3801780e-05    3.7545058e-05
   8.9675195e+01    7.2326966e-01    7.2345826e-01    7.2325163e-01    8.6187915e+02    1.5244172e+03    4.3192999e+02    1.3371608e-03    3.8704169e-03    2.8945037e+00    3.5541609e+03    8.1567411e-03    1.1584760e+03    8.6927794e+02    1.3326877e+00    1.3835377e-05    3.7518593e-05
   8.9914458e+01    7.2014978e-01    7.2028432e-01    7.2013201e-01    8.6097301e+02    1.5217321e+03    4.3166479e+02    1.3415300e-03    3.8704169e-03    2.8850768e+00    3.5541628e+03    8.0963369e-03    1.1582907e+03    8.6909259e+02    1.3327586e+00    1.3868949e-05    3.7492285e-05
   9.0153929e+01    7.1705543e-01    7.1718522e-01    7.1703787e-01    8.6007112e+02    1.5190565e+03    4.3140975e+02    1.3458966e-03    3.8704169e-03    2.8757165e+00    3.5541647e+03    7.9547816e-03    1.1581059e+03    8.6890786e+02    1.3328294e+00    1.3902515e-05    3.7466182e-05
   9.0393606e+01    7.1398539e-01    7.1408608e-01    7.1396808e-01    8.5917322e+02    1.5163918e+03    4.3132084e+02    1.3502607e-03    3.8704170e-03    2.8664219e+00    3.5541666e+03    7.7562938e-03    1.1579219e+03    8.6872388e+02    1.3328998e+00    1.3936065e-05    3.7440238e-05
   9.0633487e+01    7.1094053e-01    7.1100985e-01    7.1077197e-01    8.5827963e+02    1.5137376e+03    4.3097793e+02    1.3546220e-03    3.8704170e-03    2.8571933e+00    3.5541684e+03    7.6560894e-03    1.1577386e+03    8.6854051e+02    1.3329701e+00    1.3969594e-05    3.7414477e-05
   9.0873571e+01    7.0792000e-01    7.0803547e-01    7.0785806e-01    8.5739001e+02    1.5110963e+03    4.3063318e+02    1.3589805e-03    3.8704170e-03    2.8480298e+00    3.5541702e+03    7.5509003e-03    1.1575558e+03    8.6835781e+02    1.3330402e+00    1.4003116e-05    3.7388891e-05
   9.1113866e+01    7.0492342e-01    7.0506855e-01    7.0483360e-01    8.5650449e+02    1.5084656e+03    4.3030088e+02    1.3633363e-03    3.8704171e-03    2.8389305e+00    3.5541720e+03    7.4268660e-03    1.1573736e+03    8.6817560e+02    1.3331101e+00    1.4036571e-05    3.7363390e-05
   9.1354368e+01    7.0195234e-01    7.0211777e-01    7.0191768e-01    8.5562314e+02    1.5058461e+03    4.2997078e+02    1.3676890e-03    3.8704171e-03    2.8298956e+00    3.5541738e+03    7.3990309e-03    1.1571921e+03    8.6799406e+02    1.3331797e+00    1.4069997e-05    3.7338047e-05
   9.1595073e+01    6.9900363e-01    6.9918845e-01    6.9898536e-01    8.5474569e+02    1.5032364e+03    4.2961752e+02    1.3720388e-03    3.8704171e-03    2.8209240e+00    3.5541755e+03    7.1361998e-03    1.1570112e+03    8.6781314e+02    1.3332492e+00    1.4103407e-05    3.7312858e-05
   9.1835981e+01    6.9607854e-01    6.9625491e-01    6.9606036e-01    8.5387243e+02    1.5006393e+03    4.2926690e+02    1.3763851e-03    3.8704172e-03    2.8120161e+00    3.5541772e+03    7.1218387e-03    1.1568309e+03    8.6763285e+02    1.3333184e+00    1.4136795e-05    3.7287848e-05
   9.2077089e+01    6.9317677e-01    6.9333850e-01    6.9315814e-01    8.5300313e+02    1.4980505e+03    4.2912984e+02    1.3807283e-03    3.8704172e-03    2.8031707e+00    3.5541789e+03    6.9979372e-03    1.1566513e+03    8.6745330e+02    1.3333874e+00    1.4170172e-05    3.7263011e-05
   9.2318406e+01    6.9029823e-01    6.9048286e-01    6.9027939e-01    8.5213786e+02    1.4954744e+03    4.2886905e+02    1.3850681e-03    3.8704172e-03    2.7943876e+00    3.5541805e+03    6.8558319e-03    1.1564723e+03    8.6727431e+02    1.3334562e+00    1.4203530e-05    3.7238344e-05
   9.2559925e+01    6.8744258e-01    6.8761992e-01    6.8742389e-01    8.5127653e+02    1.4929114e+03    4.2861813e+02    1.3894044e-03    3.8704173e-03    2.7856665e+00    3.5541822e+03    6.7771651e-03    1.1562940e+03    8.6709598e+02    1.3335248e+00    1.4236887e-05    3.7213873e-05
   9.2801643e+01    6.8460982e-01    6.8477249e-01    6.8459099e-01    8.5041927e+02    1.4903604e+03    4.2850883e+02    1.3937373e-03    3.8704173e-03    2.7770064e+00    3.5541838e+03    6.6285069e-03    1.1561163e+03    8.6691828e+02    1.3335931e+00    1.4270216e-05    3.7189571e-05
   9.3043557e+01    6.8180001e-01    6.8195302e-01    6.8177850e-01    8.4956603e+02    1.4878197e+03    4.2831742e+02    1.3980660e-03    3.8704174e-03    2.7684082e+00    3.5541854e+03    6.6089936e-03    1.1559392e+03    8.6674123e+02    1.3336613e+00    1.4303519e-05    3.7165430e-05
   9.3285678e+01    6.7901215e-01    6.7914597e-01    6.7895881e-01    8.4871659e+02    1.4852882e+03    4.2804575e+02    1.4023913e-03    3.8704174e-03    2.7598698e+00    3.5541869e+03    6.3809225e-03    1.1557627e+03    8.6656473e+02    1.3337292e+00    1.4336806e-05    3.7141442e-05
   9.3527998e+01    6.7624670e-01    6.7632288e-01    6.7610316e-01    8.4787111e+02    1.4827689e+03    4.2762825e+02    1.4067126e-03    3.8704175e-03    2.7513918e+00    3.5541885e+03    6.3115662e-03    1.1555869e+03    8.6638891e+02    1.3337970e+00    1.4370066e-05    3.7117609e-05
   9.3770513e+01    6.7350320e-01    6.7361504e-01    6.7341843e-01    8.4702950e+02    1.4802585e+03    4.2728621e+02    1.4110298e-03    3.8704175e-03    2.7429736e+00    3.5541900e+03    6.2340152e-03    1.1554117e+03    8.6621373e+02    1.3338645e+00    1.4403294e-05    3.7093911e-05
   9.4013233e+01    6.7078131e-01    6.7092129e-01    6.7071442e-01    8.4619185e+02    1.4777572e+03    4.2695995e+02    1.4153431e-03    3.8704175e-03    2.7346143e+00    3.5541915e+03    6.1241525e-03    1.1552372e+03    8.6603920e+02    1.3339317e+00    1.4436491e-05    3.7070368e-05
   9.4256150e+01    6.6808122e-01    6.6823383e-01    6.6806188e-01    8.4535815e+02    1.4752645e+03    4.2661173e+02    1.4196521e-03    3.8704176e-03    2.7263142e+00    3.5541929e+03    6.0486642e-03    1.1550633e+03    8.6586532e+02    1.3339988e+00    1.4469649e-05    3.7046960e-05
   9.4499259e+01    6.6540252e-01    6.6559708e-01    6.6538328e-01    8.4452827e+02    1.4727838e+03    4.2628380e+02    1.4239568e-03    3.8704176e-03    2.7180723e+00    3.5541944e+03    5.9324355e-03    1.1548899e+03    8.6569199e+02    1.3340657e+00    1.4502781e-05    3.7023703e-05
   9.4742573e+01    6.6274528e-01    6.6293327e-01    6.6272578e-01    8.4370245e+02    1.4703164e+03    4.2595243e+02    1.4282570e-03    3.8704177e-03    2.7098888e+00    3.5541958e+03    5.8395482e-03    1.1547173e+03    8.6551932e+02    1.3341323e+00    1.4535872e-05    3.7000592e-05
   9.4986082e+01    6.6010907e-01    6.6023983e-01    6.6008929e-01    8.4288047e+02    1.4678604e+03    4.2577843e+02    1.4325530e-03    3.8704177e-03    2.7017624e+00    3.5541972e+03    5.7877123e-03    1.1545452e+03    8.6534724e+02    1.3341987e+00    1.4568952e-05    3.6977661e-05
   9.5229780e+01    6.5749381e-01    6.5764736e-01    6.5747374e-01    8.4206242e+02    1.4654126e+03    4.2561215e+02    1.4368440e-03    3.8704178e-03    2.6936938e+00    3.5541986e+03    5.6641566e-03    1.1543738e+03    8.6517581e+02    1.3342650e+00    1.4602014e-05    3.6954913e-05
   9.5473664e+01    6.5489942e-01    6.5508731e-01    6.5487678e-01    8.4124821e+02    1.4629759e+03    4.2532551e+02    1.4411303e-03    3.8704178e-03    2.6856821e+00    3.5541999e+03    5.5178759e-03    1.1542030e+03    8.6500503e+02    1.3343309e+00    1.4635061e-05    3.6932344e-05
   9.5717736e+01    6.5232585e-01    6.5251627e-01    6.5230394e-01    8.4043794e+02    1.4605513e+03    4.2504129e+02    1.4454117e-03    3.8704179e-03    2.6777270e+00    3.5542013e+03    5.4916703e-03    1.1540328e+03    8.6483483e+02    1.3343967e+00    1.4668087e-05    3.6909954e-05
   9.5961996e+01    6.4977273e-01    6.4994497e-01    6.4975155e-01    8.3963148e+02    1.4581385e+03    4.2473370e+02    1.4496880e-03    3.8704180e-03    2.6698283e+00    3.5542026e+03    5.3766929e-03    1.1538632e+03    8.6466529e+02    1.3344623e+00    1.4701074e-05    3.6887695e-05
   9.6206446e+01    6.4723972e-01    6.4731775e-01    6.4716943e-01    8.3882886e+02    1.4557384e+03    4.2438960e+02    1.4539594e-03    3.8704180e-03    2.6619850e+00    3.5542039e+03    5.2991616e-03    1.1536944e+03    8.6449644e+02    1.3345276e+00    1.4734054e-05    3.6865621e-05
   9.6451083e+01    6.4472712e-01    6.4484013e-01    6.4463722e-01    8.3803005e+02    1.4535430e+03    4.2406150e+02    1.4582254e-03    3.8704181e-03    2.6541975e+00    3.5542052e+03    5.2328962e-03    1.1535261e+03    8.6432821e+02    1.3345927e+00    1.4767024e-05    3.6843731e-05
   9.6695937e+01    6.4223384e-01    6.4237460e-01    6.4220945e-01    8.3723489e+02    1.4513422e+03    4.2374182e+02    1.4624869e-03    3.8704181e-03    2.6464635e+00    3.5542064e+03    5.1110334e-03    1.1533585e+03    8.6416056e+02    1.3346576e+00    1.4799983e-05    3.6822012e-05
   9.6940980e+01    6.3976083e-01    6.3990296e-01    6.3971605e-01    8.3644362e+02    1.4489456e+03    4.2343462e+02    1.4667427e-03    3.8704182e-03    2.6387847e+00    3.5542077e+03    5.0744737e-03    1.1531914e+03    8.6399352e+02    1.3347223e+00    1.4832933e-05    3.6800493e-05
   9.7186205e+01    6.3730698e-01    6.3744889e-01    6.3728672e-01    8.3565612e+02    1.4467480e+03    4.2311768e+02    1.4709933e-03    3.8704182e-03    2.6311597e+00    3.5542089e+03    5.0282032e-03    1.1530250e+03    8.6382708e+02    1.3347868e+00    1.4865851e-05    3.6779123e-05
   9.7431613e+01    6.3487268e-01    6.3501103e-01    6.3485201e-01    8.3487244e+02    1.4443617e+03    4.2281112e+02    1.4752381e-03    3.8704183e-03    2.6235890e+00    3.5542101e+03    4.9527915e-03    1.1528592e+03    8.6366133e+02    1.3348511e+00    1.4898732e-05    3.6757903e-05
   9.7677233e+01    6.3245740e-01    6.3259695e-01    6.3243657e-01    8.3409251e+02    1.4421748e+03    4.2250471e+02    1.4794777e-03    3.8704184e-03    2.6160707e+00    3.5542113e+03    4.9112934e-03    1.1526942e+03    8.6349629e+02    1.3349151e+00    1.4931561e-05    3.6736798e-05
   9.7923039e+01    6.3006225e-01    6.3025441e-01    6.3003912e-01    8.3331635e+02    1.4397953e+03    4.2226650e+02    1.4837117e-03    3.8704184e-03    2.6086055e+00    3.5542125e+03    4.9172292e-03    1.1525298e+03    8.6333187e+02    1.3349788e+00    1.4964364e-05    3.6715851e-05
   9.8169026e+01    6.2768426e-01    6.2784531e-01    6.2766039e-01    8.3254397e+02    1.4374473e+03    4.2198659e+02    1.4879397e-03    3.8704185e-03    2.6011931e+00    3.5542137e+03    4.8239124e-03    1.1523659e+03    8.6316802e+02    1.3350424e+00    1.4997122e-05    3.6695042e-05
   9.8415217e+01    6.2532574e-01    6.2550651e-01    6.2530286e-01    8.3177527e+02    1.4352625e+03    4.2171123e+02    1.4921622e-03    3.8704185e-03    2.5938324e+00    3.5542149e+03    4.7784594e-03    1.1522026e+03    8.6300473e+02    1.3351058e+00    1.5029828e-05    3.6674349e-05
   9.8661593e+01    6.2298604e-01    6.2316436e-01    6.2296381e-01    8.3101032e+02    1.4329004e+03    4.2144402e+02    1.4963785e-03    3.8704186e-03    2.5865238e+00    3.5542160e+03    4.6653354e-03    1.1520400e+03    8.6284211e+02    1.3351690e+00    1.5062480e-05    3.6653775e-05
   9.8908146e+01    6.2066552e-01    6.2078449e-01    6.2064394e-01    8.3024902e+02    1.4306311e+03    4.2118411e+02    1.5005888e-03    3.8704187e-03    2.5792666e+00    3.5542172e+03    4.5859456e-03    1.1518780e+03    8.6268008e+02    1.3352319e+00    1.5095097e-05    3.6633346e-05
   9.9154903e+01    6.1836250e-01    6.1848062e-01    6.1828990e-01    8.2949139e+02    1.4283074e+03    4.2091403e+02    1.5047930e-03    3.8704187e-03    2.5720605e+00    3.5542183e+03    4.5545433e-03    1.1517166e+03    8.6251874e+02    1.3352946e+00    1.5127675e-05    3.6613056e-05
   9.9401845e+01    6.1607673e-01    6.1621313e-01    6.1601522e-01    8.2873742e+02    1.4261759e+03    4.2058811e+02    1.5089913e-03    3.8704188e-03    2.5649047e+00    3.5542194e+03    4.4743160e-03    1.1515559e+03    8.6235796e+02    1.3353571e+00    1.5160207e-05    3.6592896e-05
   9.9648978e+01    6.1380970e-01    6.1395813e-01    6.1378761e-01    8.2798714e+02    1.4238640e+03    4.2026178e+02    1.5131829e-03    3.8704188e-03    2.5577997e+00    3.5542205e+03    4.3931265e-03    1.1513958e+03    8.6219788e+02    1.3354194e+00    1.5192677e-05    3.6572842e-05
   9.9896296e+01    6.1156056e-01    6.1169218e-01    6.1152765e-01    8.2724043e+02    1.4217447e+03    4.1993433e+02    1.5173685e-03    3.8704189e-03    2.5507441e+00    3.5542215e+03    4.3407784e-03    1.1512362e+03    8.6203833e+02    1.3354815e+00    1.5225098e-05    3.6552918e-05
   1.0014379e+02    6.0932919e-01    6.0947833e-01    6.0930723e-01    8.2649752e+02    1.4194463e+03    4.1958517e+02    1.5215472e-03    3.8704190e-03    2.5437391e+00    3.5542226e+03    4.2481011e-03    1.1510774e+03    8.6187951e+02    1.3355433e+00    1.5257480e-05    3.6533148e-05
   1.0039148e+02    6.0711601e-01    6.0728178e-01    6.0709211e-01    8.2575809e+02    1.4173363e+03    4.1924658e+02    1.5257196e-03    3.8704190e-03    2.5367826e+00    3.5542236e+03    4.2184132e-03    1.1509192e+03    8.6172128e+02    1.3356049e+00    1.5289808e-05    3.6513482e-05
   1.0063935e+02    6.0491958e-01    6.0504949e-01    6.0489549e-01    8.2502243e+02    1.4150500e+03    4.1894058e+02    1.5298851e-03    3.8704191e-03    2.5298756e+00    3.5542247e+03    4.1304523e-03    1.1507615e+03    8.6156364e+02    1.3356663e+00    1.5322057e-05    3.6493921e-05
   1.0088740e+02    6.0274031e-01    6.0290146e-01    6.0271662e-01    8.2429029e+02    1.4129545e+03    4.1863797e+02    1.5340439e-03    3.8704191e-03    2.5230172e+00    3.5542257e+03    4.0787115e-03    1.1506045e+03    8.6140665e+02    1.3357275e+00    1.5354251e-05    3.6474467e-05
   1.0113564e+02    6.0057816e-01    6.0076091e-01    6.0055476e-01    8.2356175e+02    1.4106843e+03    4.1834202e+02    1.5381958e-03    3.8704192e-03    2.5162071e+00    3.5542267e+03    4.0019821e-03    1.1504482e+03    8.6125029e+02    1.3357884e+00    1.5386394e-05    3.6455143e-05
   1.0138406e+02    5.9843297e-01    5.9861309e-01    5.9840953e-01    8.2283687e+02    1.4086016e+03    4.1805245e+02    1.5423409e-03    3.8704193e-03    2.5094448e+00    3.5542276e+03    3.9349242e-03    1.1502924e+03    8.6109452e+02    1.3358492e+00    1.5418466e-05    3.6435927e-05
   1.0163266e+02    5.9630487e-01    5.9647454e-01    5.9628134e-01    8.2211562e+02    1.4063456e+03    4.1776995e+02    1.5464786e-03    3.8704193e-03    2.5027306e+00    3.5542286e+03    3.9530206e-03    1.1501373e+03    8.6093940e+02    1.3359097e+00    1.5450462e-05    3.6416803e-05
   1.0188144e+02    5.9419174e-01    5.9433178e-01    5.9416459e-01    8.2139785e+02    1.4042130e+03    4.1749566e+02    1.5506094e-03    3.8704194e-03    2.4960633e+00    3.5542296e+03    3.8819133e-03    1.1499827e+03    8.6078484e+02    1.3359700e+00    1.5482381e-05    3.6397764e-05
   1.0213041e+02    5.9209828e-01    5.9219970e-01    5.9207507e-01    8.2068368e+02    1.4019702e+03    4.1722881e+02    1.5547330e-03    3.8704194e-03    2.4894432e+00    3.5542305e+03    3.8234971e-03    1.1498287e+03    8.6063087e+02    1.3360301e+00    1.5514226e-05    3.6378831e-05
   1.0237955e+02    5.9001992e-01    5.9014354e-01    5.8994937e-01    8.1997302e+02    1.3997403e+03    4.1697110e+02    1.5588491e-03    3.8704195e-03    2.4828699e+00    3.5542315e+03    3.7567844e-03    1.1496754e+03    8.6047758e+02    1.3360899e+00    1.5545994e-05    3.6359977e-05
   1.0262887e+02    5.8795773e-01    5.8808965e-01    5.8793462e-01    8.1926593e+02    1.3976297e+03    4.1668335e+02    1.5629579e-03    3.8704195e-03    2.4763429e+00    3.5542324e+03    3.6852867e-03    1.1495228e+03    8.6032497e+02    1.3361496e+00    1.5577688e-05    3.6341214e-05
   1.0287838e+02    5.8591178e-01    5.8602987e-01    5.8588256e-01    8.1856233e+02    1.3954132e+03    4.1640796e+02    1.5670592e-03    3.8704196e-03    2.4698618e+00    3.5542333e+03    3.7023419e-03    1.1493708e+03    8.6017297e+02    1.3362089e+00    1.5609304e-05    3.6322533e-05
   1.0312805e+02    5.8388252e-01    5.8401892e-01    5.8385828e-01    8.1786224e+02    1.3932105e+03    4.1614392e+02    1.5711527e-03    3.8704197e-03    2.4634268e+00    3.5542342e+03    3.6226680e-03    1.1492195e+03    8.6002161e+02    1.3362681e+00    1.5640838e-05    3.6303932e-05
   1.0337791e+02    5.8186844e-01    5.8200953e-01    5.8184423e-01    8.1716565e+02    1.3911271e+03    4.1582991e+02    1.5752387e-03    3.8704197e-03    2.4570369e+00    3.5542351e+03    3.5687536e-03    1.1490687e+03    8.5987089e+02    1.3363271e+00    1.5672290e-05    3.6285416e-05
   1.0362795e+02    5.7987006e-01    5.8000067e-01    5.7984564e-01    8.1647257e+02    1.3889401e+03    4.1549921e+02    1.5793169e-03    3.8704198e-03    2.4506922e+00    3.5542360e+03    3.5123674e-03    1.1489186e+03    8.5972074e+02    1.3363858e+00    1.5703658e-05    3.6266989e-05
   1.0387815e+02    5.7788744e-01    5.7802733e-01    5.7786284e-01    8.1578305e+02    1.3868701e+03    4.1519485e+02    1.5833872e-03    3.8704198e-03    2.4443925e+00    3.5542369e+03    3.4599646e-03    1.1487690e+03    8.5957117e+02    1.3364443e+00    1.5734939e-05    3.6248656e-05
   1.0412854e+02    5.7592028e-01    5.7609999e-01    5.7589572e-01    8.1509692e+02    1.3847010e+03    4.1489669e+02    1.5874496e-03    3.8704199e-03    2.4381371e+00    3.5542377e+03    3.4300803e-03    1.1486201e+03    8.5942224e+02    1.3365026e+00    1.5766135e-05    3.6230395e-05
   1.0437911e+02    5.7396855e-01    5.7414579e-01    5.7394385e-01    8.1441437e+02    1.3826476e+03    4.1460492e+02    1.5915041e-03    3.8704199e-03    2.4319258e+00    3.5542386e+03    3.4047532e-03    1.1484717e+03    8.5927390e+02    1.3365607e+00    1.5797241e-05    3.6212227e-05
   1.0462984e+02    5.7203219e-01    5.7220194e-01    5.7200742e-01    8.1373522e+02    1.3804972e+03    4.1432019e+02    1.5955502e-03    3.8704200e-03    2.4257588e+00    3.5542394e+03    3.3197380e-03    1.1483240e+03    8.5912619e+02    1.3366186e+00    1.5828264e-05    3.6194144e-05
   1.0488076e+02    5.7011106e-01    5.7027189e-01    5.7008631e-01    8.1305960e+02    1.3784629e+03    4.1404282e+02    1.5995883e-03    3.8704200e-03    2.4196350e+00    3.5542402e+03    3.2817689e-03    1.1481769e+03    8.5897907e+02    1.3366762e+00    1.5859199e-05    3.6176157e-05
   1.0513185e+02    5.6820486e-01    5.6831484e-01    5.6818013e-01    8.1238739e+02    1.3763328e+03    4.1377242e+02    1.6036181e-03    3.8704200e-03    2.4135548e+00    3.5542411e+03    3.2655333e-03    1.1480305e+03    8.5883266e+02    1.3367336e+00    1.5890047e-05    3.6158244e-05
   1.0538310e+02    5.6631361e-01    5.6642225e-01    5.6624436e-01    8.1171853e+02    1.3743150e+03    4.1351027e+02    1.6076394e-03    3.8704201e-03    2.4075176e+00    3.5542419e+03    3.2068194e-03    1.1478847e+03    8.5868684e+02    1.3367908e+00    1.5920811e-05    3.6140414e-05
   1.0563453e+02    5.6443728e-01    5.6456237e-01    5.6441122e-01    8.1105313e+02    1.3722063e+03    4.1321032e+02    1.6116523e-03    3.8704201e-03    2.4015231e+00    3.5542427e+03    3.1499660e-03    1.1477395e+03    8.5854164e+02    1.3368478e+00    1.5951489e-05    3.6122670e-05
   1.0588614e+02    5.6257535e-01    5.6271282e-01    5.6254994e-01    8.1039106e+02    1.3702118e+03    4.1292470e+02    1.6156568e-03    3.8704202e-03    2.3955708e+00    3.5542434e+03    3.1091841e-03    1.1475949e+03    8.5839705e+02    1.3369045e+00    1.5982082e-05    3.6105008e-05
   1.0613791e+02    5.6072833e-01    5.6085698e-01    5.6070317e-01    8.0973248e+02    1.3682222e+03    4.1265123e+02    1.6196523e-03    3.8704202e-03    2.3896612e+00    3.5542442e+03    3.0762382e-03    1.1474509e+03    8.5825307e+02    1.3369610e+00    1.6012584e-05    3.6087436e-05
   1.0638985e+02    5.5889555e-01    5.5903103e-01    5.5887045e-01    8.0907730e+02    1.3661412e+03    4.1240162e+02    1.6236395e-03    3.8704203e-03    2.3837928e+00    3.5542450e+03    3.0127859e-03    1.1473074e+03    8.5810958e+02    1.3370173e+00    1.6042993e-05    3.6069952e-05
   1.0664197e+02    5.5707755e-01    5.5721395e-01    5.5703597e-01    8.0842541e+02    1.3642010e+03    4.1216490e+02    1.6276177e-03    3.8704202e-03    2.3779665e+00    3.5542457e+03    2.9685100e-03    1.1471646e+03    8.5796678e+02    1.3370734e+00    1.6073314e-05    3.6052536e-05
   1.0689426e+02    5.5527309e-01    5.5546915e-01    5.5524600e-01    8.0777683e+02    1.3622366e+03    4.1193778e+02    1.6315873e-03    3.8704202e-03    2.3721810e+00    3.5542465e+03    2.9370538e-03    1.1470223e+03    8.5782453e+02    1.3371293e+00    1.6103544e-05    3.6035203e-05
   1.0714672e+02    5.5348303e-01    5.5361179e-01    5.5346021e-01    8.0713167e+02    1.3601805e+03    4.1172281e+02    1.6355475e-03    3.8704202e-03    2.3664370e+00    3.5542472e+03    2.8824610e-03    1.1468807e+03    8.5768290e+02    1.3371850e+00    1.6133681e-05    3.6017957e-05
   1.0739934e+02    5.5170688e-01    5.5190199e-01    5.5168533e-01    8.0648988e+02    1.3582334e+03    4.1147011e+02    1.6394991e-03    3.8704202e-03    2.3607334e+00    3.5542479e+03    2.8519449e-03    1.1467397e+03    8.5754186e+02    1.3372405e+00    1.6163727e-05    3.6000799e-05
   1.0765213e+02    5.4994336e-01    5.5013858e-01    5.4992091e-01    8.0585146e+02    1.3562901e+03    4.1117578e+02    1.6434412e-03    3.8704201e-03    2.3550707e+00    3.5542486e+03    2.8166550e-03    1.1465993e+03    8.5740153e+02    1.3372956e+00    1.6193685e-05    3.5983720e-05
   1.0790509e+02    5.4819626e-01    5.4838032e-01    5.4817251e-01    8.0521631e+02    1.3542565e+03    4.1088902e+02    1.6473745e-03    3.8704201e-03    2.3494477e+00    3.5542493e+03    2.7850175e-03    1.1464596e+03    8.5726181e+02    1.3373506e+00    1.6223556e-05    3.5966717e-05
   1.0815821e+02    5.4646188e-01    5.4663926e-01    5.4643668e-01    8.0458457e+02    1.3523308e+03    4.1061071e+02    1.6512980e-03    3.8704201e-03    2.3438653e+00    3.5542500e+03    2.7585937e-03    1.1463205e+03    8.5712271e+02    1.3374054e+00    1.6253327e-05    3.5949793e-05
   1.0841151e+02    5.4473999e-01    5.4486040e-01    5.4471350e-01    8.0395608e+02    1.3504122e+03    4.1033929e+02    1.6552126e-03    3.8704201e-03    2.3383220e+00    3.5542507e+03    2.7253012e-03    1.1461820e+03    8.5698421e+02    1.3374599e+00    1.6283006e-05    3.5932942e-05
   1.0866497e+02    5.4303233e-01    5.4315281e-01    5.4299229e-01    8.0333078e+02    1.3484971e+03    4.1007834e+02    1.6591175e-03    3.8704200e-03    2.3328185e+00    3.5542514e+03    2.6912292e-03    1.1460442e+03    8.5684638e+02    1.3375142e+00    1.6312593e-05    3.5916165e-05
   1.0891858e+02    5.4133800e-01    5.4146984e-01    5.4131014e-01    8.0270884e+02    1.3465326e+03    4.0977545e+02    1.6630130e-03    3.8704200e-03    2.3273540e+00    3.5542521e+03    2.6635584e-03    1.1459069e+03    8.5670907e+02    1.3375683e+00    1.6342083e-05    3.5899473e-05
   1.0917237e+02    5.3965752e-01    5.3978630e-01    5.3963001e-01    8.0209013e+02    1.3446198e+03    4.0951618e+02    1.6668989e-03    3.8704200e-03    2.3219285e+00    3.5542527e+03    2.6165860e-03    1.1457702e+03    8.5657238e+02    1.3376221e+00    1.6371480e-05    3.5882859e-05
   1.0942633e+02    5.3798900e-01    5.3812666e-01    5.3796128e-01    8.0147468e+02    1.3427175e+03    4.0926496e+02    1.6707752e-03    3.8704200e-03    2.3165414e+00    3.5542534e+03    2.5898464e-03    1.1456341e+03    8.5643627e+02    1.3376758e+00    1.6400778e-05    3.5866329e-05
   1.0968043e+02    5.3633407e-01    5.3650497e-01    5.3630689e-01    8.0086249e+02    1.3408300e+03    4.0902547e+02    1.6746416e-03    3.8704199e-03    2.3111930e+00    3.5542540e+03    2.5635170e-03    1.1454986e+03    8.5630077e+02    1.3377292e+00    1.6429982e-05    3.5849887e-05
   1.0993472e+02    5.3469266e-01    5.3483440e-01    5.3466644e-01    8.0025351e+02    1.3389336e+03    4.0879631e+02    1.6784983e-03    3.8704199e-03    2.3058826e+00    3.5542547e+03    2.5328004e-03    1.1453637e+03    8.5616589e+02    1.3377824e+00    1.6459095e-05    3.5833525e-05
   1.1018916e+02    5.3306279e-01    5.3318082e-01    5.3303662e-01    7.9964779e+02    1.3370516e+03    4.0857596e+02    1.6823452e-03    3.8704199e-03    2.3006098e+00    3.5542553e+03    2.5178997e-03    1.1452294e+03    8.5603166e+02    1.3378354e+00    1.6488110e-05    3.5817242e-05
   1.1044375e+02    5.3144708e-01    5.3156948e-01    5.3141941e-01    7.9904532e+02    1.3351789e+03    4.0842870e+02    1.6861818e-03    3.8704199e-03    2.2953752e+00    3.5542560e+03    2.4900999e-03    1.1450958e+03    8.5589798e+02    1.3378881e+00    1.6517028e-05    3.5801043e-05
   1.1069852e+02    5.2984249e-01    5.2998428e-01    5.2981493e-01    7.9844593e+02    1.3333135e+03    4.0829065e+02    1.6900088e-03    3.8704198e-03    2.2901773e+00    3.5542566e+03    2.4634479e-03    1.1449627e+03    8.5576493e+02    1.3379407e+00    1.6545858e-05    3.5784915e-05
   1.1095344e+02    5.2825119e-01    5.2839370e-01    5.2822388e-01    7.9784980e+02    1.3314580e+03    4.0815303e+02    1.6938253e-03    3.8704198e-03    2.2850171e+00    3.5542572e+03    2.4360281e-03    1.1448303e+03    8.5563249e+02    1.3379930e+00    1.6574587e-05    3.5768872e-05
   1.1120852e+02    5.2667240e-01    5.2679102e-01    5.2664523e-01    7.9725686e+02    1.3296090e+03    4.0788209e+02    1.6976318e-03    3.8704198e-03    2.2798935e+00    3.5542578e+03    2.4046669e-03    1.1446984e+03    8.5550060e+02    1.3380451e+00    1.6603219e-05    3.5752913e-05
   1.1146376e+02    5.2510611e-01    5.2524662e-01    5.2507872e-01    7.9666716e+02    1.3277682e+03    4.0762281e+02    1.7014279e-03    3.8704197e-03    2.2748068e+00    3.5542584e+03    2.3786769e-03    1.1445671e+03    8.5536930e+02    1.3380970e+00    1.6631752e-05    3.5737041e-05
   1.1171916e+02    5.2355181e-01    5.2366063e-01    5.2352338e-01    7.9608053e+02    1.3259371e+03    4.0737449e+02    1.7052138e-03    3.8704197e-03    2.2697563e+00    3.5542590e+03    2.3510041e-03    1.1444364e+03    8.5523863e+02    1.3381486e+00    1.6660190e-05    3.5721241e-05
   1.1197472e+02    5.2200976e-01    5.2213460e-01    5.2198225e-01    7.9549706e+02    1.3241160e+03    4.0713681e+02    1.7089892e-03    3.8704197e-03    2.2647420e+00    3.5542596e+03    2.3278828e-03    1.1443063e+03    8.5510853e+02    1.3382001e+00    1.6688533e-05    3.5705524e-05
   1.1223044e+02    5.2047983e-01    5.2061256e-01    5.2045239e-01    7.9491676e+02    1.3223026e+03    4.0684538e+02    1.7127542e-03    3.8704197e-03    2.2597636e+00    3.5542602e+03    2.3061278e-03    1.1441768e+03    8.5497908e+02    1.3382513e+00    1.6716776e-05    3.5689883e-05
   1.1248631e+02    5.1896167e-01    5.1909423e-01    5.1893443e-01    7.9433955e+02    1.3204959e+03    4.0656576e+02    1.7165086e-03    3.8704196e-03    2.2548210e+00    3.5542608e+03    2.2668932e-03    1.1440480e+03    8.5485026e+02    1.3383023e+00    1.6744922e-05    3.5674312e-05
   1.1274234e+02    5.1745399e-01    5.1757418e-01    5.1742563e-01    7.9376546e+02    1.3186970e+03    4.0633226e+02    1.7202523e-03    3.8704196e-03    2.2499139e+00    3.5542614e+03    2.2426698e-03    1.1439198e+03    8.5472201e+02    1.3383530e+00    1.6772965e-05    3.5658822e-05
   1.1299853e+02    5.1596001e-01    5.1611276e-01    5.1593114e-01    7.9319452e+02    1.3169055e+03    4.0610411e+02    1.7239856e-03    3.8704196e-03    2.2450417e+00    3.5542619e+03    2.2138474e-03    1.1437921e+03    8.5459433e+02    1.3384036e+00    1.6800910e-05    3.5643416e-05
   1.1325487e+02    5.1447854e-01    5.1459682e-01    5.1445103e-01    7.9262669e+02    1.3151194e+03    4.0588575e+02    1.7277077e-03    3.8704196e-03    2.2402050e+00    3.5542625e+03    2.1856431e-03    1.1436651e+03    8.5446729e+02    1.3384539e+00    1.6828759e-05    3.5628088e-05
   1.1351137e+02    5.1300739e-01    5.1312227e-01    5.1297978e-01    7.9206191e+02    1.3133403e+03    4.0567429e+02    1.7314194e-03    3.8704195e-03    2.2354026e+00    3.5542631e+03    2.1699049e-03    1.1435386e+03    8.5434083e+02    1.3385040e+00    1.6856510e-05    3.5612838e-05
   1.1376802e+02    5.1154787e-01    5.1169294e-01    5.1152011e-01    7.9150026e+02    1.3115709e+03    4.0547187e+02    1.7351198e-03    3.8704195e-03    2.2306353e+00    3.5542636e+03    2.1398882e-03    1.1434128e+03    8.5421499e+02    1.3385538e+00    1.6884155e-05    3.5597659e-05
   1.1402483e+02    5.1009969e-01    5.1024314e-01    5.1007198e-01    7.9094168e+02    1.3098132e+03    4.0527779e+02    1.7388095e-03    3.8704195e-03    2.2259020e+00    3.5542641e+03    2.1008496e-03    1.1432875e+03    8.5408973e+02    1.3386035e+00    1.6911702e-05    3.5582561e-05
   1.1428178e+02    5.0866225e-01    5.0879726e-01    5.0863399e-01    7.9038618e+02    1.3080608e+03    4.0509181e+02    1.7424881e-03    3.8704194e-03    2.2212028e+00    3.5542647e+03    2.0719721e-03    1.1431627e+03    8.5396496e+02    1.3386530e+00    1.6939146e-05    3.5567548e-05
   1.1453890e+02    5.0723675e-01    5.0736385e-01    5.0720842e-01    7.8983379e+02    1.3063173e+03    4.0491402e+02    1.7461556e-03    3.8704194e-03    2.2165376e+00    3.5542652e+03    2.0448293e-03    1.1430386e+03    8.5384081e+02    1.3387022e+00    1.6966490e-05    3.5552619e-05
   1.1479616e+02    5.0582244e-01    5.0594679e-01    5.0579410e-01    7.8928437e+02    1.3045830e+03    4.0474453e+02    1.7498121e-03    3.8704194e-03    2.2119057e+00    3.5542657e+03    2.0209355e-03    1.1429150e+03    8.5371723e+02    1.3387512e+00    1.6993736e-05    3.5537768e-05
   1.1505357e+02    5.0441926e-01    5.0453521e-01    5.0439096e-01    7.8873810e+02    1.3028560e+03    4.0458370e+02    1.7534569e-03    3.8704194e-03    2.2073080e+00    3.5542662e+03    1.9999620e-03    1.1427920e+03    8.5359429e+02    1.3388000e+00    1.7020876e-05    3.5523004e-05
   1.1531114e+02    5.0302689e-01    5.0313574e-01    5.0299871e-01    7.8819469e+02    1.3011377e+03    4.0443107e+02    1.7570909e-03    3.8704193e-03    2.2027428e+00    3.5542667e+03    1.9709511e-03    1.1426698e+03    8.5347202e+02    1.3388485e+00    1.7047923e-05    3.5508311e-05
   1.1556886e+02    5.0164514e-01    5.0179219e-01    5.0161484e-01    7.8765439e+02    1.2994274e+03    4.0419914e+02    1.7607132e-03    3.8704193e-03    2.1982111e+00    3.5542672e+03    1.9499089e-03    1.1425481e+03    8.5335031e+02    1.3388969e+00    1.7074865e-05    3.5493701e-05
   1.1582673e+02    5.0027466e-01    5.0041379e-01    5.0024516e-01    7.8711708e+02    1.2977230e+03    4.0390844e+02    1.7643243e-03    3.8704193e-03    2.1937120e+00    3.5542677e+03    1.9207888e-03    1.1424269e+03    8.5322912e+02    1.3389450e+00    1.7101708e-05    3.5479178e-05
   1.1608475e+02    4.9891488e-01    4.9903594e-01    4.9888620e-01    7.8658278e+02    1.2960271e+03    4.0367315e+02    1.7679239e-03    3.8704192e-03    2.1892454e+00    3.5542682e+03    1.9022277e-03    1.1423063e+03    8.5310853e+02    1.3389929e+00    1.7128450e-05    3.5464734e-05
   1.1634290e+02    4.9756599e-01    4.9768529e-01    4.9753750e-01    7.8605150e+02    1.2943400e+03    4.0344293e+02    1.7715116e-03    3.8704192e-03    2.1848116e+00    3.5542687e+03    1.8825409e-03    1.1421863e+03    8.5298856e+02    1.3390406e+00    1.7155089e-05    3.5450365e-05
   1.1660122e+02    4.9622795e-01    4.9634630e-01    4.9620013e-01    7.8552312e+02    1.2926600e+03    4.0322142e+02    1.7750883e-03    3.8704192e-03    2.1804094e+00    3.5542692e+03    1.8603921e-03    1.1420669e+03    8.5286915e+02    1.3390881e+00    1.7181627e-05    3.5436069e-05
   1.1685968e+02    4.9490065e-01    4.9505229e-01    4.9487290e-01    7.8499777e+02    1.2909880e+03    4.0300820e+02    1.7786527e-03    3.8704192e-03    2.1760399e+00    3.5542697e+03    1.8345401e-03    1.1419481e+03    8.5275039e+02    1.3391353e+00    1.7208064e-05    3.5421854e-05
   1.1711829e+02    4.9358311e-01    4.9371054e-01    4.9355491e-01    7.8447536e+02    1.2893217e+03    4.0280135e+02    1.7822058e-03    3.8704191e-03    2.1717016e+00    3.5542701e+03    1.8099614e-03    1.1418299e+03    8.5263216e+02    1.3391823e+00    1.7234397e-05    3.5407722e-05
   1.1737705e+02    4.9227598e-01    4.9242173e-01    4.9224735e-01    7.8395589e+02    1.2876632e+03    4.0260242e+02    1.7857470e-03    3.8704191e-03    2.1673950e+00    3.5542706e+03    1.7941052e-03    1.1417123e+03    8.5251454e+02    1.3392291e+00    1.7260627e-05    3.5393666e-05
   1.1763595e+02    4.9097911e-01    4.9111161e-01    4.9095009e-01    7.8343935e+02    1.2860131e+03    4.0241159e+02    1.7892761e-03    3.8704191e-03    2.1631201e+00    3.5542711e+03    1.7757897e-03    1.1415952e+03    8.5239749e+02    1.3392757e+00    1.7286753e-05    3.5379687e-05
   1.1789500e+02    4.8969181e-01    4.8985371e-01    4.8966247e-01    7.8292571e+02    1.2843715e+03    4.0222781e+02    1.7927937e-03    3.8704190e-03    2.1588759e+00    3.5542715e+03    1.7480272e-03    1.1414788e+03    8.5228102e+02    1.3393220e+00    1.7312775e-05    3.5365781e-05
   1.1815419e+02    4.8841537e-01    4.8858067e-01    4.8838433e-01    7.8241509e+02    1.2827390e+03    4.0205270e+02    1.7962988e-03    3.8704190e-03    2.1546632e+00    3.5542720e+03    1.7288209e-03    1.1413628e+03    8.5216511e+02    1.3393682e+00    1.7338688e-05    3.5351957e-05
   1.1841354e+02    4.8714891e-01    4.8726686e-01    4.8711851e-01    7.8190727e+02    1.2811123e+03    4.0188495e+02    1.7997924e-03    3.8704190e-03    2.1504808e+00    3.5542724e+03    1.7131665e-03    1.1412475e+03    8.5204977e+02    1.3394141e+00    1.7364501e-05    3.5338205e-05
   1.1867302e+02    4.8589249e-01    4.8600647e-01    4.8586268e-01    7.8140240e+02    1.2794932e+03    4.0172453e+02    1.8032736e-03    3.8704190e-03    2.1463293e+00    3.5542728e+03    1.6890987e-03    1.1411327e+03    8.5193502e+02    1.3394599e+00    1.7390205e-05    3.5324526e-05
   1.1893265e+02    4.8464593e-01    4.8475737e-01    4.8461663e-01    7.8090042e+02    1.2778810e+03    4.0157231e+02    1.8067427e-03    3.8704189e-03    2.1422081e+00    3.5542733e+03    1.6752493e-03    1.1410186e+03    8.5182083e+02    1.3395054e+00    1.7415803e-05    3.5310921e-05
   1.1919243e+02    4.8340925e-01    4.8354802e-01    4.8338031e-01    7.8040136e+02    1.2762748e+03    4.0142807e+02    1.8101998e-03    3.8704189e-03    2.1381169e+00    3.5542737e+03    1.6510052e-03    1.1409049e+03    8.5170721e+02    1.3395506e+00    1.7441293e-05    3.5297399e-05
   1.1945233e+02    4.8218247e-01    4.8231901e-01    4.8215368e-01    7.7990524e+02    1.2746772e+03    4.0126762e+02    1.8136442e-03    3.8704189e-03    2.1340564e+00    3.5542741e+03    1.6318274e-03    1.1407919e+03    8.5159415e+02    1.3395957e+00    1.7466677e-05    3.5283956e-05
   1.1971239e+02    4.8096514e-01    4.8109606e-01    4.8093651e-01    7.7941188e+02    1.2730880e+03    4.0104367e+02    1.8170767e-03    3.8704188e-03    2.1300251e+00    3.5542746e+03    1.6138991e-03    1.1406794e+03    8.5148169e+02    1.3396406e+00    1.7491961e-05    3.5270582e-05
   1.1997259e+02    4.7978873e-01    4.7988560e-01    4.7977175e-01    7.7892156e+02    1.2715094e+03    4.0082767e+02    1.8204965e-03    3.8704188e-03    2.1260238e+00    3.5542750e+03    1.6005485e-03    1.1405676e+03    8.5136984e+02    1.3396852e+00    1.7517169e-05    3.5257308e-05
   1.2023297e+02    4.7856130e-01    4.7870194e-01    4.7850297e-01    7.7843376e+02    1.2699278e+03    4.0061393e+02    1.8239045e-03    3.8704188e-03    2.1220512e+00    3.5542754e+03    1.5847350e-03    1.1404562e+03    8.5125850e+02    1.3397296e+00    1.7542236e-05    3.5244079e-05
   1.2049345e+02    4.7740208e-01    4.7752842e-01    4.7737572e-01    7.7794904e+02    1.2683635e+03    4.0041081e+02    1.8272998e-03    3.8704188e-03    2.1181083e+00    3.5542758e+03    1.5648085e-03    1.1403455e+03    8.5114778e+02    1.3397738e+00    1.7567219e-05    3.5230950e-05
   1.2075412e+02    4.7619329e-01    4.7634479e-01    4.7613526e-01    7.7746687e+02    1.2667969e+03    4.0021132e+02    1.8306826e-03    3.8704187e-03    2.1141943e+00    3.5542762e+03    1.5459007e-03    1.1402353e+03    8.5103759e+02    1.3398178e+00    1.7592063e-05    3.5217872e-05
   1.2101489e+02    4.7505227e-01    4.7517702e-01    4.7502177e-01    7.7698774e+02    1.2652506e+03    4.0001882e+02    1.8340527e-03    3.8704187e-03    2.1103094e+00    3.5542766e+03    1.5301479e-03    1.1401257e+03    8.5092798e+02    1.3398616e+00    1.7616830e-05    3.5204896e-05
